# Supplementary material for: The effect of training methodology on knowledge representation in categorization
Source: PLoS One. 2017 Aug 28;12(8):e0183904. doi: 10.1371/journal.pone.0183904 (PMC5573135; doi:10.1371/journal.pone.0183904)
Supplement: S1 File — This file contains the raw data from the experiments reported in this manuscript. (ZIP) [file pone.0183904.s001.zip]

Archive with 129 entries (122 files):
- raw_data/
- raw_data/Exp1/
- raw_data/Exp1/AB/
- raw_data/Exp1/AB/rb_xfer_mixed_feedback_2_cond_1_sub_1.dat
- raw_data/Exp1/AB/rb_xfer_mixed_feedback_2_cond_1_sub_11.dat
- raw_data/Exp1/AB/rb_xfer_mixed_feedback_2_cond_1_sub_12.dat
- raw_data/Exp1/AB/rb_xfer_mixed_feedback_2_cond_1_sub_13.dat
- raw_data/Exp1/AB/rb_xfer_mixed_feedback_2_cond_1_sub_14.dat
- raw_data/Exp1/AB/rb_xfer_mixed_feedback_2_cond_1_sub_15.dat
- raw_data/Exp1/AB/rb_xfer_mixed_feedback_2_cond_1_sub_16.dat
- raw_data/Exp1/AB/rb_xfer_mixed_feedback_2_cond_1_sub_17.dat
- raw_data/Exp1/AB/rb_xfer_mixed_feedback_2_cond_1_sub_18.dat
- raw_data/Exp1/AB/rb_xfer_mixed_feedback_2_cond_1_sub_19.dat
- raw_data/Exp1/AB/rb_xfer_mixed_feedback_2_cond_1_sub_2.dat
- raw_data/Exp1/AB/rb_xfer_mixed_feedback_2_cond_1_sub_20.dat
- raw_data/Exp1/AB/rb_xfer_mixed_feedback_2_cond_1_sub_21.dat
- raw_data/Exp1/AB/rb_xfer_mixed_feedback_2_cond_1_sub_22.dat
- raw_data/Exp1/AB/rb_xfer_mixed_feedback_2_cond_1_sub_3.dat
- raw_data/Exp1/AB/rb_xfer_mixed_feedback_2_cond_1_sub_51.dat
- raw_data/Exp1/AB/rb_xfer_mixed_feedback_2_cond_1_sub_52.dat
- raw_data/Exp1/AB/rb_xfer_mixed_feedback_2_cond_1_sub_53.dat
- raw_data/Exp1/AB/rb_xfer_mixed_feedback_2_cond_1_sub_54.dat
- raw_data/Exp1/AB/rb_xfer_mixed_feedback_2_cond_1_sub_55.dat
- raw_data/Exp1/AB/rb_xfer_mixed_feedback_2_cond_1_sub_56.dat
- raw_data/Exp1/AB/rb_xfer_mixed_feedback_2_cond_1_sub_57.dat
- raw_data/Exp1/AB/rb_xfer_mixed_feedback_2_cond_1_sub_58.dat
- raw_data/Exp1/AB/rb_xfer_mixed_feedback_2_cond_1_sub_59.dat
- raw_data/Exp1/AB/rb_xfer_mixed_feedback_2_cond_1_sub_60.dat
- raw_data/Exp1/AB/rb_xfer_mixed_feedback_2_cond_1_sub_61.dat
- raw_data/Exp1/AB/rb_xfer_mixed_feedback_2_cond_1_sub_62.dat
- raw_data/Exp1/AB/rb_xfer_mixed_feedback_2_cond_1_sub_63.dat
- raw_data/Exp1/AB/rb_xfer_mixed_feedback_2_cond_1_sub_64.dat
- raw_data/Exp1/AB/rb_xfer_mixed_feedback_2_cond_1_sub_65.dat
- raw_data/Exp1/YES-NO/
- raw_data/Exp1/YES-NO/rb_xfer_concept_feedback_2_cond_1_sub_1.dat
- raw_data/Exp1/YES-NO/rb_xfer_concept_feedback_2_cond_1_sub_10.dat
- raw_data/Exp1/YES-NO/rb_xfer_concept_feedback_2_cond_1_sub_11.dat
- raw_data/Exp1/YES-NO/rb_xfer_concept_feedback_2_cond_1_sub_12.dat
- raw_data/Exp1/YES-NO/rb_xfer_concept_feedback_2_cond_1_sub_13.dat
- raw_data/Exp1/YES-NO/rb_xfer_concept_feedback_2_cond_1_sub_14.dat
- raw_data/Exp1/YES-NO/rb_xfer_concept_feedback_2_cond_1_sub_15.dat
- raw_data/Exp1/YES-NO/rb_xfer_concept_feedback_2_cond_1_sub_2.dat
- raw_data/Exp1/YES-NO/rb_xfer_concept_feedback_2_cond_1_sub_3.dat
- raw_data/Exp1/YES-NO/rb_xfer_concept_feedback_2_cond_1_sub_4.dat
- raw_data/Exp1/YES-NO/rb_xfer_concept_feedback_2_cond_1_sub_5.dat
- raw_data/Exp1/YES-NO/rb_xfer_concept_feedback_2_cond_1_sub_51.dat
- raw_data/Exp1/YES-NO/rb_xfer_concept_feedback_2_cond_1_sub_52.dat
- raw_data/Exp1/YES-NO/rb_xfer_concept_feedback_2_cond_1_sub_53.dat
- raw_data/Exp1/YES-NO/rb_xfer_concept_feedback_2_cond_1_sub_54.dat
- raw_data/Exp1/YES-NO/rb_xfer_concept_feedback_2_cond_1_sub_55.dat
- raw_data/Exp1/YES-NO/rb_xfer_concept_feedback_2_cond_1_sub_56.dat
- raw_data/Exp1/YES-NO/rb_xfer_concept_feedback_2_cond_1_sub_57.dat
- raw_data/Exp1/YES-NO/rb_xfer_concept_feedback_2_cond_1_sub_58.dat
- raw_data/Exp1/YES-NO/rb_xfer_concept_feedback_2_cond_1_sub_59.dat
- raw_data/Exp1/YES-NO/rb_xfer_concept_feedback_2_cond_1_sub_6.dat
- raw_data/Exp1/YES-NO/rb_xfer_concept_feedback_2_cond_1_sub_60.dat
- raw_data/Exp1/YES-NO/rb_xfer_concept_feedback_2_cond_1_sub_61.dat
- raw_data/Exp1/YES-NO/rb_xfer_concept_feedback_2_cond_1_sub_62.dat
- raw_data/Exp1/YES-NO/rb_xfer_concept_feedback_2_cond_1_sub_63.dat
- raw_data/Exp1/YES-NO/rb_xfer_concept_feedback_2_cond_1_sub_64.dat
- raw_data/Exp1/YES-NO/rb_xfer_concept_feedback_2_cond_1_sub_65.dat
- raw_data/Exp1/YES-NO/rb_xfer_concept_feedback_2_cond_1_sub_66.dat
- raw_data/Exp1/YES-NO/rb_xfer_concept_feedback_2_cond_1_sub_7.dat
- raw_data/Exp1/YES-NO/rb_xfer_concept_feedback_2_cond_1_sub_8.dat
- raw_data/Exp1/YES-NO/rb_xfer_concept_feedback_2_cond_1_sub_9.dat
- raw_data/Exp2/
- raw_data/Exp2/AB/
- raw_data/Exp2/AB/rb_xfer_mixed_feedback_2_cond_2_sub_66.dat
- raw_data/Exp2/AB/rb_xfer_mixed_feedback_2_cond_2_sub_67.dat
- raw_data/Exp2/AB/rb_xfer_mixed_feedback_2_cond_2_sub_68.dat
- raw_data/Exp2/AB/rb_xfer_mixed_feedback_2_cond_2_sub_69.dat
- raw_data/Exp2/AB/rb_xfer_mixed_feedback_2_cond_2_sub_70.dat
- raw_data/Exp2/AB/rb_xfer_mixed_feedback_2_cond_2_sub_71.dat
- raw_data/Exp2/AB/rb_xfer_mixed_feedback_2_cond_2_sub_72.dat
- raw_data/Exp2/AB/rb_xfer_mixed_feedback_2_cond_2_sub_73.dat
- raw_data/Exp2/AB/rb_xfer_mixed_feedback_2_cond_2_sub_74.dat
- raw_data/Exp2/AB/rb_xfer_mixed_feedback_2_cond_2_sub_75.dat
- raw_data/Exp2/AB/rb_xfer_mixed_feedback_2_cond_2_sub_76.dat
- raw_data/Exp2/AB/rb_xfer_mixed_feedback_2_cond_2_sub_77.dat
- raw_data/Exp2/AB/rb_xfer_mixed_feedback_2_cond_2_sub_78.dat
- raw_data/Exp2/AB/rb_xfer_mixed_feedback_2_cond_2_sub_79.dat
- raw_data/Exp2/AB/rb_xfer_mixed_feedback_2_cond_2_sub_80.dat
- raw_data/Exp2/AB/rb_xfer_mixed_feedback_2_cond_2_sub_81.dat
- raw_data/Exp2/AB/rb_xfer_mixed_feedback_2_cond_2_sub_82.dat
- raw_data/Exp2/AB/rb_xfer_mixed_feedback_2_cond_2_sub_83.dat
- raw_data/Exp2/AB/rb_xfer_mixed_feedback_2_cond_2_sub_84.dat
- raw_data/Exp2/AB/rb_xfer_mixed_feedback_2_cond_2_sub_85.dat
- raw_data/Exp2/AB/rb_xfer_mixed_feedback_2_cond_2_sub_86.dat
- raw_data/Exp2/AB/rb_xfer_mixed_feedback_2_cond_2_sub_87.dat
- raw_data/Exp2/AB/rb_xfer_mixed_feedback_2_cond_2_sub_88.dat
- raw_data/Exp2/AB/rb_xfer_mixed_feedback_2_cond_2_sub_89.dat
- raw_data/Exp2/AB/rb_xfer_mixed_feedback_2_cond_2_sub_90.dat
- raw_data/Exp2/AB/rb_xfer_mixed_feedback_2_cond_2_sub_91.dat
- raw_data/Exp2/AB/rb_xfer_mixed_feedback_2_cond_2_sub_92.dat
- raw_data/Exp2/AB/rb_xfer_mixed_feedback_2_cond_2_sub_93.dat
- raw_data/Exp2/AB/rb_xfer_mixed_feedback_2_cond_2_sub_94.dat
- raw_data/Exp2/YES-NO/
- raw_data/Exp2/YES-NO/rb_xfer_concept_feedback_2_cond_2_sub_67.dat
- raw_data/Exp2/YES-NO/rb_xfer_concept_feedback_2_cond_2_sub_68.dat
- raw_data/Exp2/YES-NO/rb_xfer_concept_feedback_2_cond_2_sub_69.dat
- raw_data/Exp2/YES-NO/rb_xfer_concept_feedback_2_cond_2_sub_70.dat
- raw_data/Exp2/YES-NO/rb_xfer_concept_feedback_2_cond_2_sub_71.dat
- raw_data/Exp2/YES-NO/rb_xfer_concept_feedback_2_cond_2_sub_72.dat
- raw_data/Exp2/YES-NO/rb_xfer_concept_feedback_2_cond_2_sub_73.dat
- raw_data/Exp2/YES-NO/rb_xfer_concept_feedback_2_cond_2_sub_74.dat
- raw_data/Exp2/YES-NO/rb_xfer_concept_feedback_2_cond_2_sub_75.dat
- raw_data/Exp2/YES-NO/rb_xfer_concept_feedback_2_cond_2_sub_76.dat
- raw_data/Exp2/YES-NO/rb_xfer_concept_feedback_2_cond_2_sub_77.dat
- raw_data/Exp2/YES-NO/rb_xfer_concept_feedback_2_cond_2_sub_78.dat
- raw_data/Exp2/YES-NO/rb_xfer_concept_feedback_2_cond_2_sub_79.dat
- raw_data/Exp2/YES-NO/rb_xfer_concept_feedback_2_cond_2_sub_80.dat
- raw_data/Exp2/YES-NO/rb_xfer_concept_feedback_2_cond_2_sub_81.dat
- raw_data/Exp2/YES-NO/rb_xfer_concept_feedback_2_cond_2_sub_82.dat
- raw_data/Exp2/YES-NO/rb_xfer_concept_feedback_2_cond_2_sub_83.dat
- raw_data/Exp2/YES-NO/rb_xfer_concept_feedback_2_cond_2_sub_84.dat
- raw_data/Exp2/YES-NO/rb_xfer_concept_feedback_2_cond_2_sub_85.dat
- raw_data/Exp2/YES-NO/rb_xfer_concept_feedback_2_cond_2_sub_86.dat
- raw_data/Exp2/YES-NO/rb_xfer_concept_feedback_2_cond_2_sub_87.dat
- raw_data/Exp2/YES-NO/rb_xfer_concept_feedback_2_cond_2_sub_88.dat
- raw_data/Exp2/YES-NO/rb_xfer_concept_feedback_2_cond_2_sub_89.dat
- raw_data/Exp2/YES-NO/rb_xfer_concept_feedback_2_cond_2_sub_90.dat
- raw_data/Exp2/YES-NO/rb_xfer_concept_feedback_2_cond_2_sub_91.dat
- raw_data/Exp2/YES-NO/rb_xfer_concept_feedback_2_cond_2_sub_92.dat
- raw_data/Exp2/YES-NO/rb_xfer_concept_feedback_2_cond_2_sub_93.dat
- raw_data/Exp2/YES-NO/rb_xfer_concept_feedback_2_cond_2_sub_94.dat
- raw_data/Exp2/YES-NO/rb_xfer_concept_feedback_2_cond_2_sub_95.dat
- raw_data/Exp2/YES-NO/rb_xfer_concept_feedback_2_cond_2_sub_96.dat
- raw_data/README
- raw_data/README~
