# Supplementary material for: The effect of training methodology on knowledge representation in categorization
Source: PLoS One. 2017 Aug 28;12(8):e0183904. doi: 10.1371/journal.pone.0183904 (PMC5573135; doi:10.1371/journal.pone.0183904)
Supplement: S1 File — This file contains the raw data from the experiments reported in this manuscript. (ZIP) [file pone.0183904.s001.zip › raw_data/Exp1/AB/rb_xfer_mixed_feedback_2_cond_1_sub_1.dat]

  1 1 2.12 0.3369 1 1 3.8737
  2 3 1.13 0.9757 2 4 2.7717
  3 3 2.62 0.9856 2 4 1.1542
  4 1 1.96 0.2515 1 1 2.2990
  5 3 1.58 0.9820 2 3 0.8607
  6 3 2.15 1.0332 2 3 1.5136
  7 1 2.21 0.3055 1 1 0.9790
  8 2 2.76 0.5945 1 1 0.7225
  9 3 1.40 1.0474 2 3 0.7487
 10 3 1.01 1.1203 2 3 0.8459
 11 3 1.68 1.0321 2 3 1.4187
 12 3 1.33 0.9942 2 3 0.6484
 13 1 3.12 0.2976 1 1 1.1495
 14 1 2.45 0.3571 1 1 0.8487
 15 1 0.85 0.3814 1 1 1.0749
 16 4 1.92 1.3279 2 3 1.4788
 17 3 2.25 1.0744 2 4 1.0819
 18 4 1.55 1.5706 2 4 1.0774
 19 2 1.89 0.6094 1 1 1.6653
 20 3 1.21 1.0113 2 3 0.9808
 21 2 1.61 0.6429 1 1 2.5964
 22 3 1.17 1.0777 2 3 1.2738
 23 1 1.80 0.3080 1 1 0.6065
 24 3 1.89 1.0169 2 4 2.1167
 25 3 2.49 0.9545 2 4 0.7898
 26 1 2.39 0.3219 1 1 1.2133
 27 3 1.85 0.9715 2 3 1.2034
 28 4 1.63 1.4234 2 4 1.0419
 29 4 3.00 1.4175 2 4 0.6793
 30 4 2.67 1.4748 2 4 0.5468
 31 1 2.71 0.2802 1 1 1.6679
 32 1 1.21 0.3540 1 1 0.9996
 33 4 1.67 1.3953 2 4 1.1662
 34 2 2.59 0.7434 1 1 0.7423
 35 3 3.05 1.0371 2 3 1.5999
 36 1 2.38 0.2745 1 1 1.5981
 37 3 1.97 1.0016 2 3 1.3965
 38 3 0.99 1.0989 2 3 0.7468
 39 3 1.12 0.9388 2 3 0.8357
 40 4 2.27 1.3964 2 4 1.0333
 41 3 1.36 0.9232 2 3 1.1426
 42 1 2.95 0.2980 1 1 1.4960
 43 2 3.37 0.7059 1 1 1.4982
 44 2 0.75 0.6426 1 1 0.6767
 45 3 1.11 0.9910 2 3 0.9130
 46 3 2.19 1.0708 2 3 0.9231
 47 1 2.13 0.3784 1 1 1.2612
 48 1 1.45 0.2769 1 1 0.8731
 49 4 1.88 1.5007 2 4 1.6132
 50 3 1.18 1.0339 2 3 0.8109
 51 2 1.48 0.6872 1 1 0.8778
 52 4 2.27 1.5019 2 4 0.8573
 53 1 1.61 0.3607 1 1 1.4064
 54 3 1.12 0.9776 2 3 0.8606
 55 2 1.67 0.5153 1 1 1.2175
 56 2 1.73 0.6055 1 2 0.8155
 57 1 3.06 0.3526 1 2 0.8149
 58 3 2.21 1.0277 2 3 1.4999
 59 4 1.94 1.3933 2 4 0.9581
 60 1 1.80 0.3204 1 1 0.8629
 61 1 1.67 0.4219 1 1 1.3150
 62 2 1.45 0.6138 1 2 0.9729
 63 2 1.11 0.7385 1 2 0.7730
 64 4 2.64 1.5394 2 4 1.1891
 65 2 0.85 0.7391 1 2 1.2364
 66 1 0.82 0.3098 1 1 1.0097
 67 2 1.56 0.6255 1 2 0.9204
 68 4 2.73 1.2989 2 4 0.7466
 69 1 2.00 0.3362 1 1 0.9154
 70 4 3.85 1.3632 2 4 0.7657
 71 2 1.84 0.6850 1 2 1.5097
 72 4 2.22 1.4124 2 4 1.0242
 73 2 2.46 0.7811 1 2 0.9822
 74 4 3.26 1.4724 2 4 1.1096
 75 3 1.68 1.0860 2 4 1.5044
 76 2 1.83 0.6448 1 2 1.0027
 77 1 1.51 0.4427 1 2 1.7295
 78 4 2.62 1.3164 2 4 1.1223
 79 2 2.09 0.5484 1 2 1.6922
 80 4 0.29 1.3629 2 4 1.8470
 81 1 1.89 0.3469 1 1 0.9470
 82 1 1.69 0.3962 1 2 0.9238
 83 1 2.54 0.3829 1 2 0.9500
 84 4 2.30 1.4760 2 4 0.7988
 85 2 2.49 0.7136 1 2 1.2618
 86 2 0.73 0.7321 1 2 1.6411
 87 2 1.15 0.7061 1 1 1.1192
 88 1 2.38 0.3946 1 2 0.8731
 89 4 2.29 1.2636 2 4 0.8134
 90 1 0.96 0.3685 1 2 1.5157
 91 3 1.47 0.9698 2 4 1.0210
 92 3 1.56 0.9946 2 4 0.9721
 93 3 1.79 1.0360 2 3 0.6994
 94 4 1.51 1.4522 2 4 0.6942
 95 3 2.86 0.8874 2 3 1.2093
 96 1 1.29 0.3541 1 1 1.8717
 97 4 2.02 1.4890 2 4 1.0833
 98 2 2.29 0.7752 1 1 2.1346
 99 4 2.82 1.3875 2 4 1.2953
100 1 1.09 0.2352 1 1 1.2336
101 3 2.99 0.9615 2 4 1.6426
102 3 1.56 0.9553 2 3 0.9914
103 3 1.98 1.0297 2 3 0.7107
104 1 0.47 0.2982 1 1 1.0897
105 3 3.14 1.0161 2 4 1.3170
106 1 1.14 0.3149 1 1 1.1908
107 3 2.13 1.0685 2 3 1.1102
108 4 2.60 1.3274 2 3 2.0649
109 3 1.67 0.8981 2 3 1.1480
110 3 3.03 1.1195 2 3 1.9567
111 2 2.12 0.6343 1 2 1.3806
112 1 3.26 0.2446 1 1 1.1957
113 3 2.66 0.9728 2 4 1.6583
114 4 1.30 1.3643 2 4 1.0705
115 4 1.16 1.3504 2 4 0.9225
116 2 3.08 0.7375 1 1 1.2144
117 4 1.15 1.4260 2 4 1.7387
118 3 1.28 1.0929 2 99 5.0196
119 2 3.29 0.7804 1 1 1.7810
120 2 1.51 0.6381 1 1 1.4199
121 3 2.58 1.0947 2 4 1.2496
122 2 1.85 0.7361 1 2 1.6060
123 1 1.24 0.3545 1 1 1.2045
124 4 2.24 1.3698 2 4 1.1229
125 2 1.63 0.5063 1 2 1.2850
126 1 2.24 0.2099 1 2 0.9521
127 1 1.57 0.3119 1 2 1.1529
128 2 2.04 0.6159 1 2 1.0015
129 3 1.96 1.0011 2 3 1.6482
130 1 2.63 0.3301 1 1 1.3564
131 1 1.90 0.2041 1 1 0.9492
132 4 2.14 1.3126 2 4 0.9976
133 2 1.94 0.6684 1 2 2.7485
134 3 2.26 1.1253 2 4 1.2439
135 2 2.64 0.6588 1 1 1.0171
136 1 2.10 0.1963 1 1 0.9991
137 3 2.34 0.9760 2 4 0.8617
138 4 1.83 1.4592 2 4 0.9141
139 1 2.05 0.4041 1 1 0.9560
140 1 2.93 0.3210 1 1 0.8128
141 2 1.70 0.6957 1 2 0.9070
142 2 2.67 0.6730 1 2 0.7739
143 2 1.32 0.6466 1 1 2.0301
144 4 2.10 1.3896 2 4 0.6987
145 4 1.80 1.3858 2 4 0.7177
146 2 1.70 0.6737 1 1 1.1039
147 1 1.80 0.3177 1 2 0.6986
148 3 2.19 1.0319 2 3 1.1814
149 4 1.79 1.3128 2 4 0.6930
150 3 1.94 1.0645 2 4 1.1766
151 4 2.65 1.3502 2 4 1.2832
152 4 0.49 1.3514 2 4 0.7505
153 3 2.58 0.9897 2 3 0.7672
154 2 2.75 0.6966 1 1 1.1756
155 4 0.80 1.4215 2 4 0.6715
156 3 1.31 1.1449 2 3 0.9479
157 3 1.54 0.8637 2 3 0.9167
158 4 1.47 1.4461 2 4 1.2227
159 1 1.28 0.3991 1 1 1.7886
160 2 2.46 0.7122 1 1 0.9875
161 4 1.09 1.3378 2 4 1.1786
162 4 1.95 1.4197 2 4 0.6660
163 1 1.98 0.3373 1 1 0.9903
164 2 2.26 0.7508 1 2 0.9097
165 1 1.64 0.1826 1 1 0.9447
166 1 1.31 0.3257 1 1 1.1214
167 2 2.23 0.7347 1 2 0.6833
168 4 1.54 1.4399 2 4 0.8309
169 4 2.26 1.3531 2 4 0.8768
170 4 1.36 1.4291 2 4 0.9128
171 3 1.48 1.0870 2 3 0.8829
172 1 1.90 0.3038 1 1 0.8862
173 4 2.06 1.3779 2 4 0.9778
174 3 2.25 1.0057 2 4 0.9293
175 3 1.88 0.8945 2 3 1.2426
176 3 2.21 0.9947 2 3 1.5520
177 4 2.71 1.3013 2 3 1.0803
178 2 2.06 0.6905 1 1 1.0039
179 2 2.79 0.6461 1 2 0.7143
180 1 2.37 0.3204 1 1 0.9087
181 2 2.12 0.7384 1 2 0.5994
182 4 2.34 1.3909 2 4 0.7583
183 3 1.27 1.0216 2 4 1.0153
184 4 1.92 1.3410 2 4 0.7654
185 2 0.24 0.7894 1 1 1.9097
186 1 0.95 0.4721 1 1 1.1436
187 1 2.05 0.3400 1 1 0.9048
188 1 2.35 0.2671 1 1 0.7877
189 4 0.76 1.3332 2 4 1.1311
190 2 0.20 0.7537 1 2 1.2207
191 4 2.28 1.3931 2 4 1.5625
192 3 1.72 1.0099 2 3 1.1142
193 3 1.91 1.0578 2 3 0.9003
194 1 2.15 0.2376 1 1 1.2630
195 3 2.09 1.0885 2 4 1.7390
196 1 2.65 0.2477 1 2 2.1077
197 1 2.35 0.2813 1 1 0.9575
198 4 1.84 1.4883 2 4 0.9183
199 4 2.99 1.2895 2 4 1.2499
200 2 2.21 0.6988 1 1 1.8126
201 4 1.88 1.3020 2 4 1.9761
202 4 2.36 1.2798 2 4 0.7595
203 4 0.90 1.4658 2 4 0.8325
204 4 2.53 1.3776 2 4 0.6701
205 2 1.25 0.7049 1 2 0.9943
206 1 0.55 0.3363 1 2 0.6257
207 2 0.91 0.6073 1 2 0.7039
208 3 2.16 0.9763 2 3 1.1872
209 3 1.70 0.9169 2 3 1.3385
210 2 3.09 0.7464 1 1 1.2115
211 1 1.67 0.1766 1 1 1.0173
212 4 2.25 1.3526 2 4 0.8235
213 1 1.25 0.2947 1 1 1.4777
214 2 1.29 0.6731 1 2 1.0652
215 4 2.01 1.4059 2 4 0.7014
216 1 2.96 0.3155 1 2 0.8002
217 1 1.66 0.3101 1 1 0.8712
218 1 2.02 0.3300 1 1 0.5233
219 4 1.31 1.5355 2 4 0.5898
220 3 1.55 0.9866 2 3 0.9576
221 3 1.62 1.0300 2 3 0.6703
222 4 2.37 1.3651 2 3 0.7147
223 3 1.51 0.9350 2 3 0.7729
224 1 1.97 0.2911 1 1 1.4212
225 4 2.75 1.4245 2 4 0.8029
226 3 2.45 1.0943 2 3 0.8097
227 4 2.02 1.4231 2 4 0.8007
228 2 3.03 0.5818 1 1 0.9834
229 3 2.44 1.0064 2 4 0.9431
230 2 1.98 0.6690 1 2 1.6964
231 1 1.88 0.2514 1 1 1.0517
232 1 1.77 0.3536 1 1 0.8554
233 2 2.57 0.6835 1 2 1.1083
234 1 1.70 0.3889 1 2 1.3508
235 4 1.95 1.4170 2 4 0.9833
236 2 1.69 0.6952 1 2 1.9267
237 1 2.03 0.3642 1 2 1.0881
238 4 2.38 1.3801 2 4 0.6755
239 4 2.27 1.4064 2 4 1.1518
240 1 2.65 0.3121 1 1 1.0483
241 2 0.97 0.7164 1 2 1.2610
242 3 2.68 1.1065 2 3 1.1853
243 1 1.60 0.2051 1 1 2.7044
244 4 1.89 1.4029 2 4 0.7135
245 2 1.90 0.5988 1 1 1.0839
246 4 2.53 1.4167 2 4 0.7912
247 1 2.31 0.2926 1 1 0.9028
248 3 1.60 1.0443 2 4 0.8175
249 2 0.70 0.7991 1 2 1.8798
250 2 2.71 0.6869 1 2 0.9144
251 4 2.33 1.4356 2 4 0.7981
252 2 0.75 0.6653 1 2 2.7008
253 2 1.00 0.7013 1 2 0.9023
254 2 1.10 0.7184 1 1 2.7293
255 4 2.49 1.4666 2 4 0.7931
256 1 0.91 0.3186 1 2 0.9608
257 1 0.69 0.1626 1 1 2.2657
258 3 3.63 0.9531 2 3 1.1567
259 2 1.95 0.6287 1 2 1.6134
260 2 2.81 0.6586 1 2 0.8748
261 2 1.74 0.7121 1 2 0.8550
262 3 3.02 1.0854 2 3 1.3718
263 3 1.88 1.0319 2 3 0.9155
264 2 1.75 0.6628 1 2 1.6859
265 2 1.38 0.6372 1 2 0.7448
266 1 0.98 0.2099 1 1 0.9534
267 2 1.95 0.7670 1 2 0.6984
268 4 2.09 1.4796 2 4 1.0214
269 4 1.40 1.4148 2 4 0.8115
270 4 1.42 1.5420 2 4 0.5536
271 3 1.95 1.0594 2 3 1.8747
272 4 2.54 1.3869 2 4 0.9580
273 2 0.20 0.7060 1 2 1.3748
274 4 1.85 1.3875 2 4 1.4707
275 1 2.25 0.2398 1 1 0.7704
276 3 2.39 0.9496 2 3 1.0828
277 1 2.79 0.3211 1 1 1.1980
278 1 1.68 0.3576 1 1 0.9887
279 2 0.68 0.5971 1 2 1.1082
280 3 1.75 1.1055 2 3 1.0145
281 3 1.34 1.1219 2 3 2.1167
282 4 1.49 1.3250 2 4 0.9258
283 1 1.59 0.2724 1 1 1.1599
284 3 1.32 0.9211 2 3 1.3287
285 3 2.81 1.0546 2 3 1.7697
286 1 1.96 0.2401 1 1 0.9612
287 2 1.55 0.6765 1 2 1.5932
288 4 1.51 1.4660 2 4 1.0082
289 1 1.77 0.2283 1 1 1.2708
290 3 1.41 1.1003 2 3 1.9548
291 1 1.94 0.2655 1 1 1.3309
292 3 0.58 1.1624 2 3 2.5240
293 4 1.01 1.5361 2 4 0.8233
294 4 2.61 1.4437 2 4 0.9630
295 2 1.20 0.6720 1 2 1.2513
296 3 1.93 1.0377 2 3 1.7998
297 2 1.43 0.7396 1 2 1.1338
298 1 0.70 0.3711 1 1 1.3273
299 4 1.81 1.5355 2 4 0.7450
300 2 2.65 0.6205 1 1 2.6740
301 1 1.43 0.2305 1 1 1.3306
302 4 1.99 1.2965 2 4 2.0589
303 2 1.14 0.7220 1 2 1.3439
304 1 1.68 0.1837 1 1 1.3211
305 2 2.25 0.6668 1 2 0.8347
306 1 3.03 0.3473 1 2 0.9361
307 1 1.43 0.2934 1 1 1.5456
308 3 0.72 1.0300 2 3 1.3220
309 2 1.90 0.6527 1 2 1.4600
310 2 1.98 0.6402 1 2 0.7123
311 2 1.78 0.7397 1 2 0.6743
312 1 2.40 0.3790 1 2 1.0068
313 4 1.49 1.3739 2 3 2.2296
314 1 3.07 0.1514 1 1 1.2100
315 2 1.54 0.5976 1 2 0.8085
316 1 3.24 0.2412 1 1 1.6875
317 4 1.73 1.4543 2 4 1.3626
318 4 1.98 1.5266 2 4 0.7302
319 2 1.83 0.7164 1 2 1.5638
320 4 2.46 1.4183 2 4 0.9555
321 4 1.09 1.5133 2 4 0.6522
322 4 2.10 1.3932 2 4 0.9772
323 3 0.60 0.9946 2 3 0.6973
324 2 1.62 0.7936 1 2 1.3481
325 3 2.62 1.0502 2 3 1.1913
326 4 1.69 1.3901 2 4 0.8120
327 2 1.21 0.6200 1 2 1.1783
328 1 1.21 0.3112 1 1 1.1297
329 3 1.75 1.0629 2 3 2.1868
330 1 1.53 0.2023 1 1 1.3453
331 3 1.65 0.9156 2 3 1.3777
332 2 2.05 0.7549 1 2 1.3210
333 3 2.28 1.0855 2 3 1.5547
334 2 2.32 0.6200 1 2 1.6750
335 2 1.66 0.6738 1 2 1.6304
336 1 1.66 0.3249 1 1 0.8675
337 4 0.72 1.3434 2 3 1.3116
338 3 1.75 0.9555 2 4 1.1773
339 3 3.14 1.0475 2 4 1.3694
340 1 1.84 0.2751 1 1 1.4731
341 4 1.85 1.3578 2 4 1.2769
342 4 0.50 1.3852 2 4 1.1446
343 3 1.38 1.0222 2 3 0.7372
344 3 2.16 1.0791 2 3 0.7307
345 2 1.72 0.6455 1 1 1.4845
346 4 2.50 1.3709 2 4 1.0074
347 3 3.78 1.1189 2 4 0.7661
348 1 2.01 0.2141 1 1 1.1023
349 4 2.14 1.3157 2 4 1.1852
350 3 1.57 1.0066 2 3 1.2406
351 3 0.71 1.0878 2 3 1.0559
352 1 1.91 0.2917 1 1 0.9170
353 1 2.14 0.3556 1 2 0.9189
354 2 1.60 0.6932 1 2 0.6649
355 3 0.67 0.9620 2 3 1.0295
356 1 2.51 0.2257 1 1 1.1868
357 4 2.16 1.4437 2 4 1.4282
358 2 2.25 0.7893 1 2 1.3992
359 4 1.78 1.3029 2 4 1.1335
360 1 2.91 0.3345 1 2 2.1909
361 2 2.42 0.6883 1 2 1.5974
362 2 2.35 0.6805 1 2 0.6996
363 1 2.06 0.5073 1 2 0.8465
364 2 2.85 0.6521 1 2 0.8114
365 1 1.99 0.2737 1 1 0.7295
366 4 1.89 1.2922 2 4 0.7553
367 1 0.79 0.3786 1 1 1.3016
368 2 1.53 0.5421 1 2 0.7746
369 4 1.11 1.3364 2 4 0.8314
370 3 1.88 0.9241 2 3 0.7248
371 1 1.11 0.3017 1 1 0.8468
372 2 2.32 0.8994 1 2 0.8755
373 4 1.99 1.4022 2 4 0.7598
374 1 2.84 0.2537 1 1 0.9207
375 3 1.41 1.0376 2 3 1.5867
376 4 2.31 1.2955 2 4 1.1300
377 4 2.32 1.4923 2 4 0.8670
378 3 2.16 1.0372 2 3 0.7592
379 2 3.13 0.6437 1 2 1.0319
380 3 2.05 1.1482 2 3 1.3974
381 3 3.22 1.1227 2 4 0.7801
382 1 1.52 0.2988 1 1 1.4755
383 1 1.82 0.2465 1 1 0.7432
384 4 0.20 1.5134 2 4 1.3929
385 2 0.85 0.7469 1 2 1.4000
386 4 2.78 1.4177 2 4 0.8704
387 1 2.49 0.2936 1 2 1.2900
388 2 1.93 0.6742 1 2 0.9097
389 1 2.86 0.2775 1 1 1.2883
390 2 2.41 0.6167 1 2 0.7734
391 1 1.00 0.1900 1 1 1.2202
392 2 2.36 0.6867 1 2 0.5777
393 2 1.65 0.7820 1 2 0.8576
394 3 1.50 0.9528 2 3 1.0622
395 2 1.50 0.6657 1 2 0.9225
396 2 2.12 0.6749 1 2 1.3405
397 2 2.76 0.6158 1 2 1.2859
398 2 1.96 0.6827 1 2 0.6568
399 3 2.20 1.0301 2 4 0.9018
400 4 1.69 1.4037 2 4 0.8166
401 4 1.47 1.4812 2 4 1.2956
402 4 2.79 1.5124 2 4 0.6662
403 1 1.66 0.3666 1 1 1.2305
404 2 0.28 0.7445 1 2 1.1477
405 4 1.84 1.3275 2 4 1.0683
406 4 1.74 1.4487 2 4 0.8564
407 3 1.61 0.9867 2 3 0.7812
408 1 2.72 0.3872 1 1 1.2528
409 1 2.64 0.3488 1 1 0.9933
410 3 1.35 1.0466 2 3 1.4008
411 3 0.85 0.9204 2 3 0.5750
412 1 1.89 0.2987 1 1 1.6876
413 3 2.88 1.0116 2 3 1.2026
414 3 1.39 0.9501 2 3 0.8091
415 2 1.73 0.5583 1 1 1.4238
416 3 2.57 1.1428 2 3 2.0617
417 3 1.51 1.0135 2 3 0.7694
418 1 2.11 0.2623 1 1 0.8819
419 2 1.57 0.6980 1 2 0.6853
420 3 1.10 1.1089 2 3 1.0009
421 4 1.79 1.4596 2 4 1.0638
422 1 2.38 0.1613 1 1 0.8277
423 3 1.27 0.9856 2 3 0.9534
424 4 1.26 1.3442 2 4 0.7453
425 4 2.16 1.5294 2 4 0.7308
426 4 1.33 1.3978 2 4 1.2604
427 4 0.96 1.3636 2 3 0.8490
428 1 1.99 0.2656 1 1 0.7580
429 1 1.89 0.3212 1 1 1.7510
430 3 2.56 1.0727 2 3 2.4471
431 3 2.07 1.0440 2 3 0.8985
432 2 1.60 0.6308 1 2 1.1495
433 4 2.92 1.4418 2 4 1.8861
434 2 2.15 0.6422 1 2 1.2887
435 2 1.65 0.7278 1 2 0.7960
436 1 1.72 0.3477 1 1 0.8589
437 2 2.31 0.6637 1 2 1.4157
438 3 2.34 0.8418 2 3 1.4135
439 2 2.87 0.6980 1 2 1.2272
440 4 1.77 1.4497 2 4 1.6491
441 2 1.82 0.7845 1 2 1.0693
442 1 0.20 0.3023 1 1 1.8655
443 2 2.41 0.6376 1 2 1.1647
444 3 1.90 1.1569 2 3 1.4526
445 3 1.30 1.1009 2 3 1.7610
446 2 2.48 0.7723 1 2 1.1851
447 1 2.56 0.3672 1 2 1.2885
448 2 1.29 0.5842 1 2 0.7797
449 2 0.73 0.8078 1 2 1.5392
450 2 1.85 0.5334 1 2 1.2602
451 3 1.78 1.1250 2 3 2.7080
452 4 2.26 1.2912 2 4 1.3974
453 4 3.39 1.4912 2 4 0.7480
454 4 0.89 1.4668 2 4 1.0289
455 2 1.94 0.6111 1 2 1.7383
456 4 1.27 1.3051 2 3 1.6193
457 3 2.34 1.0168 2 3 1.0885
458 4 3.09 1.3473 2 4 1.2361
459 4 1.90 1.3338 2 4 1.2732
460 2 2.63 0.8389 1 2 1.2611
461 2 1.90 0.6453 1 2 1.2737
462 3 1.36 1.0445 2 3 1.9574
463 2 1.71 0.7542 1 2 1.3334
464 1 0.87 0.4142 1 1 1.2306
465 1 2.55 0.3801 1 1 1.6915
466 1 2.70 0.3509 1 1 1.1988
467 2 1.95 0.7221 1 2 0.7252
468 3 1.14 1.0006 2 3 0.9118
469 1 2.19 0.2508 1 1 1.1776
470 2 1.97 0.6427 1 2 0.6175
471 3 2.77 1.0662 2 3 1.8162
472 3 2.69 0.9625 2 3 0.9494
473 3 2.41 0.9376 2 3 0.6622
474 2 1.97 0.6233 1 2 0.8423
475 1 2.48 0.1957 1 1 0.8161
476 4 1.12 1.4342 2 4 1.0703
477 4 1.56 1.4828 2 4 0.7095
478 4 1.14 1.2842 2 4 1.0211
479 2 1.50 0.8563 1 2 1.0914
480 1 2.87 0.4337 1 2 0.7906
481 3 0.89 0.9779 2 3 0.9262
482 4 1.37 1.3572 2 4 0.6883
483 3 2.29 1.0043 2 3 1.2359
484 2 1.50 0.6326 1 2 0.8572
485 4 1.27 1.2794 2 4 1.8700
486 1 0.52 0.3146 1 1 1.0653
487 1 2.10 0.2831 1 1 0.8533
488 3 2.24 1.0724 2 3 1.0584
489 1 1.71 0.2132 1 1 1.0629
490 3 2.75 1.1466 2 3 1.4750
491 4 1.20 1.3894 2 4 0.9587
492 4 2.40 1.5076 2 4 0.6874
493 3 3.63 0.9482 2 3 0.7390
494 3 3.16 1.0076 2 3 0.7966
495 1 1.62 0.3228 1 1 2.0516
496 3 0.55 1.1317 2 3 1.8075
497 4 0.57 1.4767 2 4 0.7975
498 4 2.24 1.4088 2 4 1.2764
499 1 1.61 0.1956 1 1 1.2084
500 2 2.38 0.6466 1 2 0.8870
501 3 2.11 1.1184 3 99 5.0996
502 3 1.14 1.0370 3 3 1.8401
503 3 2.04 1.1241 3 3 3.3401
504 2 2.73 0.6099 3 3 3.3708
505 2 2.88 0.8158 3 3 3.4726
506 3 1.92 0.9950 3 2 4.4258
507 3 1.23 1.1184 3 3 4.1645
508 2 2.08 0.7147 3 99 5.3692
509 3 2.52 1.0535 3 3 2.5973
510 2 1.86 0.8093 3 3 0.7621
511 2 2.72 0.6993 3 2 3.3616
512 2 3.13 0.6785 3 3 1.9997
513 2 2.31 0.7886 3 3 0.9810
514 2 1.89 0.7053 3 2 1.8516
515 3 1.47 1.0667 3 2 2.5992
516 2 1.58 0.5272 3 2 1.9877
517 3 2.41 1.0063 3 3 0.7134
518 2 2.98 0.6052 3 3 0.6271
519 3 1.42 1.0909 3 3 3.7840
520 3 1.99 0.9419 3 3 2.1327
521 3 1.65 1.0098 3 3 1.4364
522 2 2.03 0.6338 3 2 1.6806
523 3 2.60 1.1900 3 3 0.7629
524 2 2.68 0.6820 3 3 0.9222
525 3 2.29 0.9998 3 3 1.0276
526 2 1.63 0.6075 3 3 1.4724
527 3 1.00 1.0234 3 3 0.9473
528 3 1.77 1.0688 3 3 0.8353
529 2 1.84 0.7034 3 2 1.3440
530 3 2.31 0.9612 3 3 0.6637
531 3 1.22 0.9695 3 3 0.7954
532 3 1.85 1.0000 3 3 0.6254
533 2 2.83 0.6349 3 2 2.6552
534 3 2.15 1.0756 3 3 0.8579
535 3 1.75 1.1413 3 3 1.1420
536 2 2.62 0.6511 3 2 2.0464
537 3 1.71 1.0969 3 3 0.6337
538 2 0.45 0.6283 3 3 3.9187
539 3 0.58 1.0240 3 3 0.9978
540 3 1.22 1.0267 3 3 0.6677
541 3 1.82 1.0618 3 3 0.6312
542 2 0.94 0.7116 3 2 0.6442
543 3 2.12 0.9780 3 3 0.6406
544 2 2.53 0.6370 3 3 3.9334
545 2 0.97 0.6969 3 3 0.7399
546 2 2.25 0.7675 3 3 0.6284
547 3 3.25 0.9719 3 3 1.2255
548 3 3.46 0.9941 3 3 2.0708
549 2 2.40 0.6767 3 3 0.4971
550 3 2.58 0.9485 3 3 0.6755
551 2 1.11 0.5499 3 2 2.6568
552 2 2.69 0.6426 3 99 5.6109
553 2 2.53 0.7831 3 3 0.7976
554 2 1.52 0.6765 3 3 0.9237
555 3 2.47 0.9346 3 3 1.0293
556 2 0.97 0.6632 3 2 0.9938
557 3 1.10 0.9355 3 3 1.0158
558 2 1.76 0.6131 3 2 2.1650
559 2 1.83 0.5907 3 2 1.1475
560 3 2.45 0.9318 3 3 0.6754
561 3 3.08 1.0859 3 3 0.6551
562 3 2.38 0.8761 3 3 0.8430
563 2 2.16 0.6176 3 2 2.3195
564 2 0.83 0.7657 3 3 1.4476
565 2 2.30 0.6727 3 3 0.6432
566 3 1.16 0.9406 3 3 0.6555
567 2 2.33 0.7096 3 3 0.5396
568 3 0.85 1.0236 3 3 0.7248
569 2 2.43 0.6434 3 3 2.3025
570 3 1.87 0.9686 3 3 0.7834
571 3 2.33 1.1284 3 3 0.5183
572 2 2.43 0.7126 3 3 2.8397
573 3 2.75 1.0975 3 3 1.9473
574 3 1.97 1.1531 3 3 0.8982
575 2 1.87 0.7000 3 2 0.8123
576 2 1.34 0.5800 3 2 0.7217
577 2 2.46 0.6278 3 3 0.6752
578 2 2.20 0.6801 3 2 1.0629
579 2 2.07 0.6514 3 2 0.7620
580 2 3.19 0.6619 3 2 1.2259
581 3 1.57 1.0262 3 3 0.7749
582 3 1.72 1.1195 3 3 0.5504
583 3 1.60 1.1404 3 3 0.8067
584 3 2.77 0.9600 3 3 0.6048
585 2 1.47 0.6518 3 2 1.0129
586 2 2.18 0.7763 3 3 0.7043
587 3 2.10 0.8869 3 3 0.5067
588 3 1.97 1.0445 3 3 0.5570
589 3 1.71 1.0567 3 3 0.7095
590 2 2.08 0.8721 3 3 0.6556
591 2 2.40 0.8106 3 3 0.6119
592 2 1.95 0.8272 3 3 1.1376
593 3 1.69 1.1018 3 3 0.6262
594 2 2.15 0.6716 3 2 0.6554
595 3 2.16 1.1799 3 3 0.6681
596 2 1.28 0.6088 3 2 0.8156
597 2 2.55 0.6575 3 3 0.6367
598 3 1.76 0.9841 3 3 0.5860
599 2 2.31 0.6931 3 3 0.5928
600 3 1.42 1.0960 3 3 0.8313
