# Supplementary material for: The effect of training methodology on knowledge representation in categorization
Source: PLoS One. 2017 Aug 28;12(8):e0183904. doi: 10.1371/journal.pone.0183904 (PMC5573135; doi:10.1371/journal.pone.0183904)
Supplement: S1 File — This file contains the raw data from the experiments reported in this manuscript. (ZIP) [file pone.0183904.s001.zip › raw_data/Exp1/AB/rb_xfer_mixed_feedback_2_cond_1_sub_11.dat]

  1 4 1.37 1.3572 2 4 2.1981
  2 2 1.97 0.6427 1 1 2.2119
  3 1 1.31 0.3257 1 1 1.4491
  4 3 2.19 1.0319 2 4 1.4774
  5 1 1.94 0.2655 1 2 1.4252
  6 3 1.61 0.9867 2 3 1.1270
  7 2 1.00 0.7013 1 1 1.5449
  8 4 2.37 1.3651 2 3 1.4333
  9 3 2.15 1.0332 2 4 1.1982
 10 1 2.35 0.2813 1 1 1.8849
 11 1 0.98 0.2099 1 2 0.9676
 12 2 3.19 0.6619 1 2 1.4476
 13 2 2.08 0.7147 1 1 1.2277
 14 1 1.61 0.3607 1 1 0.8573
 15 4 2.24 1.3698 2 4 2.0301
 16 2 2.53 0.6370 1 2 1.3545
 17 3 1.22 0.9695 2 3 1.5231
 18 3 2.62 0.9856 2 4 1.0770
 19 1 2.35 0.2671 1 2 1.0889
 20 3 1.10 1.1089 2 3 2.3242
 21 4 1.83 1.4592 2 3 1.0532
 22 1 1.68 0.1837 1 1 1.5059
 23 1 1.91 0.2917 1 2 2.0121
 24 1 1.89 0.3469 1 2 1.3934
 25 3 1.42 1.0960 2 3 1.5047
 26 4 1.54 1.4399 2 3 0.8351
 27 3 2.12 0.9780 2 4 1.6085
 28 1 0.52 0.3146 1 1 1.0632
 29 4 2.27 1.5019 2 4 1.6748
 30 1 1.60 0.2051 1 1 2.2800
 31 1 1.99 0.2737 1 2 0.9688
 32 2 1.20 0.6720 1 2 1.9689
 33 4 1.47 1.4461 2 3 1.2480
 34 3 1.27 1.0216 2 4 1.4928
 35 2 1.83 0.5907 1 2 1.4316
 36 3 1.50 0.9528 2 3 1.1169
 37 1 1.29 0.3541 1 2 1.0308
 38 1 2.24 0.2099 1 2 0.6762
 39 1 1.96 0.2401 1 1 1.3923
 40 4 1.01 1.5361 2 3 1.3997
 41 1 1.11 0.3017 1 1 1.3660
 42 4 1.49 1.3739 2 4 1.5499
 43 2 2.32 0.8994 1 1 1.9182
 44 1 0.91 0.3186 1 1 0.7356
 45 2 2.12 0.6749 1 2 0.9691
 46 3 3.25 0.9719 2 4 1.0972
 47 3 2.99 0.9615 2 3 0.7476
 48 3 3.63 0.9482 2 3 0.6848
 49 4 2.16 1.5294 2 3 1.3123
 50 2 2.40 0.8106 1 1 1.3063
 51 4 1.92 1.3279 2 4 1.7061
 52 1 1.61 0.1956 1 2 1.0763
 53 3 1.39 0.9501 2 4 1.6164
 54 3 1.14 1.0006 2 3 1.4380
 55 4 2.14 1.3126 2 4 1.4432
 56 1 1.67 0.4219 1 2 1.2080
 57 3 2.66 0.9728 2 4 1.8228
 58 4 1.92 1.3410 2 3 1.6921
 59 2 1.70 0.6737 1 1 2.9032
 60 4 1.95 1.4170 2 3 2.2899
 61 4 0.49 1.3514 2 3 1.5306
 62 2 1.66 0.6738 1 1 2.1716
 63 1 2.54 0.3829 1 2 2.2749
 64 3 2.81 1.0546 2 3 1.6565
 65 2 0.73 0.7321 1 2 0.9782
 66 3 0.85 1.0236 2 4 2.8175
 67 2 1.73 0.6055 1 1 1.5181
 68 3 1.97 1.0016 2 3 1.3038
 69 3 1.65 0.9156 2 4 0.8665
 70 3 1.57 1.0262 2 3 1.2464
 71 2 1.50 0.6657 1 2 2.1310
 72 4 1.78 1.3029 2 4 1.5157
 73 2 1.32 0.6466 1 2 1.0373
 74 2 0.75 0.6653 1 2 0.8987
 75 1 1.57 0.3119 1 2 1.3175
 76 2 2.62 0.6511 1 1 0.8874
 77 4 2.26 1.3531 2 3 2.0908
 78 2 1.58 0.5272 1 1 1.5493
 79 2 0.20 0.7537 1 2 1.2777
 80 3 1.60 1.1404 2 4 2.0977
 81 3 1.47 1.0667 2 3 1.2595
 82 2 2.31 0.7886 1 1 2.4880
 83 3 3.63 0.9531 2 3 2.1060
 84 4 2.02 1.4231 2 4 2.4521
 85 2 1.29 0.6731 1 1 1.4558
 86 1 2.39 0.3219 1 1 1.9719
 87 4 1.88 1.3020 2 3 1.2993
 88 4 1.95 1.4197 2 4 0.9977
 89 4 0.57 1.4767 2 3 1.5646
 90 3 1.56 0.9946 2 3 2.0922
 91 1 2.72 0.3872 1 1 1.4308
 92 1 1.21 0.3540 1 2 0.9237
 93 4 0.96 1.3636 2 4 1.5100
 94 2 2.31 0.6931 1 1 1.1444
 95 2 1.70 0.6957 1 2 1.5536
 96 3 1.16 0.9406 2 4 2.4980
 97 3 2.16 0.9763 2 3 1.2436
 98 2 2.59 0.7434 1 1 0.9607
 99 2 2.71 0.6869 1 2 0.8094
100 3 2.11 1.1184 2 3 1.7205
101 3 3.03 1.1195 2 3 1.7441
102 3 2.41 0.9376 2 3 1.0649
103 3 1.30 1.1009 2 3 0.6930
104 3 2.25 1.0744 2 3 0.5605
105 1 2.06 0.5073 1 2 1.4257
106 1 2.79 0.3211 1 1 0.7114
107 2 1.48 0.6872 1 2 0.9695
108 2 1.73 0.5583 1 2 1.4738
109 1 1.14 0.3149 1 1 0.8695
110 4 3.00 1.4175 2 3 0.5696
111 2 2.88 0.8158 1 1 1.4101
112 2 2.21 0.6988 1 2 2.5604
113 3 1.21 1.0113 2 4 2.0399
114 3 2.05 1.1482 2 3 1.4046
115 2 1.45 0.6138 1 1 2.2911
116 3 1.48 1.0870 2 3 1.4881
117 3 1.38 1.0222 2 3 1.2246
118 4 1.99 1.2965 2 3 0.6143
119 3 0.60 0.9946 2 3 3.1248
120 2 2.75 0.6966 1 1 1.4850
121 1 2.91 0.3345 1 2 1.6722
122 3 0.85 0.9204 2 3 2.7716
123 2 1.38 0.6372 1 1 2.3143
124 2 0.28 0.7445 1 1 1.9955
125 4 1.47 1.4812 2 3 1.1693
126 4 2.46 1.4183 2 3 2.7373
127 4 1.33 1.3978 2 4 1.4494
128 2 2.46 0.7811 1 1 2.3341
129 4 2.60 1.3274 2 4 2.4623
130 1 2.93 0.3210 1 2 2.3457
131 1 1.82 0.2465 1 1 0.7774
132 2 1.63 0.5063 1 2 1.7936
133 3 2.21 0.9947 2 4 1.4885
134 4 1.40 1.4148 2 3 1.2596
135 1 2.21 0.3055 1 1 1.7050
136 1 1.98 0.3373 1 1 1.0900
137 3 1.72 1.1195 2 3 1.6617
138 4 1.77 1.4497 2 3 0.8089
139 2 1.50 0.8563 1 2 1.4801
140 2 2.41 0.6376 1 1 1.8589
141 2 1.89 0.6094 1 2 1.1430
142 3 0.55 1.1317 2 4 1.2406
143 1 1.77 0.3536 1 2 1.7896
144 2 1.51 0.6381 1 1 1.1566
145 1 2.96 0.3155 1 1 0.9581
146 3 1.68 1.0860 2 3 2.6620
147 2 3.13 0.6437 1 1 1.2407
148 4 1.16 1.3504 2 3 1.2859
149 3 2.77 1.0662 2 4 1.2890
150 4 1.12 1.4342 2 4 3.4444
151 4 2.65 1.3502 2 4 1.8391
152 2 2.49 0.7136 1 1 1.1398
153 1 1.43 0.2305 1 1 1.4615
154 1 2.65 0.3121 1 1 0.8250
155 1 2.95 0.2980 1 2 1.5108
156 2 1.69 0.6952 1 2 1.4492
157 1 2.49 0.2936 1 1 0.9499
158 2 1.62 0.7936 1 2 1.1025
159 4 2.32 1.4923 2 4 1.1213
160 3 1.75 1.0629 2 3 0.7633
161 2 1.83 0.6448 1 2 1.5394
162 2 1.84 0.7034 1 2 0.9244
163 2 1.90 0.5988 1 2 0.8225
164 1 1.43 0.2934 1 1 0.5887
165 4 0.72 1.3434 2 3 1.2445
166 3 1.01 1.1203 2 3 0.6657
167 2 3.03 0.5818 1 2 1.7339
168 1 3.07 0.1514 1 2 0.8147
169 4 2.01 1.4059 2 4 2.5730
170 4 1.88 1.5007 2 4 0.6679
171 3 1.97 1.0445 2 4 0.6801
172 2 2.25 0.7675 1 1 1.1960
173 2 1.67 0.5153 1 1 0.6983
174 2 2.36 0.6867 1 2 0.6774
175 3 1.17 1.0777 2 4 1.1220
176 4 1.27 1.2794 2 3 1.4757
177 3 3.05 1.0371 2 3 1.0075
178 4 1.94 1.3933 2 4 1.4062
179 4 2.99 1.2895 2 3 0.9246
180 1 1.99 0.2656 1 2 1.1748
181 4 1.69 1.3901 2 4 1.3027
182 1 1.80 0.3204 1 1 1.8733
183 1 2.38 0.3946 1 2 1.2765
184 4 2.62 1.3164 2 4 0.9524
185 1 1.68 0.3576 1 1 1.0892
186 1 1.69 0.3962 1 1 0.7644
187 1 2.19 0.2508 1 1 0.7568
188 1 1.51 0.4427 1 2 0.5896
189 3 1.32 0.9211 2 3 1.1574
190 4 1.49 1.3250 2 3 0.6141
191 4 2.26 1.2912 2 4 0.8044
192 2 2.73 0.6099 1 1 0.8191
193 3 2.75 1.1466 2 4 0.7774
194 1 2.00 0.3362 1 1 0.9298
195 1 0.70 0.3711 1 2 0.6751
196 4 2.61 1.4437 2 3 1.1516
197 2 2.46 0.7122 1 1 1.0000
198 3 1.75 0.9555 2 4 0.8868
199 4 2.10 1.3896 2 3 0.8344
200 2 2.83 0.6349 1 2 0.7198
201 2 0.73 0.8078 1 1 1.5101
202 2 2.30 0.6727 1 1 1.6085
203 2 2.69 0.6426 1 2 0.6226
204 3 2.57 1.1428 2 4 1.3092
205 4 2.33 1.4356 2 3 0.8157
206 4 1.31 1.5355 2 4 1.3179
207 1 3.24 0.2412 1 2 1.0716
208 4 0.80 1.4215 2 3 0.8117
209 2 1.63 0.6075 1 1 0.9541
210 2 2.76 0.6158 1 1 2.6986
211 4 2.22 1.4124 2 4 0.8201
212 1 0.20 0.3023 1 2 3.2344
213 2 2.42 0.6883 1 1 1.0938
214 2 1.11 0.5499 1 2 1.6493
215 2 1.28 0.6088 1 2 0.8856
216 4 1.85 1.3578 2 3 1.4251
217 1 1.24 0.3545 1 2 1.1187
218 4 1.11 1.3364 2 4 1.6729
219 4 2.67 1.4748 2 3 1.6444
220 2 0.85 0.7391 1 1 1.1534
221 2 2.08 0.8721 1 1 2.3459
222 3 3.02 1.0854 2 4 0.8736
223 2 1.72 0.6455 1 2 0.8775
224 3 1.69 1.1018 2 3 0.9771
225 1 2.12 0.3369 1 1 2.3051
226 3 0.58 1.1624 2 4 1.3789
227 4 1.79 1.4596 2 4 2.9621
228 1 2.14 0.3556 1 2 1.0893
229 4 1.84 1.3275 2 4 2.0605
230 1 2.05 0.3400 1 2 1.6086
231 4 1.73 1.4543 2 4 2.7030
232 2 2.79 0.6461 1 1 3.1217
233 3 1.00 1.0234 2 3 0.9286
234 4 3.26 1.4724 2 4 1.8421
235 3 2.28 1.0855 2 4 1.1510
236 4 1.63 1.4234 2 3 0.5514
237 2 3.08 0.7375 1 1 1.4727
238 2 1.86 0.8093 1 1 0.8922
239 4 1.15 1.4260 2 3 1.6238
240 3 2.29 0.9998 2 4 1.5653
241 2 0.75 0.6426 1 1 0.8048
242 4 2.31 1.2955 2 3 0.9079
243 3 1.87 0.9686 2 4 1.0306
244 1 2.48 0.1957 1 1 1.4039
245 3 2.44 1.0064 2 3 1.0025
246 4 0.89 1.4668 2 4 0.9452
247 1 1.21 0.3112 1 2 2.0499
248 2 2.12 0.6343 1 1 0.6859
249 3 2.16 1.0372 2 3 0.7373
250 1 1.66 0.3666 1 2 0.9551
251 3 1.78 1.1250 2 4 1.5733
252 2 3.29 0.7804 1 1 1.1409
253 4 1.90 1.3338 2 3 0.9262
254 2 2.85 0.6521 1 2 1.1042
255 3 0.71 1.0878 2 4 1.4030
256 1 1.45 0.2769 1 1 1.9775
257 2 2.33 0.7096 1 2 1.6647
258 4 2.29 1.2636 2 3 1.2123
259 3 1.98 1.0297 2 3 1.0422
260 2 2.67 0.6730 1 1 1.0475
261 1 0.79 0.3786 1 1 1.3497
262 1 1.89 0.2987 1 2 1.3247
263 4 1.69 1.4037 2 3 1.4067
264 2 1.53 0.5421 1 1 2.2610
265 2 1.96 0.6827 1 2 1.1848
266 3 2.34 0.9760 2 4 0.9038
267 1 0.85 0.3814 1 1 2.2821
268 4 1.67 1.3953 2 3 0.7332
269 2 1.83 0.7164 1 1 1.9109
270 1 3.12 0.2976 1 2 0.6965
271 4 1.56 1.4828 2 4 1.4758
272 1 0.87 0.4142 1 2 2.5435
273 1 1.52 0.2988 1 1 1.3436
274 4 2.49 1.4666 2 3 1.1769
275 3 2.69 0.9625 2 4 1.1607
276 1 2.10 0.2831 1 1 1.1533
277 2 0.97 0.6632 1 2 0.9459
278 4 1.20 1.3894 2 3 1.6667
279 4 1.27 1.3051 2 3 0.9101
280 2 2.65 0.6205 1 1 1.3132
281 4 0.90 1.4658 2 4 1.7231
282 4 3.85 1.3632 2 3 0.9404
283 4 2.82 1.3875 2 4 1.2060
284 3 1.36 1.0445 2 3 0.9405
285 3 2.24 1.0724 2 3 0.8299
286 1 3.03 0.3473 1 2 1.7874
287 1 1.80 0.3080 1 1 1.8262
288 2 2.43 0.6434 1 2 1.2157
289 3 1.71 1.0567 2 4 2.4135
290 3 3.78 1.1189 2 3 0.9145
291 1 0.47 0.2982 1 1 1.5327
292 3 2.16 1.1799 2 3 2.0456
293 4 2.34 1.3909 2 3 0.6655
294 2 0.85 0.7469 1 1 1.0777
295 4 2.27 1.3964 2 4 2.5931
296 3 1.51 1.0135 2 3 2.8632
297 3 1.56 0.9553 2 3 0.7380
298 4 1.89 1.2922 2 3 0.8596
299 1 1.97 0.2911 1 2 1.7364
300 1 2.40 0.3790 1 1 1.1693
301 1 2.56 0.3672 1 2 1.6270
302 4 2.30 1.4760 2 4 1.2407
303 4 3.39 1.4912 2 4 0.7339
304 2 1.75 0.6628 1 1 1.1916
305 1 1.70 0.3889 1 2 1.0146
306 3 0.99 1.0989 2 3 2.0127
307 4 0.76 1.3332 2 4 1.0100
308 1 1.62 0.3228 1 1 1.0968
309 2 2.04 0.6159 1 1 2.0515
310 2 2.64 0.6588 1 2 1.0071
311 2 3.13 0.6785 1 2 0.6697
312 1 1.72 0.3477 1 1 0.6024
313 4 2.14 1.3157 2 4 1.5295
314 3 3.14 1.0161 2 4 0.8183
315 1 1.90 0.3038 1 1 1.0486
316 4 2.73 1.2989 2 3 2.1333
317 3 2.58 0.9897 2 4 0.7740
318 3 1.92 0.9950 2 3 0.7182
319 3 1.79 1.0360 2 3 0.5524
320 1 1.96 0.2515 1 2 1.8254
321 1 3.06 0.3526 1 1 0.7685
322 1 1.59 0.2724 1 2 0.6631
323 1 1.64 0.1826 1 1 1.0515
324 3 2.13 1.0685 2 3 1.5682
325 1 2.63 0.3301 1 1 1.5678
326 1 2.31 0.2926 1 1 0.9834
327 3 2.56 1.0727 2 4 0.5828
328 3 3.14 1.0475 2 3 0.7666
329 3 2.45 0.9318 2 3 0.4788
330 2 2.43 0.7126 1 1 1.6715
331 3 1.91 1.0578 2 3 1.5902
332 2 2.25 0.6668 1 2 1.4290
333 1 2.25 0.2398 1 1 1.2822
334 3 1.42 1.0909 2 3 1.6950
335 1 2.45 0.3571 1 2 1.4154
336 4 1.36 1.4291 2 4 0.9251
337 4 2.25 1.3526 2 4 0.4953
338 1 0.95 0.4721 1 1 1.2664
339 2 1.87 0.7000 1 2 1.8063
340 1 1.80 0.3177 1 2 1.2046
341 1 1.53 0.2023 1 1 0.7709
342 4 2.71 1.3013 2 4 1.3312
343 3 0.72 1.0300 2 4 2.4444
344 1 2.38 0.1613 1 1 1.2323
345 3 1.12 0.9388 2 3 1.1902
346 3 1.82 1.0618 2 3 0.8290
347 1 2.05 0.4041 1 2 1.6907
348 4 1.26 1.3442 2 4 1.1815
349 1 2.86 0.2775 1 1 0.9246
350 4 1.85 1.3875 2 4 1.1268
351 2 1.85 0.7361 1 2 2.0320
352 1 2.70 0.3509 1 1 1.0765
353 3 2.16 1.0791 2 4 1.9046
354 3 2.88 1.0116 2 3 0.7067
355 2 1.82 0.7845 1 1 2.3576
356 2 2.26 0.7508 1 2 0.7653
357 1 2.64 0.3488 1 1 1.3813
358 3 1.88 1.0319 2 3 1.3569
359 4 2.06 1.3779 2 4 0.6531
360 2 2.46 0.6278 1 2 0.9702
361 3 2.33 1.1284 2 4 0.8581
362 4 2.64 1.5394 2 4 0.7590
363 1 2.71 0.2802 1 2 1.3280
364 2 1.47 0.6518 1 2 1.0491
365 4 1.42 1.5420 2 4 0.7498
366 2 2.23 0.7347 1 1 0.9346
367 3 1.55 0.9866 2 3 1.0082
368 1 2.02 0.3300 1 2 0.4149
369 4 1.99 1.4022 2 4 0.8854
370 4 1.51 1.4660 2 4 1.6410
371 3 2.15 1.0756 2 3 1.8218
372 3 3.22 1.1227 2 3 0.7152
373 2 1.55 0.6765 1 1 1.4535
374 2 1.57 0.6980 1 2 0.6980
375 4 2.50 1.3709 2 4 0.9728
376 3 1.41 1.0376 2 4 0.6849
377 4 1.74 1.4487 2 4 1.2247
378 3 2.41 1.0063 2 3 1.0704
379 2 0.68 0.5971 1 1 1.5144
380 1 2.03 0.3642 1 1 1.2600
381 1 1.90 0.2041 1 2 1.1288
382 1 3.26 0.2446 1 2 1.0498
383 2 1.52 0.6765 1 1 0.5106
384 2 2.07 0.6514 1 1 0.7857
385 2 2.98 0.6052 1 2 0.9854
386 2 1.54 0.5976 1 1 0.8807
387 1 1.25 0.2947 1 2 1.3803
388 2 1.95 0.8272 1 1 0.6834
389 3 0.58 1.0240 2 3 1.3351
390 4 1.79 1.3128 2 4 1.2962
391 1 2.13 0.3784 1 1 2.1385
392 4 1.89 1.4029 2 4 1.0031
393 3 1.93 1.0377 2 3 1.1380
394 4 1.81 1.5355 2 4 0.9153
395 2 0.70 0.7991 1 2 1.6455
396 2 1.65 0.7820 1 1 1.7615
397 3 1.22 1.0267 2 3 0.9937
398 3 2.38 0.8761 2 3 0.6408
399 1 0.82 0.3098 1 2 1.8546
400 4 0.29 1.3629 2 4 1.4589
401 1 2.15 0.2376 1 2 2.1890
402 3 2.04 1.1241 2 3 1.3877
403 3 2.52 1.0535 2 3 0.7947
404 1 0.55 0.3363 1 2 1.5458
405 3 1.77 1.0688 2 3 1.1781
406 3 2.07 1.0440 2 3 1.2493
407 1 1.66 0.3249 1 2 2.6777
408 1 2.87 0.4337 1 2 0.7685
409 4 3.09 1.3473 2 4 0.9768
410 2 2.81 0.6586 1 2 0.7846
411 1 1.09 0.2352 1 1 0.9285
412 3 2.58 1.0947 2 3 1.2019
413 2 2.53 0.7831 1 2 1.3686
414 2 1.94 0.6111 1 2 1.3683
415 2 2.76 0.5945 1 2 0.9278
416 2 2.41 0.6167 1 2 1.2656
417 3 1.35 1.0466 2 3 1.2934
418 3 1.57 1.0066 2 3 0.6166
419 1 2.11 0.2623 1 2 1.6308
420 4 1.51 1.4522 2 4 0.9398
421 1 1.89 0.3212 1 1 2.5412
422 1 1.84 0.2751 1 1 0.9334
423 2 2.72 0.6993 1 2 0.7587
424 4 2.79 1.5124 2 4 0.9438
425 4 2.02 1.4890 2 4 1.5212
426 3 1.94 1.0645 2 3 1.3709
427 2 0.97 0.7164 1 1 0.7706
428 3 1.12 0.9776 2 3 1.1068
429 2 0.20 0.7060 1 1 1.2215
430 3 1.40 1.0474 2 3 0.8354
431 3 1.88 0.8945 2 3 0.8250
432 3 2.60 1.1900 2 3 0.6631
433 2 2.15 0.6422 1 1 1.9794
434 1 1.88 0.2514 1 1 2.3544
435 1 1.71 0.2132 1 1 0.8979
436 4 2.28 1.3931 2 4 1.2206
437 4 2.16 1.4437 2 4 1.0986
438 2 2.40 0.6767 1 2 2.4133
439 1 2.01 0.2141 1 1 2.5381
440 1 2.38 0.2745 1 1 0.9863
441 3 1.33 0.9942 2 3 1.2419
442 4 2.27 1.4064 2 4 0.9190
443 4 1.98 1.5266 2 4 0.9450
444 2 2.57 0.6835 1 2 3.3378
445 4 2.10 1.3932 2 4 1.6576
446 4 2.78 1.4177 2 4 1.0619
447 1 0.96 0.3685 1 2 3.9137
448 4 0.20 1.5134 2 4 2.4657
449 2 1.98 0.6402 1 2 1.7166
450 3 2.31 0.9612 2 3 1.1900
451 4 1.84 1.4883 2 4 0.6886
452 2 1.29 0.5842 1 1 1.9083
453 4 1.80 1.3858 2 4 1.1024
454 3 1.90 1.1569 2 3 1.2570
455 2 1.21 0.6200 1 2 1.8776
456 4 0.50 1.3852 2 4 1.0009
457 3 1.28 1.0929 2 3 2.2077
458 4 1.55 1.5706 2 4 0.7892
459 4 2.24 1.4088 2 4 0.5810
460 2 1.90 0.6527 1 2 1.3007
461 4 2.09 1.4796 2 4 1.3673
462 3 2.34 1.0168 2 3 1.4392
463 2 1.14 0.7220 1 1 1.1480
464 3 1.34 1.1219 2 3 0.8846
465 1 1.67 0.1766 1 1 4.1521
466 4 1.14 1.2842 2 4 1.3425
467 3 1.67 0.8981 2 3 0.8957
468 3 0.67 0.9620 2 3 0.7945
469 1 2.65 0.2477 1 2 1.1213
470 3 1.70 0.9169 2 3 0.7232
471 4 2.36 1.2798 2 3 0.6056
472 2 1.89 0.7053 1 2 2.4127
473 4 2.53 1.3776 2 4 1.2819
474 2 2.38 0.6466 1 2 2.4692
475 2 1.50 0.6326 1 2 0.7123
476 1 2.84 0.2537 1 1 1.1624
477 1 1.66 0.3101 1 1 0.7705
478 1 2.10 0.1963 1 1 0.6587
479 2 1.61 0.6429 1 2 0.8956
480 3 1.23 1.1184 2 4 1.2826
481 1 2.37 0.3204 1 1 1.5498
482 3 1.47 0.9698 2 3 1.2141
483 4 1.30 1.3643 2 4 0.8841
484 1 0.69 0.1626 1 2 3.6234
485 4 2.53 1.4167 2 4 0.9954
486 2 1.65 0.7278 1 2 1.2823
487 1 1.00 0.1900 1 1 1.0615
488 3 1.18 1.0339 2 3 1.0495
489 1 2.51 0.2257 1 1 1.0943
490 4 2.38 1.3801 2 4 0.9447
491 4 2.75 1.4245 2 4 1.0577
492 3 2.45 1.0943 2 3 1.1745
493 4 2.92 1.4418 2 4 0.7342
494 1 1.77 0.2283 1 1 3.5517
495 4 2.40 1.5076 2 4 1.1186
496 1 1.28 0.3991 1 1 1.5846
497 1 2.55 0.3801 1 1 0.9674
498 4 2.54 1.3869 2 4 0.8156
499 4 1.09 1.5133 2 4 0.8376
500 4 1.09 1.3378 2 4 0.6512
501 2 2.48 0.7723 3 99 5.2117
502 2 2.20 0.6801 3 2 3.7698
503 2 1.15 0.7061 3 3 3.9992
504 3 2.47 0.9346 3 2 3.8987
505 3 1.96 1.0011 3 99 5.2586
506 2 2.31 0.6637 3 3 0.7711
507 2 2.05 0.7549 3 3 1.0027
508 2 2.16 0.6176 3 2 1.6646
509 2 1.60 0.6308 3 2 2.5958
510 3 1.75 1.1055 3 2 1.0083
511 3 1.85 0.9715 3 2 0.6381
512 2 1.95 0.7221 3 3 0.5871
513 3 1.31 1.1449 3 3 1.2824
514 2 2.68 0.6820 3 2 1.9407
515 3 2.86 0.8874 3 2 0.8525
516 3 1.71 1.0969 3 3 0.8084
517 2 0.91 0.6073 3 3 0.8547
518 3 2.20 1.0301 3 2 1.0988
519 3 2.75 1.0975 3 2 0.8367
520 2 1.76 0.6131 3 3 2.6175
521 3 2.49 0.9545 3 99 5.1579
522 3 1.97 1.1531 3 2 1.0344
523 2 1.34 0.5800 3 2 1.7351
524 2 1.84 0.6850 3 3 1.2311
525 3 1.27 0.9856 3 2 1.4597
526 2 1.74 0.7121 3 3 1.6793
527 2 1.10 0.7184 3 3 1.1774
528 2 1.93 0.6742 3 2 2.2559
529 2 2.32 0.6200 3 2 0.7548
530 2 0.83 0.7657 3 3 0.6351
531 3 2.21 1.0277 3 2 1.3201
532 2 2.55 0.6575 3 2 0.6490
533 2 2.09 0.5484 3 2 0.7494
534 2 3.09 0.7464 3 2 0.5014
535 3 2.26 1.1253 3 2 1.1681
536 2 1.95 0.7670 3 3 0.6307
537 3 1.65 1.0098 3 2 0.7481
538 3 2.19 1.0708 3 2 0.7082
539 3 2.68 1.1065 3 2 0.5425
540 3 3.46 0.9941 3 2 0.4947
541 2 2.25 0.7893 3 3 0.8733
542 3 1.36 0.9232 3 3 0.6765
543 2 0.45 0.6283 3 3 0.6076
544 3 1.88 0.9241 3 3 0.6536
545 3 1.89 1.0169 3 2 0.6581
546 2 1.98 0.6690 3 2 0.4943
547 2 0.24 0.7894 3 3 0.6887
548 3 1.14 1.0370 3 3 0.5558
549 2 2.03 0.6338 3 2 0.8198
550 3 1.10 0.9355 3 3 0.7615
551 2 2.15 0.6716 3 3 2.5987
552 3 1.41 1.1003 3 3 0.7235
553 3 1.62 1.0300 3 2 1.7489
554 3 1.51 0.9350 3 2 0.5403
555 2 1.71 0.7542 3 3 0.7254
556 3 2.29 1.0043 3 2 0.7348
557 3 2.09 1.0885 3 2 1.2319
558 3 1.58 0.9820 3 3 0.4843
559 3 2.62 1.0502 3 2 0.6471
560 3 3.16 1.0076 3 2 0.5635
561 3 2.10 0.8869 3 2 0.7633
562 3 1.72 1.0099 3 3 1.0587
563 3 1.13 0.9757 3 3 0.5905
564 3 3.08 1.0859 3 2 0.4774
565 3 1.75 1.1413 3 3 0.5526
566 2 1.97 0.6233 3 2 0.5211
567 2 1.95 0.6287 3 2 0.4825
568 3 0.89 0.9779 3 3 0.5500
569 2 1.56 0.6255 3 3 0.5021
570 3 2.58 0.9485 3 2 0.5605
571 2 3.37 0.7059 3 2 0.4325
572 2 1.25 0.7049 3 3 0.4453
573 2 2.35 0.6805 3 2 0.4578
574 2 1.60 0.6932 3 2 0.4780
575 3 2.34 0.8418 3 2 0.5609
576 2 2.06 0.6905 3 2 0.7127
577 2 2.63 0.8389 3 2 0.4823
578 3 1.99 0.9419 3 2 0.4934
579 2 2.87 0.6980 3 2 0.7756
580 2 0.94 0.7116 3 3 0.4312
581 3 1.95 1.0594 3 3 1.1963
582 2 1.90 0.6453 3 3 0.7061
583 2 2.29 0.7752 3 2 0.4364
584 3 2.77 0.9600 3 2 0.5774
585 2 1.85 0.5334 3 3 1.4166
586 3 1.60 1.0443 3 2 0.6376
587 3 2.39 0.9496 3 2 0.7544
588 3 1.85 1.0000 3 3 0.8906
589 2 1.94 0.6684 3 2 0.7096
590 2 1.43 0.7396 3 3 0.6548
591 3 1.54 0.8637 3 3 1.0672
592 3 1.68 1.0321 3 2 1.4224
593 3 2.25 1.0057 3 2 0.5873
594 2 1.11 0.7385 3 3 0.6664
595 2 2.18 0.7763 3 2 0.5662
596 3 1.76 0.9841 3 3 0.5736
597 3 1.11 0.9910 3 3 0.4374
598 2 2.12 0.7384 3 2 0.4344
599 2 0.97 0.6969 3 3 0.4875
600 2 1.78 0.7397 3 3 0.9074
