# Supplementary material for: The effect of training methodology on knowledge representation in categorization
Source: PLoS One. 2017 Aug 28;12(8):e0183904. doi: 10.1371/journal.pone.0183904 (PMC5573135; doi:10.1371/journal.pone.0183904)
Supplement: S1 File — This file contains the raw data from the experiments reported in this manuscript. (ZIP) [file pone.0183904.s001.zip › raw_data/Exp1/AB/rb_xfer_mixed_feedback_2_cond_1_sub_12.dat]

  1 1 1.80 0.3080 1 2 4.0072
  2 1 1.25 0.2947 1 1 1.4594
  3 3 1.56 0.9553 2 4 2.5999
  4 4 1.84 1.4883 2 3 1.0614
  5 3 2.24 1.0724 2 4 2.4492
  6 2 1.32 0.6466 1 2 1.7249
  7 2 1.90 0.6527 1 1 0.7746
  8 3 1.34 1.1219 2 4 1.9750
  9 4 2.36 1.2798 2 3 0.7181
 10 3 1.91 1.0578 2 4 1.5445
 11 4 1.09 1.3378 2 3 1.0736
 12 4 3.39 1.4912 2 3 0.9496
 13 3 2.21 0.9947 2 4 0.6702
 14 2 3.19 0.6619 1 2 2.0025
 15 4 1.88 1.3020 2 4 2.1126
 16 2 3.13 0.6437 1 2 2.5457
 17 2 1.52 0.6765 1 1 1.4893
 18 3 1.47 1.0667 2 4 1.2924
 19 1 0.52 0.3146 1 1 1.5597
 20 2 1.89 0.6094 1 1 0.9838
 21 3 3.46 0.9941 2 3 3.5432
 22 3 2.41 1.0063 2 3 1.4547
 23 1 1.97 0.2911 1 1 1.6751
 24 2 1.78 0.7397 1 1 1.3188
 25 1 2.13 0.3784 1 2 0.9923
 26 1 2.10 0.2831 1 1 0.6400
 27 3 1.28 1.0929 2 4 1.3256
 28 1 2.56 0.3672 1 1 1.5193
 29 4 2.79 1.5124 2 3 2.0413
 30 4 1.20 1.3894 2 4 1.1977
 31 1 2.00 0.3362 1 2 1.2443
 32 1 2.15 0.2376 1 1 1.0729
 33 1 1.77 0.2283 1 2 2.9090
 34 1 1.88 0.2514 1 2 1.1261
 35 2 2.46 0.7811 1 1 0.8322
 36 2 2.16 0.6176 1 2 0.6297
 37 2 1.97 0.6233 1 2 0.6033
 38 3 3.08 1.0859 2 3 1.6503
 39 3 2.62 0.9856 2 3 0.8625
 40 4 1.54 1.4399 2 4 0.8989
 41 3 2.99 0.9615 2 3 0.6537
 42 2 2.12 0.7384 1 1 1.6026
 43 3 2.15 1.0332 2 4 1.6650
 44 3 1.39 0.9501 2 3 0.8926
 45 1 1.90 0.3038 1 2 1.1601
 46 4 2.10 1.3932 2 99 5.1286
 47 3 1.96 1.0011 2 3 0.9822
 48 3 2.58 0.9897 2 3 1.8618
 49 4 2.38 1.3801 2 3 1.6091
 50 1 2.91 0.3345 1 1 1.3112
 51 2 3.08 0.7375 1 1 1.5505
 52 3 1.30 1.1009 2 4 1.4068
 53 2 2.85 0.6521 1 1 1.5168
 54 3 1.36 1.0445 2 3 1.6388
 55 1 1.68 0.1837 1 1 1.6038
 56 2 2.75 0.6966 1 1 1.0339
 57 1 2.49 0.2936 1 2 1.4637
 58 1 1.43 0.2934 1 1 1.1951
 59 1 1.29 0.3541 1 1 0.6897
 60 1 1.51 0.4427 1 1 0.9174
 61 3 1.41 1.1003 2 3 1.4556
 62 1 2.72 0.3872 1 2 2.7318
 63 3 1.77 1.0688 2 3 1.8760
 64 3 2.13 1.0685 2 3 1.4153
 65 4 1.99 1.2965 2 4 1.4692
 66 4 1.74 1.4487 2 4 0.7687
 67 3 1.71 1.0567 2 3 1.4731
 68 1 1.70 0.3889 1 2 1.9726
 69 2 2.48 0.7723 1 1 1.5321
 70 1 2.19 0.2508 1 2 1.0369
 71 2 1.70 0.6737 1 1 0.5385
 72 2 1.69 0.6952 1 2 0.5882
 73 2 1.56 0.6255 1 2 0.6041
 74 4 2.37 1.3651 2 4 1.7392
 75 1 1.67 0.4219 1 2 1.9954
 76 4 2.16 1.4437 2 3 2.5378
 77 3 1.89 1.0169 2 3 2.1221
 78 4 2.14 1.3126 2 3 0.7233
 79 3 1.90 1.1569 2 3 1.1418
 80 3 3.63 0.9531 2 3 0.8310
 81 3 2.12 0.9780 2 3 0.7244
 82 3 1.93 1.0377 2 3 0.5424
 83 2 1.47 0.6518 1 1 1.3526
 84 1 1.90 0.2041 1 2 0.8089
 85 3 1.95 1.0594 2 3 1.0236
 86 4 0.20 1.5134 2 4 1.9660
 87 1 1.99 0.2737 1 1 1.2782
 88 2 2.43 0.6434 1 2 1.3205
 89 1 1.89 0.3212 1 2 0.8342
 90 2 2.71 0.6869 1 2 1.1197
 91 4 1.77 1.4497 2 4 2.1858
 92 2 1.84 0.6850 1 2 2.0163
 93 3 1.42 1.0909 2 3 1.8696
 94 2 2.30 0.6727 1 1 1.6571
 95 3 3.14 1.0161 2 3 1.5412
 96 3 2.29 0.9998 2 3 0.7100
 97 3 2.62 1.0502 2 3 0.5770
 98 1 1.80 0.3204 1 2 2.2015
 99 3 1.38 1.0222 2 3 2.5355
100 4 1.30 1.3643 2 4 1.9117
101 2 2.06 0.6905 1 1 1.4130
102 2 1.93 0.6742 1 2 1.8025
103 4 2.16 1.5294 2 4 1.4726
104 3 2.21 1.0277 2 3 1.6923
105 1 2.05 0.3400 1 1 3.6394
106 1 2.31 0.2926 1 1 1.0745
107 1 1.31 0.3257 1 2 1.8629
108 1 2.12 0.3369 1 1 1.4660
109 1 2.86 0.2775 1 1 2.6378
110 4 2.02 1.4231 2 4 1.9379
111 1 1.71 0.2132 1 1 1.2188
112 3 2.60 1.1900 2 4 1.6326
113 2 0.83 0.7657 1 1 1.3495
114 3 2.25 1.0744 2 3 0.9659
115 4 1.84 1.3275 2 4 1.7579
116 1 0.98 0.2099 1 1 1.2862
117 4 1.92 1.3410 2 4 1.4253
118 4 1.92 1.3279 2 3 2.5190
119 1 1.59 0.2724 1 1 1.8720
120 4 2.01 1.4059 2 4 2.2354
121 4 1.42 1.5420 2 4 1.1920
122 1 2.06 0.5073 1 1 1.4790
123 1 1.62 0.3228 1 1 2.3861
124 1 2.35 0.2671 1 1 1.4645
125 4 2.24 1.3698 2 4 1.4604
126 4 2.22 1.4124 2 4 1.0007
127 3 2.25 1.0057 2 4 1.3434
128 1 1.94 0.2655 1 1 1.6484
129 2 2.04 0.6159 1 1 1.3728
130 4 2.61 1.4437 2 4 1.0365
131 3 2.05 1.1482 2 3 1.3219
132 2 2.20 0.6801 1 1 1.2677
133 2 2.88 0.8158 1 1 1.0555
134 3 0.89 0.9779 2 3 1.6204
135 3 1.97 1.0445 2 3 1.9299
136 2 0.20 0.7537 1 1 1.4826
137 2 1.71 0.7542 1 2 0.9816
138 3 2.58 1.0947 2 3 1.4292
139 2 1.72 0.6455 1 2 1.4101
140 1 1.82 0.2465 1 1 1.6806
141 1 2.65 0.2477 1 2 1.2193
142 1 2.71 0.2802 1 1 0.7051
143 4 2.27 1.4064 2 4 1.4764
144 2 1.84 0.7034 1 1 1.2722
145 4 2.53 1.4167 2 4 1.1801
146 3 1.72 1.0099 2 3 1.0832
147 3 1.85 1.0000 2 3 0.8945
148 2 2.25 0.7675 1 2 1.9693
149 1 2.40 0.3790 1 2 0.8327
150 4 2.65 1.3502 2 4 1.1903
151 4 1.81 1.5355 2 4 1.2780
152 3 1.75 1.1413 2 4 1.8251
153 4 0.57 1.4767 2 3 0.7345
154 3 0.85 1.0236 2 3 1.9281
155 1 1.57 0.3119 1 1 1.4014
156 1 0.87 0.4142 1 2 1.9040
157 4 0.72 1.3434 2 4 1.1859
158 4 1.49 1.3739 2 4 1.0092
159 3 1.10 0.9355 2 3 0.9439
160 4 1.01 1.5361 2 4 1.2653
161 3 1.42 1.0960 2 3 1.2772
162 4 3.85 1.3632 2 4 1.7132
163 1 2.54 0.3829 1 2 2.1306
164 3 2.58 0.9485 2 3 1.4514
165 1 2.64 0.3488 1 1 1.6395
166 3 1.36 0.9232 2 3 1.1485
167 2 2.12 0.6343 1 1 1.2691
168 4 2.14 1.3157 2 4 1.0089
169 4 1.51 1.4522 2 4 1.9677
170 3 3.63 0.9482 2 4 1.8552
171 3 1.31 1.1449 2 3 0.9791
172 4 1.63 1.4234 2 4 0.7945
173 4 1.69 1.3901 2 4 0.9535
174 2 1.83 0.6448 1 1 1.3863
175 3 0.60 0.9946 2 4 1.4575
176 4 1.69 1.4037 2 4 0.9739
177 1 2.96 0.3155 1 1 1.3020
178 1 0.20 0.3023 1 2 2.4963
179 2 1.50 0.6657 1 2 0.8179
180 3 2.20 1.0301 2 3 1.2722
181 4 1.67 1.3953 2 4 1.1961
182 3 2.66 0.9728 2 3 1.2025
183 3 2.45 1.0943 2 4 1.0412
184 4 1.40 1.4148 2 3 0.8387
185 3 3.22 1.1227 2 4 0.6599
186 1 1.60 0.2051 1 1 1.2406
187 1 1.52 0.2988 1 1 1.1820
188 3 2.07 1.0440 2 3 1.5809
189 4 2.28 1.3931 2 3 1.5399
190 3 1.60 1.1404 2 4 0.8607
191 4 1.95 1.4170 2 4 0.9530
192 3 2.19 1.0708 2 4 0.8418
193 1 3.03 0.3473 1 1 1.4233
194 2 2.53 0.7831 1 1 0.7009
195 1 2.55 0.3801 1 1 0.5441
196 3 2.34 0.8418 2 3 2.5772
197 1 2.45 0.3571 1 1 0.8320
198 2 1.61 0.6429 1 1 1.1976
199 3 1.55 0.9866 2 3 1.2202
200 3 0.99 1.0989 2 3 1.2262
201 2 1.53 0.5421 1 1 1.3518
202 3 0.85 0.9204 2 4 2.0321
203 2 1.96 0.6827 1 1 1.4289
204 1 1.91 0.2917 1 1 0.7778
205 1 0.95 0.4721 1 1 0.6816
206 2 0.73 0.8078 1 2 1.5012
207 4 1.37 1.3572 2 4 0.8874
208 3 1.97 1.0016 2 3 1.3551
209 1 1.80 0.3177 1 1 1.0755
210 1 1.45 0.2769 1 1 1.0236
211 3 1.27 1.0216 2 3 1.2712
212 3 1.68 1.0321 2 3 1.0254
213 2 1.62 0.7936 1 1 1.4715
214 3 1.32 0.9211 2 3 1.5232
215 2 1.63 0.6075 1 2 1.1969
216 4 1.14 1.2842 2 4 1.5315
217 4 2.27 1.5019 2 4 1.0204
218 1 0.79 0.3786 1 1 1.3945
219 4 2.78 1.4177 2 4 1.2729
220 2 2.09 0.5484 1 1 1.9808
221 3 3.78 1.1189 2 4 1.0676
222 2 2.79 0.6461 1 1 0.9755
223 1 1.61 0.1956 1 1 1.2557
224 2 1.65 0.7820 1 1 1.7322
225 2 1.20 0.6720 1 2 0.8450
226 1 2.93 0.3210 1 2 1.0258
227 2 3.13 0.6785 1 1 0.7118
228 1 2.48 0.1957 1 1 0.9140
229 2 0.70 0.7991 1 1 1.4203
230 2 0.85 0.7391 1 2 1.6661
231 1 1.00 0.1900 1 2 0.9336
232 2 1.60 0.6308 1 1 0.5991
233 3 1.76 0.9841 2 3 1.4462
234 3 1.65 0.9156 2 3 0.9547
235 4 0.80 1.4215 2 3 0.8195
236 4 1.27 1.3051 2 3 0.5296
237 2 0.91 0.6073 1 1 1.3713
238 3 1.13 0.9757 2 3 0.7791
239 3 2.11 1.1184 2 4 1.4828
240 3 2.52 1.0535 2 3 0.4936
241 2 1.98 0.6690 1 1 1.9136
242 4 2.71 1.3013 2 4 1.1710
243 3 1.35 1.0466 2 3 0.8749
244 4 0.29 1.3629 2 4 1.5591
245 4 2.40 1.5076 2 4 2.8154
246 4 2.31 1.2955 2 4 0.7081
247 2 1.95 0.6287 1 1 1.1032
248 4 1.73 1.4543 2 4 0.8097
249 1 0.96 0.3685 1 1 1.3847
250 2 1.67 0.5153 1 1 0.8238
251 1 1.09 0.2352 1 1 1.1458
252 3 1.65 1.0098 2 4 0.8024
253 4 2.10 1.3896 2 4 0.8415
254 4 2.02 1.4890 2 4 0.6950
255 1 2.02 0.3300 1 1 1.6019
256 3 2.38 0.8761 2 3 1.4400
257 4 0.96 1.3636 2 4 0.9972
258 2 1.94 0.6684 1 1 1.5800
259 3 1.10 1.1089 2 4 2.2111
260 2 2.36 0.6867 1 1 1.2728
261 2 2.03 0.6338 1 2 1.1166
262 2 2.73 0.6099 1 2 1.0384
263 2 1.95 0.7221 1 1 1.4788
264 4 2.27 1.3964 2 4 0.8390
265 2 1.66 0.6738 1 1 1.2129
266 4 1.15 1.4260 2 4 0.8585
267 1 0.55 0.3363 1 1 0.8873
268 3 2.86 0.8874 2 3 4.1230
269 2 1.50 0.6326 1 1 1.0922
270 2 2.18 0.7763 1 1 1.8216
271 4 2.46 1.4183 2 4 0.7392
272 2 1.48 0.6872 1 1 1.1410
273 2 0.85 0.7469 1 2 1.6383
274 3 2.88 1.0116 2 4 0.9949
275 2 1.85 0.5334 1 1 1.3139
276 4 0.49 1.3514 2 4 1.4117
277 1 2.14 0.3556 1 1 1.9696
278 4 3.00 1.4175 2 3 0.6648
279 1 0.91 0.3186 1 1 1.2772
280 1 1.21 0.3540 1 1 0.6890
281 1 2.38 0.3946 1 1 0.9165
282 1 0.82 0.3098 1 99 5.9109
283 2 1.95 0.8272 1 1 1.2124
284 1 2.05 0.4041 1 2 0.7702
285 4 2.92 1.4418 2 4 1.5868
286 4 1.31 1.5355 2 4 3.4337
287 2 1.98 0.6402 1 1 1.2689
288 2 1.74 0.7121 1 1 0.7850
289 4 2.33 1.4356 2 4 0.7045
290 4 1.51 1.4660 2 4 0.8514
291 3 2.26 1.1253 2 3 1.7764
292 4 2.99 1.2895 2 4 0.9358
293 1 2.39 0.3219 1 1 1.0251
294 2 2.49 0.7136 1 1 0.8234
295 4 1.12 1.4342 2 4 1.4297
296 2 1.75 0.6628 1 1 1.0347
297 1 0.69 0.1626 1 1 1.5521
298 2 2.76 0.5945 1 2 1.8325
299 1 1.67 0.1766 1 1 1.6370
300 1 2.84 0.2537 1 2 0.6820
301 3 3.25 0.9719 2 4 0.9720
302 3 1.92 0.9950 2 3 0.7479
303 3 1.48 1.0870 2 4 4.7170
304 2 1.89 0.7053 1 2 0.8521
305 1 1.69 0.3962 1 1 1.5211
306 1 0.85 0.3814 1 1 0.8586
307 1 1.72 0.3477 1 1 4.9595
308 2 2.41 0.6167 1 1 0.8693
309 3 1.12 0.9388 2 3 1.6894
310 1 2.24 0.2099 1 1 1.4843
311 1 2.63 0.3301 1 1 0.7273
312 2 0.28 0.7445 1 1 1.1776
313 2 1.65 0.7278 1 2 2.7696
314 4 2.73 1.2989 2 4 0.8642
315 4 1.80 1.3858 2 4 1.2764
316 4 1.98 1.5266 2 4 1.0324
317 1 1.99 0.2656 1 1 1.2536
318 3 1.47 0.9698 2 3 4.1703
319 1 2.65 0.3121 1 1 0.9997
320 4 2.67 1.4748 2 99 7.2867
321 4 1.26 1.3442 2 4 1.0279
322 2 2.40 0.6767 1 2 1.2653
323 1 2.70 0.3509 1 2 0.8051
324 4 1.36 1.4291 2 4 0.7960
325 1 2.38 0.1613 1 1 1.8586
326 2 1.85 0.7361 1 2 0.8869
327 3 2.34 0.9760 2 3 1.2587
328 2 0.68 0.5971 1 1 1.4871
329 1 1.21 0.3112 1 2 1.5779
330 3 1.22 0.9695 2 3 1.4571
331 1 3.24 0.2412 1 99 5.3494
332 3 1.67 0.8981 2 3 0.9772
333 3 2.09 1.0885 2 3 1.4737
334 1 1.66 0.3101 1 1 3.5971
335 2 2.69 0.6426 1 2 1.4979
336 2 1.21 0.6200 1 1 0.8762
337 1 1.11 0.3017 1 2 0.8406
338 2 2.53 0.6370 1 1 1.7421
339 4 2.29 1.2636 2 4 2.7911
340 2 1.10 0.7184 1 1 1.0851
341 3 2.19 1.0319 2 3 0.9922
342 3 2.28 1.0855 2 3 0.8077
343 3 1.23 1.1184 2 3 0.5347
344 1 1.66 0.3666 1 1 0.8244
345 3 0.71 1.0878 2 3 1.2626
346 2 2.83 0.6349 1 1 1.1545
347 4 2.62 1.3164 2 3 1.2832
348 2 1.90 0.6453 1 1 1.0782
349 1 2.51 0.2257 1 1 1.4735
350 1 1.43 0.2305 1 1 0.6933
351 2 1.54 0.5976 1 1 1.3860
352 3 2.39 0.9496 2 3 1.8493
353 4 1.89 1.4029 2 4 4.7093
354 4 1.55 1.5706 2 4 0.6291
355 4 1.16 1.3504 2 3 0.7468
356 3 1.75 1.1055 2 3 1.0518
357 4 1.33 1.3978 2 3 0.7445
358 4 1.47 1.4812 2 4 0.9136
359 2 2.31 0.6637 1 1 1.1317
360 4 1.79 1.4596 2 4 0.7250
361 2 2.15 0.6716 1 99 7.6631
362 3 2.47 0.9346 2 4 3.8135
363 3 1.51 1.0135 2 3 0.8654
364 2 2.38 0.6466 1 1 0.8215
365 3 1.00 1.0234 2 3 1.5960
366 4 1.94 1.3933 2 4 1.0100
367 3 3.05 1.0371 2 3 0.9128
368 4 2.09 1.4796 2 4 0.8669
369 3 1.97 1.1531 2 3 1.1193
370 2 1.73 0.6055 1 1 0.8491
371 2 2.65 0.6205 1 2 1.1019
372 2 0.97 0.7164 1 1 0.7607
373 2 1.70 0.6957 1 1 0.9854
374 1 3.06 0.3526 1 2 0.8729
375 4 1.83 1.4592 2 3 0.8691
376 3 1.41 1.0376 2 99 5.3933
377 2 2.25 0.6668 1 1 0.9480
378 2 2.46 0.6278 1 1 0.7967
379 3 3.14 1.0475 2 99 9.2596
380 2 2.76 0.6158 1 1 1.0486
381 2 1.25 0.7049 1 1 0.7573
382 4 3.09 1.3473 2 4 1.4384
383 4 2.06 1.3779 2 99 15.3555
384 1 2.10 0.1963 1 1 1.9277
385 4 1.56 1.4828 2 4 0.8086
386 3 2.77 1.0662 2 3 1.5514
387 4 0.76 1.3332 2 3 1.0878
388 4 1.99 1.4022 2 4 0.6670
389 1 0.70 0.3711 1 1 1.0954
390 1 1.53 0.2023 1 1 0.6422
391 3 3.03 1.1195 2 3 1.2237
392 1 1.96 0.2515 1 1 0.7496
393 4 2.60 1.3274 2 4 0.8083
394 1 2.95 0.2980 1 2 0.9014
395 2 0.94 0.7116 1 1 0.6802
396 2 1.83 0.5907 1 2 0.7399
397 3 1.51 0.9350 2 4 0.7842
398 3 3.02 1.0854 2 4 0.7572
399 1 3.26 0.2446 1 2 1.5100
400 1 1.77 0.3536 1 1 0.8084
401 3 1.69 1.1018 2 4 0.8984
402 2 1.15 0.7061 1 2 0.7895
403 2 0.20 0.7060 1 1 0.8848
404 4 0.89 1.4668 2 4 1.0004
405 4 2.30 1.4760 2 4 0.6872
406 2 2.15 0.6422 1 2 0.7946
407 3 1.88 0.8945 2 4 0.8417
408 2 2.64 0.6588 1 2 1.3831
409 4 2.64 1.5394 2 4 0.6624
410 4 1.88 1.5007 2 4 0.6508
411 4 1.85 1.3875 2 4 0.5356
412 4 3.26 1.4724 2 4 0.6095
413 2 1.95 0.7670 1 2 0.8003
414 1 1.28 0.3991 1 2 0.9113
415 3 1.78 1.1250 2 4 1.5855
416 3 1.87 0.9686 2 3 0.8406
417 1 1.96 0.2401 1 2 0.7180
418 2 2.29 0.7752 1 1 0.5283
419 4 1.89 1.2922 2 4 0.6341
420 1 1.61 0.3607 1 2 0.7196
421 3 1.57 1.0262 2 4 1.5141
422 2 2.33 0.7096 1 1 1.2997
423 1 2.25 0.2398 1 2 0.7983
424 3 1.17 1.0777 2 4 0.8852
425 2 2.35 0.6805 1 2 1.1447
426 3 1.72 1.1195 2 4 1.0652
427 2 2.26 0.7508 1 1 1.0854
428 1 0.47 0.2982 1 1 0.7927
429 4 2.53 1.3776 2 4 0.8161
430 4 1.47 1.4461 2 4 0.8065
431 3 3.16 1.0076 2 4 0.6773
432 4 2.75 1.4245 2 4 0.7216
433 1 2.79 0.3211 1 2 0.8439
434 3 1.71 1.0969 2 3 0.9216
435 3 1.61 0.9867 2 3 0.8356
436 2 2.98 0.6052 1 1 0.7931
437 1 1.89 0.3469 1 2 0.6246
438 4 1.85 1.3578 2 4 1.4233
439 4 2.24 1.4088 2 4 1.5169
440 4 1.27 1.2794 2 4 0.6596
441 4 0.90 1.4658 2 4 0.6194
442 3 2.75 1.0975 2 3 0.6818
443 2 1.60 0.6932 1 1 0.7975
444 2 2.67 0.6730 1 2 0.6923
445 1 2.21 0.3055 1 2 0.6322
446 1 1.68 0.3576 1 1 0.8216
447 4 2.26 1.3531 2 4 0.8599
448 3 2.16 0.9763 2 3 0.8009
449 2 1.00 0.7013 1 2 0.9278
450 4 2.26 1.2912 2 4 1.0813
451 4 1.95 1.4197 2 4 0.8486
452 2 2.25 0.7893 1 2 0.7735
453 2 1.11 0.5499 1 2 0.6299
454 1 2.37 0.3204 1 2 0.7315
455 1 2.03 0.3642 1 1 0.6053
456 3 2.81 1.0546 2 3 1.1323
457 4 2.82 1.3875 2 4 0.5335
458 1 3.12 0.2976 1 1 1.1609
459 1 2.11 0.2623 1 1 1.0720
460 1 1.98 0.3373 1 1 0.7637
461 4 2.49 1.4666 2 4 0.7003
462 1 1.66 0.3249 1 1 0.8232
463 1 2.35 0.2813 1 1 1.1975
464 1 3.07 0.1514 1 1 0.9398
465 3 1.01 1.1203 2 3 1.0935
466 1 1.14 0.3149 1 2 1.4889
467 4 2.54 1.3869 2 4 2.1319
468 4 1.90 1.3338 2 4 0.8524
469 2 2.12 0.6749 1 2 0.9290
470 2 3.37 0.7059 1 2 1.0266
471 3 2.75 1.1466 2 3 1.0408
472 4 2.25 1.3526 2 3 0.7663
473 1 2.38 0.2745 1 2 0.6462
474 1 1.64 0.1826 1 1 0.5793
475 1 1.24 0.3545 1 1 0.8591
476 4 2.34 1.3909 2 4 0.8320
477 1 2.87 0.4337 1 1 0.8215
478 4 1.09 1.5133 2 4 1.0357
479 3 0.67 0.9620 2 4 0.7453
480 1 2.01 0.2141 1 1 1.4902
481 2 0.45 0.6283 1 2 0.9571
482 4 1.78 1.3029 2 4 1.4621
483 4 1.49 1.3250 2 4 0.6257
484 4 2.50 1.3709 2 4 0.4481
485 2 1.11 0.7385 1 2 0.8292
486 4 1.79 1.3128 2 4 1.0347
487 1 1.84 0.2751 1 2 2.3684
488 2 2.41 0.6376 1 2 1.3512
489 4 0.50 1.3852 2 4 2.9755
490 1 1.89 0.2987 1 2 0.8381
491 3 1.40 1.0474 2 4 1.3235
492 2 2.68 0.6820 1 99 8.3912
493 2 2.46 0.7122 1 1 0.7099
494 4 1.11 1.3364 2 4 0.9848
495 2 0.97 0.6969 1 2 0.7843
496 2 2.62 0.6511 1 2 0.8396
497 2 0.73 0.7321 1 1 0.4532
498 4 2.32 1.4923 2 4 0.7545
499 3 2.16 1.0372 2 4 0.7634
500 3 1.70 0.9169 2 3 0.9399
501 2 1.43 0.7396 3 2 3.7491
502 2 2.40 0.8106 3 2 1.6508
503 3 1.85 0.9715 3 3 0.4783
504 2 1.57 0.6980 3 3 0.5615
505 3 1.79 1.0360 3 2 1.3212
506 3 0.55 1.1317 3 3 1.8743
507 3 1.60 1.0443 3 2 1.2289
508 3 1.56 0.9946 3 2 1.1934
509 3 2.33 1.1284 3 2 2.0731
510 2 0.24 0.7894 3 2 1.3297
511 2 2.08 0.7147 3 3 1.4502
512 2 1.87 0.7000 3 3 3.3658
513 3 2.69 0.9625 3 3 0.7490
514 3 1.21 1.0113 3 2 0.9156
515 3 1.82 1.0618 3 3 0.9809
516 3 2.41 0.9376 3 3 1.0276
517 2 1.86 0.8093 3 2 1.1122
518 2 2.43 0.7126 3 3 0.7134
519 3 1.68 1.0860 3 3 0.7951
520 2 1.34 0.5800 3 2 0.5050
521 3 1.16 0.9406 3 2 2.7558
522 3 1.58 0.9820 3 3 0.9140
523 2 1.51 0.6381 3 2 0.3157
524 2 1.73 0.5583 3 3 0.2375
525 3 2.16 1.1799 3 2 0.2265
526 2 2.23 0.7347 3 3 0.2640
527 3 2.56 1.0727 3 2 0.2837
528 2 0.75 0.6426 3 3 0.2391
529 2 1.90 0.5988 3 2 0.2283
530 2 3.03 0.5818 3 3 0.2496
531 2 2.42 0.6883 3 2 0.2701
532 2 3.09 0.7464 3 2 0.5782
533 2 2.08 0.8721 3 2 0.5290
534 2 1.50 0.8563 3 3 0.7781
535 2 1.94 0.6111 3 3 1.9450
536 2 2.32 0.6200 3 2 0.6482
537 3 2.77 0.9600 3 2 0.6204
538 3 1.94 1.0645 3 2 0.7222
539 2 2.59 0.7434 3 2 1.0438
540 3 2.31 0.9612 3 2 0.6333
541 2 1.97 0.6427 3 3 2.4525
542 3 1.14 1.0006 3 3 0.7595
543 3 2.49 0.9545 3 2 0.5676
544 3 2.44 1.0064 3 2 0.5353
545 3 1.12 0.9776 3 3 0.6243
546 2 0.75 0.6653 3 3 0.8140
547 3 2.04 1.1241 3 2 2.1077
548 2 2.57 0.6835 3 2 0.6367
549 3 0.58 1.1624 3 3 0.5376
550 3 1.88 1.0319 3 2 0.6747
551 3 1.99 0.9419 3 2 2.3617
552 3 1.11 0.9910 3 2 1.3440
553 2 1.29 0.6731 3 3 0.6158
554 3 2.57 1.1428 3 2 0.6454
555 2 2.31 0.7886 3 3 0.7617
556 2 2.21 0.6988 3 2 0.4092
557 3 2.34 1.0168 3 2 0.3755
558 2 1.29 0.5842 3 3 0.4795
559 3 1.62 1.0300 3 3 0.9064
560 2 2.07 0.6514 3 3 1.8444
561 3 1.88 0.9241 3 3 1.1760
562 2 1.38 0.6372 3 3 1.9671
563 2 2.32 0.8994 3 2 0.4938
564 3 1.57 1.0066 3 2 0.8961
565 2 0.97 0.6632 3 3 0.6022
566 3 2.29 1.0043 3 2 0.6805
567 2 1.82 0.7845 3 3 0.7312
568 3 1.50 0.9528 3 3 0.7163
569 3 1.18 1.0339 3 3 0.4697
570 2 1.45 0.6138 3 3 1.3856
571 3 1.75 0.9555 3 3 0.6318
572 3 1.54 0.8637 3 3 0.6687
573 2 2.81 0.6586 3 3 0.6484
574 2 2.72 0.6993 3 3 0.5727
575 2 2.05 0.7549 3 3 0.3644
576 3 2.68 1.1065 3 2 0.6283
577 2 1.63 0.5063 3 3 0.5370
578 2 2.55 0.6575 3 3 0.7703
579 3 0.58 1.0240 3 2 0.6658
580 3 2.16 1.0791 3 2 1.1891
581 2 1.28 0.6088 3 3 0.5238
582 3 1.22 1.0267 3 2 0.4615
583 2 1.83 0.7164 3 3 0.4093
584 3 1.27 0.9856 3 2 0.3038
585 2 1.76 0.6131 3 3 0.6182
586 3 1.33 0.9942 3 2 0.3998
587 3 1.14 1.0370 3 2 0.7181
588 2 2.31 0.6931 3 3 0.5118
589 3 2.10 0.8869 3 2 0.7136
590 3 1.98 1.0297 3 3 0.3311
591 2 1.58 0.5272 3 3 0.7004
592 2 2.87 0.6980 3 2 0.4464
593 2 3.29 0.7804 3 2 0.9948
594 3 0.72 1.0300 3 2 0.6889
595 2 1.14 0.7220 3 3 0.6600
596 3 2.45 0.9318 3 2 0.7915
597 2 1.55 0.6765 3 3 0.5502
598 3 1.75 1.0629 3 2 0.5427
599 3 2.15 1.0756 3 2 0.6475
600 2 2.63 0.8389 3 2 0.6199
