# Supplementary material for: The effect of training methodology on knowledge representation in categorization
Source: PLoS One. 2017 Aug 28;12(8):e0183904. doi: 10.1371/journal.pone.0183904 (PMC5573135; doi:10.1371/journal.pone.0183904)
Supplement: S1 File — This file contains the raw data from the experiments reported in this manuscript. (ZIP) [file pone.0183904.s001.zip › raw_data/Exp1/AB/rb_xfer_mixed_feedback_2_cond_1_sub_13.dat]

  1 4 1.95 1.4170 2 3 1.6884
  2 4 1.51 1.4660 2 4 1.4911
  3 4 1.69 1.4037 2 4 1.7423
  4 3 1.98 1.0297 2 3 1.8071
  5 2 1.94 0.6684 1 1 1.1972
  6 3 1.94 1.0645 2 3 1.8758
  7 4 2.38 1.3801 2 4 1.3595
  8 3 3.63 0.9482 2 4 1.3677
  9 2 1.29 0.5842 1 1 1.4396
 10 3 2.88 1.0116 2 3 1.5888
 11 1 2.02 0.3300 1 2 1.2436
 12 1 2.63 0.3301 1 1 1.6488
 13 1 2.10 0.2831 1 1 1.3252
 14 4 1.47 1.4812 2 4 1.1511
 15 1 0.69 0.1626 1 1 1.1916
 16 2 1.66 0.6738 1 1 1.2870
 17 2 1.47 0.6518 1 2 1.0103
 18 1 2.38 0.3946 1 2 1.2968
 19 2 3.13 0.6785 1 1 0.9555
 20 1 1.21 0.3112 1 1 0.8846
 21 2 2.64 0.6588 1 1 2.6158
 22 2 2.08 0.8721 1 2 1.2048
 23 4 0.49 1.3514 2 4 2.9394
 24 3 1.60 1.0443 2 3 1.7553
 25 2 0.83 0.7657 1 2 1.6196
 26 4 1.47 1.4461 2 4 1.7292
 27 2 1.90 0.5988 1 1 1.0258
 28 3 1.41 1.1003 2 3 1.5761
 29 4 3.85 1.3632 2 4 1.8877
 30 4 1.16 1.3504 2 3 1.4105
 31 1 2.65 0.2477 1 1 1.3609
 32 2 1.76 0.6131 1 1 0.8254
 33 3 1.89 1.0169 2 3 1.2716
 34 1 1.57 0.3119 1 2 1.3156
 35 4 2.71 1.3013 2 4 2.1494
 36 1 2.35 0.2671 1 1 1.6053
 37 1 1.80 0.3204 1 1 1.3157
 38 4 2.92 1.4418 2 4 1.3656
 39 3 2.25 1.0744 2 3 1.6532
 40 3 2.58 0.9485 2 3 1.1937
 41 2 2.05 0.7549 1 2 1.5689
 42 2 2.07 0.6514 1 2 2.0645
 43 3 0.72 1.0300 2 3 2.5238
 44 2 2.83 0.6349 1 2 2.2851
 45 3 2.62 1.0502 2 3 2.5032
 46 4 2.02 1.4231 2 4 3.2889
 47 1 2.06 0.5073 1 1 1.5545
 48 4 2.65 1.3502 2 4 1.5068
 49 1 1.66 0.3666 1 1 1.4212
 50 1 1.90 0.2041 1 1 1.0748
 51 4 0.57 1.4767 2 4 1.4528
 52 3 1.95 1.0594 2 3 0.8411
 53 4 1.09 1.5133 2 4 1.1909
 54 2 1.11 0.7385 1 2 1.2860
 55 1 2.96 0.3155 1 2 1.4493
 56 1 1.80 0.3177 1 1 1.2055
 57 2 1.57 0.6980 1 2 1.0682
 58 3 2.81 1.0546 2 3 2.1844
 59 3 1.47 1.0667 2 3 1.2229
 60 2 2.76 0.6158 1 2 2.8528
 61 3 1.10 0.9355 2 3 1.6000
 62 4 1.27 1.2794 2 4 1.3586
 63 3 2.33 1.1284 2 4 1.1349
 64 1 2.39 0.3219 1 1 1.5200
 65 1 2.37 0.3204 1 1 1.6899
 66 1 1.61 0.1956 1 1 1.2929
 67 2 2.20 0.6801 1 2 0.9280
 68 2 2.87 0.6980 1 2 1.0894
 69 2 1.11 0.5499 1 2 1.3569
 70 2 1.56 0.6255 1 2 1.2454
 71 4 1.26 1.3442 2 4 1.2100
 72 3 2.31 0.9612 2 4 2.0808
 73 1 0.87 0.4142 1 1 1.5712
 74 1 2.51 0.2257 1 1 1.4909
 75 1 1.61 0.3607 1 1 1.0379
 76 1 0.55 0.3363 1 1 1.0834
 77 3 1.79 1.0360 2 3 1.1667
 78 3 1.97 1.1531 2 4 1.1108
 79 1 0.82 0.3098 1 1 1.2254
 80 3 1.33 0.9942 2 4 1.0233
 81 4 1.63 1.4234 2 4 0.8935
 82 4 2.62 1.3164 2 4 0.8410
 83 2 1.62 0.7936 1 2 1.2787
 84 4 3.26 1.4724 2 4 1.1219
 85 4 1.01 1.5361 2 4 1.0039
 86 4 1.81 1.5355 2 4 0.6343
 87 2 2.25 0.7893 1 2 1.4324
 88 4 3.00 1.4175 2 4 1.1575
 89 2 1.65 0.7820 1 1 2.3980
 90 2 1.93 0.6742 1 1 1.7078
 91 2 2.46 0.6278 1 2 1.2059
 92 1 1.70 0.3889 1 1 1.7724
 93 4 2.46 1.4183 2 4 0.9080
 94 3 2.52 1.0535 2 3 1.4790
 95 3 1.56 0.9553 2 3 1.4981
 96 4 1.88 1.3020 2 4 0.9084
 97 3 2.15 1.0332 2 4 2.1512
 98 3 2.10 0.8869 2 3 1.1670
 99 4 2.31 1.2955 2 4 1.2550
100 2 2.31 0.6637 1 2 1.6119
101 4 2.75 1.4245 2 4 1.2205
102 2 3.19 0.6619 1 2 1.7622
103 1 3.06 0.3526 1 2 0.9456
104 3 1.00 1.0234 2 3 1.8187
105 1 1.71 0.2132 1 1 1.4641
106 3 1.88 1.0319 2 3 1.5719
107 1 1.52 0.2988 1 2 1.3395
108 2 2.32 0.8994 1 2 2.3165
109 1 1.72 0.3477 1 1 1.3274
110 4 1.99 1.4022 2 4 1.0075
111 3 3.08 1.0859 2 3 1.3425
112 1 1.68 0.3576 1 2 1.3277
113 2 1.52 0.6765 1 2 1.3694
114 4 1.11 1.3364 2 4 1.1132
115 4 2.54 1.3869 2 4 0.9153
116 4 1.27 1.3051 2 4 1.1414
117 4 2.34 1.3909 2 4 0.9745
118 1 1.29 0.3541 1 1 1.2067
119 3 1.75 1.1413 2 4 1.0696
120 3 1.96 1.0011 2 3 1.0175
121 2 1.25 0.7049 1 2 1.3117
122 3 2.20 1.0301 2 3 1.2895
123 3 1.91 1.0578 2 3 1.2689
124 2 2.25 0.7675 1 2 1.9926
125 3 2.60 1.1900 2 4 1.2473
126 3 1.75 1.0629 2 3 1.2840
127 3 1.85 0.9715 2 3 1.0311
128 3 1.14 1.0006 2 3 0.9804
129 1 2.56 0.3672 1 1 1.2038
130 3 1.78 1.1250 2 3 2.3066
131 2 2.16 0.6176 1 2 1.5003
132 2 0.24 0.7894 1 1 2.1188
133 4 2.79 1.5124 2 4 1.2398
134 3 2.09 1.0885 2 3 1.3570
135 4 2.26 1.2912 2 3 1.3737
136 2 2.49 0.7136 1 2 1.8696
137 3 2.75 1.0975 2 3 1.3370
138 2 2.32 0.6200 1 1 1.1621
139 4 1.99 1.2965 2 3 1.5062
140 1 2.35 0.2813 1 1 1.3724
141 4 1.42 1.5420 2 4 1.4124
142 3 1.41 1.0376 2 3 1.9301
143 3 1.36 0.9232 2 3 1.7707
144 4 1.73 1.4543 2 4 1.3223
145 4 1.77 1.4497 2 4 1.2061
146 4 2.64 1.5394 2 4 1.3867
147 2 2.67 0.6730 1 1 1.3237
148 1 1.43 0.2934 1 2 1.5798
149 3 2.77 1.0662 2 3 1.6108
150 2 1.95 0.8272 1 2 1.5628
151 1 0.98 0.2099 1 1 1.2773
152 1 1.09 0.2352 1 1 0.6567
153 1 0.96 0.3685 1 1 0.9097
154 1 1.43 0.2305 1 2 1.2166
155 4 1.79 1.4596 2 4 1.7106
156 1 0.91 0.3186 1 1 1.1688
157 1 2.10 0.1963 1 1 1.1206
158 2 1.58 0.5272 1 2 1.0746
159 3 1.57 1.0066 2 3 1.1909
160 4 2.40 1.5076 2 4 1.1021
161 4 1.54 1.4399 2 4 1.0407
162 4 2.27 1.3964 2 4 1.1102
163 2 1.20 0.6720 1 2 1.3128
164 4 2.67 1.4748 2 4 1.2827
165 1 1.99 0.2656 1 2 1.9659
166 1 1.67 0.4219 1 2 0.7892
167 3 1.72 1.0099 2 3 1.2369
168 1 1.51 0.4427 1 2 1.6822
169 2 2.53 0.6370 1 1 1.9891
170 1 1.24 0.3545 1 1 1.8037
171 3 2.75 1.1466 2 3 1.2419
172 1 2.14 0.3556 1 2 2.4390
173 4 2.24 1.4088 2 4 1.5474
174 1 1.25 0.2947 1 1 1.2758
175 1 0.95 0.4721 1 2 1.4077
176 1 0.85 0.3814 1 1 1.2798
177 1 2.70 0.3509 1 1 1.1133
178 1 2.38 0.1613 1 1 0.7394
179 2 2.09 0.5484 1 2 1.2132
180 4 1.84 1.3275 2 4 1.2190
181 4 2.28 1.3931 2 4 0.8089
182 2 1.75 0.6628 1 2 1.4478
183 2 2.43 0.6434 1 2 0.8041
184 3 2.45 1.0943 2 3 1.6033
185 4 0.96 1.3636 2 4 1.2975
186 1 1.14 0.3149 1 1 1.3961
187 2 1.10 0.7184 1 2 0.9944
188 3 3.05 1.0371 2 4 1.3291
189 4 0.29 1.3629 2 4 1.4345
190 3 2.99 0.9615 2 3 1.3836
191 1 1.53 0.2023 1 1 1.1107
192 4 1.98 1.5266 2 4 1.1055
193 2 2.46 0.7122 1 2 1.6041
194 3 2.26 1.1253 2 4 1.4263
195 2 1.50 0.8563 1 1 1.1362
196 2 3.08 0.7375 1 2 1.5295
197 3 2.07 1.0440 2 4 1.0934
198 3 2.86 0.8874 2 3 1.3260
199 2 1.00 0.7013 1 2 1.2873
200 2 1.97 0.6427 1 2 1.1070
201 1 1.59 0.2724 1 1 1.3646
202 3 1.38 1.0222 2 3 1.2216
203 4 1.89 1.2922 2 4 0.9303
204 2 2.12 0.7384 1 2 0.7638
205 2 1.48 0.6872 1 2 0.6041
206 1 1.89 0.3212 1 2 0.5950
207 2 1.83 0.7164 1 2 0.7783
208 3 1.85 1.0000 2 4 0.9059
209 4 2.10 1.3932 2 4 0.6284
210 1 0.20 0.3023 1 1 1.6984
211 2 2.41 0.6376 1 2 0.7645
212 2 1.28 0.6088 1 2 1.0530
213 4 1.88 1.5007 2 4 0.8736
214 1 2.13 0.3784 1 1 1.0536
215 2 0.45 0.6283 1 2 1.1387
216 3 0.71 1.0878 2 4 0.7958
217 4 1.94 1.3933 2 4 0.7628
218 3 1.10 1.1089 2 4 0.8030
219 3 1.57 1.0262 2 3 1.0979
220 1 0.52 0.3146 1 1 1.0846
221 2 0.75 0.6653 1 2 0.8079
222 3 2.39 0.9496 2 3 0.8869
223 1 1.82 0.2465 1 1 1.2185
224 1 2.38 0.2745 1 1 1.1843
225 1 2.03 0.3642 1 1 0.6396
226 4 2.14 1.3157 2 4 0.8455
227 1 1.69 0.3962 1 1 0.7864
228 1 2.01 0.2141 1 1 0.7938
229 1 1.89 0.3469 1 1 0.6335
230 4 2.99 1.2895 2 4 0.6151
231 4 2.16 1.4437 2 4 0.5576
232 3 2.25 1.0057 2 3 0.6627
233 4 0.50 1.3852 2 4 0.8990
234 3 0.58 1.1624 2 4 0.7739
235 4 2.14 1.3126 2 3 0.9740
236 1 1.68 0.1837 1 1 0.9663
237 4 1.14 1.2842 2 4 0.7265
238 3 1.76 0.9841 2 3 0.6409
239 3 0.55 1.1317 2 3 0.7664
240 2 1.60 0.6308 1 1 0.9027
241 3 2.04 1.1241 2 4 0.6496
242 4 1.49 1.3250 2 3 0.8387
243 3 0.99 1.0989 2 3 0.7881
244 2 2.68 0.6820 1 2 0.9157
245 1 1.62 0.3228 1 1 0.6857
246 3 3.22 1.1227 2 4 1.0577
247 4 1.83 1.4592 2 4 0.6944
248 1 2.31 0.2926 1 1 0.8894
249 3 1.18 1.0339 2 3 0.7647
250 3 1.17 1.0777 2 3 0.7171
251 2 1.51 0.6381 1 2 0.9633
252 3 2.41 1.0063 2 4 0.6438
253 3 1.99 0.9419 2 3 0.7853
254 2 1.70 0.6737 1 2 0.9050
255 1 2.49 0.2936 1 1 0.8036
256 4 2.37 1.3651 2 4 0.6268
257 2 2.65 0.6205 1 2 0.8490
258 1 2.84 0.2537 1 2 1.0059
259 2 1.53 0.5421 1 2 0.9488
260 2 1.94 0.6111 1 2 0.7816
261 2 2.55 0.6575 1 2 0.6132
262 2 0.68 0.5971 1 2 0.6836
263 2 2.53 0.7831 1 2 0.5671
264 2 2.57 0.6835 1 2 0.5275
265 2 0.70 0.7991 1 2 0.5696
266 1 2.87 0.4337 1 2 0.9298
267 2 1.54 0.5976 1 2 0.6211
268 4 2.82 1.3875 2 4 0.7137
269 4 2.50 1.3709 2 4 0.6441
270 3 1.27 0.9856 2 4 0.7612
271 2 1.96 0.6827 1 2 1.0653
272 3 1.47 0.9698 2 3 0.8855
273 4 1.74 1.4487 2 4 0.6650
274 2 0.20 0.7060 1 2 1.4934
275 4 2.53 1.4167 2 4 0.6724
276 4 2.16 1.5294 2 4 0.5566
277 4 1.09 1.3378 2 4 0.6059
278 2 1.97 0.6233 1 2 1.0930
279 4 1.12 1.4342 2 4 0.5762
280 3 1.92 0.9950 2 3 0.9127
281 4 2.30 1.4760 2 4 0.5710
282 3 3.14 1.0475 2 4 0.5394
283 2 1.89 0.6094 1 2 0.7331
284 2 1.55 0.6765 1 2 0.6869
285 1 2.64 0.3488 1 2 0.5864
286 2 1.34 0.5800 1 2 0.7621
287 2 2.33 0.7096 1 2 0.5225
288 2 2.35 0.6805 1 2 0.5888
289 1 1.60 0.2051 1 1 0.5968
290 4 2.73 1.2989 2 4 0.5637
291 4 1.37 1.3572 2 4 1.1804
292 2 2.15 0.6422 1 2 0.6435
293 3 1.40 1.0474 2 3 1.0573
294 1 1.97 0.2911 1 2 0.7339
295 4 0.20 1.5134 2 4 0.9755
296 2 1.87 0.7000 1 1 0.7196
297 1 2.54 0.3829 1 1 0.8819
298 2 2.38 0.6466 1 2 1.1335
299 3 2.49 0.9545 2 3 1.0227
300 4 1.89 1.4029 2 4 0.6609
301 2 2.06 0.6905 1 2 0.7888
302 3 1.97 1.0016 2 3 0.8844
303 2 1.15 0.7061 1 2 0.6639
304 2 1.61 0.6429 1 2 0.6444
305 1 2.55 0.3801 1 1 0.7852
306 1 2.95 0.2980 1 1 0.6087
307 4 1.30 1.3643 2 4 0.9519
308 3 1.97 1.0445 2 3 0.7849
309 2 2.21 0.6988 1 2 1.2164
310 1 2.24 0.2099 1 2 0.7823
311 1 2.00 0.3362 1 1 1.4859
312 3 2.41 0.9376 2 3 0.9850
313 2 1.84 0.6850 1 2 1.0805
314 1 2.40 0.3790 1 1 0.6276
315 1 1.64 0.1826 1 1 0.7054
316 2 2.72 0.6993 1 2 0.6926
317 4 1.67 1.3953 2 4 0.7363
318 1 2.25 0.2398 1 2 1.3859
319 1 1.11 0.3017 1 2 0.8083
320 4 2.53 1.3776 2 4 0.6880
321 2 1.63 0.6075 1 2 0.7876
322 3 1.51 0.9350 2 4 0.6832
323 1 2.05 0.4041 1 2 0.5669
324 3 2.68 1.1065 2 4 1.5673
325 4 1.92 1.3279 2 3 0.9190
326 3 1.70 0.9169 2 3 0.8651
327 3 1.56 0.9946 2 3 0.7654
328 1 1.77 0.2283 1 2 0.8456
329 1 1.88 0.2514 1 1 1.3784
330 3 3.03 1.1195 2 3 0.8254
331 2 2.63 0.8389 1 2 1.2320
332 3 1.39 0.9501 2 3 0.8690
333 3 1.31 1.1449 2 3 0.7532
334 3 3.78 1.1189 2 3 1.0263
335 4 1.31 1.5355 2 4 0.7683
336 3 0.85 0.9204 2 3 0.7847
337 2 0.97 0.7164 1 2 0.8401
338 4 1.79 1.3128 2 4 0.9657
339 4 2.22 1.4124 2 4 0.6459
340 2 1.83 0.6448 1 2 0.8348
341 4 2.27 1.4064 2 4 0.6646
342 2 1.98 0.6690 1 1 1.5487
343 3 2.28 1.0855 2 3 1.0212
344 2 1.95 0.6287 1 2 0.6993
345 2 1.32 0.6466 1 1 0.8303
346 3 1.12 0.9388 2 3 0.7799
347 1 2.15 0.2376 1 1 1.0033
348 3 1.75 1.1055 2 3 1.1224
349 4 2.09 1.4796 2 4 0.5802
350 1 3.07 0.1514 1 2 0.7640
351 2 2.40 0.6767 1 2 0.9614
352 3 2.16 1.1799 2 4 0.8416
353 2 2.46 0.7811 1 2 0.8150
354 3 0.67 0.9620 2 3 1.6855
355 3 1.72 1.1195 2 3 0.9201
356 1 2.45 0.3571 1 1 1.2503
357 3 2.24 1.0724 2 3 0.7910
358 1 3.03 0.3473 1 1 1.1183
359 1 2.93 0.3210 1 1 0.7123
360 2 2.30 0.6727 1 1 0.5628
361 3 2.34 0.8418 2 3 1.0834
362 1 1.89 0.2987 1 1 1.0546
363 4 2.36 1.2798 2 3 0.7715
364 4 3.09 1.3473 2 4 0.8437
365 1 1.45 0.2769 1 2 0.8972
366 2 1.85 0.5334 1 2 0.7722
367 4 2.26 1.3531 2 3 0.8361
368 1 2.79 0.3211 1 1 1.1299
369 1 0.79 0.3786 1 1 0.9633
370 1 2.91 0.3345 1 1 0.8113
371 1 1.91 0.2917 1 1 1.0496
372 3 2.77 0.9600 2 4 1.0383
373 3 1.28 1.0929 2 3 0.9397
374 3 1.48 1.0870 2 3 0.7251
375 3 1.61 0.9867 2 3 0.5836
376 1 1.96 0.2515 1 2 1.1191
377 4 2.10 1.3896 2 4 1.1133
378 4 1.84 1.4883 2 4 0.6193
379 2 0.20 0.7537 1 2 1.4816
380 4 1.49 1.3739 2 4 1.3489
381 1 2.12 0.3369 1 2 0.9251
382 1 3.24 0.2412 1 2 0.7115
383 1 1.84 0.2751 1 1 0.6337
384 2 2.25 0.6668 1 2 0.7273
385 4 2.49 1.4666 2 4 0.7211
386 2 1.14 0.7220 1 2 0.9394
387 4 0.80 1.4215 2 4 0.7890
388 4 3.39 1.4912 2 4 0.6126
389 4 2.25 1.3526 2 4 0.5949
390 4 1.33 1.3978 2 4 0.6179
391 2 2.29 0.7752 1 2 0.5682
392 2 1.71 0.7542 1 2 0.6008
393 1 2.11 0.2623 1 1 0.8959
394 1 2.65 0.3121 1 2 0.7468
395 1 1.28 0.3991 1 2 0.7076
396 4 2.32 1.4923 2 4 0.6785
397 1 3.12 0.2976 1 2 0.6822
398 2 2.31 0.7886 1 2 0.6621
399 4 1.56 1.4828 2 4 0.9701
400 4 1.85 1.3578 2 4 0.7944
401 4 2.60 1.3274 2 4 0.8022
402 2 2.04 0.6159 1 2 0.6569
403 4 0.89 1.4668 2 4 0.5582
404 4 1.95 1.4197 2 4 0.4711
405 3 1.68 1.0321 2 3 0.7717
406 4 2.78 1.4177 2 4 0.6120
407 4 1.69 1.3901 2 4 0.5623
408 4 1.40 1.4148 2 4 0.6108
409 3 2.69 0.9625 2 3 0.6411
410 2 1.84 0.7034 1 2 0.6549
411 4 0.72 1.3434 2 4 0.5801
412 1 1.98 0.3373 1 2 0.5716
413 1 1.90 0.3038 1 1 0.6760
414 4 1.51 1.4522 2 4 0.6484
415 4 2.24 1.3698 2 4 0.5415
416 4 2.02 1.4890 2 4 0.5193
417 3 1.32 0.9211 2 3 0.5616
418 2 1.45 0.6138 1 2 0.4980
419 1 1.21 0.3540 1 2 0.5573
420 3 0.85 1.0236 2 4 0.5903
421 2 1.72 0.6455 1 2 0.6541
422 4 1.80 1.3858 2 4 0.5872
423 4 2.27 1.5019 2 4 0.6590
424 4 0.90 1.4658 2 4 0.6239
425 1 1.80 0.3080 1 2 0.8239
426 2 3.13 0.6437 1 2 0.5806
427 3 1.14 1.0370 2 3 0.8362
428 2 1.63 0.5063 1 2 0.5378
429 3 3.46 0.9941 2 3 0.7398
430 3 1.21 1.0113 2 3 0.8135
431 2 1.90 0.6527 1 2 1.3396
432 1 1.94 0.2655 1 1 0.7408
433 2 1.86 0.8093 1 2 0.6544
434 3 2.11 1.1184 2 3 0.8195
435 3 2.16 0.9763 2 3 0.7458
436 4 1.92 1.3410 2 3 0.6826
437 3 1.62 1.0300 2 4 0.6297
438 1 0.70 0.3711 1 2 0.8520
439 3 2.16 1.0791 2 3 0.6569
440 3 1.90 1.1569 2 4 0.6940
441 4 1.78 1.3029 2 4 0.8577
442 3 1.69 1.1018 2 4 0.7186
443 1 2.05 0.3400 1 1 1.0007
444 3 1.54 0.8637 2 3 0.6155
445 3 1.34 1.1219 2 3 0.6700
446 3 1.55 0.9866 2 3 0.6343
447 1 2.19 0.2508 1 1 0.7921
448 1 2.48 0.1957 1 1 0.5436
449 3 1.82 1.0618 2 3 0.6174
450 1 1.96 0.2401 1 1 0.7836
451 3 1.23 1.1184 2 3 0.6270
452 2 1.69 0.6952 1 2 1.0336
453 1 1.66 0.3101 1 1 0.5668
454 3 3.63 0.9531 2 3 0.7275
455 2 1.65 0.7278 1 2 0.8331
456 2 1.73 0.5583 1 2 0.8707
457 3 1.65 0.9156 2 3 0.8669
458 1 1.66 0.3249 1 2 0.8631
459 1 1.99 0.2737 1 1 0.5793
460 2 2.12 0.6343 1 2 0.6269
461 1 1.77 0.3536 1 2 0.6894
462 4 2.61 1.4437 2 3 0.6050
463 4 2.29 1.2636 2 3 0.6199
464 1 2.71 0.2802 1 2 0.8183
465 2 0.85 0.7469 1 2 0.8168
466 1 1.00 0.1900 1 1 0.7111
467 4 1.55 1.5706 2 4 0.7711
468 1 3.26 0.2446 1 1 1.1537
469 2 2.36 0.6867 1 2 0.5942
470 4 0.76 1.3332 2 4 0.5614
471 4 2.33 1.4356 2 4 0.8737
472 4 2.01 1.4059 2 4 0.5500
473 4 2.06 1.3779 2 4 0.7510
474 2 0.85 0.7391 1 2 0.6480
475 2 0.75 0.6426 1 2 0.6450
476 3 1.27 1.0216 2 4 0.7541
477 1 2.21 0.3055 1 2 0.6030
478 3 2.66 0.9728 2 3 0.8581
479 2 0.94 0.7116 1 2 1.7432
480 3 2.57 1.1428 2 4 0.5838
481 4 1.36 1.4291 2 4 0.5435
482 2 2.40 0.8106 1 2 0.6414
483 1 1.67 0.1766 1 1 0.7751
484 4 1.15 1.4260 2 4 0.6633
485 3 3.14 1.0161 2 3 0.6836
486 2 1.70 0.6957 1 2 0.7113
487 2 2.71 0.6869 1 2 0.8335
488 3 1.71 1.0567 2 3 0.8233
489 2 0.28 0.7445 1 2 0.9514
490 2 2.85 0.6521 1 2 1.0064
491 1 1.31 0.3257 1 2 0.6531
492 3 2.05 1.1482 2 4 0.7061
493 1 0.47 0.2982 1 1 1.0370
494 4 1.20 1.3894 2 4 0.5545
495 3 2.45 0.9318 2 4 0.4911
496 3 1.71 1.0969 2 4 0.5115
497 4 1.85 1.3875 2 4 0.6420
498 1 2.72 0.3872 1 2 0.7196
499 1 2.86 0.2775 1 1 0.9139
500 4 1.90 1.3338 2 4 0.5882
501 3 1.30 1.1009 3 3 0.6454
502 3 1.77 1.0688 3 2 1.4947
503 3 1.87 0.9686 3 3 0.8646
504 3 1.42 1.0960 3 3 0.6357
505 3 1.68 1.0860 3 3 0.6729
506 3 1.51 1.0135 3 3 1.1902
507 3 1.42 1.0909 3 3 0.7232
508 2 2.79 0.6461 3 2 0.9967
509 3 1.01 1.1203 3 2 1.0505
510 3 1.50 0.9528 3 3 1.0787
511 3 1.65 1.0098 3 3 1.2253
512 3 0.89 0.9779 3 3 0.7263
513 2 2.03 0.6338 3 2 2.9911
514 3 1.67 0.8981 3 3 1.0204
515 2 1.90 0.6453 3 3 0.9458
516 2 1.83 0.5907 3 2 0.7298
517 2 1.89 0.7053 3 3 0.9628
518 2 2.88 0.8158 3 2 1.2181
519 3 2.47 0.9346 3 2 0.6713
520 3 1.58 0.9820 3 2 0.8109
521 2 3.03 0.5818 3 3 1.5686
522 3 2.13 1.0685 3 3 1.1113
523 2 2.98 0.6052 3 3 0.8966
524 2 1.95 0.7221 3 2 0.7787
525 3 1.13 0.9757 3 3 0.7453
526 3 3.02 1.0854 3 3 0.8097
527 2 2.69 0.6426 3 2 0.5430
528 3 2.29 1.0043 3 3 0.5594
529 3 2.56 1.0727 3 3 0.6551
530 2 3.29 0.7804 3 2 0.9796
531 2 0.73 0.7321 3 2 1.0185
532 3 1.12 0.9776 3 3 1.1836
533 2 2.75 0.6966 3 3 0.9580
534 3 2.12 0.9780 3 3 0.6625
535 2 3.37 0.7059 3 3 2.2579
536 2 0.97 0.6632 3 3 1.1247
537 3 2.34 1.0168 3 3 0.6461
538 2 2.31 0.6931 3 3 1.0264
539 2 2.62 0.6511 3 3 0.7030
540 2 2.73 0.6099 3 3 1.1055
541 2 0.97 0.6969 3 2 0.9552
542 3 2.58 1.0947 3 3 0.7873
543 3 1.36 1.0445 3 3 0.6916
544 3 1.75 0.9555 3 2 1.8532
545 3 2.21 0.9947 3 2 0.8244
546 2 1.98 0.6402 3 2 0.8939
547 2 1.50 0.6326 3 2 0.9040
548 3 2.58 0.9897 3 2 0.6901
549 2 1.78 0.7397 3 2 0.7411
550 2 1.67 0.5153 3 2 0.8300
551 3 3.25 0.9719 3 3 1.4158
552 2 2.81 0.6586 3 2 0.7488
553 3 0.58 1.0240 3 3 1.0530
554 3 2.19 1.0319 3 3 0.9290
555 2 1.60 0.6932 3 2 1.5458
556 3 2.16 1.0372 3 3 1.2254
557 3 3.16 1.0076 3 3 0.8624
558 2 2.76 0.5945 3 2 0.7940
559 3 2.62 0.9856 3 3 0.6881
560 3 2.34 0.9760 3 3 0.8192
561 2 2.42 0.6883 3 2 0.8085
562 3 1.16 0.9406 3 3 0.8788
563 2 1.74 0.7121 3 2 0.5854
564 3 2.15 1.0756 3 3 0.7043
565 2 1.43 0.7396 3 2 0.8266
566 2 3.09 0.7464 3 2 1.4955
567 2 2.48 0.7723 3 2 0.6651
568 2 0.91 0.6073 3 2 1.4689
569 3 1.88 0.8945 3 2 0.9678
570 3 0.60 0.9946 3 2 0.6631
571 2 0.73 0.8078 3 2 0.5548
572 3 1.93 1.0377 3 3 1.1791
573 2 2.23 0.7347 3 3 1.0416
574 2 1.73 0.6055 3 3 0.7823
575 2 1.95 0.7670 3 3 1.1892
576 2 2.18 0.7763 3 3 0.6038
577 3 1.60 1.1404 3 3 0.9781
578 2 2.12 0.6749 3 2 0.7607
579 3 1.22 0.9695 3 3 2.0082
580 3 1.22 1.0267 3 3 0.5254
581 3 1.88 0.9241 3 2 0.1512
582 3 2.44 1.0064 3 3 1.0637
583 2 1.38 0.6372 3 3 0.7152
584 2 1.29 0.6731 3 3 0.5168
585 2 2.08 0.7147 3 3 1.0225
586 2 2.59 0.7434 3 3 2.2760
587 3 2.19 1.0708 3 2 0.7021
588 2 1.50 0.6657 3 3 0.7203
589 2 1.21 0.6200 3 3 1.0502
590 2 2.15 0.6716 3 3 0.8379
591 3 1.11 0.9910 3 3 1.2589
592 2 1.85 0.7361 3 3 0.8385
593 3 2.38 0.8761 3 3 1.2195
594 2 2.43 0.7126 3 3 0.6246
595 3 2.29 0.9998 3 2 0.7824
596 2 2.41 0.6167 3 2 0.9251
597 2 2.26 0.7508 3 3 0.9987
598 3 2.21 1.0277 3 3 0.7806
599 2 1.82 0.7845 3 3 0.6373
600 3 1.35 1.0466 3 3 0.3844
