# Supplementary material for: The effect of training methodology on knowledge representation in categorization
Source: PLoS One. 2017 Aug 28;12(8):e0183904. doi: 10.1371/journal.pone.0183904 (PMC5573135; doi:10.1371/journal.pone.0183904)
Supplement: S1 File — This file contains the raw data from the experiments reported in this manuscript. (ZIP) [file pone.0183904.s001.zip › raw_data/Exp1/AB/rb_xfer_mixed_feedback_2_cond_1_sub_14.dat]

  1 1 2.71 0.2802 1 2 1.2171
  2 1 2.96 0.3155 1 1 0.8789
  3 2 1.90 0.5988 1 2 0.9066
  4 2 1.50 0.6657 1 2 0.7574
  5 2 2.76 0.5945 1 1 1.0162
  6 4 2.09 1.4796 2 4 0.9403
  7 3 2.20 1.0301 2 4 0.6619
  8 4 1.80 1.3858 2 4 1.7221
  9 3 1.11 0.9910 2 3 1.0116
 10 2 2.04 0.6159 1 2 1.0098
 11 1 1.89 0.3469 1 1 1.3280
 12 4 2.99 1.2895 2 4 1.2329
 13 1 2.84 0.2537 1 1 1.0942
 14 2 1.70 0.6737 1 2 0.8970
 15 1 0.47 0.2982 1 2 2.6278
 16 4 0.29 1.3629 2 3 3.0080
 17 1 2.05 0.3400 1 1 2.5670
 18 1 1.66 0.3249 1 2 0.8922
 19 4 2.60 1.3274 2 4 0.8477
 20 4 3.09 1.3473 2 4 0.9646
 21 4 1.42 1.5420 2 3 1.4046
 22 3 3.03 1.1195 2 4 0.5791
 23 2 2.41 0.6376 1 2 1.4430
 24 3 2.12 0.9780 2 4 0.9272
 25 4 2.30 1.4760 2 3 1.5290
 26 1 0.70 0.3711 1 1 0.7457
 27 1 1.21 0.3112 1 2 0.0107
 28 2 1.66 0.6738 1 2 1.0993
 29 3 1.41 1.1003 2 4 1.8443
 30 3 2.34 0.8418 2 4 1.2165
 31 4 1.85 1.3578 2 4 0.7665
 32 3 2.62 1.0502 2 4 1.5987
 33 4 1.79 1.3128 2 4 1.1969
 34 4 3.00 1.4175 2 4 1.2915
 35 1 1.99 0.2656 1 1 1.1028
 36 1 1.45 0.2769 1 1 1.6642
 37 4 2.29 1.2636 2 4 0.7889
 38 4 1.40 1.4148 2 3 1.8607
 39 2 1.32 0.6466 1 1 2.0320
 40 1 1.91 0.2917 1 2 1.3087
 41 4 1.74 1.4487 2 4 0.8312
 42 1 2.25 0.2398 1 1 0.8847
 43 3 1.57 1.0262 2 4 0.7684
 44 3 1.47 0.9698 2 3 1.1127
 45 2 1.85 0.5334 1 2 2.6986
 46 4 2.32 1.4923 2 4 1.0040
 47 1 1.71 0.2132 1 1 1.2428
 48 2 1.94 0.6111 1 2 2.1995
 49 1 1.67 0.1766 1 1 1.5334
 50 3 1.22 1.0267 2 4 4.6543
 51 1 2.64 0.3488 1 1 0.1925
 52 1 1.43 0.2305 1 2 0.9036
 53 3 1.75 0.9555 2 4 1.6347
 54 3 2.88 1.0116 2 4 1.4797
 55 2 1.94 0.6684 1 2 0.8585
 56 3 2.52 1.0535 2 4 2.0477
 57 2 3.29 0.7804 1 2 0.6834
 58 3 2.29 0.9998 2 3 1.3911
 59 4 0.76 1.3332 2 4 1.8562
 60 3 1.50 0.9528 2 3 2.1086
 61 2 1.83 0.6448 1 1 4.1909
 62 3 1.78 1.1250 2 4 1.4341
 63 1 1.89 0.3212 1 2 1.7530
 64 1 1.51 0.4427 1 1 0.8393
 65 4 2.54 1.3869 2 4 1.1729
 66 1 1.70 0.3889 1 2 1.1008
 67 3 1.68 1.0860 2 3 2.1836
 68 1 2.48 0.1957 1 1 4.4060
 69 2 2.53 0.6370 1 2 1.4500
 70 1 1.00 0.1900 1 1 2.9187
 71 1 1.89 0.2987 1 2 1.4793
 72 1 1.96 0.2401 1 1 1.3862
 73 1 1.69 0.3962 1 1 0.4095
 74 3 1.95 1.0594 2 4 1.6640
 75 1 2.63 0.3301 1 1 1.6036
 76 4 1.47 1.4461 2 3 0.8819
 77 3 1.75 1.1413 2 4 1.0294
 78 1 0.87 0.4142 1 2 0.6189
 79 2 1.14 0.7220 1 1 1.0332
 80 2 2.68 0.6820 1 2 1.3906
 81 4 2.36 1.2798 2 4 2.0458
 82 1 2.31 0.2926 1 2 1.0017
 83 2 2.57 0.6835 1 2 0.9925
 84 1 2.37 0.3204 1 1 1.1430
 85 3 1.97 1.0016 2 4 2.0240
 86 4 1.90 1.3338 2 4 2.8790
 87 3 1.65 1.0098 2 4 1.2639
 88 4 1.88 1.3020 2 4 0.7717
 89 4 1.01 1.5361 2 4 1.4280
 90 1 2.35 0.2671 1 1 3.0172
 91 3 1.75 1.0629 2 4 1.5175
 92 3 2.11 1.1184 2 3 0.2951
 93 1 2.45 0.3571 1 99 5.4827
 94 4 2.06 1.3779 2 4 0.9933
 95 1 1.77 0.3536 1 2 2.7778
 96 3 1.88 0.8945 2 4 0.9367
 97 4 2.50 1.3709 2 4 3.5291
 98 4 1.49 1.3250 2 4 4.0565
 99 1 1.96 0.2515 1 1 1.2988
100 4 0.90 1.4658 2 4 3.3495
101 3 2.21 1.0277 2 4 1.0586
102 4 1.99 1.2965 2 4 0.7096
103 1 2.51 0.2257 1 1 1.6958
104 4 2.25 1.3526 2 4 0.5623
105 2 3.13 0.6437 1 2 1.1786
106 3 2.41 1.0063 2 4 1.0098
107 4 2.27 1.4064 2 4 0.7039
108 1 1.24 0.3545 1 2 2.8350
109 2 2.08 0.7147 1 2 0.7909
110 2 3.03 0.5818 1 2 1.1107
111 1 1.59 0.2724 1 1 0.6885
112 2 1.47 0.6518 1 2 3.7401
113 1 2.19 0.2508 1 1 1.4196
114 4 2.92 1.4418 2 4 2.9133
115 4 2.27 1.5019 2 4 1.2420
116 2 1.52 0.6765 1 1 2.3352
117 3 1.97 1.1531 2 4 1.3054
118 3 1.89 1.0169 2 4 0.6261
119 1 1.14 0.3149 1 2 0.5918
120 4 0.96 1.3636 2 4 0.6156
121 4 2.82 1.3875 2 4 0.8459
122 3 1.97 1.0445 2 4 2.3389
123 3 3.05 1.0371 2 3 0.3792
124 2 0.45 0.6283 1 1 0.3631
125 2 1.78 0.7397 1 2 0.6597
126 2 1.74 0.7121 1 1 0.9842
127 1 2.38 0.3946 1 2 0.2475
128 3 2.13 1.0685 2 4 0.8288
129 3 1.14 1.0006 2 3 1.6664
130 2 2.46 0.7811 1 2 1.3180
131 4 1.37 1.3572 2 4 0.7377
132 2 1.29 0.5842 1 1 1.0975
133 4 1.84 1.3275 2 3 1.2201
134 2 2.53 0.7831 1 2 1.2101
135 3 1.13 0.9757 2 3 1.3040
136 2 1.70 0.6957 1 1 0.2026
137 3 2.77 0.9600 2 4 0.1298
138 3 1.23 1.1184 2 4 2.3481
139 4 2.78 1.4177 2 4 0.9717
140 2 1.87 0.7000 1 1 0.7798
141 1 1.52 0.2988 1 2 1.3155
142 4 2.24 1.4088 2 3 0.2533
143 3 1.18 1.0339 2 4 0.3065
144 3 2.16 1.0791 2 4 0.9340
145 4 1.11 1.3364 2 4 0.6634
146 1 3.06 0.3526 1 1 1.1176
147 2 2.73 0.6099 1 2 0.9897
148 2 0.75 0.6426 1 1 1.0391
149 1 2.56 0.3672 1 2 1.0184
150 2 0.85 0.7469 1 1 1.1062
151 4 1.67 1.3953 2 4 0.7854
152 2 2.67 0.6730 1 1 2.9131
153 3 2.56 1.0727 2 4 0.6817
154 3 1.40 1.0474 2 3 0.5174
155 3 2.29 1.0043 2 4 0.6957
156 1 2.79 0.3211 1 1 1.6269
157 4 0.50 1.3852 2 4 0.8558
158 1 2.02 0.3300 1 1 0.9486
159 2 2.12 0.6343 1 1 0.8454
160 4 2.28 1.3931 2 4 0.8983
161 4 2.22 1.4124 2 4 0.7011
162 2 2.43 0.7126 1 1 1.5522
163 3 1.00 1.0234 2 3 0.3202
164 2 2.21 0.6988 1 1 0.2351
165 4 3.85 1.3632 2 3 0.2809
166 4 2.40 1.5076 2 4 0.7811
167 2 0.97 0.6632 1 2 1.4047
168 2 1.72 0.6455 1 1 1.1392
169 1 2.10 0.1963 1 2 0.4763
170 2 3.08 0.7375 1 99 6.4562
171 1 2.65 0.2477 1 2 1.2716
172 2 0.20 0.7537 1 2 3.5315
173 4 1.30 1.3643 2 4 1.3471
174 1 2.40 0.3790 1 1 1.7954
175 2 2.42 0.6883 1 99 5.5535
176 3 1.51 1.0135 2 4 1.3815
177 3 1.76 0.9841 2 3 0.8366
178 1 1.88 0.2514 1 2 0.1877
179 4 1.63 1.4234 2 3 1.8742
180 4 2.61 1.4437 2 4 2.9017
181 3 1.56 0.9553 2 4 0.0468
182 2 1.43 0.7396 1 2 1.1485
183 4 2.31 1.2955 2 4 0.7331
184 2 1.15 0.7061 1 2 0.7107
185 1 3.26 0.2446 1 1 0.7451
186 3 1.68 1.0321 2 4 0.5780
187 1 2.39 0.3219 1 2 0.1217
188 1 2.91 0.3345 1 1 0.7006
189 4 0.49 1.3514 2 4 0.7192
190 4 0.89 1.4668 2 4 0.6418
191 3 2.69 0.9625 2 4 1.4556
192 3 2.99 0.9615 2 4 0.9560
193 2 1.73 0.5583 1 1 0.9806
194 1 2.95 0.2980 1 2 2.3897
195 1 2.05 0.4041 1 1 0.8986
196 3 2.19 1.0319 2 4 1.7335
197 2 0.73 0.7321 1 1 1.3422
198 1 3.07 0.1514 1 2 0.2232
199 4 1.89 1.2922 2 4 0.9820
200 1 3.12 0.2976 1 1 1.0695
201 2 1.75 0.6628 1 2 0.7119
202 4 1.27 1.3051 2 3 0.4025
203 4 3.26 1.4724 2 3 1.0976
204 2 2.18 0.7763 1 2 0.4844
205 3 1.82 1.0618 2 4 1.0260
206 3 1.79 1.0360 2 4 0.3022
207 3 3.46 0.9941 2 4 0.6494
208 4 2.02 1.4890 2 4 0.6546
209 3 1.48 1.0870 2 3 0.7795
210 4 1.54 1.4399 2 4 0.9872
211 1 1.31 0.3257 1 1 0.7707
212 4 2.26 1.3531 2 3 0.0427
213 3 1.33 0.9942 2 3 0.0721
214 3 2.21 0.9947 2 4 0.1331
215 3 2.26 1.1253 2 3 0.2953
216 2 1.51 0.6381 1 2 1.1305
217 4 1.79 1.4596 2 4 0.3481
218 4 2.46 1.4183 2 4 0.5669
219 2 2.98 0.6052 1 1 0.2455
220 2 1.73 0.6055 1 2 2.8590
221 3 0.58 1.0240 2 4 0.3423
222 1 2.24 0.2099 1 2 0.7596
223 4 1.95 1.4170 2 4 0.4640
224 2 2.32 0.8994 1 2 0.6204
225 2 1.38 0.6372 1 2 3.3867
226 2 1.86 0.8093 1 2 2.2101
227 2 2.88 0.8158 1 1 0.0141
228 3 3.78 1.1189 2 3 1.1890
229 2 1.95 0.7221 1 99 5.0684
230 2 2.40 0.8106 1 2 1.5561
231 3 1.31 1.1449 2 3 1.4843
232 3 2.75 1.1466 2 4 2.9114
233 4 0.20 1.5134 2 3 2.6720
234 1 1.25 0.2947 1 2 2.6668
235 1 0.69 0.1626 1 1 0.9177
236 1 1.80 0.3177 1 1 2.0078
237 3 2.47 0.9346 2 4 0.5819
238 2 1.71 0.7542 1 2 2.1816
239 3 2.04 1.1241 2 3 2.6601
240 2 1.95 0.6287 1 2 0.0493
241 3 1.41 1.0376 2 3 0.3810
242 3 0.60 0.9946 2 4 1.0528
243 2 1.83 0.7164 1 2 0.2658
244 4 2.38 1.3801 2 4 0.7742
245 4 0.72 1.3434 2 3 0.4223
246 2 1.20 0.6720 1 99 5.5492
247 3 2.58 1.0947 2 3 0.3450
248 2 0.73 0.8078 1 1 0.0182
249 2 1.65 0.7278 1 1 1.0891
250 4 2.73 1.2989 2 4 0.8364
251 1 1.64 0.1826 1 2 0.3896
252 4 1.88 1.5007 2 4 1.0214
253 4 1.95 1.4197 2 99 6.7397
254 4 1.47 1.4812 2 99 6.8475
255 2 1.57 0.6980 1 2 0.2543
256 3 3.02 1.0854 2 99 5.5954
257 2 1.58 0.5272 1 2 1.9681
258 2 1.34 0.5800 1 99 9.7494
259 3 2.10 0.8869 2 4 0.2230
260 4 2.14 1.3126 2 4 0.5578
261 1 2.70 0.3509 1 99 8.7840
262 3 1.01 1.1203 2 3 0.2469
263 2 1.48 0.6872 1 2 0.7401
264 2 0.28 0.7445 1 1 1.9098
265 3 2.28 1.0855 2 3 1.0553
266 2 1.10 0.7184 1 2 4.9962
267 4 1.77 1.4497 2 4 0.6317
268 4 1.33 1.3978 2 4 0.6951
269 1 1.72 0.3477 1 1 1.4564
270 4 1.12 1.4342 2 4 0.2367
271 1 2.38 0.1613 1 2 3.7307
272 3 1.12 0.9776 2 4 0.7301
273 3 0.85 0.9204 2 4 1.5955
274 3 1.39 0.9501 2 4 2.8581
275 2 1.98 0.6690 1 1 0.3571
276 2 2.16 0.6176 1 1 1.5427
277 2 2.75 0.6966 1 1 1.7518
278 2 2.48 0.7723 1 1 0.1758
279 1 1.80 0.3080 1 2 0.1359
280 1 2.49 0.2936 1 1 0.6419
281 4 2.37 1.3651 2 4 0.7757
282 4 1.14 1.2842 2 4 1.1915
283 3 1.67 0.8981 2 3 2.4305
284 2 2.07 0.6514 1 1 2.1469
285 2 0.97 0.6969 1 1 0.6426
286 4 1.26 1.3442 2 4 0.8557
287 3 3.16 1.0076 2 4 0.9165
288 2 1.90 0.6453 1 1 1.5910
289 3 3.63 0.9531 2 4 0.7258
290 2 1.85 0.7361 1 1 0.2395
291 2 0.70 0.7991 1 1 0.4375
292 1 1.57 0.3119 1 1 0.9713
293 3 2.38 0.8761 2 4 0.6835
294 2 2.65 0.6205 1 1 0.0310
295 3 2.86 0.8874 2 3 0.6133
296 4 1.81 1.5355 2 4 1.7558
297 1 1.97 0.2911 1 1 0.0117
298 3 3.63 0.9482 2 4 0.6986
299 3 1.91 1.0578 2 3 1.2778
300 2 2.36 0.6867 1 1 1.1530
301 1 1.66 0.3666 1 2 0.7587
302 2 0.85 0.7391 1 1 0.0957
303 4 1.16 1.3504 2 3 1.4028
304 1 2.72 0.3872 1 1 0.5695
305 1 1.84 0.2751 1 1 2.7461
306 4 1.09 1.5133 2 4 0.7135
307 3 0.85 1.0236 2 3 1.8600
308 1 2.11 0.2623 1 1 0.7673
309 1 0.91 0.3186 1 1 0.8475
310 2 2.31 0.6931 1 2 0.9723
311 1 3.03 0.3473 1 1 2.1266
312 3 1.12 0.9388 2 3 1.2772
313 1 1.28 0.3991 1 2 1.5449
314 3 1.42 1.0909 2 3 0.2331
315 4 1.69 1.4037 2 4 1.7031
316 2 1.45 0.6138 1 1 0.3214
317 3 1.56 0.9946 2 4 0.3961
318 1 2.01 0.2141 1 1 0.3233
319 4 1.51 1.4660 2 3 0.6939
320 3 1.85 1.0000 2 4 0.7449
321 1 2.13 0.3784 1 1 0.7859
322 1 1.61 0.3607 1 1 0.9695
323 3 1.30 1.1009 2 3 0.3376
324 3 1.71 1.0969 2 3 0.6276
325 2 0.94 0.7116 1 1 0.6410
326 3 2.34 1.0168 2 3 0.4775
327 2 2.49 0.7136 1 1 0.0106
328 3 2.62 0.9856 2 4 1.9936
329 4 1.83 1.4592 2 3 0.2954
330 3 2.16 1.0372 2 4 0.3230
331 4 2.10 1.3932 2 3 0.7030
332 3 0.71 1.0878 2 4 0.0884
333 4 2.34 1.3909 2 3 0.3564
334 2 1.97 0.6233 1 2 0.3579
335 1 2.38 0.2745 1 2 0.3303
336 1 0.79 0.3786 1 1 2.3131
337 2 2.85 0.6521 1 2 3.4660
338 3 2.16 0.9763 2 3 0.9003
339 4 1.92 1.3279 2 4 0.5192
340 4 2.67 1.4748 2 4 0.7792
341 4 2.33 1.4356 2 3 0.5774
342 1 2.54 0.3829 1 1 0.7932
343 4 1.56 1.4828 2 4 0.0878
344 2 2.33 0.7096 1 1 0.3320
345 3 0.89 0.9779 2 4 0.7821
346 3 2.44 1.0064 2 4 0.3496
347 2 2.03 0.6338 1 1 0.2788
348 2 2.38 0.6466 1 1 1.1229
349 1 2.10 0.2831 1 1 2.2529
350 1 0.96 0.3685 1 1 0.1206
351 3 1.36 1.0445 2 3 0.5257
352 2 1.25 0.7049 1 1 2.8231
353 3 1.21 1.0113 2 4 0.0039
354 2 1.69 0.6952 1 1 0.2996
355 2 2.25 0.7893 1 2 0.3107
356 4 1.51 1.4522 2 4 0.6176
357 4 1.69 1.3901 2 4 0.6560
358 1 0.95 0.4721 1 1 0.9891
359 2 2.81 0.6586 1 1 0.4123
360 2 1.11 0.7385 1 1 0.8906
361 1 2.87 0.4337 1 1 1.4865
362 2 2.31 0.6637 1 1 0.8413
363 2 0.75 0.6653 1 2 1.4952
364 4 2.27 1.3964 2 3 0.3772
365 1 1.62 0.3228 1 1 0.6253
366 2 2.43 0.6434 1 2 1.9118
367 3 2.57 1.1428 2 3 0.5930
368 1 1.99 0.2737 1 2 0.1724
369 3 3.08 1.0859 2 4 1.3947
370 3 1.65 0.9156 2 4 0.3995
371 1 1.90 0.2041 1 1 0.3026
372 2 0.24 0.7894 1 1 1.3621
373 2 1.29 0.6731 1 2 0.2577
374 4 1.85 1.3875 2 4 0.4869
375 4 2.49 1.4666 2 3 0.2029
376 2 0.97 0.7164 1 1 0.3161
377 1 1.77 0.2283 1 2 0.1025
378 4 2.53 1.3776 2 4 0.7044
379 4 1.84 1.4883 2 4 0.8434
380 1 1.21 0.3540 1 1 0.2961
381 1 0.85 0.3814 1 1 1.6996
382 2 1.65 0.7820 1 1 0.4776
383 1 1.80 0.3204 1 2 0.3540
384 3 1.27 0.9856 2 4 0.4427
385 2 2.15 0.6422 1 2 0.0478
386 2 2.40 0.6767 1 1 0.4294
387 3 2.15 1.0756 2 3 0.1793
388 4 0.80 1.4215 2 4 0.8434
389 1 1.53 0.2023 1 1 0.4242
390 1 0.52 0.3146 1 1 0.9348
391 3 2.49 0.9545 2 4 0.3123
392 2 0.83 0.7657 1 2 0.6589
393 3 2.15 1.0332 2 4 0.7033
394 4 2.79 1.5124 2 4 0.3220
395 1 1.68 0.3576 1 2 1.0208
396 4 1.89 1.4029 2 4 0.6350
397 4 2.62 1.3164 2 4 0.8567
398 4 1.92 1.3410 2 4 0.4855
399 3 1.72 1.1195 2 4 0.1934
400 2 1.84 0.7034 1 2 0.2646
401 4 1.09 1.3378 2 4 0.4060
402 4 2.64 1.5394 2 3 0.4291
403 4 2.75 1.4245 2 4 3.1631
404 4 1.94 1.3933 2 4 0.4815
405 3 2.34 0.9760 2 3 3.1113
406 2 2.25 0.7675 1 1 0.4143
407 1 1.94 0.2655 1 1 0.6850
408 3 1.71 1.0567 2 3 0.2246
409 4 1.98 1.5266 2 4 1.8875
410 1 1.67 0.4219 1 99 9.1303
411 1 2.03 0.3642 1 2 1.0446
412 4 2.02 1.4231 2 3 1.4496
413 2 1.76 0.6131 1 2 0.7498
414 2 1.61 0.6429 1 2 0.0328
415 4 1.31 1.5355 2 4 1.2528
416 1 1.90 0.3038 1 2 1.2834
417 2 1.11 0.5499 1 2 0.5028
418 4 1.36 1.4291 2 4 0.8086
419 1 2.21 0.3055 1 1 0.5195
420 2 1.50 0.8563 1 1 0.8339
421 2 2.30 0.6727 1 2 1.8555
422 4 1.49 1.3739 2 3 1.3494
423 4 1.20 1.3894 2 3 0.5158
424 2 1.84 0.6850 1 2 0.1103
425 1 1.61 0.1956 1 2 0.0357
426 3 3.25 0.9719 2 4 0.1674
427 3 1.32 0.9211 2 4 0.4402
428 1 0.55 0.3363 1 1 0.3499
429 4 2.53 1.4167 2 4 0.6154
430 3 1.16 0.9406 2 4 1.8217
431 2 2.76 0.6158 1 1 2.3152
432 3 2.58 0.9897 2 3 0.9960
433 1 1.11 0.3017 1 1 0.9574
434 1 1.82 0.2465 1 1 0.1245
435 3 2.19 1.0708 2 3 0.7113
436 3 1.61 0.9867 2 3 1.7697
437 4 0.57 1.4767 2 4 0.6812
438 1 0.98 0.2099 1 1 0.8527
439 1 2.86 0.2775 1 1 0.9216
440 1 2.93 0.3210 1 1 0.1158
441 2 2.79 0.6461 1 2 0.3665
442 1 2.00 0.3362 1 1 0.4231
443 1 2.55 0.3801 1 2 0.4057
444 3 1.54 0.8637 2 3 0.1970
445 3 1.22 0.9695 2 99 7.7242
446 1 2.65 0.3121 1 1 1.1519
447 1 2.12 0.3369 1 1 0.3684
448 3 2.45 1.0943 2 3 1.1124
449 1 1.68 0.1837 1 2 2.4510
450 4 2.16 1.5294 2 4 0.0066
451 2 1.90 0.6527 1 2 2.3072
452 3 1.99 0.9419 2 4 0.9424
453 1 1.43 0.2934 1 1 1.9099
454 3 1.35 1.0466 2 4 2.0631
455 3 1.62 1.0300 2 4 0.4353
456 4 2.65 1.3502 2 4 0.7523
457 3 1.88 0.9241 2 4 1.1612
458 1 3.24 0.2412 1 2 0.7772
459 2 1.53 0.5421 1 2 0.6890
460 2 1.89 0.6094 1 2 1.5884
461 2 1.95 0.8272 1 2 0.0674
462 3 1.58 0.9820 2 4 1.1844
463 3 1.88 1.0319 2 4 0.3595
464 4 1.55 1.5706 2 99 5.4641
465 3 2.09 1.0885 2 99 5.5595
466 2 2.46 0.7122 1 2 1.0194
467 3 2.41 0.9376 2 4 0.3135
468 1 0.20 0.3023 1 1 0.3239
469 4 2.14 1.3157 2 99 7.5505
470 4 1.78 1.3029 2 4 0.2571
471 4 1.73 1.4543 2 4 4.4862
472 1 1.66 0.3101 1 2 1.3352
473 2 1.67 0.5153 1 2 0.4165
474 1 2.06 0.5073 1 2 0.4630
475 2 1.63 0.5063 1 1 0.5315
476 1 2.35 0.2813 1 1 0.3493
477 3 1.60 1.0443 2 3 1.9745
478 1 2.14 0.3556 1 1 0.9018
479 1 1.98 0.3373 1 1 1.1446
480 4 2.26 1.2912 2 3 0.1694
481 3 2.58 0.9485 2 3 0.1700
482 1 1.09 0.2352 1 1 0.0702
483 4 2.10 1.3896 2 3 0.7116
484 4 2.16 1.4437 2 3 1.0676
485 4 1.15 1.4260 2 3 0.0539
486 4 1.99 1.4022 2 3 0.5874
487 1 2.15 0.2376 1 1 0.0488
488 4 2.01 1.4059 2 3 0.5128
489 3 1.55 0.9866 2 4 0.3004
490 1 1.60 0.2051 1 2 0.4065
491 2 1.50 0.6326 1 2 1.3417
492 1 1.29 0.3541 1 2 0.7829
493 4 1.27 1.2794 2 4 0.3184
494 1 0.82 0.3098 1 1 1.5372
495 2 2.05 0.7549 1 2 0.8200
496 4 2.24 1.3698 2 4 0.8564
497 2 2.83 0.6349 1 2 1.1653
498 4 3.39 1.4912 2 4 0.2772
499 3 0.67 0.9620 2 4 0.3771
500 4 2.71 1.3013 2 4 2.0813
501 3 2.16 1.1799 3 3 1.9585
502 2 2.23 0.7347 3 2 3.7607
503 2 1.56 0.6255 3 3 2.2786
504 3 2.24 1.0724 3 2 0.7922
505 2 2.87 0.6980 3 2 0.7912
506 3 1.10 1.1089 3 3 0.4778
507 3 1.90 1.1569 3 3 0.9369
508 3 1.96 1.0011 3 2 0.5777
509 3 1.27 1.0216 3 3 0.4888
510 2 0.91 0.6073 3 3 0.9717
511 3 3.14 1.0475 3 2 0.4191
512 3 1.28 1.0929 3 3 0.3131
513 2 2.08 0.8721 3 2 0.3227
514 2 2.72 0.6993 3 2 0.5966
515 2 3.37 0.7059 3 2 0.6910
516 2 1.82 0.7845 3 3 0.6697
517 3 1.36 0.9232 3 3 0.6655
518 3 2.07 1.0440 3 3 0.2610
519 3 1.57 1.0066 3 3 0.1210
520 2 2.32 0.6200 3 3 0.3391
521 2 2.64 0.6588 3 2 0.5163
522 2 2.26 0.7508 3 2 0.3899
523 3 1.70 0.9169 3 2 0.4771
524 3 1.92 0.9950 3 2 0.7281
525 3 1.38 1.0222 3 3 0.6731
526 2 2.12 0.7384 3 2 0.7408
527 2 2.41 0.6167 3 2 1.3672
528 3 0.99 1.0989 3 2 0.2366
529 2 2.59 0.7434 3 3 0.2916
530 2 2.63 0.8389 3 2 0.2211
531 3 2.25 1.0057 3 2 0.0270
532 2 1.54 0.5976 3 2 0.0404
533 3 1.51 0.9350 3 3 1.0640
534 3 1.87 0.9686 3 2 0.6673
535 3 2.60 1.1900 3 3 0.7488
536 3 2.77 1.0662 3 3 0.5729
537 3 1.17 1.0777 3 2 0.6687
538 3 2.68 1.1065 3 3 0.6403
539 2 2.71 0.6869 3 2 0.5653
540 2 3.09 0.7464 3 3 1.7010
541 2 2.20 0.6801 3 3 0.3743
542 3 1.60 1.1404 3 3 0.7182
543 3 1.72 1.0099 3 2 0.4165
544 2 1.95 0.7670 3 3 0.7339
545 2 1.97 0.6427 3 3 1.1424
546 2 2.35 0.6805 3 2 2.3591
547 2 2.55 0.6575 3 3 0.7662
548 3 1.47 1.0667 3 2 1.1496
549 3 2.45 0.9318 3 2 0.8614
550 2 1.60 0.6932 3 2 0.6250
551 3 1.14 1.0370 3 3 1.1751
552 2 2.09 0.5484 3 2 0.2540
553 2 2.69 0.6426 3 2 0.6427
554 3 2.25 1.0744 3 2 1.2878
555 2 2.12 0.6749 3 2 0.4982
556 3 3.14 1.0161 3 3 0.3326
557 3 2.66 0.9728 3 3 0.0857
558 3 1.93 1.0377 3 3 0.6412
559 3 1.10 0.9355 3 3 0.9839
560 2 1.21 0.6200 3 2 1.0145
561 2 1.62 0.7936 3 2 0.6742
562 2 0.20 0.7060 3 2 1.8457
563 2 1.98 0.6402 3 2 0.6890
564 3 2.39 0.9496 3 2 0.4359
565 3 2.81 1.0546 3 2 0.5130
566 2 2.15 0.6716 3 3 0.7868
567 3 1.75 1.1055 3 2 0.7137
568 2 1.96 0.6827 3 3 0.6032
569 2 1.93 0.6742 3 3 0.7937
570 2 2.46 0.6278 3 3 0.5437
571 3 1.77 1.0688 3 3 0.6001
572 3 0.72 1.0300 3 2 0.3425
573 3 1.98 1.0297 3 2 0.5582
574 3 2.31 0.9612 3 2 0.4792
575 2 2.31 0.7886 3 2 0.3144
576 2 1.83 0.5907 3 2 1.9882
577 3 0.55 1.1317 3 3 0.5062
578 2 3.13 0.6785 3 2 0.3726
579 2 2.62 0.6511 3 2 0.4844
580 2 1.55 0.6765 3 3 0.6715
581 2 1.89 0.7053 3 2 0.4349
582 3 2.33 1.1284 3 3 0.2882
583 3 1.34 1.1219 3 2 0.3954
584 3 2.05 1.1482 3 2 0.3860
585 3 1.42 1.0960 3 3 0.2970
586 2 1.63 0.6075 3 3 0.6676
587 2 0.68 0.5971 3 3 0.4871
588 2 3.19 0.6619 3 2 0.0981
589 2 2.29 0.7752 3 2 1.2146
590 3 2.75 1.0975 3 2 0.6200
591 3 1.69 1.1018 3 2 1.1837
592 3 3.22 1.1227 3 2 0.5343
593 3 1.85 0.9715 3 2 0.4972
594 2 1.28 0.6088 3 3 0.4836
595 2 2.06 0.6905 3 2 0.4526
596 2 1.00 0.7013 3 2 0.3053
597 3 0.58 1.1624 3 3 0.1797
598 2 2.25 0.6668 3 3 0.1951
599 2 1.60 0.6308 3 2 0.5136
600 3 1.94 1.0645 3 3 0.1647
