# Supplementary material for: The effect of training methodology on knowledge representation in categorization
Source: PLoS One. 2017 Aug 28;12(8):e0183904. doi: 10.1371/journal.pone.0183904 (PMC5573135; doi:10.1371/journal.pone.0183904)
Supplement: S1 File — This file contains the raw data from the experiments reported in this manuscript. (ZIP) [file pone.0183904.s001.zip › raw_data/Exp1/AB/rb_xfer_mixed_feedback_2_cond_1_sub_15.dat]

  1 4 2.02 1.4890 2 3 1.9683
  2 4 2.01 1.4059 2 3 0.7435
  3 2 1.86 0.8093 1 1 1.0330
  4 3 1.32 0.9211 2 4 1.9583
  5 2 1.90 0.5988 1 2 0.5262
  6 1 0.91 0.3186 1 1 0.6968
  7 2 2.79 0.6461 1 2 1.5716
  8 2 0.97 0.7164 1 1 0.6194
  9 3 2.16 1.0791 2 3 1.6736
 10 3 1.55 0.9866 2 4 1.1413
 11 4 3.09 1.3473 2 4 1.7907
 12 2 1.38 0.6372 1 2 1.1015
 13 3 1.79 1.0360 2 3 1.3761
 14 2 1.60 0.6308 1 2 1.0719
 15 2 1.45 0.6138 1 2 0.9158
 16 1 2.56 0.3672 1 2 1.2777
 17 2 0.85 0.7469 1 1 1.0407
 18 2 2.88 0.8158 1 2 3.1185
 19 1 1.43 0.2934 1 1 1.0949
 20 3 2.20 1.0301 2 4 0.7540
 21 2 2.71 0.6869 1 2 1.9063
 22 2 2.38 0.6466 1 2 0.6606
 23 2 2.72 0.6993 1 2 0.9535
 24 2 1.83 0.6448 1 1 1.5062
 25 3 2.26 1.1253 2 4 1.6847
 26 2 2.43 0.6434 1 2 1.0075
 27 2 2.06 0.6905 1 2 0.7261
 28 2 2.81 0.6586 1 2 1.5926
 29 2 3.03 0.5818 1 2 0.8474
 30 3 1.31 1.1449 2 3 0.6523
 31 3 3.02 1.0854 2 4 1.3852
 32 4 1.12 1.4342 2 3 1.8724
 33 4 1.40 1.4148 2 3 1.2038
 34 2 0.28 0.7445 1 2 2.4745
 35 3 2.39 0.9496 2 4 2.2450
 36 3 2.13 1.0685 2 4 1.2092
 37 3 1.89 1.0169 2 3 1.2877
 38 1 1.45 0.2769 1 2 1.0106
 39 1 2.38 0.2745 1 2 0.9856
 40 4 0.57 1.4767 2 4 1.2010
 41 3 1.88 0.9241 2 4 1.1034
 42 3 1.22 1.0267 2 3 1.5142
 43 4 1.77 1.4497 2 4 0.7080
 44 3 2.69 0.9625 2 4 1.1028
 45 3 2.34 0.9760 2 4 0.7215
 46 1 1.29 0.3541 1 2 0.4279
 47 3 1.99 0.9419 2 4 2.0257
 48 2 1.57 0.6980 1 2 1.7989
 49 3 0.89 0.9779 2 4 1.7330
 50 4 1.69 1.4037 2 3 2.2859
 51 2 1.48 0.6872 1 2 1.0462
 52 2 2.09 0.5484 1 2 3.5629
 53 3 0.71 1.0878 2 3 1.4089
 54 4 1.95 1.4170 2 4 1.7195
 55 2 1.10 0.7184 1 1 1.8810
 56 2 1.97 0.6427 1 2 1.7876
 57 1 2.91 0.3345 1 2 1.2022
 58 3 1.78 1.1250 2 4 1.5451
 59 4 1.16 1.3504 2 3 1.9295
 60 4 2.78 1.4177 2 4 1.2501
 61 3 1.77 1.0688 2 4 0.6865
 62 1 1.66 0.3249 1 2 2.0100
 63 3 1.47 0.9698 2 4 3.9919
 64 3 2.38 0.8761 2 3 1.7173
 65 2 1.85 0.5334 1 2 1.9186
 66 3 2.58 0.9897 2 3 1.1762
 67 4 1.79 1.3128 2 4 0.9840
 68 2 1.83 0.7164 1 2 2.3771
 69 3 2.77 0.9600 2 3 1.5345
 70 3 2.28 1.0855 2 3 0.1034
 71 2 2.32 0.8994 1 2 0.8910
 72 2 2.76 0.5945 1 2 0.7262
 73 4 1.67 1.3953 2 4 1.1927
 74 1 2.63 0.3301 1 1 1.4174
 75 3 1.68 1.0860 2 3 2.2777
 76 1 1.91 0.2917 1 1 2.4166
 77 3 1.56 0.9946 2 4 1.0296
 78 3 3.03 1.1195 2 3 1.0511
 79 2 2.43 0.7126 1 2 1.2155
 80 1 1.71 0.2132 1 1 1.4055
 81 2 1.84 0.6850 1 2 0.6039
 82 2 2.41 0.6167 1 2 0.6109
 83 4 2.37 1.3651 2 3 1.1773
 84 1 1.28 0.3991 1 2 2.5613
 85 2 2.29 0.7752 1 1 1.0089
 86 2 0.75 0.6653 1 2 2.0397
 87 3 1.62 1.0300 2 4 2.7646
 88 1 3.06 0.3526 1 1 2.3149
 89 1 2.21 0.3055 1 1 0.9158
 90 3 1.14 1.0370 2 3 1.3021
 91 1 1.68 0.1837 1 1 1.7365
 92 1 1.57 0.3119 1 1 1.9855
 93 2 2.15 0.6716 1 2 2.2479
 94 4 2.27 1.3964 2 4 2.9798
 95 4 2.49 1.4666 2 4 0.7695
 96 1 2.51 0.2257 1 1 1.6576
 97 1 2.55 0.3801 1 1 0.8780
 98 1 1.99 0.2656 1 1 0.7614
 99 1 2.84 0.2537 1 1 0.6738
100 4 2.28 1.3931 2 4 1.3347
101 3 1.60 1.0443 2 3 3.5539
102 3 2.10 0.8869 2 3 0.6966
103 1 1.61 0.1956 1 2 2.2675
104 1 1.14 0.3149 1 1 0.7107
105 3 3.14 1.0161 2 4 1.1616
106 1 2.86 0.2775 1 1 1.3792
107 2 1.95 0.7670 1 1 0.9525
108 3 2.07 1.0440 2 3 1.5696
109 4 1.84 1.3275 2 3 0.8330
110 2 0.73 0.7321 1 1 0.8707
111 4 1.81 1.5355 2 4 1.0829
112 2 1.94 0.6684 1 2 2.6463
113 4 2.26 1.3531 2 3 1.9936
114 2 0.68 0.5971 1 1 1.1842
115 4 2.33 1.4356 2 4 1.5515
116 1 1.90 0.2041 1 1 2.7438
117 3 1.57 1.0262 2 3 1.5356
118 2 1.73 0.6055 1 2 3.9288
119 3 1.23 1.1184 2 3 2.8487
120 3 1.70 0.9169 2 3 0.7560
121 3 1.88 1.0319 2 3 1.0929
122 1 2.71 0.2802 1 2 2.5762
123 1 1.80 0.3204 1 1 0.8229
124 1 1.64 0.1826 1 1 1.0133
125 4 1.85 1.3578 2 4 2.3313
126 4 1.85 1.3875 2 4 1.0437
127 4 1.33 1.3978 2 4 1.0970
128 3 2.31 0.9612 2 4 1.9638
129 3 1.65 1.0098 2 3 0.7868
130 2 1.51 0.6381 1 2 2.1386
131 3 2.44 1.0064 2 3 2.0990
132 1 1.24 0.3545 1 2 1.0529
133 4 0.80 1.4215 2 4 0.8017
134 1 1.80 0.3177 1 2 3.2404
135 1 1.70 0.3889 1 1 0.5724
136 2 2.49 0.7136 1 1 0.0558
137 3 1.91 1.0578 2 3 1.2902
138 2 1.85 0.7361 1 2 3.8693
139 2 1.28 0.6088 1 2 0.7752
140 4 1.73 1.4543 2 4 0.7351
141 4 3.85 1.3632 2 4 1.1690
142 1 2.38 0.3946 1 1 1.1368
143 1 1.72 0.3477 1 1 0.9222
144 3 2.12 0.9780 2 4 1.0603
145 1 2.54 0.3829 1 1 2.2244
146 4 1.63 1.4234 2 4 1.0222
147 4 1.80 1.3858 2 4 1.3081
148 4 1.84 1.4883 2 4 0.6547
149 2 3.08 0.7375 1 1 2.2436
150 4 1.14 1.2842 2 4 0.9760
151 2 2.87 0.6980 1 2 3.1185
152 4 1.31 1.5355 2 4 1.0150
153 4 1.78 1.3029 2 4 1.2211
154 1 3.03 0.3473 1 2 1.3071
155 1 2.38 0.1613 1 1 0.8374
156 1 1.98 0.3373 1 1 0.8108
157 1 1.90 0.3038 1 1 0.7298
158 2 2.73 0.6099 1 2 1.1717
159 1 1.59 0.2724 1 1 0.6034
160 4 1.69 1.3901 2 4 0.5464
161 4 1.56 1.4828 2 4 0.5550
162 2 2.31 0.7886 1 1 1.6447
163 4 1.51 1.4660 2 4 0.6656
164 4 2.50 1.3709 2 4 0.9180
165 4 2.92 1.4418 2 4 0.6800
166 2 2.40 0.8106 1 2 2.1236
167 4 2.67 1.4748 2 4 0.7248
168 1 2.12 0.3369 1 2 1.1830
169 3 1.88 0.8945 2 4 0.7105
170 1 1.94 0.2655 1 1 0.1767
171 2 1.89 0.6094 1 2 0.2892
172 3 2.24 1.0724 2 3 0.2529
173 4 3.26 1.4724 2 3 0.2822
174 3 1.75 0.9555 2 3 0.2703
175 3 1.51 0.9350 2 4 0.5634
176 2 2.08 0.8721 1 2 0.2356
177 4 1.11 1.3364 2 3 0.2573
178 1 2.87 0.4337 1 2 0.2467
179 4 1.09 1.3378 2 4 0.7481
180 1 2.13 0.3784 1 1 1.5972
181 2 1.29 0.5842 1 1 1.6514
182 2 2.64 0.6588 1 2 0.1995
183 1 2.06 0.5073 1 2 0.0226
184 1 0.69 0.1626 1 1 2.4379
185 4 1.83 1.4592 2 4 0.6101
186 4 1.54 1.4399 2 4 0.9211
187 4 0.20 1.5134 2 4 0.8273
188 1 3.07 0.1514 1 1 1.4976
189 4 2.31 1.2955 2 4 1.0358
190 1 2.31 0.2926 1 1 1.3371
191 4 0.76 1.3332 2 4 0.7945
192 1 2.14 0.3556 1 1 1.9452
193 4 2.54 1.3869 2 4 0.7212
194 1 1.31 0.3257 1 1 1.7556
195 4 2.60 1.3274 2 4 0.5637
196 3 2.34 0.8418 2 4 2.2522
197 1 0.82 0.3098 1 1 2.5038
198 2 1.93 0.6742 1 2 2.4496
199 4 0.72 1.3434 2 4 3.4531
200 1 2.11 0.2623 1 1 1.0559
201 4 3.00 1.4175 2 4 1.1327
202 2 2.12 0.6343 1 2 2.6619
203 1 2.35 0.2671 1 2 1.1529
204 3 0.85 1.0236 2 4 0.7934
205 1 2.10 0.1963 1 1 1.1128
206 1 1.80 0.3080 1 1 0.6588
207 2 2.57 0.6835 1 2 1.1679
208 1 2.64 0.3488 1 1 0.7599
209 3 2.19 1.0708 2 3 1.7128
210 2 2.26 0.7508 1 2 1.8743
211 4 1.49 1.3250 2 4 0.6136
212 1 1.96 0.2401 1 1 0.6200
213 2 1.21 0.6200 1 2 1.8584
214 4 2.73 1.2989 2 4 0.5265
215 1 1.62 0.3228 1 1 0.6171
216 2 0.94 0.7116 1 2 0.5994
217 2 1.50 0.8563 1 2 0.5103
218 1 1.67 0.1766 1 1 0.7855
219 3 1.51 1.0135 2 3 0.8089
220 3 1.85 1.0000 2 3 1.2559
221 2 2.62 0.6511 1 1 0.9084
222 4 2.79 1.5124 2 4 0.7833
223 3 2.11 1.1184 2 4 3.2468
224 3 2.15 1.0332 2 3 0.7136
225 2 1.29 0.6731 1 2 1.6761
226 4 1.36 1.4291 2 4 1.4394
227 1 1.60 0.2051 1 1 1.5807
228 1 0.95 0.4721 1 1 0.0468
229 1 1.66 0.3101 1 1 0.7931
230 3 0.67 0.9620 2 3 1.3528
231 4 2.71 1.3013 2 4 1.0650
232 4 1.88 1.3020 2 4 1.1733
233 2 1.87 0.7000 1 2 0.2370
234 4 2.24 1.4088 2 4 0.6429
235 3 1.98 1.0297 2 4 0.5287
236 1 2.02 0.3300 1 1 0.7625
237 3 1.50 0.9528 2 3 1.2828
238 4 1.37 1.3572 2 4 0.7419
239 1 2.65 0.2477 1 2 0.8633
240 4 2.02 1.4231 2 4 1.2438
241 3 1.38 1.0222 2 3 1.3450
242 1 2.15 0.2376 1 1 0.8252
243 1 1.25 0.2947 1 1 0.8235
244 4 2.38 1.3801 2 4 0.6138
245 1 0.20 0.3023 1 1 1.8042
246 3 1.56 0.9553 2 3 1.7862
247 4 1.51 1.4522 2 4 0.7051
248 2 1.65 0.7278 1 2 1.4841
249 2 2.20 0.6801 1 2 2.7351
250 1 1.66 0.3666 1 1 0.7993
251 3 1.65 0.9156 2 4 1.6268
252 4 1.15 1.4260 2 4 0.8405
253 4 2.46 1.4183 2 4 0.5262
254 1 2.19 0.2508 1 1 1.0405
255 1 1.89 0.3469 1 1 0.7017
256 3 1.92 0.9950 2 3 1.2808
257 3 1.68 1.0321 2 3 0.6200
258 2 0.73 0.8078 1 2 2.3944
259 2 2.48 0.7723 1 2 0.7447
260 3 1.42 1.0960 2 3 1.5856
261 4 0.29 1.3629 2 4 1.7046
262 3 1.27 1.0216 2 3 1.6908
263 4 1.99 1.4022 2 4 1.0377
264 1 1.77 0.2283 1 1 0.8987
265 3 2.86 0.8874 2 3 1.4698
266 3 1.12 0.9776 2 3 1.0337
267 4 2.53 1.3776 2 4 0.4950
268 3 2.68 1.1065 2 4 0.5221
269 4 1.09 1.5133 2 4 1.2044
270 3 1.67 0.8981 2 3 0.9949
271 3 2.16 0.9763 2 3 1.3137
272 2 2.69 0.6426 1 1 1.9314
273 3 1.41 1.1003 2 3 1.1723
274 4 1.01 1.5361 2 4 1.7563
275 2 2.15 0.6422 1 2 1.4284
276 4 2.75 1.4245 2 4 0.5934
277 2 1.98 0.6402 1 2 1.0492
278 4 2.64 1.5394 2 4 0.6859
279 4 2.10 1.3932 2 4 1.4256
280 4 1.47 1.4812 2 4 0.5432
281 3 1.12 0.9388 2 3 1.1929
282 3 1.16 0.9406 2 3 1.5603
283 3 1.42 1.0909 2 4 0.2641
284 3 1.34 1.1219 2 3 0.7172
285 2 1.11 0.5499 1 2 0.7916
286 2 3.29 0.7804 1 2 1.3591
287 2 2.30 0.6727 1 2 0.9593
288 4 2.62 1.3164 2 4 0.8083
289 1 1.68 0.3576 1 1 1.2871
290 3 1.72 1.0099 2 3 2.5802
291 4 1.95 1.4197 2 4 0.4805
292 1 2.03 0.3642 1 2 0.5244
293 4 3.39 1.4912 2 4 0.6945
294 4 1.88 1.5007 2 4 0.5297
295 4 0.96 1.3636 2 4 0.3071
296 1 1.67 0.4219 1 1 0.5745
297 3 0.99 1.0989 2 3 1.0952
298 3 1.58 0.9820 2 3 0.9540
299 3 2.75 1.1466 2 4 1.5065
300 3 2.16 1.0372 2 3 0.7330
301 4 2.25 1.3526 2 4 2.8694
302 3 0.60 0.9946 2 3 0.8238
303 2 2.63 0.8389 1 2 1.7503
304 2 1.72 0.6455 1 2 1.5666
305 2 1.67 0.5153 1 1 1.0060
306 3 1.13 0.9757 2 3 1.1728
307 2 3.37 0.7059 1 2 1.3264
308 2 2.40 0.6767 1 2 0.6145
309 1 1.52 0.2988 1 1 0.7490
310 3 1.36 0.9232 2 3 2.6858
311 4 0.49 1.3514 2 4 0.7439
312 3 2.77 1.0662 2 3 1.1937
313 1 0.98 0.2099 1 1 0.7368
314 1 2.45 0.3571 1 2 1.7064
315 3 2.19 1.0319 2 3 1.1247
316 1 1.82 0.2465 1 1 0.7425
317 3 1.97 1.0016 2 3 1.5761
318 3 0.58 1.1624 2 3 0.9198
319 3 2.47 0.9346 2 3 1.6740
320 1 1.88 0.2514 1 1 0.8614
321 4 1.30 1.3643 2 4 1.3857
322 2 2.59 0.7434 1 1 0.8965
323 2 1.70 0.6957 1 2 1.5076
324 2 1.83 0.5907 1 2 1.2379
325 3 2.58 1.0947 2 4 4.7711
326 4 2.06 1.3779 2 4 0.1599
327 2 1.95 0.6287 1 2 1.1535
328 4 2.10 1.3896 2 4 0.8662
329 1 0.52 0.3146 1 1 0.9185
330 4 1.79 1.4596 2 4 0.6166
331 4 1.94 1.3933 2 4 0.6148
332 1 3.26 0.2446 1 1 0.6212
333 4 1.90 1.3338 2 4 1.5156
334 1 1.61 0.3607 1 1 0.5572
335 3 2.25 1.0744 2 3 1.7585
336 1 1.09 0.2352 1 1 1.8784
337 2 2.32 0.6200 1 1 0.0446
338 2 1.84 0.7034 1 2 0.8626
339 4 1.55 1.5706 2 4 0.8189
340 3 3.14 1.0475 2 4 2.9932
341 4 1.99 1.2965 2 3 0.0789
342 1 1.51 0.4427 1 1 0.7072
343 1 2.72 0.3872 1 1 0.0574
344 1 0.47 0.2982 1 1 0.8994
345 2 1.47 0.6518 1 1 0.5422
346 4 2.40 1.5076 2 4 0.7999
347 1 2.49 0.2936 1 1 1.3267
348 4 1.27 1.2794 2 3 1.1770
349 4 0.90 1.4658 2 3 0.2406
350 3 2.81 1.0546 2 4 0.6867
351 1 1.89 0.3212 1 1 0.8101
352 1 1.00 0.1900 1 1 0.5209
353 1 1.84 0.2751 1 1 0.5312
354 3 2.62 1.0502 2 3 1.4293
355 4 2.22 1.4124 2 4 0.5782
356 3 2.34 1.0168 2 3 0.9219
357 2 1.62 0.7936 1 1 0.9161
358 2 2.04 0.6159 1 2 0.5582
359 1 2.05 0.3400 1 1 1.3272
360 3 1.75 1.1413 2 3 1.1130
361 4 2.65 1.3502 2 4 0.7869
362 1 2.93 0.3210 1 1 1.0426
363 3 1.36 1.0445 2 3 1.0479
364 2 2.76 0.6158 1 2 0.9566
365 1 2.95 0.2980 1 1 0.8373
366 3 1.75 1.1055 2 3 1.0830
367 3 2.33 1.1284 2 3 1.3023
368 3 1.90 1.1569 2 3 0.7770
369 1 2.37 0.3204 1 1 0.8344
370 1 3.12 0.2976 1 1 0.7265
371 2 2.03 0.6338 1 1 0.7210
372 4 1.42 1.5420 2 4 0.6592
373 3 0.85 0.9204 2 3 2.3601
374 2 1.50 0.6326 1 1 1.6879
375 2 3.13 0.6437 1 2 0.9067
376 3 2.41 0.9376 2 3 2.1690
377 3 2.45 0.9318 2 3 1.0047
378 1 0.87 0.4142 1 1 0.9875
379 4 1.47 1.4461 2 4 0.9469
380 1 2.25 0.2398 1 1 0.5553
381 4 2.61 1.4437 2 4 1.0527
382 1 2.24 0.2099 1 2 0.7453
383 4 2.27 1.4064 2 4 1.2744
384 2 1.94 0.6111 1 1 0.5902
385 3 1.72 1.1195 2 4 0.7340
386 4 1.89 1.4029 2 3 0.1593
387 4 2.16 1.5294 2 3 0.0487
388 4 2.14 1.3126 2 4 0.2460
389 1 0.79 0.3786 1 1 0.9877
390 4 1.27 1.3051 2 4 0.9870
391 3 1.01 1.1203 2 4 0.7242
392 3 1.93 1.0377 2 3 1.0527
393 1 1.77 0.3536 1 2 1.0576
394 2 1.43 0.7396 1 1 0.8701
395 1 0.96 0.3685 1 1 0.8745
396 1 1.21 0.3540 1 1 0.6065
397 1 0.70 0.3711 1 1 0.5976
398 4 2.34 1.3909 2 4 0.6604
399 3 2.21 0.9947 2 3 1.4737
400 2 2.46 0.7122 1 2 0.3330
401 2 2.35 0.6805 1 2 2.4235
402 3 2.52 1.0535 2 3 3.7325
403 1 1.89 0.2987 1 1 0.6996
404 4 2.30 1.4760 2 4 0.5188
405 2 0.97 0.6632 1 2 1.2891
406 2 1.71 0.7542 1 2 0.8525
407 4 1.74 1.4487 2 4 0.5932
408 3 2.41 1.0063 2 3 0.9609
409 3 1.82 1.0618 2 4 0.7931
410 4 1.49 1.3739 2 3 1.0968
411 4 2.24 1.3698 2 4 0.7152
412 1 2.40 0.3790 1 1 0.7895
413 3 0.55 1.1317 2 3 0.9011
414 3 2.88 1.0116 2 3 1.6080
415 2 2.53 0.7831 1 2 1.2700
416 2 1.96 0.6827 1 1 0.7462
417 2 2.41 0.6376 1 2 0.5470
418 2 0.75 0.6426 1 2 3.3402
419 2 0.70 0.7991 1 2 0.6357
420 1 1.53 0.2023 1 1 0.8254
421 3 1.87 0.9686 2 3 1.5915
422 3 1.14 1.0006 2 3 0.7745
423 1 1.99 0.2737 1 1 0.8547
424 2 2.67 0.6730 1 1 0.3235
425 1 2.10 0.2831 1 1 0.9342
426 4 2.16 1.4437 2 4 0.7117
427 1 1.11 0.3017 1 1 0.7700
428 3 0.72 1.0300 2 3 2.4822
429 3 2.99 0.9615 2 3 4.7325
430 1 1.97 0.2911 1 1 1.3308
431 3 1.71 1.0969 2 3 1.0361
432 1 2.00 0.3362 1 1 0.9374
433 4 1.26 1.3442 2 3 0.8109
434 1 2.48 0.1957 1 1 0.6650
435 1 1.96 0.2515 1 1 0.7015
436 2 0.24 0.7894 1 1 0.8963
437 4 1.89 1.2922 2 3 0.8033
438 2 2.55 0.6575 1 1 0.6019
439 1 1.21 0.3112 1 1 0.7050
440 3 2.16 1.1799 2 3 0.9242
441 1 0.55 0.3363 1 1 0.5742
442 2 1.58 0.5272 1 1 0.5907
443 3 3.08 1.0859 2 3 1.2863
444 4 2.26 1.2912 2 4 1.8656
445 2 2.65 0.6205 1 2 0.6929
446 1 2.39 0.3219 1 1 0.8404
447 1 2.35 0.2813 1 2 0.6218
448 2 1.63 0.5063 1 1 0.5965
449 2 2.21 0.6988 1 2 1.3235
450 3 2.29 1.0043 2 3 1.6134
451 4 2.27 1.5019 2 4 0.7250
452 1 1.69 0.3962 1 1 0.6153
453 3 1.61 0.9867 2 3 2.7816
454 4 1.20 1.3894 2 4 3.1878
455 4 0.89 1.4668 2 4 1.5055
456 4 2.82 1.3875 2 4 0.8196
457 2 2.53 0.6370 1 1 1.5456
458 3 1.60 1.1404 2 4 0.7941
459 2 0.20 0.7060 1 2 0.0331
460 1 2.01 0.2141 1 1 0.4714
461 2 2.07 0.6514 1 2 0.9316
462 1 2.65 0.3121 1 1 0.8448
463 1 2.79 0.3211 1 2 0.8658
464 4 1.92 1.3279 2 3 0.7261
465 4 2.36 1.2798 2 4 0.7605
466 4 2.14 1.3157 2 4 0.4894
467 3 1.21 1.0113 2 3 0.8770
468 2 1.89 0.7053 1 2 1.0253
469 2 1.53 0.5421 1 2 0.7594
470 4 2.99 1.2895 2 4 0.6403
471 2 2.08 0.7147 1 2 0.5579
472 4 0.50 1.3852 2 3 1.2873
473 2 0.83 0.7657 1 2 1.0983
474 2 2.83 0.6349 1 1 0.7728
475 3 1.33 0.9942 2 4 1.2052
476 2 0.20 0.7537 1 2 1.2677
477 1 0.85 0.3814 1 1 1.1677
478 4 2.09 1.4796 2 3 0.4635
479 4 2.29 1.2636 2 3 0.6201
480 2 1.14 0.7220 1 1 0.8263
481 3 3.05 1.0371 2 4 0.2400
482 2 1.50 0.6657 1 2 0.0544
483 2 0.85 0.7391 1 1 0.1959
484 3 2.62 0.9856 2 4 0.1154
485 4 1.98 1.5266 2 4 0.1660
486 4 1.92 1.3410 2 3 2.0709
487 2 1.74 0.7121 1 1 0.6821
488 1 2.70 0.3509 1 1 0.7333
489 1 2.96 0.3155 1 1 0.0231
490 3 1.97 1.1531 2 3 0.0540
491 4 2.53 1.4167 2 4 0.4993
492 2 1.76 0.6131 1 2 0.1905
493 2 1.78 0.7397 1 1 0.0066
494 1 3.24 0.2412 1 1 0.2382
495 2 1.25 0.7049 1 1 0.1083
496 4 2.32 1.4923 2 4 0.3117
497 2 2.25 0.7675 1 2 0.0262
498 1 1.43 0.2305 1 1 0.2490
499 2 2.46 0.6278 1 2 0.1182
500 1 2.05 0.4041 1 1 1.3371
501 2 1.66 0.6738 3 2 3.5815
502 2 2.42 0.6883 3 3 1.1186
503 2 2.23 0.7347 3 3 0.7520
504 2 1.95 0.8272 3 3 0.8959
505 3 1.22 0.9695 3 2 1.1303
506 3 1.76 0.9841 3 2 0.4828
507 3 1.71 1.0567 3 3 1.6007
508 2 1.65 0.7820 3 3 1.1793
509 3 1.39 0.9501 3 2 0.6898
510 2 2.12 0.7384 3 2 0.4446
511 2 2.31 0.6931 3 3 0.5295
512 3 1.41 1.0376 3 2 0.9221
513 2 1.61 0.6429 3 3 0.2114
514 2 1.11 0.7385 3 2 0.3533
515 2 1.34 0.5800 3 3 0.3953
516 2 3.19 0.6619 3 2 0.4962
517 3 1.18 1.0339 3 3 2.1389
518 2 1.97 0.6233 3 3 0.8023
519 3 2.75 1.0975 3 3 0.5688
520 3 3.25 0.9719 3 3 0.6324
521 3 1.30 1.1009 3 2 0.4771
522 3 1.54 0.8637 3 2 0.4801
523 3 1.11 0.9910 3 2 0.2073
524 2 2.25 0.6668 3 3 0.8577
525 2 1.63 0.6075 3 2 0.7023
526 3 2.45 1.0943 3 2 0.3361
527 3 1.28 1.0929 3 2 0.4576
528 2 2.31 0.6637 3 3 0.3419
529 3 2.66 0.9728 3 3 0.3911
530 3 2.57 1.1428 3 3 0.4465
531 3 3.78 1.1189 3 3 0.2666
532 3 3.16 1.0076 3 2 0.2304
533 3 1.17 1.0777 3 2 0.4356
534 2 1.32 0.6466 3 2 1.0088
535 2 1.90 0.6453 3 2 0.3429
536 3 2.25 1.0057 3 3 0.4953
537 3 1.40 1.0474 3 3 0.2495
538 3 2.04 1.1241 3 2 0.1743
539 3 2.21 1.0277 3 2 0.0541
540 3 1.47 1.0667 3 2 0.1066
541 2 2.36 0.6867 3 2 0.2938
542 3 2.05 1.1482 3 3 0.4284
543 2 1.98 0.6690 3 3 0.5093
544 2 2.05 0.7549 3 2 0.1677
545 3 1.57 1.0066 3 2 0.0116
546 2 1.70 0.6737 3 2 0.3337
547 3 3.63 0.9531 3 3 0.1512
548 3 1.94 1.0645 3 3 0.6237
549 3 1.95 1.0594 3 3 0.5731
550 3 1.85 0.9715 3 2 0.6048
551 2 1.73 0.5583 3 3 2.8705
552 2 1.20 0.6720 3 2 0.9043
553 2 2.75 0.6966 3 3 0.6986
554 2 1.55 0.6765 3 2 0.5088
555 2 0.45 0.6283 3 3 0.0712
556 3 2.49 0.9545 3 3 0.6754
557 2 2.12 0.6749 3 3 0.3428
558 2 1.75 0.6628 3 2 0.7912
559 3 1.35 1.0466 3 3 0.2780
560 2 2.68 0.6820 3 2 0.1130
561 2 1.60 0.6932 3 3 0.1393
562 3 2.15 1.0756 3 3 0.0365
563 2 1.54 0.5976 3 3 0.0498
564 2 1.15 0.7061 3 3 0.1028
565 3 0.58 1.0240 3 2 0.0093
566 3 1.48 1.0870 3 2 0.0955
567 3 2.09 1.0885 3 2 0.0742
568 2 3.13 0.6785 3 2 0.1342
569 2 2.46 0.7811 3 3 0.0554
570 2 0.97 0.6969 3 3 0.1563
571 3 2.60 1.1900 3 2 0.0367
572 3 3.46 0.9941 3 2 0.1623
573 2 0.91 0.6073 3 3 0.0102
574 3 1.97 1.0445 3 2 0.1201
575 2 2.33 0.7096 3 3 0.2338
576 3 2.29 0.9998 3 2 0.1878
577 3 3.63 0.9482 3 3 0.0363
578 3 1.27 0.9856 3 3 0.0706
579 2 1.00 0.7013 3 2 0.1469
580 3 1.10 1.1089 3 2 0.6410
581 3 3.22 1.1227 3 2 0.2299
582 2 1.52 0.6765 3 3 0.0752
583 3 1.69 1.1018 3 3 0.2794
584 3 1.75 1.0629 3 3 0.6503
585 3 1.10 0.9355 3 2 0.3347
586 2 1.90 0.6527 3 3 0.6958
587 3 2.56 1.0727 3 3 0.4502
588 3 1.00 1.0234 3 3 0.4465
589 2 3.09 0.7464 3 3 0.6030
590 2 2.16 0.6176 3 2 0.0494
591 2 1.69 0.6952 3 3 0.3179
592 2 1.82 0.7845 3 3 0.0238
593 2 1.95 0.7221 3 3 0.3098
594 2 2.18 0.7763 3 2 0.2236
595 2 2.25 0.7893 3 3 0.3338
596 3 1.96 1.0011 3 2 0.2789
597 2 2.98 0.6052 3 3 0.2823
598 2 2.85 0.6521 3 3 0.3420
599 2 1.56 0.6255 3 3 0.5025
600 3 2.58 0.9485 3 2 0.3370
