# Supplementary material for: The effect of training methodology on knowledge representation in categorization
Source: PLoS One. 2017 Aug 28;12(8):e0183904. doi: 10.1371/journal.pone.0183904 (PMC5573135; doi:10.1371/journal.pone.0183904)
Supplement: S1 File — This file contains the raw data from the experiments reported in this manuscript. (ZIP) [file pone.0183904.s001.zip › raw_data/Exp1/AB/rb_xfer_mixed_feedback_2_cond_1_sub_16.dat]

  1 4 0.20 1.5134 2 4 2.7547
  2 2 2.59 0.7434 1 1 2.0021
  3 3 1.71 1.0969 2 4 2.1522
  4 2 1.95 0.7221 1 1 3.1198
  5 3 2.15 1.0332 2 3 2.8164
  6 1 1.89 0.2987 1 2 1.6611
  7 1 1.96 0.2515 1 1 1.0806
  8 2 2.07 0.6514 1 1 1.3639
  9 3 1.90 1.1569 2 4 2.7318
 10 3 1.16 0.9406 2 4 3.2919
 11 1 1.28 0.3991 1 2 2.2137
 12 2 1.00 0.7013 1 1 0.9868
 13 1 2.19 0.2508 1 1 1.9302
 14 1 2.21 0.3055 1 1 1.4667
 15 3 2.56 1.0727 2 4 1.4466
 16 3 1.75 1.1413 2 3 1.0752
 17 1 2.51 0.2257 1 1 1.0473
 18 1 0.85 0.3814 1 1 1.8118
 19 3 2.77 0.9600 2 3 1.5053
 20 1 1.77 0.2283 1 2 3.4199
 21 2 1.94 0.6111 1 1 1.0239
 22 4 1.89 1.2922 2 4 1.4570
 23 4 2.27 1.4064 2 4 2.0266
 24 1 1.59 0.2724 1 1 1.3536
 25 3 2.75 1.0975 2 4 0.6961
 26 1 1.53 0.2023 1 2 1.1314
 27 4 2.01 1.4059 2 4 1.9649
 28 1 1.61 0.3607 1 2 1.2439
 29 3 1.57 1.0066 2 3 1.6735
 30 3 2.29 1.0043 2 4 1.7250
 31 3 1.65 0.9156 2 3 1.1588
 32 2 2.53 0.6370 1 1 1.1110
 33 3 2.66 0.9728 2 3 2.6652
 34 2 1.95 0.8272 1 1 1.4759
 35 4 1.89 1.4029 2 4 0.7438
 36 4 1.92 1.3279 2 3 1.7453
 37 3 0.85 0.9204 2 4 0.6895
 38 2 2.40 0.8106 1 2 1.3492
 39 1 2.00 0.3362 1 1 1.3176
 40 4 1.40 1.4148 2 4 4.7434
 41 3 0.85 1.0236 2 4 0.9822
 42 4 1.81 1.5355 2 3 2.7655
 43 2 2.41 0.6167 1 1 1.1804
 44 3 2.28 1.0855 2 3 3.1158
 45 3 1.22 1.0267 2 3 1.3642
 46 1 1.09 0.2352 1 2 1.8440
 47 3 1.97 1.1531 2 3 1.0329
 48 3 2.62 1.0502 2 3 1.4380
 49 3 3.08 1.0859 2 3 1.3313
 50 4 1.99 1.4022 2 4 1.7966
 51 2 0.73 0.8078 1 1 1.5466
 52 1 2.96 0.3155 1 2 0.7229
 53 1 1.66 0.3101 1 1 1.5894
 54 1 1.99 0.2737 1 1 1.0281
 55 3 1.68 1.0321 2 3 2.0577
 56 2 1.47 0.6518 1 2 1.9656
 57 4 1.09 1.5133 2 4 2.4851
 58 4 2.64 1.5394 2 3 1.5192
 59 2 1.67 0.5153 1 2 2.2169
 60 2 1.62 0.7936 1 2 1.9021
 61 3 1.35 1.0466 2 4 2.0323
 62 1 1.25 0.2947 1 2 1.1011
 63 4 2.02 1.4231 2 3 1.1837
 64 3 2.16 1.1799 2 4 1.1669
 65 1 1.66 0.3666 1 1 1.2388
 66 2 0.73 0.7321 1 2 1.1881
 67 3 3.22 1.1227 2 4 1.8914
 68 4 1.88 1.3020 2 4 1.0061
 69 2 1.74 0.7121 1 1 3.0131
 70 3 1.65 1.0098 2 4 1.2416
 71 4 1.27 1.3051 2 3 0.9990
 72 1 2.65 0.2477 1 1 1.3655
 73 4 3.39 1.4912 2 4 2.2374
 74 4 2.06 1.3779 2 3 1.3698
 75 1 2.70 0.3509 1 1 0.9215
 76 2 1.52 0.6765 1 2 2.3158
 77 1 1.89 0.3212 1 2 3.9731
 78 3 1.50 0.9528 2 3 4.1709
 79 4 2.65 1.3502 2 4 0.8885
 80 3 2.77 1.0662 2 4 2.6040
 81 4 1.16 1.3504 2 4 2.6895
 82 3 1.89 1.0169 2 4 2.5397
 83 1 0.82 0.3098 1 2 3.7319
 84 3 1.62 1.0300 2 4 0.9073
 85 3 2.16 0.9763 2 3 3.2862
 86 1 2.39 0.3219 1 1 2.2317
 87 2 1.20 0.6720 1 2 0.7083
 88 3 2.39 0.9496 2 3 0.6157
 89 2 2.35 0.6805 1 2 0.6777
 90 1 2.06 0.5073 1 1 1.8094
 91 2 2.18 0.7763 1 2 0.8715
 92 4 1.94 1.3933 2 4 0.9956
 93 4 2.33 1.4356 2 3 0.9226
 94 4 2.78 1.4177 2 4 0.8207
 95 4 1.51 1.4660 2 4 0.8269
 96 1 2.02 0.3300 1 1 0.8090
 97 3 1.85 0.9715 2 3 0.7039
 98 3 1.97 1.0016 2 4 0.6431
 99 4 1.20 1.3894 2 3 0.5927
100 4 1.47 1.4812 2 4 0.8804
101 4 0.57 1.4767 2 4 1.0596
102 1 2.10 0.2831 1 1 0.4884
103 3 3.16 1.0076 2 4 0.7801
104 2 1.83 0.6448 1 1 0.8357
105 1 2.05 0.3400 1 2 0.5149
106 2 2.43 0.6434 1 1 0.5957
107 3 2.45 0.9318 2 4 0.7947
108 2 2.12 0.6749 1 1 0.6258
109 1 1.97 0.2911 1 2 0.5601
110 1 1.11 0.3017 1 1 0.5772
111 1 3.03 0.3473 1 2 0.5536
112 3 1.38 1.0222 2 3 0.6270
113 2 2.05 0.7549 1 1 0.4571
114 1 1.91 0.2917 1 1 0.7343
115 4 2.54 1.3869 2 4 1.8881
116 2 2.25 0.7675 1 1 0.6587
117 4 2.71 1.3013 2 3 1.7199
118 1 0.98 0.2099 1 1 0.6734
119 1 1.67 0.1766 1 1 0.6778
120 4 2.99 1.2895 2 4 0.4333
121 2 1.84 0.7034 1 1 0.3512
122 3 1.82 1.0618 2 4 0.7526
123 2 1.14 0.7220 1 1 0.4016
124 2 1.65 0.7820 1 1 0.5766
125 1 2.38 0.3946 1 2 0.5529
126 3 1.47 1.0667 2 4 0.8664
127 1 2.03 0.3642 1 2 1.2785
128 1 1.94 0.2655 1 1 1.0177
129 3 1.12 0.9776 2 4 0.8797
130 1 0.91 0.3186 1 1 0.5953
131 3 1.36 0.9232 2 4 0.7145
132 2 2.83 0.6349 1 2 0.6768
133 2 0.24 0.7894 1 1 1.3372
134 2 1.87 0.7000 1 1 1.1623
135 3 3.63 0.9482 2 4 0.4501
136 4 1.78 1.3029 2 3 0.5833
137 3 0.55 1.1317 2 4 0.5592
138 4 1.36 1.4291 2 4 1.0563
139 1 2.95 0.2980 1 1 0.5728
140 2 2.67 0.6730 1 2 0.4053
141 4 1.56 1.4828 2 3 0.6287
142 1 2.87 0.4337 1 2 0.6821
143 1 2.24 0.2099 1 1 0.9820
144 1 2.01 0.2141 1 2 0.4692
145 4 2.34 1.3909 2 4 0.5779
146 3 2.45 1.0943 2 4 0.6656
147 1 1.24 0.3545 1 1 0.3820
148 4 2.22 1.4124 2 4 0.9340
149 2 1.10 0.7184 1 1 0.6155
150 1 0.70 0.3711 1 2 2.5340
151 1 1.72 0.3477 1 1 0.9717
152 2 1.43 0.7396 1 2 1.0598
153 3 1.11 0.9910 2 4 0.7285
154 1 2.40 0.3790 1 1 0.6419
155 2 2.31 0.6931 1 2 0.6398
156 2 2.85 0.6521 1 2 1.0854
157 2 2.20 0.6801 1 1 0.6970
158 2 2.42 0.6883 1 2 0.6757
159 2 2.31 0.7886 1 1 1.1843
160 4 1.26 1.3442 2 4 0.9756
161 1 1.69 0.3962 1 1 0.6235
162 1 2.25 0.2398 1 2 0.7579
163 3 2.38 0.8761 2 4 0.9030
164 2 2.57 0.6835 1 2 1.0095
165 1 1.82 0.2465 1 2 2.0165
166 4 2.50 1.3709 2 4 0.7420
167 4 1.84 1.4883 2 4 1.3594
168 1 1.90 0.3038 1 1 1.1200
169 1 1.96 0.2401 1 2 1.8022
170 2 2.12 0.6343 1 1 1.2016
171 1 1.29 0.3541 1 2 1.1108
172 4 0.80 1.4215 2 4 0.9288
173 3 2.29 0.9998 2 4 1.4024
174 3 2.15 1.0756 2 4 0.5688
175 2 1.34 0.5800 1 2 0.7613
176 3 2.16 1.0372 2 4 0.7294
177 3 2.57 1.1428 2 4 0.5232
178 3 2.58 0.9485 2 4 0.4857
179 3 2.52 1.0535 2 4 0.5854
180 2 2.46 0.6278 1 2 0.7692
181 3 2.24 1.0724 2 4 0.5694
182 4 1.99 1.2965 2 3 0.6899
183 1 0.52 0.3146 1 1 0.7735
184 3 1.92 0.9950 2 4 0.4539
185 2 3.13 0.6785 1 2 0.8830
186 3 1.32 0.9211 2 4 0.7825
187 4 1.85 1.3578 2 4 0.6782
188 3 1.01 1.1203 2 4 0.8257
189 1 2.79 0.3211 1 1 0.6880
190 2 0.28 0.7445 1 1 1.1238
191 1 1.89 0.3469 1 1 1.0698
192 2 1.29 0.6731 1 2 0.9138
193 4 1.01 1.5361 2 4 0.7640
194 4 1.31 1.5355 2 4 0.6281
195 2 1.90 0.6527 1 2 0.6499
196 3 1.14 1.0370 2 4 0.6390
197 2 2.32 0.6200 1 1 0.6285
198 4 2.27 1.3964 2 4 0.7143
199 4 2.82 1.3875 2 3 0.6926
200 1 2.54 0.3829 1 2 0.7203
201 4 2.46 1.4183 2 4 0.7220
202 3 2.10 0.8869 2 4 0.6524
203 3 1.75 1.0629 2 4 0.5856
204 4 0.72 1.3434 2 4 0.4093
205 4 2.53 1.4167 2 3 0.4486
206 1 2.13 0.3784 1 2 0.6856
207 3 2.58 1.0947 2 3 1.0253
208 4 3.00 1.4175 2 3 0.8794
209 1 1.00 0.1900 1 1 0.7069
210 4 1.77 1.4497 2 4 0.6779
211 4 1.90 1.3338 2 3 1.3696
212 1 1.52 0.2988 1 1 0.6335
213 2 2.25 0.7893 1 2 1.0391
214 4 1.80 1.3858 2 4 0.6447
215 2 1.61 0.6429 1 1 0.9136
216 2 2.40 0.6767 1 2 0.7238
217 1 0.69 0.1626 1 1 0.9581
218 1 2.56 0.3672 1 2 0.6148
219 1 2.45 0.3571 1 1 0.8853
220 2 2.15 0.6422 1 1 1.0408
221 1 1.99 0.2656 1 1 0.8381
222 4 0.90 1.4658 2 3 1.2119
223 2 2.32 0.8994 1 2 0.8655
224 4 3.09 1.3473 2 4 0.8300
225 4 1.14 1.2842 2 3 1.0836
226 2 3.29 0.7804 1 1 0.7586
227 3 2.44 1.0064 2 4 0.8800
228 1 2.12 0.3369 1 2 0.6592
229 2 1.50 0.6657 1 1 0.7285
230 3 2.20 1.0301 2 4 1.0338
231 4 1.37 1.3572 2 4 0.6395
232 1 1.57 0.3119 1 1 1.0931
233 4 2.61 1.4437 2 3 0.7445
234 2 1.54 0.5976 1 1 0.8095
235 2 2.49 0.7136 1 2 0.3683
236 3 2.09 1.0885 2 4 0.7689
237 3 2.88 1.0116 2 3 0.5771
238 4 1.12 1.4342 2 4 1.4334
239 2 1.51 0.6381 1 2 0.7981
240 2 0.91 0.6073 1 1 0.9891
241 4 0.76 1.3332 2 3 1.8366
242 2 2.46 0.7811 1 2 1.7132
243 1 2.65 0.3121 1 1 1.5146
244 2 2.65 0.6205 1 1 1.1247
245 1 1.70 0.3889 1 2 1.3905
246 3 1.98 1.0297 2 4 2.5977
247 3 1.88 1.0319 2 3 1.6832
248 2 1.69 0.6952 1 2 0.8303
249 1 3.07 0.1514 1 1 0.9398
250 4 2.67 1.4748 2 4 0.7972
251 3 0.67 0.9620 2 4 0.7121
252 3 1.95 1.0594 2 4 0.5785
253 2 2.53 0.7831 1 1 1.0581
254 2 1.70 0.6957 1 2 0.7109
255 4 2.49 1.4666 2 4 0.8812
256 2 2.72 0.6993 1 1 0.7486
257 2 1.66 0.6738 1 2 0.5176
258 2 0.85 0.7469 1 1 0.5699
259 3 1.14 1.0006 2 4 1.0326
260 4 0.50 1.3852 2 4 0.6541
261 1 1.51 0.4427 1 1 0.9547
262 3 2.60 1.1900 2 4 0.6998
263 2 1.73 0.5583 1 1 1.0149
264 2 1.48 0.6872 1 2 1.0049
265 1 1.14 0.3149 1 1 0.7956
266 3 1.13 0.9757 2 4 0.7145
267 1 2.35 0.2813 1 1 0.6607
268 4 1.51 1.4522 2 4 0.9132
269 3 2.62 0.9856 2 3 1.0833
270 4 2.27 1.5019 2 4 0.8388
271 1 2.48 0.1957 1 1 0.7803
272 2 2.81 0.6586 1 2 1.0439
273 2 2.68 0.6820 1 1 1.0244
274 4 1.49 1.3250 2 4 1.7429
275 1 1.64 0.1826 1 2 0.9757
276 2 1.93 0.6742 1 1 0.7357
277 3 2.81 1.0546 2 4 0.8985
278 1 1.21 0.3112 1 2 0.7323
279 3 1.60 1.1404 2 4 0.6617
280 1 1.77 0.3536 1 1 0.4341
281 1 0.55 0.3363 1 2 0.6960
282 4 1.55 1.5706 2 4 0.6110
283 4 1.88 1.5007 2 3 1.6735
284 1 2.84 0.2537 1 2 0.8290
285 1 1.84 0.2751 1 1 0.9064
286 3 2.04 1.1241 2 4 0.6214
287 4 1.42 1.5420 2 3 0.3877
288 1 2.15 0.2376 1 2 0.6126
289 3 1.34 1.1219 2 4 0.6822
290 3 0.58 1.1624 2 4 0.8059
291 4 1.27 1.2794 2 3 0.8128
292 1 3.06 0.3526 1 2 0.6671
293 4 1.47 1.4461 2 4 0.6953
294 3 1.22 0.9695 2 3 0.6425
295 4 2.28 1.3931 2 4 0.7040
296 4 2.26 1.2912 2 4 0.7389
297 2 1.83 0.7164 1 2 0.8287
298 2 2.46 0.7122 1 1 0.8181
299 4 1.69 1.3901 2 4 0.8965
300 3 3.05 1.0371 2 3 2.1634
301 2 2.63 0.8389 1 2 0.6169
302 1 1.80 0.3204 1 2 0.6634
303 1 1.62 0.3228 1 1 1.1398
304 4 1.63 1.4234 2 4 0.6373
305 3 1.41 1.0376 2 3 0.8509
306 4 0.96 1.3636 2 4 1.1119
307 1 1.88 0.2514 1 1 1.3137
308 3 3.63 0.9531 2 4 0.6995
309 2 1.82 0.7845 1 2 0.7265
310 2 1.50 0.6326 1 1 0.9049
311 3 2.86 0.8874 2 4 0.6597
312 1 2.55 0.3801 1 1 0.7767
313 4 1.49 1.3739 2 3 0.7691
314 2 1.15 0.7061 1 1 1.3134
315 1 1.45 0.2769 1 2 1.2351
316 4 0.89 1.4668 2 4 1.0166
317 3 1.78 1.1250 2 4 0.7026
318 2 0.97 0.7164 1 2 2.6568
319 2 2.73 0.6099 1 1 1.1731
320 3 2.58 0.9897 2 4 0.7731
321 2 1.89 0.7053 1 1 0.7891
322 1 1.43 0.2934 1 2 0.6607
323 3 1.77 1.0688 2 4 1.3772
324 1 1.43 0.2305 1 1 0.5692
325 3 2.41 1.0063 2 4 1.8654
326 4 1.30 1.3643 2 3 2.3649
327 2 0.75 0.6653 1 2 3.0920
328 2 1.97 0.6233 1 1 0.9495
329 3 2.21 0.9947 2 4 0.8386
330 2 1.89 0.6094 1 2 0.9642
331 4 2.79 1.5124 2 4 0.6043
332 2 3.09 0.7464 1 1 0.6273
333 1 1.60 0.2051 1 2 1.0971
334 4 1.54 1.4399 2 3 0.5395
335 4 2.24 1.3698 2 4 1.3356
336 2 2.71 0.6869 1 1 0.6388
337 3 2.34 0.9760 2 4 0.7246
338 4 2.14 1.3126 2 3 0.8627
339 1 2.38 0.2745 1 2 0.8108
340 2 0.45 0.6283 1 1 0.7373
341 3 3.46 0.9941 2 4 0.5388
342 2 2.75 0.6966 1 2 0.6927
343 4 2.10 1.3932 2 4 0.8083
344 3 2.19 1.0708 2 4 0.7351
345 3 1.68 1.0860 2 99 5.2171
346 3 1.47 0.9698 2 3 1.0506
347 2 0.97 0.6632 1 2 0.5432
348 2 0.75 0.6426 1 1 0.6730
349 4 1.79 1.3128 2 4 0.6133
350 3 1.42 1.0960 2 3 1.1317
351 3 1.57 1.0262 2 4 0.8215
352 4 3.26 1.4724 2 3 0.7077
353 1 2.35 0.2671 1 2 0.3903
354 1 1.21 0.3540 1 1 0.3905
355 4 0.29 1.3629 2 4 0.7505
356 2 2.62 0.6511 1 2 0.4315
357 1 0.47 0.2982 1 1 0.4773
358 4 2.29 1.2636 2 3 0.3129
359 4 1.67 1.3953 2 4 0.3873
360 4 1.95 1.4170 2 4 0.6998
361 3 0.72 1.0300 2 4 0.7188
362 1 2.10 0.1963 1 1 0.7291
363 3 2.34 0.8418 2 3 1.5706
364 1 3.26 0.2446 1 2 0.6343
365 3 1.54 0.8637 2 4 1.3762
366 4 2.75 1.4245 2 3 0.8479
367 2 2.69 0.6426 1 1 1.4046
368 4 1.33 1.3978 2 4 0.7952
369 1 0.95 0.4721 1 2 1.6262
370 3 1.17 1.0777 2 3 0.7599
371 2 2.30 0.6727 1 2 0.8421
372 1 2.11 0.2623 1 99 9.3421
373 3 2.21 1.0277 2 3 0.6640
374 1 2.86 0.2775 1 2 0.8040
375 2 1.85 0.7361 1 2 0.7231
376 4 2.24 1.4088 2 4 1.5737
377 3 3.14 1.0475 2 4 2.1170
378 1 3.12 0.2976 1 2 0.6864
379 2 1.96 0.6827 1 1 0.5460
380 3 2.12 0.9780 2 4 0.5233
381 3 1.94 1.0645 2 3 1.6938
382 4 1.15 1.4260 2 4 0.7207
383 4 3.85 1.3632 2 3 1.1631
384 3 1.96 1.0011 2 4 1.8507
385 4 2.31 1.2955 2 3 2.6312
386 3 2.13 1.0685 2 4 1.3473
387 4 1.79 1.4596 2 3 1.7397
388 1 2.93 0.3210 1 1 1.3168
389 2 1.58 0.5272 1 2 1.4865
390 3 1.30 1.1009 2 4 0.6415
391 4 2.36 1.2798 2 3 1.5112
392 4 2.37 1.3651 2 4 0.8970
393 1 1.90 0.2041 1 1 1.0758
394 4 0.49 1.3514 2 4 1.3440
395 4 2.25 1.3526 2 4 0.7852
396 4 1.92 1.3410 2 3 2.3287
397 4 1.85 1.3875 2 4 0.9290
398 3 2.26 1.1253 2 3 1.7306
399 3 1.27 1.0216 2 3 3.8355
400 2 1.90 0.6453 1 2 1.0226
401 3 0.89 0.9779 2 4 1.1911
402 2 0.20 0.7537 1 2 0.5903
403 2 2.36 0.6867 1 2 1.3502
404 1 1.98 0.3373 1 1 0.6303
405 1 2.91 0.3345 1 2 0.8842
406 2 3.08 0.7375 1 2 0.6076
407 3 0.99 1.0989 2 4 0.8789
408 4 1.84 1.3275 2 3 0.9223
409 2 2.41 0.6376 1 2 0.6284
410 3 1.51 1.0135 2 4 0.8262
411 2 0.68 0.5971 1 1 0.4086
412 4 2.40 1.5076 2 4 0.7596
413 2 0.70 0.7991 1 2 0.3767
414 4 1.74 1.4487 2 4 0.8174
415 2 2.43 0.7126 1 1 0.4949
416 2 2.64 0.6588 1 2 0.6505
417 2 2.98 0.6052 1 2 1.5517
418 4 2.62 1.3164 2 4 1.3920
419 1 1.31 0.3257 1 1 0.8552
420 4 1.98 1.5266 2 3 1.0199
421 1 2.63 0.3301 1 2 0.8502
422 2 2.29 0.7752 1 2 1.1030
423 2 1.65 0.7278 1 1 0.6416
424 1 1.61 0.1956 1 1 1.5754
425 2 1.72 0.6455 1 2 0.7432
426 4 2.02 1.4890 2 4 0.7128
427 4 2.32 1.4923 2 3 0.4031
428 3 2.47 0.9346 2 3 0.6902
429 4 2.26 1.3531 2 4 0.5260
430 2 1.98 0.6402 1 1 0.7284
431 3 2.07 1.0440 2 4 0.9540
432 3 1.12 0.9388 2 3 0.4908
433 1 2.38 0.1613 1 2 0.6625
434 1 2.37 0.3204 1 2 0.8431
435 1 2.71 0.2802 1 1 1.2645
436 4 2.53 1.3776 2 4 0.8286
437 4 1.69 1.4037 2 3 1.4982
438 1 1.80 0.3177 1 1 0.4843
439 4 1.11 1.3364 2 4 1.2003
440 3 3.78 1.1189 2 3 0.9669
441 3 1.60 1.0443 2 4 0.6551
442 2 2.87 0.6980 1 1 0.6040
443 1 2.72 0.3872 1 2 0.5391
444 2 1.21 0.6200 1 1 0.6367
445 1 0.20 0.3023 1 2 0.6267
446 1 1.80 0.3080 1 2 0.6171
447 2 1.63 0.5063 1 1 1.4156
448 1 2.49 0.2936 1 2 1.4451
449 3 1.41 1.1003 2 4 1.2735
450 1 1.71 0.2132 1 1 0.9015
451 2 1.73 0.6055 1 2 0.8547
452 4 2.38 1.3801 2 4 1.0118
453 3 1.91 1.0578 2 3 1.9618
454 2 1.75 0.6628 1 1 0.6813
455 1 1.66 0.3249 1 2 1.1169
456 1 0.87 0.4142 1 1 0.9992
457 1 0.79 0.3786 1 1 0.8378
458 4 2.73 1.2989 2 4 0.9073
459 1 2.14 0.3556 1 1 0.7581
460 1 2.05 0.4041 1 1 1.6951
461 4 2.14 1.3157 2 4 2.4414
462 2 1.71 0.7542 1 1 0.4696
463 3 2.75 1.1466 2 3 0.7621
464 3 1.28 1.0929 2 4 0.6265
465 2 2.55 0.6575 1 1 0.5688
466 1 2.31 0.2926 1 2 0.5373
467 4 2.16 1.5294 2 4 0.6430
468 3 1.39 0.9501 2 4 0.6726
469 2 2.76 0.5945 1 1 0.9411
470 3 1.88 0.9241 2 4 2.4147
471 1 3.24 0.2412 1 1 2.3155
472 2 2.06 0.6905 1 1 2.0207
473 1 2.64 0.3488 1 1 1.8019
474 4 1.73 1.4543 2 4 1.2484
475 4 2.09 1.4796 2 4 0.9570
476 3 2.11 1.1184 2 3 0.6617
477 4 2.16 1.4437 2 3 1.9781
478 2 1.57 0.6980 1 2 0.6653
479 2 3.13 0.6437 1 1 0.6295
480 3 1.71 1.0567 2 4 1.0434
481 4 2.60 1.3274 2 3 0.9128
482 3 0.71 1.0878 2 3 0.9230
483 1 1.67 0.4219 1 1 1.0853
484 2 2.21 0.6988 1 2 2.5684
485 3 3.03 1.1195 2 4 1.3034
486 4 1.83 1.4592 2 3 1.3300
487 2 1.95 0.6287 1 2 1.1312
488 4 2.30 1.4760 2 4 0.8924
489 1 1.68 0.1837 1 2 0.7841
490 3 1.87 0.9686 2 4 0.9436
491 4 2.10 1.3896 2 3 0.5931
492 4 2.92 1.4418 2 4 1.0009
493 4 1.09 1.3378 2 4 1.1996
494 1 1.68 0.3576 1 2 1.3181
495 3 0.58 1.0240 2 4 1.1681
496 2 1.97 0.6427 1 2 1.4001
497 2 0.97 0.6969 1 2 1.0784
498 1 0.96 0.3685 1 2 1.1373
499 2 2.88 0.8158 1 1 1.8271
500 4 1.95 1.4197 2 4 1.0648
501 2 1.38 0.6372 3 2 4.0459
502 3 1.18 1.0339 3 3 3.4275
503 3 1.27 0.9856 3 2 1.1673
504 3 2.19 1.0319 3 3 1.0704
505 3 2.34 1.0168 3 2 0.6736
506 2 0.85 0.7391 3 2 0.4850
507 3 1.93 1.0377 3 3 0.4165
508 2 2.79 0.6461 3 3 0.7583
509 2 0.83 0.7657 3 3 0.5503
510 3 1.23 1.1184 3 2 0.4707
511 3 1.48 1.0870 3 2 0.5463
512 2 1.90 0.5988 3 3 0.3946
513 2 1.70 0.6737 3 2 0.7452
514 3 1.36 1.0445 3 2 0.4815
515 2 2.08 0.7147 3 3 0.3167
516 2 2.76 0.6158 3 3 0.4224
517 3 3.25 0.9719 3 3 0.5086
518 3 2.25 1.0744 3 2 0.3508
519 2 0.94 0.7116 3 3 0.4392
520 2 2.03 0.6338 3 2 0.3723
521 3 1.33 0.9942 3 2 0.2920
522 3 3.02 1.0854 3 3 0.4072
523 2 2.09 0.5484 3 2 0.4219
524 2 1.60 0.6932 3 3 0.2757
525 2 2.48 0.7723 3 2 0.3197
526 3 1.31 1.1449 3 3 0.2334
527 3 1.79 1.0360 3 2 0.2868
528 3 2.25 1.0057 3 2 0.2499
529 3 1.58 0.9820 3 3 0.3505
530 2 1.28 0.6088 3 2 0.2871
531 3 2.68 1.1065 3 3 0.3306
532 2 1.84 0.6850 3 3 0.3954
533 3 2.33 1.1284 3 2 0.3299
534 3 1.00 1.0234 3 2 0.3072
535 3 1.72 1.0099 3 2 0.4299
536 3 1.97 1.0445 3 3 0.2827
537 3 1.75 0.9555 3 2 0.2381
538 2 2.33 0.7096 3 3 0.2674
539 2 2.16 0.6176 3 2 0.2873
540 2 2.23 0.7347 3 3 0.2504
541 2 1.11 0.5499 3 2 0.2391
542 3 1.69 1.1018 3 2 0.2284
543 2 3.03 0.5818 3 3 0.3136
544 2 1.45 0.6138 3 2 0.3555
545 3 1.40 1.0474 3 2 0.5079
546 2 1.86 0.8093 3 3 0.4464
547 2 1.50 0.8563 3 2 0.4028
548 3 1.99 0.9419 3 2 0.3453
549 2 2.08 0.8721 3 2 0.3138
550 3 1.55 0.9866 3 2 0.3956
551 3 2.41 0.9376 3 2 0.8158
552 2 1.25 0.7049 3 2 0.4611
553 3 1.21 1.0113 3 2 0.2728
554 3 1.10 1.1089 3 3 0.2771
555 2 1.94 0.6684 3 3 0.4320
556 3 1.56 0.9553 3 2 0.4371
557 2 1.76 0.6131 3 2 0.4183
558 2 2.15 0.6716 3 3 0.3522
559 2 1.63 0.6075 3 2 0.2887
560 2 2.04 0.6159 3 3 0.2600
561 2 1.85 0.5334 3 2 0.2799
562 2 1.83 0.5907 3 2 0.0268
563 3 2.99 0.9615 3 2 0.3205
564 3 3.14 1.0161 3 2 0.3463
565 2 1.60 0.6308 3 2 0.2349
566 3 1.72 1.1195 3 3 0.3145
567 3 2.69 0.9625 3 2 0.3004
568 2 1.56 0.6255 3 2 0.5589
569 2 1.98 0.6690 3 2 0.4793
570 2 1.55 0.6765 3 3 0.5861
571 3 1.70 0.9169 3 2 0.4975
572 2 3.37 0.7059 3 2 0.4118
573 3 1.75 1.1055 3 2 0.3214
574 3 1.56 0.9946 3 3 0.0515
575 2 2.31 0.6637 3 2 0.2403
576 3 2.31 0.9612 3 2 0.2134
577 3 1.61 0.9867 3 3 0.2593
578 2 1.95 0.7670 3 2 0.2873
579 3 1.42 1.0909 3 2 0.2823
580 2 3.19 0.6619 3 3 0.3258
581 2 2.12 0.7384 3 2 0.2893
582 3 0.60 0.9946 3 2 0.2188
583 2 1.32 0.6466 3 3 0.7848
584 2 2.38 0.6466 3 2 0.3998
585 2 1.78 0.7397 3 2 0.5660
586 3 1.76 0.9841 3 2 0.3658
587 3 1.85 1.0000 3 2 0.5096
588 2 1.11 0.7385 3 3 1.5596
589 2 0.20 0.7060 3 2 0.8789
590 2 1.53 0.5421 3 3 1.3779
591 2 1.29 0.5842 3 2 0.6561
592 2 2.26 0.7508 3 2 1.0925
593 3 1.67 0.8981 3 3 0.3271
594 3 2.16 1.0791 3 3 0.6644
595 3 2.49 0.9545 3 3 0.7559
596 3 2.05 1.1482 3 2 0.5403
597 2 2.25 0.6668 3 3 0.4293
598 3 1.10 0.9355 3 3 0.3543
599 3 1.51 0.9350 3 2 0.3308
600 3 1.88 0.8945 3 3 0.3799
