# Supplementary material for: The effect of training methodology on knowledge representation in categorization
Source: PLoS One. 2017 Aug 28;12(8):e0183904. doi: 10.1371/journal.pone.0183904 (PMC5573135; doi:10.1371/journal.pone.0183904)
Supplement: S1 File — This file contains the raw data from the experiments reported in this manuscript. (ZIP) [file pone.0183904.s001.zip › raw_data/Exp1/AB/rb_xfer_mixed_feedback_2_cond_1_sub_17.dat]

  1 3 1.99 0.9419 2 4 0.6819
  2 2 1.21 0.6200 1 2 1.0455
  3 1 0.87 0.4142 1 2 0.8422
  4 1 1.84 0.2751 1 2 1.3598
  5 3 2.16 0.9763 2 4 3.7203
  6 4 1.27 1.2794 2 4 1.5844
  7 3 1.97 1.1531 2 3 0.8871
  8 4 1.15 1.4260 2 3 4.3867
  9 1 1.89 0.3469 1 1 1.9912
 10 1 3.24 0.2412 1 1 1.3980
 11 2 1.50 0.6326 1 2 1.1403
 12 4 2.60 1.3274 2 3 2.2058
 13 2 1.52 0.6765 1 2 1.7875
 14 1 1.60 0.2051 1 1 1.8662
 15 3 2.31 0.9612 2 4 2.0377
 16 4 1.89 1.2922 2 3 0.9547
 17 3 1.65 0.9156 2 3 1.6111
 18 4 2.16 1.4437 2 4 1.2805
 19 3 1.90 1.1569 2 4 4.1478
 20 4 1.49 1.3739 2 3 1.4341
 21 2 2.40 0.6767 1 2 2.3834
 22 1 1.80 0.3204 1 1 1.4703
 23 2 2.25 0.7893 1 2 1.0733
 24 2 1.62 0.7936 1 2 0.8453
 25 1 1.99 0.2737 1 1 1.4660
 26 2 2.04 0.6159 1 1 0.8699
 27 3 1.61 0.9867 2 3 2.2340
 28 1 1.70 0.3889 1 1 1.6786
 29 3 3.03 1.1195 2 3 3.9772
 30 1 0.47 0.2982 1 1 3.0233
 31 4 1.47 1.4812 2 4 1.3877
 32 4 2.65 1.3502 2 4 1.2267
 33 4 0.57 1.4767 2 4 0.9527
 34 3 1.12 0.9388 2 3 1.0176
 35 1 1.68 0.3576 1 1 1.7933
 36 2 2.31 0.7886 1 2 1.5423
 37 4 0.49 1.3514 2 4 3.7433
 38 1 2.01 0.2141 1 1 1.8387
 39 3 1.42 1.0909 2 3 1.2833
 40 4 1.51 1.4660 2 4 1.5424
 41 3 1.41 1.0376 2 3 2.1996
 42 4 2.22 1.4124 2 4 1.2533
 43 3 1.85 0.9715 2 3 0.8337
 44 2 1.89 0.6094 1 2 1.3834
 45 2 2.48 0.7723 1 2 0.9104
 46 4 2.31 1.2955 2 4 1.5292
 47 1 2.39 0.3219 1 1 1.8665
 48 1 2.35 0.2671 1 1 0.9255
 49 4 1.01 1.5361 2 4 1.1684
 50 4 3.00 1.4175 2 4 1.0317
 51 2 1.95 0.7670 1 2 2.3325
 52 3 2.66 0.9728 2 3 1.1888
 53 3 2.45 0.9318 2 3 0.6439
 54 2 2.65 0.6205 1 2 1.5057
 55 1 1.69 0.3962 1 2 1.3401
 56 2 2.25 0.6668 1 2 1.0689
 57 2 1.94 0.6684 1 2 0.8412
 58 3 1.33 0.9942 2 3 1.8227
 59 1 2.84 0.2537 1 1 1.2123
 60 2 1.96 0.6827 1 2 0.9460
 61 2 2.41 0.6167 1 2 0.7710
 62 2 2.35 0.6805 1 2 0.7071
 63 1 2.86 0.2775 1 1 1.0622
 64 2 1.72 0.6455 1 2 1.0583
 65 3 2.57 1.1428 2 4 1.3428
 66 1 0.55 0.3363 1 1 1.8159
 67 1 1.62 0.3228 1 1 1.7014
 68 1 2.71 0.2802 1 1 1.1438
 69 1 2.13 0.3784 1 1 1.0409
 70 2 1.76 0.6131 1 2 1.0063
 71 2 2.72 0.6993 1 2 0.9490
 72 3 2.75 1.0975 2 4 2.7979
 73 3 0.72 1.0300 2 3 1.2513
 74 2 2.31 0.6931 1 2 1.2239
 75 1 0.85 0.3814 1 1 2.1336
 76 3 2.24 1.0724 2 3 0.6703
 77 2 2.46 0.7122 1 2 4.2345
 78 1 1.24 0.3545 1 2 1.4143
 79 1 1.43 0.2934 1 1 1.1550
 80 4 0.80 1.4215 2 4 0.9476
 81 2 2.03 0.6338 1 1 0.8045
 82 1 0.70 0.3711 1 1 2.2434
 83 4 2.25 1.3526 2 4 1.2403
 84 4 0.89 1.4668 2 4 1.0696
 85 1 2.55 0.3801 1 2 1.9297
 86 4 1.55 1.5706 2 4 1.1227
 87 2 2.42 0.6883 1 2 2.7005
 88 1 2.14 0.3556 1 1 0.9665
 89 2 1.63 0.5063 1 1 1.0378
 90 2 1.70 0.6957 1 1 1.1793
 91 4 1.94 1.3933 2 4 1.0905
 92 2 2.26 0.7508 1 2 0.8304
 93 4 2.99 1.2895 2 4 1.0753
 94 3 1.79 1.0360 2 4 1.1835
 95 1 2.10 0.2831 1 1 1.4548
 96 2 1.83 0.7164 1 2 0.8190
 97 3 1.75 1.1055 2 4 1.0093
 98 1 1.57 0.3119 1 1 1.4961
 99 2 1.25 0.7049 1 2 1.8904
100 3 1.69 1.1018 2 3 1.2771
101 3 2.39 0.9496 2 3 3.0408
102 3 2.20 1.0301 2 3 0.6527
103 3 1.14 1.0370 2 3 0.7938
104 1 2.35 0.2813 1 1 1.2807
105 4 2.53 1.3776 2 4 1.0441
106 4 0.20 1.5134 2 4 1.2807
107 4 0.29 1.3629 2 4 0.9719
108 4 2.75 1.4245 2 4 1.9159
109 1 2.06 0.5073 1 2 1.5252
110 1 2.03 0.3642 1 2 1.3109
111 3 3.63 0.9531 2 3 1.5693
112 2 1.54 0.5976 1 1 1.3048
113 1 2.72 0.3872 1 1 1.5235
114 1 2.21 0.3055 1 1 3.3812
115 4 1.83 1.4592 2 4 2.1306
116 3 1.65 1.0098 2 4 0.8032
117 2 1.98 0.6690 1 2 1.4100
118 4 0.90 1.4658 2 4 0.8323
119 4 1.42 1.5420 2 4 0.9258
120 2 1.89 0.7053 1 2 1.2001
121 4 1.47 1.4461 2 4 0.8468
122 1 2.63 0.3301 1 1 2.2755
123 1 0.52 0.3146 1 1 0.9505
124 2 0.83 0.7657 1 1 0.8476
125 2 1.71 0.7542 1 2 1.0042
126 2 2.21 0.6988 1 2 0.7150
127 3 1.89 1.0169 2 3 1.6214
128 4 2.26 1.3531 2 3 1.2350
129 4 1.36 1.4291 2 4 1.1041
130 3 1.91 1.0578 2 4 0.7869
131 3 1.40 1.0474 2 3 0.8104
132 4 2.49 1.4666 2 4 0.8174
133 2 1.78 0.7397 1 2 1.4314
134 3 1.00 1.0234 2 3 1.5965
135 3 1.32 0.9211 2 3 0.9148
136 2 1.20 0.6720 1 1 2.4130
137 1 1.99 0.2656 1 2 2.6019
138 2 3.37 0.7059 1 2 1.5354
139 2 1.95 0.8272 1 2 0.9282
140 4 2.33 1.4356 2 4 0.8737
141 4 1.77 1.4497 2 4 0.9198
142 2 2.25 0.7675 1 2 1.5921
143 2 1.90 0.6527 1 2 0.7507
144 2 2.08 0.8721 1 2 0.6820
145 3 1.36 1.0445 2 3 1.1558
146 3 2.19 1.0319 2 3 0.7403
147 2 0.20 0.7537 1 2 1.8798
148 1 2.64 0.3488 1 1 1.4245
149 4 2.14 1.3126 2 4 0.9104
150 1 2.24 0.2099 1 2 1.3053
151 2 1.15 0.7061 1 2 0.8880
152 4 2.27 1.5019 2 4 0.8597
153 1 0.79 0.3786 1 1 1.6005
154 4 1.56 1.4828 2 4 0.9826
155 4 1.85 1.3875 2 4 0.7019
156 4 1.51 1.4522 2 4 0.6330
157 2 1.00 0.7013 1 2 0.7986
158 1 1.11 0.3017 1 1 1.3340
159 4 2.67 1.4748 2 4 1.0709
160 3 1.28 1.0929 2 4 1.3471
161 3 3.63 0.9482 2 3 1.2753
162 4 1.90 1.3338 2 3 1.0472
163 4 2.61 1.4437 2 4 0.6917
164 2 0.97 0.6632 1 2 1.5114
165 3 1.88 1.0319 2 3 1.0810
166 3 2.21 0.9947 2 3 0.9567
167 2 3.09 0.7464 1 2 1.9252
168 4 2.53 1.4167 2 4 1.5265
169 4 1.79 1.4596 2 4 1.3444
170 2 1.60 0.6308 1 2 1.5374
171 2 2.33 0.7096 1 2 0.9878
172 1 1.25 0.2947 1 2 0.8179
173 4 1.92 1.3410 2 4 1.0641
174 3 2.58 0.9485 2 4 1.4841
175 1 2.93 0.3210 1 2 1.5511
176 2 1.90 0.5988 1 2 0.8474
177 2 1.97 0.6233 1 2 0.7243
178 1 1.66 0.3666 1 2 0.7346
179 2 3.08 0.7375 1 2 0.9920
180 1 1.28 0.3991 1 2 0.9355
181 2 1.63 0.6075 1 2 1.3610
182 4 1.99 1.2965 2 4 0.8507
183 2 1.11 0.7385 1 2 2.4143
184 2 2.98 0.6052 1 2 0.8511
185 3 0.67 0.9620 2 4 1.0720
186 4 1.37 1.3572 2 4 1.2202
187 3 1.31 1.1449 2 3 0.8101
188 4 2.50 1.3709 2 4 0.9930
189 3 1.75 1.0629 2 3 1.4484
190 4 2.38 1.3801 2 3 0.8847
191 4 1.74 1.4487 2 4 1.6964
192 2 1.48 0.6872 1 2 0.8743
193 4 1.11 1.3364 2 4 1.5747
194 2 2.32 0.6200 1 1 1.2542
195 3 3.16 1.0076 2 3 1.3708
196 2 1.29 0.5842 1 1 4.2106
197 2 1.83 0.6448 1 2 1.1749
198 3 2.56 1.0727 2 4 1.2067
199 2 2.46 0.7811 1 2 1.0214
200 2 1.85 0.5334 1 2 0.6833
201 1 0.98 0.2099 1 1 1.2752
202 3 2.45 1.0943 2 3 1.3353
203 1 2.37 0.3204 1 1 1.3204
204 4 1.69 1.3901 2 4 2.0182
205 4 2.10 1.3932 2 4 0.9594
206 3 0.55 1.1317 2 3 1.1920
207 1 1.91 0.2917 1 1 1.6234
208 4 2.30 1.4760 2 4 1.0370
209 4 2.37 1.3651 2 4 0.8744
210 2 2.73 0.6099 1 2 2.6146
211 3 2.38 0.8761 2 3 1.3475
212 3 1.77 1.0688 2 3 0.8058
213 1 1.89 0.3212 1 1 1.7388
214 1 2.65 0.3121 1 1 3.0196
215 1 1.45 0.2769 1 1 1.0161
216 1 1.51 0.4427 1 2 0.7502
217 1 1.64 0.1826 1 1 0.8232
218 2 0.68 0.5971 1 2 1.3652
219 4 2.27 1.3964 2 4 0.9570
220 3 1.11 0.9910 2 3 1.4459
221 4 1.88 1.5007 2 4 1.1461
222 1 1.21 0.3112 1 1 1.6589
223 3 2.60 1.1900 2 3 1.4231
224 2 0.20 0.7060 1 1 1.3409
225 4 0.76 1.3332 2 4 1.0620
226 3 1.88 0.9241 2 3 1.6261
227 4 2.29 1.2636 2 3 1.6155
228 2 2.71 0.6869 1 1 1.2852
229 2 2.59 0.7434 1 2 1.0885
230 3 1.22 0.9695 2 3 1.3959
231 3 1.88 0.8945 2 3 3.1940
232 1 1.80 0.3080 1 2 0.9438
233 4 2.02 1.4231 2 4 0.9772
234 4 1.92 1.3279 2 4 1.2174
235 2 2.87 0.6980 1 2 0.8714
236 3 1.47 0.9698 2 3 1.7234
237 2 1.87 0.7000 1 2 0.9168
238 3 3.25 0.9719 2 3 1.5671
239 4 1.69 1.4037 2 4 1.9107
240 4 1.33 1.3978 2 4 1.0725
241 3 2.41 0.9376 2 3 1.4448
242 1 2.00 0.3362 1 2 1.4893
243 4 2.24 1.3698 2 4 1.6283
244 3 2.81 1.0546 2 3 1.0171
245 2 1.60 0.6932 1 2 0.9670
246 4 1.16 1.3504 2 3 0.9995
247 4 1.99 1.4022 2 4 0.9739
248 4 1.95 1.4197 2 4 0.9020
249 3 1.71 1.0567 2 4 1.0010
250 4 1.09 1.3378 2 4 2.0636
251 3 1.38 1.0222 2 3 1.2091
252 2 3.19 0.6619 1 2 0.9708
253 2 2.36 0.6867 1 2 0.6877
254 1 1.53 0.2023 1 1 1.3235
255 3 3.14 1.0475 2 3 0.9254
256 1 1.66 0.3101 1 2 0.7994
257 4 1.40 1.4148 2 4 0.7823
258 2 1.98 0.6402 1 2 1.5358
259 1 1.90 0.2041 1 1 0.8309
260 4 1.54 1.4399 2 4 0.7643
261 2 3.13 0.6437 1 2 0.9725
262 3 1.23 1.1184 2 4 1.1488
263 3 1.75 0.9555 2 3 0.8152
264 1 3.03 0.3473 1 2 0.9875
265 3 1.76 0.9841 2 3 1.0589
266 4 1.12 1.4342 2 4 0.8395
267 3 3.05 1.0371 2 3 0.8292
268 4 2.71 1.3013 2 3 0.8426
269 1 2.79 0.3211 1 2 0.9362
270 2 2.43 0.7126 1 2 0.7534
271 1 2.31 0.2926 1 1 0.8667
272 1 1.94 0.2655 1 1 1.1587
273 1 1.67 0.1766 1 1 0.9994
274 2 2.76 0.6158 1 2 0.8701
275 4 1.63 1.4234 2 4 0.8103
276 3 1.94 1.0645 2 3 1.3054
277 2 2.08 0.7147 1 2 1.2837
278 2 1.50 0.6657 1 2 0.9588
279 2 0.75 0.6426 1 2 1.3518
280 3 1.16 0.9406 2 3 0.9201
281 1 1.31 0.3257 1 1 1.9303
282 3 1.34 1.1219 2 3 1.1549
283 4 2.34 1.3909 2 3 1.0277
284 3 1.54 0.8637 2 3 2.4655
285 1 1.96 0.2401 1 1 2.3565
286 4 1.89 1.4029 2 4 3.8603
287 2 1.66 0.6738 1 2 3.2388
288 1 2.70 0.3509 1 2 1.1945
289 2 2.12 0.6343 1 2 1.0330
290 1 1.68 0.1837 1 1 0.9024
291 2 1.55 0.6765 1 2 0.8653
292 4 1.26 1.3442 2 4 0.9332
293 1 2.15 0.2376 1 1 2.0952
294 3 2.25 1.0057 2 3 0.9366
295 1 2.25 0.2398 1 1 1.7942
296 4 2.73 1.2989 2 4 0.9529
297 4 0.96 1.3636 2 4 0.9537
298 3 1.30 1.1009 2 4 2.0985
299 1 3.12 0.2976 1 1 1.3483
300 1 0.82 0.3098 1 2 1.1569
301 2 1.97 0.6427 1 2 1.0615
302 4 1.81 1.5355 2 4 0.8809
303 2 1.58 0.5272 1 2 0.7088
304 4 2.36 1.2798 2 4 1.1439
305 1 1.80 0.3177 1 2 1.2405
306 2 2.09 0.5484 1 2 0.7497
307 2 3.13 0.6785 1 2 0.8948
308 4 1.84 1.3275 2 4 0.8414
309 4 2.06 1.3779 2 4 0.7510
310 1 2.11 0.2623 1 1 0.9920
311 3 3.14 1.0161 2 3 1.7674
312 2 0.91 0.6073 1 2 0.8869
313 1 2.56 0.3672 1 2 1.0904
314 1 1.71 0.2132 1 1 0.9417
315 1 2.38 0.2745 1 1 0.8313
316 3 1.51 0.9350 2 3 0.7648
317 4 2.01 1.4059 2 4 0.9009
318 1 2.19 0.2508 1 1 3.4957
319 2 2.53 0.6370 1 2 0.6246
320 4 1.88 1.3020 2 4 0.8229
321 3 2.26 1.1253 2 3 1.3811
322 2 2.69 0.6426 1 2 1.0523
323 3 1.22 1.0267 2 99 5.2330
324 2 0.73 0.8078 1 2 1.4817
325 1 2.40 0.3790 1 1 2.1646
326 4 2.27 1.4064 2 4 0.8438
327 3 2.34 0.9760 2 3 1.2974
328 3 2.34 1.0168 2 3 1.0358
329 4 2.16 1.5294 2 4 0.7851
330 1 1.52 0.2988 1 1 0.9208
331 1 1.00 0.1900 1 1 0.9710
332 3 2.29 0.9998 2 4 0.9951
333 4 1.14 1.2842 2 4 0.9457
334 1 2.51 0.2257 1 1 0.8185
335 3 0.58 1.0240 2 4 1.0648
336 1 0.95 0.4721 1 2 1.3969
337 2 1.38 0.6372 1 2 1.1634
338 4 3.85 1.3632 2 4 1.3550
339 3 1.85 1.0000 2 3 1.7078
340 1 2.10 0.1963 1 1 1.9099
341 1 1.29 0.3541 1 1 1.6957
342 2 2.07 0.6514 1 2 1.1141
343 2 2.23 0.7347 1 2 1.1479
344 2 1.29 0.6731 1 2 1.2127
345 1 3.07 0.1514 1 1 1.6345
346 4 2.40 1.5076 2 4 1.3435
347 2 2.15 0.6422 1 2 1.5046
348 2 1.34 0.5800 1 2 0.8031
349 1 1.82 0.2465 1 2 1.2339
350 1 1.21 0.3540 1 1 1.0709
351 2 2.53 0.7831 1 2 0.9312
352 1 2.05 0.3400 1 1 0.9326
353 2 1.14 0.7220 1 2 0.7741
354 3 2.77 1.0662 2 3 1.3346
355 2 1.67 0.5153 1 2 0.8237
356 2 2.63 0.8389 1 2 1.5179
357 1 0.69 0.1626 1 1 1.4876
358 1 2.49 0.2936 1 1 1.3384
359 3 3.78 1.1189 2 4 3.1396
360 4 1.20 1.3894 2 3 0.8753
361 2 2.05 0.7549 1 2 1.5915
362 3 2.13 1.0685 2 3 0.9905
363 1 1.61 0.1956 1 1 0.8939
364 1 2.05 0.4041 1 1 0.8414
365 3 2.07 1.0440 2 3 1.4469
366 2 1.65 0.7820 1 2 1.1393
367 3 2.77 0.9600 2 3 1.0125
368 4 2.28 1.3931 2 4 0.7786
369 1 1.59 0.2724 1 1 0.8342
370 1 2.45 0.3571 1 1 0.8395
371 1 1.90 0.3038 1 1 0.8131
372 4 3.39 1.4912 2 4 0.7872
373 4 2.26 1.2912 2 4 0.8430
374 2 1.53 0.5421 1 2 1.6567
375 3 1.75 1.1413 2 4 0.7569
376 3 1.60 1.1404 2 3 1.1676
377 3 1.27 1.0216 2 3 0.7256
378 2 1.74 0.7121 1 2 1.2560
379 2 0.97 0.7164 1 2 0.8524
380 4 2.10 1.3896 2 4 1.2893
381 4 2.24 1.4088 2 4 0.9723
382 4 1.27 1.3051 2 3 0.8286
383 1 1.14 0.3149 1 2 1.3141
384 4 2.32 1.4923 2 4 0.7558
385 4 2.82 1.3875 2 3 1.3408
386 3 1.41 1.1003 2 3 0.7499
387 3 2.15 1.0756 2 3 0.7747
388 4 1.31 1.5355 2 4 0.7830
389 1 2.48 0.1957 1 1 0.9827
390 2 1.70 0.6737 1 2 1.9341
391 4 2.62 1.3164 2 3 1.1195
392 3 1.72 1.0099 2 3 1.0006
393 1 1.66 0.3249 1 2 1.6155
394 3 1.42 1.0960 2 3 1.5250
395 2 0.94 0.7116 1 2 1.1275
396 1 1.67 0.4219 1 2 1.5606
397 1 1.96 0.2515 1 1 1.3933
398 3 2.44 1.0064 2 3 1.2322
399 1 1.98 0.3373 1 2 1.6453
400 3 3.22 1.1227 2 3 0.8737
401 1 0.96 0.3685 1 2 1.6361
402 3 1.68 1.0860 2 3 1.0330
403 4 2.46 1.4183 2 4 0.9184
404 3 1.17 1.0777 2 3 0.7843
405 3 2.62 0.9856 2 3 0.6799
406 2 2.32 0.8994 1 2 0.8836
407 4 1.09 1.5133 2 4 0.6631
408 2 2.62 0.6511 1 2 0.8034
409 3 1.21 1.0113 2 3 0.7623
410 4 1.80 1.3858 2 4 1.0669
411 2 1.90 0.6453 1 2 0.7425
412 3 2.05 1.1482 2 3 0.9284
413 2 3.03 0.5818 1 2 1.6977
414 2 1.86 0.8093 1 2 0.8599
415 3 1.82 1.0618 2 3 1.0008
416 1 2.96 0.3155 1 1 1.3436
417 4 0.50 1.3852 2 4 1.2726
418 3 2.28 1.0855 2 3 4.1965
419 4 1.30 1.3643 2 4 0.8967
420 4 2.64 1.5394 2 4 0.8115
421 3 1.58 0.9820 2 3 0.8898
422 3 1.96 1.0011 2 3 1.1893
423 3 2.16 1.1799 2 3 0.7087
424 3 2.04 1.1241 2 3 0.8554
425 3 3.46 0.9941 2 3 0.9164
426 4 2.09 1.4796 2 4 0.9503
427 4 2.78 1.4177 2 4 0.9910
428 4 1.95 1.4170 2 4 1.2387
429 1 2.95 0.2980 1 1 1.1398
430 1 1.09 0.2352 1 1 0.9971
431 1 1.88 0.2514 1 1 0.7079
432 2 2.16 0.6176 1 2 0.6467
433 2 2.88 0.8158 1 2 0.9798
434 4 2.92 1.4418 2 4 0.7953
435 4 1.79 1.3128 2 4 1.1061
436 1 1.77 0.3536 1 2 2.8687
437 4 2.02 1.4890 2 4 0.6476
438 1 1.97 0.2911 1 1 0.8845
439 3 2.11 1.1184 2 3 4.4239
440 1 2.12 0.3369 1 2 1.1715
441 4 2.54 1.3869 2 4 1.5633
442 1 1.72 0.3477 1 2 1.2269
443 2 0.75 0.6653 1 2 0.9529
444 3 1.57 1.0066 2 3 1.3391
445 1 2.87 0.4337 1 1 0.9867
446 1 0.20 0.3023 1 1 3.1943
447 1 1.89 0.2987 1 1 1.3999
448 2 1.11 0.5499 1 1 1.5423
449 2 3.29 0.7804 1 2 0.9913
450 3 1.68 1.0321 2 3 0.8785
451 4 0.72 1.3434 2 3 1.1524
452 1 1.77 0.2283 1 1 1.6171
453 1 0.91 0.3186 1 1 1.6467
454 2 2.64 0.6588 1 2 0.8989
455 3 2.52 1.0535 2 3 2.1501
456 3 1.48 1.0870 2 3 0.6855
457 3 1.50 0.9528 2 3 0.9374
458 3 1.92 0.9950 2 3 0.6350
459 4 2.14 1.3157 2 3 0.7525
460 3 2.49 0.9545 2 3 0.9695
461 3 2.47 0.9346 2 3 1.0894
462 2 1.56 0.6255 1 2 1.3967
463 1 2.38 0.3946 1 2 1.0113
464 4 3.09 1.3473 2 4 1.0892
465 1 3.26 0.2446 1 1 1.0604
466 2 0.85 0.7469 1 2 0.9052
467 1 2.91 0.3345 1 1 0.9720
468 4 3.26 1.4724 2 4 1.0203
469 1 2.54 0.3829 1 1 0.9782
470 4 1.78 1.3029 2 4 1.0975
471 1 2.02 0.3300 1 1 1.4604
472 2 2.40 0.8106 1 2 0.7686
473 1 2.65 0.2477 1 1 0.9049
474 3 2.69 0.9625 2 3 0.9235
475 4 1.85 1.3578 2 4 1.1500
476 1 2.38 0.1613 1 1 0.7584
477 3 2.68 1.1065 2 3 1.0155
478 3 2.41 1.0063 2 3 0.5894
479 3 2.58 1.0947 2 3 0.8212
480 1 3.06 0.3526 1 1 2.8434
481 3 1.97 1.0445 2 3 1.0953
482 2 2.29 0.7752 1 2 1.1140
483 3 1.12 0.9776 2 3 1.1481
484 1 1.43 0.2305 1 1 1.8688
485 2 2.81 0.6586 1 2 1.0482
486 3 0.58 1.1624 2 3 1.8846
487 3 2.62 1.0502 2 3 1.0072
488 4 1.98 1.5266 2 4 0.8300
489 2 1.10 0.7184 1 2 1.1076
490 2 2.43 0.6434 1 1 1.6703
491 4 1.84 1.4883 2 4 0.8659
492 1 1.61 0.3607 1 1 0.7501
493 3 3.08 1.0859 2 3 1.5269
494 4 1.73 1.4543 2 4 0.9526
495 4 2.79 1.5124 2 4 1.0494
496 4 1.67 1.3953 2 4 1.2621
497 3 2.75 1.1466 2 3 0.9059
498 4 1.49 1.3250 2 3 0.8607
499 3 1.87 0.9686 2 3 0.9855
500 2 2.12 0.6749 1 2 1.1531
501 3 1.60 1.0443 3 3 1.1272
502 2 1.45 0.6138 3 3 1.6041
503 3 0.60 0.9946 3 3 1.3856
504 3 1.14 1.0006 3 3 1.5039
505 3 0.99 1.0989 3 3 4.0096
506 2 0.85 0.7391 3 2 1.9413
507 3 1.35 1.0466 3 3 1.2290
508 3 1.13 0.9757 3 3 1.7855
509 2 2.83 0.6349 3 2 2.7037
510 3 0.89 0.9779 3 2 1.8644
511 3 2.25 1.0744 3 3 1.2750
512 3 1.10 0.9355 3 3 1.5500
513 2 0.45 0.6283 3 2 1.1497
514 3 2.12 0.9780 3 3 1.5415
515 2 1.75 0.6628 3 2 2.3897
516 2 2.38 0.6466 3 2 1.2194
517 2 1.47 0.6518 3 3 1.2885
518 3 1.93 1.0377 3 3 1.5228
519 3 1.70 0.9169 3 3 1.8279
520 2 2.55 0.6575 3 2 1.1038
521 3 0.71 1.0878 3 3 1.0017
522 3 1.47 1.0667 3 3 0.9118
523 2 1.28 0.6088 3 2 0.7450
524 3 2.15 1.0332 3 3 0.8983
525 2 1.83 0.5907 3 2 3.7954
526 3 2.29 1.0043 3 3 0.8233
527 3 1.78 1.1250 3 3 0.6126
528 2 2.18 0.7763 3 2 0.7384
529 2 1.93 0.6742 3 2 0.7231
530 3 2.10 0.8869 3 3 0.5647
531 3 1.51 1.0135 3 3 0.5404
532 3 1.98 1.0297 3 3 0.6453
533 2 2.57 0.6835 3 2 0.8416
534 3 2.88 1.0116 3 3 0.6065
535 2 1.43 0.7396 3 2 0.6127
536 2 0.24 0.7894 3 2 2.6424
537 2 2.76 0.5945 3 2 0.7417
538 2 1.95 0.6287 3 2 0.6788
539 2 0.70 0.7991 3 2 1.0045
540 3 2.58 0.9897 3 3 0.7435
541 2 1.69 0.6952 3 2 1.0476
542 3 2.19 1.0708 3 3 0.5715
543 3 0.85 1.0236 3 3 0.7555
544 2 0.97 0.6969 3 2 0.7155
545 3 2.34 0.8418 3 3 2.1250
546 3 1.27 0.9856 3 3 2.0534
547 2 2.06 0.6905 3 2 0.6088
548 3 2.33 1.1284 3 3 0.5751
549 2 2.67 0.6730 3 2 1.4547
550 2 2.79 0.6461 3 2 0.6536
551 3 1.18 1.0339 3 3 1.4713
552 2 2.68 0.6820 3 2 0.6820
553 3 2.86 0.8874 3 2 0.7569
554 3 3.02 1.0854 3 3 0.7891
555 3 1.97 1.0016 3 3 0.9480
556 2 2.30 0.6727 3 2 0.5880
557 2 1.65 0.7278 3 2 0.6430
558 2 2.12 0.7384 3 2 0.7433
559 3 1.36 0.9232 3 3 0.9834
560 3 0.85 0.9204 3 3 0.8381
561 2 1.85 0.7361 3 2 0.8030
562 2 2.49 0.7136 3 2 0.7610
563 2 1.61 0.6429 3 2 0.6967
564 3 1.39 0.9501 3 3 0.6268
565 2 0.28 0.7445 3 3 1.1038
566 2 2.75 0.6966 3 2 0.9296
567 3 2.09 1.0885 3 3 0.5625
568 3 1.56 0.9553 3 3 0.8741
569 3 1.56 0.9946 3 3 0.5414
570 2 1.32 0.6466 3 2 0.5584
571 3 1.55 0.9866 3 3 0.5267
572 2 1.84 0.6850 3 2 0.6398
573 3 1.62 1.0300 3 3 0.8048
574 2 2.31 0.6637 3 2 1.8829
575 2 2.85 0.6521 3 2 0.9329
576 2 0.73 0.7321 3 2 0.7256
577 3 2.99 0.9615 3 2 0.7431
578 3 1.72 1.1195 3 3 0.5913
579 2 1.94 0.6111 3 2 0.8303
580 3 2.21 1.0277 3 3 0.9071
581 3 1.01 1.1203 3 3 0.6530
582 3 1.57 1.0262 3 3 0.8254
583 3 2.16 1.0791 3 3 0.5351
584 2 1.51 0.6381 3 2 0.6237
585 2 1.84 0.7034 3 2 0.8536
586 3 1.67 0.8981 3 2 0.6735
587 2 2.41 0.6376 3 2 0.7891
588 2 2.46 0.6278 3 2 0.7082
589 2 1.73 0.5583 3 2 0.9262
590 3 1.71 1.0969 3 3 0.9914
591 2 1.50 0.8563 3 3 1.7983
592 2 1.95 0.7221 3 2 1.5156
593 3 1.10 1.1089 3 3 0.6606
594 3 2.16 1.0372 3 3 0.5761
595 2 1.82 0.7845 3 3 0.8399
596 2 1.73 0.6055 3 2 0.6286
597 2 2.20 0.6801 3 2 1.1137
598 2 1.57 0.6980 3 2 1.7469
599 3 1.95 1.0594 3 3 0.4343
600 2 2.15 0.6716 3 2 0.7272
