# Supplementary material for: The effect of training methodology on knowledge representation in categorization
Source: PLoS One. 2017 Aug 28;12(8):e0183904. doi: 10.1371/journal.pone.0183904 (PMC5573135; doi:10.1371/journal.pone.0183904)
Supplement: S1 File — This file contains the raw data from the experiments reported in this manuscript. (ZIP) [file pone.0183904.s001.zip › raw_data/Exp1/AB/rb_xfer_mixed_feedback_2_cond_1_sub_18.dat]

  1 3 1.97 1.1531 2 4 1.7845
  2 1 1.14 0.3149 1 2 1.9994
  3 1 1.89 0.3469 1 1 1.9251
  4 2 1.58 0.5272 1 1 2.5986
  5 4 2.37 1.3651 2 3 2.2681
  6 1 2.14 0.3556 1 2 2.6313
  7 2 0.68 0.5971 1 1 1.6753
  8 2 1.84 0.7034 1 2 2.7270
  9 2 1.50 0.8563 1 2 3.0958
 10 3 0.85 1.0236 2 4 3.5049
 11 3 1.27 0.9856 2 3 1.4577
 12 3 1.82 1.0618 2 3 1.3260
 13 3 2.60 1.1900 2 3 1.1037
 14 4 1.79 1.3128 2 3 1.0984
 15 2 1.83 0.7164 1 1 1.7733
 16 2 2.46 0.7811 1 2 0.7567
 17 3 1.28 1.0929 2 4 2.6218
 18 4 2.24 1.4088 2 4 2.5226
 19 1 1.72 0.3477 1 2 2.4355
 20 2 1.93 0.6742 1 1 0.9997
 21 3 1.16 0.9406 2 4 3.4546
 22 2 0.73 0.7321 1 1 2.5853
 23 3 1.90 1.1569 2 3 0.9355
 24 1 2.65 0.3121 1 1 1.6891
 25 3 1.42 1.0960 2 3 1.5239
 26 2 0.85 0.7469 1 2 1.4217
 27 1 2.45 0.3571 1 1 1.6674
 28 3 2.38 0.8761 2 3 1.7350
 29 3 1.14 1.0006 2 3 1.7996
 30 3 2.69 0.9625 2 3 1.1499
 31 3 0.58 1.0240 2 3 1.1184
 32 1 1.69 0.3962 1 2 2.0084
 33 1 1.71 0.2132 1 1 0.9104
 34 1 1.43 0.2934 1 1 0.8733
 35 3 2.15 1.0332 2 3 1.4454
 36 3 1.41 1.0376 2 3 1.0658
 37 4 2.31 1.2955 2 3 1.2217
 38 4 2.02 1.4231 2 4 1.5076
 39 2 0.75 0.6653 1 2 4.2300
 40 1 0.82 0.3098 1 2 0.7290
 41 3 1.55 0.9866 2 3 2.3628
 42 1 3.06 0.3526 1 1 1.4737
 43 2 1.95 0.8272 1 1 1.4375
 44 2 2.53 0.6370 1 1 1.2107
 45 3 2.45 1.0943 2 3 1.0011
 46 1 2.56 0.3672 1 2 1.2959
 47 3 3.78 1.1189 2 3 0.8902
 48 3 1.30 1.1009 2 3 0.9018
 49 1 1.98 0.3373 1 1 1.8086
 50 1 0.70 0.3711 1 1 0.9586
 51 3 2.62 0.9856 2 3 0.9520
 52 2 2.09 0.5484 1 1 1.1047
 53 1 1.89 0.3212 1 2 1.2276
 54 3 1.99 0.9419 2 3 1.1533
 55 4 1.55 1.5706 2 4 2.2659
 56 4 1.77 1.4497 2 4 1.1731
 57 4 2.29 1.2636 2 4 2.3970
 58 1 1.77 0.2283 1 2 2.1146
 59 1 1.43 0.2305 1 1 2.8919
 60 4 1.88 1.5007 2 4 1.7099
 61 2 0.20 0.7060 1 1 2.3041
 62 1 2.49 0.2936 1 2 1.2737
 63 2 1.65 0.7820 1 1 1.3256
 64 1 2.93 0.3210 1 1 1.1995
 65 1 1.68 0.3576 1 2 1.6861
 66 3 1.95 1.0594 2 3 1.0250
 67 4 0.90 1.4658 2 4 1.3108
 68 3 1.88 0.9241 2 3 1.1617
 69 4 1.81 1.5355 2 4 0.9053
 70 3 2.57 1.1428 2 3 1.0842
 71 2 1.57 0.6980 1 1 1.5517
 72 2 2.64 0.6588 1 2 1.7041
 73 4 2.28 1.3931 2 3 0.7702
 74 3 1.11 0.9910 2 4 0.9945
 75 3 1.13 0.9757 2 3 0.5851
 76 2 2.15 0.6422 1 2 2.9449
 77 4 1.40 1.4148 2 4 1.1850
 78 4 2.30 1.4760 2 4 1.0641
 79 2 0.73 0.8078 1 2 3.2041
 80 1 0.95 0.4721 1 2 1.4492
 81 1 1.29 0.3541 1 1 1.5256
 82 3 2.09 1.0885 2 3 1.3031
 83 4 3.00 1.4175 2 4 1.1298
 84 3 0.71 1.0878 2 3 2.6670
 85 4 2.22 1.4124 2 4 2.1819
 86 3 1.00 1.0234 2 3 0.9723
 87 2 1.94 0.6111 1 2 1.9165
 88 3 2.47 0.9346 2 4 1.7978
 89 1 1.57 0.3119 1 2 1.9240
 90 2 1.83 0.6448 1 2 1.3734
 91 3 1.69 1.1018 2 3 1.3973
 92 1 1.88 0.2514 1 1 0.9637
 93 2 2.72 0.6993 1 2 0.9396
 94 2 0.20 0.7537 1 2 1.7173
 95 4 1.85 1.3875 2 4 1.3745
 96 4 2.50 1.3709 2 4 1.7747
 97 4 0.80 1.4215 2 4 0.8139
 98 1 2.91 0.3345 1 2 2.0123
 99 3 3.63 0.9531 2 3 3.3135
100 2 3.09 0.7464 1 2 2.0098
101 4 2.92 1.4418 2 4 1.1117
102 3 2.58 1.0947 2 3 1.4339
103 3 2.77 1.0662 2 3 1.0628
104 1 1.96 0.2401 1 2 1.2430
105 3 1.72 1.1195 2 3 2.0641
106 1 2.38 0.1613 1 1 3.0753
107 1 0.69 0.1626 1 1 0.7978
108 3 1.38 1.0222 2 3 1.1968
109 1 1.21 0.3540 1 2 1.7794
110 1 1.28 0.3991 1 1 1.5942
111 4 1.54 1.4399 2 4 1.0089
112 3 1.96 1.0011 2 3 0.9518
113 2 1.72 0.6455 1 2 2.1207
114 3 1.22 0.9695 2 3 2.8419
115 2 1.73 0.5583 1 1 3.0058
116 4 2.49 1.4666 2 4 1.0991
117 3 2.56 1.0727 2 3 1.3017
118 1 2.65 0.2477 1 2 1.4487
119 3 1.27 1.0216 2 3 1.1168
120 2 1.90 0.6527 1 1 1.0306
121 4 1.74 1.4487 2 4 0.9481
122 2 1.84 0.6850 1 2 1.3887
123 2 1.14 0.7220 1 2 0.9718
124 1 1.91 0.2917 1 1 1.2917
125 2 2.68 0.6820 1 2 0.8952
126 4 2.16 1.5294 2 4 0.8339
127 3 1.75 0.9555 2 3 0.9276
128 4 1.09 1.3378 2 4 1.8497
129 1 1.94 0.2655 1 1 3.4218
130 1 2.11 0.2623 1 1 1.2820
131 1 1.60 0.2051 1 1 1.9572
132 3 2.99 0.9615 2 3 1.3652
133 4 1.49 1.3739 2 3 1.6930
134 4 1.31 1.5355 2 4 0.9920
135 1 2.96 0.3155 1 2 1.9993
136 1 1.99 0.2656 1 1 1.2294
137 2 0.45 0.6283 1 1 1.5946
138 1 1.90 0.2041 1 1 0.8654
139 4 1.56 1.4828 2 4 1.6936
140 4 0.72 1.3434 2 4 1.6405
141 3 1.12 0.9388 2 3 1.2456
142 4 1.84 1.3275 2 3 0.8900
143 1 0.47 0.2982 1 1 2.8296
144 2 2.59 0.7434 1 2 2.0096
145 4 1.92 1.3410 2 3 3.6155
146 4 3.26 1.4724 2 4 0.9875
147 4 2.27 1.3964 2 4 0.9149
148 3 1.97 1.0016 2 3 0.9331
149 3 3.03 1.1195 2 3 1.0467
150 2 1.89 0.6094 1 2 1.9632
151 3 1.88 0.8945 2 3 1.1130
152 2 0.91 0.6073 1 2 2.3629
153 2 1.63 0.5063 1 2 0.8180
154 2 2.63 0.8389 1 2 2.3522
155 1 1.31 0.3257 1 2 2.3119
156 2 0.97 0.6632 1 2 1.3369
157 4 1.51 1.4522 2 4 1.2820
158 3 3.25 0.9719 2 3 0.9733
159 1 2.72 0.3872 1 1 2.1895
160 4 0.89 1.4668 2 4 1.0117
161 2 1.70 0.6957 1 2 1.0019
162 4 2.27 1.5019 2 4 0.8726
163 2 2.43 0.7126 1 2 1.9729
164 2 1.10 0.7184 1 2 0.7642
165 2 1.45 0.6138 1 2 1.3085
166 2 2.71 0.6869 1 2 1.4550
167 4 2.06 1.3779 2 3 1.1474
168 1 1.97 0.2911 1 1 1.0999
169 4 1.15 1.4260 2 4 1.0707
170 2 2.67 0.6730 1 2 0.9947
171 3 1.85 1.0000 2 3 2.0015
172 4 2.62 1.3164 2 4 0.7996
173 1 1.61 0.3607 1 1 3.3184
174 3 2.25 1.0057 2 3 1.3028
175 4 1.42 1.5420 2 4 0.7930
176 1 2.64 0.3488 1 1 1.7768
177 1 2.63 0.3301 1 1 0.8802
178 4 2.73 1.2989 2 4 2.7475
179 3 1.92 0.9950 2 3 0.7950
180 2 2.41 0.6167 1 2 3.0820
181 4 1.12 1.4342 2 4 0.9798
182 2 1.66 0.6738 1 2 1.0992
183 1 2.10 0.2831 1 1 1.5819
184 4 2.09 1.4796 2 4 1.0448
185 1 2.55 0.3801 1 2 0.8576
186 3 2.16 0.9763 2 3 0.8863
187 1 1.67 0.1766 1 1 0.9778
188 3 2.49 0.9545 2 3 1.7215
189 3 2.52 1.0535 2 3 1.5388
190 1 2.87 0.4337 1 2 1.2759
191 1 2.86 0.2775 1 1 0.8877
192 2 2.65 0.6205 1 2 1.1073
193 4 1.99 1.2965 2 4 2.5019
194 4 1.51 1.4660 2 4 1.0073
195 2 2.21 0.6988 1 2 0.9744
196 1 1.61 0.1956 1 1 1.0064
197 2 1.95 0.6287 1 2 0.9171
198 2 1.00 0.7013 1 2 0.9032
199 2 1.65 0.7278 1 2 0.7060
200 1 1.82 0.2465 1 1 0.8050
201 4 2.16 1.4437 2 4 1.3481
202 2 1.25 0.7049 1 2 0.8606
203 1 3.26 0.2446 1 1 1.1694
204 4 2.64 1.5394 2 4 0.8571
205 2 1.61 0.6429 1 2 1.3585
206 1 3.24 0.2412 1 1 0.8066
207 2 1.76 0.6131 1 2 0.7337
208 1 2.03 0.3642 1 2 1.3833
209 1 1.24 0.3545 1 1 0.8703
210 2 2.46 0.7122 1 2 0.8345
211 3 1.98 1.0297 2 3 1.2481
212 1 2.51 0.2257 1 1 0.8847
213 1 2.19 0.2508 1 1 0.8480
214 2 1.52 0.6765 1 2 0.7649
215 4 1.84 1.4883 2 4 0.7811
216 4 1.30 1.3643 2 4 0.7008
217 2 1.90 0.5988 1 2 1.3759
218 3 2.19 1.0319 2 4 1.9677
219 2 2.35 0.6805 1 2 1.1189
220 1 2.10 0.1963 1 1 1.2889
221 2 1.28 0.6088 1 2 0.9657
222 4 1.27 1.2794 2 4 1.0682
223 4 1.01 1.5361 2 4 0.8883
224 1 1.53 0.2023 1 1 1.7558
225 2 2.16 0.6176 1 2 0.8517
226 1 2.54 0.3829 1 1 1.5368
227 3 1.89 1.0169 2 3 1.3058
228 3 0.85 0.9204 2 3 1.0522
229 3 1.57 1.0066 2 3 2.0490
230 3 1.47 1.0667 2 3 1.0209
231 4 2.02 1.4890 2 4 0.8991
232 4 2.26 1.3531 2 4 0.7898
233 4 1.36 1.4291 2 4 0.7011
234 1 2.15 0.2376 1 1 1.2564
235 3 1.72 1.0099 2 3 0.9089
236 2 1.78 0.7397 1 1 0.8797
237 4 2.01 1.4059 2 3 0.9472
238 2 3.29 0.7804 1 2 2.7960
239 2 2.43 0.6434 1 2 1.0414
240 4 2.75 1.4245 2 4 1.3909
241 4 1.09 1.5133 2 4 0.8458
242 1 2.37 0.3204 1 1 0.9227
243 2 2.40 0.8106 1 2 1.0528
244 3 1.60 1.1404 2 3 3.2896
245 2 2.18 0.7763 1 2 1.1392
246 4 1.83 1.4592 2 4 1.3167
247 3 1.56 0.9553 2 3 1.2944
248 1 1.80 0.3204 1 1 1.2017
249 3 1.50 0.9528 2 3 0.9121
250 4 1.20 1.3894 2 4 0.8184
251 3 1.18 1.0339 2 3 1.2896
252 2 2.85 0.6521 1 2 1.7408
253 3 3.16 1.0076 2 3 1.2296
254 1 0.79 0.3786 1 1 1.8907
255 1 1.99 0.2737 1 1 0.9512
256 3 2.29 0.9998 2 3 1.1183
257 2 2.29 0.7752 1 2 1.1843
258 1 2.71 0.2802 1 1 0.7594
259 2 2.12 0.6749 1 2 0.8405
260 1 2.38 0.3946 1 2 0.6940
261 4 2.10 1.3896 2 4 3.3778
262 2 2.04 0.6159 1 2 1.6078
263 1 2.21 0.3055 1 1 1.0701
264 4 1.67 1.3953 2 4 2.0448
265 3 3.46 0.9941 2 3 0.9829
266 1 3.12 0.2976 1 1 1.6144
267 4 2.25 1.3526 2 4 1.5479
268 2 1.53 0.5421 1 2 1.0043
269 4 2.53 1.3776 2 4 1.0190
270 3 0.67 0.9620 2 3 0.9531
271 2 1.86 0.8093 1 2 1.5538
272 1 3.03 0.3473 1 1 0.8661
273 3 2.75 1.0975 2 3 1.7663
274 1 1.21 0.3112 1 1 1.0217
275 3 1.36 0.9232 2 3 1.6119
276 3 2.77 0.9600 2 3 1.3879
277 2 2.83 0.6349 1 1 0.9686
278 2 2.20 0.6801 1 2 0.6246
279 3 2.62 1.0502 2 3 0.8631
280 3 2.39 0.9496 2 3 0.8193
281 3 1.56 0.9946 2 3 0.9774
282 1 2.00 0.3362 1 1 1.0255
283 4 2.67 1.4748 2 4 0.9836
284 3 3.02 1.0854 2 3 1.4953
285 3 2.41 0.9376 2 3 1.2096
286 1 1.96 0.2515 1 1 1.0800
287 3 1.94 1.0645 2 3 0.9795
288 3 2.34 0.9760 2 3 0.7548
289 3 2.75 1.1466 2 3 1.2757
290 1 1.11 0.3017 1 1 1.2557
291 4 1.85 1.3578 2 4 1.8201
292 2 1.97 0.6427 1 2 3.1216
293 3 1.32 0.9211 2 3 0.8183
294 1 0.98 0.2099 1 1 1.1282
295 1 1.59 0.2724 1 1 0.9775
296 4 0.76 1.3332 2 4 1.7697
297 3 1.75 1.1413 2 3 2.1292
298 4 2.82 1.3875 2 4 1.9617
299 3 2.04 1.1241 2 3 0.6976
300 1 0.20 0.3023 1 1 1.4127
301 2 1.82 0.7845 1 2 2.4959
302 3 1.40 1.0474 2 3 0.8172
303 4 0.50 1.3852 2 4 1.9037
304 4 2.34 1.3909 2 4 0.7777
305 1 1.52 0.2988 1 1 1.2251
306 1 0.87 0.4142 1 1 0.9029
307 3 1.57 1.0262 2 3 0.8659
308 4 1.89 1.4029 2 4 1.0958
309 2 2.48 0.7723 1 2 0.9688
310 2 2.88 0.8158 1 2 1.3529
311 1 1.09 0.2352 1 1 0.9774
312 3 1.17 1.0777 2 3 0.9215
313 4 1.14 1.2842 2 3 1.2194
314 2 1.69 0.6952 1 2 0.8817
315 1 1.62 0.3228 1 1 1.0371
316 4 2.78 1.4177 2 4 1.1866
317 3 2.88 1.0116 2 3 0.9217
318 3 1.79 1.0360 2 3 1.8200
319 2 0.97 0.6969 1 2 1.0811
320 4 2.24 1.3698 2 4 1.6207
321 2 2.49 0.7136 1 2 1.2742
322 1 2.39 0.3219 1 1 1.1741
323 4 3.39 1.4912 2 4 1.2301
324 1 0.52 0.3146 1 1 1.0527
325 2 1.54 0.5976 1 2 0.7919
326 2 2.87 0.6980 1 2 0.8157
327 2 0.70 0.7991 1 2 0.8378
328 2 2.31 0.7886 1 2 1.0431
329 2 3.37 0.7059 1 2 1.0248
330 4 3.85 1.3632 2 4 1.6950
331 3 1.78 1.1250 2 3 2.2490
332 3 0.60 0.9946 2 3 0.8607
333 4 1.90 1.3338 2 3 1.0809
334 2 2.26 0.7508 1 2 1.3084
335 4 1.73 1.4543 2 4 0.8228
336 3 1.65 1.0098 2 3 0.9570
337 3 2.58 0.9897 2 3 0.8935
338 2 2.31 0.6931 1 2 1.0973
339 4 2.53 1.4167 2 4 0.7960
340 2 2.98 0.6052 1 2 1.0669
341 2 3.13 0.6437 1 2 0.6788
342 2 3.19 0.6619 1 2 0.6666
343 4 1.69 1.3901 2 4 0.8630
344 4 2.99 1.2895 2 4 1.8991
345 2 2.36 0.6867 1 2 0.8292
346 3 2.26 1.1253 2 3 1.3228
347 1 2.31 0.2926 1 1 0.8685
348 4 1.98 1.5266 2 4 0.9687
349 3 1.85 0.9715 2 3 1.3529
350 2 2.42 0.6883 1 2 1.4572
351 4 0.57 1.4767 2 4 1.1003
352 3 1.51 0.9350 2 3 0.7031
353 4 1.49 1.3250 2 4 2.6261
354 3 3.14 1.0161 2 3 0.8228
355 4 0.96 1.3636 2 4 1.0530
356 2 0.85 0.7391 1 2 1.4019
357 4 1.94 1.3933 2 4 1.0242
358 2 2.25 0.7893 1 2 1.1342
359 1 1.89 0.2987 1 1 1.0555
360 2 1.85 0.7361 1 2 0.8443
361 1 2.02 0.3300 1 1 0.8339
362 4 2.71 1.3013 2 3 1.1992
363 4 2.54 1.3869 2 4 0.9979
364 1 1.25 0.2947 1 1 0.9327
365 2 2.15 0.6716 1 2 1.1340
366 2 2.79 0.6461 1 2 0.8394
367 3 2.58 0.9485 2 3 1.2050
368 1 1.90 0.3038 1 1 2.1475
369 1 1.64 0.1826 1 1 0.8195
370 4 1.99 1.4022 2 4 1.3857
371 1 2.79 0.3211 1 1 1.5927
372 4 1.80 1.3858 2 4 1.2558
373 4 2.32 1.4923 2 4 0.7003
374 2 2.07 0.6514 1 2 1.1913
375 4 1.37 1.3572 2 4 1.3587
376 1 2.13 0.3784 1 2 1.0390
377 1 2.38 0.2745 1 1 2.1965
378 1 1.51 0.4427 1 1 1.1303
379 4 1.47 1.4812 2 4 0.9874
380 2 1.48 0.6872 1 2 1.0911
381 2 2.31 0.6637 1 2 1.3183
382 2 1.75 0.6628 1 2 0.7360
383 1 1.77 0.3536 1 1 1.4818
384 3 2.81 1.0546 2 3 1.0768
385 2 1.87 0.7000 1 2 1.0729
386 4 1.92 1.3279 2 4 0.9649
387 1 1.45 0.2769 1 1 0.9808
388 3 1.01 1.1203 2 4 2.1805
389 3 1.71 1.0969 2 3 2.0988
390 3 1.36 1.0445 2 3 1.1169
391 1 2.35 0.2813 1 1 0.9746
392 2 1.95 0.7221 1 2 1.1109
393 2 1.15 0.7061 1 2 1.0904
394 4 2.65 1.3502 2 4 1.1810
395 3 2.20 1.0301 2 3 1.3883
396 1 2.01 0.2141 1 1 0.8912
397 1 2.05 0.4041 1 2 0.7427
398 4 2.40 1.5076 2 4 1.3843
399 4 1.89 1.2922 2 4 1.1674
400 4 3.09 1.3473 2 4 0.9354
401 4 0.29 1.3629 2 4 1.3062
402 2 2.81 0.6586 1 2 0.8766
403 3 2.16 1.0791 2 3 1.4407
404 3 1.21 1.0113 2 3 0.8136
405 3 1.14 1.0370 2 3 0.8679
406 3 1.35 1.0466 2 3 0.7601
407 1 2.35 0.2671 1 1 0.7932
408 3 1.41 1.1003 2 3 1.4169
409 1 3.07 0.1514 1 1 1.1985
410 3 0.55 1.1317 2 3 0.8771
411 1 2.25 0.2398 1 1 0.8573
412 4 0.20 1.5134 2 4 1.0622
413 1 2.05 0.3400 1 1 1.6183
414 4 1.95 1.4170 2 4 0.9677
415 3 3.14 1.0475 2 3 1.3360
416 2 1.11 0.7385 1 2 1.0010
417 1 2.12 0.3369 1 2 0.8558
418 4 2.14 1.3157 2 4 1.0687
419 1 0.96 0.3685 1 1 1.1208
420 1 1.00 0.1900 1 1 0.8426
421 4 1.63 1.4234 2 4 1.0400
422 4 1.78 1.3029 2 4 0.7016
423 2 1.34 0.5800 1 2 0.9367
424 1 1.84 0.2751 1 1 0.9860
425 3 0.99 1.0989 2 3 1.1293
426 4 2.10 1.3932 2 4 0.8667
427 3 1.42 1.0909 2 3 0.8789
428 2 0.24 0.7894 1 2 1.9224
429 4 1.33 1.3978 2 4 1.0196
430 4 0.49 1.3514 2 4 1.1617
431 2 1.70 0.6737 1 2 1.1619
432 3 2.28 1.0855 2 4 2.3457
433 4 2.46 1.4183 2 4 0.8815
434 1 1.70 0.3889 1 2 1.5571
435 4 2.38 1.3801 2 4 0.8132
436 3 1.33 0.9942 2 3 0.9955
437 4 1.95 1.4197 2 4 0.6982
438 3 2.24 1.0724 2 3 0.9732
439 3 2.86 0.8874 2 3 0.7494
440 2 2.46 0.6278 1 2 1.6142
441 3 2.34 0.8418 2 3 1.3168
442 1 2.95 0.2980 1 1 2.3738
443 3 2.10 0.8869 2 3 0.7568
444 2 2.69 0.6426 1 2 1.3657
445 2 2.32 0.6200 1 2 1.0054
446 4 2.33 1.4356 2 4 0.8200
447 4 1.69 1.4037 2 4 1.1465
448 3 1.77 1.0688 2 3 1.0831
449 3 2.16 1.0372 2 3 0.8063
450 4 1.27 1.3051 2 4 2.4693
451 4 2.79 1.5124 2 4 0.9744
452 2 2.08 0.8721 1 2 2.4225
453 2 1.50 0.6326 1 2 0.8996
454 2 1.98 0.6690 1 2 0.6384
455 2 1.20 0.6720 1 2 0.6200
456 2 1.96 0.6827 1 2 0.6263
457 4 2.26 1.2912 2 4 1.5127
458 2 2.40 0.6767 1 2 1.0183
459 4 2.14 1.3126 2 4 1.5526
460 1 1.66 0.3666 1 1 2.2089
461 2 1.29 0.5842 1 2 0.7907
462 2 1.56 0.6255 1 2 0.7903
463 1 1.67 0.4219 1 1 1.0859
464 2 3.13 0.6785 1 2 0.9132
465 2 1.60 0.6932 1 2 0.8273
466 4 2.61 1.4437 2 4 0.9296
467 1 2.48 0.1957 1 1 0.8910
468 4 1.47 1.4461 2 4 0.8866
469 1 2.24 0.2099 1 1 0.7541
470 3 2.12 0.9780 2 3 1.3950
471 1 0.91 0.3186 1 1 1.0414
472 1 2.70 0.3509 1 1 2.3828
473 1 2.40 0.3790 1 2 3.5811
474 4 2.36 1.2798 2 4 1.1546
475 1 2.84 0.2537 1 1 0.9792
476 3 0.72 1.0300 2 3 1.4236
477 3 1.68 1.0321 2 3 0.9283
478 3 1.10 0.9355 2 3 0.6817
479 1 0.55 0.3363 1 2 1.5176
480 3 2.68 1.1065 2 3 1.7432
481 3 2.31 0.9612 2 3 0.7760
482 4 1.26 1.3442 2 4 1.8717
483 4 1.88 1.3020 2 4 0.8355
484 4 2.60 1.3274 2 4 0.8492
485 1 1.80 0.3080 1 1 0.8861
486 1 2.06 0.5073 1 2 0.6656
487 1 0.85 0.3814 1 1 0.8938
488 1 1.80 0.3177 1 1 0.9615
489 1 1.66 0.3249 1 1 0.7537
490 4 1.79 1.4596 2 4 1.1146
491 2 2.05 0.7549 1 2 0.8686
492 4 2.27 1.4064 2 4 1.0406
493 2 1.95 0.7670 1 2 0.6939
494 1 1.68 0.1837 1 1 0.9858
495 4 1.16 1.3504 2 4 1.0411
496 2 1.47 0.6518 1 2 0.7265
497 1 1.66 0.3101 1 1 2.0088
498 3 2.41 1.0063 2 3 0.8949
499 4 1.11 1.3364 2 4 1.1936
500 2 2.06 0.6905 1 2 0.8968
501 2 2.38 0.6466 3 99 5.8086
502 3 2.44 1.0064 3 3 4.4943
503 3 2.13 1.0685 3 2 1.8383
504 3 1.22 1.0267 3 2 1.3541
505 2 1.85 0.5334 3 3 0.9955
506 2 3.03 0.5818 3 3 2.0240
507 2 2.76 0.5945 3 3 3.0846
508 3 2.15 1.0756 3 2 0.5413
509 2 1.60 0.6308 3 3 1.3746
510 3 2.05 1.1482 3 2 1.1018
511 2 1.67 0.5153 3 3 0.7836
512 2 2.32 0.8994 3 2 1.4943
513 2 1.94 0.6684 3 3 2.5440
514 3 2.34 1.0168 3 2 0.9029
515 2 1.83 0.5907 3 3 1.2250
516 3 2.21 1.0277 3 2 0.8461
517 2 1.62 0.7936 3 3 1.1863
518 2 2.25 0.6668 3 3 0.8087
519 2 2.62 0.6511 3 3 0.7110
520 2 0.83 0.7657 3 2 0.7764
521 3 2.11 1.1184 3 2 0.7919
522 2 2.53 0.7831 3 2 1.9508
523 3 1.62 1.0300 3 2 0.7181
524 2 2.12 0.7384 3 3 0.9676
525 3 1.75 1.1055 3 2 0.8870
526 3 1.54 0.8637 3 2 0.6417
527 3 0.58 1.1624 3 2 0.5747
528 3 1.10 1.1089 3 2 0.4784
529 3 1.87 0.9686 3 2 0.9374
530 2 2.08 0.7147 3 3 1.3782
531 3 0.89 0.9779 3 2 0.8004
532 2 1.97 0.6233 3 3 0.5987
533 2 2.03 0.6338 3 3 0.8290
534 2 2.75 0.6966 3 3 0.8577
535 3 1.65 0.9156 3 2 2.3260
536 3 1.97 1.0445 3 2 0.6942
537 3 2.21 0.9947 3 2 1.3682
538 2 1.43 0.7396 3 3 0.6314
539 2 1.98 0.6402 3 3 0.5803
540 3 2.19 1.0708 3 2 0.7394
541 3 1.31 1.1449 3 2 0.7322
542 2 1.51 0.6381 3 3 0.6691
543 3 1.60 1.0443 3 2 0.6088
544 3 2.25 1.0744 3 2 0.6866
545 2 2.57 0.6835 3 3 1.2022
546 3 2.45 0.9318 3 2 0.6399
547 3 3.05 1.0371 3 2 0.7728
548 2 2.73 0.6099 3 3 0.5883
549 3 1.39 0.9501 3 2 1.2594
550 2 2.12 0.6343 3 3 1.7430
551 3 2.66 0.9728 3 2 1.8256
552 2 1.50 0.6657 3 3 1.9184
553 2 2.33 0.7096 3 3 2.7910
554 2 3.08 0.7375 3 2 1.7802
555 2 2.30 0.6727 3 2 0.7063
556 3 3.63 0.9482 3 2 0.7165
557 2 0.97 0.7164 3 3 0.7742
558 3 1.71 1.0567 3 2 0.7816
559 3 1.67 0.8981 3 3 1.2525
560 2 2.25 0.7675 3 3 1.2644
561 3 1.76 0.9841 3 2 0.6593
562 2 1.29 0.6731 3 3 1.6556
563 2 1.74 0.7121 3 3 0.6112
564 2 1.89 0.7053 3 3 1.5927
565 2 1.63 0.6075 3 3 0.7350
566 2 2.23 0.7347 3 3 0.6878
567 3 1.47 0.9698 3 2 0.9708
568 3 1.48 1.0870 3 2 0.7143
569 2 2.76 0.6158 3 3 0.7238
570 3 1.75 1.0629 3 2 0.7572
571 3 1.61 0.9867 3 2 0.6534
572 2 2.55 0.6575 3 3 0.6497
573 2 1.55 0.6765 3 3 0.6700
574 3 1.70 0.9169 3 2 0.7135
575 3 1.12 0.9776 3 2 0.6592
576 3 2.33 1.1284 3 2 0.7675
577 3 1.34 1.1219 3 2 0.6470
578 3 2.07 1.0440 3 2 0.6352
579 2 0.94 0.7116 3 3 0.5201
580 2 0.75 0.6426 3 3 0.6178
581 3 1.51 1.0135 3 2 0.6953
582 3 1.58 0.9820 3 2 0.7457
583 3 1.91 1.0578 3 2 0.6580
584 3 1.88 1.0319 3 2 0.7582
585 2 1.71 0.7542 3 3 0.6544
586 2 1.38 0.6372 3 3 0.7146
587 2 1.73 0.6055 3 3 0.6682
588 2 0.28 0.7445 3 3 0.9036
589 3 2.29 1.0043 3 2 2.6098
590 3 2.16 1.1799 3 2 0.7586
591 2 1.32 0.6466 3 3 0.5990
592 3 1.68 1.0860 3 2 0.6130
593 2 1.11 0.5499 3 3 0.5548
594 3 3.22 1.1227 3 2 0.6111
595 3 1.93 1.0377 3 2 0.7767
596 2 1.90 0.6453 3 3 0.6955
597 2 2.41 0.6376 3 3 0.6979
598 3 1.23 1.1184 3 2 0.5481
599 3 3.08 1.0859 3 2 0.5483
600 2 1.21 0.6200 3 3 0.6606
