# Supplementary material for: The effect of training methodology on knowledge representation in categorization
Source: PLoS One. 2017 Aug 28;12(8):e0183904. doi: 10.1371/journal.pone.0183904 (PMC5573135; doi:10.1371/journal.pone.0183904)
Supplement: S1 File — This file contains the raw data from the experiments reported in this manuscript. (ZIP) [file pone.0183904.s001.zip › raw_data/Exp1/AB/rb_xfer_mixed_feedback_2_cond_1_sub_19.dat]

  1 3 1.98 1.0297 2 4 0.9992
  2 4 2.22 1.4124 2 4 1.7901
  3 2 2.25 0.7893 1 1 2.1168
  4 2 2.06 0.6905 1 2 0.9740
  5 3 1.30 1.1009 2 4 1.9342
  6 2 2.42 0.6883 1 1 1.8549
  7 3 2.28 1.0855 2 3 0.8670
  8 2 0.73 0.8078 1 2 0.8472
  9 3 2.16 1.0791 2 4 1.6042
 10 4 1.36 1.4291 2 3 4.8267
 11 3 1.38 1.0222 2 4 0.7736
 12 2 3.13 0.6785 1 1 1.0779
 13 1 0.98 0.2099 1 2 1.1053
 14 1 1.97 0.2911 1 99 7.7560
 15 3 1.93 1.0377 2 4 1.3502
 16 1 2.11 0.2623 1 2 2.6004
 17 1 2.25 0.2398 1 1 1.6522
 18 4 0.49 1.3514 2 3 1.3607
 19 2 2.09 0.5484 1 1 1.1852
 20 1 1.70 0.3889 1 2 1.5205
 21 3 1.14 1.0370 2 4 1.0260
 22 4 2.78 1.4177 2 4 1.1602
 23 3 1.57 1.0262 2 3 1.9849
 24 4 2.82 1.3875 2 4 1.0235
 25 2 1.52 0.6765 1 2 0.9576
 26 4 1.27 1.3051 2 4 2.8224
 27 2 2.46 0.6278 1 1 0.9711
 28 4 2.16 1.4437 2 3 1.2671
 29 1 2.39 0.3219 1 1 0.9271
 30 2 1.84 0.7034 1 2 1.6092
 31 3 1.87 0.9686 2 3 2.0477
 32 2 0.73 0.7321 1 1 1.4195
 33 4 2.14 1.3157 2 3 1.7855
 34 1 1.64 0.1826 1 1 1.2481
 35 1 3.03 0.3473 1 1 1.3486
 36 2 1.94 0.6684 1 2 1.6373
 37 3 1.51 1.0135 2 4 1.6342
 38 3 2.19 1.0708 2 4 2.5271
 39 2 1.29 0.5842 1 1 1.6720
 40 4 2.40 1.5076 2 4 1.9237
 41 1 0.96 0.3685 1 2 0.9409
 42 3 2.62 1.0502 2 3 1.6785
 43 3 0.55 1.1317 2 3 0.7535
 44 2 1.67 0.5153 1 1 2.1545
 45 1 2.65 0.3121 1 2 0.9062
 46 4 1.84 1.4883 2 4 2.5410
 47 3 1.79 1.0360 2 3 1.8055
 48 3 0.58 1.1624 2 3 2.1235
 49 2 0.75 0.6426 1 1 0.8527
 50 4 1.99 1.2965 2 3 1.7616
 51 1 1.00 0.1900 1 2 3.2418
 52 1 3.06 0.3526 1 2 1.0855
 53 1 2.38 0.3946 1 1 0.9689
 54 1 1.80 0.3177 1 2 1.2489
 55 1 2.38 0.1613 1 1 0.8136
 56 2 1.63 0.5063 1 1 1.0118
 57 3 1.42 1.0960 2 3 2.4741
 58 3 1.13 0.9757 2 3 1.1570
 59 1 1.77 0.2283 1 1 2.1175
 60 4 2.60 1.3274 2 3 2.5029
 61 1 1.80 0.3204 1 2 1.2885
 62 3 2.57 1.1428 2 4 0.9716
 63 3 2.13 1.0685 2 3 0.9557
 64 4 1.63 1.4234 2 4 1.3326
 65 2 2.59 0.7434 1 1 1.7258
 66 3 2.12 0.9780 2 3 1.8393
 67 2 1.96 0.6827 1 2 0.8121
 68 2 1.62 0.7936 1 1 1.6822
 69 2 1.97 0.6427 1 2 0.9812
 70 3 2.49 0.9545 2 3 2.1247
 71 3 2.86 0.8874 2 3 1.1179
 72 3 1.39 0.9501 2 3 1.2879
 73 2 2.31 0.6637 1 1 1.8112
 74 3 0.67 0.9620 2 3 1.9053
 75 1 2.79 0.3211 1 2 3.6914
 76 4 1.67 1.3953 2 4 1.3809
 77 4 1.31 1.5355 2 4 1.0066
 78 4 2.46 1.4183 2 3 1.4828
 79 4 0.90 1.4658 2 4 1.4379
 80 2 1.61 0.6429 1 1 0.8988
 81 2 1.29 0.6731 1 2 0.7655
 82 3 1.28 1.0929 2 3 1.7420
 83 1 1.11 0.3017 1 2 1.2148
 84 3 1.85 0.9715 2 3 1.4048
 85 2 1.74 0.7121 1 1 1.2752
 86 4 1.88 1.5007 2 4 1.1031
 87 3 1.50 0.9528 2 3 1.2497
 88 4 2.02 1.4890 2 4 1.0545
 89 1 1.96 0.2515 1 2 1.0510
 90 2 1.25 0.7049 1 1 0.8076
 91 1 1.69 0.3962 1 1 2.5187
 92 2 1.70 0.6737 1 2 0.9598
 93 1 0.87 0.4142 1 2 1.1681
 94 4 2.67 1.4748 2 3 1.2164
 95 2 2.30 0.6727 1 1 1.7264
 96 3 0.72 1.0300 2 3 1.4722
 97 1 0.91 0.3186 1 1 2.7637
 98 1 1.91 0.2917 1 2 0.7144
 99 2 1.38 0.6372 1 2 1.6688
100 4 1.51 1.4522 2 4 2.0084
101 1 1.61 0.3607 1 2 1.6947
102 4 1.42 1.5420 2 4 1.0576
103 1 1.61 0.1956 1 1 1.5024
104 4 2.02 1.4231 2 4 1.1767
105 4 1.80 1.3858 2 4 1.3447
106 4 1.73 1.4543 2 4 0.9612
107 3 1.60 1.0443 2 3 1.0108
108 4 1.99 1.4022 2 4 1.0001
109 4 2.75 1.4245 2 4 1.1748
110 1 1.98 0.3373 1 2 1.0067
111 4 2.79 1.5124 2 4 0.9656
112 4 2.10 1.3932 2 4 1.0377
113 4 1.49 1.3250 2 4 1.8032
114 3 2.20 1.0301 2 3 1.5292
115 4 2.28 1.3931 2 4 0.9704
116 1 2.05 0.4041 1 1 1.6343
117 1 3.12 0.2976 1 1 1.3354
118 1 1.72 0.3477 1 2 0.7445
119 4 2.27 1.5019 2 4 1.1055
120 3 1.16 0.9406 2 4 3.3881
121 3 1.89 1.0169 2 4 1.3859
122 1 1.99 0.2656 1 2 1.5075
123 4 0.80 1.4215 2 3 1.5632
124 4 1.95 1.4197 2 4 1.4189
125 2 2.87 0.6980 1 1 1.1288
126 2 1.45 0.6138 1 1 1.3301
127 1 2.35 0.2671 1 2 0.8271
128 2 1.97 0.6233 1 1 0.5848
129 3 1.48 1.0870 2 3 0.8566
130 2 2.20 0.6801 1 2 0.7174
131 3 2.88 1.0116 2 3 1.4320
132 4 0.57 1.4767 2 4 1.8449
133 4 2.30 1.4760 2 4 1.5392
134 4 1.69 1.3901 2 4 2.0748
135 4 0.50 1.3852 2 4 1.1101
136 1 1.90 0.2041 1 1 1.1768
137 3 1.34 1.1219 2 3 2.0489
138 2 1.83 0.5907 1 2 0.9407
139 3 1.10 0.9355 2 3 1.4940
140 1 1.94 0.2655 1 1 0.4649
141 2 2.32 0.6200 1 2 1.2297
142 4 2.29 1.2636 2 4 1.3070
143 1 2.65 0.2477 1 1 0.9161
144 3 1.97 1.1531 2 4 1.0062
145 4 1.55 1.5706 2 4 1.4609
146 4 1.89 1.2922 2 3 1.4895
147 3 1.41 1.1003 2 4 2.4445
148 3 2.16 0.9763 2 3 1.3368
149 4 2.37 1.3651 2 3 0.8498
150 2 1.55 0.6765 1 2 1.3909
151 1 1.66 0.3101 1 2 1.9858
152 4 2.32 1.4923 2 4 1.4405
153 1 1.71 0.2132 1 2 0.9176
154 1 1.53 0.2023 1 1 1.0716
155 4 1.30 1.3643 2 3 1.3797
156 3 1.67 0.8981 2 3 1.6350
157 2 2.76 0.6158 1 2 0.6878
158 4 1.20 1.3894 2 4 1.3955
159 3 2.45 0.9318 2 3 1.2260
160 1 2.19 0.2508 1 1 0.8079
161 4 2.25 1.3526 2 4 1.9028
162 3 2.05 1.1482 2 3 1.3929
163 2 0.70 0.7991 1 2 1.6959
164 2 1.95 0.6287 1 1 1.2503
165 2 1.11 0.5499 1 2 0.5749
166 2 1.14 0.7220 1 1 1.1513
167 3 1.75 1.0629 2 4 1.7679
168 3 1.40 1.0474 2 3 0.7514
169 1 0.70 0.3711 1 2 0.7364
170 4 2.54 1.3869 2 4 1.1861
171 1 1.29 0.3541 1 1 0.8573
172 2 2.49 0.7136 1 2 2.9263
173 3 1.71 1.0567 2 3 1.7910
174 1 1.96 0.2401 1 2 1.6857
175 1 2.48 0.1957 1 2 0.9925
176 4 1.83 1.4592 2 4 1.1921
177 4 2.10 1.3896 2 4 1.1754
178 1 1.24 0.3545 1 1 1.2474
179 4 3.00 1.4175 2 4 1.8679
180 4 2.49 1.4666 2 4 1.4874
181 2 1.11 0.7385 1 2 1.1304
182 1 1.43 0.2305 1 1 1.9638
183 4 1.74 1.4487 2 3 1.8911
184 1 1.62 0.3228 1 2 1.0458
185 3 1.91 1.0578 2 4 1.4267
186 1 0.52 0.3146 1 1 0.9202
187 4 1.15 1.4260 2 4 2.0986
188 4 1.37 1.3572 2 4 0.9166
189 3 3.78 1.1189 2 3 1.4386
190 2 1.50 0.8563 1 1 1.1637
191 1 2.15 0.2376 1 2 0.9714
192 3 1.41 1.0376 2 3 1.9159
193 2 2.69 0.6426 1 1 1.0452
194 3 0.71 1.0878 2 3 2.1379
195 3 1.88 0.8945 2 4 2.2424
196 4 1.47 1.4461 2 4 1.2951
197 1 2.37 0.3204 1 2 1.3455
198 2 2.23 0.7347 1 1 0.9141
199 4 2.62 1.3164 2 3 1.2682
200 3 1.27 0.9856 2 3 2.0017
201 1 2.13 0.3784 1 1 2.4661
202 2 1.95 0.7221 1 2 1.4369
203 4 1.92 1.3279 2 3 1.9381
204 3 2.33 1.1284 2 4 1.3787
205 3 2.58 1.0947 2 3 1.1379
206 4 1.16 1.3504 2 4 1.9233
207 1 2.00 0.3362 1 1 2.1406
208 4 2.06 1.3779 2 4 1.3893
209 4 1.85 1.3578 2 4 1.0443
210 2 1.28 0.6088 1 1 1.0179
211 3 3.03 1.1195 2 3 1.5759
212 2 1.93 0.6742 1 2 0.7835
213 3 1.47 0.9698 2 3 1.6631
214 2 1.65 0.7278 1 1 1.0669
215 3 1.72 1.1195 2 3 1.7428
216 3 1.61 0.9867 2 3 0.7755
217 1 2.63 0.3301 1 2 1.4318
218 4 2.36 1.2798 2 3 2.0851
219 1 2.14 0.3556 1 2 1.4716
220 2 2.83 0.6349 1 2 0.8273
221 2 2.81 0.6586 1 2 1.3697
222 2 1.76 0.6131 1 1 0.8174
223 4 2.26 1.3531 2 4 1.1117
224 2 2.88 0.8158 1 1 1.8333
225 3 1.56 0.9553 2 3 1.9345
226 1 1.09 0.2352 1 1 1.1671
227 4 1.33 1.3978 2 4 1.4792
228 4 0.72 1.3434 2 4 1.8023
229 3 1.55 0.9866 2 3 1.8085
230 1 2.12 0.3369 1 1 1.4226
231 4 0.76 1.3332 2 4 1.2924
232 2 1.54 0.5976 1 1 1.0956
233 1 2.24 0.2099 1 2 0.9863
234 1 1.67 0.4219 1 2 1.4578
235 3 1.75 1.1055 2 3 2.3022
236 4 2.24 1.3698 2 4 1.4319
237 2 1.85 0.7361 1 1 2.4129
238 4 2.27 1.3964 2 4 1.7620
239 1 1.77 0.3536 1 2 1.3937
240 2 2.18 0.7763 1 1 1.0727
241 2 1.20 0.6720 1 2 0.7727
242 1 1.28 0.3991 1 2 1.0530
243 1 0.47 0.2982 1 1 0.9936
244 4 1.85 1.3875 2 4 1.5213
245 2 3.13 0.6437 1 2 1.6189
246 1 3.26 0.2446 1 2 0.8821
247 2 1.87 0.7000 1 1 0.6521
248 3 2.21 1.0277 2 4 0.7611
249 3 3.14 1.0161 2 3 1.0333
250 2 1.72 0.6455 1 1 0.9587
251 2 1.90 0.6527 1 2 1.4027
252 4 2.16 1.5294 2 4 1.2093
253 4 2.71 1.3013 2 4 1.5279
254 3 1.42 1.0909 2 4 1.2570
255 3 2.25 1.0744 2 3 0.9415
256 2 1.82 0.7845 1 1 1.2709
257 4 2.27 1.4064 2 4 1.2109
258 3 1.17 1.0777 2 4 1.6192
259 2 2.31 0.7886 1 2 0.7190
260 1 0.95 0.4721 1 1 1.3293
261 3 2.07 1.0440 2 3 1.7386
262 2 1.56 0.6255 1 1 0.8514
263 3 3.46 0.9941 2 3 0.8802
264 3 3.05 1.0371 2 3 0.9877
265 2 0.20 0.7537 1 2 0.9633
266 2 2.05 0.7549 1 1 1.4834
267 2 2.64 0.6588 1 1 0.7584
268 1 2.40 0.3790 1 2 0.7114
269 3 2.21 0.9947 2 4 0.6817
270 3 3.08 1.0859 2 3 1.2454
271 4 1.98 1.5266 2 4 0.9781
272 2 2.68 0.6820 1 1 2.1934
273 2 0.97 0.6969 1 2 0.7918
274 3 2.58 0.9897 2 3 1.1355
275 2 1.73 0.5583 1 2 1.7368
276 3 1.62 1.0300 2 3 1.5458
277 3 2.41 1.0063 2 3 2.0981
278 1 2.02 0.3300 1 1 1.0441
279 4 1.92 1.3410 2 4 1.1374
280 4 1.79 1.4596 2 4 0.9868
281 2 1.50 0.6326 1 1 0.9541
282 3 3.16 1.0076 2 3 1.6109
283 3 1.11 0.9910 2 3 1.5054
284 2 2.16 0.6176 1 1 1.8277
285 2 1.58 0.5272 1 1 0.8732
286 3 2.56 1.0727 2 3 1.3655
287 3 2.34 0.8418 2 3 1.5973
288 2 1.63 0.6075 1 2 0.7794
289 3 1.92 0.9950 2 3 1.0911
290 1 3.24 0.2412 1 1 1.4064
291 3 2.44 1.0064 2 3 1.0770
292 1 2.55 0.3801 1 2 0.5850
293 2 1.51 0.6381 1 1 0.6325
294 1 2.06 0.5073 1 1 0.6864
295 4 2.09 1.4796 2 4 0.8501
296 3 2.81 1.0546 2 3 0.9030
297 3 2.10 0.8869 2 3 1.3380
298 4 1.81 1.5355 2 4 1.3229
299 3 2.04 1.1241 2 3 1.4928
300 4 2.24 1.4088 2 4 1.3200
301 2 1.60 0.6932 1 2 1.7278
302 1 2.54 0.3829 1 1 0.8087
303 1 2.87 0.4337 1 2 0.9757
304 4 2.31 1.2955 2 4 1.5039
305 1 1.99 0.2737 1 1 1.2502
306 1 1.25 0.2947 1 1 0.5188
307 3 2.29 1.0043 2 3 1.2254
308 1 2.49 0.2936 1 2 1.2153
309 2 1.50 0.6657 1 1 0.9011
310 2 2.12 0.6343 1 2 0.7838
311 1 1.89 0.3212 1 1 1.6955
312 4 2.01 1.4059 2 4 1.0737
313 4 2.53 1.4167 2 4 0.8858
314 2 1.32 0.6466 1 2 0.5692
315 3 2.66 0.9728 2 4 1.4658
316 1 2.56 0.3672 1 1 0.8935
317 3 1.88 0.9241 2 3 1.2331
318 3 3.63 0.9531 2 3 1.5663
319 1 1.51 0.4427 1 1 0.6618
320 4 1.77 1.4497 2 4 0.9143
321 4 2.34 1.3909 2 4 0.8605
322 4 1.09 1.3378 2 4 1.3773
323 1 2.35 0.2813 1 1 1.1611
324 2 1.70 0.6957 1 2 1.1859
325 1 1.89 0.2987 1 2 1.3291
326 4 1.94 1.3933 2 3 3.4185
327 2 2.79 0.6461 1 1 1.1826
328 4 2.50 1.3709 2 4 1.2777
329 3 0.99 1.0989 2 3 1.1457
330 1 2.95 0.2980 1 1 1.2023
331 4 2.53 1.3776 2 4 1.5210
332 2 2.12 0.7384 1 2 2.0828
333 1 1.31 0.3257 1 2 1.4613
334 1 1.82 0.2465 1 2 1.6418
335 3 2.47 0.9346 2 3 1.7988
336 2 2.12 0.6749 1 1 1.1328
337 2 0.85 0.7469 1 1 0.9741
338 1 2.86 0.2775 1 2 0.7262
339 3 2.16 1.1799 2 4 0.8086
340 4 1.54 1.4399 2 4 0.9275
341 1 1.66 0.3666 1 1 0.9450
342 4 2.14 1.3126 2 4 0.8658
343 2 0.91 0.6073 1 2 1.1820
344 2 1.69 0.6952 1 2 0.9172
345 3 1.75 1.1413 2 3 1.4236
346 3 1.32 0.9211 2 3 1.1414
347 4 3.26 1.4724 2 4 2.4147
348 1 1.88 0.2514 1 2 2.5637
349 4 1.49 1.3739 2 4 1.3307
350 4 2.73 1.2989 2 4 1.6277
351 4 1.56 1.4828 2 4 1.5372
352 2 1.60 0.6308 1 2 2.1464
353 4 3.39 1.4912 2 4 1.2023
354 2 0.75 0.6653 1 1 0.8248
355 2 2.53 0.7831 1 2 0.9750
356 1 1.43 0.2934 1 1 2.0792
357 1 1.21 0.3112 1 1 0.8018
358 1 1.57 0.3119 1 1 1.1529
359 3 1.54 0.8637 2 4 2.1053
360 2 2.43 0.6434 1 2 3.9714
361 4 1.69 1.4037 2 4 0.9610
362 4 1.79 1.3128 2 4 1.6580
363 4 2.65 1.3502 2 4 1.0141
364 4 1.26 1.3442 2 4 1.2283
365 3 1.65 0.9156 2 3 0.9855
366 1 1.66 0.3249 1 1 2.2328
367 3 2.60 1.1900 2 3 1.2294
368 2 2.57 0.6835 1 2 2.2989
369 3 2.26 1.1253 2 4 1.7645
370 3 2.15 1.0756 2 3 2.5641
371 2 3.19 0.6619 1 2 0.9148
372 2 1.21 0.6200 1 2 0.8211
373 2 2.29 0.7752 1 2 0.7553
374 1 3.07 0.1514 1 1 0.8123
375 1 2.91 0.3345 1 2 1.1386
376 2 1.47 0.6518 1 2 0.6759
377 1 0.82 0.3098 1 1 1.0321
378 2 2.25 0.6668 1 2 0.7736
379 1 2.01 0.2141 1 1 1.4779
380 3 2.52 1.0535 2 3 1.9138
381 1 1.80 0.3080 1 1 1.7470
382 1 2.84 0.2537 1 1 1.1552
383 3 2.34 0.9760 2 3 1.2918
384 3 2.75 1.0975 2 3 1.3511
385 2 2.08 0.8721 1 2 1.4955
386 1 2.45 0.3571 1 1 1.6660
387 3 1.97 1.0016 2 3 1.2055
388 2 2.07 0.6514 1 1 3.5801
389 2 0.83 0.7657 1 2 1.4658
390 3 2.99 0.9615 2 3 2.6374
391 1 0.85 0.3814 1 1 1.7376
392 1 2.10 0.1963 1 1 1.2585
393 2 2.48 0.7723 1 2 1.6551
394 3 1.96 1.0011 2 3 2.7153
395 1 2.31 0.2926 1 2 1.9960
396 4 1.14 1.2842 2 3 2.8500
397 3 1.68 1.0321 2 4 3.2134
398 4 1.51 1.4660 2 4 1.8978
399 1 0.55 0.3363 1 2 2.0441
400 1 2.93 0.3210 1 1 1.7284
401 2 2.31 0.6931 1 2 2.1482
402 2 2.15 0.6422 1 2 1.1720
403 2 0.24 0.7894 1 2 1.4679
404 2 1.57 0.6980 1 2 1.3438
405 3 2.77 0.9600 2 3 1.4889
406 2 3.09 0.7464 1 2 1.2200
407 2 1.66 0.6738 1 2 0.9560
408 2 1.43 0.7396 1 2 1.2746
409 4 2.61 1.4437 2 4 0.8706
410 4 1.84 1.3275 2 4 1.3468
411 2 2.76 0.5945 1 1 1.0353
412 1 1.90 0.3038 1 1 0.6885
413 1 2.05 0.3400 1 1 0.8844
414 4 1.47 1.4812 2 4 0.9376
415 2 3.37 0.7059 1 2 1.2813
416 1 2.38 0.2745 1 1 1.0445
417 2 1.83 0.7164 1 2 1.9133
418 4 1.88 1.3020 2 4 1.0508
419 2 2.25 0.7675 1 2 0.9835
420 4 2.38 1.3801 2 4 0.9109
421 3 1.88 1.0319 2 3 1.7537
422 2 2.65 0.6205 1 2 1.2660
423 1 1.52 0.2988 1 1 1.1338
424 3 1.71 1.0969 2 3 1.2310
425 2 1.48 0.6872 1 2 1.2444
426 2 1.85 0.5334 1 2 1.1608
427 3 1.70 0.9169 2 3 1.6176
428 1 2.21 0.3055 1 1 1.9353
429 2 1.65 0.7820 1 2 0.8399
430 3 2.25 1.0057 2 3 1.2308
431 4 1.90 1.3338 2 4 2.5548
432 4 1.01 1.5361 2 4 0.9144
433 2 0.97 0.6632 1 2 1.3406
434 2 0.28 0.7445 1 2 1.2778
435 3 2.16 1.0372 2 3 2.3531
436 1 1.14 0.3149 1 1 0.8246
437 3 3.02 1.0854 2 3 2.2229
438 4 1.78 1.3029 2 4 0.7881
439 2 2.85 0.6521 1 2 3.0357
440 4 2.92 1.4418 2 4 1.4876
441 4 2.26 1.2912 2 4 0.9545
442 2 2.98 0.6052 1 2 1.6594
443 1 2.10 0.2831 1 1 2.0716
444 3 2.68 1.1065 2 3 2.1229
445 4 1.40 1.4148 2 4 0.7961
446 4 1.11 1.3364 2 4 1.0753
447 4 0.96 1.3636 2 4 0.8231
448 1 1.67 0.1766 1 2 0.8215
449 4 1.95 1.4170 2 4 1.2679
450 2 2.40 0.8106 1 2 0.8475
451 3 1.72 1.0099 2 3 2.8928
452 2 1.98 0.6402 1 2 1.1105
453 1 1.68 0.1837 1 1 0.6971
454 4 0.20 1.5134 2 4 1.2283
455 4 0.29 1.3629 2 3 1.3217
456 3 1.27 1.0216 2 4 0.8116
457 3 1.94 1.0645 2 3 1.0017
458 3 2.45 1.0943 2 3 0.8005
459 3 2.62 0.9856 2 3 1.0474
460 3 1.22 1.0267 2 3 0.9398
461 1 1.89 0.3469 1 1 1.5657
462 1 2.64 0.3488 1 1 1.0772
463 4 1.89 1.4029 2 4 2.4733
464 1 2.72 0.3872 1 2 1.1164
465 4 1.09 1.5133 2 4 1.0702
466 1 2.71 0.2802 1 1 1.6182
467 3 1.58 0.9820 2 3 1.5599
468 1 2.70 0.3509 1 2 0.9763
469 1 1.60 0.2051 1 1 0.7604
470 3 2.24 1.0724 2 3 1.2173
471 4 2.64 1.5394 2 4 0.6715
472 2 1.95 0.8272 1 2 0.8677
473 1 1.84 0.2751 1 1 0.6798
474 4 2.99 1.2895 2 3 1.1316
475 1 1.21 0.3540 1 1 0.9328
476 2 1.83 0.6448 1 2 1.4144
477 3 1.10 1.1089 2 3 1.3961
478 3 3.22 1.1227 2 3 1.3387
479 2 3.03 0.5818 1 2 1.1718
480 3 1.60 1.1404 2 3 3.0759
481 4 3.09 1.3473 2 4 1.3663
482 2 2.03 0.6338 1 1 2.2861
483 4 3.85 1.3632 2 4 1.1366
484 1 1.59 0.2724 1 1 1.0738
485 3 1.33 0.9942 2 3 2.0140
486 1 1.45 0.2769 1 1 1.1473
487 3 2.39 0.9496 2 3 1.4519
488 1 1.68 0.3576 1 2 1.4964
489 1 0.20 0.3023 1 1 1.1147
490 1 2.51 0.2257 1 1 0.7727
491 4 2.33 1.4356 2 4 0.7969
492 1 2.96 0.3155 1 1 1.0679
493 1 0.79 0.3786 1 1 0.9280
494 2 2.46 0.7122 1 2 1.5614
495 4 0.89 1.4668 2 4 1.3779
496 4 1.27 1.2794 2 4 1.7937
497 3 1.57 1.0066 2 3 1.3125
498 4 1.12 1.4342 2 4 1.3623
499 1 2.03 0.3642 1 2 1.1862
500 1 0.69 0.1626 1 1 1.2254
501 2 1.90 0.5988 3 3 4.6291
502 3 1.47 1.0667 3 2 2.4191
503 2 3.29 0.7804 3 2 4.1511
504 3 2.15 1.0332 3 3 2.7168
505 2 2.32 0.8994 3 3 2.1090
506 3 1.00 1.0234 3 2 4.3582
507 3 1.77 1.0688 3 2 3.2756
508 3 2.09 1.0885 3 3 4.1972
509 2 2.21 0.6988 3 3 1.2488
510 3 1.75 0.9555 3 3 3.3247
511 3 1.36 1.0445 3 2 0.8842
512 2 2.53 0.6370 3 2 0.7830
513 2 1.98 0.6690 3 2 1.4540
514 2 0.68 0.5971 3 2 0.8653
515 2 2.67 0.6730 3 2 0.7330
516 2 2.43 0.7126 3 2 1.4618
517 3 2.11 1.1184 3 3 1.1049
518 2 1.10 0.7184 3 2 0.7227
519 2 1.15 0.7061 3 2 0.8524
520 3 1.90 1.1569 3 3 0.6244
521 3 1.01 1.1203 3 3 0.7262
522 2 1.75 0.6628 3 2 0.9757
523 2 2.36 0.6867 3 2 1.0471
524 3 1.69 1.1018 3 3 1.0108
525 3 2.19 1.0319 3 3 0.8082
526 2 0.85 0.7391 3 2 0.8544
527 3 2.29 0.9998 3 3 2.3625
528 3 0.85 0.9204 3 2 1.1369
529 3 2.31 0.9612 3 2 1.0576
530 3 0.89 0.9779 3 2 0.6858
531 3 1.31 1.1449 3 2 1.6642
532 3 1.51 0.9350 3 2 1.6593
533 2 1.00 0.7013 3 2 0.6467
534 3 2.75 1.1466 3 3 0.8111
535 3 1.14 1.0006 3 3 1.8487
536 2 1.53 0.5421 3 2 1.0195
537 2 2.62 0.6511 3 2 0.6733
538 2 2.46 0.7811 3 2 1.4369
539 2 2.15 0.6716 3 2 0.5932
540 3 1.76 0.9841 3 3 0.5195
541 3 1.18 1.0339 3 2 0.9531
542 3 3.25 0.9719 3 2 0.6813
543 3 1.36 0.9232 3 2 0.8628
544 2 2.38 0.6466 3 2 0.8157
545 3 1.82 1.0618 3 2 0.7892
546 3 1.22 0.9695 3 2 1.1321
547 2 2.75 0.6966 3 3 1.3647
548 2 2.55 0.6575 3 3 0.4998
549 2 0.97 0.7164 3 3 0.4141
550 3 0.60 0.9946 3 2 1.7079
551 2 1.89 0.6094 3 3 3.2503
552 3 0.58 1.0240 3 2 0.7167
553 2 2.63 0.8389 3 3 0.7184
554 3 3.63 0.9482 3 3 1.1679
555 3 2.69 0.9625 3 3 0.6789
556 2 3.08 0.7375 3 3 0.6900
557 2 2.08 0.7147 3 3 0.6928
558 2 1.90 0.6453 3 3 0.5117
559 2 1.94 0.6111 3 3 0.7776
560 2 1.89 0.7053 3 3 0.7043
561 2 1.86 0.8093 3 3 0.6907
562 2 2.35 0.6805 3 3 0.4374
563 2 2.26 0.7508 3 3 0.5148
564 2 1.73 0.6055 3 3 2.1325
565 2 2.73 0.6099 3 3 1.2044
566 3 0.85 1.0236 3 2 0.6661
567 2 2.71 0.6869 3 3 0.8057
568 3 2.77 1.0662 3 2 0.5398
569 3 1.95 1.0594 3 2 0.4609
570 2 2.72 0.6993 3 2 0.3605
571 3 1.65 1.0098 3 2 0.6084
572 3 1.35 1.0466 3 2 0.5508
573 2 0.45 0.6283 3 3 0.5752
574 2 2.41 0.6376 3 3 0.9828
575 3 1.23 1.1184 3 3 0.8774
576 2 0.20 0.7060 3 2 1.7686
577 2 0.94 0.7116 3 3 1.5751
578 3 1.85 1.0000 3 3 0.7898
579 2 1.78 0.7397 3 3 0.5969
580 3 1.97 1.0445 3 3 0.6033
581 3 1.21 1.0113 3 3 0.5055
582 3 1.12 0.9388 3 3 0.6277
583 3 1.99 0.9419 3 3 0.5450
584 3 1.12 0.9776 3 3 0.3851
585 2 1.71 0.7542 3 3 0.4642
586 2 1.34 0.5800 3 3 0.5642
587 2 1.84 0.6850 3 3 0.4358
588 2 2.04 0.6159 3 3 0.5050
589 3 2.41 0.9376 3 3 0.3793
590 3 2.38 0.8761 3 3 0.3143
591 3 3.14 1.0475 3 3 0.2443
592 3 2.58 0.9485 3 2 0.5768
593 3 1.68 1.0860 3 2 0.5438
594 2 2.41 0.6167 3 3 0.5682
595 3 1.78 1.1250 3 2 0.4482
596 2 2.33 0.7096 3 3 0.5884
597 3 2.34 1.0168 3 2 0.7234
598 3 1.56 0.9946 3 2 0.6528
599 2 2.40 0.6767 3 3 0.9213
600 2 1.95 0.7670 3 2 0.4746
