# Supplementary material for: The effect of training methodology on knowledge representation in categorization
Source: PLoS One. 2017 Aug 28;12(8):e0183904. doi: 10.1371/journal.pone.0183904 (PMC5573135; doi:10.1371/journal.pone.0183904)
Supplement: S1 File — This file contains the raw data from the experiments reported in this manuscript. (ZIP) [file pone.0183904.s001.zip › raw_data/Exp1/AB/rb_xfer_mixed_feedback_2_cond_1_sub_2.dat]

  1 1 1.84 0.2751 1 1 2.0699
  2 2 2.57 0.6835 1 2 0.8489
  3 1 2.35 0.2671 1 1 1.3101
  4 2 0.94 0.7116 1 2 0.7684
  5 2 3.08 0.7375 1 2 2.0009
  6 1 2.48 0.1957 1 1 1.1268
  7 1 3.12 0.2976 1 1 3.6410
  8 4 2.27 1.4064 2 3 1.9802
  9 1 1.82 0.2465 1 1 2.7228
 10 4 2.40 1.5076 2 4 4.8917
 11 1 1.14 0.3149 1 1 2.3642
 12 1 1.98 0.3373 1 2 3.5073
 13 3 1.57 1.0066 2 4 3.5082
 14 3 2.29 1.0043 2 3 1.8851
 15 2 2.30 0.6727 1 99 8.3837
 16 4 2.01 1.4059 2 3 2.3842
 17 2 2.05 0.7549 1 1 3.7744
 18 4 2.16 1.4437 2 4 1.7645
 19 1 3.26 0.2446 1 1 1.7560
 20 1 1.71 0.2132 1 1 0.9401
 21 4 1.37 1.3572 2 4 3.7896
 22 4 1.89 1.4029 2 4 0.8030
 23 4 1.85 1.3875 2 4 0.6017
 24 2 1.60 0.6308 1 1 3.0409
 25 1 2.45 0.3571 1 1 2.7809
 26 1 2.24 0.2099 1 1 1.4511
 27 1 1.72 0.3477 1 1 1.6555
 28 2 2.15 0.6422 1 2 1.2676
 29 3 2.69 0.9625 2 4 2.4553
 30 4 0.57 1.4767 2 3 1.5313
 31 4 2.71 1.3013 2 3 3.1561
 32 3 1.88 0.8945 2 4 2.0512
 33 2 1.83 0.6448 1 2 3.2474
 34 2 2.79 0.6461 1 2 4.5944
 35 1 1.91 0.2917 1 1 0.9508
 36 1 2.70 0.3509 1 99 6.7998
 37 1 1.09 0.2352 1 1 1.1768
 38 4 3.85 1.3632 2 4 1.7207
 39 3 1.54 0.8637 2 4 1.3142
 40 4 1.81 1.5355 2 4 1.0601
 41 3 2.86 0.8874 2 3 0.6969
 42 4 2.67 1.4748 2 4 0.6039
 43 3 1.78 1.1250 2 4 1.8909
 44 3 2.15 1.0756 2 3 0.8935
 45 3 1.97 1.1531 2 3 0.4812
 46 2 2.85 0.6521 1 2 3.0452
 47 3 1.17 1.0777 2 3 1.6970
 48 1 2.55 0.3801 1 1 1.7312
 49 1 2.63 0.3301 1 1 1.3961
 50 2 2.40 0.6767 1 1 3.1304
 51 4 1.09 1.5133 2 3 2.4318
 52 1 1.25 0.2947 1 1 1.8041
 53 3 0.67 0.9620 2 3 1.8184
 54 3 1.01 1.1203 2 3 2.4717
 55 4 0.50 1.3852 2 4 4.1229
 56 3 1.16 0.9406 2 3 2.1066
 57 3 1.88 0.9241 2 3 4.4206
 58 1 2.35 0.2813 1 1 3.6080
 59 1 1.67 0.1766 1 1 2.1248
 60 3 1.92 0.9950 2 3 3.3099
 61 1 1.60 0.2051 1 1 1.8950
 62 1 2.79 0.3211 1 1 2.7770
 63 2 0.85 0.7391 1 1 2.4159
 64 3 1.97 1.0016 2 3 3.8447
 65 4 2.37 1.3651 2 99 5.0082
 66 2 2.71 0.6869 1 2 3.0744
 67 4 1.14 1.2842 2 3 3.7410
 68 3 0.55 1.1317 2 3 4.3164
 69 4 1.88 1.5007 2 4 1.5397
 70 3 1.91 1.0578 2 3 2.3566
 71 1 1.94 0.2655 1 1 2.1487
 72 2 1.11 0.5499 1 1 1.3965
 73 3 3.02 1.0854 2 3 4.2670
 74 2 0.73 0.7321 1 2 3.3407
 75 1 2.02 0.3300 1 1 2.8683
 76 4 1.27 1.3051 2 3 3.9187
 77 4 1.79 1.4596 2 4 1.2788
 78 3 2.05 1.1482 2 3 1.8979
 79 2 2.35 0.6805 1 2 3.2922
 80 4 2.02 1.4231 2 4 1.9337
 81 4 1.69 1.4037 2 4 4.1826
 82 1 1.21 0.3112 1 1 2.9396
 83 4 1.15 1.4260 2 4 2.1714
 84 1 3.06 0.3526 1 1 1.7545
 85 2 1.20 0.6720 1 1 2.7389
 86 1 1.96 0.2515 1 1 3.5870
 87 2 2.12 0.6749 1 2 1.2164
 88 2 2.48 0.7723 1 2 1.9024
 89 3 2.11 1.1184 2 3 1.8164
 90 2 1.11 0.7385 1 1 3.7979
 91 1 1.64 0.1826 1 1 3.3545
 92 3 2.16 1.1799 2 3 1.6017
 93 2 1.84 0.7034 1 2 3.0717
 94 3 1.32 0.9211 2 3 3.1944
 95 3 2.52 1.0535 2 4 2.1680
 96 1 1.52 0.2988 1 1 2.4313
 97 2 0.83 0.7657 1 2 3.2197
 98 3 2.09 1.0885 2 3 2.0881
 99 1 1.77 0.2283 1 1 3.7305
100 2 1.14 0.7220 1 2 2.4339
101 2 0.20 0.7537 1 99 6.4267
102 1 0.79 0.3786 1 2 3.7473
103 4 1.42 1.5420 2 4 1.4501
104 4 2.30 1.4760 2 4 2.3023
105 4 1.11 1.3364 2 4 1.8082
106 3 2.58 0.9897 2 3 3.1105
107 3 2.44 1.0064 2 3 4.9195
108 2 2.12 0.6343 1 1 1.6866
109 2 1.65 0.7278 1 2 3.7696
110 1 2.71 0.2802 1 1 3.1433
111 1 2.64 0.3488 1 1 1.5113
112 2 1.48 0.6872 1 2 0.6089
113 3 1.11 0.9910 2 3 1.6801
114 2 2.16 0.6176 1 2 1.2030
115 2 1.78 0.7397 1 2 1.0015
116 2 3.13 0.6785 1 2 0.9043
117 4 2.78 1.4177 2 4 1.2511
118 2 2.15 0.6716 1 2 1.5358
119 4 1.09 1.3378 2 4 2.3929
120 1 2.11 0.2623 1 1 1.6801
121 1 1.88 0.2514 1 1 1.4661
122 4 1.88 1.3020 2 4 0.8219
123 4 1.40 1.4148 2 4 0.9560
124 1 2.01 0.2141 1 2 1.3087
125 4 2.64 1.5394 2 4 1.0153
126 2 1.71 0.7542 1 2 1.1655
127 3 2.41 1.0063 2 4 1.3655
128 1 1.31 0.3257 1 1 1.3732
129 1 1.24 0.3545 1 1 1.5410
130 4 2.62 1.3164 2 4 1.7661
131 3 1.77 1.0688 2 3 3.4057
132 2 1.28 0.6088 1 2 2.4986
133 1 2.38 0.1613 1 1 1.7722
134 1 1.00 0.1900 1 1 1.2597
135 3 2.99 0.9615 2 3 1.3043
136 1 1.80 0.3177 1 1 1.3549
137 1 1.68 0.1837 1 1 3.1633
138 3 2.21 1.0277 2 3 2.0337
139 2 2.33 0.7096 1 2 2.4703
140 3 1.67 0.8981 2 4 2.6894
141 3 1.30 1.1009 2 4 1.6275
142 1 0.47 0.2982 1 1 2.5292
143 3 2.47 0.9346 2 3 2.8494
144 4 1.27 1.2794 2 4 1.5889
145 1 2.21 0.3055 1 1 1.8679
146 4 3.26 1.4724 2 4 1.7913
147 3 2.19 1.0319 2 3 2.0460
148 2 2.25 0.7675 1 2 2.0181
149 4 1.83 1.4592 2 4 0.7673
150 4 2.38 1.3801 2 4 1.0155
151 3 1.12 0.9388 2 99 5.4944
152 4 1.98 1.5266 2 4 2.3412
153 3 2.58 1.0947 2 3 1.8296
154 2 1.90 0.6527 1 2 4.0104
155 3 1.62 1.0300 2 3 1.7029
156 3 1.60 1.0443 2 3 1.6650
157 4 1.80 1.3858 2 4 1.0526
158 4 1.47 1.4812 2 4 0.8493
159 2 1.85 0.5334 1 2 2.3822
160 3 2.34 1.0168 2 3 1.7087
161 1 1.90 0.3038 1 1 1.6389
162 3 1.82 1.0618 2 4 2.0759
163 1 2.95 0.2980 1 2 2.6392
164 3 1.85 1.0000 2 3 2.8114
165 1 1.89 0.2987 1 1 3.7208
166 2 2.32 0.8994 1 1 1.4488
167 1 1.43 0.2305 1 1 2.3092
168 3 2.62 1.0502 2 3 2.3671
169 3 1.58 0.9820 2 3 1.3339
170 1 2.40 0.3790 1 2 2.8870
171 2 2.62 0.6511 1 2 1.4093
172 2 2.76 0.6158 1 2 1.4717
173 4 1.16 1.3504 2 4 2.2038
174 2 2.53 0.7831 1 2 2.3693
175 2 1.72 0.6455 1 2 1.3284
176 1 2.12 0.3369 1 1 3.0734
177 4 2.99 1.2895 2 4 1.0439
178 3 1.93 1.0377 2 4 0.9934
179 3 2.34 0.8418 2 3 2.6171
180 4 1.74 1.4487 2 4 1.5257
181 1 1.97 0.2911 1 1 3.0234
182 3 1.56 0.9946 2 3 1.7879
183 4 0.96 1.3636 2 4 0.7148
184 1 2.54 0.3829 1 1 1.7171
185 1 1.45 0.2769 1 1 0.8547
186 4 2.09 1.4796 2 4 1.1956
187 2 1.69 0.6952 1 2 1.4823
188 4 2.50 1.3709 2 4 1.8453
189 2 1.10 0.7184 1 2 3.8814
190 4 1.36 1.4291 2 4 2.2119
191 4 2.24 1.3698 2 4 0.9603
192 1 2.87 0.4337 1 1 1.6732
193 4 2.26 1.3531 2 4 1.6528
194 4 0.76 1.3332 2 4 2.9371
195 4 1.67 1.3953 2 4 1.3372
196 1 2.19 0.2508 1 1 0.8100
197 4 2.34 1.3909 2 4 1.2491
198 2 2.76 0.5945 1 2 1.0377
199 3 3.22 1.1227 2 4 0.9552
200 1 2.72 0.3872 1 1 1.9640
201 2 1.67 0.5153 1 99 7.2614
202 1 1.80 0.3204 1 2 0.8680
203 3 1.72 1.1195 2 4 0.9761
204 2 2.75 0.6966 1 2 1.1845
205 2 1.87 0.7000 1 2 0.5917
206 3 2.39 0.9496 2 4 0.6315
207 2 1.50 0.6326 1 2 0.7491
208 3 1.55 0.9866 2 4 0.2621
209 1 1.96 0.2401 1 2 0.4668
210 4 2.92 1.4418 2 4 0.9272
211 3 1.42 1.0909 2 4 0.6973
212 2 2.31 0.6931 1 1 0.4204
213 3 2.68 1.1065 2 3 0.6350
214 3 1.47 1.0667 2 3 0.4402
215 1 2.25 0.2398 1 2 0.3581
216 3 1.89 1.0169 2 4 0.4717
217 1 0.52 0.3146 1 2 0.6522
218 2 2.38 0.6466 1 2 0.3291
219 3 0.85 1.0236 2 4 0.3552
220 2 1.63 0.6075 1 1 0.6124
221 2 2.03 0.6338 1 2 2.4909
222 4 2.60 1.3274 2 4 0.8932
223 3 0.99 1.0989 2 4 1.1447
224 2 3.37 0.7059 1 2 1.8174
225 1 2.15 0.2376 1 2 3.7029
226 2 0.97 0.7164 1 2 1.8476
227 3 2.12 0.9780 2 4 1.5398
228 1 0.85 0.3814 1 2 0.8686
229 2 1.95 0.7670 1 2 1.0728
230 3 0.58 1.0240 2 3 1.0450
231 2 2.88 0.8158 1 2 1.4574
232 4 2.22 1.4124 2 4 1.3422
233 2 1.61 0.6429 1 2 0.9593
234 2 1.53 0.5421 1 2 1.7522
235 1 2.96 0.3155 1 1 4.1044
236 1 1.89 0.3212 1 2 1.6568
237 2 1.21 0.6200 1 2 1.2531
238 3 1.94 1.0645 2 3 1.7217
239 4 2.27 1.5019 2 4 1.7953
240 1 3.03 0.3473 1 2 1.2092
241 4 2.49 1.4666 2 4 1.0479
242 3 1.27 0.9856 2 4 1.4366
243 3 1.23 1.1184 2 3 1.7699
244 3 2.34 0.9760 2 3 1.7773
245 1 2.65 0.3121 1 1 1.1848
246 3 2.49 0.9545 2 3 2.5281
247 1 2.10 0.2831 1 1 1.6088
248 1 1.28 0.3991 1 1 2.4155
249 1 1.89 0.3469 1 1 2.6121
250 3 2.77 0.9600 2 4 0.9933
251 2 1.84 0.6850 1 1 0.0231
252 3 2.10 0.8869 2 4 0.1981
253 4 2.53 1.3776 2 4 0.0853
254 2 2.87 0.6980 1 1 0.2173
255 2 1.51 0.6381 1 2 0.1522
256 2 1.82 0.7845 1 2 0.1375
257 3 2.24 1.0724 2 3 0.2039
258 1 0.55 0.3363 1 1 0.1951
259 4 2.29 1.2636 2 4 0.1305
260 3 3.63 0.9482 2 3 0.0686
261 2 2.12 0.7384 1 1 0.2892
262 3 1.10 0.9355 2 4 0.2615
263 1 1.69 0.3962 1 1 0.2339
264 2 1.34 0.5800 1 1 0.0718
265 2 2.59 0.7434 1 1 0.0127
266 4 1.33 1.3978 2 3 0.2997
267 4 0.72 1.3434 2 4 0.2949
268 2 3.29 0.7804 1 1 0.2023
269 1 2.14 0.3556 1 1 0.0256
270 4 1.54 1.4399 2 3 0.2325
271 1 1.77 0.3536 1 2 0.2385
272 4 1.78 1.3029 2 4 0.3486
273 4 2.02 1.4890 2 4 0.3418
274 4 0.49 1.3514 2 4 0.2637
275 2 2.81 0.6586 1 2 0.0683
276 1 1.11 0.3017 1 2 0.0969
277 4 2.31 1.2955 2 4 0.3245
278 3 1.71 1.0567 2 4 0.2711
279 2 2.23 0.7347 1 2 0.2757
280 3 1.57 1.0262 2 4 0.2886
281 2 2.04 0.6159 1 2 0.0925
282 2 2.43 0.6434 1 1 0.1126
283 1 2.38 0.3946 1 2 0.0834
284 3 2.26 1.1253 2 3 0.0475
285 4 1.90 1.3338 2 3 0.2931
286 2 1.73 0.5583 1 1 0.4090
287 4 1.73 1.4543 2 4 0.3526
288 3 1.65 1.0098 2 3 0.0815
289 4 2.32 1.4923 2 3 0.3657
290 2 2.43 0.7126 1 2 0.2866
291 3 1.68 1.0321 2 4 0.5303
292 4 0.80 1.4215 2 4 0.1240
293 1 1.61 0.1956 1 1 0.1668
294 3 3.25 0.9719 2 4 0.0396
295 2 2.31 0.7886 1 2 0.3179
296 1 0.20 0.3023 1 2 0.1682
297 3 3.08 1.0859 2 4 0.0732
298 2 1.62 0.7936 1 1 0.0700
299 2 1.75 0.6628 1 2 0.3947
300 3 2.16 0.9763 2 4 0.3299
301 3 0.85 0.9204 2 3 1.3076
302 3 3.63 0.9531 2 3 1.2301
303 3 3.14 1.0161 2 3 1.1392
304 4 1.56 1.4828 2 4 1.7727
305 3 1.39 0.9501 2 3 1.3882
306 3 1.33 0.9942 2 3 1.4282
307 2 1.70 0.6737 1 2 1.3284
308 3 1.90 1.1569 2 3 3.0656
309 1 2.49 0.2936 1 1 1.2840
310 1 2.00 0.3362 1 1 2.6154
311 2 0.91 0.6073 1 1 3.6202
312 1 1.67 0.4219 1 1 2.9524
313 2 2.42 0.6883 1 2 0.9675
314 1 2.39 0.3219 1 1 1.1517
315 2 2.20 0.6801 1 1 2.0003
316 2 2.53 0.6370 1 2 0.8383
317 1 2.37 0.3204 1 2 1.3959
318 3 1.75 1.0629 2 3 1.5064
319 1 2.65 0.2477 1 1 2.0528
320 1 2.51 0.2257 1 1 0.9687
321 4 2.16 1.5294 2 4 1.2009
322 1 1.43 0.2934 1 1 1.2475
323 4 1.92 1.3410 2 4 1.3480
324 4 2.10 1.3896 2 4 0.9086
325 3 1.38 1.0222 2 3 1.1675
326 4 2.36 1.2798 2 3 2.0714
327 1 0.91 0.3186 1 1 1.9147
328 1 2.10 0.1963 1 1 2.5322
329 3 2.25 1.0744 2 99 5.9244
330 2 1.96 0.6827 1 2 1.4734
331 3 1.56 0.9553 2 3 1.8371
332 4 1.89 1.2922 2 4 1.2259
333 4 0.89 1.4668 2 4 0.7756
334 1 1.99 0.2737 1 1 1.8880
335 1 0.96 0.3685 1 2 2.6349
336 4 1.51 1.4660 2 4 0.8071
337 4 1.20 1.3894 2 4 1.3741
338 4 2.33 1.4356 2 4 0.9497
339 1 3.24 0.2412 1 2 1.5505
340 4 3.39 1.4912 2 4 1.2788
341 4 2.54 1.3869 2 4 1.2821
342 2 2.06 0.6905 1 2 1.8374
343 3 1.51 1.0135 2 4 1.7142
344 3 1.48 1.0870 2 4 3.5716
345 4 2.25 1.3526 2 4 1.0498
346 3 1.68 1.0860 2 3 1.3587
347 1 1.99 0.2656 1 2 1.4631
348 4 1.47 1.4461 2 4 0.7866
349 3 1.88 1.0319 2 3 2.5463
350 4 1.84 1.4883 2 4 0.8819
351 3 1.12 0.9776 2 3 1.7535
352 3 1.75 1.1413 2 3 1.5296
353 2 2.26 0.7508 1 1 1.9068
354 4 1.99 1.4022 2 4 1.5649
355 2 1.00 0.7013 1 1 3.5966
356 4 1.92 1.3279 2 4 1.2412
357 1 1.57 0.3119 1 1 1.5267
358 2 1.90 0.6453 1 2 3.6411
359 1 0.82 0.3098 1 1 1.6278
360 1 1.29 0.3541 1 1 1.5614
361 1 1.62 0.3228 1 2 1.1050
362 2 1.74 0.7121 1 2 0.9707
363 4 2.46 1.4183 2 4 1.1479
364 4 1.94 1.3933 2 4 1.2206
365 1 1.90 0.2041 1 2 1.1463
366 2 1.95 0.6287 1 2 1.4190
367 1 2.06 0.5073 1 2 1.3690
368 4 2.82 1.3875 2 4 0.8966
369 2 1.86 0.8093 1 2 2.2596
370 1 0.98 0.2099 1 1 1.4393
371 4 1.77 1.4497 2 4 0.8044
372 4 2.53 1.4167 2 4 1.6114
373 2 1.94 0.6684 1 2 2.0650
374 1 2.38 0.2745 1 1 3.2525
375 3 2.28 1.0855 2 4 1.7833
376 1 0.87 0.4142 1 2 1.0460
377 2 1.90 0.5988 1 2 3.6030
378 1 2.93 0.3210 1 2 0.9436
379 3 1.75 0.9555 2 3 1.9926
380 1 1.51 0.4427 1 2 2.7350
381 1 2.05 0.4041 1 2 0.9673
382 3 2.33 1.1284 2 4 1.4474
383 4 1.63 1.4234 2 4 1.0678
384 2 1.89 0.7053 1 2 0.9518
385 3 1.71 1.0969 2 4 1.0086
386 4 2.65 1.3502 2 4 1.3833
387 3 0.60 0.9946 2 3 1.8705
388 4 1.69 1.3901 2 4 4.1380
389 1 1.66 0.3666 1 1 2.0170
390 4 0.90 1.4658 2 4 1.1265
391 4 1.51 1.4522 2 4 0.7203
392 3 2.38 0.8761 2 3 1.3949
393 2 2.07 0.6514 1 2 1.4250
394 2 1.29 0.6731 1 2 2.1751
395 4 1.79 1.3128 2 4 1.5662
396 1 1.59 0.2724 1 1 2.6698
397 2 1.97 0.6233 1 1 2.1127
398 2 2.67 0.6730 1 2 1.2660
399 4 1.31 1.5355 2 4 0.9097
400 3 2.16 1.0372 2 4 2.5205
401 4 0.29 1.3629 2 3 0.0104
402 2 2.55 0.6575 1 2 0.1934
403 3 1.35 1.0466 2 3 0.1534
404 2 2.18 0.7763 1 2 0.3548
405 1 2.05 0.3400 1 1 0.7163
406 2 0.28 0.7445 1 2 0.0543
407 1 1.80 0.3080 1 2 0.7320
408 4 2.75 1.4245 2 3 0.1734
409 4 2.27 1.3964 2 3 1.0221
410 3 2.75 1.1466 2 3 0.1324
411 2 1.56 0.6255 1 1 0.9266
412 2 0.85 0.7469 1 2 0.0085
413 1 0.70 0.3711 1 1 0.3517
414 4 1.30 1.3643 2 3 0.0092
415 3 1.47 0.9698 2 4 0.5528
416 4 2.14 1.3126 2 4 0.0500
417 1 1.53 0.2023 1 1 0.7753
418 1 2.31 0.2926 1 2 0.0319
419 4 2.61 1.4437 2 3 0.0140
420 1 0.69 0.1626 1 1 0.7809
421 1 1.68 0.3576 1 1 0.0684
422 3 2.58 0.9485 2 3 0.0492
423 3 2.04 1.1241 2 3 0.8228
424 2 2.46 0.7122 1 2 1.1809
425 2 2.46 0.6278 1 2 0.9641
426 1 2.86 0.2775 1 1 2.9085
427 4 1.55 1.5706 2 4 2.2698
428 2 2.32 0.6200 1 2 1.4249
429 4 1.49 1.3739 2 4 0.9267
430 4 1.95 1.4197 2 4 1.5370
431 3 1.36 1.0445 2 3 1.6259
432 2 2.68 0.6820 1 2 3.1756
433 3 1.14 1.0006 2 3 2.0461
434 3 1.95 1.0594 2 3 1.5539
435 4 0.20 1.5134 2 4 2.2824
436 4 1.99 1.2965 2 4 2.0610
437 2 2.69 0.6426 1 1 1.4728
438 2 2.73 0.6099 1 1 1.5964
439 2 1.45 0.6138 1 2 2.1227
440 3 1.42 1.0960 2 3 1.6281
441 1 0.95 0.4721 1 99 5.3212
442 4 2.24 1.4088 2 4 1.6305
443 3 1.40 1.0474 2 3 3.8435
444 2 0.45 0.6283 1 2 1.8706
445 1 2.84 0.2537 1 1 1.4181
446 2 2.25 0.7893 1 1 2.5598
447 4 2.06 1.3779 2 4 1.8234
448 3 3.46 0.9941 2 3 1.8369
449 3 1.97 1.0445 2 4 2.0178
450 2 2.08 0.7147 1 2 1.8951
451 3 1.70 0.9169 2 3 1.7382
452 2 2.46 0.7811 1 2 2.3151
453 3 0.71 1.0878 2 3 1.6442
454 2 2.40 0.8106 1 2 2.7845
455 4 2.10 1.3932 2 4 0.8865
456 1 1.21 0.3540 1 1 1.0098
457 3 1.41 1.0376 2 3 1.1209
458 2 0.97 0.6969 1 2 1.2830
459 3 2.29 0.9998 2 4 0.8540
460 4 2.28 1.3931 2 4 0.8990
461 4 2.79 1.5124 2 4 0.6458
462 1 1.70 0.3889 1 1 0.8908
463 3 1.31 1.1449 2 3 1.1823
464 1 1.61 0.3607 1 1 0.8537
465 1 2.13 0.3784 1 1 0.7383
466 4 3.00 1.4175 2 4 0.8281
467 4 1.85 1.3578 2 4 1.2736
468 3 2.31 0.9612 2 3 2.6535
469 4 3.09 1.3473 2 4 0.8089
470 4 1.84 1.3275 2 4 1.2242
471 4 1.01 1.5361 2 4 0.7820
472 3 3.78 1.1189 2 4 0.8614
473 1 2.91 0.3345 1 1 1.7857
474 4 2.73 1.2989 2 3 2.0245
475 1 1.66 0.3101 1 1 1.2301
476 2 1.83 0.5907 1 2 2.3311
477 3 1.61 0.9867 2 3 3.2356
478 2 2.25 0.6668 1 2 1.4075
479 3 1.27 1.0216 2 3 1.1978
480 2 2.21 0.6988 1 2 4.6763
481 2 1.63 0.5063 1 1 1.7896
482 1 1.66 0.3249 1 1 1.5163
483 3 1.99 0.9419 2 3 1.8061
484 2 1.76 0.6131 1 1 3.1803
485 4 2.14 1.3157 2 3 1.1781
486 4 2.26 1.2912 2 4 1.8814
487 3 0.58 1.1624 2 4 1.4842
488 2 1.25 0.7049 1 2 2.1273
489 3 2.77 1.0662 2 3 1.1846
490 4 1.95 1.4170 2 4 1.1117
491 1 2.03 0.3642 1 1 2.8016
492 1 2.56 0.3672 1 2 2.5035
493 4 1.12 1.4342 2 4 1.3368
494 2 2.63 0.8389 1 2 2.0579
495 2 2.98 0.6052 1 2 2.0220
496 1 3.07 0.1514 1 1 1.4753
497 2 2.29 0.7752 1 2 0.8551
498 4 1.49 1.3250 2 4 1.1800
499 4 1.26 1.3442 2 4 1.0032
500 2 1.93 0.6742 1 1 2.8499
501 3 1.22 1.0267 3 2 1.4194
502 2 3.19 0.6619 3 99 7.8845
503 2 2.41 0.6376 3 2 2.1139
504 3 1.98 1.0297 3 2 1.7944
505 2 1.60 0.6932 3 3 1.7039
506 2 2.65 0.6205 3 3 1.2413
507 3 2.75 1.0975 3 2 1.0698
508 3 2.88 1.0116 3 2 0.8090
509 3 1.76 0.9841 3 3 1.2152
510 3 2.15 1.0332 3 2 2.5325
511 2 1.97 0.6427 3 3 0.6839
512 3 1.41 1.1003 3 2 0.9269
513 2 1.66 0.6738 3 3 0.6877
514 3 2.07 1.0440 3 2 0.4824
515 2 1.38 0.6372 3 3 0.4775
516 2 1.57 0.6980 3 3 0.9367
517 2 2.49 0.7136 3 3 1.1298
518 3 3.14 1.0475 3 2 0.8499
519 2 1.47 0.6518 3 3 3.3343
520 2 1.89 0.6094 3 2 0.8051
521 2 2.08 0.8721 3 2 1.9712
522 2 1.95 0.8272 3 3 0.8098
523 3 3.03 1.1195 3 3 1.0393
524 2 0.20 0.7060 3 3 2.4201
525 2 1.50 0.8563 3 2 1.2802
526 3 1.79 1.0360 3 2 0.5227
527 3 2.20 1.0301 3 2 0.9405
528 2 2.83 0.6349 3 3 0.7971
529 2 0.24 0.7894 3 3 0.8676
530 2 1.95 0.7221 3 3 1.5508
531 3 1.65 0.9156 3 2 1.1825
532 2 1.50 0.6657 3 2 0.7330
533 3 2.21 0.9947 3 2 0.7977
534 3 0.72 1.0300 3 2 0.6680
535 3 2.19 1.0708 3 2 0.7677
536 2 1.98 0.6690 3 3 0.9111
537 3 1.60 1.1404 3 2 0.4806
538 2 1.58 0.5272 3 3 0.6678
539 3 3.16 1.0076 3 2 0.6632
540 3 1.36 0.9232 3 2 0.7708
541 2 1.85 0.7361 3 2 0.7624
542 2 0.70 0.7991 3 3 1.1621
543 2 1.55 0.6765 3 3 1.8812
544 2 0.68 0.5971 3 3 0.8750
545 3 1.00 1.0234 3 2 1.0226
546 3 2.41 0.9376 3 2 2.2281
547 2 1.29 0.5842 3 3 1.8318
548 3 2.13 1.0685 3 2 1.0837
549 3 2.45 1.0943 3 2 0.5022
550 3 1.85 0.9715 3 2 0.5129
551 2 2.09 0.5484 3 2 2.0665
552 2 1.43 0.7396 3 2 0.8210
553 3 2.25 1.0057 3 2 0.5464
554 3 2.16 1.0791 3 2 0.5309
555 2 3.09 0.7464 3 3 0.6517
556 2 1.54 0.5976 3 3 0.4801
557 3 2.81 1.0546 3 2 0.6431
558 2 0.97 0.6632 3 3 0.6473
559 2 1.70 0.6957 3 3 0.9079
560 3 1.18 1.0339 3 2 0.8379
561 3 1.69 1.1018 3 2 0.8507
562 3 1.10 1.1089 3 2 0.5829
563 2 2.72 0.6993 3 3 1.2379
564 3 1.75 1.1055 3 2 0.5623
565 2 1.98 0.6402 3 3 0.4900
566 3 1.72 1.0099 3 2 0.6370
567 2 1.94 0.6111 3 3 0.6581
568 3 2.45 0.9318 3 2 0.9104
569 3 2.60 1.1900 3 2 0.7837
570 3 2.66 0.9728 3 2 0.8145
571 2 1.83 0.7164 3 3 1.2760
572 2 1.32 0.6466 3 2 0.7112
573 2 1.73 0.6055 3 2 0.5848
574 2 0.73 0.8078 3 2 0.5118
575 3 1.51 0.9350 3 2 1.6896
576 2 2.36 0.6867 3 3 0.9477
577 3 1.13 0.9757 3 3 1.5239
578 2 1.65 0.7820 3 3 3.0767
579 2 3.03 0.5818 3 3 2.3264
580 3 1.21 1.0113 3 3 1.8069
581 2 2.41 0.6167 3 3 1.7403
582 3 1.87 0.9686 3 3 1.7803
583 3 3.05 1.0371 3 2 0.5864
584 2 1.15 0.7061 3 3 0.7294
585 3 1.96 1.0011 3 2 0.6263
586 3 1.34 1.1219 3 2 0.6792
587 2 0.75 0.6653 3 3 0.6903
588 3 2.57 1.1428 3 2 0.6531
589 2 3.13 0.6437 3 2 0.5695
590 3 1.28 1.0929 3 2 0.7372
591 3 0.89 0.9779 3 2 0.5620
592 2 2.31 0.6637 3 2 0.6336
593 2 2.64 0.6588 3 3 1.1024
594 2 1.52 0.6765 3 3 1.8248
595 3 1.22 0.9695 3 2 0.5894
596 2 0.75 0.6426 3 3 1.1644
597 3 2.62 0.9856 3 2 0.9717
598 3 2.56 1.0727 3 2 0.6428
599 3 1.14 1.0370 3 3 1.4472
600 3 1.50 0.9528 3 2 3.8270
