# Supplementary material for: The effect of training methodology on knowledge representation in categorization
Source: PLoS One. 2017 Aug 28;12(8):e0183904. doi: 10.1371/journal.pone.0183904 (PMC5573135; doi:10.1371/journal.pone.0183904)
Supplement: S1 File — This file contains the raw data from the experiments reported in this manuscript. (ZIP) [file pone.0183904.s001.zip › raw_data/Exp1/AB/rb_xfer_mixed_feedback_2_cond_1_sub_20.dat]

  1 4 0.20 1.5134 2 3 2.7760
  2 2 2.31 0.6931 1 1 4.4709
  3 4 1.01 1.5361 2 3 1.7221
  4 1 2.87 0.4337 1 2 2.3076
  5 1 0.96 0.3685 1 1 4.0274
  6 2 1.15 0.7061 1 1 3.7914
  7 4 2.14 1.3126 2 3 4.9087
  8 2 2.68 0.6820 1 1 1.4924
  9 1 0.82 0.3098 1 1 1.4155
 10 3 0.85 1.0236 2 3 2.2230
 11 3 1.30 1.1009 2 3 0.8744
 12 4 2.36 1.2798 2 3 1.4944
 13 3 1.36 0.9232 2 3 1.4090
 14 3 1.72 1.1195 2 3 1.1194
 15 3 1.35 1.0466 2 3 0.8815
 16 2 1.97 0.6427 1 1 1.8211
 17 3 1.61 0.9867 2 3 1.6425
 18 1 1.70 0.3889 1 2 2.0875
 19 4 1.81 1.5355 2 4 1.8981
 20 2 3.09 0.7464 1 1 2.7016
 21 1 2.64 0.3488 1 1 1.0055
 22 2 2.23 0.7347 1 2 1.3963
 23 1 1.67 0.1766 1 1 4.0826
 24 3 1.58 0.9820 2 4 3.4217
 25 4 2.02 1.4231 2 4 1.0561
 26 3 2.49 0.9545 2 4 0.9888
 27 3 2.24 1.0724 2 3 0.7160
 28 1 1.09 0.2352 1 1 1.2466
 29 1 2.02 0.3300 1 2 2.6830
 30 1 2.05 0.4041 1 1 1.1972
 31 4 2.37 1.3651 2 4 1.6597
 32 1 1.96 0.2401 1 2 1.7914
 33 1 1.67 0.4219 1 1 1.4783
 34 1 1.61 0.1956 1 1 0.8653
 35 4 1.92 1.3410 2 4 2.1176
 36 2 2.18 0.7763 1 2 1.3828
 37 1 2.65 0.3121 1 1 1.6940
 38 2 1.95 0.7221 1 1 0.7361
 39 2 1.43 0.7396 1 1 0.8337
 40 4 2.53 1.3776 2 3 1.3826
 41 1 1.57 0.3119 1 2 1.2558
 42 2 1.20 0.6720 1 2 2.0831
 43 2 2.59 0.7434 1 1 1.3177
 44 3 1.76 0.9841 2 3 1.7276
 45 3 1.23 1.1184 2 4 1.4404
 46 1 2.84 0.2537 1 1 1.6295
 47 1 2.03 0.3642 1 1 1.0423
 48 3 1.40 1.0474 2 4 2.3759
 49 2 1.54 0.5976 1 1 2.1028
 50 1 1.69 0.3962 1 1 3.4168
 51 2 2.65 0.6205 1 1 1.6090
 52 3 1.27 0.9856 2 3 1.4954
 53 2 1.52 0.6765 1 1 1.0896
 54 4 1.78 1.3029 2 4 1.6450
 55 4 2.92 1.4418 2 3 1.3051
 56 1 2.38 0.1613 1 2 1.4679
 57 2 1.75 0.6628 1 2 1.7196
 58 2 1.65 0.7278 1 1 0.9370
 59 1 1.00 0.1900 1 1 1.1946
 60 3 2.16 1.0791 2 3 1.6573
 61 2 2.46 0.6278 1 2 2.0857
 62 1 0.91 0.3186 1 1 1.0720
 63 3 2.58 1.0947 2 4 1.4602
 64 3 2.04 1.1241 2 4 1.3199
 65 3 2.44 1.0064 2 3 1.2817
 66 2 1.70 0.6737 1 1 1.7010
 67 4 0.90 1.4658 2 99 5.9352
 68 3 1.97 1.1531 2 4 0.8354
 69 3 3.05 1.0371 2 3 1.0169
 70 1 1.91 0.2917 1 1 1.4470
 71 2 1.55 0.6765 1 2 0.8514
 72 2 2.08 0.8721 1 2 1.5765
 73 1 2.12 0.3369 1 1 1.7995
 74 2 1.38 0.6372 1 2 1.3896
 75 3 1.78 1.1250 2 3 1.7647
 76 1 2.37 0.3204 1 2 1.5962
 77 3 2.66 0.9728 2 4 1.7145
 78 2 2.98 0.6052 1 1 1.3000
 79 2 1.69 0.6952 1 1 1.3185
 80 2 2.63 0.8389 1 2 1.3845
 81 3 2.13 1.0685 2 4 3.5436
 82 2 2.81 0.6586 1 1 1.2070
 83 3 2.09 1.0885 2 3 2.3497
 84 2 1.53 0.5421 1 1 2.7349
 85 3 2.60 1.1900 2 3 1.9255
 86 4 2.16 1.4437 2 3 1.5269
 87 3 1.77 1.0688 2 4 1.8320
 88 1 0.20 0.3023 1 1 1.3568
 89 3 0.67 0.9620 2 3 4.0534
 90 1 3.12 0.2976 1 2 2.2715
 91 4 2.28 1.3931 2 3 2.5788
 92 4 0.76 1.3332 2 4 0.8247
 93 4 3.85 1.3632 2 3 1.4553
 94 1 1.80 0.3080 1 1 1.3957
 95 4 1.94 1.3933 2 99 5.0822
 96 4 1.85 1.3875 2 4 0.8330
 97 1 3.24 0.2412 1 1 1.0465
 98 3 2.19 1.0319 2 3 1.2994
 99 1 2.10 0.2831 1 1 1.1580
100 2 0.85 0.7469 1 2 1.3666
101 3 1.98 1.0297 2 3 1.5882
102 3 0.99 1.0989 2 4 1.2591
103 1 1.53 0.2023 1 1 1.1598
104 1 1.66 0.3249 1 2 1.1837
105 2 2.26 0.7508 1 1 0.8149
106 4 2.61 1.4437 2 4 1.5732
107 1 1.77 0.2283 1 1 1.2689
108 1 0.55 0.3363 1 2 1.0248
109 4 3.39 1.4912 2 3 1.1185
110 1 2.35 0.2671 1 1 1.6006
111 4 1.40 1.4148 2 4 1.3512
112 1 2.05 0.3400 1 1 1.9116
113 1 1.80 0.3204 1 1 0.9531
114 3 1.97 1.0016 2 3 1.9459
115 3 1.14 1.0006 2 4 1.3140
116 4 1.27 1.3051 2 3 1.8438
117 3 2.45 1.0943 2 3 2.5358
118 1 1.31 0.3257 1 1 1.3921
119 3 3.14 1.0475 2 3 1.6953
120 4 2.79 1.5124 2 3 1.3775
121 4 3.26 1.4724 2 4 0.8405
122 3 1.28 1.0929 2 3 1.4941
123 2 0.97 0.6969 1 1 1.5045
124 4 2.64 1.5394 2 4 1.6110
125 1 1.11 0.3017 1 1 1.1045
126 3 1.57 1.0066 2 3 1.5232
127 3 1.32 0.9211 2 3 1.4930
128 1 2.56 0.3672 1 1 1.3511
129 1 1.68 0.1837 1 2 1.5838
130 2 2.20 0.6801 1 1 0.7908
131 3 1.88 0.8945 2 4 1.4944
132 3 1.57 1.0262 2 3 1.5366
133 1 3.03 0.3473 1 1 1.3938
134 2 2.76 0.6158 1 1 1.6721
135 4 2.60 1.3274 2 4 1.8599
136 3 2.58 0.9897 2 3 1.9039
137 2 2.71 0.6869 1 1 1.2598
138 3 1.12 0.9776 2 4 1.5445
139 1 1.21 0.3112 1 2 1.3036
140 4 1.99 1.4022 2 3 1.5221
141 3 1.22 1.0267 2 3 1.4038
142 1 2.91 0.3345 1 1 1.3063
143 4 2.62 1.3164 2 4 1.9088
144 2 1.51 0.6381 1 2 1.8710
145 3 1.75 1.1413 2 3 1.7402
146 2 2.67 0.6730 1 1 1.2432
147 4 2.73 1.2989 2 3 1.5437
148 3 0.71 1.0878 2 4 1.2722
149 2 0.73 0.8078 1 1 1.6121
150 3 1.91 1.0578 2 3 1.4576
151 3 1.60 1.1404 2 3 1.2752
152 4 0.57 1.4767 2 4 1.5272
153 2 2.73 0.6099 1 2 1.4321
154 2 1.50 0.6326 1 2 1.2230
155 1 1.90 0.2041 1 1 1.3872
156 2 2.62 0.6511 1 2 1.5063
157 1 2.70 0.3509 1 2 1.3646
158 4 2.33 1.4356 2 3 1.9565
159 4 0.80 1.4215 2 3 2.5484
160 2 2.76 0.5945 1 1 1.3562
161 3 1.55 0.9866 2 3 1.8603
162 1 1.61 0.3607 1 1 1.2401
163 2 2.64 0.6588 1 2 1.6614
164 4 1.95 1.4170 2 3 1.1929
165 1 1.89 0.2987 1 1 1.3436
166 4 1.54 1.4399 2 3 1.3679
167 1 1.29 0.3541 1 1 1.2799
168 1 0.52 0.3146 1 1 1.3150
169 4 1.20 1.3894 2 3 1.4368
170 2 2.16 0.6176 1 1 1.3380
171 2 0.83 0.7657 1 1 1.9709
172 2 1.83 0.6448 1 1 1.2683
173 3 1.97 1.0445 2 3 1.3522
174 1 0.85 0.3814 1 1 1.2870
175 2 2.25 0.7675 1 1 1.4040
176 3 1.71 1.0969 2 3 1.3686
177 1 3.07 0.1514 1 1 1.6084
178 2 2.41 0.6376 1 1 0.7986
179 3 1.22 0.9695 2 4 1.5816
180 1 1.66 0.3101 1 1 1.1327
181 4 2.09 1.4796 2 3 1.2387
182 1 2.49 0.2936 1 1 1.3631
183 2 1.11 0.5499 1 1 1.2838
184 1 2.01 0.2141 1 1 1.2802
185 2 1.47 0.6518 1 2 1.8814
186 2 1.97 0.6233 1 2 1.3739
187 4 1.30 1.3643 2 3 1.2759
188 4 2.26 1.3531 2 4 1.0798
189 3 1.38 1.0222 2 3 1.1232
190 2 1.74 0.7121 1 1 1.1413
191 1 1.25 0.2947 1 1 1.1344
192 4 1.69 1.4037 2 3 1.6559
193 2 1.10 0.7184 1 2 1.5881
194 1 2.00 0.3362 1 1 1.4832
195 2 3.19 0.6619 1 2 1.3582
196 4 1.83 1.4592 2 3 1.5906
197 3 2.68 1.1065 2 3 0.9336
198 1 1.99 0.2656 1 1 1.6550
199 4 1.69 1.3901 2 3 1.6593
200 3 2.25 1.0744 2 4 0.6875
201 4 1.11 1.3364 2 3 1.2699
202 3 3.02 1.0854 2 3 1.1779
203 2 0.75 0.6653 1 1 1.2412
204 1 0.47 0.2982 1 1 0.8303
205 4 2.24 1.4088 2 3 2.2680
206 2 2.15 0.6716 1 1 2.2551
207 4 2.67 1.4748 2 4 1.8829
208 2 2.15 0.6422 1 2 3.5654
209 3 0.72 1.0300 2 3 1.8838
210 3 1.85 0.9715 2 4 1.3826
211 3 2.12 0.9780 2 3 0.9256
212 4 2.16 1.5294 2 3 0.7839
213 3 1.13 0.9757 2 3 1.5112
214 3 1.51 0.9350 2 3 1.1689
215 4 1.49 1.3739 2 3 0.8409
216 4 1.33 1.3978 2 3 1.6627
217 1 1.45 0.2769 1 1 1.2181
218 3 1.75 1.1055 2 4 1.2242
219 3 2.81 1.0546 2 4 1.2862
220 3 1.14 1.0370 2 3 1.3791
221 2 1.95 0.6287 1 1 1.4484
222 1 3.06 0.3526 1 1 1.9328
223 4 3.09 1.3473 2 4 1.8535
224 4 1.90 1.3338 2 3 2.5699
225 1 1.98 0.3373 1 1 1.3126
226 3 1.10 1.1089 2 4 4.0185
227 2 1.56 0.6255 1 1 2.2622
228 1 1.14 0.3149 1 1 1.7693
229 2 1.57 0.6980 1 1 1.3849
230 3 1.39 0.9501 2 3 1.2560
231 2 1.93 0.6742 1 2 1.5085
232 4 1.73 1.4543 2 3 1.6628
233 3 1.72 1.0099 2 3 1.6745
234 1 2.14 0.3556 1 1 1.4701
235 1 1.80 0.3177 1 1 1.5539
236 3 1.31 1.1449 2 4 1.3461
237 4 1.89 1.4029 2 3 1.6746
238 1 1.21 0.3540 1 1 1.3263
239 3 2.26 1.1253 2 3 1.4393
240 1 2.86 0.2775 1 1 1.3487
241 4 1.16 1.3504 2 3 1.7648
242 4 2.10 1.3932 2 4 1.7403
243 3 1.00 1.0234 2 3 1.5655
244 3 1.42 1.0909 2 3 1.2847
245 3 2.21 1.0277 2 4 1.2163
246 1 1.96 0.2515 1 1 1.3262
247 4 2.10 1.3896 2 3 1.4002
248 4 2.14 1.3157 2 3 1.9786
249 3 2.29 1.0043 2 4 1.6453
250 4 1.09 1.5133 2 3 1.5214
251 3 1.18 1.0339 2 3 1.4712
252 2 1.90 0.6527 1 1 1.3949
253 3 2.62 0.9856 2 3 1.9854
254 1 2.55 0.3801 1 2 2.1121
255 4 1.26 1.3442 2 3 1.2253
256 4 1.84 1.4883 2 4 3.0392
257 4 1.12 1.4342 2 4 0.7472
258 4 2.27 1.3964 2 3 1.2360
259 4 2.30 1.4760 2 4 1.4493
260 2 2.48 0.7723 1 1 1.5498
261 1 2.10 0.1963 1 1 0.8860
262 4 0.72 1.3434 2 4 2.6896
263 3 1.62 1.0300 2 3 2.1397
264 4 2.75 1.4245 2 4 1.1560
265 4 1.79 1.3128 2 4 1.1812
266 4 2.29 1.2636 2 4 1.0202
267 1 1.28 0.3991 1 1 2.1861
268 1 2.06 0.5073 1 2 1.2826
269 1 2.15 0.2376 1 2 1.8295
270 3 1.67 0.8981 2 3 2.1128
271 2 2.49 0.7136 1 1 1.8101
272 2 2.40 0.6767 1 2 1.5915
273 4 1.56 1.4828 2 4 1.7746
274 1 2.35 0.2813 1 1 2.3981
275 2 0.85 0.7391 1 1 3.6998
276 2 2.30 0.6727 1 1 2.4525
277 3 2.19 1.0708 2 4 2.4321
278 3 2.57 1.1428 2 4 1.6045
279 2 1.90 0.6453 1 1 3.3165
280 2 2.46 0.7811 1 1 1.4829
281 2 2.25 0.7893 1 1 1.8938
282 1 0.79 0.3786 1 1 3.1043
283 1 2.38 0.3946 1 1 1.3054
284 1 2.65 0.2477 1 1 1.4279
285 2 2.88 0.8158 1 1 0.8569
286 3 1.75 0.9555 2 4 1.8236
287 1 1.89 0.3212 1 1 2.3712
288 1 2.38 0.2745 1 1 1.6664
289 4 2.46 1.4183 2 4 2.2620
290 2 2.57 0.6835 1 1 1.3771
291 2 1.94 0.6111 1 1 1.3682
292 1 3.26 0.2446 1 2 2.0001
293 2 1.45 0.6138 1 1 1.5901
294 3 1.34 1.1219 2 4 1.5908
295 3 2.11 1.1184 2 3 2.3961
296 4 2.49 1.4666 2 4 2.0497
297 1 1.24 0.3545 1 2 1.7657
298 3 0.58 1.1624 2 4 2.7892
299 3 1.94 1.0645 2 4 2.4032
300 4 1.49 1.3250 2 4 2.2730
301 1 2.21 0.3055 1 2 2.2530
302 2 2.21 0.6988 1 1 1.9130
303 4 2.54 1.3869 2 3 4.0583
304 1 1.62 0.3228 1 1 2.0527
305 2 1.65 0.7820 1 2 1.6265
306 1 1.72 0.3477 1 1 1.8622
307 2 1.85 0.5334 1 2 3.4818
308 4 2.27 1.5019 2 4 1.6433
309 2 0.91 0.6073 1 1 1.7276
310 3 1.01 1.1203 2 3 1.9045
311 4 0.96 1.3636 2 3 1.0425
312 3 0.89 0.9779 2 4 1.5680
313 2 2.09 0.5484 1 1 1.3116
314 3 1.68 1.0321 2 3 3.6253
315 1 1.77 0.3536 1 2 1.7176
316 2 1.98 0.6402 1 1 1.2150
317 3 2.15 1.0756 2 3 1.7106
318 4 1.09 1.3378 2 4 1.6729
319 2 1.48 0.6872 1 1 1.4188
320 3 2.16 0.9763 2 3 1.7606
321 4 1.98 1.5266 2 3 1.6401
322 1 1.84 0.2751 1 1 1.1570
323 4 1.92 1.3279 2 3 1.4696
324 3 2.41 1.0063 2 3 1.4735
325 1 1.64 0.1826 1 1 1.7172
326 3 3.22 1.1227 2 4 2.1268
327 2 1.61 0.6429 1 2 1.7033
328 4 2.40 1.5076 2 3 1.2655
329 2 1.84 0.7034 1 1 1.1414
330 2 0.24 0.7894 1 1 1.3586
331 4 1.84 1.3275 2 4 1.3751
332 1 2.48 0.1957 1 1 1.6471
333 4 1.99 1.2965 2 3 1.4513
334 1 1.71 0.2132 1 2 1.3197
335 4 1.85 1.3578 2 3 1.3713
336 1 1.68 0.3576 1 1 1.1934
337 2 2.08 0.7147 1 2 1.2719
338 3 2.52 1.0535 2 3 2.0999
339 4 1.36 1.4291 2 4 1.7259
340 3 3.46 0.9941 2 3 1.1532
341 1 2.54 0.3829 1 1 0.9537
342 4 1.31 1.5355 2 4 1.8248
343 3 1.42 1.0960 2 3 1.4221
344 2 1.95 0.7670 1 2 1.5081
345 4 1.67 1.3953 2 4 2.0225
346 1 1.97 0.2911 1 2 1.4358
347 2 2.43 0.6434 1 1 1.9208
348 4 1.51 1.4660 2 4 1.2102
349 2 1.50 0.6657 1 1 1.4560
350 4 2.25 1.3526 2 4 2.3486
351 2 2.36 0.6867 1 1 3.8567
352 2 1.94 0.6684 1 1 1.1873
353 1 2.45 0.3571 1 2 1.7465
354 2 2.31 0.6637 1 2 1.4988
355 1 0.70 0.3711 1 99 7.8452
356 2 1.89 0.7053 1 1 1.9719
357 4 2.02 1.4890 2 3 1.3552
358 2 0.70 0.7991 1 1 1.3160
359 1 2.39 0.3219 1 1 1.3897
360 3 1.82 1.0618 2 4 2.7648
361 2 2.35 0.6805 1 1 1.4935
362 3 0.55 1.1317 2 3 1.4011
363 1 1.59 0.2724 1 1 1.1490
364 3 1.56 0.9553 2 3 1.2618
365 2 1.63 0.5063 1 1 0.9536
366 4 1.55 1.5706 2 3 1.3545
367 4 2.82 1.3875 2 3 1.1628
368 3 2.15 1.0332 2 3 0.9549
369 4 1.63 1.4234 2 3 1.4678
370 2 1.82 0.7845 1 1 1.0794
371 2 1.96 0.6827 1 1 0.9387
372 2 2.46 0.7122 1 1 1.1003
373 2 2.07 0.6514 1 1 1.1589
374 1 2.40 0.3790 1 1 1.4154
375 3 1.47 0.9698 2 99 13.1174
376 4 2.38 1.3801 2 3 1.4457
377 4 1.80 1.3858 2 3 1.1539
378 2 3.37 0.7059 1 1 1.7867
379 2 1.62 0.7936 1 1 1.3055
380 3 2.33 1.1284 2 4 1.3959
381 2 1.60 0.6308 1 1 1.4824
382 2 1.89 0.6094 1 1 3.5509
383 4 1.14 1.2842 2 3 1.7564
384 4 2.65 1.3502 2 99 6.6286
385 4 2.34 1.3909 2 4 2.4126
386 4 1.88 1.5007 2 4 1.9780
387 2 1.70 0.6957 1 2 3.1285
388 2 1.73 0.5583 1 1 1.6324
389 3 3.08 1.0859 2 3 2.2372
390 2 1.66 0.6738 1 1 1.3700
391 2 1.58 0.5272 1 1 2.0976
392 1 2.19 0.2508 1 1 1.1716
393 4 2.99 1.2895 2 3 1.3411
394 2 1.28 0.6088 1 2 1.6047
395 2 2.40 0.8106 1 1 1.3151
396 2 0.20 0.7537 1 2 2.2289
397 3 1.33 0.9942 2 4 2.0815
398 1 2.25 0.2398 1 2 2.3560
399 4 2.50 1.3709 2 4 3.2358
400 1 1.43 0.2934 1 2 2.2154
401 4 1.47 1.4461 2 4 2.3213
402 2 1.63 0.6075 1 1 1.7545
403 1 1.89 0.3469 1 1 1.7866
404 1 0.95 0.4721 1 1 2.2897
405 1 2.96 0.3155 1 2 1.7640
406 2 2.42 0.6883 1 2 1.6274
407 3 2.20 1.0301 2 3 2.5285
408 1 2.11 0.2623 1 2 1.8328
409 1 2.31 0.2926 1 1 0.7255
410 4 0.49 1.3514 2 4 1.5516
411 4 1.42 1.5420 2 4 1.0800
412 2 2.55 0.6575 1 1 1.6854
413 3 2.77 0.9600 2 3 1.9744
414 3 2.45 0.9318 2 3 0.9178
415 3 1.88 0.9241 2 3 1.6080
416 3 1.69 1.1018 2 3 1.2543
417 2 1.72 0.6455 1 1 1.5627
418 2 2.75 0.6966 1 2 1.6583
419 1 2.71 0.2802 1 2 1.6227
420 3 3.14 1.0161 2 3 1.7405
421 4 2.26 1.2912 2 3 1.2212
422 1 1.94 0.2655 1 2 1.2432
423 3 1.92 0.9950 2 3 2.9758
424 4 1.88 1.3020 2 4 1.9823
425 3 2.99 0.9615 2 4 1.1250
426 3 1.68 1.0860 2 3 1.2870
427 3 1.99 0.9419 2 3 0.9462
428 4 2.31 1.2955 2 3 0.7469
429 1 1.66 0.3666 1 1 1.7000
430 4 3.00 1.4175 2 3 1.9901
431 2 1.73 0.6055 1 1 1.9010
432 1 1.99 0.2737 1 2 2.8149
433 1 2.95 0.2980 1 1 1.8516
434 2 1.14 0.7220 1 2 1.7999
435 4 0.50 1.3852 2 3 2.0060
436 4 2.06 1.3779 2 3 2.3959
437 2 1.29 0.6731 1 2 1.6575
438 2 0.28 0.7445 1 2 1.4940
439 3 1.90 1.1569 2 4 1.6244
440 1 1.90 0.3038 1 2 1.8220
441 4 1.74 1.4487 2 4 1.5875
442 4 2.53 1.4167 2 3 1.6745
443 1 2.63 0.3301 1 2 1.6620
444 4 1.77 1.4497 2 4 2.1135
445 1 0.69 0.1626 1 2 3.3469
446 3 1.60 1.0443 2 3 2.3057
447 2 1.29 0.5842 1 2 1.7554
448 3 2.62 1.0502 2 3 1.2757
449 1 2.24 0.2099 1 2 1.2557
450 3 1.27 1.0216 2 3 1.7643
451 1 1.82 0.2465 1 2 2.1022
452 3 1.56 0.9946 2 3 2.2339
453 3 1.75 1.0629 2 3 2.2624
454 4 1.15 1.4260 2 4 1.3997
455 2 2.79 0.6461 1 2 2.4780
456 4 1.37 1.3572 2 4 2.0483
457 2 2.03 0.6338 1 1 1.5883
458 4 2.27 1.4064 2 4 1.8833
459 1 2.93 0.3210 1 2 2.3101
460 1 1.52 0.2988 1 2 1.4177
461 2 1.95 0.8272 1 1 1.2856
462 4 0.29 1.3629 2 3 2.4089
463 4 1.47 1.4812 2 4 1.7506
464 4 2.78 1.4177 2 4 1.3506
465 4 2.01 1.4059 2 4 1.0871
466 4 1.95 1.4197 2 4 2.1464
467 3 2.31 0.9612 2 3 2.8346
468 2 2.12 0.6749 1 2 1.7425
469 4 1.89 1.2922 2 99 9.9513
470 3 2.69 0.9625 2 4 1.9917
471 1 1.51 0.4427 1 2 1.3427
472 3 2.25 1.0057 2 3 2.8797
473 2 2.53 0.7831 1 2 1.3697
474 3 1.48 1.0870 2 4 4.4094
475 2 2.32 0.6200 1 2 1.1255
476 3 2.05 1.1482 2 3 1.4638
477 2 2.72 0.6993 1 1 1.3954
478 3 1.65 0.9156 2 3 2.2979
479 1 2.51 0.2257 1 2 1.1157
480 1 0.98 0.2099 1 2 3.8618
481 4 1.79 1.4596 2 4 1.0796
482 1 1.43 0.2305 1 1 1.4909
483 1 2.72 0.3872 1 1 1.8299
484 4 1.27 1.2794 2 3 1.4608
485 3 1.88 1.0319 2 4 4.1833
486 4 2.32 1.4923 2 4 1.2701
487 2 1.71 0.7542 1 2 1.3220
488 4 2.24 1.3698 2 4 3.3700
489 3 3.63 0.9482 2 4 1.6242
490 3 3.03 1.1195 2 3 1.9177
491 1 1.60 0.2051 1 2 1.2153
492 1 2.13 0.3784 1 2 1.6773
493 4 2.22 1.4124 2 4 1.2411
494 1 2.79 0.3211 1 2 1.9013
495 3 1.51 1.0135 2 4 1.0956
496 1 1.88 0.2514 1 2 1.8182
497 4 1.51 1.4522 2 4 1.3128
498 4 2.71 1.3013 2 4 1.5613
499 4 0.89 1.4668 2 4 1.1932
500 1 0.87 0.4142 1 2 1.1277
501 3 2.41 0.9376 3 3 3.5527
502 2 2.31 0.7886 3 3 2.1527
503 2 2.04 0.6159 3 2 1.6877
504 3 3.78 1.1189 3 2 1.7299
505 3 2.75 1.1466 3 3 1.6261
506 2 1.67 0.5153 3 3 2.5510
507 3 1.47 1.0667 3 3 1.7578
508 3 1.10 0.9355 3 3 1.2470
509 3 3.16 1.0076 3 2 1.4185
510 2 1.34 0.5800 3 3 1.1039
511 3 1.71 1.0567 3 3 1.0578
512 2 2.05 0.7549 3 2 1.2360
513 2 1.84 0.6850 3 3 1.1365
514 3 2.29 0.9998 3 2 1.4185
515 3 1.89 1.0169 3 3 1.4382
516 3 2.39 0.9496 3 3 1.2505
517 3 1.21 1.0113 3 2 1.3743
518 2 1.76 0.6131 3 3 1.0053
519 3 3.63 0.9531 3 2 0.8513
520 2 1.60 0.6932 3 2 0.7755
521 2 1.25 0.7049 3 3 0.8949
522 2 2.38 0.6466 3 2 0.7210
523 3 2.88 1.0116 3 3 1.4986
524 2 3.13 0.6437 3 3 1.0843
525 2 3.13 0.6785 3 3 1.1029
526 3 2.34 0.9760 3 3 1.0888
527 2 2.32 0.8994 3 3 1.7334
528 2 3.29 0.7804 3 3 1.5955
529 3 3.25 0.9719 3 3 0.8011
530 2 2.25 0.6668 3 3 0.8793
531 3 2.58 0.9485 3 2 0.8340
532 3 0.85 0.9204 3 2 1.0469
533 3 2.34 0.8418 3 3 1.0588
534 2 3.08 0.7375 3 3 1.6869
535 2 1.21 0.6200 3 2 1.0729
536 2 1.32 0.6466 3 3 1.0300
537 3 1.36 1.0445 3 2 1.0826
538 3 1.16 0.9406 3 2 0.8275
539 2 1.85 0.7361 3 3 0.6963
540 3 2.28 1.0855 3 2 0.9625
541 2 2.43 0.7126 3 3 0.3140
542 3 2.10 0.8869 3 3 0.5238
543 2 0.75 0.6426 3 2 0.8055
544 3 1.95 1.0594 3 3 0.8197
545 2 2.83 0.6349 3 3 2.8571
546 2 1.78 0.7397 3 3 0.6518
547 2 1.11 0.7385 3 2 0.6801
548 2 0.97 0.6632 3 3 0.6670
549 2 2.41 0.6167 3 3 1.1505
550 3 1.65 1.0098 3 2 1.3346
551 3 1.85 1.0000 3 3 2.0300
552 3 2.56 1.0727 3 2 1.0239
553 3 2.47 0.9346 3 3 0.8133
554 2 2.87 0.6980 3 2 0.2907
555 2 2.53 0.6370 3 3 0.6700
556 3 1.12 0.9388 3 2 0.9935
557 2 1.86 0.8093 3 3 0.8717
558 3 0.58 1.0240 3 2 0.9871
559 2 2.29 0.7752 3 3 0.8099
560 3 2.16 1.0372 3 3 0.4952
561 3 1.87 0.9686 3 3 0.4033
562 3 1.41 1.1003 3 3 0.6498
563 3 0.60 0.9946 3 2 0.9341
564 3 1.50 0.9528 3 3 1.0132
565 3 1.79 1.0360 3 3 0.9545
566 3 1.54 0.8637 3 3 0.9084
567 2 2.33 0.7096 3 3 1.0224
568 3 1.96 1.0011 3 3 0.8581
569 3 2.34 1.0168 3 3 0.8622
570 2 0.20 0.7060 3 2 0.8095
571 3 2.16 1.1799 3 3 1.4958
572 3 2.07 1.0440 3 3 2.5454
573 2 0.97 0.7164 3 3 2.6786
574 3 2.75 1.0975 3 3 1.1295
575 3 2.77 1.0662 3 3 1.6822
576 3 1.11 0.9910 3 2 0.7981
577 3 2.21 0.9947 3 3 1.5323
578 2 2.06 0.6905 3 3 1.4347
579 3 1.70 0.9169 3 3 2.3032
580 2 1.87 0.7000 3 3 1.0001
581 2 1.83 0.5907 3 3 1.1759
582 2 3.03 0.5818 3 3 2.9014
583 2 1.00 0.7013 3 2 1.0059
584 3 1.93 1.0377 3 3 1.1000
585 3 1.17 1.0777 3 2 2.0379
586 2 1.98 0.6690 3 3 1.4818
587 2 0.45 0.6283 3 2 1.0841
588 2 1.90 0.5988 3 3 1.2149
589 2 0.68 0.5971 3 2 1.3877
590 2 0.73 0.7321 3 2 1.2822
591 2 2.12 0.7384 3 3 1.3807
592 2 1.83 0.7164 3 3 2.1871
593 2 2.85 0.6521 3 3 1.1690
594 3 2.38 0.8761 3 3 1.9281
595 2 2.12 0.6343 3 3 1.3041
596 3 1.41 1.0376 3 2 1.8420
597 2 1.50 0.8563 3 3 1.7260
598 2 2.69 0.6426 3 3 2.6708
599 2 0.94 0.7116 3 2 1.0968
600 3 2.86 0.8874 3 3 0.9947
