# Supplementary material for: The effect of training methodology on knowledge representation in categorization
Source: PLoS One. 2017 Aug 28;12(8):e0183904. doi: 10.1371/journal.pone.0183904 (PMC5573135; doi:10.1371/journal.pone.0183904)
Supplement: S1 File — This file contains the raw data from the experiments reported in this manuscript. (ZIP) [file pone.0183904.s001.zip › raw_data/Exp1/AB/rb_xfer_mixed_feedback_2_cond_1_sub_21.dat]

  1 2 1.54 0.5976 1 2 1.2638
  2 3 0.85 1.0236 2 4 1.5417
  3 2 2.53 0.7831 1 1 1.0047
  4 1 3.06 0.3526 1 1 1.0194
  5 2 1.15 0.7061 1 2 0.9295
  6 3 1.61 0.9867 2 3 1.0590
  7 2 1.83 0.6448 1 1 1.2318
  8 2 1.90 0.5988 1 2 0.6468
  9 3 1.94 1.0645 2 4 1.3240
 10 3 3.14 1.0161 2 3 1.0857
 11 3 1.56 0.9946 2 3 0.7530
 12 3 1.01 1.1203 2 4 0.5523
 13 3 1.22 1.0267 2 3 0.8013
 14 4 1.12 1.4342 2 4 0.8083
 15 4 2.06 1.3779 2 4 1.1513
 16 3 1.30 1.1009 2 4 0.6878
 17 4 2.02 1.4231 2 4 0.9797
 18 4 2.53 1.3776 2 4 0.7790
 19 2 1.98 0.6402 1 2 0.9866
 20 1 2.24 0.2099 1 2 0.8020
 21 3 2.26 1.1253 2 4 1.4729
 22 1 0.96 0.3685 1 2 1.2687
 23 4 1.89 1.4029 2 4 1.0564
 24 4 3.09 1.3473 2 4 0.7972
 25 1 1.51 0.4427 1 1 1.1883
 26 3 3.14 1.0475 2 4 1.0835
 27 4 2.16 1.4437 2 4 0.7188
 28 4 2.10 1.3896 2 3 1.7452
 29 4 1.55 1.5706 2 4 0.8573
 30 3 2.04 1.1241 2 3 1.4302
 31 1 2.49 0.2936 1 2 0.9633
 32 1 1.00 0.1900 1 1 0.8674
 33 1 1.84 0.2751 1 2 0.8254
 34 1 2.65 0.2477 1 1 1.5679
 35 4 1.40 1.4148 2 4 1.0695
 36 1 1.21 0.3540 1 1 0.9775
 37 4 1.67 1.3953 2 4 1.0170
 38 3 1.34 1.1219 2 3 1.3031
 39 3 1.51 1.0135 2 4 1.3777
 40 4 1.81 1.5355 2 4 0.7609
 41 2 1.87 0.7000 1 2 1.9690
 42 4 2.54 1.3869 2 4 1.3204
 43 4 3.39 1.4912 2 4 0.7862
 44 1 1.59 0.2724 1 2 1.9539
 45 2 2.76 0.6158 1 2 1.6098
 46 1 2.48 0.1957 1 1 0.8395
 47 1 3.12 0.2976 1 1 1.0772
 48 3 1.75 1.1413 2 3 1.3845
 49 2 2.79 0.6461 1 2 3.6315
 50 4 2.37 1.3651 2 4 0.8908
 51 2 1.78 0.7397 1 1 3.0834
 52 1 0.98 0.2099 1 2 0.9573
 53 1 2.11 0.2623 1 1 1.3021
 54 3 1.71 1.0567 2 3 1.5527
 55 3 2.19 1.0708 2 3 0.9370
 56 4 1.90 1.3338 2 4 0.8264
 57 3 1.00 1.0234 2 3 0.7681
 58 1 2.38 0.3946 1 2 1.6475
 59 3 1.32 0.9211 2 3 1.4046
 60 4 2.73 1.2989 2 4 2.7870
 61 4 1.84 1.4883 2 4 0.7371
 62 2 2.59 0.7434 1 2 2.2747
 63 4 0.76 1.3332 2 4 1.3897
 64 3 2.77 0.9600 2 3 1.2689
 65 3 3.05 1.0371 2 3 1.9930
 66 4 2.75 1.4245 2 4 0.7436
 67 3 3.46 0.9941 2 3 0.9125
 68 3 1.89 1.0169 2 3 0.7626
 69 3 1.96 1.0011 2 3 1.0508
 70 2 3.37 0.7059 1 2 1.2877
 71 3 1.12 0.9388 2 3 1.0189
 72 4 1.69 1.4037 2 4 0.7930
 73 2 1.65 0.7820 1 2 1.1519
 74 2 3.09 0.7464 1 2 0.8486
 75 2 1.14 0.7220 1 2 0.9733
 76 2 2.71 0.6869 1 2 0.7735
 77 2 2.09 0.5484 1 1 1.4939
 78 1 2.95 0.2980 1 1 1.0482
 79 3 1.60 1.0443 2 3 3.8449
 80 1 2.06 0.5073 1 1 1.0552
 81 4 1.98 1.5266 2 4 0.7420
 82 2 0.68 0.5971 1 2 2.3899
 83 3 2.11 1.1184 2 3 2.1481
 84 2 1.97 0.6233 1 2 1.6440
 85 3 1.87 0.9686 2 3 1.0083
 86 4 2.26 1.2912 2 4 0.8391
 87 4 1.49 1.3250 2 4 0.6846
 88 2 1.85 0.5334 1 1 2.9224
 89 1 1.68 0.3576 1 2 1.0809
 90 4 1.11 1.3364 2 4 1.2764
 91 4 2.49 1.4666 2 4 0.7916
 92 3 2.34 0.8418 2 3 1.1194
 93 4 2.29 1.2636 2 4 0.9771
 94 2 2.72 0.6993 1 2 2.3926
 95 2 1.84 0.7034 1 2 1.2630
 96 2 1.98 0.6690 1 2 0.8027
 97 2 2.31 0.6931 1 2 0.7378
 98 3 3.16 1.0076 2 3 1.1155
 99 1 1.68 0.1837 1 1 0.8613
100 1 1.90 0.2041 1 1 0.8895
101 1 2.01 0.2141 1 1 1.4741
102 3 2.88 1.0116 2 4 0.9900
103 4 2.33 1.4356 2 4 0.6295
104 1 0.91 0.3186 1 1 0.9630
105 3 1.77 1.0688 2 3 0.9332
106 4 1.79 1.3128 2 4 0.7727
107 1 2.10 0.2831 1 1 1.4290
108 1 2.10 0.1963 1 1 0.6981
109 1 2.35 0.2671 1 1 0.7172
110 3 0.55 1.1317 2 3 1.1515
111 2 1.45 0.6138 1 2 1.8000
112 3 2.66 0.9728 2 3 1.0223
113 4 1.83 1.4592 2 4 0.5803
114 2 2.67 0.6730 1 2 1.3881
115 1 1.45 0.2769 1 1 0.7152
116 2 1.50 0.6657 1 2 0.9255
117 3 2.33 1.1284 2 4 0.8075
118 3 2.15 1.0756 2 4 0.8946
119 2 2.42 0.6883 1 2 0.9800
120 2 3.19 0.6619 1 2 1.3689
121 1 2.84 0.2537 1 1 0.8247
122 3 2.68 1.1065 2 3 1.0629
123 3 2.12 0.9780 2 4 1.4830
124 4 1.37 1.3572 2 4 0.6460
125 2 1.57 0.6980 1 2 1.1711
126 2 0.75 0.6426 1 2 1.1470
127 2 2.04 0.6159 1 2 1.4356
128 3 2.13 1.0685 2 3 2.3048
129 1 1.80 0.3204 1 1 0.7706
130 1 2.63 0.3301 1 1 1.7549
131 3 3.78 1.1189 2 4 0.7230
132 4 1.80 1.3858 2 4 0.7172
133 2 1.43 0.7396 1 2 2.3677
134 4 2.22 1.4124 2 4 0.7026
135 1 2.91 0.3345 1 1 1.0735
136 2 0.45 0.6283 1 2 1.1276
137 4 2.27 1.5019 2 4 0.6637
138 1 2.03 0.3642 1 1 0.8622
139 4 1.95 1.4170 2 4 0.6883
140 2 0.91 0.6073 1 1 1.0120
141 4 1.85 1.3578 2 4 0.8261
142 1 0.82 0.3098 1 1 0.7596
143 3 2.52 1.0535 2 3 0.8797
144 1 1.98 0.3373 1 1 0.7713
145 1 2.19 0.2508 1 1 1.3074
146 4 2.53 1.4167 2 4 0.6860
147 2 2.12 0.7384 1 2 1.0337
148 2 1.28 0.6088 1 2 0.8313
149 3 2.21 0.9947 2 3 0.8689
150 4 1.47 1.4812 2 4 0.6649
151 2 1.95 0.7221 1 2 1.0822
152 4 2.16 1.5294 2 4 0.6135
153 1 1.89 0.2987 1 1 1.0118
154 4 1.27 1.2794 2 4 1.1060
155 2 1.83 0.5907 1 2 0.8766
156 3 2.60 1.1900 2 3 1.3922
157 4 2.26 1.3531 2 4 0.7752
158 1 1.64 0.1826 1 1 0.7756
159 2 1.51 0.6381 1 2 0.8399
160 1 1.70 0.3889 1 1 0.8613
161 2 1.85 0.7361 1 2 0.8496
162 3 0.72 1.0300 2 3 1.3985
163 4 1.36 1.4291 2 4 0.6448
164 3 1.71 1.0969 2 3 3.4739
165 2 1.89 0.7053 1 2 1.2700
166 1 2.31 0.2926 1 1 0.7601
167 3 1.55 0.9866 2 3 1.5363
168 3 1.48 1.0870 2 3 0.8254
169 3 1.65 1.0098 2 3 0.7115
170 1 1.31 0.3257 1 1 0.7059
171 3 1.57 1.0262 2 3 1.4066
172 2 0.24 0.7894 1 2 2.6834
173 2 2.98 0.6052 1 2 1.1575
174 1 2.05 0.3400 1 2 0.8862
175 1 1.99 0.2656 1 1 0.8016
176 2 3.13 0.6437 1 2 0.8726
177 1 3.03 0.3473 1 2 0.7585
178 4 2.32 1.4923 2 4 0.7257
179 3 2.57 1.1428 2 3 0.9994
180 2 0.20 0.7060 1 2 1.8540
181 3 1.90 1.1569 2 3 1.5142
182 4 2.02 1.4890 2 4 0.6918
183 4 2.82 1.3875 2 4 1.1677
184 3 1.65 0.9156 2 3 0.8955
185 2 1.67 0.5153 1 2 1.0744
186 3 2.77 1.0662 2 3 1.0384
187 1 1.21 0.3112 1 1 0.8118
188 3 1.50 0.9528 2 3 0.9780
189 4 2.99 1.2895 2 4 1.0176
190 4 1.56 1.4828 2 4 0.7597
191 3 1.93 1.0377 2 3 0.9356
192 2 1.90 0.6453 1 2 1.2732
193 2 0.97 0.7164 1 2 0.9893
194 3 1.51 0.9350 2 3 1.7727
195 2 1.70 0.6737 1 2 1.9643
196 4 1.78 1.3029 2 4 0.6997
197 4 1.77 1.4497 2 4 0.8226
198 2 0.85 0.7469 1 2 0.8928
199 1 1.66 0.3101 1 1 1.2716
200 2 2.43 0.6434 1 2 0.8513
201 1 2.96 0.3155 1 1 0.9025
202 2 2.15 0.6716 1 2 0.6253
203 3 2.28 1.0855 2 3 0.9939
204 4 1.14 1.2842 2 4 0.9110
205 1 1.62 0.3228 1 1 0.7695
206 4 2.71 1.3013 2 4 0.8017
207 1 1.96 0.2401 1 1 0.7285
208 4 1.27 1.3051 2 4 0.8423
209 1 3.07 0.1514 1 1 0.7271
210 1 1.67 0.4219 1 2 1.0655
211 3 2.29 0.9998 2 3 0.9334
212 2 1.25 0.7049 1 2 0.9911
213 4 0.90 1.4658 2 4 0.7503
214 1 1.77 0.3536 1 1 0.8475
215 3 1.68 1.0321 2 3 1.0362
216 4 1.20 1.3894 2 4 0.7056
217 1 2.71 0.2802 1 1 0.9080
218 1 2.51 0.2257 1 1 1.0075
219 1 3.26 0.2446 1 1 0.8863
220 1 2.40 0.3790 1 1 0.6498
221 4 1.51 1.4660 2 4 0.7267
222 4 3.85 1.3632 2 4 1.5924
223 1 2.21 0.3055 1 1 0.7034
224 4 2.27 1.3964 2 4 1.2584
225 1 1.66 0.3249 1 1 0.6228
226 4 2.24 1.3698 2 4 1.9895
227 3 2.47 0.9346 2 3 0.9161
228 1 1.24 0.3545 1 1 1.0623
229 2 2.81 0.6586 1 2 0.9622
230 4 1.88 1.5007 2 4 0.6184
231 4 2.36 1.2798 2 4 1.5128
232 1 1.72 0.3477 1 1 0.7304
233 4 2.67 1.4748 2 4 0.6360
234 4 2.24 1.4088 2 4 0.6176
235 4 2.09 1.4796 2 4 0.5600
236 4 2.46 1.4183 2 4 0.9924
237 1 1.53 0.2023 1 1 0.6073
238 2 2.26 0.7508 1 2 0.9665
239 1 2.15 0.2376 1 1 0.8066
240 1 2.38 0.1613 1 1 0.6374
241 3 2.44 1.0064 2 3 0.9871
242 2 2.46 0.6278 1 2 1.8187
243 4 1.99 1.4022 2 4 0.6958
244 1 1.77 0.2283 1 1 0.8112
245 3 1.97 1.0445 2 3 0.9533
246 1 2.72 0.3872 1 2 0.9542
247 4 1.33 1.3978 2 4 1.7790
248 2 1.65 0.7278 1 2 0.9474
249 2 2.25 0.7675 1 2 0.9626
250 3 2.58 0.9897 2 3 0.9546
251 3 1.35 1.0466 2 4 1.0838
252 1 1.09 0.2352 1 1 1.5431
253 3 1.36 0.9232 2 3 0.8874
254 4 3.26 1.4724 2 4 0.6510
255 2 1.52 0.6765 1 2 1.4081
256 2 2.36 0.6867 1 2 1.0799
257 1 1.66 0.3666 1 1 0.5858
258 3 3.25 0.9719 2 3 0.9777
259 1 1.82 0.2465 1 1 0.9049
260 4 2.01 1.4059 2 4 1.1400
261 4 2.40 1.5076 2 4 0.7572
262 2 2.40 0.8106 1 2 0.9581
263 3 1.75 0.9555 2 4 0.9509
264 4 0.96 1.3636 2 4 0.8237
265 2 2.57 0.6835 1 2 1.4701
266 1 0.47 0.2982 1 1 1.1217
267 1 1.43 0.2934 1 1 0.8998
268 4 1.01 1.5361 2 4 0.8165
269 2 0.85 0.7391 1 2 0.8610
270 3 1.68 1.0860 2 3 0.9771
271 4 2.27 1.4064 2 4 0.6402
272 1 2.38 0.2745 1 1 0.7102
273 3 2.09 1.0885 2 3 1.3046
274 3 2.10 0.8869 2 3 0.8350
275 4 2.10 1.3932 2 4 0.6246
276 1 1.99 0.2737 1 1 0.6949
277 2 1.96 0.6827 1 2 0.9541
278 1 2.00 0.3362 1 1 0.7227
279 3 2.58 0.9485 2 3 1.0531
280 2 1.95 0.7670 1 2 1.2818
281 4 2.30 1.4760 2 4 0.6850
282 4 1.95 1.4197 2 4 0.6325
283 1 1.61 0.3607 1 1 0.7665
284 1 1.57 0.3119 1 1 0.7507
285 1 0.79 0.3786 1 1 0.9836
286 3 1.12 0.9776 2 3 1.2390
287 4 1.15 1.4260 2 4 0.7244
288 4 1.63 1.4234 2 4 0.5504
289 3 3.03 1.1195 2 3 1.3598
290 1 1.71 0.2132 1 1 0.8075
291 3 1.27 1.0216 2 3 0.9025
292 3 3.02 1.0854 2 3 1.0253
293 4 2.79 1.5124 2 4 0.6635
294 1 2.13 0.3784 1 1 0.6997
295 2 2.16 0.6176 1 2 0.7907
296 2 2.76 0.5945 1 2 1.4224
297 4 0.72 1.3434 2 4 0.7561
298 1 1.29 0.3541 1 1 0.6929
299 4 0.49 1.3514 2 4 0.8480
300 3 2.38 0.8761 2 3 1.0769
301 2 2.31 0.7886 1 2 0.8943
302 4 1.89 1.2922 2 4 0.5134
303 2 2.06 0.6905 1 2 0.9399
304 2 1.73 0.5583 1 2 1.3094
305 1 2.14 0.3556 1 1 0.7199
306 2 1.94 0.6111 1 2 0.8981
307 4 2.38 1.3801 2 4 0.6610
308 4 0.57 1.4767 2 4 0.7454
309 3 1.76 0.9841 2 3 1.4262
310 1 2.79 0.3211 1 1 0.9114
311 1 2.02 0.3300 1 1 0.9296
312 2 2.03 0.6338 1 1 0.9310
313 1 0.52 0.3146 1 1 1.0524
314 3 1.47 1.0667 2 3 1.2511
315 1 0.87 0.4142 1 1 1.0558
316 2 2.32 0.6200 1 2 0.7545
317 2 1.69 0.6952 1 2 1.0434
318 2 1.58 0.5272 1 2 1.0402
319 1 2.70 0.3509 1 1 0.9114
320 1 3.24 0.2412 1 1 0.7854
321 4 2.31 1.2955 2 4 0.8953
322 1 1.88 0.2514 1 1 0.7861
323 1 1.28 0.3991 1 2 0.9137
324 1 2.64 0.3488 1 1 1.1418
325 4 1.79 1.4596 2 4 0.6374
326 3 2.56 1.0727 2 3 1.0510
327 2 1.10 0.7184 1 2 0.9518
328 3 1.67 0.8981 2 3 0.7846
329 3 1.39 0.9501 2 3 0.9361
330 2 1.21 0.6200 1 2 1.2736
331 3 1.21 1.0113 2 3 4.7416
332 2 1.63 0.5063 1 2 0.9718
333 1 1.11 0.3017 1 1 2.3740
334 4 2.14 1.3157 2 4 0.7231
335 2 1.90 0.6527 1 1 0.8535
336 2 0.83 0.7657 1 2 0.7143
337 3 1.18 1.0339 2 3 1.5328
338 2 1.20 0.6720 1 2 0.9817
339 3 2.25 1.0744 2 3 0.9732
340 2 1.74 0.7121 1 2 0.8533
341 1 0.20 0.3023 1 1 1.1941
342 2 1.76 0.6131 1 2 0.8727
343 4 1.54 1.4399 2 4 0.6449
344 4 2.34 1.3909 2 4 0.9221
345 3 1.40 1.0474 2 3 1.0762
346 3 3.63 0.9482 2 3 0.8635
347 2 0.20 0.7537 1 2 1.5317
348 1 1.67 0.1766 1 1 0.7406
349 4 0.50 1.3852 2 4 0.9983
350 3 2.69 0.9625 2 3 0.8693
351 2 2.53 0.6370 1 2 1.0064
352 3 2.16 1.1799 2 3 1.1013
353 3 0.71 1.0878 2 3 1.1358
354 4 1.84 1.3275 2 4 0.7304
355 3 1.92 0.9950 2 3 1.2509
356 1 1.61 0.1956 1 1 0.7754
357 4 2.61 1.4437 2 4 0.6395
358 4 2.78 1.4177 2 4 1.5335
359 2 3.03 0.5818 1 2 0.7504
360 1 2.55 0.3801 1 1 0.8874
361 3 2.21 1.0277 2 3 0.7869
362 4 1.74 1.4487 2 4 0.6026
363 3 2.20 1.0301 2 3 0.8257
364 2 2.65 0.6205 1 2 0.6798
365 4 2.92 1.4418 2 4 0.6596
366 1 2.87 0.4337 1 1 0.7360
367 4 1.30 1.3643 2 4 0.7613
368 1 1.89 0.3212 1 1 0.8257
369 2 0.94 0.7116 1 2 0.7354
370 3 1.54 0.8637 2 3 0.7449
371 4 1.09 1.5133 2 4 0.6758
372 2 1.29 0.6731 1 2 0.6880
373 3 1.22 0.9695 2 3 0.9300
374 4 1.16 1.3504 2 4 0.6194
375 2 2.49 0.7136 1 2 0.8818
376 3 2.62 1.0502 2 3 0.8533
377 4 2.60 1.3274 2 4 0.6824
378 2 1.63 0.6075 1 2 0.7576
379 2 2.41 0.6376 1 2 0.6707
380 4 1.26 1.3442 2 4 0.7151
381 2 2.32 0.8994 1 2 1.0375
382 4 2.25 1.3526 2 4 0.6668
383 3 1.10 0.9355 2 3 0.9911
384 3 2.81 1.0546 2 3 0.8787
385 2 1.60 0.6308 1 2 0.7540
386 3 3.22 1.1227 2 3 1.3712
387 1 1.97 0.2911 1 1 0.7727
388 1 1.69 0.3962 1 2 0.8433
389 3 1.72 1.1195 2 3 1.0642
390 2 1.82 0.7845 1 2 0.7881
391 4 2.64 1.5394 2 4 0.6118
392 2 2.75 0.6966 1 2 1.1382
393 2 1.86 0.8093 1 2 0.6195
394 4 1.42 1.5420 2 4 0.7140
395 3 1.95 1.0594 2 3 1.2923
396 2 3.13 0.6785 1 2 0.6633
397 1 0.70 0.3711 1 1 0.8037
398 3 0.85 0.9204 2 3 1.0347
399 3 1.62 1.0300 2 3 1.4001
400 1 2.12 0.3369 1 1 0.8465
401 1 1.52 0.2988 1 1 0.7632
402 3 1.14 1.0370 2 3 1.0354
403 2 2.46 0.7122 1 2 0.7690
404 1 0.55 0.3363 1 1 0.6652
405 2 2.31 0.6637 1 2 0.7336
406 4 1.69 1.3901 2 4 0.6712
407 3 1.36 1.0445 2 4 0.8115
408 1 1.25 0.2947 1 1 0.7698
409 1 2.86 0.2775 1 1 0.6980
410 1 1.94 0.2655 1 1 0.5809
411 3 1.41 1.0376 2 3 0.7650
412 3 2.15 1.0332 2 3 0.8850
413 1 2.54 0.3829 1 1 0.7445
414 4 1.92 1.3279 2 4 0.8495
415 3 2.45 1.0943 2 3 1.6465
416 2 1.53 0.5421 1 2 1.1147
417 2 2.08 0.7147 1 2 0.6525
418 4 1.85 1.3875 2 4 0.7457
419 2 2.73 0.6099 1 2 1.1467
420 3 0.67 0.9620 2 3 0.8273
421 2 1.50 0.6326 1 2 1.3767
422 2 1.32 0.6466 1 2 0.9039
423 1 0.95 0.4721 1 1 0.7788
424 3 1.17 1.0777 2 3 1.9064
425 3 2.49 0.9545 2 3 1.9339
426 2 1.62 0.7936 1 2 2.6934
427 4 1.73 1.4543 2 4 0.7274
428 3 1.27 0.9856 2 3 2.2250
429 4 1.47 1.4461 2 4 0.7982
430 2 1.83 0.7164 1 2 0.8788
431 4 2.14 1.3126 2 4 1.2825
432 4 2.65 1.3502 2 4 0.6198
433 2 0.28 0.7445 1 2 2.2022
434 2 2.30 0.6727 1 2 0.8481
435 1 1.43 0.2305 1 1 0.7570
436 1 2.35 0.2813 1 1 0.8218
437 2 0.75 0.6653 1 2 0.7882
438 4 2.50 1.3709 2 4 0.7158
439 4 1.09 1.3378 2 4 0.8300
440 1 2.56 0.3672 1 1 1.3636
441 1 1.96 0.2515 1 1 0.6435
442 1 1.60 0.2051 1 1 0.6804
443 3 1.14 1.0006 2 3 1.0201
444 4 1.94 1.3933 2 4 0.6183
445 1 2.37 0.3204 1 1 0.9127
446 1 1.80 0.3080 1 1 0.8426
447 1 2.39 0.3219 1 1 0.6796
448 2 2.35 0.6805 1 2 0.7712
449 2 2.12 0.6343 1 2 0.9555
450 2 2.08 0.8721 1 2 0.8843
451 4 2.62 1.3164 2 4 0.7525
452 4 1.51 1.4522 2 4 0.5755
453 4 1.99 1.2965 2 4 0.5340
454 2 2.33 0.7096 1 2 0.7932
455 2 2.41 0.6167 1 2 1.2879
456 1 1.14 0.3149 1 1 0.7231
457 3 3.63 0.9531 2 3 1.1655
458 3 1.79 1.0360 2 3 1.0055
459 1 2.05 0.4041 1 1 0.7562
460 2 2.46 0.7811 1 2 0.7410
461 3 1.75 1.1055 2 3 1.1847
462 3 2.24 1.0724 2 3 0.9261
463 2 1.55 0.6765 1 2 0.9275
464 3 1.85 0.9715 2 3 0.7931
465 1 2.93 0.3210 1 1 0.8960
466 4 0.80 1.4215 2 4 0.7385
467 3 0.60 0.9946 2 3 1.1165
468 2 1.89 0.6094 1 1 0.7664
469 1 1.90 0.3038 1 1 0.7748
470 1 1.80 0.3177 1 1 0.7351
471 1 1.91 0.2917 1 1 0.6566
472 3 1.97 1.1531 2 3 1.0297
473 3 2.05 1.1482 2 3 0.8671
474 2 2.12 0.6749 1 2 0.9752
475 4 0.20 1.5134 2 4 1.1354
476 4 1.92 1.3410 2 4 1.0024
477 3 1.85 1.0000 2 3 0.8314
478 3 2.31 0.9612 2 3 0.8690
479 4 2.28 1.3931 2 4 0.6331
480 3 2.25 1.0057 2 3 0.6948
481 2 1.60 0.6932 1 2 1.0180
482 3 1.69 1.1018 2 3 0.8481
483 3 0.99 1.0989 2 3 0.7650
484 4 0.89 1.4668 2 4 0.7890
485 4 0.29 1.3629 2 4 1.0847
486 1 0.85 0.3814 1 1 0.9042
487 2 0.73 0.7321 1 2 0.8511
488 1 2.65 0.3121 1 1 0.8078
489 4 1.49 1.3739 2 4 1.7508
490 4 3.00 1.4175 2 4 0.7429
491 1 2.45 0.3571 1 1 1.0637
492 2 1.94 0.6684 1 2 1.0280
493 1 2.25 0.2398 1 1 0.6031
494 2 2.23 0.7347 1 2 0.7845
495 1 0.69 0.1626 1 1 0.6161
496 2 1.29 0.5842 1 2 0.6544
497 1 1.89 0.3469 1 1 1.1635
498 4 1.31 1.5355 2 4 0.6833
499 4 1.88 1.3020 2 4 0.9029
500 3 2.16 0.9763 2 3 0.9234
501 2 1.70 0.6957 3 99 9.2063
502 2 3.29 0.7804 3 3 2.9379
503 3 0.58 1.1624 3 3 2.1750
504 2 2.21 0.6988 3 2 1.6296
505 3 2.34 1.0168 3 3 0.9538
506 3 1.38 1.0222 3 3 1.3619
507 2 2.15 0.6422 3 2 0.9049
508 2 1.11 0.5499 3 2 0.8350
509 3 1.99 0.9419 3 3 1.7198
510 3 2.07 1.0440 3 3 0.7126
511 2 2.69 0.6426 3 2 1.3142
512 2 2.20 0.6801 3 2 0.7713
513 2 1.97 0.6427 3 2 0.7066
514 2 1.73 0.6055 3 2 0.8931
515 2 1.61 0.6429 3 2 0.5598
516 2 2.18 0.7763 3 2 0.8972
517 3 1.97 1.0016 3 3 0.6275
518 2 1.71 0.7542 3 3 1.1512
519 3 1.75 1.0629 3 3 0.6630
520 2 1.47 0.6518 3 2 1.0187
521 3 3.08 1.0859 3 3 0.6720
522 2 2.43 0.7126 3 2 0.8437
523 2 0.97 0.6632 3 2 0.8477
524 2 1.84 0.6850 3 2 0.6679
525 3 2.62 0.9856 3 3 0.6475
526 3 2.45 0.9318 3 2 1.8199
527 2 1.93 0.6742 3 3 0.7684
528 2 0.70 0.7991 3 3 2.0800
529 2 2.63 0.8389 3 2 1.3778
530 3 1.60 1.1404 3 3 0.5683
531 2 2.07 0.6514 3 2 0.8477
532 2 2.29 0.7752 3 2 1.3882
533 2 1.00 0.7013 3 2 1.4024
534 3 1.13 0.9757 3 3 0.7762
535 3 2.41 1.0063 3 3 1.9997
536 3 1.41 1.1003 3 3 0.7410
537 2 2.40 0.6767 3 2 0.7258
538 3 2.75 1.1466 3 3 0.7034
539 2 2.25 0.6668 3 2 2.6913
540 3 1.88 1.0319 3 3 0.7568
541 2 2.25 0.7893 3 2 0.7651
542 3 2.39 0.9496 3 3 0.6588
543 3 2.75 1.0975 3 3 0.9910
544 2 2.64 0.6588 3 2 0.6537
545 2 1.75 0.6628 3 2 0.7220
546 3 1.82 1.0618 3 3 0.8757
547 3 2.34 0.9760 3 2 1.2710
548 3 2.29 1.0043 3 3 1.3541
549 3 1.28 1.0929 3 3 0.7939
550 3 1.88 0.8945 3 2 0.6241
551 3 1.11 0.9910 3 3 1.7884
552 3 2.19 1.0319 3 3 0.8891
553 2 1.34 0.5800 3 2 0.5477
554 2 2.87 0.6980 3 2 0.7242
555 2 2.05 0.7549 3 2 0.5177
556 3 1.33 0.9942 3 3 0.7035
557 3 1.88 0.9241 3 3 0.7697
558 3 1.47 0.9698 3 3 0.6493
559 3 1.78 1.1250 3 3 1.1576
560 2 2.62 0.6511 3 2 0.6135
561 3 1.10 1.1089 3 3 0.6430
562 2 2.38 0.6466 3 2 1.1434
563 2 1.72 0.6455 3 2 0.8951
564 3 1.16 0.9406 3 3 0.7774
565 2 1.38 0.6372 3 2 2.7042
566 2 2.85 0.6521 3 2 0.7415
567 3 1.42 1.0960 3 3 0.5422
568 3 2.99 0.9615 3 3 2.4653
569 2 0.97 0.6969 3 2 1.3235
570 2 2.48 0.7723 3 2 1.5245
571 2 2.68 0.6820 3 2 0.7397
572 3 2.41 0.9376 3 3 0.6446
573 3 1.57 1.0066 3 3 0.5769
574 2 1.56 0.6255 3 2 1.1359
575 3 2.86 0.8874 3 2 1.0805
576 3 1.31 1.1449 3 3 0.6591
577 2 2.83 0.6349 3 2 0.7995
578 3 1.42 1.0909 3 3 0.5754
579 3 1.56 0.9553 3 3 4.5971
580 3 1.70 0.9169 3 2 1.1684
581 2 2.55 0.6575 3 2 0.5277
582 2 1.95 0.6287 3 2 0.6647
583 2 2.88 0.8158 3 2 1.1483
584 3 2.16 1.0791 3 3 0.6442
585 2 0.73 0.8078 3 3 0.5285
586 2 1.11 0.7385 3 3 1.4175
587 3 2.16 1.0372 3 3 0.7824
588 3 1.72 1.0099 3 3 1.1013
589 3 2.58 1.0947 3 3 0.7193
590 2 1.50 0.8563 3 2 1.1850
591 2 1.66 0.6738 3 2 0.5915
592 3 1.91 1.0578 3 3 1.0544
593 2 3.08 0.7375 3 2 0.7944
594 3 1.98 1.0297 3 3 0.7925
595 3 0.89 0.9779 3 3 0.7034
596 2 1.48 0.6872 3 2 0.8657
597 3 0.58 1.0240 3 3 0.7252
598 3 1.58 0.9820 3 3 1.0066
599 3 1.23 1.1184 3 3 0.6848
600 2 1.95 0.8272 3 2 0.5356
