# Supplementary material for: The effect of training methodology on knowledge representation in categorization
Source: PLoS One. 2017 Aug 28;12(8):e0183904. doi: 10.1371/journal.pone.0183904 (PMC5573135; doi:10.1371/journal.pone.0183904)
Supplement: S1 File — This file contains the raw data from the experiments reported in this manuscript. (ZIP) [file pone.0183904.s001.zip › raw_data/Exp1/AB/rb_xfer_mixed_feedback_2_cond_1_sub_22.dat]

  1 3 3.08 1.0859 2 4 2.6990
  2 4 1.16 1.3504 2 4 0.1564
  3 2 2.57 0.6835 1 2 1.5017
  4 3 2.57 1.1428 2 4 1.9040
  5 2 1.89 0.6094 1 2 1.0581
  6 3 1.75 1.1413 2 3 1.8070
  7 4 1.73 1.4543 2 4 2.2132
  8 2 3.03 0.5818 1 1 1.4424
  9 2 1.87 0.7000 1 2 0.6875
 10 3 1.97 1.1531 2 3 2.0831
 11 4 2.01 1.4059 2 4 0.6777
 12 1 2.71 0.2802 1 2 2.1693
 13 3 1.95 1.0594 2 3 1.3389
 14 1 1.66 0.3101 1 1 2.4017
 15 2 1.58 0.5272 1 1 1.3592
 16 4 1.27 1.2794 2 4 2.6319
 17 2 1.29 0.6731 1 2 1.9641
 18 3 1.35 1.0466 2 3 1.6755
 19 1 2.10 0.1963 1 2 2.5831
 20 4 2.32 1.4923 2 4 1.0612
 21 4 1.42 1.5420 2 4 2.7692
 22 2 1.90 0.6527 1 1 2.1601
 23 2 2.03 0.6338 1 1 1.4632
 24 4 2.54 1.3869 2 3 1.7631
 25 4 2.36 1.2798 2 3 0.7065
 26 1 2.10 0.2831 1 2 0.7896
 27 4 2.22 1.4124 2 4 0.7731
 28 2 3.13 0.6437 1 1 2.0131
 29 3 0.72 1.0300 2 4 1.6508
 30 4 1.88 1.3020 2 4 2.4870
 31 1 1.28 0.3991 1 2 1.5453
 32 2 2.41 0.6167 1 2 1.1296
 33 3 1.34 1.1219 2 4 1.9308
 34 4 2.24 1.3698 2 3 2.1315
 35 3 2.68 1.1065 2 4 0.7321
 36 2 2.53 0.6370 1 2 1.7498
 37 4 1.99 1.2965 2 3 1.8940
 38 1 1.53 0.2023 1 2 0.9518
 39 4 1.11 1.3364 2 4 1.6009
 40 4 0.80 1.4215 2 4 0.8631
 41 4 2.46 1.4183 2 3 1.6034
 42 2 1.97 0.6233 1 2 3.5297
 43 2 1.78 0.7397 1 2 0.7068
 44 2 2.73 0.6099 1 2 1.2762
 45 2 1.83 0.7164 1 2 0.9994
 46 3 1.31 1.1449 2 4 1.4702
 47 1 1.68 0.3576 1 2 1.1219
 48 1 3.03 0.3473 1 1 0.8359
 49 3 3.78 1.1189 2 3 2.0094
 50 2 1.55 0.6765 1 2 1.4171
 51 3 1.41 1.1003 2 4 1.5245
 52 3 2.10 0.8869 2 3 3.0143
 53 1 2.19 0.2508 1 2 1.3789
 54 2 1.90 0.5988 1 1 0.5957
 55 2 1.90 0.6453 1 2 1.5290
 56 4 2.24 1.4088 2 4 2.1621
 57 2 0.94 0.7116 1 2 2.4573
 58 2 1.50 0.8563 1 2 0.9569
 59 4 1.79 1.4596 2 4 1.5177
 60 4 1.55 1.5706 2 3 3.9354
 61 1 2.05 0.4041 1 99 7.1026
 62 3 1.97 1.0016 2 3 1.5474
 63 1 1.89 0.3469 1 2 2.1556
 64 1 2.64 0.3488 1 2 0.6513
 65 2 2.32 0.6200 1 2 0.6485
 66 3 2.49 0.9545 2 4 1.0935
 67 2 1.52 0.6765 1 1 1.4322
 68 2 2.88 0.8158 1 2 0.6632
 69 4 1.78 1.3029 2 3 2.3619
 70 4 1.30 1.3643 2 4 0.6568
 71 2 1.15 0.7061 1 2 0.7659
 72 3 1.90 1.1569 2 4 1.1102
 73 3 2.45 1.0943 2 3 1.0001
 74 3 1.12 0.9388 2 4 1.5909
 75 2 2.49 0.7136 1 1 4.2299
 76 1 1.66 0.3249 1 2 2.6089
 77 2 2.18 0.7763 1 2 0.8942
 78 1 2.87 0.4337 1 2 1.4490
 79 2 2.38 0.6466 1 1 2.2776
 80 4 2.16 1.4437 2 4 1.3140
 81 2 2.42 0.6883 1 2 3.0580
 82 3 1.68 1.0860 2 4 1.2771
 83 2 1.86 0.8093 1 2 1.6721
 84 1 1.25 0.2947 1 2 2.8351
 85 1 0.95 0.4721 1 1 2.0016
 86 4 2.10 1.3932 2 3 3.1820
 87 4 1.94 1.3933 2 99 5.9796
 88 1 1.99 0.2737 1 2 2.0307
 89 1 2.35 0.2813 1 1 1.3313
 90 4 1.33 1.3978 2 3 1.2205
 91 2 2.63 0.8389 1 1 0.9640
 92 4 3.26 1.4724 2 4 1.7484
 93 4 3.00 1.4175 2 4 2.1628
 94 2 1.63 0.5063 1 2 1.0595
 95 1 1.29 0.3541 1 2 1.1427
 96 2 2.25 0.7675 1 2 1.8419
 97 2 2.53 0.7831 1 2 1.6048
 98 2 0.97 0.7164 1 2 1.2991
 99 2 1.69 0.6952 1 2 1.3255
100 1 1.68 0.1837 1 1 1.9435
101 3 2.28 1.0855 2 4 1.1756
102 2 1.66 0.6738 1 2 0.2075
103 4 0.49 1.3514 2 4 1.9831
104 4 0.76 1.3332 2 4 1.2137
105 2 1.51 0.6381 1 2 1.2196
106 1 0.87 0.4142 1 2 0.8334
107 2 0.68 0.5971 1 2 1.1429
108 3 1.38 1.0222 2 4 2.2876
109 3 0.58 1.0240 2 3 2.4263
110 4 1.74 1.4487 2 4 0.5272
111 2 1.67 0.5153 1 2 0.7291
112 1 2.38 0.3946 1 2 1.3786
113 2 2.75 0.6966 1 2 0.9857
114 3 1.71 1.0969 2 4 1.6572
115 3 2.99 0.9615 2 3 2.0134
116 2 2.30 0.6727 1 2 3.1469
117 3 1.40 1.0474 2 3 1.8420
118 4 0.72 1.3434 2 4 1.3748
119 2 1.34 0.5800 1 2 1.0625
120 1 1.67 0.1766 1 1 1.6745
121 1 1.43 0.2934 1 2 0.8700
122 3 0.71 1.0878 2 4 0.8743
123 4 1.80 1.3858 2 4 0.6385
124 2 1.65 0.7278 1 2 1.2283
125 1 2.93 0.3210 1 1 1.7154
126 3 1.12 0.9776 2 3 1.6911
127 3 1.75 1.0629 2 3 2.7340
128 2 2.04 0.6159 1 2 1.7181
129 2 1.95 0.8272 1 2 0.6957
130 4 2.14 1.3126 2 4 3.1306
131 3 2.05 1.1482 2 3 2.0264
132 1 1.89 0.2987 1 2 1.3917
133 1 1.72 0.3477 1 2 1.3508
134 3 0.58 1.1624 2 3 2.7993
135 2 2.83 0.6349 1 2 3.1408
136 4 2.14 1.3157 2 4 1.6286
137 1 1.45 0.2769 1 1 1.2576
138 4 2.30 1.4760 2 4 1.1580
139 2 2.67 0.6730 1 2 1.1587
140 2 2.31 0.6637 1 2 3.4713
141 2 1.70 0.6737 1 1 2.4514
142 3 2.88 1.0116 2 3 1.3893
143 4 1.09 1.3378 2 4 1.8684
144 4 1.69 1.4037 2 4 0.7758
145 4 1.26 1.3442 2 4 0.7753
146 4 2.79 1.5124 2 4 0.8317
147 2 2.72 0.6993 1 2 1.8052
148 3 1.42 1.0960 2 3 2.7714
149 2 1.85 0.7361 1 2 2.5558
150 1 1.61 0.1956 1 1 1.2416
151 4 2.27 1.4064 2 4 2.1784
152 2 1.20 0.6720 1 2 1.1068
153 3 1.72 1.0099 2 4 2.5638
154 2 2.41 0.6376 1 1 4.0186
155 3 2.21 0.9947 2 3 3.4144
156 4 2.02 1.4231 2 4 0.6346
157 3 1.88 0.9241 2 3 1.8324
158 1 2.65 0.3121 1 1 2.7571
159 3 2.52 1.0535 2 3 1.5806
160 4 1.90 1.3338 2 4 1.0433
161 4 2.71 1.3013 2 4 3.7043
162 3 1.82 1.0618 2 3 1.4092
163 2 0.70 0.7991 1 2 4.0555
164 1 1.80 0.3204 1 1 0.9219
165 2 1.73 0.5583 1 1 0.9001
166 3 2.47 0.9346 2 4 4.9510
167 1 1.64 0.1826 1 1 2.3887
168 4 2.82 1.3875 2 4 1.0589
169 4 1.20 1.3894 2 4 1.1678
170 3 0.89 0.9779 2 3 1.6954
171 3 2.41 1.0063 2 3 1.5380
172 2 1.14 0.7220 1 2 1.6029
173 4 2.53 1.4167 2 4 3.7052
174 4 1.79 1.3128 2 4 0.8740
175 1 1.31 0.3257 1 1 0.9901
176 1 1.61 0.3607 1 2 0.6295
177 3 1.97 1.0445 2 3 1.7712
178 2 1.95 0.7221 1 2 3.7387
179 2 1.94 0.6111 1 2 0.9376
180 3 2.34 1.0168 2 4 1.2035
181 1 1.90 0.3038 1 1 1.3302
182 1 2.38 0.2745 1 1 1.1553
183 3 2.66 0.9728 2 3 1.1081
184 3 1.39 0.9501 2 3 0.7907
185 4 2.34 1.3909 2 4 0.7583
186 4 2.29 1.2636 2 4 0.7111
187 1 3.07 0.1514 1 1 0.9535
188 1 2.48 0.1957 1 1 0.7384
189 1 1.96 0.2515 1 1 0.7559
190 2 2.68 0.6820 1 2 1.5569
191 1 1.80 0.3080 1 1 1.2053
192 1 1.89 0.3212 1 1 0.6598
193 2 2.36 0.6867 1 2 2.8563
194 2 1.82 0.7845 1 2 0.7956
195 3 2.25 1.0744 2 4 2.4106
196 2 2.46 0.7811 1 2 1.6635
197 4 2.37 1.3651 2 4 0.9150
198 3 2.16 1.1799 2 3 2.2290
199 4 3.85 1.3632 2 4 0.9635
200 4 1.89 1.4029 2 4 2.4900
201 2 0.97 0.6632 1 2 2.8104
202 3 1.98 1.0297 2 3 3.5215
203 1 2.15 0.2376 1 1 1.3440
204 1 1.57 0.3119 1 1 0.7603
205 2 1.93 0.6742 1 2 1.0328
206 4 1.85 1.3875 2 4 1.1902
207 1 1.82 0.2465 1 1 1.6694
208 2 1.73 0.6055 1 2 1.1850
209 4 2.26 1.3531 2 4 0.9923
210 3 1.93 1.0377 2 3 3.4718
211 3 1.32 0.9211 2 3 0.6660
212 4 2.09 1.4796 2 4 0.6143
213 1 2.49 0.2936 1 2 2.0686
214 1 1.62 0.3228 1 1 0.7519
215 2 1.71 0.7542 1 2 0.6330
216 4 2.25 1.3526 2 4 0.7665
217 2 2.85 0.6521 1 2 0.8706
218 1 2.06 0.5073 1 2 1.6992
219 3 2.09 1.0885 2 3 1.8214
220 2 2.79 0.6461 1 2 1.2748
221 2 3.19 0.6619 1 2 0.7907
222 2 2.65 0.6205 1 2 0.8863
223 2 2.64 0.6588 1 2 0.6179
224 3 2.77 1.0662 2 3 1.0481
225 1 2.02 0.3300 1 1 0.7969
226 4 1.95 1.4170 2 4 0.7638
227 4 2.61 1.4437 2 4 0.8522
228 3 1.10 1.1089 2 3 3.4568
229 2 2.15 0.6716 1 2 1.3798
230 1 0.79 0.3786 1 1 1.6271
231 2 1.94 0.6684 1 2 0.9200
232 3 2.38 0.8761 2 3 1.2342
233 1 2.00 0.3362 1 1 1.2154
234 4 1.77 1.4497 2 4 2.5414
235 2 3.08 0.7375 1 2 1.3576
236 1 3.24 0.2412 1 1 1.2301
237 3 1.11 0.9910 2 3 1.4273
238 1 0.70 0.3711 1 1 1.1202
239 3 1.96 1.0011 2 4 1.9303
240 3 3.22 1.1227 2 3 1.2833
241 3 1.94 1.0645 2 3 0.6783
242 2 3.37 0.7059 1 2 1.0580
243 1 0.55 0.3363 1 1 0.9184
244 4 1.83 1.4592 2 4 0.8409
245 2 2.16 0.6176 1 2 0.5664
246 4 1.98 1.5266 2 4 1.0869
247 1 1.69 0.3962 1 1 1.8582
248 1 2.21 0.3055 1 1 1.1344
249 3 2.44 1.0064 2 3 1.3917
250 1 2.96 0.3155 1 1 1.0388
251 4 1.67 1.3953 2 4 2.0866
252 2 0.20 0.7537 1 2 2.2153
253 2 1.75 0.6628 1 2 1.1085
254 2 3.13 0.6785 1 2 0.7273
255 1 2.35 0.2671 1 1 1.0488
256 1 2.79 0.3211 1 1 1.0793
257 4 1.51 1.4522 2 4 0.9527
258 3 0.55 1.1317 2 4 1.6818
259 2 1.32 0.6466 1 2 1.5407
260 1 0.47 0.2982 1 1 0.7495
261 4 2.60 1.3274 2 4 1.0546
262 1 2.03 0.3642 1 2 1.3314
263 3 1.76 0.9841 2 3 1.2606
264 3 3.03 1.1195 2 3 1.9042
265 4 2.53 1.3776 2 4 1.1866
266 1 1.00 0.1900 1 1 1.4579
267 1 0.82 0.3098 1 1 1.0942
268 3 1.60 1.1404 2 3 1.2330
269 3 3.14 1.0161 2 4 0.8781
270 3 2.62 0.9856 2 3 0.7377
271 3 1.57 1.0262 2 3 0.7951
272 1 2.14 0.3556 1 2 3.3702
273 1 1.90 0.2041 1 1 0.6165
274 1 1.24 0.3545 1 1 1.2644
275 1 2.65 0.2477 1 2 1.5948
276 2 1.84 0.7034 1 2 0.7068
277 3 2.29 0.9998 2 3 1.4298
278 1 3.26 0.2446 1 1 0.9209
279 4 2.99 1.2895 2 3 1.1554
280 1 2.13 0.3784 1 2 1.2920
281 2 2.46 0.6278 1 2 1.2232
282 4 0.20 1.5134 2 4 1.2451
283 4 2.92 1.4418 2 4 0.7938
284 2 2.06 0.6905 1 2 1.5604
285 3 1.79 1.0360 2 3 1.1843
286 2 1.11 0.5499 1 2 1.2236
287 4 2.64 1.5394 2 4 0.9415
288 4 0.90 1.4658 2 4 0.7508
289 1 2.55 0.3801 1 2 2.2399
290 2 0.85 0.7391 1 2 1.6682
291 4 1.56 1.4828 2 4 0.9839
292 3 1.61 0.9867 2 3 1.5515
293 4 0.29 1.3629 2 4 1.9839
294 1 1.43 0.2305 1 1 2.2625
295 4 1.47 1.4461 2 4 1.4497
296 4 2.10 1.3896 2 4 1.7901
297 1 1.96 0.2401 1 1 1.0208
298 4 1.14 1.2842 2 4 0.6908
299 4 2.65 1.3502 2 4 0.9267
300 1 1.88 0.2514 1 1 1.1122
301 1 1.60 0.2051 1 1 0.9972
302 4 1.88 1.5007 2 4 1.0997
303 3 1.47 0.9698 2 3 1.3344
304 1 2.24 0.2099 1 1 1.0958
305 2 1.83 0.5907 1 2 2.9786
306 4 0.50 1.3852 2 3 1.2084
307 1 1.94 0.2655 1 1 0.7190
308 3 1.48 1.0870 2 3 0.7373
309 4 1.69 1.3901 2 4 0.8109
310 3 2.26 1.1253 2 3 0.8093
311 4 1.51 1.4660 2 4 1.8634
312 3 2.39 0.9496 2 3 0.6508
313 3 1.10 0.9355 2 3 0.7215
314 2 1.74 0.7121 1 2 1.8741
315 3 1.78 1.1250 2 3 1.3735
316 3 1.89 1.0169 2 3 0.6615
317 4 2.28 1.3931 2 4 1.1857
318 2 0.20 0.7060 1 2 2.1131
319 2 1.11 0.7385 1 1 1.1542
320 3 3.63 0.9531 2 3 1.9870
321 2 2.62 0.6511 1 2 1.4657
322 4 1.36 1.4291 2 3 1.0774
323 4 1.63 1.4234 2 4 1.4409
324 2 2.35 0.6805 1 2 1.2939
325 3 1.92 0.9950 2 3 2.1762
326 2 1.21 0.6200 1 1 1.0876
327 1 3.12 0.2976 1 1 0.7868
328 1 2.25 0.2398 1 1 0.7545
329 4 0.89 1.4668 2 4 0.9171
330 3 1.75 0.9555 2 3 0.8473
331 1 1.67 0.4219 1 2 1.1785
332 3 2.60 1.1900 2 3 1.0738
333 2 2.43 0.7126 1 2 1.1179
334 2 0.75 0.6653 1 2 2.6495
335 3 2.31 0.9612 2 3 1.3026
336 1 2.05 0.3400 1 1 0.6637
337 2 3.09 0.7464 1 2 2.8182
338 1 2.45 0.3571 1 1 0.8070
339 4 1.92 1.3410 2 4 1.7349
340 1 1.84 0.2751 1 1 1.7508
341 3 1.51 1.0135 2 3 2.3989
342 1 1.21 0.3540 1 1 0.7327
343 4 1.54 1.4399 2 4 0.8062
344 4 1.31 1.5355 2 4 0.9251
345 3 2.04 1.1241 2 3 2.8233
346 4 1.89 1.2922 2 3 0.6358
347 2 2.40 0.8106 1 2 1.8576
348 2 2.48 0.7723 1 2 2.0875
349 4 2.50 1.3709 2 4 2.1298
350 3 1.23 1.1184 2 3 2.0589
351 1 0.69 0.1626 1 1 0.9203
352 3 1.51 0.9350 2 3 2.0424
353 4 2.38 1.3801 2 4 2.8711
354 3 2.25 1.0057 2 3 1.4579
355 1 2.56 0.3672 1 1 1.4702
356 2 2.69 0.6426 1 2 1.2180
357 2 2.32 0.8994 1 2 1.4318
358 4 1.84 1.3275 2 4 1.4530
359 2 0.45 0.6283 1 2 4.2173
360 3 3.14 1.0475 2 3 2.3909
361 4 1.84 1.4883 2 4 1.5955
362 1 0.85 0.3814 1 1 1.2098
363 3 3.02 1.0854 2 3 1.2957
364 4 2.16 1.5294 2 4 1.2102
365 4 2.73 1.2989 2 3 1.5759
366 3 2.15 1.0756 2 3 1.8078
367 2 2.55 0.6575 1 2 1.7820
368 3 2.81 1.0546 2 3 1.7008
369 3 1.13 0.9757 2 3 2.2310
370 4 1.85 1.3578 2 4 0.7555
371 2 2.12 0.6749 1 2 2.2045
372 2 2.23 0.7347 1 2 0.6820
373 3 2.41 0.9376 2 3 1.2220
374 4 2.26 1.2912 2 4 0.7399
375 2 1.84 0.6850 1 2 1.1015
376 3 1.67 0.8981 2 3 1.5760
377 1 2.31 0.2926 1 1 1.3599
378 3 2.56 1.0727 2 3 2.7277
379 2 1.83 0.6448 1 2 1.1197
380 1 0.91 0.3186 1 1 1.4578
381 2 2.29 0.7752 1 2 1.5103
382 3 2.75 1.0975 2 3 1.2736
383 4 1.37 1.3572 2 4 0.8614
384 4 2.31 1.2955 2 4 1.8019
385 1 1.80 0.3177 1 1 0.7421
386 2 2.59 0.7434 1 2 1.1438
387 1 1.14 0.3149 1 1 1.5941
388 1 0.98 0.2099 1 1 0.9434
389 1 1.70 0.3889 1 2 1.2321
390 3 1.16 0.9406 2 3 3.0935
391 4 1.01 1.5361 2 4 1.3272
392 3 1.17 1.0777 2 3 1.5764
393 1 1.99 0.2656 1 1 2.9132
394 1 0.52 0.3146 1 1 1.1858
395 4 3.09 1.3473 2 4 0.8953
396 4 2.62 1.3164 2 4 0.7941
397 4 1.95 1.4197 2 4 0.6010
398 1 2.01 0.2141 1 1 0.9442
399 1 1.52 0.2988 1 1 3.7609
400 1 2.51 0.2257 1 1 1.9597
401 4 1.12 1.4342 2 4 0.7148
402 3 1.33 0.9942 2 3 1.5731
403 3 1.27 1.0216 2 3 1.0206
404 2 1.53 0.5421 1 2 1.1628
405 4 2.40 1.5076 2 4 0.6667
406 2 1.48 0.6872 1 2 2.3991
407 3 0.99 1.0989 2 3 1.2609
408 3 1.22 1.0267 2 3 0.9386
409 4 1.49 1.3250 2 3 2.1861
410 2 1.89 0.7053 1 2 2.4407
411 2 2.81 0.6586 1 1 1.0450
412 4 0.96 1.3636 2 4 0.7617
413 2 2.26 0.7508 1 2 0.9541
414 1 1.21 0.3112 1 1 0.8748
415 2 2.76 0.6158 1 2 0.7510
416 3 2.19 1.0708 2 3 2.1600
417 3 1.14 1.0006 2 3 1.0799
418 1 0.96 0.3685 1 1 1.2273
419 1 3.06 0.3526 1 2 1.2405
420 2 2.76 0.5945 1 2 1.3337
421 4 2.27 1.5019 2 4 0.7506
422 1 2.40 0.3790 1 2 1.2319
423 3 2.33 1.1284 2 3 1.3571
424 2 1.43 0.7396 1 2 0.8776
425 4 1.40 1.4148 2 4 0.7771
426 4 2.49 1.4666 2 4 0.8807
427 1 1.77 0.3536 1 1 1.1082
428 3 2.13 1.0685 2 3 1.9028
429 1 1.51 0.4427 1 2 4.1139
430 3 2.86 0.8874 2 3 1.1368
431 3 1.56 0.9946 2 3 1.6901
432 3 1.85 0.9715 2 3 1.4049
433 2 1.29 0.5842 1 2 0.8511
434 3 1.22 0.9695 2 3 1.6404
435 3 3.63 0.9482 2 3 1.3652
436 4 1.09 1.5133 2 4 0.7491
437 1 2.86 0.2775 1 1 1.6380
438 4 1.81 1.5355 2 4 0.7724
439 1 1.71 0.2132 1 1 0.7550
440 3 1.27 0.9856 2 3 1.7641
441 3 2.11 1.1184 2 3 1.0596
442 1 2.54 0.3829 1 1 1.1757
443 4 1.99 1.4022 2 3 0.8556
444 1 1.66 0.3666 1 2 0.8685
445 1 0.20 0.3023 1 1 1.3687
446 1 2.63 0.3301 1 1 1.2805
447 1 2.38 0.1613 1 1 0.8596
448 1 1.97 0.2911 1 1 1.1217
449 4 1.27 1.3051 2 3 0.9316
450 1 2.84 0.2537 1 1 1.6114
451 4 2.02 1.4890 2 4 0.8913
452 2 0.24 0.7894 1 2 1.4788
453 4 2.33 1.4356 2 4 1.4899
454 3 2.16 1.0791 2 3 0.8129
455 2 1.98 0.6690 1 2 1.4351
456 1 2.72 0.3872 1 2 2.4016
457 4 2.75 1.4245 2 3 0.9660
458 1 1.77 0.2283 1 1 1.3581
459 3 1.70 0.9169 2 3 1.5184
460 1 1.11 0.3017 1 1 1.1441
461 1 2.70 0.3509 1 2 2.0649
462 2 0.75 0.6426 1 2 1.8523
463 3 2.12 0.9780 2 3 2.7459
464 1 2.11 0.2623 1 1 1.2255
465 1 2.95 0.2980 1 1 0.9576
466 1 2.91 0.3345 1 1 0.6243
467 3 1.87 0.9686 2 3 1.0125
468 1 2.39 0.3219 1 1 1.2589
469 2 1.50 0.6657 1 2 0.9435
470 2 1.76 0.6131 1 2 1.4722
471 3 1.28 1.0929 2 3 1.3960
472 1 2.37 0.3204 1 1 1.8265
473 3 3.16 1.0076 2 3 2.2240
474 1 1.98 0.3373 1 1 1.4291
475 1 1.91 0.2917 1 1 1.3782
476 1 2.12 0.3369 1 1 1.5214
477 3 1.55 0.9866 2 3 1.3231
478 4 1.47 1.4812 2 4 1.3729
479 2 0.85 0.7469 1 2 1.6287
480 4 2.67 1.4748 2 4 0.7377
481 3 2.69 0.9625 2 3 1.0192
482 1 1.59 0.2724 1 1 0.8813
483 4 0.57 1.4767 2 4 2.0527
484 3 1.47 1.0667 2 3 0.8728
485 4 1.15 1.4260 2 4 0.9330
486 3 1.30 1.1009 2 3 1.0225
487 4 2.78 1.4177 2 4 0.9725
488 2 2.12 0.7384 1 2 1.4447
489 3 1.01 1.1203 2 3 1.0969
490 4 3.39 1.4912 2 4 0.7719
491 2 2.33 0.7096 1 2 1.7081
492 3 1.36 1.0445 2 3 2.1984
493 4 2.27 1.3964 2 4 0.8140
494 2 2.87 0.6980 1 2 1.8825
495 3 2.45 0.9318 2 3 0.7651
496 4 1.49 1.3739 2 4 0.6615
497 4 2.06 1.3779 2 4 0.6737
498 4 1.92 1.3279 2 4 1.9502
499 3 1.75 1.1055 2 4 0.8719
500 1 1.09 0.2352 1 1 0.9544
501 2 1.61 0.6429 3 99 5.2687
502 3 1.54 0.8637 3 3 2.1526
503 3 2.29 1.0043 3 3 1.4638
504 2 1.45 0.6138 3 2 2.3547
505 2 1.98 0.6402 3 2 3.7056
506 2 2.07 0.6514 3 2 1.3136
507 3 1.18 1.0339 3 3 3.0347
508 3 2.75 1.1466 3 3 1.8939
509 3 1.36 0.9232 3 2 2.5199
510 2 1.63 0.6075 3 2 1.7680
511 2 3.29 0.7804 3 99 8.8565
512 2 2.09 0.5484 3 2 1.4609
513 2 0.83 0.7657 3 2 1.6336
514 2 0.28 0.7445 3 2 0.9073
515 2 2.43 0.6434 3 2 1.3741
516 3 1.41 1.0376 3 3 0.5892
517 2 0.91 0.6073 3 2 0.9482
518 3 1.91 1.0578 3 3 0.5100
519 3 2.34 0.8418 3 3 0.8797
520 3 2.16 1.0372 3 3 1.6094
521 2 0.97 0.6969 3 2 1.2229
522 3 2.58 1.0947 3 3 0.6361
523 3 1.69 1.1018 3 3 1.3212
524 3 2.21 1.0277 3 3 1.0822
525 3 2.58 0.9485 3 3 0.9329
526 3 1.57 1.0066 3 3 0.7256
527 2 1.57 0.6980 3 2 0.6313
528 2 1.25 0.7049 3 2 0.8359
529 2 2.05 0.7549 3 2 3.9529
530 3 1.88 1.0319 3 3 1.2147
531 2 1.56 0.6255 3 2 0.7560
532 2 1.60 0.6308 3 2 1.4601
533 2 2.21 0.6988 3 2 1.8477
534 3 1.68 1.0321 3 3 0.7390
535 3 1.72 1.1195 3 3 1.1320
536 2 1.85 0.5334 3 2 0.9565
537 3 2.24 1.0724 3 3 2.1725
538 2 1.54 0.5976 3 2 0.6910
539 2 2.15 0.6422 3 2 3.2781
540 3 2.77 0.9600 3 3 0.5436
541 2 2.40 0.6767 3 2 3.3280
542 2 1.95 0.6287 3 2 4.7435
543 2 1.96 0.6827 3 2 0.7654
544 3 1.14 1.0370 3 3 0.9489
545 3 2.20 1.0301 3 3 0.8529
546 3 1.65 0.9156 3 3 0.6651
547 2 1.65 0.7820 3 3 1.2207
548 3 1.56 0.9553 3 3 0.8020
549 2 1.47 0.6518 3 2 2.9140
550 3 1.85 1.0000 3 3 0.6737
551 3 0.60 0.9946 3 3 2.9506
552 2 2.08 0.8721 3 3 1.9411
553 2 2.25 0.7893 3 3 1.8691
554 3 0.85 1.0236 3 3 2.8078
555 3 1.77 1.0688 3 3 1.6203
556 3 1.62 1.0300 3 3 0.7949
557 2 0.73 0.7321 3 2 0.7753
558 2 2.31 0.6931 3 3 1.4550
559 2 1.28 0.6088 3 2 1.7704
560 2 2.46 0.7122 3 3 3.6093
561 3 1.42 1.0909 3 3 2.7493
562 3 2.58 0.9897 3 3 1.2435
563 2 2.12 0.6343 3 2 1.1437
564 2 2.98 0.6052 3 2 1.5197
565 3 2.16 0.9763 3 3 0.5846
566 2 2.71 0.6869 3 2 0.9598
567 2 2.25 0.6668 3 2 0.7837
568 3 1.58 0.9820 3 3 0.4624
569 2 1.95 0.7670 3 2 0.9703
570 2 1.50 0.6326 3 2 1.0897
571 3 1.88 0.8945 3 3 0.4123
572 3 1.50 0.9528 3 3 0.6661
573 2 1.00 0.7013 3 2 0.6857
574 2 1.72 0.6455 3 2 0.8964
575 3 1.71 1.0567 3 3 0.5245
576 3 3.25 0.9719 3 3 1.0222
577 2 2.20 0.6801 3 2 0.6177
578 3 2.07 1.0440 3 3 0.6074
579 2 1.97 0.6427 3 2 0.8937
580 2 1.10 0.7184 3 2 0.7838
581 3 3.05 1.0371 3 3 0.5828
582 3 2.34 0.9760 3 3 1.0377
583 2 1.62 0.7936 3 2 1.2183
584 2 0.73 0.8078 3 99 6.2395
585 2 2.08 0.7147 3 2 1.7362
586 3 2.62 1.0502 3 3 1.0003
587 3 1.99 0.9419 3 3 1.0063
588 3 2.15 1.0332 3 3 1.8062
589 3 1.00 1.0234 3 3 0.7296
590 3 1.60 1.0443 3 3 1.1867
591 2 1.38 0.6372 3 2 0.7771
592 3 2.19 1.0319 3 3 0.7919
593 3 1.21 1.0113 3 3 0.8547
594 2 1.60 0.6932 3 2 0.6510
595 2 2.31 0.7886 3 2 1.2874
596 2 1.70 0.6957 3 2 0.6976
597 3 0.85 0.9204 3 3 0.5080
598 3 3.46 0.9941 3 3 2.1904
599 3 0.67 0.9620 3 3 4.7482
600 3 1.65 1.0098 3 3 1.2973
