# Supplementary material for: The effect of training methodology on knowledge representation in categorization
Source: PLoS One. 2017 Aug 28;12(8):e0183904. doi: 10.1371/journal.pone.0183904 (PMC5573135; doi:10.1371/journal.pone.0183904)
Supplement: S1 File — This file contains the raw data from the experiments reported in this manuscript. (ZIP) [file pone.0183904.s001.zip › raw_data/Exp1/AB/rb_xfer_mixed_feedback_2_cond_1_sub_3.dat]

  1 2 2.71 0.6869 1 2 4.2136
  2 4 1.80 1.3858 2 4 1.7212
  3 2 3.19 0.6619 1 1 1.6187
  4 2 2.73 0.6099 1 2 2.2004
  5 2 2.62 0.6511 1 2 1.2062
  6 1 2.13 0.3784 1 1 1.3967
  7 3 2.19 1.0708 2 3 2.5393
  8 3 1.72 1.0099 2 4 0.9554
  9 1 2.72 0.3872 1 2 3.0843
 10 1 1.62 0.3228 1 2 1.9499
 11 3 0.58 1.1624 2 99 6.5343
 12 4 0.89 1.4668 2 4 0.9380
 13 4 2.02 1.4231 2 4 0.9475
 14 2 0.24 0.7894 1 1 1.3709
 15 4 1.01 1.5361 2 4 0.8360
 16 2 1.84 0.6850 1 2 0.9613
 17 3 2.16 1.1799 2 3 0.9139
 18 4 2.75 1.4245 2 4 0.8680
 19 4 2.26 1.3531 2 3 0.9440
 20 1 1.67 0.4219 1 2 1.1289
 21 1 2.05 0.4041 1 1 0.9301
 22 1 1.80 0.3204 1 1 0.9318
 23 2 2.08 0.7147 1 2 0.9571
 24 3 1.78 1.1250 2 3 0.9355
 25 2 1.20 0.6720 1 1 1.2333
 26 2 2.31 0.6931 1 1 0.7727
 27 4 1.49 1.3739 2 4 0.8851
 28 3 1.97 1.0445 2 3 0.7303
 29 3 0.71 1.0878 2 3 0.8022
 30 1 1.51 0.4427 1 1 1.1051
 31 1 1.21 0.3112 1 1 0.7317
 32 3 2.75 1.1466 2 4 1.0774
 33 4 0.76 1.3332 2 4 0.8966
 34 1 1.68 0.1837 1 1 0.9073
 35 2 2.21 0.6988 1 2 1.3504
 36 4 2.79 1.5124 2 4 0.5830
 37 3 1.97 1.0016 2 3 0.9986
 38 1 1.99 0.2737 1 1 0.7894
 39 3 2.45 1.0943 2 3 1.0706
 40 3 2.44 1.0064 2 3 0.6089
 41 3 1.34 1.1219 2 3 0.8474
 42 3 2.25 1.0057 2 3 0.7324
 43 4 0.57 1.4767 2 4 0.4700
 44 4 2.54 1.3869 2 4 0.8744
 45 2 1.87 0.7000 1 1 1.2787
 46 1 1.80 0.3177 1 1 0.7138
 47 3 2.75 1.0975 2 3 0.7402
 48 4 1.37 1.3572 2 4 0.7898
 49 2 0.20 0.7537 1 2 1.1976
 50 3 2.15 1.0332 2 3 0.9881
 51 3 1.88 1.0319 2 3 0.9910
 52 1 1.52 0.2988 1 1 0.9826
 53 4 2.92 1.4418 2 4 0.7820
 54 1 2.11 0.2623 1 1 0.7735
 55 1 0.85 0.3814 1 1 0.7178
 56 1 0.55 0.3363 1 1 0.6239
 57 4 3.00 1.4175 2 4 0.8944
 58 2 2.46 0.7811 1 2 1.1133
 59 2 2.67 0.6730 1 2 0.8914
 60 3 1.42 1.0960 2 4 1.0068
 61 3 2.34 0.8418 2 3 0.7097
 62 1 1.24 0.3545 1 1 0.9919
 63 2 1.96 0.6827 1 1 0.7034
 64 2 1.47 0.6518 1 2 1.1064
 65 2 1.90 0.5988 1 1 1.1251
 66 2 1.63 0.6075 1 2 0.7510
 67 1 2.93 0.3210 1 1 0.7681
 68 2 2.48 0.7723 1 2 0.8801
 69 3 2.13 1.0685 2 3 1.1159
 70 2 2.63 0.8389 1 1 1.6619
 71 1 2.71 0.2802 1 1 1.1854
 72 2 1.15 0.7061 1 2 0.8407
 73 3 2.39 0.9496 2 3 0.9102
 74 4 1.84 1.3275 2 4 0.7685
 75 3 2.66 0.9728 2 3 0.7206
 76 4 1.67 1.3953 2 4 0.6911
 77 4 2.16 1.4437 2 4 0.5747
 78 2 1.93 0.6742 1 2 0.9750
 79 2 2.40 0.8106 1 2 0.7273
 80 3 1.99 0.9419 2 3 0.9209
 81 4 1.15 1.4260 2 4 0.7710
 82 2 0.97 0.6632 1 2 1.2833
 83 2 2.12 0.6343 1 2 0.8624
 84 4 2.10 1.3896 2 4 1.0425
 85 2 2.29 0.7752 1 2 1.4075
 86 1 3.12 0.2976 1 1 0.6939
 87 3 1.98 1.0297 2 3 2.0649
 88 2 2.81 0.6586 1 2 1.1161
 89 1 1.66 0.3249 1 1 0.8622
 90 1 0.52 0.3146 1 1 0.7383
 91 2 2.25 0.6668 1 2 1.8918
 92 3 0.72 1.0300 2 3 1.3747
 93 3 2.16 1.0791 2 3 0.8785
 94 4 1.95 1.4170 2 4 0.6340
 95 3 3.14 1.0475 2 3 0.7676
 96 2 1.45 0.6138 1 2 1.0240
 97 4 1.56 1.4828 2 4 0.6461
 98 1 1.69 0.3962 1 1 0.9248
 99 3 1.77 1.0688 2 3 0.7590
100 1 2.39 0.3219 1 1 0.8143
101 4 1.78 1.3029 2 3 0.9270
102 1 2.35 0.2671 1 1 0.8403
103 3 1.87 0.9686 2 3 1.2137
104 3 1.47 1.0667 2 3 1.2039
105 2 1.32 0.6466 1 1 1.1306
106 1 3.26 0.2446 1 1 0.6358
107 1 2.00 0.3362 1 1 0.8975
108 4 1.79 1.3128 2 3 1.5483
109 1 2.25 0.2398 1 1 0.9327
110 3 1.89 1.0169 2 3 0.8461
111 4 2.67 1.4748 2 4 0.5630
112 4 1.74 1.4487 2 4 0.6354
113 1 1.96 0.2515 1 1 1.0091
114 3 1.10 1.1089 2 3 1.3761
115 4 2.16 1.5294 2 4 0.5998
116 1 0.79 0.3786 1 1 0.9267
117 2 2.79 0.6461 1 2 0.9522
118 4 2.38 1.3801 2 3 0.6330
119 1 1.84 0.2751 1 1 1.1107
120 4 2.37 1.3651 2 3 1.1128
121 4 2.61 1.4437 2 4 0.6828
122 1 1.28 0.3991 1 2 0.9745
123 2 1.21 0.6200 1 1 0.8787
124 2 2.30 0.6727 1 2 1.5620
125 3 2.10 0.8869 2 3 1.1539
126 4 2.10 1.3932 2 4 0.5223
127 4 1.14 1.2842 2 4 0.7491
128 4 1.12 1.4342 2 4 0.7515
129 3 1.14 1.0006 2 3 0.5908
130 2 1.98 0.6690 1 2 1.3585
131 4 2.73 1.2989 2 3 1.0870
132 2 2.33 0.7096 1 2 1.3064
133 3 1.18 1.0339 2 3 1.2770
134 2 1.50 0.6326 1 2 1.1601
135 3 1.41 1.0376 2 3 2.1362
136 3 1.54 0.8637 2 3 0.7286
137 2 1.70 0.6957 1 2 1.3222
138 2 0.73 0.8078 1 2 1.4841
139 3 1.71 1.0567 2 3 1.1352
140 2 2.87 0.6980 1 2 1.0880
141 4 2.50 1.3709 2 4 1.0919
142 2 1.00 0.7013 1 1 1.1433
143 1 1.09 0.2352 1 1 0.6479
144 4 1.27 1.2794 2 4 0.9649
145 2 2.98 0.6052 1 2 1.1093
146 4 2.27 1.3964 2 4 0.8016
147 2 3.13 0.6437 1 2 1.2946
148 1 1.89 0.3212 1 1 0.8892
149 2 1.50 0.6657 1 2 0.9328
150 1 2.91 0.3345 1 1 0.7182
151 1 1.71 0.2132 1 1 0.8116
152 4 2.36 1.2798 2 4 0.9217
153 4 1.09 1.5133 2 4 0.6678
154 1 2.51 0.2257 1 1 0.8963
155 3 1.92 0.9950 2 3 1.1071
156 2 2.68 0.6820 1 2 0.9098
157 4 0.49 1.3514 2 4 1.2320
158 3 1.00 1.0234 2 3 0.7732
159 2 2.25 0.7675 1 2 0.9895
160 2 2.55 0.6575 1 2 1.3089
161 1 1.21 0.3540 1 1 0.8954
162 2 0.94 0.7116 1 2 0.8183
163 2 1.89 0.7053 1 2 1.1285
164 2 1.65 0.7278 1 2 0.9538
165 4 2.24 1.3698 2 4 1.3707
166 3 1.58 0.9820 2 3 0.7305
167 1 2.96 0.3155 1 1 1.0123
168 3 1.30 1.1009 2 3 1.0104
169 2 1.73 0.6055 1 2 1.1604
170 2 1.83 0.5907 1 2 1.0323
171 2 1.43 0.7396 1 2 0.8056
172 3 2.05 1.1482 2 3 1.4527
173 4 2.29 1.2636 2 4 1.3369
174 3 1.91 1.0578 2 3 0.9879
175 2 2.15 0.6422 1 2 0.9535
176 3 1.39 0.9501 2 3 1.5146
177 1 1.82 0.2465 1 1 0.7640
178 3 2.77 0.9600 2 3 1.5405
179 3 1.22 1.0267 2 3 0.8453
180 2 0.75 0.6426 1 1 1.0664
181 4 1.98 1.5266 2 4 0.7423
182 4 1.77 1.4497 2 4 0.6560
183 1 1.94 0.2655 1 1 0.8769
184 3 1.75 1.0629 2 3 1.0965
185 4 2.40 1.5076 2 4 0.7712
186 2 2.31 0.7886 1 2 0.9475
187 3 2.19 1.0319 2 3 1.3403
188 4 2.24 1.4088 2 4 0.6774
189 4 1.54 1.4399 2 4 0.6572
190 1 1.96 0.2401 1 1 0.7902
191 3 2.81 1.0546 2 3 0.9818
192 4 1.16 1.3504 2 4 0.9411
193 1 0.82 0.3098 1 1 1.1907
194 1 3.07 0.1514 1 1 0.7101
195 2 2.41 0.6376 1 2 0.7443
196 1 2.65 0.3121 1 1 2.2435
197 4 1.94 1.3933 2 4 0.8477
198 1 2.01 0.2141 1 1 1.0266
199 2 1.83 0.6448 1 2 0.7520
200 4 1.79 1.4596 2 4 0.6330
201 1 1.98 0.3373 1 2 1.5033
202 3 1.90 1.1569 2 3 1.2416
203 3 3.22 1.1227 2 4 1.8709
204 3 0.85 0.9204 2 3 1.0183
205 2 1.90 0.6527 1 2 1.4564
206 2 0.83 0.7657 1 2 1.0848
207 1 2.35 0.2813 1 1 1.1999
208 4 2.25 1.3526 2 4 0.9588
209 3 1.41 1.1003 2 3 0.7676
210 3 2.29 1.0043 2 3 1.0477
211 1 1.59 0.2724 1 1 1.2125
212 4 0.90 1.4658 2 4 0.7705
213 2 1.34 0.5800 1 2 1.1148
214 3 1.50 0.9528 2 3 1.0368
215 2 2.64 0.6588 1 2 1.4342
216 1 1.14 0.3149 1 1 0.9352
217 1 2.54 0.3829 1 1 0.9128
218 1 3.24 0.2412 1 1 0.6669
219 2 1.53 0.5421 1 1 0.8553
220 2 0.75 0.6653 1 2 0.9080
221 4 1.47 1.4812 2 4 0.8389
222 1 2.64 0.3488 1 1 1.2606
223 1 1.68 0.3576 1 1 0.6661
224 4 2.28 1.3931 2 4 0.9568
225 2 1.60 0.6308 1 2 1.5895
226 2 1.38 0.6372 1 2 1.3964
227 4 0.80 1.4215 2 4 1.4511
228 3 1.33 0.9942 2 3 0.9513
229 2 0.85 0.7469 1 2 1.4883
230 3 1.32 0.9211 2 3 1.5070
231 2 2.08 0.8721 1 2 0.9257
232 3 0.85 1.0236 2 3 1.7199
233 4 1.90 1.3338 2 4 0.7133
234 2 1.67 0.5153 1 2 1.1075
235 2 1.75 0.6628 1 2 1.2863
236 1 0.87 0.4142 1 1 0.7536
237 3 2.62 1.0502 2 3 1.5385
238 3 2.41 0.9376 2 3 1.2916
239 3 1.28 1.0929 2 3 1.1269
240 4 2.34 1.3909 2 4 0.7866
241 2 3.37 0.7059 1 2 0.9357
242 1 1.29 0.3541 1 1 1.3372
243 4 1.88 1.5007 2 4 0.8183
244 1 1.89 0.3469 1 2 2.3847
245 3 3.08 1.0859 2 3 1.2630
246 3 1.36 1.0445 2 3 1.0669
247 1 1.25 0.2947 1 1 1.0247
248 4 2.09 1.4796 2 4 0.6130
249 3 3.05 1.0371 2 3 1.6114
250 1 2.63 0.3301 1 1 1.0250
251 4 3.39 1.4912 2 4 0.8666
252 1 2.31 0.2926 1 1 1.0148
253 2 1.73 0.5583 1 2 1.0290
254 4 1.83 1.4592 2 4 0.7384
255 3 2.68 1.1065 2 3 0.7719
256 2 2.07 0.6514 1 2 1.1884
257 3 1.61 0.9867 2 3 1.5236
258 4 0.20 1.5134 2 4 1.0291
259 2 2.59 0.7434 1 2 1.0026
260 1 2.95 0.2980 1 1 0.8091
261 1 2.49 0.2936 1 2 0.9116
262 3 1.65 0.9156 2 3 0.9697
263 3 2.29 0.9998 2 4 0.8739
264 3 0.55 1.1317 2 3 1.8880
265 2 2.09 0.5484 1 2 1.7369
266 1 0.98 0.2099 1 1 1.0416
267 1 1.53 0.2023 1 1 0.6471
268 3 1.10 0.9355 2 3 1.1562
269 4 1.69 1.3901 2 4 0.6129
270 3 2.38 0.8761 2 3 1.0110
271 3 2.21 1.0277 2 3 1.3373
272 3 0.99 1.0989 2 3 1.4025
273 2 1.25 0.7049 1 2 1.1290
274 2 1.56 0.6255 1 2 0.8900
275 1 0.20 0.3023 1 1 0.8458
276 1 1.77 0.2283 1 1 0.7787
277 3 2.21 0.9947 2 3 1.3302
278 4 1.92 1.3410 2 4 0.8194
279 2 1.11 0.7385 1 2 1.4335
280 1 1.89 0.2987 1 1 1.1027
281 4 0.50 1.3852 2 4 1.2335
282 1 2.37 0.3204 1 1 3.4887
283 4 3.85 1.3632 2 4 1.0082
284 3 1.27 1.0216 2 3 0.7362
285 4 1.63 1.4234 2 4 0.7139
286 1 0.70 0.3711 1 1 0.7801
287 4 3.09 1.3473 2 4 0.7397
288 2 2.53 0.6370 1 2 0.9974
289 1 0.96 0.3685 1 1 0.8441
290 3 3.25 0.9719 2 3 1.4650
291 1 2.12 0.3369 1 2 1.0366
292 1 1.45 0.2769 1 1 0.7139
293 2 2.41 0.6167 1 2 0.7404
294 2 1.28 0.6088 1 1 1.0141
295 3 1.79 1.0360 2 3 1.1401
296 2 2.32 0.6200 1 2 1.1415
297 4 1.51 1.4660 2 4 0.5908
298 1 1.61 0.3607 1 1 1.0705
299 2 2.35 0.6805 1 2 1.9867
300 4 2.22 1.4124 2 4 0.7553
301 4 2.14 1.3157 2 4 0.8477
302 2 2.76 0.5945 1 2 1.1245
303 1 2.19 0.2508 1 1 1.5506
304 1 1.43 0.2305 1 1 1.4709
305 3 2.88 1.0116 2 3 1.4347
306 3 1.94 1.0645 2 99 5.3278
307 3 2.28 1.0855 2 3 1.0692
308 4 1.95 1.4197 2 4 0.7213
309 2 2.03 0.6338 1 2 0.8836
310 3 1.13 0.9757 2 3 1.0792
311 2 3.08 0.7375 1 2 1.1065
312 4 2.71 1.3013 2 3 1.6533
313 2 2.46 0.6278 1 2 1.0813
314 1 2.65 0.2477 1 1 1.0047
315 2 1.97 0.6427 1 2 0.8517
316 2 1.84 0.7034 1 1 1.0083
317 3 1.82 1.0618 2 3 0.9271
318 3 3.03 1.1195 2 3 0.9861
319 4 1.81 1.5355 2 4 0.6561
320 2 2.65 0.6205 1 2 0.9410
321 4 1.40 1.4148 2 4 1.2546
322 1 1.00 0.1900 1 1 1.8033
323 4 2.82 1.3875 2 3 1.3533
324 2 1.70 0.6737 1 2 0.7938
325 2 1.95 0.7670 1 2 1.3368
326 4 1.27 1.3051 2 4 1.6499
327 1 1.99 0.2656 1 2 1.9502
328 2 2.04 0.6159 1 2 0.8302
329 3 2.24 1.0724 2 3 1.6599
330 4 0.72 1.3434 2 3 1.1035
331 2 2.12 0.6749 1 2 1.5941
332 2 1.66 0.6738 1 2 1.3603
333 4 2.27 1.5019 2 4 0.7360
334 1 2.45 0.3571 1 1 1.2499
335 1 1.43 0.2934 1 1 1.2082
336 2 2.26 0.7508 1 2 0.8610
337 2 2.57 0.6835 1 2 1.3692
338 4 1.99 1.4022 2 4 1.4970
339 2 0.97 0.6969 1 2 1.5074
340 1 2.06 0.5073 1 2 1.5117
341 1 2.84 0.2537 1 1 0.6074
342 4 1.09 1.3378 2 4 0.9746
343 4 2.60 1.3274 2 4 0.9348
344 3 1.55 0.9866 2 3 1.7523
345 3 1.85 0.9715 2 3 0.9843
346 2 3.13 0.6785 1 2 1.4878
347 3 1.57 1.0262 2 3 2.5868
348 4 2.26 1.2912 2 3 0.8091
349 1 3.06 0.3526 1 1 0.9592
350 1 1.91 0.2917 1 1 0.8633
351 3 3.63 0.9482 2 3 2.6459
352 3 1.72 1.1195 2 3 1.2013
353 1 1.67 0.1766 1 1 0.9437
354 1 1.64 0.1826 1 1 0.8807
355 4 1.88 1.3020 2 4 1.5483
356 3 2.56 1.0727 2 3 1.3647
357 4 1.85 1.3578 2 4 1.0844
358 4 1.11 1.3364 2 4 0.7997
359 3 3.14 1.0161 2 3 1.3586
360 3 3.16 1.0076 2 3 2.1595
361 1 1.57 0.3119 1 1 1.7673
362 4 2.32 1.4923 2 4 0.8865
363 1 2.14 0.3556 1 2 2.1301
364 2 1.48 0.6872 1 2 1.0987
365 3 2.11 1.1184 2 3 1.2213
366 2 1.83 0.7164 1 2 1.1713
367 4 1.89 1.4029 2 4 0.6033
368 2 2.72 0.6993 1 2 0.8183
369 1 2.55 0.3801 1 2 0.9686
370 4 1.51 1.4522 2 4 0.6086
371 1 1.90 0.3038 1 2 0.9677
372 1 0.95 0.4721 1 2 0.8239
373 4 2.31 1.2955 2 4 2.1901
374 4 1.26 1.3442 2 4 0.8125
375 2 1.29 0.5842 1 2 1.4587
376 3 2.34 1.0168 2 3 1.3513
377 2 1.97 0.6233 1 2 3.0718
378 1 2.38 0.3946 1 1 1.7943
379 1 1.66 0.3101 1 1 2.3844
380 3 2.58 0.9897 2 3 1.5827
381 3 1.85 1.0000 2 3 1.5912
382 1 2.10 0.1963 1 1 2.4127
383 3 1.51 0.9350 2 3 1.3938
384 3 2.49 0.9545 2 3 1.0882
385 3 1.23 1.1184 2 3 1.3956
386 4 1.85 1.3875 2 4 1.2661
387 3 1.93 1.0377 2 3 1.5980
388 2 2.43 0.6434 1 2 3.1180
389 2 2.69 0.6426 1 2 0.8926
390 4 0.29 1.3629 2 4 1.1916
391 4 1.92 1.3279 2 4 0.8148
392 4 2.14 1.3126 2 4 2.5251
393 1 2.21 0.3055 1 1 1.1181
394 3 2.60 1.1900 2 3 1.7360
395 1 1.11 0.3017 1 1 1.6888
396 4 2.53 1.3776 2 4 0.8036
397 4 1.69 1.4037 2 4 0.7547
398 1 2.03 0.3642 1 1 1.3397
399 3 1.75 0.9555 2 3 1.2469
400 4 1.84 1.4883 2 4 0.6493
401 1 2.79 0.3211 1 1 1.4331
402 1 2.56 0.3672 1 1 1.7820
403 2 1.78 0.7397 1 2 0.8610
404 3 1.71 1.0969 2 3 1.1292
405 4 1.33 1.3978 2 4 0.7945
406 3 1.68 1.0860 2 3 1.1454
407 1 2.02 0.3300 1 1 1.5141
408 1 1.90 0.2041 1 1 0.8197
409 4 1.55 1.5706 2 4 0.7061
410 2 2.06 0.6905 1 2 0.9570
411 4 2.64 1.5394 2 4 0.7660
412 1 2.15 0.2376 1 1 0.9112
413 4 2.01 1.4059 2 4 0.6402
414 4 0.96 1.3636 2 3 2.7817
415 2 0.45 0.6283 1 1 1.3958
416 4 1.99 1.2965 2 4 1.4185
417 4 2.62 1.3164 2 4 1.2962
418 1 2.70 0.3509 1 1 0.8987
419 2 0.20 0.7060 1 1 1.1575
420 4 2.49 1.4666 2 4 0.7022
421 4 1.31 1.5355 2 4 1.3853
422 3 2.99 0.9615 2 3 1.2084
423 3 1.60 1.0443 2 3 1.6070
424 1 2.05 0.3400 1 1 1.7894
425 2 2.05 0.7549 1 2 2.1580
426 1 2.38 0.1613 1 1 0.7400
427 4 2.33 1.4356 2 4 1.0536
428 3 1.31 1.1449 2 3 1.0664
429 2 2.43 0.7126 1 2 1.1744
430 1 1.61 0.1956 1 1 0.7664
431 3 1.17 1.0777 2 3 3.5828
432 2 2.25 0.7893 1 2 1.0680
433 4 1.42 1.5420 2 4 0.7282
434 1 1.80 0.3080 1 1 1.6177
435 3 2.16 0.9763 2 99 10.6555
436 1 0.47 0.2982 1 1 1.0753
437 3 1.56 0.9553 2 3 1.3436
438 4 1.20 1.3894 2 4 0.7120
439 4 3.26 1.4724 2 4 0.6823
440 4 2.06 1.3779 2 4 0.9499
441 3 3.46 0.9941 2 3 0.7268
442 3 1.88 0.9241 2 3 0.8423
443 3 2.26 1.1253 2 3 0.7339
444 1 1.97 0.2911 1 1 1.0715
445 2 1.65 0.7820 1 2 0.8115
446 3 1.51 1.0135 2 3 1.5779
447 2 0.68 0.5971 1 2 1.4648
448 4 1.36 1.4291 2 4 0.6846
449 4 2.46 1.4183 2 4 0.6164
450 4 1.73 1.4543 2 4 0.6307
451 3 1.60 1.1404 2 3 1.6560
452 2 1.54 0.5976 1 1 1.0750
453 3 2.58 0.9485 2 3 1.0790
454 4 2.27 1.4064 2 4 0.6981
455 1 2.10 0.2831 1 1 0.7573
456 1 0.69 0.1626 1 1 0.5982
457 1 2.87 0.4337 1 2 1.2293
458 2 2.85 0.6521 1 1 0.8024
459 3 1.65 1.0098 2 3 1.2427
460 2 1.82 0.7845 1 2 2.1299
461 1 1.60 0.2051 1 1 0.6872
462 1 1.70 0.3889 1 2 3.1950
463 4 2.65 1.3502 2 3 1.0720
464 4 2.30 1.4760 2 4 0.5960
465 2 2.32 0.8994 1 2 1.0038
466 2 1.95 0.6287 1 2 0.8255
467 3 2.69 0.9625 2 3 1.2074
468 3 2.52 1.0535 2 3 1.4781
469 1 2.24 0.2099 1 1 0.9691
470 1 2.40 0.3790 1 2 2.4812
471 1 1.31 0.3257 1 1 0.7396
472 3 1.40 1.0474 2 3 1.3491
473 2 1.63 0.5063 1 2 1.5806
474 4 1.49 1.3250 2 3 1.0366
475 3 1.12 0.9388 2 3 0.7859
476 3 2.12 0.9780 2 3 0.8336
477 3 1.47 0.9698 2 3 0.7432
478 1 1.72 0.3477 1 1 0.8002
479 1 2.48 0.1957 1 1 0.5910
480 4 2.78 1.4177 2 4 1.3269
481 2 2.49 0.7136 1 2 1.6720
482 4 2.02 1.4890 2 4 0.6676
483 4 2.53 1.4167 2 4 0.9693
484 1 2.38 0.2745 1 1 0.9681
485 2 3.09 0.7464 1 2 0.9682
486 4 1.47 1.4461 2 4 0.8908
487 1 1.88 0.2514 1 1 0.8515
488 3 1.14 1.0370 2 3 1.0887
489 4 2.99 1.2895 2 4 2.6360
490 1 0.91 0.3186 1 1 0.9442
491 4 1.30 1.3643 2 3 0.9371
492 2 1.50 0.8563 1 2 1.1786
493 1 3.03 0.3473 1 1 0.8589
494 4 1.89 1.2922 2 3 1.4548
495 1 1.77 0.3536 1 1 1.7151
496 1 1.66 0.3666 1 1 0.8446
497 2 1.61 0.6429 1 2 0.9295
498 3 3.78 1.1189 2 3 2.8430
499 1 2.86 0.2775 1 2 3.6069
500 2 1.95 0.7221 1 2 3.2359
501 2 1.94 0.6111 3 2 4.2227
502 3 1.27 0.9856 3 3 2.2772
503 3 2.62 0.9856 3 3 3.3996
504 2 0.97 0.7164 3 2 1.2517
505 2 1.76 0.6131 3 2 0.9354
506 2 1.85 0.7361 3 2 1.2883
507 2 1.60 0.6932 3 2 2.4124
508 3 2.20 1.0301 3 3 1.3996
509 2 2.42 0.6883 3 2 1.8213
510 3 2.04 1.1241 3 3 0.6022
511 3 1.75 1.1055 3 3 0.9203
512 3 1.21 1.0113 3 3 1.0499
513 2 1.74 0.7121 3 2 1.0137
514 3 2.31 0.9612 3 3 0.8831
515 3 0.67 0.9620 3 3 1.2299
516 3 0.58 1.0240 3 3 1.7384
517 2 2.76 0.6158 3 2 0.8344
518 3 2.15 1.0756 3 99 5.7834
519 3 2.45 0.9318 3 2 1.1063
520 2 2.31 0.6637 3 2 0.6122
521 2 2.16 0.6176 3 2 0.7539
522 3 2.16 1.0372 3 3 0.6341
523 2 2.46 0.7122 3 2 0.6550
524 2 0.73 0.7321 3 2 0.9314
525 2 1.89 0.6094 3 2 0.9638
526 3 2.58 1.0947 3 3 0.4995
527 3 2.33 1.1284 3 3 0.7659
528 2 2.83 0.6349 3 2 0.8292
529 2 1.58 0.5272 3 2 0.8679
530 3 1.88 0.8945 3 99 6.9097
531 3 2.34 0.9760 3 3 1.0261
532 3 1.97 1.1531 3 3 0.7039
533 2 3.03 0.5818 3 2 0.4820
534 2 1.86 0.8093 3 2 0.6311
535 2 1.85 0.5334 3 2 0.8198
536 3 2.77 1.0662 3 3 0.6575
537 3 1.67 0.8981 3 3 2.5015
538 2 2.15 0.6716 3 2 0.3985
539 3 1.11 0.9910 3 2 1.5968
540 2 3.29 0.7804 3 2 0.5625
541 2 1.29 0.6731 3 2 0.6662
542 3 3.63 0.9531 3 3 2.1338
543 3 1.16 0.9406 3 3 0.8917
544 2 2.12 0.7384 3 3 1.2467
545 2 0.91 0.6073 3 3 0.7225
546 3 2.86 0.8874 3 3 0.9658
547 3 1.76 0.9841 3 3 1.1634
548 3 1.68 1.0321 3 3 0.7626
549 2 2.88 0.8158 3 2 1.4662
550 2 1.71 0.7542 3 3 0.8451
551 2 1.90 0.6453 3 2 3.7580
552 2 1.55 0.6765 3 2 0.8057
553 2 2.53 0.7831 3 2 0.6980
554 2 1.72 0.6455 3 2 0.5964
555 3 1.38 1.0222 3 3 0.6906
556 2 1.14 0.7220 3 2 0.5656
557 3 1.42 1.0909 3 3 0.5412
558 2 1.98 0.6402 3 2 0.5983
559 3 1.01 1.1203 3 3 0.5086
560 2 2.38 0.6466 3 2 1.1589
561 2 1.94 0.6684 3 2 1.0709
562 2 1.95 0.8272 3 2 1.2582
563 3 1.69 1.1018 3 3 0.8059
564 2 1.69 0.6952 3 2 0.5642
565 3 1.62 1.0300 3 2 2.2030
566 3 3.02 1.0854 3 3 0.8250
567 3 0.60 0.9946 3 3 2.0864
568 3 1.57 1.0066 3 99 7.4803
569 2 2.75 0.6966 3 2 0.6707
570 3 1.56 0.9946 3 3 0.6821
571 3 2.47 0.9346 3 2 1.3172
572 3 2.09 1.0885 3 2 1.1824
573 2 2.40 0.6767 3 2 0.7329
574 3 2.41 1.0063 3 2 0.5578
575 3 2.25 1.0744 3 2 1.5022
576 3 1.75 1.1413 3 3 0.8397
577 3 1.12 0.9776 3 3 1.7805
578 3 1.48 1.0870 3 3 0.8025
579 3 2.57 1.1428 3 3 0.8327
580 2 1.51 0.6381 3 2 0.5895
581 2 1.52 0.6765 3 2 0.6686
582 3 1.96 1.0011 3 3 1.1841
583 3 1.95 1.0594 3 3 0.7267
584 2 0.85 0.7391 3 2 0.6636
585 3 0.89 0.9779 3 3 0.8431
586 3 1.22 0.9695 3 3 1.0233
587 3 2.07 1.0440 3 3 1.4527
588 2 2.23 0.7347 3 2 0.5523
589 2 2.20 0.6801 3 2 1.3367
590 2 0.28 0.7445 3 2 0.9611
591 2 1.62 0.7936 3 2 0.6805
592 3 1.35 1.0466 3 2 0.7088
593 2 0.70 0.7991 3 2 0.6058
594 2 1.11 0.5499 3 2 0.5479
595 2 2.18 0.7763 3 2 0.6284
596 3 1.36 0.9232 3 2 0.6733
597 2 1.10 0.7184 3 2 1.6529
598 3 1.70 0.9169 3 2 0.9604
599 2 2.36 0.6867 3 2 4.3377
600 2 1.57 0.6980 3 3 0.9420
