# Supplementary material for: The effect of training methodology on knowledge representation in categorization
Source: PLoS One. 2017 Aug 28;12(8):e0183904. doi: 10.1371/journal.pone.0183904 (PMC5573135; doi:10.1371/journal.pone.0183904)
Supplement: S1 File — This file contains the raw data from the experiments reported in this manuscript. (ZIP) [file pone.0183904.s001.zip › raw_data/Exp1/AB/rb_xfer_mixed_feedback_2_cond_1_sub_51.dat]

  1 1 2.86 0.2775 1 1 1.1455
  2 2 2.46 0.7811 1 2 1.3470
  3 4 3.26 1.4724 2 4 1.4297
  4 4 2.26 1.2912 2 4 1.1886
  5 3 1.91 1.0578 2 4 3.8311
  6 3 1.65 1.0098 2 4 1.7570
  7 2 1.28 0.6088 1 2 2.2073
  8 3 1.36 0.9232 2 3 3.4648
  9 4 1.77 1.4497 2 4 1.5424
 10 4 1.67 1.3953 2 3 1.9524
 11 3 1.56 0.9946 2 3 1.0035
 12 2 1.63 0.6075 1 2 1.3320
 13 2 1.84 0.6850 1 2 0.7675
 14 2 1.70 0.6957 1 2 0.6259
 15 3 3.63 0.9531 2 4 1.0334
 16 1 2.40 0.3790 1 2 1.1776
 17 3 2.04 1.1241 2 3 1.7540
 18 3 0.55 1.1317 2 3 1.9171
 19 4 2.16 1.5294 2 4 1.1204
 20 1 2.05 0.3400 1 2 2.0452
 21 3 1.70 0.9169 2 3 1.9000
 22 3 1.12 0.9388 2 3 1.5132
 23 1 1.21 0.3540 1 1 2.0286
 24 3 2.19 1.0708 2 3 1.5078
 25 4 2.71 1.3013 2 3 1.4324
 26 4 2.16 1.4437 2 4 1.1438
 27 1 0.70 0.3711 1 2 2.9714
 28 2 1.57 0.6980 1 1 1.9827
 29 1 3.12 0.2976 1 1 1.5762
 30 4 1.69 1.4037 2 4 1.6831
 31 1 1.00 0.1900 1 1 1.9832
 32 2 3.13 0.6437 1 2 1.1696
 33 1 2.51 0.2257 1 1 3.1314
 34 1 2.05 0.4041 1 1 2.5741
 35 4 1.95 1.4197 2 4 2.7283
 36 2 1.29 0.6731 1 2 2.5077
 37 2 2.68 0.6820 1 2 0.9847
 38 2 1.61 0.6429 1 2 0.6500
 39 2 1.95 0.7221 1 2 0.5769
 40 4 1.56 1.4828 2 4 2.2418
 41 2 2.62 0.6511 1 2 1.8261
 42 3 1.36 1.0445 2 3 3.7771
 43 1 0.47 0.2982 1 1 1.7318
 44 3 2.57 1.1428 2 4 4.5028
 45 3 1.71 1.0567 2 3 2.1721
 46 1 2.64 0.3488 1 2 2.6454
 47 2 1.83 0.5907 1 2 1.1805
 48 3 1.97 1.0445 2 3 2.9656
 49 4 3.00 1.4175 2 4 1.3354
 50 2 0.75 0.6653 1 1 3.6754
 51 3 1.71 1.0969 2 3 3.6918
 52 1 3.24 0.2412 1 1 1.9457
 53 2 3.37 0.7059 1 2 1.8045
 54 3 1.72 1.0099 2 3 2.0699
 55 4 1.12 1.4342 2 4 1.3081
 56 2 2.55 0.6575 1 1 2.1779
 57 3 1.27 0.9856 2 3 3.5704
 58 1 2.19 0.2508 1 1 3.3739
 59 4 1.51 1.4660 2 4 3.7035
 60 4 1.36 1.4291 2 4 1.7957
 61 4 2.22 1.4124 2 4 2.0371
 62 1 2.63 0.3301 1 1 2.1728
 63 2 1.29 0.5842 1 2 1.5663
 64 3 3.46 0.9941 2 3 4.9934
 65 4 1.92 1.3410 2 4 1.5698
 66 2 2.53 0.6370 1 2 3.6674
 67 2 2.73 0.6099 1 2 0.7612
 68 2 2.98 0.6052 1 2 0.6918
 69 2 2.32 0.8994 1 2 0.9458
 70 1 0.82 0.3098 1 1 2.1158
 71 1 2.00 0.3362 1 1 3.9845
 72 1 0.79 0.3786 1 2 1.4340
 73 1 1.96 0.2515 1 1 1.6651
 74 1 3.06 0.3526 1 1 2.8717
 75 3 1.51 0.9350 2 3 1.7491
 76 1 1.21 0.3112 1 1 3.9271
 77 3 3.02 1.0854 2 3 1.8514
 78 4 0.50 1.3852 2 4 1.3292
 79 2 1.32 0.6466 1 2 1.8054
 80 3 0.60 0.9946 2 3 2.2157
 81 2 1.50 0.6657 1 2 1.5818
 82 1 1.84 0.2751 1 1 3.0555
 83 3 2.99 0.9615 2 99 6.1337
 84 2 2.15 0.6422 1 2 3.0567
 85 4 2.24 1.4088 2 4 1.8952
 86 4 1.79 1.4596 2 4 3.0124
 87 3 2.19 1.0319 2 4 2.1803
 88 4 1.90 1.3338 2 3 4.3331
 89 2 2.65 0.6205 1 2 3.3618
 90 3 1.88 1.0319 2 3 4.1064
 91 2 2.53 0.7831 1 2 1.3903
 92 4 2.92 1.4418 2 3 2.0006
 93 1 1.68 0.3576 1 1 3.0493
 94 3 3.22 1.1227 2 4 1.7210
 95 3 1.40 1.0474 2 3 1.5323
 96 2 1.20 0.6720 1 2 2.8083
 97 3 2.88 1.0116 2 3 2.0163
 98 2 1.34 0.5800 1 2 3.7302
 99 3 0.89 0.9779 2 3 2.0125
100 2 3.03 0.5818 1 2 1.8131
101 2 2.59 0.7434 1 2 1.5319
102 1 1.57 0.3119 1 1 1.3206
103 4 0.96 1.3636 2 4 3.1646
104 3 1.92 0.9950 2 3 1.9018
105 1 0.91 0.3186 1 1 2.6751
106 1 1.60 0.2051 1 2 1.4897
107 1 2.93 0.3210 1 1 2.9117
108 4 2.75 1.4245 2 4 1.3960
109 2 0.83 0.7657 1 2 1.8758
110 3 0.58 1.0240 2 3 2.9070
111 2 2.15 0.6716 1 99 7.5198
112 4 2.50 1.3709 2 4 1.7062
113 1 2.12 0.3369 1 1 2.1665
114 2 0.97 0.6632 1 2 2.1535
115 3 2.58 0.9897 2 3 2.5321
116 4 2.28 1.3931 2 4 1.4466
117 1 0.95 0.4721 1 1 3.2538
118 4 2.38 1.3801 2 4 2.8038
119 4 3.09 1.3473 2 4 2.7323
120 1 1.61 0.3607 1 1 1.7440
121 4 2.99 1.2895 2 4 3.2358
122 2 1.84 0.7034 1 2 2.7548
123 4 1.92 1.3279 2 4 2.0701
124 2 1.95 0.6287 1 2 2.9166
125 2 1.14 0.7220 1 2 2.2965
126 1 1.59 0.2724 1 1 1.9414
127 1 1.67 0.4219 1 2 2.4491
128 1 2.95 0.2980 1 1 2.4403
129 4 1.01 1.5361 2 4 1.4003
130 2 2.07 0.6514 1 2 3.8813
131 3 1.95 1.0594 2 3 2.4538
132 4 1.63 1.4234 2 4 2.1087
133 1 0.87 0.4142 1 1 3.4659
134 4 2.49 1.4666 2 4 3.1770
135 2 2.48 0.7723 1 2 2.6422
136 1 1.11 0.3017 1 1 2.0418
137 2 1.89 0.7053 1 1 4.2643
138 1 1.97 0.2911 1 1 2.3272
139 1 1.67 0.1766 1 1 1.8422
140 1 2.79 0.3211 1 1 1.5367
141 2 1.98 0.6690 1 2 1.3155
142 1 2.49 0.2936 1 1 2.8231
143 3 1.48 1.0870 2 3 3.3509
144 2 1.69 0.6952 1 2 2.2805
145 1 1.69 0.3962 1 1 3.0638
146 3 2.15 1.0756 2 3 4.9813
147 3 2.75 1.0975 2 3 2.0148
148 4 2.54 1.3869 2 4 1.5509
149 1 1.70 0.3889 1 2 1.8891
150 4 2.27 1.3964 2 4 3.3909
151 2 1.60 0.6932 1 2 1.5019
152 4 2.37 1.3651 2 4 2.3216
153 2 2.08 0.7147 1 2 2.9339
154 4 2.27 1.5019 2 4 1.3054
155 4 2.73 1.2989 2 4 1.2137
156 3 2.25 1.0744 2 4 1.3580
157 4 2.33 1.4356 2 4 0.7770
158 2 1.21 0.6200 1 2 3.3859
159 1 2.39 0.3219 1 1 2.5386
160 1 1.89 0.3469 1 2 1.8062
161 4 2.78 1.4177 2 4 1.6308
162 2 3.13 0.6785 1 2 1.4304
163 2 1.86 0.8093 1 2 1.6541
164 3 1.42 1.0960 2 3 4.1486
165 2 3.08 0.7375 1 2 2.4077
166 1 1.24 0.3545 1 1 3.4391
167 1 1.53 0.2023 1 1 3.2633
168 1 1.88 0.2514 1 1 2.4213
169 1 2.13 0.3784 1 2 2.8365
170 4 2.01 1.4059 2 4 1.6201
171 4 1.74 1.4487 2 4 3.1414
172 4 2.53 1.3776 2 4 1.4805
173 3 1.85 0.9715 2 3 1.9179
174 1 2.38 0.3946 1 1 2.0513
175 1 2.54 0.3829 1 1 4.4910
176 2 2.57 0.6835 1 2 1.4406
177 1 1.66 0.3666 1 1 2.2243
178 1 2.65 0.2477 1 1 2.6496
179 2 2.88 0.8158 1 2 1.6080
180 1 1.66 0.3101 1 1 1.7534
181 3 2.60 1.1900 2 3 1.6762
182 2 2.12 0.6749 1 2 2.5545
183 4 1.09 1.3378 2 4 1.2216
184 2 1.58 0.5272 1 2 2.0623
185 4 1.73 1.4543 2 4 2.7089
186 3 1.22 1.0267 2 3 1.8320
187 4 1.94 1.3933 2 4 2.6826
188 3 1.28 1.0929 2 3 1.9839
189 4 1.88 1.5007 2 4 1.4816
190 3 2.58 1.0947 2 3 1.6471
191 3 2.16 0.9763 2 3 1.7572
192 2 2.33 0.7096 1 2 1.6805
193 2 1.87 0.7000 1 2 1.8780
194 3 3.63 0.9482 2 3 1.8201
195 2 2.49 0.7136 1 2 1.4106
196 1 2.37 0.3204 1 1 4.2515
197 3 1.30 1.1009 2 3 1.6270
198 2 2.06 0.6905 1 2 3.0493
199 1 2.87 0.4337 1 1 2.5610
200 1 2.10 0.1963 1 1 3.7798
201 1 1.77 0.2283 1 1 3.0190
202 3 1.00 1.0234 2 4 2.2368
203 1 0.85 0.3814 1 1 3.5320
204 4 1.98 1.5266 2 4 1.6957
205 2 2.40 0.6767 1 2 2.4758
206 4 0.20 1.5134 2 4 2.2174
207 4 2.53 1.4167 2 4 1.7059
208 2 2.79 0.6461 1 2 2.0865
209 1 2.56 0.3672 1 1 2.7714
210 1 1.43 0.2934 1 1 2.9740
211 1 1.94 0.2655 1 1 1.4977
212 3 1.57 1.0066 2 3 1.8299
213 4 0.29 1.3629 2 4 2.4689
214 2 2.09 0.5484 1 2 1.8440
215 3 1.17 1.0777 2 3 2.4187
216 2 3.09 0.7464 1 2 1.7466
217 4 3.85 1.3632 2 4 3.4455
218 3 1.90 1.1569 2 3 1.4936
219 2 1.96 0.6827 1 1 2.3132
220 3 1.38 1.0222 2 3 2.1977
221 2 2.69 0.6426 1 2 4.8782
222 4 2.61 1.4437 2 4 1.4201
223 2 0.24 0.7894 1 2 2.2912
224 1 1.71 0.2132 1 1 2.6331
225 1 2.35 0.2671 1 1 1.9940
226 3 1.56 0.9553 2 3 2.5633
227 2 1.66 0.6738 1 2 2.2846
228 2 2.41 0.6376 1 2 1.9450
229 3 2.28 1.0855 2 3 2.9266
230 3 2.47 0.9346 2 3 3.0013
231 1 1.29 0.3541 1 1 2.4491
232 2 1.63 0.5063 1 2 1.4711
233 1 2.72 0.3872 1 1 1.3652
234 3 2.39 0.9496 2 4 3.9278
235 1 1.77 0.3536 1 1 3.1864
236 4 1.14 1.2842 2 4 3.2511
237 3 2.34 0.9760 2 3 1.5789
238 1 1.80 0.3080 1 1 1.3737
239 4 2.30 1.4760 2 4 2.9428
240 3 2.52 1.0535 2 3 1.9476
241 3 1.65 0.9156 2 3 2.8293
242 4 1.27 1.3051 2 4 1.4204
243 4 1.54 1.4399 2 4 1.5886
244 3 3.08 1.0859 2 3 1.3417
245 1 1.45 0.2769 1 1 1.7388
246 3 1.69 1.1018 2 3 1.7574
247 2 1.43 0.7396 1 2 1.7368
248 2 2.38 0.6466 1 2 2.2291
249 2 0.20 0.7537 1 2 1.5895
250 2 2.08 0.8721 1 2 1.0228
251 4 2.65 1.3502 2 4 2.6525
252 3 1.77 1.0688 2 3 1.6427
253 3 1.47 0.9698 2 3 1.1551
254 1 2.01 0.2141 1 1 2.0135
255 3 2.13 1.0685 2 3 2.7092
256 4 0.76 1.3332 2 4 1.5058
257 4 2.31 1.2955 2 4 1.5104
258 2 2.31 0.6931 1 2 2.7146
259 1 2.84 0.2537 1 1 1.8471
260 4 2.27 1.4064 2 4 2.9574
261 4 1.09 1.5133 2 4 1.9765
262 3 1.82 1.0618 2 3 1.6816
263 4 2.67 1.4748 2 4 2.4307
264 3 1.23 1.1184 2 3 1.3015
265 2 1.10 0.7184 1 2 2.0013
266 2 2.63 0.8389 1 2 0.8576
267 3 0.85 0.9204 2 3 2.6570
268 4 1.49 1.3250 2 4 1.5509
269 1 1.89 0.3212 1 1 2.1782
270 2 2.40 0.8106 1 2 1.9962
271 1 2.14 0.3556 1 1 2.9078
272 3 2.12 0.9780 2 3 1.7453
273 4 1.20 1.3894 2 4 1.4277
274 2 1.65 0.7278 1 2 2.2597
275 4 2.14 1.3126 2 4 1.8422
276 2 0.73 0.8078 1 2 2.6576
277 3 2.41 0.9376 2 3 4.5436
278 1 0.55 0.3363 1 1 2.2267
279 2 1.72 0.6455 1 2 1.3054
280 1 0.96 0.3685 1 1 1.7501
281 1 2.55 0.3801 1 1 2.8172
282 4 1.11 1.3364 2 4 1.4428
283 4 1.47 1.4812 2 4 0.8733
284 2 0.70 0.7991 1 2 1.3670
285 1 1.96 0.2401 1 1 1.7363
286 1 1.99 0.2656 1 1 1.6514
287 2 1.95 0.7670 1 2 2.6826
288 2 2.41 0.6167 1 2 2.3191
289 4 1.99 1.2965 2 4 2.4926
290 3 1.13 0.9757 2 3 2.3692
291 4 2.32 1.4923 2 4 1.3226
292 1 1.66 0.3249 1 1 1.7193
293 3 1.51 1.0135 2 3 1.6355
294 4 2.46 1.4183 2 4 1.3867
295 4 1.49 1.3739 2 4 2.1158
296 4 1.30 1.3643 2 4 0.8315
297 1 2.10 0.2831 1 1 2.0630
298 4 2.34 1.3909 2 4 1.7421
299 1 2.48 0.1957 1 1 3.2005
300 2 2.05 0.7549 1 2 2.4176
301 2 2.36 0.6867 1 2 1.6670
302 1 2.21 0.3055 1 2 0.9376
303 3 3.14 1.0161 2 3 1.7503
304 2 1.75 0.6628 1 2 1.4414
305 4 2.09 1.4796 2 4 1.0569
306 3 2.26 1.1253 2 3 2.5904
307 4 1.83 1.4592 2 4 1.4005
308 3 1.76 0.9841 2 3 1.4740
309 1 1.52 0.2988 1 1 2.1918
310 4 2.24 1.3698 2 4 1.7369
311 1 1.25 0.2947 1 1 3.3649
312 4 2.36 1.2798 2 4 3.5903
313 2 2.29 0.7752 1 2 2.1118
314 4 1.47 1.4461 2 4 4.2928
315 2 1.50 0.8563 1 2 3.1059
316 3 2.62 0.9856 2 3 2.8469
317 1 3.07 0.1514 1 2 2.1107
318 4 1.15 1.4260 2 4 2.5139
319 4 1.51 1.4522 2 4 1.2623
320 3 2.31 0.9612 2 3 2.0364
321 4 0.49 1.3514 2 4 1.4431
322 2 1.95 0.8272 1 2 1.7140
323 3 2.44 1.0064 2 3 2.5897
324 4 2.79 1.5124 2 4 1.6161
325 2 2.03 0.6338 1 2 3.8067
326 4 1.89 1.2922 2 4 0.8240
327 4 1.80 1.3858 2 4 0.9039
328 1 1.72 0.3477 1 1 4.0991
329 3 1.75 1.1413 2 4 1.3923
330 2 1.25 0.7049 1 2 1.5542
331 1 0.98 0.2099 1 1 2.2207
332 3 3.78 1.1189 2 3 2.1318
333 4 0.57 1.4767 2 4 1.4401
334 2 0.91 0.6073 1 2 1.6954
335 3 1.88 0.8945 2 4 2.5951
336 2 1.70 0.6737 1 2 2.9247
337 4 2.02 1.4890 2 4 1.3529
338 3 2.29 1.0043 2 3 3.1799
339 4 2.62 1.3164 2 4 1.5577
340 3 1.68 1.0860 2 3 1.7288
341 2 0.85 0.7391 1 1 2.0037
342 4 2.10 1.3896 2 4 3.3247
343 1 2.38 0.1613 1 1 1.9296
344 4 0.80 1.4215 2 4 4.1734
345 4 2.60 1.3274 2 4 2.6866
346 4 0.72 1.3434 2 4 2.1560
347 1 2.15 0.2376 1 1 1.9833
348 2 1.56 0.6255 1 2 3.9933
349 3 2.62 1.0502 2 3 2.7539
350 2 2.43 0.7126 1 2 3.3316
351 4 2.14 1.3157 2 4 2.4699
352 2 2.67 0.6730 1 2 3.2274
353 2 2.46 0.7122 1 2 0.8596
354 3 3.25 0.9719 2 3 3.5308
355 2 2.16 0.6176 1 2 2.3909
356 4 1.69 1.3901 2 4 2.5276
357 2 1.78 0.7397 1 2 2.9151
358 4 1.78 1.3029 2 4 2.9349
359 1 1.90 0.3038 1 1 2.6508
360 3 3.05 1.0371 2 3 3.2731
361 1 2.25 0.2398 1 99 5.9028
362 4 1.99 1.4022 2 4 2.4516
363 3 2.68 1.1065 2 3 1.6744
364 3 2.45 0.9318 2 4 1.9120
365 2 2.25 0.7675 1 2 1.1965
366 3 1.60 1.0443 2 3 2.1890
367 4 1.95 1.4170 2 4 1.3427
368 4 2.40 1.5076 2 4 1.2419
369 3 1.39 0.9501 2 3 2.2564
370 1 1.43 0.2305 1 1 2.0804
371 2 0.97 0.6969 1 2 2.2290
372 4 2.10 1.3932 2 4 1.7805
373 2 1.45 0.6138 1 2 2.4770
374 2 2.43 0.6434 1 2 0.8122
375 3 1.41 1.0376 2 3 1.6358
376 3 1.01 1.1203 2 3 2.2998
377 1 2.31 0.2926 1 1 1.7685
378 1 0.69 0.1626 1 2 1.5787
379 3 1.98 1.0297 2 3 1.6042
380 4 1.89 1.4029 2 4 0.8845
381 1 3.03 0.3473 1 1 3.7217
382 3 1.94 1.0645 2 3 3.8064
383 1 1.09 0.2352 1 1 4.6070
384 2 1.90 0.6453 1 2 2.7119
385 4 2.26 1.3531 2 4 4.3713
386 1 2.96 0.3155 1 1 3.0853
387 2 1.53 0.5421 1 99 5.6028
388 4 1.85 1.3875 2 4 2.0254
389 1 1.80 0.3177 1 1 4.0342
390 3 2.58 0.9485 2 3 1.1940
391 1 1.14 0.3149 1 1 3.5068
392 3 2.77 0.9600 2 3 2.3755
393 1 1.31 0.3257 1 1 3.2501
394 1 1.64 0.1826 1 1 3.2902
395 1 1.90 0.2041 1 1 1.3344
396 1 1.61 0.1956 1 1 1.3462
397 4 1.42 1.5420 2 4 2.2454
398 1 0.52 0.3146 1 1 3.4835
399 3 2.16 1.0791 2 3 1.4647
400 3 1.47 1.0667 2 3 1.5672
401 3 1.97 1.0016 2 3 1.8945
402 1 1.89 0.2987 1 1 4.1393
403 4 2.64 1.5394 2 4 1.2939
404 1 0.20 0.3023 1 1 2.4597
405 3 2.66 0.9728 2 3 1.4268
406 3 3.16 1.0076 2 3 2.7612
407 4 3.39 1.4912 2 4 1.3239
408 3 2.29 0.9998 2 3 2.1110
409 3 0.85 1.0236 2 3 4.2272
410 1 2.24 0.2099 1 1 1.6916
411 1 2.02 0.3300 1 2 2.1060
412 2 0.85 0.7469 1 99 5.1597
413 4 1.37 1.3572 2 4 1.5674
414 3 2.86 0.8874 2 3 2.8909
415 2 2.71 0.6869 1 2 2.6399
416 2 2.76 0.6158 1 2 1.3197
417 2 1.82 0.7845 1 2 1.1566
418 3 1.75 1.0629 2 3 3.5738
419 2 0.94 0.7116 1 99 5.1856
420 3 2.16 1.0372 2 3 1.8246
421 1 1.80 0.3204 1 1 4.6727
422 3 1.22 0.9695 2 3 3.2480
423 3 1.12 0.9776 2 3 1.6533
424 1 2.65 0.3121 1 1 1.8368
425 1 1.91 0.2917 1 1 2.9175
426 4 0.90 1.4658 2 4 1.3373
427 4 2.02 1.4231 2 4 1.0931
428 1 2.03 0.3642 1 1 1.4491
429 3 1.93 1.0377 2 3 1.5763
430 3 2.33 1.1284 2 4 2.4026
431 2 1.89 0.6094 1 2 2.2527
432 1 1.28 0.3991 1 1 1.4513
433 3 0.72 1.0300 2 3 1.2180
434 4 1.85 1.3578 2 4 0.8971
435 3 1.75 0.9555 2 3 0.8149
436 4 1.81 1.5355 2 4 0.7921
437 4 0.89 1.4668 2 3 1.2659
438 4 1.33 1.3978 2 4 4.0550
439 4 1.84 1.3275 2 4 0.9251
440 1 2.11 0.2623 1 1 1.0811
441 1 3.26 0.2446 1 1 0.9017
442 2 2.76 0.5945 1 2 2.8055
443 3 0.71 1.0878 2 3 2.0775
444 2 2.12 0.7384 1 2 1.1147
445 3 1.54 0.8637 2 4 1.1030
446 1 2.35 0.2813 1 2 2.0361
447 1 2.45 0.3571 1 1 1.4826
448 4 1.27 1.2794 2 3 1.7359
449 4 1.55 1.5706 2 4 1.6123
450 4 2.25 1.3526 2 3 2.0203
451 4 2.06 1.3779 2 4 1.5507
452 3 1.16 0.9406 2 3 1.0655
453 3 2.24 1.0724 2 3 1.5990
454 3 2.38 0.8761 2 4 1.3846
455 4 1.84 1.4883 2 4 0.9947
456 2 2.75 0.6966 1 2 2.2595
457 3 2.11 1.1184 2 3 1.5227
458 4 1.40 1.4148 2 4 0.9585
459 2 2.18 0.7763 1 1 2.0103
460 1 2.06 0.5073 1 2 0.9784
461 3 2.69 0.9625 2 3 1.5394
462 3 2.10 0.8869 2 3 0.8705
463 2 1.55 0.6765 1 2 2.8616
464 3 1.42 1.0909 2 3 1.3147
465 2 0.68 0.5971 1 1 2.2945
466 2 0.75 0.6426 1 2 1.1948
467 4 1.16 1.3504 2 4 1.9081
468 3 2.09 1.0885 2 4 0.8328
469 2 2.85 0.6521 1 2 2.8734
470 4 1.26 1.3442 2 4 1.4699
471 3 2.34 0.8418 2 3 1.4996
472 1 1.83 0.2465 1 1 1.2327
473 1 1.51 0.4427 1 1 1.6566
474 1 2.38 0.2745 1 2 1.2632
475 3 1.79 1.0360 2 3 1.5174
476 2 1.52 0.6765 1 2 2.4827
477 1 1.99 0.2737 1 1 1.1671
478 1 2.70 0.3509 1 1 2.0244
479 2 2.26 0.7508 1 2 0.9619
480 2 1.51 0.6381 1 2 1.4840
481 2 2.20 0.6801 1 2 0.8020
482 2 0.28 0.7445 1 2 0.9954
483 1 1.62 0.3228 1 1 1.0753
484 4 2.29 1.2636 2 3 2.3137
485 3 1.14 1.0370 2 4 1.5338
486 1 1.98 0.3373 1 1 1.3378
487 4 2.82 1.3875 2 4 0.9508
488 3 1.10 1.1089 2 3 1.3927
489 4 1.88 1.3020 2 4 0.7141
490 2 2.64 0.6588 1 2 2.0218
491 2 1.65 0.7820 1 1 1.4457
492 1 2.71 0.2802 1 1 0.8447
493 1 2.91 0.3345 1 1 1.3799
494 4 1.31 1.5355 2 4 0.9905
495 2 1.47 0.6518 1 2 0.9764
496 3 2.45 1.0943 2 4 0.9620
497 2 2.23 0.7347 1 2 1.2521
498 1 1.68 0.1837 1 1 1.0105
499 4 1.79 1.3128 2 4 2.5729
500 3 1.34 1.1219 2 3 1.3017
501 3 1.10 0.9355 3 2 4.5852
502 2 1.67 0.5153 3 3 4.3099
503 2 2.21 0.6988 3 2 1.3051
504 3 1.21 1.0113 3 3 0.7085
505 2 2.83 0.6349 3 2 1.1765
506 3 1.85 1.0000 3 2 3.6012
507 2 2.35 0.6805 3 3 0.8089
508 2 1.50 0.6326 3 3 1.7830
509 3 1.88 0.9241 3 2 1.4643
510 3 1.27 1.0216 3 2 1.5092
511 2 2.32 0.6200 3 3 1.0569
512 3 1.75 1.1055 3 2 1.0620
513 3 3.03 1.1195 3 2 1.1004
514 3 3.14 1.0475 3 2 0.4564
515 2 1.97 0.6233 3 3 0.8534
516 3 1.41 1.1003 3 2 0.9160
517 3 1.14 1.0006 3 2 0.4395
518 2 1.38 0.6372 3 3 0.9412
519 2 1.60 0.6308 3 3 1.0876
520 2 2.12 0.6343 3 2 1.2752
521 3 2.77 1.0662 3 2 0.6006
522 2 2.42 0.6883 3 3 0.9281
523 3 1.87 0.9686 3 2 0.7714
524 3 2.15 1.0332 3 2 0.6045
525 3 0.58 1.1624 3 2 0.7322
526 3 2.34 1.0168 3 2 0.5185
527 2 1.83 0.6448 3 3 0.5541
528 2 1.48 0.6872 3 3 0.4430
529 3 2.81 1.0546 3 2 0.5537
530 2 1.85 0.5334 3 3 0.4989
531 3 1.62 1.0300 3 2 0.4622
532 3 1.61 0.9867 3 2 0.4439
533 3 1.55 0.9866 3 2 0.3866
534 2 0.97 0.7164 3 3 0.7455
535 2 1.90 0.6527 3 2 0.4993
536 2 2.81 0.6586 3 2 0.3427
537 3 1.72 1.1195 3 2 0.4649
538 2 1.00 0.7013 3 3 0.4621
539 2 1.83 0.7164 3 3 0.5477
540 2 1.15 0.7061 3 3 0.4470
541 3 1.99 0.9419 3 3 0.5331
542 2 1.94 0.6111 3 3 0.6543
543 3 2.21 0.9947 3 2 0.5646
544 2 1.73 0.6055 3 3 0.6614
545 2 2.31 0.6637 3 3 1.4992
546 3 1.36 1.0466 3 2 1.0707
547 2 2.04 0.6159 3 2 0.6272
548 3 1.97 1.1531 3 2 0.8986
549 3 2.75 1.1466 3 2 0.6770
550 3 2.05 1.1482 3 2 0.4511
551 3 0.67 0.9620 3 2 2.5753
552 2 2.31 0.7886 3 3 1.1048
553 2 1.76 0.6131 3 3 0.8695
554 3 1.58 0.9820 3 2 0.5708
555 3 0.99 1.0989 3 2 0.5239
556 2 1.97 0.6427 3 2 0.4391
557 3 1.60 1.1404 3 2 0.6138
558 2 1.98 0.6402 3 2 0.3573
559 2 1.93 0.6742 3 2 0.4463
560 2 2.25 0.7893 3 2 0.5566
561 2 0.20 0.7060 3 2 1.0714
562 3 2.07 1.0440 3 2 0.5408
563 3 2.21 1.0277 3 2 0.5353
564 3 2.56 1.0727 3 2 0.3927
565 3 1.11 0.9910 3 2 0.4336
566 3 1.33 0.9942 3 2 0.3993
567 2 2.46 0.6278 3 3 0.8935
568 3 1.89 1.0169 3 2 0.4580
569 2 1.11 0.7385 3 3 0.8148
570 2 1.90 0.5988 3 3 1.5021
571 3 2.20 1.0301 3 3 1.0089
572 2 1.73 0.5583 3 3 1.0879
573 2 2.87 0.6980 3 3 0.7169
574 3 1.57 1.0262 3 2 0.8471
575 2 1.54 0.5976 3 2 0.6610
576 3 2.16 1.1799 3 2 0.8192
577 3 2.41 1.0063 3 2 0.4980
578 2 3.29 0.7804 3 2 0.3735
579 2 2.72 0.6993 3 2 0.5504
580 2 0.45 0.6283 3 2 0.8568
581 2 1.94 0.6684 3 2 0.4308
582 2 2.30 0.6727 3 3 0.2375
583 3 1.67 0.8981 3 2 0.2673
584 2 1.85 0.7361 3 2 0.2565
585 3 2.25 1.0057 3 2 0.1168
586 3 1.32 0.9211 3 2 1.0569
587 3 1.96 1.0011 3 2 0.6375
588 3 2.49 0.9545 3 2 0.5395
589 2 1.71 0.7542 3 2 0.3831
590 3 1.50 0.9528 3 2 0.4876
591 2 2.25 0.6668 3 3 0.5951
592 3 1.31 1.1449 3 2 0.1715
593 3 1.78 1.1250 3 3 0.1156
594 2 3.19 0.6619 3 2 1.1422
595 2 1.74 0.7121 3 2 0.4337
596 2 0.73 0.7321 3 3 0.2389
597 3 1.18 1.0339 3 2 0.6221
598 3 1.68 1.0321 3 2 0.4846
599 2 1.11 0.5499 3 2 0.3687
600 2 1.62 0.7936 3 2 0.5772
