# Supplementary material for: The effect of training methodology on knowledge representation in categorization
Source: PLoS One. 2017 Aug 28;12(8):e0183904. doi: 10.1371/journal.pone.0183904 (PMC5573135; doi:10.1371/journal.pone.0183904)
Supplement: S1 File — This file contains the raw data from the experiments reported in this manuscript. (ZIP) [file pone.0183904.s001.zip › raw_data/Exp1/AB/rb_xfer_mixed_feedback_2_cond_1_sub_52.dat]

  1 2 2.69 0.6426 1 1 1.1729
  2 1 1.90 0.3038 1 2 0.8059
  3 1 3.06 0.3526 1 2 1.1830
  4 4 2.60 1.3274 2 3 1.8009
  5 4 2.78 1.4177 2 4 2.8004
  6 4 1.90 1.3338 2 4 1.0971
  7 2 2.38 0.6466 1 2 1.0289
  8 1 2.38 0.2745 1 2 1.0290
  9 4 1.47 1.4812 2 3 1.6843
 10 2 1.87 0.7000 1 1 2.1137
 11 4 2.82 1.3875 2 3 1.2366
 12 2 1.83 0.7164 1 2 0.8835
 13 3 1.40 1.0474 2 4 0.6648
 14 2 2.16 0.6176 1 2 0.8785
 15 4 1.51 1.4660 2 3 1.1956
 16 1 1.61 0.1956 1 2 1.3086
 17 4 1.88 1.3020 2 4 0.8409
 18 2 1.60 0.6932 1 2 0.7842
 19 2 2.88 0.8158 1 1 0.9213
 20 2 1.90 0.5988 1 2 1.1657
 21 2 2.76 0.6158 1 2 1.2875
 22 1 2.64 0.3488 1 2 0.8691
 23 4 1.09 1.3378 2 4 0.8677
 24 3 2.25 1.0744 2 4 0.9377
 25 2 2.55 0.6575 1 2 0.6455
 26 3 0.85 0.9204 2 4 1.4838
 27 4 0.49 1.3514 2 4 1.6575
 28 1 0.98 0.2099 1 2 1.3204
 29 4 2.10 1.3932 2 3 1.3722
 30 4 2.26 1.2912 2 4 0.9181
 31 1 1.84 0.2751 1 1 1.7070
 32 2 1.66 0.6738 1 1 1.3995
 33 2 2.76 0.5945 1 2 0.9532
 34 1 2.24 0.2099 1 2 1.0290
 35 3 1.62 1.0300 2 4 1.2497
 36 1 1.70 0.3889 1 2 1.1291
 37 2 1.83 0.6448 1 2 0.7481
 38 1 2.87 0.4337 1 2 2.4639
 39 2 1.50 0.6326 1 2 1.6548
 40 4 2.16 1.5294 2 3 1.5977
 41 2 1.52 0.6765 1 2 1.1663
 42 1 1.68 0.3576 1 1 0.9693
 43 1 2.00 0.3362 1 2 1.1068
 44 2 1.50 0.8563 1 2 0.9613
 45 2 2.81 0.6586 1 1 1.1636
 46 1 2.02 0.3300 1 2 0.9573
 47 3 1.41 1.0376 2 3 1.4158
 48 2 2.48 0.7723 1 1 1.2723
 49 4 2.40 1.5076 2 4 0.8454
 50 4 0.80 1.4215 2 4 0.5180
 51 4 1.15 1.4260 2 4 1.0815
 52 1 0.91 0.3186 1 2 0.9603
 53 3 2.12 0.9780 2 4 1.1147
 54 4 2.73 1.2989 2 3 0.9508
 55 1 1.00 0.1900 1 2 0.8892
 56 3 2.66 0.9728 2 4 0.9427
 57 1 2.93 0.3210 1 1 1.2726
 58 2 2.40 0.6767 1 1 1.1196
 59 4 1.80 1.3858 2 3 1.7330
 60 4 2.06 1.3779 2 4 1.0963
 61 1 2.40 0.3790 1 1 0.8617
 62 4 2.09 1.4796 2 4 0.9308
 63 3 2.86 0.8874 2 4 0.8708
 64 4 1.42 1.5420 2 4 1.3167
 65 3 1.36 1.0466 2 4 1.0316
 66 3 1.69 1.1018 2 4 0.9916
 67 2 1.95 0.6287 1 2 1.0399
 68 2 2.05 0.7549 1 1 0.8800
 69 4 1.89 1.2922 2 4 1.1729
 70 2 3.37 0.7059 1 1 1.1423
 71 3 1.61 0.9867 2 3 1.0253
 72 3 1.79 1.0360 2 4 1.1056
 73 4 2.46 1.4183 2 4 1.4623
 74 2 2.53 0.7831 1 2 1.3083
 75 3 2.88 1.0116 2 4 0.9924
 76 1 1.57 0.3119 1 1 1.0988
 77 3 2.34 1.0168 2 3 1.3195
 78 4 2.16 1.4437 2 4 1.1307
 79 4 3.09 1.3473 2 4 1.3242
 80 4 2.32 1.4923 2 4 1.0824
 81 4 1.73 1.4543 2 4 1.1202
 82 4 2.75 1.4245 2 4 1.2601
 83 2 1.94 0.6684 1 2 1.3543
 84 4 1.67 1.3953 2 4 1.2209
 85 3 1.10 1.1089 2 4 1.4123
 86 4 1.20 1.3894 2 4 1.0926
 87 2 2.59 0.7434 1 1 1.3368
 88 4 2.29 1.2636 2 4 0.9235
 89 3 1.47 0.9698 2 3 1.1279
 90 4 2.99 1.2895 2 4 1.0026
 91 2 1.69 0.6952 1 2 1.1956
 92 2 1.97 0.6233 1 2 1.3246
 93 1 1.89 0.3469 1 1 1.3836
 94 1 2.55 0.3801 1 1 0.9534
 95 2 1.73 0.6055 1 1 0.9636
 96 3 1.71 1.0567 2 4 1.3656
 97 4 1.92 1.3279 2 4 0.9518
 98 1 1.96 0.2401 1 1 1.6257
 99 3 3.14 1.0161 2 4 1.0023
100 3 2.41 0.9376 2 3 0.8030
101 4 1.85 1.3578 2 4 1.1753
102 2 2.26 0.7508 1 2 0.9929
103 4 0.29 1.3629 2 3 1.9708
104 4 1.12 1.4342 2 4 1.3322
105 2 1.57 0.6980 1 2 1.2472
106 1 1.61 0.3607 1 2 0.8460
107 1 1.51 0.4427 1 1 1.4136
108 2 0.94 0.7116 1 1 1.1177
109 3 1.22 0.9695 2 4 1.5869
110 1 2.45 0.3571 1 2 1.3716
111 4 1.31 1.5355 2 4 1.2535
112 2 1.98 0.6402 1 1 1.4375
113 3 2.11 1.1184 2 4 0.9001
114 1 1.83 0.2465 1 2 1.0981
115 3 3.25 0.9719 2 4 1.1276
116 4 1.84 1.3275 2 4 1.0337
117 4 2.28 1.3931 2 4 0.8350
118 1 1.66 0.3101 1 1 2.5545
119 4 0.57 1.4767 2 4 2.0685
120 3 1.39 0.9501 2 4 0.7144
121 2 1.65 0.7278 1 2 0.8143
122 2 2.43 0.7126 1 2 1.7185
123 3 1.50 0.9528 2 4 1.0025
124 4 1.79 1.3128 2 3 1.0984
125 4 2.25 1.3526 2 4 0.8231
126 2 2.67 0.6730 1 2 1.1595
127 2 2.57 0.6835 1 2 0.8667
128 3 1.68 1.0860 2 4 1.0649
129 3 2.16 1.0372 2 4 0.7992
130 3 0.85 1.0236 2 4 0.9836
131 2 2.75 0.6966 1 2 1.0014
132 3 2.45 1.0943 2 3 1.5619
133 2 1.21 0.6200 1 1 1.9090
134 3 1.54 0.8637 2 3 1.0817
135 4 2.30 1.4760 2 4 1.0631
136 2 3.19 0.6619 1 2 0.8859
137 3 1.95 1.0594 2 4 1.2825
138 3 1.70 0.9169 2 3 1.0156
139 2 2.30 0.6727 1 2 0.8168
140 4 1.36 1.4291 2 4 0.9215
141 3 1.57 1.0066 2 4 1.1330
142 3 1.94 1.0645 2 4 0.7922
143 4 1.47 1.4461 2 4 1.6112
144 2 1.89 0.6094 1 1 1.2519
145 3 1.23 1.1184 2 4 1.5059
146 4 3.26 1.4724 2 4 0.9914
147 4 1.33 1.3978 2 4 0.9845
148 3 1.67 0.8981 2 3 1.2901
149 3 2.47 0.9346 2 4 0.9101
150 2 2.64 0.6588 1 2 0.9869
151 1 3.07 0.1514 1 2 0.9450
152 1 0.82 0.3098 1 2 1.8027
153 3 1.97 1.0016 2 3 1.1311
154 1 2.84 0.2537 1 1 1.2388
155 4 3.85 1.3632 2 3 1.2693
156 1 2.01 0.2141 1 2 0.7398
157 4 2.50 1.3709 2 3 0.9437
158 4 2.24 1.3698 2 4 1.1222
159 3 2.75 1.1466 2 4 1.3813
160 2 2.46 0.7811 1 1 1.3124
161 1 2.12 0.3369 1 2 0.8359
162 2 2.31 0.6931 1 1 0.7637
163 4 1.51 1.4522 2 3 1.1737
164 1 1.67 0.1766 1 2 0.7361
165 4 0.76 1.3332 2 4 0.8189
166 3 1.88 1.0319 2 4 1.3556
167 1 2.65 0.3121 1 1 0.8298
168 2 0.85 0.7391 1 2 1.1024
169 1 0.55 0.3363 1 1 0.9301
170 1 0.20 0.3023 1 2 1.0711
171 1 2.35 0.2813 1 1 0.7482
172 4 1.01 1.5361 2 4 1.5605
173 4 2.79 1.5124 2 3 0.8984
174 4 2.38 1.3801 2 4 1.4003
175 1 2.96 0.3155 1 2 1.0738
176 1 1.89 0.2987 1 1 1.3038
177 1 0.69 0.1626 1 2 1.3731
178 2 2.32 0.8994 1 1 1.2469
179 4 2.27 1.4064 2 4 1.4471
180 2 3.08 0.7375 1 1 1.1403
181 1 2.37 0.3204 1 2 0.6317
182 3 1.57 1.0262 2 3 0.9755
183 3 1.85 0.9715 2 4 1.3126
184 1 1.21 0.3540 1 2 0.7487
185 4 1.92 1.3410 2 3 1.0478
186 4 1.69 1.4037 2 3 1.4384
187 2 0.91 0.6073 1 2 0.7331
188 2 2.15 0.6422 1 1 1.0726
189 3 3.05 1.0371 2 3 1.1985
190 3 2.41 1.0063 2 3 0.9916
191 2 2.40 0.8106 1 2 1.2241
192 1 1.77 0.3536 1 2 0.6323
193 2 1.25 0.7049 1 2 1.4244
194 1 1.90 0.2041 1 1 0.8396
195 4 1.99 1.2965 2 4 0.8150
196 2 1.84 0.7034 1 1 1.0231
197 3 0.58 1.1624 2 3 0.9041
198 2 1.43 0.7396 1 2 0.8134
199 1 1.99 0.2656 1 2 1.4367
200 3 2.15 1.0756 2 4 0.9956
201 3 1.60 1.1404 2 3 1.3249
202 1 1.64 0.1826 1 2 1.1294
203 2 2.79 0.6461 1 2 1.1089
204 4 2.67 1.4748 2 4 1.4504
205 2 2.41 0.6376 1 1 1.0817
206 4 0.50 1.3852 2 3 1.1510
207 3 1.14 1.0370 2 4 0.9622
208 4 1.09 1.5133 2 4 0.8734
209 1 2.39 0.3219 1 1 1.1301
210 3 1.36 0.9232 2 3 0.7255
211 2 2.46 0.6278 1 2 0.6888
212 3 2.28 1.0855 2 3 1.1030
213 2 2.04 0.6159 1 2 0.9794
214 2 2.42 0.6883 1 2 0.7402
215 4 1.74 1.4487 2 3 0.8314
216 4 2.53 1.4167 2 3 0.7909
217 3 2.58 1.0947 2 4 0.6325
218 3 2.34 0.8418 2 4 0.6960
219 4 2.62 1.3164 2 3 1.3562
220 3 1.99 0.9419 2 4 0.6547
221 3 2.25 1.0057 2 4 0.4294
222 1 1.80 0.3177 1 2 1.0130
223 1 0.79 0.3786 1 1 0.4534
224 1 1.80 0.3080 1 1 0.9882
225 1 3.03 0.3473 1 1 0.9904
226 4 2.92 1.4418 2 3 0.9985
227 3 1.68 1.0321 2 3 0.7442
228 3 2.69 0.9625 2 3 0.6575
229 3 2.62 1.0502 2 3 0.6409
230 1 1.80 0.3204 1 2 1.2413
231 4 1.37 1.3572 2 3 0.9840
232 1 2.65 0.2477 1 2 0.9777
233 2 2.46 0.7122 1 2 1.0596
234 4 2.24 1.4088 2 3 0.8256
235 1 1.52 0.2988 1 1 1.1222
236 3 1.55 0.9866 2 4 1.4140
237 3 1.77 1.0688 2 4 1.1259
238 4 1.99 1.4022 2 4 1.3853
239 1 1.43 0.2305 1 1 0.7879
240 3 2.81 1.0546 2 3 0.8123
241 1 2.11 0.2623 1 1 0.6923
242 1 1.24 0.3545 1 1 0.9690
243 2 2.20 0.6801 1 1 0.8426
244 3 2.19 1.0708 2 3 1.0348
245 1 1.96 0.2515 1 1 0.9151
246 4 2.31 1.2955 2 3 0.8473
247 3 2.07 1.0440 2 3 1.0471
248 2 3.13 0.6437 1 2 2.0703
249 4 1.77 1.4497 2 3 0.8916
250 2 1.63 0.5063 1 1 0.7371
251 4 2.36 1.2798 2 3 1.1870
252 2 1.47 0.6518 1 1 0.8278
253 4 1.95 1.4170 2 3 0.8118
254 4 1.88 1.5007 2 3 0.6592
255 3 1.11 0.9910 2 4 1.5703
256 1 1.14 0.3149 1 2 1.3075
257 2 2.23 0.7347 1 1 0.4164
258 2 2.33 0.7096 1 1 0.4641
259 2 3.09 0.7464 1 2 1.4703
260 2 0.97 0.6632 1 2 0.5167
261 1 1.11 0.3017 1 2 0.4719
262 3 1.47 1.0667 2 4 0.8701
263 2 1.85 0.7361 1 1 0.7882
264 1 0.87 0.4142 1 1 0.7504
265 4 2.02 1.4890 2 3 3.2577
266 2 1.38 0.6372 1 1 1.5613
267 1 2.95 0.2980 1 2 0.7465
268 1 1.31 0.3257 1 2 0.6217
269 3 2.60 1.1900 2 3 0.9728
270 2 1.73 0.5583 1 1 1.0309
271 1 1.60 0.2051 1 2 1.0219
272 4 1.26 1.3442 2 4 0.8615
273 2 1.95 0.7221 1 2 0.8190
274 1 1.72 0.3477 1 1 0.9317
275 1 0.85 0.3814 1 2 0.9103
276 2 0.85 0.7469 1 1 0.5623
277 2 1.56 0.6255 1 1 0.6375
278 4 1.55 1.5706 2 3 0.8362
279 3 1.72 1.0099 2 4 0.4126
280 1 2.63 0.3301 1 2 1.0434
281 3 2.29 0.9998 2 4 1.0671
282 1 0.52 0.3146 1 2 0.9774
283 4 2.61 1.4437 2 3 0.8910
284 2 2.12 0.6749 1 1 0.9427
285 3 2.62 0.9856 2 3 1.3868
286 4 1.54 1.4399 2 3 0.9798
287 4 1.27 1.3051 2 3 1.0296
288 2 1.51 0.6381 1 1 0.8764
289 3 1.10 0.9355 2 3 1.1941
290 1 1.68 0.1837 1 1 1.0912
291 1 2.10 0.1963 1 1 0.3523
292 2 1.72 0.6455 1 1 0.4477
293 3 2.49 0.9545 2 3 0.8581
294 1 2.14 0.3556 1 1 0.8971
295 3 2.05 1.1482 2 3 0.9589
296 3 1.92 0.9950 2 3 0.7371
297 4 2.22 1.4124 2 3 0.6523
298 3 0.71 1.0878 2 4 1.7153
299 1 1.21 0.3112 1 1 0.7354
300 2 2.85 0.6521 1 2 1.2767
301 2 1.96 0.6827 1 2 0.3589
302 1 2.56 0.3672 1 2 0.7937
303 1 3.24 0.2412 1 1 1.1870
304 4 1.49 1.3739 2 4 0.8685
305 4 2.10 1.3896 2 3 0.4750
306 4 1.27 1.2794 2 3 0.7284
307 4 2.64 1.5394 2 3 1.0841
308 1 1.29 0.3541 1 2 1.3936
309 1 1.62 0.3228 1 2 1.2828
310 1 2.48 0.1957 1 1 0.3268
311 1 2.72 0.3872 1 1 0.5406
312 3 0.67 0.9620 2 3 1.8647
313 2 1.85 0.5334 1 1 1.3184
314 3 2.15 1.0332 2 4 1.0416
315 3 1.30 1.1009 2 3 0.3616
316 1 0.70 0.3711 1 1 1.1788
317 4 1.78 1.3029 2 4 1.5095
318 3 1.41 1.1003 2 3 1.0591
319 3 3.78 1.1189 2 4 0.6105
320 3 3.22 1.1227 2 3 0.6022
321 2 1.61 0.6429 1 1 1.1716
322 2 1.67 0.5153 1 2 0.5173
323 4 1.63 1.4234 2 4 0.7702
324 2 0.73 0.8078 1 1 0.6437
325 3 1.65 0.9156 2 4 0.6262
326 2 2.09 0.5484 1 2 0.7696
327 4 1.98 1.5266 2 4 0.9321
328 3 1.98 1.0297 2 4 0.9435
329 3 2.16 1.1799 2 3 0.4013
330 2 1.71 0.7542 1 2 0.8982
331 2 3.03 0.5818 1 1 0.8380
332 2 2.18 0.7763 1 2 0.6546
333 1 2.03 0.3642 1 2 0.8295
334 4 2.26 1.3531 2 4 0.8677
335 4 1.83 1.4592 2 3 0.4496
336 1 0.96 0.3685 1 1 1.3932
337 3 1.88 0.9241 2 4 1.0102
338 2 1.45 0.6138 1 2 0.7863
339 2 0.75 0.6426 1 2 0.3644
340 4 2.71 1.3013 2 4 0.6549
341 4 1.16 1.3504 2 4 0.3344
342 3 3.63 0.9531 2 4 0.4502
343 1 1.77 0.2283 1 1 1.3937
344 4 2.53 1.3776 2 3 1.7696
345 3 0.99 1.0989 2 3 0.5888
346 4 1.56 1.4828 2 3 0.9256
347 2 0.97 0.7164 1 2 0.7942
348 4 2.14 1.3126 2 4 2.3149
349 4 2.14 1.3157 2 4 0.6468
350 1 1.97 0.2911 1 2 0.8944
351 1 1.94 0.2655 1 1 0.3575
352 1 2.05 0.3400 1 1 0.6562
353 2 0.20 0.7537 1 2 0.7902
354 3 1.85 1.0000 2 3 0.8382
355 4 1.49 1.3250 2 4 0.5333
356 2 2.31 0.6637 1 1 0.4817
357 1 1.66 0.3666 1 2 0.4950
358 4 0.96 1.3636 2 4 0.5558
359 3 2.56 1.0727 2 4 0.3095
360 2 1.76 0.6131 1 1 0.6890
361 2 1.10 0.7184 1 1 0.4733
362 3 1.18 1.0339 2 3 0.4450
363 1 1.25 0.2947 1 2 0.6692
364 1 2.51 0.2257 1 2 0.9397
365 1 1.67 0.4219 1 2 0.7764
366 3 0.60 0.9946 2 4 0.9691
367 2 1.83 0.5907 1 1 1.2771
368 3 1.31 1.1449 2 4 0.8101
369 2 2.83 0.6349 1 1 0.5872
370 3 1.33 0.9942 2 4 1.3641
371 3 0.55 1.1317 2 4 0.5260
372 1 2.13 0.3784 1 2 0.7623
373 3 2.38 0.8761 2 4 1.0525
374 2 1.58 0.5272 1 1 0.5239
375 3 2.04 1.1241 2 3 0.3689
376 4 2.01 1.4059 2 3 0.4280
377 4 0.20 1.5134 2 4 0.9151
378 2 1.53 0.5421 1 2 0.8855
379 1 1.43 0.2934 1 2 0.6281
380 3 3.46 0.9941 2 4 0.9391
381 1 2.15 0.2376 1 2 0.7020
382 3 1.56 0.9946 2 4 0.6187
383 3 1.75 1.0629 2 3 0.6187
384 3 2.33 1.1284 2 3 0.4832
385 3 1.71 1.0969 2 3 0.4401
386 2 2.43 0.6434 1 2 0.6799
387 4 1.30 1.3643 2 4 0.7490
388 1 2.21 0.3055 1 1 1.0642
389 3 1.12 0.9776 2 3 0.8697
390 2 1.70 0.6957 1 2 0.5320
391 1 1.99 0.2737 1 1 0.8546
392 1 1.88 0.2514 1 2 0.8625
393 4 2.33 1.4356 2 4 0.3965
394 1 0.95 0.4721 1 2 0.5898
395 4 1.79 1.4596 2 3 0.7675
396 3 2.68 1.1065 2 4 0.7537
397 1 2.10 0.2831 1 1 0.6689
398 2 1.00 0.7013 1 2 1.5384
399 1 1.09 0.2352 1 2 0.5897
400 3 1.91 1.0578 2 4 0.4795
401 3 1.88 0.8945 2 4 0.9081
402 2 1.86 0.8093 1 2 0.5134
403 4 1.40 1.4148 2 3 0.5099
404 1 1.71 0.2132 1 1 0.4989
405 1 2.38 0.1613 1 2 1.1108
406 2 2.12 0.7384 1 2 1.1157
407 1 2.06 0.5073 1 2 0.6242
408 2 0.73 0.7321 1 1 0.4880
409 2 2.63 0.8389 1 1 0.3895
410 3 2.21 0.9947 2 3 0.6543
411 3 2.16 1.0791 2 3 0.5000
412 1 2.38 0.3946 1 1 0.5455
413 3 2.21 1.0277 2 3 0.7721
414 1 2.91 0.3345 1 1 0.6696
415 3 2.31 0.9612 2 4 0.5962
416 4 2.27 1.5019 2 4 0.5886
417 1 1.45 0.2769 1 2 1.4467
418 4 1.94 1.3933 2 3 0.6050
419 3 1.28 1.0929 2 4 0.5011
420 2 0.24 0.7894 1 1 0.7706
421 1 3.12 0.2976 1 2 0.6114
422 3 1.75 1.1413 2 4 0.5949
423 2 1.48 0.6872 1 1 0.5572
424 1 2.86 0.2775 1 1 0.5597
425 2 2.25 0.7893 1 1 0.7950
426 4 2.65 1.3502 2 3 0.8596
427 4 1.69 1.3901 2 3 0.8820
428 3 1.16 0.9406 2 4 0.4877
429 4 2.54 1.3869 2 3 0.6524
430 1 2.19 0.2508 1 2 0.7964
431 4 1.85 1.3875 2 3 0.6292
432 2 1.65 0.7820 1 1 0.7333
433 4 3.00 1.4175 2 4 0.7044
434 3 1.51 1.0135 2 4 0.6218
435 2 2.31 0.7886 1 1 0.8455
436 2 1.15 0.7061 1 1 1.0437
437 4 1.89 1.4029 2 3 0.6826
438 2 1.32 0.6466 1 2 0.6173
439 2 1.55 0.6765 1 2 0.8403
440 3 1.27 1.0216 2 3 0.7445
441 4 3.39 1.4912 2 3 0.5553
442 1 1.53 0.2023 1 2 1.0146
443 3 1.34 1.1219 2 4 0.6228
444 2 2.32 0.6200 1 1 0.6955
445 1 0.47 0.2982 1 2 0.3477
446 3 1.75 1.1055 2 3 0.8314
447 1 2.71 0.2802 1 1 2.0006
448 2 2.25 0.6668 1 1 1.6721
449 1 2.79 0.3211 1 1 0.8548
450 1 1.98 0.3373 1 2 0.9417
451 1 2.05 0.4041 1 2 1.6654
452 3 1.89 1.0169 2 3 2.4720
453 2 2.35 0.6805 1 1 1.2133
454 2 0.68 0.5971 1 2 1.1344
455 1 1.89 0.3212 1 1 0.9218
456 1 1.66 0.3249 1 1 0.6301
457 4 0.89 1.4668 2 4 2.0624
458 1 2.35 0.2671 1 2 1.9008
459 4 2.02 1.4231 2 4 1.6418
460 1 1.28 0.3991 1 1 0.8809
461 2 0.45 0.6283 1 1 1.2390
462 4 2.27 1.3964 2 3 1.0938
463 2 2.68 0.6820 1 2 1.0436
464 3 1.65 1.0098 2 4 1.5792
465 2 2.53 0.6370 1 2 0.9723
466 4 2.37 1.3651 2 3 1.4384
467 4 1.81 1.5355 2 4 2.2927
468 4 2.49 1.4666 2 3 0.9630
469 1 3.26 0.2446 1 1 0.7418
470 3 2.16 0.9763 2 3 1.8327
471 1 2.54 0.3829 1 1 1.1372
472 4 0.72 1.3434 2 3 2.5490
473 4 1.84 1.4883 2 4 1.9515
474 1 1.91 0.2917 1 1 1.6112
475 1 2.70 0.3509 1 1 1.1549
476 3 2.57 1.1428 2 3 1.5258
477 2 1.29 0.6731 1 1 0.9298
478 4 1.95 1.4197 2 4 1.6780
479 4 0.90 1.4658 2 3 0.9639
480 2 1.82 0.7845 1 2 1.7348
481 3 1.58 0.9820 2 4 1.2260
482 4 2.34 1.3909 2 3 0.9547
483 2 2.62 0.6511 1 1 0.9335
484 1 2.25 0.2398 1 1 0.9121
485 1 2.49 0.2936 1 2 1.1732
486 2 1.90 0.6453 1 2 1.5264
487 3 2.39 0.9496 2 3 1.4666
488 3 2.58 0.9897 2 4 1.2005
489 3 3.16 1.0076 2 3 2.0193
490 3 2.77 1.0662 2 4 0.9306
491 1 1.59 0.2724 1 2 3.2931
492 2 1.60 0.6308 1 2 1.2981
493 4 1.14 1.2842 2 4 2.5349
494 1 2.31 0.2926 1 1 1.6020
495 4 1.11 1.3364 2 3 1.4205
496 3 2.52 1.0535 2 3 1.4443
497 3 2.10 0.8869 2 3 2.0987
498 2 2.71 0.6869 1 2 2.1683
499 3 1.56 0.9553 2 3 1.2575
500 1 1.69 0.3962 1 1 1.2401
501 3 2.99 0.9615 3 99 5.9692
502 3 1.76 0.9841 3 2 4.5346
503 2 2.65 0.6205 3 3 3.0098
504 2 1.95 0.7670 3 3 2.3528
505 3 3.14 1.0475 3 3 1.3774
506 3 1.38 1.0222 3 3 1.6982
507 3 1.93 1.0377 3 2 1.1576
508 2 2.49 0.7136 3 3 1.3766
509 2 1.11 0.7385 3 3 1.6408
510 2 3.13 0.6785 3 3 1.1580
511 3 1.82 1.0618 3 2 1.5604
512 2 2.25 0.7675 3 3 1.5381
513 3 2.44 1.0064 3 3 1.7316
514 2 2.07 0.6514 3 3 1.1816
515 3 1.48 1.0870 3 3 0.7816
516 2 2.03 0.6338 3 3 1.4287
517 2 2.21 0.6988 3 3 1.3325
518 2 1.97 0.6427 3 3 0.6940
519 3 0.58 1.0240 3 2 1.2516
520 2 3.29 0.7804 3 3 1.1121
521 3 1.12 0.9388 3 3 0.6932
522 3 1.87 0.9686 3 3 0.8017
523 3 1.51 0.9350 3 2 1.9598
524 2 1.74 0.7121 3 2 0.7448
525 2 1.93 0.6742 3 3 1.0278
526 3 0.89 0.9779 3 3 0.9467
527 2 0.28 0.7445 3 3 1.3331
528 2 1.70 0.6737 3 3 0.8883
529 3 1.97 1.1531 3 2 1.1088
530 3 2.58 0.9485 3 2 0.9919
531 2 1.34 0.5800 3 3 0.8810
532 2 2.98 0.6052 3 3 0.8282
533 3 2.20 1.0301 3 3 0.8762
534 3 2.77 0.9600 3 2 0.7209
535 3 2.19 1.0319 3 3 1.0922
536 2 1.62 0.7936 3 2 0.7288
537 2 1.89 0.7053 3 3 0.6048
538 2 1.84 0.6850 3 3 1.3080
539 3 1.90 1.1569 3 3 1.6797
540 2 2.12 0.6343 3 3 1.5089
541 2 0.20 0.7060 3 3 0.9290
542 3 1.27 0.9856 3 3 0.8359
543 2 2.29 0.7752 3 3 1.8414
544 3 1.01 1.1203 3 2 0.8312
545 3 1.60 1.0443 3 2 0.8298
546 2 2.41 0.6167 3 2 0.9688
547 3 1.17 1.0777 3 3 0.9301
548 2 0.97 0.6969 3 3 1.2701
549 3 2.75 1.0975 3 3 1.1458
550 2 0.70 0.7991 3 3 1.3082
551 3 1.13 0.9757 3 3 2.0269
552 2 2.72 0.6993 3 2 1.0504
553 3 1.21 1.0113 3 3 0.6484
554 3 0.72 1.0300 3 3 0.9185
555 3 1.75 0.9555 3 2 0.6656
556 2 1.14 0.7220 3 3 1.5343
557 2 2.08 0.7147 3 3 0.8420
558 2 1.98 0.6690 3 3 1.1529
559 3 3.02 1.0854 3 2 0.8494
560 3 1.42 1.0960 3 3 1.0483
561 2 1.11 0.5499 3 3 1.0614
562 2 1.50 0.6657 3 3 0.8029
563 3 2.13 1.0685 3 2 1.1307
564 2 1.75 0.6628 3 2 0.7726
565 3 1.78 1.1250 3 2 1.2209
566 3 2.24 1.0724 3 3 0.7079
567 2 1.94 0.6111 3 3 0.8568
568 2 1.28 0.6088 3 3 0.9977
569 3 2.29 1.0043 3 3 0.8524
570 3 2.26 1.1253 3 3 0.9706
571 2 1.54 0.5976 3 3 0.8437
572 3 1.22 1.0267 3 3 0.6329
573 3 3.63 0.9482 3 2 0.8399
574 2 2.08 0.8721 3 3 1.0054
575 2 1.63 0.6075 3 2 0.9477
576 3 1.96 1.0011 3 3 0.8376
577 3 1.14 1.0006 3 3 0.8669
578 2 1.29 0.5842 3 3 1.0322
579 3 1.42 1.0909 3 3 0.6222
580 2 1.90 0.6527 3 3 1.0362
581 2 2.15 0.6716 3 3 1.0660
582 3 2.45 0.9318 3 2 0.6868
583 2 1.95 0.8272 3 3 0.9551
584 2 1.78 0.7397 3 2 0.8373
585 2 1.20 0.6720 3 3 0.7875
586 3 3.08 1.0859 3 3 1.0031
587 3 1.36 1.0445 3 3 0.7477
588 2 2.06 0.6905 3 3 0.9018
589 3 3.03 1.1195 3 2 0.5922
590 2 2.73 0.6099 3 2 0.9459
591 2 2.87 0.6980 3 3 1.0441
592 2 0.75 0.6653 3 2 1.1230
593 3 1.00 1.0234 3 3 1.1176
594 3 1.97 1.0445 3 2 0.9123
595 3 2.09 1.0885 3 3 0.9311
596 3 1.32 0.9211 3 3 0.8457
597 3 1.72 1.1195 3 3 1.0673
598 2 0.83 0.7657 3 3 0.9378
599 3 2.34 0.9760 3 3 1.0676
600 2 2.36 0.6867 3 3 0.8008
