# Supplementary material for: The effect of training methodology on knowledge representation in categorization
Source: PLoS One. 2017 Aug 28;12(8):e0183904. doi: 10.1371/journal.pone.0183904 (PMC5573135; doi:10.1371/journal.pone.0183904)
Supplement: S1 File — This file contains the raw data from the experiments reported in this manuscript. (ZIP) [file pone.0183904.s001.zip › raw_data/Exp1/AB/rb_xfer_mixed_feedback_2_cond_1_sub_53.dat]

  1 3 2.66 0.9728 2 3 1.5537
  2 2 1.78 0.7397 1 1 1.5321
  3 3 2.24 1.0724 2 3 1.1105
  4 4 1.78 1.3029 2 3 1.0992
  5 2 1.85 0.7361 1 2 1.4472
  6 4 2.73 1.2989 2 4 1.9817
  7 2 1.87 0.7000 1 2 1.2140
  8 2 0.73 0.8078 1 1 1.3661
  9 4 1.77 1.4497 2 4 3.7447
 10 1 1.90 0.3038 1 1 2.9380
 11 4 1.30 1.3643 2 3 1.9243
 12 1 1.53 0.2023 1 2 2.6398
 13 2 1.58 0.5272 1 1 0.9987
 14 3 1.18 1.0339 2 3 2.3433
 15 2 2.23 0.7347 1 1 1.6180
 16 2 1.29 0.6731 1 1 1.4496
 17 1 0.70 0.3711 1 1 2.0644
 18 1 1.60 0.2051 1 2 1.0304
 19 3 2.58 0.9897 2 3 1.7897
 20 3 0.60 0.9946 2 3 2.9427
 21 2 1.95 0.6287 1 1 2.5531
 22 3 1.77 1.0688 2 4 1.7174
 23 1 2.24 0.2099 1 1 1.7614
 24 4 1.79 1.4596 2 3 1.9153
 25 3 0.89 0.9779 2 4 1.5903
 26 2 2.40 0.6767 1 1 1.1523
 27 2 0.97 0.6969 1 1 4.3865
 28 4 0.57 1.4767 2 4 1.6517
 29 2 0.97 0.7164 1 1 2.2503
 30 3 1.10 0.9355 2 4 2.3610
 31 4 1.88 1.5007 2 4 1.4599
 32 3 2.58 0.9485 2 4 1.5379
 33 4 2.65 1.3502 2 4 1.7493
 34 2 1.52 0.6765 1 2 2.2074
 35 1 2.93 0.3210 1 1 1.2177
 36 1 2.13 0.3784 1 1 0.8964
 37 2 1.50 0.8563 1 2 1.0545
 38 1 1.14 0.3149 1 2 1.3888
 39 4 2.10 1.3896 2 4 1.7581
 40 2 3.08 0.7375 1 1 1.4496
 41 2 1.73 0.6055 1 2 3.3607
 42 1 1.52 0.2988 1 2 1.2663
 43 3 2.19 1.0708 2 3 2.0324
 44 1 2.10 0.2831 1 1 3.4966
 45 4 2.60 1.3274 2 4 1.9188
 46 1 1.98 0.3373 1 2 1.2427
 47 3 0.58 1.0240 2 4 3.4424
 48 3 1.33 0.9942 2 3 1.7371
 49 1 2.72 0.3872 1 1 1.0844
 50 1 0.95 0.4721 1 2 1.5306
 51 1 1.77 0.3536 1 2 2.3606
 52 2 2.30 0.6727 1 1 1.5067
 53 4 1.92 1.3279 2 4 1.9040
 54 3 2.57 1.1428 2 4 1.5966
 55 3 1.68 1.0321 2 3 2.5430
 56 1 1.99 0.2737 1 1 1.4026
 57 4 1.47 1.4461 2 4 1.3637
 58 3 3.02 1.0854 2 3 1.5173
 59 1 1.09 0.2352 1 2 1.2659
 60 1 1.61 0.1956 1 2 1.7760
 61 3 3.05 1.0371 2 3 1.4577
 62 2 2.31 0.7886 1 1 0.9447
 63 3 0.58 1.1624 2 4 1.1239
 64 1 2.38 0.1613 1 1 2.7525
 65 1 2.35 0.2671 1 1 0.7627
 66 1 1.43 0.2934 1 2 0.8702
 67 2 2.31 0.6931 1 1 0.9469
 68 2 2.16 0.6176 1 2 1.5267
 69 1 2.54 0.3829 1 2 1.3531
 70 1 2.12 0.3369 1 2 1.0686
 71 2 2.46 0.6278 1 1 0.6981
 72 2 1.53 0.5421 1 2 0.9752
 73 1 2.91 0.3345 1 1 0.7120
 74 2 1.34 0.5800 1 2 0.7477
 75 4 1.15 1.4260 2 4 1.0626
 76 4 1.01 1.5361 2 4 0.9007
 77 4 1.33 1.3978 2 4 0.7293
 78 1 1.89 0.3212 1 1 2.9246
 79 2 2.59 0.7434 1 2 0.8486
 80 4 2.16 1.5294 2 3 1.1028
 81 3 1.75 1.1413 2 4 1.0445
 82 4 2.64 1.5394 2 3 1.8424
 83 3 1.94 1.0645 2 3 1.2736
 84 3 1.62 1.0300 2 4 1.3287
 85 3 1.71 1.0969 2 3 0.5227
 86 4 1.98 1.5266 2 4 0.9743
 87 2 1.82 0.7845 1 1 1.7122
 88 2 1.98 0.6402 1 2 0.8845
 89 3 1.85 0.9715 2 3 1.2405
 90 4 2.28 1.3931 2 4 0.9444
 91 4 1.51 1.4522 2 3 1.3793
 92 4 2.92 1.4418 2 4 1.1557
 93 3 1.21 1.0113 2 3 0.9111
 94 1 2.11 0.2623 1 1 0.7621
 95 4 2.06 1.3779 2 3 1.8758
 96 1 3.06 0.3526 1 2 1.0504
 97 2 2.15 0.6716 1 1 0.6349
 98 3 1.42 1.0909 2 4 1.4811
 99 2 2.29 0.7752 1 1 2.3509
100 2 1.10 0.7184 1 2 0.6501
101 3 1.75 1.0629 2 4 1.4560
102 1 0.55 0.3363 1 1 1.0707
103 1 2.63 0.3301 1 2 0.8442
104 4 2.99 1.2895 2 3 0.9228
105 1 2.79 0.3211 1 1 1.4151
106 4 1.49 1.3250 2 3 1.1508
107 1 3.03 0.3473 1 1 0.7301
108 3 1.72 1.1195 2 4 0.7406
109 2 1.15 0.7061 1 1 0.7126
110 4 2.71 1.3013 2 3 0.8206
111 4 2.26 1.3531 2 4 1.0372
112 1 2.95 0.2980 1 1 1.2282
113 1 1.64 0.1826 1 1 0.8131
114 4 0.80 1.4215 2 3 1.4143
115 3 1.40 1.0474 2 4 1.4942
116 2 2.18 0.7763 1 2 1.0595
117 3 0.55 1.1317 2 3 2.1548
118 3 1.10 1.1089 2 3 0.7979
119 3 1.97 1.0016 2 3 0.6636
120 2 2.12 0.6343 1 1 0.7581
121 4 2.22 1.4124 2 4 0.8741
122 4 1.84 1.3275 2 4 0.7596
123 1 1.71 0.2132 1 1 1.0983
124 4 1.83 1.4592 2 4 1.0627
125 2 1.60 0.6932 1 1 1.9487
126 1 2.02 0.3300 1 2 1.4552
127 1 1.00 0.1900 1 1 0.7903
128 4 1.47 1.4812 2 4 1.4245
129 1 2.71 0.2802 1 1 0.9764
130 2 2.53 0.7831 1 2 1.3144
131 1 1.61 0.3607 1 2 0.8225
132 4 1.89 1.4029 2 4 1.3505
133 3 1.23 1.1184 2 3 1.1856
134 1 2.51 0.2257 1 1 1.5390
135 2 1.84 0.6850 1 2 0.8780
136 3 2.39 0.9496 2 3 1.6285
137 4 1.95 1.4170 2 4 0.8756
138 3 2.29 0.9998 2 3 0.9689
139 4 2.24 1.3698 2 4 0.9315
140 2 1.28 0.6088 1 1 1.4713
141 2 2.25 0.7675 1 2 1.0289
142 2 2.03 0.6338 1 2 0.6277
143 4 2.61 1.4437 2 4 1.3951
144 1 3.07 0.1514 1 2 1.3880
145 4 2.02 1.4231 2 4 1.4217
146 4 1.56 1.4828 2 3 0.9488
147 1 1.97 0.2911 1 1 2.4076
148 4 1.85 1.3875 2 4 1.1443
149 2 1.75 0.6628 1 2 0.7159
150 2 1.89 0.7053 1 2 1.8151
151 4 3.09 1.3473 2 4 1.2624
152 1 1.45 0.2769 1 1 1.4301
153 4 2.38 1.3801 2 4 1.1892
154 3 1.51 1.0135 2 3 1.2546
155 3 1.41 1.1003 2 3 1.0772
156 2 2.04 0.6159 1 2 1.9469
157 3 2.45 0.9318 2 3 2.3652
158 3 1.95 1.0594 2 3 0.6567
159 1 2.21 0.3055 1 1 1.3673
160 3 2.05 1.1482 2 3 1.8652
161 3 1.85 1.0000 2 3 0.6004
162 1 1.25 0.2947 1 1 1.5613
163 1 2.38 0.2745 1 1 0.6761
164 3 1.71 1.0567 2 3 1.1544
165 3 1.39 0.9501 2 3 1.0778
166 1 3.24 0.2412 1 1 1.2117
167 4 2.50 1.3709 2 4 1.1711
168 1 2.86 0.2775 1 1 0.9018
169 2 3.13 0.6437 1 2 1.2191
170 1 1.84 0.2751 1 2 0.9229
171 2 1.14 0.7220 1 1 0.7123
172 4 1.09 1.3378 2 4 0.9645
173 2 1.66 0.6738 1 1 1.2701
174 2 0.75 0.6426 1 2 0.6038
175 4 0.90 1.4658 2 4 1.1971
176 1 2.31 0.2926 1 2 0.6381
177 2 2.43 0.7126 1 2 0.8451
178 4 2.27 1.3964 2 4 0.9004
179 1 2.96 0.3155 1 1 1.0085
180 3 0.99 1.0989 2 3 1.3603
181 3 1.27 1.0216 2 3 0.9555
182 1 2.56 0.3672 1 1 1.2451
183 3 1.57 1.0262 2 3 1.2761
184 1 1.68 0.1837 1 1 1.3053
185 4 0.29 1.3629 2 4 1.4533
186 1 1.80 0.3080 1 1 1.0514
187 1 1.80 0.3204 1 1 0.7868
188 2 1.95 0.7670 1 2 0.6360
189 3 0.85 1.0236 2 3 0.8273
190 4 0.89 1.4668 2 4 0.8268
191 2 2.08 0.7147 1 2 1.4828
192 3 3.03 1.1195 2 3 1.3205
193 4 1.40 1.4148 2 4 0.7486
194 1 1.68 0.3576 1 1 1.0546
195 1 3.26 0.2446 1 1 0.8700
196 2 1.11 0.7385 1 2 0.6507
197 1 1.24 0.3545 1 2 0.6734
198 2 2.53 0.6370 1 2 1.7516
199 3 1.97 1.1531 2 3 0.9791
200 1 2.49 0.2936 1 1 0.7798
201 4 3.85 1.3632 2 4 1.3389
202 2 0.75 0.6653 1 1 1.5178
203 1 2.01 0.2141 1 1 0.7299
204 2 1.86 0.8093 1 2 0.6934
205 4 2.67 1.4748 2 4 0.9782
206 1 2.64 0.3488 1 1 0.7078
207 1 2.48 0.1957 1 1 0.6813
208 1 2.65 0.3121 1 1 0.5661
209 4 1.84 1.4883 2 4 0.6966
210 3 2.28 1.0855 2 3 1.8131
211 1 0.52 0.3146 1 1 0.9244
212 3 2.88 1.0116 2 3 0.9858
213 2 2.08 0.8721 1 2 1.6347
214 4 1.74 1.4487 2 4 1.0426
215 3 1.88 0.8945 2 3 1.1373
216 1 2.15 0.2376 1 1 0.5966
217 4 1.89 1.2922 2 3 0.8687
218 1 1.21 0.3540 1 1 0.6024
219 2 2.88 0.8158 1 2 0.9166
220 3 1.58 0.9820 2 3 1.2718
221 4 2.54 1.3869 2 4 0.5510
222 3 3.78 1.1189 2 3 1.0091
223 2 1.95 0.8272 1 2 1.2975
224 2 1.94 0.6111 1 1 0.7820
225 3 1.88 1.0319 2 3 1.0480
226 3 2.38 0.8761 2 3 0.7596
227 3 1.01 1.1203 2 3 0.7965
228 1 0.85 0.3814 1 1 0.8120
229 4 2.02 1.4890 2 4 0.7249
230 4 1.99 1.2965 2 3 0.9849
231 3 2.29 1.0043 2 3 0.6742
232 3 2.33 1.1284 2 3 0.7678
233 2 1.83 0.6448 1 1 0.8178
234 4 1.36 1.4291 2 4 1.0977
235 2 2.81 0.6586 1 1 0.8306
236 1 1.67 0.4219 1 1 1.2298
237 4 2.49 1.4666 2 4 0.7328
238 2 1.90 0.6527 1 2 0.7450
239 4 1.37 1.3572 2 4 1.8290
240 1 1.72 0.3477 1 1 0.8839
241 1 2.00 0.3362 1 1 0.6171
242 3 2.16 1.0372 2 3 1.0172
243 1 3.12 0.2976 1 1 0.7853
244 3 2.07 1.0440 2 3 1.0021
245 2 0.20 0.7060 1 1 2.0445
246 3 1.48 1.0870 2 3 0.7948
247 2 0.85 0.7391 1 2 0.7950
248 2 0.70 0.7991 1 2 0.6118
249 4 0.72 1.3434 2 4 1.0999
250 3 1.72 1.0099 2 3 1.1125
251 3 2.81 1.0546 2 3 1.3148
252 3 1.88 0.9241 2 3 0.7901
253 3 1.17 1.0777 2 3 0.8557
254 2 2.41 0.6167 1 1 0.7673
255 1 1.89 0.3469 1 1 0.8100
256 3 2.47 0.9346 2 3 0.6575
257 2 2.62 0.6511 1 2 0.7361
258 1 1.59 0.2724 1 1 0.7549
259 4 2.29 1.2636 2 4 0.9817
260 1 0.98 0.2099 1 1 0.8162
261 1 1.43 0.2305 1 1 0.5038
262 1 2.38 0.3946 1 1 0.4452
263 2 2.49 0.7136 1 2 0.6038
264 2 1.29 0.5842 1 2 0.6137
265 2 1.57 0.6980 1 2 0.5813
266 2 1.63 0.5063 1 2 0.5671
267 2 2.65 0.6205 1 2 0.5932
268 2 1.51 0.6381 1 2 0.5605
269 4 1.11 1.3364 2 4 1.3076
270 3 2.56 1.0727 2 4 0.6406
271 2 2.48 0.7723 1 2 1.1774
272 4 1.12 1.4342 2 4 0.9064
273 1 2.05 0.3400 1 1 0.6954
274 2 2.07 0.6514 1 2 0.6925
275 3 1.56 0.9946 2 3 1.3385
276 1 1.96 0.2401 1 1 0.6694
277 4 1.80 1.3858 2 4 0.9956
278 2 0.91 0.6073 1 1 1.0926
279 2 3.13 0.6785 1 2 0.9316
280 4 2.62 1.3164 2 4 1.0135
281 1 2.55 0.3801 1 1 0.6861
282 2 1.67 0.5153 1 1 1.4354
283 2 1.69 0.6952 1 2 0.7556
284 4 2.53 1.4167 2 4 1.1737
285 2 0.94 0.7116 1 2 0.9451
286 4 2.34 1.3909 2 4 0.9472
287 3 1.79 1.0360 2 4 1.1576
288 4 1.69 1.4037 2 4 0.7693
289 2 2.57 0.6835 1 2 1.1241
290 4 2.36 1.2798 2 4 1.9523
291 1 2.87 0.4337 1 1 0.6667
292 4 1.42 1.5420 2 4 0.8731
293 1 1.66 0.3666 1 1 0.7194
294 2 2.83 0.6349 1 1 0.5714
295 3 1.28 1.0929 2 4 1.3584
296 4 0.76 1.3332 2 4 1.1135
297 3 3.63 0.9531 2 3 1.2864
298 4 2.24 1.4088 2 4 0.9806
299 1 2.65 0.2477 1 1 1.9263
300 4 1.54 1.4399 2 4 0.8108
301 4 2.37 1.3651 2 4 1.0825
302 3 3.46 0.9941 2 4 0.8799
303 3 2.15 1.0332 2 3 1.2133
304 2 0.28 0.7445 1 2 3.1107
305 4 1.88 1.3020 2 4 1.1699
306 2 0.20 0.7537 1 2 2.1726
307 3 1.89 1.0169 2 3 1.6473
308 4 2.53 1.3776 2 4 0.6945
309 4 2.75 1.4245 2 4 0.6992
310 2 0.73 0.7321 1 2 1.0398
311 4 1.51 1.4660 2 4 0.8158
312 4 0.49 1.3514 2 4 0.5434
313 3 1.82 1.0618 2 4 0.6275
314 4 2.01 1.4059 2 4 0.5232
315 3 2.86 0.8874 2 3 0.8639
316 3 3.08 1.0859 2 3 1.0704
317 4 1.94 1.3933 2 4 0.5490
318 1 2.10 0.1963 1 1 0.7280
319 2 1.25 0.7049 1 2 0.9001
320 3 1.16 0.9406 2 3 0.8411
321 3 2.21 0.9947 2 3 1.0891
322 4 2.79 1.5124 2 4 0.7347
323 2 1.32 0.6466 1 2 1.1222
324 3 2.04 1.1241 2 3 1.0627
325 3 2.16 1.0791 2 3 0.7246
326 4 1.73 1.4543 2 4 0.5852
327 3 1.91 1.0578 2 3 0.9798
328 4 2.78 1.4177 2 4 0.5320
329 3 1.32 0.9211 2 3 0.4963
330 2 1.54 0.5976 1 2 0.6536
331 2 2.06 0.6905 1 1 0.8846
332 2 2.21 0.6988 1 2 0.6261
333 4 3.00 1.4175 2 4 0.7628
334 1 1.69 0.3962 1 1 0.6524
335 4 3.26 1.4724 2 4 0.5793
336 3 1.61 0.9867 2 3 0.7578
337 2 1.60 0.6308 1 1 1.3756
338 1 2.19 0.2508 1 1 0.6339
339 4 1.63 1.4234 2 4 0.6349
340 1 1.89 0.2987 1 1 0.6331
341 2 1.63 0.6075 1 2 0.7530
342 2 2.05 0.7549 1 2 0.7408
343 2 1.65 0.7278 1 2 0.6394
344 4 2.27 1.5019 2 4 0.4960
345 4 1.92 1.3410 2 3 1.1882
346 3 1.22 1.0267 2 3 1.3418
347 1 0.79 0.3786 1 1 0.7057
348 3 1.14 1.0006 2 3 3.9430
349 4 1.79 1.3128 2 4 1.2806
350 2 3.09 0.7464 1 2 1.2296
351 1 0.82 0.3098 1 1 0.8431
352 3 2.09 1.0885 2 4 2.1452
353 4 1.49 1.3739 2 3 0.6204
354 1 1.80 0.3177 1 1 0.5957
355 3 2.60 1.1900 2 3 1.1099
356 2 2.64 0.6588 1 2 1.0893
357 4 2.31 1.2955 2 4 1.3346
358 4 1.55 1.5706 2 4 0.8500
359 2 2.40 0.8106 1 2 0.9046
360 4 1.09 1.5133 2 4 0.9732
361 4 1.99 1.4022 2 4 0.8225
362 2 0.85 0.7469 1 2 0.7986
363 3 2.49 0.9545 2 4 0.9837
364 2 0.24 0.7894 1 2 1.0574
365 2 1.47 0.6518 1 2 0.8326
366 3 1.14 1.0370 2 3 1.2162
367 2 1.97 0.6427 1 2 0.7125
368 2 1.76 0.6131 1 2 0.7398
369 4 2.33 1.4356 2 4 0.7266
370 1 1.77 0.2283 1 1 0.7943
371 3 2.69 0.9625 2 3 1.2666
372 4 0.20 1.5134 2 4 0.7932
373 2 2.15 0.6422 1 2 0.6434
374 4 1.14 1.2842 2 4 0.7626
375 2 1.71 0.7542 1 2 0.5804
376 1 0.91 0.3186 1 1 0.5414
377 1 1.21 0.3112 1 1 0.7126
378 1 1.66 0.3249 1 2 0.8380
379 4 1.67 1.3953 2 4 1.0298
380 3 2.52 1.0535 2 3 1.1573
381 1 1.31 0.3257 1 1 0.8560
382 3 1.36 0.9232 2 3 1.7675
383 1 1.96 0.2515 1 1 0.6820
384 2 1.65 0.7820 1 2 0.7529
385 4 2.32 1.4923 2 4 0.6754
386 4 2.82 1.3875 2 4 0.6655
387 2 3.19 0.6619 1 2 1.0002
388 4 2.14 1.3157 2 3 1.0655
389 2 2.12 0.6749 1 2 1.2965
390 2 2.68 0.6820 1 2 0.7018
391 4 1.27 1.3051 2 4 1.1456
392 1 1.66 0.3101 1 1 0.9656
393 2 3.03 0.5818 1 2 1.0485
394 4 1.16 1.3504 2 4 1.3590
395 3 1.47 1.0667 2 3 1.6834
396 2 2.20 0.6801 1 2 0.8569
397 1 1.29 0.3541 1 1 0.6881
398 3 1.65 0.9156 2 3 1.0534
399 2 1.50 0.6657 1 2 1.2291
400 4 1.95 1.4197 2 4 0.9242
401 3 1.57 1.0066 2 3 1.7687
402 3 2.21 1.0277 2 3 1.9941
403 2 1.74 0.7121 1 2 1.6977
404 4 1.27 1.2794 2 4 1.3023
405 2 2.25 0.6668 1 1 0.9554
406 3 2.31 0.9612 2 3 1.0234
407 2 1.56 0.6255 1 1 1.4474
408 4 2.09 1.4796 2 4 0.5736
409 3 1.31 1.1449 2 3 1.7439
410 3 3.14 1.0161 2 3 0.9307
411 3 1.75 1.1055 2 3 0.6230
412 3 0.67 0.9620 2 3 0.5336
413 3 1.60 1.1404 2 3 0.7288
414 4 0.96 1.3636 2 4 0.9956
415 4 0.50 1.3852 2 4 0.5573
416 3 2.13 1.0685 2 3 0.9436
417 3 1.12 0.9776 2 3 0.5223
418 1 2.14 0.3556 1 1 0.7270
419 1 1.90 0.2041 1 1 0.4902
420 1 2.39 0.3219 1 1 0.3846
421 3 2.75 1.1466 2 3 0.8184
422 4 2.26 1.2912 2 4 0.7787
423 1 2.03 0.3642 1 1 0.5317
424 4 1.69 1.3901 2 4 0.9127
425 3 3.63 0.9482 2 3 1.1238
426 2 1.20 0.6720 1 2 1.1049
427 4 2.10 1.3932 2 4 1.0699
428 1 2.35 0.2813 1 1 0.5968
429 4 3.39 1.4912 2 4 0.6543
430 3 1.50 0.9528 2 3 0.9249
431 3 0.85 0.9204 2 3 0.7210
432 4 1.31 1.5355 2 4 0.5970
433 4 1.26 1.3442 2 4 0.8705
434 3 1.38 1.0222 2 3 0.7490
435 4 1.85 1.3578 2 4 1.0240
436 2 0.45 0.6283 1 2 1.4156
437 3 0.71 1.0878 2 3 1.1599
438 4 1.81 1.5355 2 4 0.5536
439 3 1.11 0.9910 2 3 0.8368
440 1 2.05 0.4041 1 1 0.9243
441 1 1.28 0.3991 1 1 0.6322
442 2 0.97 0.6632 1 2 0.7049
443 4 2.14 1.3126 2 4 1.3491
444 1 1.62 0.3228 1 1 1.0725
445 3 2.15 1.0756 2 3 0.9660
446 1 2.84 0.2537 1 1 0.6485
447 2 1.89 0.6094 1 1 0.6079
448 1 2.25 0.2398 1 1 0.6173
449 3 1.47 0.9698 2 3 0.7369
450 2 2.43 0.6434 1 2 0.7237
451 1 1.94 0.2655 1 1 0.7231
452 1 0.96 0.3685 1 1 0.8952
453 3 2.58 1.0947 2 3 0.8758
454 4 2.16 1.4437 2 4 0.5227
455 1 1.88 0.2514 1 1 0.5746
456 2 1.85 0.5334 1 2 0.4804
457 3 2.68 1.1065 2 3 0.7491
458 1 1.99 0.2656 1 1 0.5127
459 3 2.34 0.8418 2 3 0.7333
460 3 1.30 1.1009 2 3 0.6886
461 1 2.45 0.3571 1 1 0.5104
462 1 1.11 0.3017 1 1 0.4826
463 1 2.40 0.3790 1 1 0.5199
464 1 0.69 0.1626 1 1 0.4765
465 4 2.40 1.5076 2 4 0.5699
466 3 0.72 1.0300 2 3 0.8913
467 4 2.46 1.4183 2 4 0.8404
468 3 1.75 0.9555 2 3 0.7592
469 1 1.70 0.3889 1 1 0.7537
470 4 1.20 1.3894 2 4 1.2526
471 2 1.90 0.6453 1 2 0.8753
472 1 0.20 0.3023 1 1 0.9283
473 1 1.91 0.2917 1 1 0.9315
474 3 2.12 0.9780 2 3 0.9751
475 2 3.29 0.7804 1 2 0.9055
476 1 1.67 0.1766 1 1 0.4778
477 1 0.87 0.4142 1 1 1.2271
478 2 2.85 0.6521 1 2 0.7637
479 2 1.38 0.6372 1 2 0.5101
480 4 2.30 1.4760 2 4 0.6102
481 2 1.11 0.5499 1 2 0.7945
482 3 1.97 1.0445 2 3 1.0587
483 2 2.36 0.6867 1 2 0.6578
484 3 2.41 0.9376 2 3 1.2885
485 1 2.06 0.5073 1 1 1.3183
486 2 1.93 0.6742 1 2 0.8427
487 2 1.97 0.6233 1 2 0.7065
488 3 1.68 1.0860 2 3 1.1991
489 3 1.93 1.0377 2 3 0.8558
490 4 2.25 1.3526 2 4 0.6155
491 4 2.27 1.4064 2 4 0.7439
492 4 1.90 1.3338 2 4 0.6345
493 1 2.70 0.3509 1 1 0.7463
494 1 2.37 0.3204 1 1 0.6930
495 2 2.87 0.6980 1 2 0.6191
496 3 1.69 1.1018 2 3 1.6192
497 1 1.83 0.2465 1 1 0.6430
498 1 1.51 0.4427 1 1 0.6585
499 1 0.47 0.2982 1 1 0.5612
500 1 1.57 0.3119 1 1 0.4185
501 3 1.12 0.9388 3 99 9.1071
502 2 1.70 0.6957 3 2 3.0907
503 3 2.41 1.0063 3 3 1.7831
504 2 1.72 0.6455 3 2 3.0944
505 3 2.19 1.0319 3 3 1.1877
506 2 3.37 0.7059 3 2 2.7722
507 3 3.22 1.1227 3 3 0.9325
508 2 2.26 0.7508 3 2 3.5984
509 2 0.83 0.7657 3 2 1.3098
510 2 2.55 0.6575 3 2 0.8979
511 2 2.25 0.7893 3 2 0.8126
512 2 2.46 0.7811 3 2 0.6840
513 3 2.26 1.1253 3 3 0.5676
514 3 1.70 0.9169 3 2 1.8332
515 3 2.11 1.1184 3 3 0.7192
516 3 1.78 1.1250 3 3 3.0252
517 3 1.92 0.9950 3 2 0.7851
518 3 2.45 1.0943 3 2 1.3218
519 3 3.25 0.9719 3 2 0.6921
520 3 2.99 0.9615 3 2 1.0562
521 3 2.75 1.0975 3 3 1.5099
522 2 1.00 0.7013 3 2 0.6182
523 2 2.46 0.7122 3 2 0.6487
524 2 2.12 0.7384 3 2 0.5025
525 2 2.35 0.6805 3 2 3.9232
526 3 2.44 1.0064 3 3 0.6459
527 3 1.87 0.9686 3 3 0.4754
528 2 1.50 0.6326 3 2 0.5277
529 3 3.16 1.0076 3 3 0.4833
530 2 2.69 0.6426 3 2 0.5023
531 3 2.10 0.8869 3 3 0.6744
532 3 2.16 0.9763 3 3 2.8639
533 3 1.00 1.0234 3 3 1.0053
534 2 2.33 0.7096 3 2 0.9163
535 3 2.77 1.0662 3 3 0.8151
536 2 0.68 0.5971 3 2 0.6550
537 3 1.76 0.9841 3 3 0.8759
538 3 2.34 1.0168 3 3 1.1852
539 2 2.72 0.6993 3 2 0.4647
540 3 2.62 0.9856 3 3 0.5017
541 2 2.76 0.5945 3 2 0.5300
542 2 2.31 0.6637 3 2 0.5487
543 2 1.95 0.7221 3 2 0.3509
544 2 2.41 0.6376 3 2 0.4648
545 3 2.25 1.0744 3 3 0.5587
546 3 1.65 1.0098 3 3 0.4717
547 2 2.67 0.6730 3 2 0.5642
548 2 2.98 0.6052 3 2 0.5168
549 3 1.13 0.9757 3 3 0.9750
550 2 1.70 0.6737 3 2 0.5047
551 3 2.77 0.9600 3 3 2.0334
552 3 1.56 0.9553 3 3 0.9757
553 2 1.94 0.6684 3 2 0.7048
554 3 1.22 0.9695 3 3 0.6130
555 3 1.55 0.9866 3 3 0.7960
556 2 1.48 0.6872 3 2 0.6040
557 2 1.43 0.7396 3 2 0.7395
558 3 2.62 1.0502 3 3 0.6683
559 3 1.99 0.9419 3 3 0.6664
560 3 2.25 1.0057 3 3 0.6554
561 3 1.51 0.9350 3 3 1.3014
562 2 1.73 0.5583 3 2 0.4173
563 2 2.09 0.5484 3 2 1.3205
564 2 2.73 0.6099 3 2 0.6505
565 2 2.76 0.6158 3 2 0.4722
566 3 2.16 1.1799 3 3 0.4538
567 2 2.75 0.6966 3 2 0.6840
568 2 2.42 0.6883 3 2 0.4967
569 3 1.42 1.0960 3 3 0.4599
570 3 1.36 1.0445 3 3 0.4498
571 2 1.84 0.7034 3 2 2.6152
572 2 1.96 0.6827 3 2 0.6956
573 2 2.79 0.6461 3 2 0.9317
574 2 1.45 0.6138 3 2 0.4849
575 2 2.63 0.8389 3 3 0.7134
576 3 1.60 1.0443 3 3 0.5417
577 2 1.62 0.7936 3 2 0.5600
578 2 1.55 0.6765 3 2 0.4574
579 3 1.98 1.0297 3 3 0.5428
580 2 1.83 0.5907 3 2 0.5215
581 3 1.67 0.8981 3 3 0.9077
582 2 2.32 0.8994 3 3 0.4950
583 2 2.32 0.6200 3 2 0.5793
584 2 1.98 0.6690 3 2 2.9395
585 3 1.54 0.8637 3 3 0.7594
586 2 1.61 0.6429 3 2 0.6650
587 3 2.34 0.9760 3 3 0.5570
588 3 1.27 0.9856 3 3 0.5916
589 2 1.90 0.5988 3 2 0.5120
590 3 1.90 1.1569 3 3 0.4752
591 3 2.20 1.0301 3 3 0.4078
592 2 1.21 0.6200 3 2 0.4642
593 3 1.34 1.1219 3 3 0.4928
594 3 1.36 1.0466 3 3 0.4884
595 2 2.71 0.6869 3 2 0.9162
596 3 3.14 1.0475 3 3 0.4559
597 3 1.41 1.0376 3 3 0.5246
598 3 1.96 1.0011 3 3 0.4472
599 2 2.38 0.6466 3 2 0.4212
600 2 1.83 0.7164 3 2 0.3713
