# Supplementary material for: The effect of training methodology on knowledge representation in categorization
Source: PLoS One. 2017 Aug 28;12(8):e0183904. doi: 10.1371/journal.pone.0183904 (PMC5573135; doi:10.1371/journal.pone.0183904)
Supplement: S1 File — This file contains the raw data from the experiments reported in this manuscript. (ZIP) [file pone.0183904.s001.zip › raw_data/Exp1/AB/rb_xfer_mixed_feedback_2_cond_1_sub_54.dat]

  1 4 2.99 1.2895 2 3 1.6503
  2 1 1.00 0.1900 1 1 1.3448
  3 4 2.01 1.4059 2 4 1.8354
  4 3 0.71 1.0878 2 4 2.6830
  5 3 1.97 1.1531 2 3 1.7909
  6 2 1.57 0.6980 1 1 1.4084
  7 3 1.98 1.0297 2 4 2.4490
  8 1 2.70 0.3509 1 99 6.6242
  9 3 2.07 1.0440 2 3 1.2781
 10 1 2.15 0.2376 1 2 2.0677
 11 4 1.33 1.3978 2 4 1.6335
 12 2 2.29 0.7752 1 2 1.2891
 13 3 2.34 0.9760 2 3 1.8858
 14 2 1.73 0.5583 1 1 1.0509
 15 1 1.80 0.3080 1 1 0.9544
 16 1 1.77 0.2283 1 2 1.1894
 17 4 1.74 1.4487 2 3 2.5199
 18 2 1.11 0.7385 1 1 1.1797
 19 4 2.54 1.3869 2 4 2.9488
 20 4 1.14 1.2842 2 3 0.9678
 21 4 0.29 1.3629 2 3 1.4828
 22 2 1.90 0.6453 1 2 1.2402
 23 2 1.48 0.6872 1 2 1.2169
 24 3 1.97 1.0016 2 4 0.9844
 25 4 1.95 1.4197 2 3 0.6659
 26 2 2.65 0.6205 1 1 0.4633
 27 1 2.48 0.1957 1 1 1.1412
 28 3 2.24 1.0724 2 4 0.9934
 29 2 2.12 0.6749 1 2 0.9056
 30 1 2.49 0.2936 1 2 1.0631
 31 2 0.73 0.7321 1 1 1.2366
 32 4 1.40 1.4148 2 4 1.4293
 33 2 1.43 0.7396 1 1 1.4526
 34 1 1.51 0.4427 1 1 1.4586
 35 3 1.87 0.9686 2 4 1.4651
 36 2 2.67 0.6730 1 1 1.0000
 37 2 2.36 0.6867 1 2 0.8888
 38 1 1.96 0.2515 1 2 3.3905
 39 3 2.25 1.0057 2 3 1.1124
 40 2 1.95 0.8272 1 1 1.3326
 41 4 2.53 1.4167 2 4 1.3052
 42 3 1.96 1.0011 2 3 1.5336
 43 3 1.88 0.9241 2 99 6.1700
 44 3 1.41 1.1003 2 3 0.9865
 45 4 1.79 1.3128 2 4 0.7001
 46 4 1.88 1.3020 2 3 1.0324
 47 1 3.12 0.2976 1 1 1.0318
 48 3 2.75 1.0975 2 3 0.9190
 49 4 1.94 1.3933 2 4 1.0747
 50 2 1.65 0.7820 1 2 0.9610
 51 1 1.67 0.4219 1 2 1.0643
 52 2 1.28 0.6088 1 1 0.8143
 53 3 1.75 1.0629 2 3 1.0771
 54 1 2.45 0.3571 1 1 0.8347
 55 1 1.80 0.3177 1 1 1.3952
 56 3 1.28 1.0929 2 4 0.8980
 57 3 3.08 1.0859 2 3 1.0982
 58 4 1.99 1.4022 2 4 0.8465
 59 1 1.61 0.1956 1 2 1.1090
 60 1 2.31 0.2926 1 2 1.5213
 61 2 1.32 0.6466 1 2 1.6203
 62 2 1.65 0.7278 1 2 1.1971
 63 4 0.72 1.3434 2 4 1.0453
 64 4 2.26 1.3531 2 3 0.8035
 65 3 1.76 0.9841 2 4 0.7085
 66 3 1.51 1.0135 2 3 0.6733
 67 2 0.97 0.6969 1 2 2.1527
 68 1 1.69 0.3962 1 1 1.6735
 69 4 2.73 1.2989 2 4 1.3194
 70 2 1.97 0.6427 1 1 0.8593
 71 3 2.86 0.8874 2 3 1.0587
 72 1 0.98 0.2099 1 1 0.7453
 73 1 2.35 0.2813 1 2 1.4048
 74 4 2.62 1.3164 2 3 1.0688
 75 1 1.94 0.2655 1 1 0.8121
 76 4 3.85 1.3632 2 3 1.0120
 77 4 2.29 1.2636 2 4 0.6044
 78 1 2.95 0.2980 1 1 1.2600
 79 1 1.77 0.3536 1 2 0.8825
 80 2 1.90 0.5988 1 1 0.8797
 81 4 1.85 1.3578 2 3 0.8048
 82 4 1.12 1.4342 2 4 0.6292
 83 3 2.16 1.1799 2 4 3.2848
 84 4 2.49 1.4666 2 3 0.8985
 85 4 2.50 1.3709 2 4 0.8151
 86 2 1.25 0.7049 1 1 0.7358
 87 1 2.12 0.3369 1 2 0.7624
 88 3 1.99 0.9419 2 3 1.0289
 89 1 2.14 0.3556 1 1 0.8452
 90 1 1.29 0.3541 1 1 1.5318
 91 3 1.33 0.9942 2 4 1.4696
 92 2 2.25 0.7893 1 1 2.5970
 93 2 2.15 0.6716 1 2 0.9017
 94 4 1.90 1.3338 2 3 0.7698
 95 2 2.41 0.6376 1 1 0.8443
 96 4 2.14 1.3157 2 3 0.8587
 97 2 1.54 0.5976 1 1 0.8571
 98 3 3.78 1.1189 2 4 0.8894
 99 4 2.25 1.3526 2 3 0.9344
100 4 2.78 1.4177 2 4 0.6984
101 1 1.45 0.2769 1 1 0.7348
102 2 2.53 0.6370 1 1 0.8178
103 4 3.00 1.4175 2 3 0.8161
104 2 1.50 0.8563 1 1 0.6970
105 4 1.79 1.4596 2 3 0.8946
106 2 2.72 0.6993 1 2 1.1480
107 4 2.60 1.3274 2 4 0.7031
108 4 2.46 1.4183 2 4 1.2836
109 2 2.25 0.7675 1 2 1.4731
110 1 2.38 0.3946 1 2 1.2638
111 1 2.87 0.4337 1 1 1.3263
112 1 2.64 0.3488 1 1 0.6418
113 3 1.68 1.0860 2 3 1.0016
114 2 1.50 0.6657 1 1 0.9315
115 1 1.80 0.3204 1 2 1.5746
116 4 2.30 1.4760 2 4 2.0322
117 4 1.54 1.4399 2 3 0.7683
118 2 2.32 0.8994 1 1 0.9862
119 3 2.25 1.0744 2 4 1.5718
120 1 2.86 0.2775 1 1 0.9887
121 1 1.66 0.3249 1 2 1.1189
122 2 2.05 0.7549 1 1 1.6676
123 2 2.32 0.6200 1 2 1.0020
124 1 1.68 0.3576 1 1 1.3222
125 1 2.51 0.2257 1 2 0.8947
126 1 2.55 0.3801 1 2 1.0190
127 2 2.49 0.7136 1 2 1.1239
128 3 1.75 1.1413 2 4 1.1287
129 1 0.55 0.3363 1 1 1.3884
130 4 1.95 1.4170 2 3 1.3811
131 2 2.31 0.6931 1 1 1.2235
132 3 1.67 0.8981 2 4 2.3281
133 3 1.10 1.1089 2 4 1.2189
134 2 1.85 0.5334 1 1 1.0428
135 1 0.82 0.3098 1 2 0.8658
136 1 1.89 0.3469 1 1 0.9203
137 3 2.38 0.8761 2 3 0.7480
138 3 1.48 1.0870 2 4 1.1033
139 4 2.34 1.3909 2 4 0.9804
140 4 1.55 1.5706 2 3 0.7502
141 2 2.98 0.6052 1 2 0.7683
142 4 0.49 1.3514 2 3 1.2270
143 2 1.63 0.5063 1 2 0.9227
144 4 1.84 1.3275 2 4 1.3513
145 3 2.16 1.0791 2 3 0.5932
146 4 1.73 1.4543 2 4 1.5868
147 3 1.51 0.9350 2 3 1.0625
148 4 2.27 1.4064 2 4 1.2356
149 1 1.11 0.3017 1 1 0.8750
150 3 1.88 1.0319 2 4 1.0263
151 3 1.68 1.0321 2 3 0.6091
152 4 3.26 1.4724 2 4 0.9295
153 3 3.25 0.9719 2 4 1.0860
154 1 2.21 0.3055 1 1 0.8113
155 3 1.34 1.1219 2 4 0.8282
156 1 3.26 0.2446 1 1 0.6828
157 3 1.72 1.0099 2 4 0.6316
158 1 1.14 0.3149 1 1 0.8396
159 3 1.75 0.9555 2 4 0.6481
160 3 0.99 1.0989 2 3 0.3420
161 1 1.96 0.2401 1 1 0.8423
162 1 1.67 0.1766 1 2 0.4724
163 2 2.03 0.6338 1 1 0.4784
164 2 2.12 0.7384 1 1 1.3181
165 1 2.38 0.2745 1 2 0.3606
166 1 1.61 0.3607 1 1 0.2666
167 1 2.25 0.2398 1 1 0.9687
168 2 1.29 0.5842 1 2 0.6659
169 3 0.89 0.9779 2 3 0.8884
170 2 2.15 0.6422 1 1 0.6621
171 3 1.50 0.9528 2 4 0.5149
172 3 2.11 1.1184 2 4 0.8485
173 3 2.45 0.9318 2 4 0.8315
174 4 1.26 1.3442 2 3 0.9109
175 3 2.12 0.9780 2 4 1.0191
176 4 0.76 1.3332 2 3 0.3788
177 4 1.36 1.4291 2 4 0.4527
178 2 2.57 0.6835 1 1 0.5259
179 1 1.28 0.3991 1 2 1.4249
180 1 3.03 0.3473 1 1 0.6800
181 3 0.72 1.0300 2 4 0.8058
182 4 1.49 1.3739 2 3 0.3976
183 1 0.87 0.4142 1 1 3.0474
184 4 2.16 1.4437 2 3 0.7419
185 3 1.12 0.9388 2 4 0.2176
186 1 1.53 0.2023 1 1 0.3138
187 2 2.48 0.7723 1 2 1.8302
188 1 2.37 0.3204 1 1 1.4132
189 2 0.73 0.8078 1 2 0.5879
190 2 2.26 0.7508 1 2 1.9337
191 1 2.24 0.2099 1 1 2.1703
192 2 1.83 0.5907 1 2 1.1398
193 1 1.90 0.2041 1 1 1.4714
194 3 2.29 0.9998 2 4 0.8933
195 2 1.95 0.7670 1 1 1.2094
196 2 2.16 0.6176 1 1 0.7460
197 2 1.45 0.6138 1 2 0.4042
198 3 1.71 1.0969 2 3 0.5246
199 1 2.02 0.3300 1 2 0.4003
200 3 2.66 0.9728 2 4 0.5938
201 4 1.09 1.5133 2 3 0.4702
202 2 1.76 0.6131 1 1 0.5791
203 1 1.99 0.2656 1 1 0.3969
204 1 1.60 0.2051 1 1 0.5090
205 2 1.63 0.6075 1 1 0.4508
206 4 0.50 1.3852 2 4 0.7605
207 2 2.20 0.6801 1 1 0.6260
208 3 2.52 1.0535 2 3 0.5773
209 2 2.79 0.6461 1 1 0.5480
210 4 1.31 1.5355 2 4 0.6944
211 1 2.65 0.2477 1 1 0.8196
212 1 0.96 0.3685 1 2 0.6353
213 3 1.30 1.1009 2 3 0.6512
214 3 2.05 1.1482 2 3 0.7218
215 4 1.27 1.3051 2 4 0.9410
216 3 1.69 1.1018 2 4 0.8089
217 4 2.64 1.5394 2 3 0.9938
218 1 2.10 0.2831 1 1 0.6262
219 1 1.43 0.2934 1 2 0.4584
220 1 2.54 0.3829 1 1 0.7772
221 4 0.89 1.4668 2 4 0.6337
222 1 2.35 0.2671 1 1 0.8094
223 2 2.46 0.7811 1 2 0.7306
224 2 1.50 0.6326 1 1 0.6616
225 1 2.11 0.2623 1 2 0.6198
226 1 2.03 0.3642 1 1 0.7407
227 2 1.60 0.6932 1 1 0.5106
228 4 0.90 1.4658 2 4 1.1962
229 4 1.42 1.5420 2 4 0.8443
230 1 2.91 0.3345 1 1 0.7311
231 4 0.20 1.5134 2 3 0.9586
232 2 0.68 0.5971 1 1 0.7947
233 3 1.57 1.0262 2 4 1.0419
234 4 2.02 1.4890 2 3 0.6020
235 4 1.47 1.4461 2 4 3.2753
236 2 1.55 0.6765 1 1 1.0086
237 3 1.65 1.0098 2 3 0.4731
238 4 1.51 1.4660 2 4 0.4723
239 1 2.65 0.3121 1 2 0.7897
240 2 1.78 0.7397 1 1 0.4394
241 3 2.33 1.1284 2 3 0.2548
242 3 2.41 1.0063 2 4 0.6209
243 1 1.90 0.3038 1 2 0.4924
244 2 1.51 0.6381 1 1 0.6735
245 3 2.49 0.9545 2 4 1.8166
246 3 0.85 0.9204 2 4 0.9371
247 2 2.59 0.7434 1 2 0.8374
248 2 2.87 0.6980 1 1 0.3560
249 4 2.61 1.4437 2 3 0.3192
250 2 1.53 0.5421 1 2 0.8671
251 2 2.35 0.6805 1 1 1.0297
252 3 1.12 0.9776 2 3 0.8677
253 3 1.01 1.1203 2 4 0.3862
254 3 1.60 1.0443 2 3 0.8842
255 1 0.85 0.3814 1 2 1.1134
256 3 1.39 0.9501 2 3 0.9351
257 4 1.84 1.4883 2 3 0.7469
258 3 1.78 1.1250 2 4 0.5246
259 1 1.83 0.2465 1 1 0.8888
260 4 1.49 1.3250 2 3 0.9177
261 4 2.82 1.3875 2 3 0.9944
262 1 1.64 0.1826 1 2 1.0102
263 2 1.21 0.6200 1 1 0.6350
264 1 1.24 0.3545 1 1 0.8339
265 3 1.40 1.0474 2 3 1.0259
266 4 1.85 1.3875 2 3 0.6091
267 2 2.83 0.6349 1 2 0.8420
268 4 2.53 1.3776 2 3 0.9610
269 2 2.71 0.6869 1 1 1.1712
270 4 1.56 1.4828 2 3 0.7083
271 1 2.40 0.3790 1 2 2.5930
272 3 1.00 1.0234 2 3 1.2821
273 1 1.62 0.3228 1 1 0.7357
274 4 2.10 1.3896 2 4 1.1476
275 3 3.05 1.0371 2 3 0.7411
276 4 2.22 1.4124 2 3 0.6172
277 2 1.95 0.7221 1 1 0.5293
278 3 1.13 0.9757 2 4 0.3399
279 2 1.10 0.7184 1 2 0.2954
280 3 1.71 1.0567 2 3 0.7000
281 3 2.77 0.9600 2 4 1.2651
282 4 1.81 1.5355 2 3 0.6312
283 4 1.51 1.4522 2 3 0.7755
284 4 0.57 1.4767 2 4 1.3683
285 1 2.79 0.3211 1 2 0.5621
286 4 2.10 1.3932 2 3 1.5173
287 4 2.16 1.5294 2 4 0.6654
288 4 1.47 1.4812 2 3 0.8327
289 4 3.39 1.4912 2 4 0.5350
290 3 2.58 1.0947 2 3 1.0920
291 3 1.65 0.9156 2 4 0.7379
292 1 2.13 0.3784 1 1 0.9407
293 3 2.62 1.0502 2 4 0.4723
294 3 2.81 1.0546 2 3 0.6546
295 4 2.65 1.3502 2 4 0.7408
296 3 0.58 1.1624 2 3 0.8485
297 2 2.55 0.6575 1 1 1.1357
298 2 1.72 0.6455 1 2 0.8832
299 1 1.21 0.3540 1 2 0.8402
300 1 2.39 0.3219 1 1 1.0801
301 1 1.09 0.2352 1 1 0.9869
302 1 0.52 0.3146 1 2 1.8760
303 2 2.08 0.8721 1 1 0.8166
304 3 1.91 1.0578 2 4 0.9074
305 1 1.89 0.3212 1 2 0.5985
306 2 1.61 0.6429 1 2 0.7849
307 1 3.24 0.2412 1 1 1.1297
308 3 2.58 0.9897 2 4 1.2449
309 4 0.80 1.4215 2 3 1.8451
310 4 1.92 1.3279 2 3 0.9148
311 4 2.92 1.4418 2 3 0.9120
312 4 2.24 1.4088 2 4 0.8355
313 2 2.63 0.8389 1 1 0.9464
314 2 0.70 0.7991 1 1 1.8778
315 1 1.89 0.2987 1 1 0.8119
316 4 1.16 1.3504 2 4 1.1478
317 4 1.27 1.2794 2 3 0.5664
318 2 1.20 0.6720 1 1 0.7449
319 3 1.10 0.9355 2 3 0.9879
320 4 1.01 1.5361 2 4 0.7097
321 2 1.66 0.6738 1 1 0.7698
322 2 1.97 0.6233 1 1 0.7962
323 1 1.70 0.3889 1 2 1.5165
324 1 1.66 0.3101 1 1 1.1693
325 2 1.69 0.6952 1 2 1.2513
326 1 0.69 0.1626 1 2 1.1146
327 2 2.33 0.7096 1 1 0.7665
328 4 2.40 1.5076 2 3 0.7515
329 1 1.68 0.1837 1 2 0.3784
330 3 2.04 1.1241 2 3 0.9000
331 3 1.21 1.0113 2 4 0.3280
332 4 1.88 1.5007 2 99 7.8111
333 2 2.42 0.6883 1 2 1.9807
334 1 1.72 0.3477 1 1 0.2378
335 3 1.36 0.9232 2 4 0.4939
336 2 1.15 0.7061 1 2 0.5776
337 4 1.30 1.3643 2 3 0.8589
338 2 1.89 0.7053 1 99 5.4576
339 4 1.09 1.3378 2 3 1.1432
340 4 1.77 1.4497 2 4 1.2898
341 3 1.42 1.0909 2 3 1.1422
342 4 2.38 1.3801 2 3 1.2101
343 2 2.09 0.5484 1 1 0.8097
344 4 3.09 1.3473 2 4 1.5300
345 2 0.75 0.6653 1 1 1.0928
346 3 2.31 0.9612 2 3 0.7137
347 1 2.84 0.2537 1 2 1.3348
348 1 1.25 0.2947 1 2 0.8655
349 2 3.13 0.6785 1 1 0.0392
350 1 1.98 0.3373 1 1 0.6090
351 4 2.14 1.3126 2 3 0.9540
352 3 3.22 1.1227 2 4 0.5564
353 4 1.37 1.3572 2 3 2.4720
354 2 1.73 0.6055 1 2 2.6068
355 3 0.55 1.1317 2 3 2.9836
356 3 2.21 0.9947 2 3 1.3994
357 1 2.06 0.5073 1 1 0.7933
358 3 1.18 1.0339 2 4 1.4104
359 4 1.78 1.3029 2 3 1.9369
360 2 2.30 0.6727 1 2 1.6614
361 2 2.31 0.6637 1 1 1.1957
362 3 2.62 0.9856 2 4 0.4196
363 3 1.79 1.0360 2 3 0.6846
364 2 0.20 0.7537 1 2 2.0100
365 4 1.20 1.3894 2 3 0.7693
366 4 2.27 1.3964 2 4 0.3793
367 2 1.00 0.7013 1 1 0.2441
368 2 3.03 0.5818 1 2 1.2352
369 1 2.01 0.2141 1 1 1.0258
370 2 2.38 0.6466 1 1 0.9611
371 3 2.10 0.8869 2 3 0.6037
372 1 0.95 0.4721 1 1 0.6285
373 3 2.47 0.9346 2 3 0.5718
374 4 1.67 1.3953 2 3 0.5256
375 3 1.61 0.9867 2 3 1.4103
376 1 0.47 0.2982 1 1 0.6978
377 1 1.97 0.2911 1 1 0.5265
378 2 0.94 0.7116 1 1 0.6419
379 1 1.59 0.2724 1 2 0.4004
380 2 1.75 0.6628 1 1 0.6588
381 2 2.07 0.6514 1 2 0.6089
382 3 3.63 0.9531 2 3 0.6428
383 3 2.75 1.1466 2 4 0.9053
384 1 2.63 0.3301 1 1 0.8951
385 2 2.06 0.6905 1 1 0.7385
386 2 2.85 0.6521 1 2 2.2131
387 1 2.38 0.1613 1 1 0.5171
388 4 2.75 1.4245 2 4 0.4251
389 2 0.20 0.7060 1 1 0.9043
390 3 1.54 0.8637 2 3 0.8778
391 4 1.98 1.5266 2 3 0.6906
392 1 3.07 0.1514 1 2 0.7695
393 1 2.05 0.4041 1 1 0.4266
394 2 1.38 0.6372 1 1 0.6918
395 4 2.28 1.3931 2 4 0.6883
396 4 1.11 1.3364 2 3 1.1352
397 3 1.94 1.0645 2 4 0.5372
398 2 1.29 0.6731 1 1 0.8778
399 2 1.82 0.7845 1 2 0.5385
400 2 2.81 0.6586 1 1 0.7421
401 2 2.46 0.6278 1 1 0.5882
402 4 2.36 1.2798 2 3 0.3909
403 3 2.60 1.1900 2 4 0.9131
404 2 2.76 0.6158 1 2 0.9724
405 2 2.21 0.6988 1 2 0.7336
406 2 1.70 0.6957 1 1 0.4176
407 3 1.38 1.0222 2 4 0.9622
408 3 1.58 0.9820 2 3 0.3872
409 4 1.83 1.4592 2 4 1.6683
410 1 2.56 0.3672 1 1 0.6825
411 1 2.05 0.3400 1 1 1.0630
412 2 1.11 0.5499 1 2 0.5898
413 4 2.06 1.3779 2 3 0.6706
414 4 0.96 1.3636 2 4 1.1419
415 1 1.21 0.3112 1 1 0.5764
416 3 1.92 0.9950 2 3 0.6185
417 3 1.23 1.1184 2 4 0.9874
418 1 0.70 0.3711 1 1 0.4671
419 1 2.96 0.3155 1 2 1.5141
420 3 1.93 1.0377 2 3 0.7098
421 4 1.92 1.3410 2 4 0.7063
422 4 2.09 1.4796 2 3 0.6702
423 4 2.67 1.4748 2 4 0.5978
424 3 1.32 0.9211 2 3 0.8630
425 2 1.83 0.7164 1 1 0.8855
426 3 2.16 1.0372 2 4 0.6101
427 2 1.95 0.6287 1 1 0.7392
428 4 2.37 1.3651 2 3 0.6857
429 1 0.20 0.3023 1 1 0.6906
430 3 2.26 1.1253 2 4 0.7446
431 3 1.14 1.0370 2 3 0.9715
432 1 1.66 0.3666 1 1 0.7420
433 3 1.41 1.0376 2 3 0.7927
434 3 3.14 1.0475 2 4 0.7051
435 1 2.10 0.1963 1 2 0.6787
436 2 0.75 0.6426 1 1 0.3876
437 1 1.91 0.2917 1 2 1.2306
438 1 2.93 0.3210 1 1 1.8705
439 1 1.88 0.2514 1 1 0.6764
440 4 2.31 1.2955 2 4 1.0501
441 2 1.67 0.5153 1 2 0.6896
442 4 1.80 1.3858 2 3 0.5282
443 4 1.89 1.4029 2 4 1.2763
444 3 2.41 0.9376 2 3 1.3240
445 2 1.96 0.6827 1 2 0.2876
446 3 0.85 1.0236 2 3 0.7405
447 3 2.34 0.8418 2 3 0.6807
448 4 2.24 1.3698 2 4 1.1578
449 2 1.87 0.7000 1 1 0.7140
450 3 1.85 0.9715 2 3 0.6847
451 1 1.52 0.2988 1 1 1.0622
452 3 2.19 1.0708 2 3 0.6922
453 1 1.71 0.2132 1 1 0.7770
454 2 1.60 0.6308 1 1 0.6427
455 4 1.89 1.2922 2 3 0.5148
456 1 2.00 0.3362 1 2 0.5340
457 3 2.29 1.0043 2 4 0.6105
458 1 2.71 0.2802 1 1 1.5939
459 3 2.34 1.0168 2 4 1.3387
460 3 1.97 1.0445 2 3 2.4880
461 2 2.88 0.8158 1 1 1.4598
462 4 1.15 1.4260 2 4 1.1873
463 2 1.58 0.5272 1 1 1.4683
464 3 2.20 1.0301 2 3 0.9222
465 2 2.18 0.7763 1 1 0.6620
466 1 2.72 0.3872 1 1 0.8763
467 1 3.06 0.3526 1 2 0.5142
468 3 1.36 1.0445 2 4 0.4699
469 4 1.69 1.4037 2 3 1.1160
470 4 2.26 1.2912 2 3 0.7926
471 3 2.28 1.0855 2 4 1.1861
472 3 2.39 0.9496 2 4 1.1002
473 1 1.57 0.3119 1 2 0.9285
474 2 2.73 0.6099 1 1 1.3871
475 4 1.99 1.2965 2 3 1.4692
476 3 1.31 1.1449 2 4 1.2677
477 2 2.76 0.5945 1 1 0.9617
478 4 2.33 1.4356 2 4 0.9715
479 3 0.67 0.9620 2 4 0.4383
480 3 3.03 1.1195 2 3 0.7334
481 1 1.84 0.2751 1 1 0.7522
482 1 0.79 0.3786 1 1 0.7876
483 3 1.90 1.1569 2 4 2.1961
484 1 1.31 0.3257 1 1 0.6619
485 2 3.19 0.6619 1 2 2.5578
486 4 1.63 1.4234 2 3 1.0079
487 4 2.32 1.4923 2 3 1.4404
488 4 2.02 1.4231 2 4 0.7201
489 2 0.28 0.7445 1 1 1.0043
490 2 1.71 0.7542 1 2 1.2853
491 3 2.15 1.0756 2 3 0.5865
492 1 0.91 0.3186 1 2 1.1247
493 1 1.43 0.2305 1 1 0.3679
494 4 2.71 1.3013 2 3 0.8007
495 4 2.79 1.5124 2 4 0.3780
496 1 2.19 0.2508 1 1 0.9392
497 2 2.12 0.6343 1 2 0.4387
498 1 1.99 0.2737 1 1 0.5817
499 4 2.27 1.5019 2 4 0.8305
500 4 1.69 1.3901 2 4 0.8536
501 2 0.97 0.7164 3 3 3.8897
502 3 1.77 1.0688 3 2 1.7471
503 3 2.77 1.0662 3 2 1.6767
504 3 1.60 1.1404 3 3 1.0326
505 2 2.43 0.6434 3 2 1.0876
506 3 1.56 0.9553 3 2 0.9554
507 2 1.98 0.6690 3 3 1.1087
508 3 2.69 0.9625 3 2 0.9047
509 3 2.15 1.0332 3 3 0.8528
510 3 1.85 1.0000 3 3 0.9553
511 3 1.95 1.0594 3 2 1.0921
512 2 1.90 0.6527 3 2 1.0086
513 2 2.75 0.6966 3 3 1.3363
514 2 1.34 0.5800 3 3 0.7950
515 3 1.36 1.0466 3 2 0.5390
516 3 2.57 1.1428 3 3 0.6051
517 3 1.56 0.9946 3 2 1.4122
518 3 1.88 0.8945 3 3 0.8125
519 2 2.08 0.7147 3 3 1.0045
520 2 1.14 0.7220 3 2 0.9245
521 2 3.08 0.7375 3 2 1.1589
522 2 1.84 0.7034 3 3 0.4887
523 2 1.47 0.6518 3 3 0.6927
524 3 2.09 1.0885 3 2 0.6329
525 2 1.85 0.7361 3 3 1.2062
526 2 1.94 0.6111 3 2 0.9897
527 2 1.62 0.7936 3 3 0.1909
528 2 0.85 0.7469 3 2 0.2466
529 3 2.58 0.9485 3 3 0.2781
530 3 1.11 0.9910 3 3 0.2904
531 2 1.70 0.6737 3 2 0.2076
532 3 1.72 1.1195 3 3 0.3668
533 2 2.69 0.6426 3 2 0.2632
534 3 3.02 1.0854 3 2 0.2133
535 3 2.99 0.9615 3 3 0.1895
536 2 2.31 0.7886 3 3 0.2384
537 2 2.41 0.6167 3 2 0.0285
538 2 1.84 0.6850 3 3 0.1002
539 3 1.27 1.0216 3 3 0.2401
540 3 1.75 1.1055 3 2 0.1812
541 2 2.40 0.8106 3 3 0.5109
542 3 1.47 1.0667 3 2 0.2256
543 3 1.70 0.9169 3 2 0.3284
544 2 2.46 0.7122 3 2 0.8605
545 2 1.86 0.8093 3 3 0.6178
546 3 1.22 1.0267 3 3 0.2667
547 3 1.89 1.0169 3 2 0.2548
548 2 1.89 0.6094 3 3 0.2130
549 3 2.16 0.9763 3 3 0.2677
550 3 2.13 1.0685 3 2 0.2162
551 3 1.16 0.9406 3 3 0.4544
552 3 2.45 1.0943 3 2 0.4050
553 3 2.44 1.0064 3 3 1.2209
554 3 2.19 1.0319 3 2 1.8588
555 2 0.97 0.6632 3 2 0.7274
556 2 1.52 0.6765 3 3 0.9795
557 3 1.55 0.9866 3 2 0.6442
558 3 2.68 1.1065 3 3 0.9066
559 3 1.82 1.0618 3 2 3.6064
560 2 2.43 0.7126 3 3 0.3094
561 2 1.98 0.6402 3 3 0.7927
562 2 1.83 0.6448 3 2 0.4011
563 2 2.04 0.6159 3 3 0.4643
564 3 2.56 1.0727 3 2 0.3732
565 2 2.25 0.6668 3 3 0.1970
566 3 2.88 1.0116 3 2 0.4133
567 3 0.58 1.0240 3 3 0.2357
568 3 1.42 1.0960 3 2 0.2434
569 3 3.46 0.9941 3 2 0.4340
570 2 0.45 0.6283 3 3 0.2794
571 3 1.22 0.9695 3 3 0.2850
572 3 1.62 1.0300 3 2 0.2498
573 2 2.62 0.6511 3 3 0.3191
574 2 1.74 0.7121 3 2 0.4660
575 3 1.14 1.0006 3 3 0.2068
576 2 3.09 0.7464 3 3 0.3669
577 3 2.21 1.0277 3 3 0.2809
578 2 0.85 0.7391 3 2 0.2280
579 2 2.40 0.6767 3 3 1.0346
580 3 3.14 1.0161 3 2 0.3446
581 2 0.83 0.7657 3 3 0.2817
582 3 0.60 0.9946 3 2 0.6154
583 3 3.63 0.9482 3 3 0.3661
584 2 0.24 0.7894 3 3 0.2872
585 3 1.57 1.0066 3 2 0.7718
586 2 2.23 0.7347 3 3 0.4040
587 3 1.17 1.0777 3 2 0.3160
588 2 3.13 0.6437 3 3 0.3437
589 2 2.64 0.6588 3 2 1.2419
590 3 3.16 1.0076 3 3 0.3912
591 2 3.29 0.7804 3 2 0.7446
592 3 1.47 0.9698 3 3 0.4106
593 2 2.53 0.7831 3 2 0.5786
594 2 1.56 0.6255 3 3 1.1618
595 2 2.68 0.6820 3 2 0.8281
596 2 1.94 0.6684 3 3 0.6266
597 2 0.91 0.6073 3 2 1.0265
598 2 3.37 0.7059 3 3 1.3057
599 3 1.27 0.9856 3 2 0.4701
600 2 1.93 0.6742 3 3 0.2984
