# Supplementary material for: The effect of training methodology on knowledge representation in categorization
Source: PLoS One. 2017 Aug 28;12(8):e0183904. doi: 10.1371/journal.pone.0183904 (PMC5573135; doi:10.1371/journal.pone.0183904)
Supplement: S1 File — This file contains the raw data from the experiments reported in this manuscript. (ZIP) [file pone.0183904.s001.zip › raw_data/Exp1/AB/rb_xfer_mixed_feedback_2_cond_1_sub_55.dat]

  1 4 3.09 1.3473 2 3 2.6876
  2 2 2.06 0.6905 1 2 1.9251
  3 4 1.49 1.3250 2 3 3.2081
  4 1 0.96 0.3685 1 1 1.0648
  5 1 2.31 0.2926 1 1 2.1655
  6 3 1.32 0.9211 2 4 2.1037
  7 4 2.29 1.2636 2 4 1.0206
  8 1 2.65 0.2477 1 1 0.9249
  9 3 2.25 1.0744 2 3 1.5121
 10 3 1.67 0.8981 2 4 2.2443
 11 1 1.29 0.3541 1 1 1.2907
 12 4 1.73 1.4543 2 3 1.3037
 13 2 2.41 0.6167 1 1 1.5721
 14 1 2.70 0.3509 1 1 2.4054
 15 1 2.35 0.2813 1 2 1.7502
 16 2 1.32 0.6466 1 2 1.0818
 17 4 0.72 1.3434 2 3 1.3752
 18 2 1.95 0.8272 1 1 1.6162
 19 4 1.89 1.4029 2 4 1.8163
 20 1 0.47 0.2982 1 1 0.9443
 21 3 2.58 0.9897 2 4 3.2748
 22 2 2.41 0.6376 1 1 1.4721
 23 4 2.02 1.4231 2 3 1.4864
 24 3 0.60 0.9946 2 3 2.0362
 25 1 2.56 0.3672 1 1 2.5950
 26 1 1.67 0.1766 1 1 1.7402
 27 3 2.99 0.9615 2 4 1.3446
 28 4 2.75 1.4245 2 3 0.9228
 29 4 2.60 1.3274 2 4 1.7991
 30 4 0.50 1.3852 2 3 1.3435
 31 2 0.83 0.7657 1 1 2.0517
 32 1 2.12 0.3369 1 1 0.8743
 33 2 1.87 0.7000 1 1 2.2231
 34 1 2.54 0.3829 1 1 0.9029
 35 1 2.39 0.3219 1 1 1.1646
 36 4 2.54 1.3869 2 3 2.4148
 37 3 1.61 0.9867 2 3 1.7431
 38 3 1.88 0.9241 2 3 2.1148
 39 2 2.71 0.6869 1 1 1.1020
 40 1 2.00 0.3362 1 1 0.7473
 41 2 1.83 0.7164 1 1 4.4938
 42 2 2.81 0.6586 1 1 0.6906
 43 3 2.81 1.0546 2 3 0.9196
 44 1 2.19 0.2508 1 1 1.1883
 45 3 1.27 0.9856 2 3 1.6871
 46 2 0.97 0.7164 1 1 1.2532
 47 1 1.90 0.3038 1 1 1.5627
 48 1 1.99 0.2656 1 1 1.0447
 49 2 2.73 0.6099 1 2 1.4996
 50 2 0.85 0.7391 1 1 0.8170
 51 2 2.40 0.8106 1 99 5.4726
 52 2 2.46 0.6278 1 1 0.6775
 53 3 2.38 0.8761 2 3 1.2273
 54 2 0.24 0.7894 1 1 1.2021
 55 2 1.56 0.6255 1 1 2.3386
 56 4 1.79 1.3128 2 3 0.8144
 57 1 2.05 0.3400 1 1 0.8382
 58 2 2.18 0.7763 1 1 0.9814
 59 3 2.41 0.9376 2 4 1.2710
 60 1 1.66 0.3666 1 2 0.9083
 61 1 0.55 0.3363 1 1 0.8902
 62 3 2.29 1.0043 2 3 1.0376
 63 3 1.88 0.8945 2 3 1.0456
 64 3 0.67 0.9620 2 3 0.6933
 65 1 2.05 0.4041 1 1 1.0267
 66 4 2.79 1.5124 2 4 0.9702
 67 2 3.29 0.7804 1 1 1.0930
 68 1 2.11 0.2623 1 1 0.8026
 69 2 2.67 0.6730 1 2 0.8827
 70 2 2.04 0.6159 1 2 1.0245
 71 4 2.24 1.3698 2 3 0.8576
 72 4 1.98 1.5266 2 4 1.0486
 73 2 1.83 0.6448 1 1 1.1277
 74 3 2.69 0.9625 2 4 1.7558
 75 3 1.10 0.9355 2 3 0.8956
 76 1 2.38 0.2745 1 1 1.4523
 77 4 2.06 1.3779 2 3 1.4349
 78 1 1.25 0.2947 1 1 0.7782
 79 2 2.15 0.6716 1 2 2.0514
 80 4 1.20 1.3894 2 4 1.1069
 81 2 1.66 0.6738 1 1 0.8394
 82 3 2.34 0.8418 2 3 1.3440
 83 3 1.18 1.0339 2 3 0.8104
 84 2 1.21 0.6200 1 2 1.2423
 85 1 2.63 0.3301 1 1 0.7137
 86 4 2.67 1.4748 2 4 1.1336
 87 4 2.22 1.4124 2 4 0.5539
 88 3 1.87 0.9686 2 4 0.9801
 89 3 2.45 1.0943 2 3 0.6786
 90 3 1.75 0.9555 2 3 0.6835
 91 2 1.95 0.7670 1 2 1.5694
 92 3 2.09 1.0885 2 3 1.4102
 93 1 1.96 0.2515 1 1 0.7789
 94 2 1.43 0.7396 1 2 0.8278
 95 2 2.08 0.8721 1 1 1.1875
 96 2 0.68 0.5971 1 2 0.8124
 97 2 2.68 0.6820 1 2 1.1723
 98 1 1.28 0.3991 1 2 0.5753
 99 4 0.96 1.3636 2 4 0.8810
100 4 1.42 1.5420 2 3 0.8071
101 3 1.85 1.0000 2 4 1.5083
102 2 1.73 0.6055 1 1 1.3702
103 3 2.20 1.0301 2 3 1.0994
104 3 2.58 0.9485 2 3 1.0968
105 3 1.88 1.0319 2 3 0.7818
106 3 1.85 0.9715 2 3 0.5589
107 1 2.87 0.4337 1 1 0.8903
108 2 2.55 0.6575 1 1 1.0636
109 4 0.76 1.3332 2 4 1.0692
110 1 1.62 0.3228 1 1 4.8038
111 2 2.69 0.6426 1 2 1.1815
112 3 1.58 0.9820 2 3 1.5990
113 1 2.64 0.3488 1 1 0.8874
114 4 1.15 1.4260 2 3 2.1896
115 1 2.49 0.2936 1 1 0.7197
116 3 1.50 0.9528 2 3 0.8028
117 1 1.80 0.3080 1 1 0.7157
118 3 1.62 1.0300 2 3 2.0651
119 2 2.79 0.6461 1 2 1.0957
120 3 1.97 1.0016 2 3 1.9474
121 1 2.21 0.3055 1 1 1.0317
122 4 2.37 1.3651 2 4 1.0397
123 1 2.03 0.3642 1 1 0.7427
124 4 1.40 1.4148 2 4 0.9216
125 2 1.84 0.7034 1 1 0.8785
126 4 1.69 1.3901 2 3 0.8277
127 3 3.63 0.9531 2 3 2.3557
128 1 2.06 0.5073 1 2 1.3908
129 3 3.63 0.9482 2 3 2.3596
130 3 1.33 0.9942 2 3 0.8342
131 4 2.53 1.3776 2 3 0.6179
132 3 2.77 1.0662 2 4 0.8576
133 3 1.65 0.9156 2 3 1.1765
134 3 2.24 1.0724 2 3 0.8255
135 1 2.95 0.2980 1 1 0.7385
136 4 1.30 1.3643 2 3 1.3973
137 2 2.32 0.8994 1 99 6.1261
138 4 2.49 1.4666 2 4 0.7947
139 2 1.69 0.6952 1 2 1.0030
140 3 1.11 0.9910 2 3 1.2999
141 1 1.89 0.2987 1 1 0.7849
142 4 2.27 1.3964 2 4 1.0993
143 3 2.44 1.0064 2 3 1.4637
144 3 2.60 1.1900 2 3 0.7982
145 1 2.84 0.2537 1 1 1.3273
146 4 1.01 1.5361 2 4 0.7700
147 4 1.90 1.3338 2 4 0.6524
148 1 1.53 0.2023 1 1 0.6425
149 1 1.60 0.2051 1 1 0.6511
150 2 1.51 0.6381 1 1 1.1618
151 4 1.47 1.4812 2 4 0.6868
152 2 2.42 0.6883 1 1 0.9091
153 2 2.49 0.7136 1 1 0.7789
154 3 2.21 1.0277 2 3 0.9407
155 3 0.55 1.1317 2 3 0.8642
156 3 1.01 1.1203 2 3 0.7661
157 3 1.42 1.0960 2 3 0.5440
158 2 1.71 0.7542 1 2 0.9779
159 1 1.69 0.3962 1 2 0.6126
160 2 2.36 0.6867 1 1 1.1157
161 3 1.72 1.1195 2 3 1.2646
162 3 1.71 1.0969 2 3 0.9837
163 3 2.45 0.9318 2 3 0.5862
164 3 2.15 1.0756 2 3 0.6433
165 2 1.50 0.6326 1 2 1.7379
166 3 2.34 0.9760 2 3 1.0299
167 4 2.26 1.3531 2 4 0.9982
168 1 1.14 0.3149 1 1 0.9830
169 1 1.59 0.2724 1 1 0.7347
170 3 1.30 1.1009 2 3 1.0678
171 4 2.50 1.3709 2 4 0.8495
172 4 1.26 1.3442 2 3 0.8489
173 3 1.16 0.9406 2 3 0.9676
174 3 2.11 1.1184 2 3 0.7218
175 1 2.24 0.2099 1 1 0.7426
176 1 2.13 0.3784 1 1 0.5225
177 3 1.70 0.9169 2 3 0.9591
178 2 1.63 0.6075 1 1 0.5213
179 1 2.25 0.2398 1 1 0.7656
180 2 1.90 0.5988 1 1 0.6162
181 3 1.28 1.0929 2 3 1.2714
182 4 0.49 1.3514 2 4 0.8941
183 1 0.98 0.2099 1 1 0.6511
184 1 1.97 0.2911 1 1 0.6806
185 1 2.93 0.3210 1 2 1.8377
186 3 2.47 0.9346 2 3 1.0767
187 3 1.99 0.9419 2 3 1.1149
188 4 2.31 1.2955 2 3 0.7181
189 3 1.23 1.1184 2 3 0.8511
190 2 3.03 0.5818 1 2 0.8249
191 3 0.89 0.9779 2 3 0.8180
192 1 2.40 0.3790 1 1 0.7624
193 4 2.27 1.5019 2 4 0.6276
194 2 2.21 0.6988 1 2 0.8509
195 4 1.31 1.5355 2 4 0.7622
196 2 2.25 0.6668 1 2 0.7713
197 2 2.08 0.7147 1 2 0.6136
198 4 1.85 1.3578 2 4 1.3581
199 3 2.16 1.0791 2 4 1.4640
200 2 1.96 0.6827 1 1 1.1983
201 4 1.78 1.3029 2 4 1.5304
202 1 2.48 0.1957 1 1 0.6873
203 1 1.45 0.2769 1 1 0.7722
204 1 2.55 0.3801 1 1 0.6056
205 3 2.58 1.0947 2 3 0.8397
206 3 2.16 1.0372 2 3 0.5270
207 3 2.26 1.1253 2 3 0.5385
208 1 2.35 0.2671 1 1 0.6940
209 1 3.06 0.3526 1 1 0.5719
210 1 2.72 0.3872 1 2 0.9491
211 3 1.57 1.0066 2 3 1.0240
212 4 1.36 1.4291 2 4 0.7522
213 2 2.48 0.7723 1 2 0.9072
214 1 3.03 0.3473 1 1 0.7755
215 3 1.95 1.0594 2 3 0.7543
216 4 2.33 1.4356 2 4 0.5164
217 3 1.90 1.1569 2 4 0.8009
218 3 1.36 0.9232 2 3 1.6095
219 1 0.69 0.1626 1 1 0.6328
220 2 2.16 0.6176 1 2 0.9452
221 4 1.81 1.5355 2 4 0.7304
222 3 1.31 1.1449 2 3 0.7649
223 3 1.38 1.0222 2 3 0.6550
224 4 0.57 1.4767 2 4 0.6782
225 4 3.85 1.3632 2 3 0.7941
226 1 3.07 0.1514 1 1 0.6346
227 2 1.72 0.6455 1 2 1.5379
228 2 1.45 0.6138 1 2 0.5337
229 3 0.72 1.0300 2 3 0.9690
230 4 1.11 1.3364 2 4 0.6422
231 1 1.90 0.2041 1 1 0.7072
232 3 2.13 1.0685 2 3 1.1911
233 1 1.24 0.3545 1 1 1.2810
234 4 1.95 1.4170 2 4 0.6302
235 3 1.00 1.0234 2 3 1.0132
236 3 3.46 0.9941 2 3 0.7167
237 1 1.89 0.3212 1 1 0.5768
238 2 1.58 0.5272 1 2 0.7381
239 2 1.14 0.7220 1 2 0.5730
240 4 0.89 1.4668 2 4 0.6795
241 4 2.32 1.4923 2 4 0.8606
242 4 1.92 1.3279 2 4 0.6659
243 4 1.51 1.4660 2 4 0.5764
244 1 2.45 0.3571 1 1 0.5607
245 2 2.09 0.5484 1 2 0.6755
246 4 1.55 1.5706 2 4 0.8900
247 2 1.97 0.6233 1 2 1.0553
248 3 1.92 0.9950 2 3 0.8543
249 4 0.90 1.4658 2 4 0.6686
250 4 1.95 1.4197 2 4 0.6909
251 1 2.15 0.2376 1 1 0.6383
252 3 2.16 0.9763 2 3 1.7888
253 3 3.02 1.0854 2 3 0.7431
254 4 2.34 1.3909 2 4 0.5945
255 1 1.96 0.2401 1 1 0.6027
256 4 1.09 1.3378 2 4 1.6274
257 4 2.99 1.2895 2 3 1.8182
258 1 1.21 0.3540 1 1 0.7621
259 1 0.79 0.3786 1 1 0.7645
260 2 1.76 0.6131 1 2 0.4864
261 4 2.10 1.3896 2 4 1.1643
262 2 1.61 0.6429 1 2 1.0064
263 4 2.14 1.3126 2 4 1.2953
264 1 2.02 0.3300 1 2 1.0691
265 1 0.70 0.3711 1 2 1.1066
266 3 1.42 1.0909 2 3 1.1283
267 2 1.29 0.5842 1 1 0.9396
268 3 1.36 1.0466 2 4 3.1193
269 3 2.12 0.9780 2 3 0.7325
270 4 2.40 1.5076 2 4 0.6000
271 1 1.88 0.2514 1 1 0.8892
272 4 0.29 1.3629 2 4 1.6633
273 2 2.35 0.6805 1 2 2.9889
274 2 2.87 0.6980 1 2 0.9339
275 2 0.75 0.6426 1 1 1.1621
276 2 1.97 0.6427 1 2 1.0762
277 4 1.33 1.3978 2 4 1.0823
278 1 2.14 0.3556 1 1 0.7040
279 3 1.57 1.0262 2 4 2.9254
280 4 1.77 1.4497 2 4 1.2011
281 3 1.17 1.0777 2 3 0.7946
282 1 1.80 0.3204 1 1 0.6523
283 4 1.99 1.2965 2 4 0.7855
284 3 0.58 1.0240 2 3 1.0902
285 1 1.64 0.1826 1 1 0.5850
286 4 1.09 1.5133 2 4 0.5622
287 2 3.13 0.6437 1 1 0.7730
288 2 2.46 0.7122 1 2 0.8223
289 4 2.28 1.3931 2 4 0.9838
290 2 1.65 0.7278 1 1 1.3523
291 1 1.71 0.2132 1 1 1.4924
292 3 0.71 1.0878 2 3 1.0168
293 1 2.96 0.3155 1 1 0.7211
294 1 2.10 0.2831 1 1 1.7002
295 4 1.47 1.4461 2 4 0.7048
296 2 2.46 0.7811 1 2 0.8216
297 3 2.77 0.9600 2 3 0.8463
298 2 3.37 0.7059 1 2 0.7335
299 2 2.85 0.6521 1 2 0.8167
300 1 1.21 0.3112 1 1 0.7368
301 3 1.68 1.0321 2 3 1.2072
302 1 1.43 0.2305 1 1 0.5922
303 4 2.82 1.3875 2 4 0.6261
304 1 2.38 0.1613 1 1 0.5301
305 4 1.74 1.4487 2 4 0.6145
306 2 1.98 0.6402 1 1 0.6785
307 4 1.84 1.4883 2 4 0.5634
308 2 2.40 0.6767 1 2 1.0062
309 2 0.70 0.7991 1 2 0.7180
310 2 3.13 0.6785 1 2 0.7233
311 1 1.70 0.3889 1 2 0.5676
312 3 2.75 1.0975 2 3 1.0263
313 2 0.85 0.7469 1 2 0.8507
314 3 1.75 1.1413 2 4 1.1701
315 1 1.61 0.1956 1 1 0.6671
316 2 1.55 0.6765 1 2 1.2016
317 2 2.30 0.6727 1 2 0.7376
318 4 2.16 1.5294 2 4 0.5579
319 3 3.25 0.9719 2 3 0.8474
320 1 1.91 0.2917 1 1 0.5341
321 2 1.28 0.6088 1 2 0.6397
322 2 1.85 0.7361 1 2 0.7465
323 4 1.88 1.3020 2 3 0.7818
324 1 1.67 0.4219 1 1 0.8643
325 3 2.33 1.1284 2 3 1.3897
326 3 2.62 0.9856 2 3 0.6166
327 4 1.85 1.3875 2 4 0.6800
328 4 2.24 1.4088 2 4 0.8216
329 3 0.99 1.0989 2 3 0.6146
330 1 1.61 0.3607 1 1 0.5831
331 4 2.71 1.3013 2 4 0.9354
332 1 1.66 0.3249 1 1 0.5747
333 4 1.79 1.4596 2 4 0.5416
334 3 2.15 1.0332 2 3 0.7517
335 4 1.89 1.2922 2 3 1.7541
336 4 1.94 1.3933 2 4 0.7251
337 1 3.24 0.2412 1 1 0.5692
338 4 2.53 1.4167 2 4 0.6359
339 2 2.53 0.7831 1 1 0.7704
340 2 1.98 0.6690 1 2 2.3558
341 4 1.12 1.4342 2 4 0.6552
342 3 1.22 1.0267 2 4 0.9973
343 4 1.83 1.4592 2 4 0.6062
344 3 3.14 1.0475 2 3 1.0466
345 4 1.27 1.3051 2 4 0.9656
346 1 1.66 0.3101 1 1 0.6155
347 1 3.26 0.2446 1 1 0.6877
348 2 0.97 0.6632 1 2 0.7725
349 2 1.29 0.6731 1 2 0.8152
350 1 0.85 0.3814 1 1 0.8143
351 1 1.09 0.2352 1 1 0.7264
352 2 2.62 0.6511 1 2 0.5219
353 3 1.10 1.1089 2 3 0.7658
354 2 2.43 0.7126 1 1 0.6234
355 1 3.12 0.2976 1 2 0.9436
356 4 2.62 1.3164 2 4 0.8181
357 4 2.64 1.5394 2 4 0.6745
358 3 0.58 1.1624 2 4 1.0714
359 4 0.80 1.4215 2 4 0.6863
360 2 2.20 0.6801 1 2 0.9477
361 2 1.53 0.5421 1 2 0.9022
362 3 1.14 1.0006 2 3 1.0758
363 2 0.20 0.7537 1 2 1.7214
364 1 2.10 0.1963 1 1 0.8617
365 1 2.71 0.2802 1 2 0.8839
366 3 3.14 1.0161 2 3 0.8808
367 1 2.37 0.3204 1 1 0.6951
368 3 2.88 1.0116 2 3 0.8363
369 2 2.59 0.7434 1 2 0.7236
370 4 2.09 1.4796 2 4 0.5598
371 1 1.57 0.3119 1 1 1.1305
372 3 2.62 1.0502 2 3 0.7908
373 2 1.54 0.5976 1 2 0.6155
374 3 1.94 1.0645 2 4 0.7442
375 2 1.48 0.6872 1 2 0.9231
376 3 3.78 1.1189 2 3 0.8483
377 3 0.85 1.0236 2 4 0.8709
378 4 1.14 1.2842 2 4 0.7173
379 1 2.79 0.3211 1 1 0.6896
380 3 1.27 1.0216 2 4 0.9262
381 4 1.88 1.5007 2 4 0.6021
382 3 1.71 1.0567 2 3 0.8030
383 4 2.16 1.4437 2 4 0.6203
384 2 2.31 0.6931 1 2 0.9475
385 4 2.61 1.4437 2 4 0.5506
386 4 3.00 1.4175 2 4 0.6113
387 1 1.83 0.2465 1 1 0.6909
388 2 1.95 0.6287 1 2 1.4728
389 1 0.87 0.4142 1 1 0.6297
390 4 2.65 1.3502 2 4 0.5808
391 4 1.56 1.4828 2 4 0.7990
392 4 2.01 1.4059 2 4 0.5993
393 3 1.47 1.0667 2 3 1.3371
394 3 3.03 1.1195 2 3 0.8049
395 3 3.22 1.1227 2 3 0.6767
396 3 1.60 1.0443 2 3 0.7060
397 2 1.93 0.6742 1 2 1.0061
398 3 2.66 0.9728 2 3 0.6639
399 1 1.94 0.2655 1 1 0.5496
400 1 0.95 0.4721 1 2 1.0396
401 3 2.21 0.9947 2 3 0.7280
402 4 2.73 1.2989 2 3 0.6123
403 2 2.38 0.6466 1 2 0.8842
404 4 3.26 1.4724 2 4 0.6172
405 2 1.34 0.5800 1 2 0.9614
406 2 1.82 0.7845 1 2 0.6195
407 2 2.43 0.6434 1 2 0.7949
408 1 2.91 0.3345 1 1 0.5726
409 2 1.15 0.7061 1 2 0.6456
410 1 0.20 0.3023 1 1 0.8928
411 4 2.26 1.2912 2 3 0.8325
412 2 1.89 0.6094 1 2 0.7602
413 2 2.83 0.6349 1 2 0.7945
414 1 1.11 0.3017 1 1 1.5471
415 4 2.46 1.4183 2 4 1.6620
416 2 1.86 0.8093 1 2 0.7010
417 2 1.85 0.5334 1 2 0.7378
418 3 1.48 1.0870 2 3 0.7017
419 4 2.36 1.2798 2 4 0.6180
420 1 0.82 0.3098 1 1 0.7626
421 4 1.92 1.3410 2 3 2.3729
422 2 1.90 0.6527 1 2 0.7988
423 2 1.73 0.5583 1 2 0.6717
424 2 1.50 0.6657 1 2 0.6701
425 1 1.43 0.2934 1 1 0.5397
426 1 0.52 0.3146 1 1 0.5755
427 1 0.91 0.3186 1 1 0.4737
428 4 2.25 1.3526 2 4 1.3593
429 1 1.68 0.3576 1 2 0.6817
430 4 1.67 1.3953 2 4 0.6628
431 1 2.65 0.3121 1 2 0.7807
432 4 1.99 1.4022 2 4 0.7500
433 1 2.86 0.2775 1 1 0.7524
434 3 1.98 1.0297 2 3 0.8507
435 1 1.00 0.1900 1 1 0.6662
436 4 2.14 1.3157 2 4 1.0477
437 4 2.02 1.4890 2 4 0.9511
438 4 2.30 1.4760 2 4 0.5527
439 4 2.92 1.4418 2 4 1.4123
440 4 1.49 1.3739 2 3 0.7572
441 4 1.27 1.2794 2 3 0.9044
442 1 1.72 0.3477 1 1 0.9415
443 3 1.65 1.0098 2 3 1.2163
444 1 1.77 0.2283 1 1 0.7380
445 1 2.01 0.2141 1 1 0.6446
446 1 2.51 0.2257 1 1 0.7397
447 3 1.39 0.9501 2 3 0.9095
448 4 2.38 1.3801 2 4 0.8112
449 4 1.69 1.4037 2 4 0.7315
450 2 1.57 0.6980 1 2 1.3828
451 3 1.12 0.9388 2 4 0.1971
452 2 1.10 0.7184 1 2 1.7818
453 4 3.39 1.4912 2 4 0.5740
454 4 0.20 1.5134 2 4 0.9778
455 2 2.31 0.6637 1 2 0.6985
456 4 2.78 1.4177 2 4 0.9438
457 3 1.96 1.0011 2 3 0.7055
458 4 2.10 1.3932 2 3 0.7914
459 2 1.90 0.6453 1 2 0.6803
460 3 1.22 0.9695 2 3 0.7815
461 1 1.99 0.2737 1 1 0.5269
462 2 2.23 0.7347 1 2 0.5937
463 2 1.70 0.6737 1 1 0.5463
464 4 1.80 1.3858 2 4 0.6928
465 1 1.68 0.1837 1 1 0.6743
466 2 1.74 0.7121 1 2 0.8322
467 3 2.16 1.1799 2 3 1.2478
468 2 1.89 0.7053 1 1 0.8220
469 1 1.89 0.3469 1 2 0.7498
470 1 1.51 0.4427 1 2 0.8969
471 4 1.63 1.4234 2 4 0.6202
472 3 1.56 0.9946 2 3 0.7889
473 4 1.51 1.4522 2 4 0.6551
474 4 1.54 1.4399 2 4 0.6380
475 2 0.45 0.6283 1 2 1.0365
476 4 1.37 1.3572 2 4 0.6763
477 1 1.98 0.3373 1 2 0.8178
478 2 0.73 0.7321 1 2 0.8503
479 1 1.84 0.2751 1 1 0.6088
480 3 1.51 1.0135 2 3 1.2178
481 2 1.84 0.6850 1 2 0.6174
482 2 1.60 0.6308 1 2 1.0500
483 3 2.41 1.0063 2 3 1.3931
484 2 2.98 0.6052 1 2 0.6916
485 3 1.91 1.0578 2 3 0.6807
486 3 2.31 0.9612 2 3 0.6617
487 2 1.65 0.7820 1 2 0.6362
488 1 1.31 0.3257 1 1 0.8524
489 4 1.84 1.3275 2 3 0.8502
490 1 1.80 0.3177 1 1 0.7846
491 4 2.27 1.4064 2 4 0.6504
492 2 1.00 0.7013 1 2 0.6733
493 1 1.77 0.3536 1 1 0.6635
494 1 2.38 0.3946 1 2 0.6142
495 2 2.65 0.6205 1 2 0.6457
496 4 1.16 1.3504 2 4 0.6844
497 1 1.52 0.2988 1 2 0.6421
498 2 2.25 0.7675 1 2 0.5457
499 3 1.89 1.0169 2 3 0.7569
500 2 2.64 0.6588 1 2 0.7910
501 3 1.55 0.9866 3 2 1.9887
502 3 2.39 0.9496 3 2 0.7470
503 3 2.07 1.0440 3 2 0.6924
504 2 0.73 0.8078 3 3 0.9936
505 2 2.88 0.8158 3 3 0.8729
506 3 1.79 1.0360 3 2 0.6305
507 3 1.41 1.0376 3 2 0.5250
508 2 1.78 0.7397 3 3 0.7274
509 2 0.97 0.6969 3 3 0.7538
510 3 1.75 1.0629 3 2 0.5874
511 3 1.41 1.1003 3 2 0.5629
512 2 2.32 0.6200 3 2 1.9489
513 3 2.52 1.0535 3 3 0.6955
514 3 3.08 1.0859 3 3 0.4600
515 2 2.12 0.6749 3 2 0.4420
516 2 2.72 0.6993 3 2 0.4798
517 3 1.54 0.8637 3 2 0.4933
518 3 2.57 1.1428 3 3 0.4896
519 2 0.75 0.6653 3 2 0.4773
520 3 1.34 1.1219 3 3 0.5141
521 2 1.60 0.6932 3 2 0.4461
522 2 0.94 0.7116 3 2 0.6925
523 2 2.12 0.6343 3 2 0.4875
524 3 1.68 1.0860 3 3 0.3795
525 2 2.76 0.6158 3 2 0.6137
526 3 1.69 1.1018 3 3 1.3015
527 2 2.15 0.6422 3 2 0.4898
528 3 2.29 0.9998 3 2 0.7816
529 3 1.47 0.9698 3 3 0.7984
530 3 3.05 1.0371 3 3 0.5333
531 3 1.13 0.9757 3 3 0.9920
532 3 1.21 1.0113 3 3 0.5290
533 3 1.60 1.1404 3 3 0.4689
534 3 1.97 1.1531 3 3 0.4964
535 2 1.75 0.6628 3 2 1.5247
536 2 2.12 0.7384 3 2 2.1996
537 3 1.75 1.1055 3 3 1.0096
538 2 2.31 0.7886 3 2 0.6721
539 2 1.11 0.7385 3 2 0.5562
540 2 2.53 0.6370 3 2 0.7016
541 2 2.07 0.6514 3 2 0.8336
542 2 3.08 0.7375 3 3 1.0558
543 3 1.51 0.9350 3 3 0.6616
544 3 2.04 1.1241 3 3 0.5481
545 2 1.63 0.5063 3 2 0.4124
546 2 2.57 0.6835 3 3 1.1236
547 3 2.86 0.8874 3 3 0.5261
548 3 1.76 0.9841 3 3 0.5622
549 2 0.20 0.7060 3 3 1.4592
550 3 1.36 1.0445 3 3 0.5699
551 3 2.05 1.1482 3 3 1.7194
552 3 1.40 1.0474 3 3 0.6992
553 2 1.47 0.6518 3 2 0.5018
554 3 1.12 0.9776 3 3 0.8495
555 2 1.70 0.6957 3 2 0.4302
556 2 1.94 0.6111 3 2 0.5338
557 3 2.49 0.9545 3 3 0.4245
558 3 3.16 1.0076 3 3 1.0553
559 3 2.25 1.0057 3 3 0.4697
560 2 3.19 0.6619 3 2 0.4816
561 3 1.77 1.0688 3 3 0.8222
562 3 2.75 1.1466 3 2 1.0380
563 2 2.63 0.8389 3 2 0.6916
564 2 1.25 0.7049 3 2 0.9197
565 2 1.38 0.6372 3 2 0.4915
566 2 1.50 0.8563 3 2 0.4234
567 2 2.33 0.7096 3 2 0.7106
568 2 2.25 0.7893 3 2 0.4505
569 3 2.56 1.0727 3 3 0.4951
570 3 1.14 1.0370 3 3 0.9802
571 2 1.52 0.6765 3 2 0.4371
572 3 2.19 1.0319 3 2 0.6359
573 2 2.05 0.7549 3 2 0.7938
574 3 2.34 1.0168 3 3 0.9624
575 2 2.75 0.6966 3 2 0.4909
576 2 1.94 0.6684 3 2 0.6324
577 2 3.09 0.7464 3 2 0.9902
578 2 1.11 0.5499 3 2 0.6553
579 2 2.03 0.6338 3 2 0.5249
580 3 2.28 1.0855 3 3 0.4555
581 3 1.93 1.0377 3 2 1.2201
582 3 1.56 0.9553 3 3 1.0603
583 2 2.76 0.5945 3 2 0.9922
584 3 1.78 1.1250 3 3 1.7309
585 2 1.20 0.6720 3 2 0.5647
586 3 1.97 1.0445 3 3 0.6768
587 2 1.67 0.5153 3 2 0.6102
588 2 0.91 0.6073 3 2 1.5063
589 2 1.95 0.7221 3 2 1.3036
590 2 2.26 0.7508 3 3 0.8961
591 2 0.28 0.7445 3 3 0.8297
592 2 1.62 0.7936 3 3 1.7164
593 3 0.85 0.9204 3 3 0.8624
594 2 1.83 0.5907 3 2 0.5089
595 2 2.29 0.7752 3 3 1.0884
596 3 1.82 1.0618 3 3 0.5801
597 3 2.10 0.8869 3 3 0.4856
598 3 2.68 1.1065 3 3 0.5780
599 3 1.72 1.0099 3 3 0.4981
600 3 2.19 1.0708 3 3 1.1022
