# Supplementary material for: The effect of training methodology on knowledge representation in categorization
Source: PLoS One. 2017 Aug 28;12(8):e0183904. doi: 10.1371/journal.pone.0183904 (PMC5573135; doi:10.1371/journal.pone.0183904)
Supplement: S1 File — This file contains the raw data from the experiments reported in this manuscript. (ZIP) [file pone.0183904.s001.zip › raw_data/Exp1/AB/rb_xfer_mixed_feedback_2_cond_1_sub_56.dat]

  1 1 1.67 0.4219 1 2 1.6501
  2 3 2.45 0.9318 2 3 1.6727
  3 4 2.27 1.3964 2 4 1.2067
  4 4 3.39 1.4912 2 4 1.1515
  5 2 2.46 0.6278 1 2 1.3302
  6 3 1.62 1.0300 2 4 1.8853
  7 2 0.97 0.6632 1 2 1.1371
  8 1 3.03 0.3473 1 1 1.9740
  9 2 2.88 0.8158 1 1 1.4306
 10 2 0.24 0.7894 1 2 1.4058
 11 1 1.97 0.2911 1 2 1.1427
 12 1 1.21 0.3540 1 2 2.3938
 13 2 0.70 0.7991 1 1 1.3700
 14 4 1.31 1.5355 2 3 1.4366
 15 1 1.59 0.2724 1 2 2.1393
 16 3 1.72 1.0099 2 3 4.3994
 17 3 1.77 1.0688 2 4 1.6796
 18 2 2.26 0.7508 1 2 2.3253
 19 2 0.91 0.6073 1 1 2.8092
 20 2 1.15 0.7061 1 1 1.8562
 21 4 2.62 1.3164 2 99 6.1114
 22 1 1.24 0.3545 1 2 1.6733
 23 4 2.30 1.4760 2 99 9.6480
 24 4 2.53 1.4167 2 4 1.8214
 25 4 1.95 1.4170 2 4 2.5494
 26 4 1.63 1.4234 2 4 1.5115
 27 3 0.58 1.1624 2 99 8.2761
 28 3 1.65 1.0098 2 4 1.5206
 29 1 2.45 0.3571 1 2 1.4694
 30 2 2.31 0.7886 1 2 1.2427
 31 3 2.05 1.1482 2 4 1.6660
 32 3 2.12 0.9780 2 4 1.4886
 33 2 1.90 0.6453 1 2 1.0128
 34 1 2.51 0.2257 1 2 1.2127
 35 3 2.25 1.0744 2 4 1.6368
 36 1 2.84 0.2537 1 2 1.7091
 37 2 1.20 0.6720 1 1 1.9686
 38 4 2.46 1.4183 2 4 2.3377
 39 2 2.30 0.6727 1 2 1.4059
 40 2 1.47 0.6518 1 2 1.2704
 41 2 1.76 0.6131 1 1 1.5559
 42 4 1.15 1.4260 2 99 5.2553
 43 3 2.29 1.0043 2 4 1.0127
 44 3 2.34 0.8418 2 3 4.4608
 45 2 0.45 0.6283 1 1 1.7075
 46 1 2.86 0.2775 1 1 1.4868
 47 1 1.98 0.3373 1 1 1.7789
 48 1 0.95 0.4721 1 1 1.1958
 49 4 2.27 1.5019 2 3 1.4206
 50 2 2.57 0.6835 1 2 2.1812
 51 4 1.37 1.3572 2 4 1.0837
 52 2 1.53 0.5421 1 2 0.8330
 53 4 2.09 1.4796 2 4 1.1108
 54 4 2.33 1.4356 2 4 0.9226
 55 1 2.35 0.2813 1 2 1.1272
 56 1 1.96 0.2515 1 2 0.9700
 57 2 1.11 0.5499 1 1 0.9004
 58 4 2.65 1.3502 2 4 2.2008
 59 4 1.12 1.4342 2 3 1.4971
 60 1 1.66 0.3249 1 2 1.4701
 61 3 3.78 1.1189 2 4 1.2838
 62 4 2.02 1.4231 2 4 1.1126
 63 3 2.34 0.9760 2 4 0.8374
 64 4 1.67 1.3953 2 4 0.8452
 65 1 1.90 0.2041 1 2 2.7558
 66 4 1.26 1.3442 2 4 1.3820
 67 1 1.11 0.3017 1 1 1.4969
 68 2 2.12 0.7384 1 1 1.2853
 69 3 1.14 1.0370 2 3 1.3627
 70 3 3.14 1.0475 2 4 1.3495
 71 3 2.75 1.1466 2 3 1.2330
 72 1 2.40 0.3790 1 1 1.3198
 73 2 2.25 0.7893 1 1 1.7959
 74 4 1.49 1.3250 2 3 1.5493
 75 4 2.29 1.2636 2 3 1.9206
 76 4 1.54 1.4399 2 3 0.8206
 77 2 1.11 0.7385 1 1 1.4854
 78 4 1.11 1.3364 2 4 1.2108
 79 2 2.31 0.6931 1 2 1.3475
 80 3 2.58 0.9897 2 4 1.2695
 81 3 3.22 1.1227 2 4 0.8039
 82 3 2.16 1.0372 2 4 0.8517
 83 4 2.79 1.5124 2 4 0.7947
 84 4 1.79 1.4596 2 3 1.1390
 85 4 2.73 1.2989 2 3 1.3666
 86 1 0.82 0.3098 1 1 1.3207
 87 4 1.83 1.4592 2 3 1.4536
 88 1 2.10 0.1963 1 1 1.7154
 89 2 2.15 0.6422 1 1 1.6239
 90 1 1.60 0.2051 1 2 1.8239
 91 3 2.16 1.1799 2 4 1.2561
 92 4 1.27 1.2794 2 3 1.1192
 93 4 2.60 1.3274 2 3 1.6114
 94 4 2.61 1.4437 2 3 0.7157
 95 4 1.88 1.3020 2 4 1.2792
 96 3 1.55 0.9866 2 4 1.4924
 97 1 1.00 0.1900 1 1 1.7946
 98 4 0.80 1.4215 2 3 1.6986
 99 1 3.07 0.1514 1 2 1.5764
100 2 1.97 0.6233 1 2 1.5956
101 1 1.57 0.3119 1 2 1.3828
102 1 1.45 0.2769 1 2 0.8641
103 1 0.70 0.3711 1 1 1.1813
104 1 0.55 0.3363 1 1 1.0305
105 3 2.66 0.9728 2 3 1.4066
106 1 2.05 0.3400 1 1 1.1505
107 4 1.09 1.3378 2 3 1.2867
108 4 1.09 1.5133 2 4 1.3907
109 2 2.65 0.6205 1 2 1.5847
110 4 1.01 1.5361 2 4 2.0098
111 1 0.98 0.2099 1 2 1.8423
112 4 1.14 1.2842 2 4 1.0747
113 3 1.88 0.9241 2 3 1.4161
114 3 0.89 0.9779 2 3 1.2650
115 3 1.21 1.0113 2 4 1.1994
116 4 1.47 1.4461 2 4 1.1288
117 3 1.56 0.9946 2 3 1.1965
118 3 1.65 0.9156 2 3 1.3899
119 4 2.10 1.3896 2 3 2.5681
120 2 1.61 0.6429 1 1 1.2979
121 3 2.57 1.1428 2 4 1.7346
122 2 1.84 0.6850 1 1 1.5372
123 4 1.85 1.3578 2 3 1.1728
124 3 1.50 0.9528 2 3 1.8952
125 4 2.53 1.3776 2 4 1.3705
126 4 0.50 1.3852 2 3 1.8614
127 2 2.09 0.5484 1 1 2.8664
128 1 1.25 0.2947 1 1 1.3453
129 2 1.25 0.7049 1 2 1.2033
130 2 1.89 0.6094 1 1 1.2369
131 2 1.60 0.6932 1 1 0.9166
132 3 0.55 1.1317 2 3 2.1204
133 1 1.09 0.2352 1 2 1.6280
134 3 1.78 1.1250 2 4 2.2846
135 2 3.09 0.7464 1 2 0.9228
136 3 1.85 0.9715 2 3 1.3985
137 3 1.41 1.0376 2 3 1.3274
138 1 2.55 0.3801 1 1 1.7224
139 4 1.81 1.5355 2 3 1.5900
140 3 1.93 1.0377 2 4 1.8640
141 4 2.32 1.4923 2 3 1.1826
142 2 2.85 0.6521 1 1 1.2000
143 3 2.75 1.0975 2 3 1.0009
144 2 3.37 0.7059 1 1 1.1138
145 2 1.75 0.6628 1 2 1.5258
146 1 2.87 0.4337 1 1 1.2421
147 3 1.31 1.1449 2 4 1.4424
148 3 2.19 1.0319 2 3 1.4900
149 1 1.51 0.4427 1 1 1.2628
150 2 2.48 0.7723 1 1 2.3495
151 4 1.90 1.3338 2 3 1.3413
152 3 0.72 1.0300 2 3 1.0885
153 3 3.03 1.1195 2 4 1.1979
154 3 2.31 0.9612 2 3 1.5911
155 2 1.98 0.6690 1 2 1.7854
156 3 2.45 1.0943 2 3 1.3297
157 4 1.89 1.2922 2 3 0.9899
158 2 2.31 0.6637 1 2 1.3833
159 3 2.09 1.0885 2 3 0.9366
160 4 1.80 1.3858 2 3 0.6919
161 4 1.88 1.5007 2 4 1.2336
162 2 2.18 0.7763 1 2 1.8172
163 2 1.21 0.6200 1 1 1.1697
164 1 2.95 0.2980 1 2 0.8438
165 1 1.90 0.3038 1 2 0.8427
166 4 2.71 1.3013 2 4 1.2981
167 4 2.64 1.5394 2 4 1.0779
168 1 2.93 0.3210 1 2 1.1312
169 1 1.72 0.3477 1 1 1.4236
170 3 1.33 0.9942 2 3 1.9515
171 3 1.10 0.9355 2 3 1.3624
172 3 2.47 0.9346 2 4 0.9568
173 1 0.79 0.3786 1 1 1.3038
174 2 2.59 0.7434 1 2 0.9648
175 2 2.69 0.6426 1 2 1.2549
176 2 0.85 0.7469 1 1 0.8378
177 1 2.03 0.3642 1 2 1.0685
178 3 0.67 0.9620 2 3 1.5456
179 3 3.46 0.9941 2 4 1.1574
180 2 1.60 0.6308 1 2 1.3918
181 1 1.71 0.2132 1 1 0.8258
182 3 1.16 0.9406 2 3 0.7693
183 2 2.12 0.6749 1 1 0.6759
184 3 2.60 1.1900 2 3 0.8492
185 4 0.57 1.4767 2 3 0.8332
186 2 1.93 0.6742 1 1 0.9130
187 2 1.95 0.6287 1 1 0.7887
188 2 2.08 0.7147 1 1 0.7498
189 4 2.99 1.2895 2 4 1.4170
190 4 1.98 1.5266 2 3 1.2179
191 2 2.42 0.6883 1 2 1.1139
192 2 2.25 0.6668 1 1 0.6545
193 3 1.60 1.0443 2 4 0.4053
194 4 1.78 1.3029 2 3 0.5732
195 2 2.87 0.6980 1 2 0.8640
196 3 2.58 1.0947 2 4 0.8931
197 3 3.63 0.9531 2 4 1.1386
198 4 2.14 1.3157 2 3 0.8540
199 2 1.83 0.6448 1 2 1.1958
200 2 2.40 0.8106 1 2 0.9333
201 3 2.24 1.0724 2 4 0.8318
202 1 1.29 0.3541 1 1 1.0952
203 1 2.72 0.3872 1 2 0.9881
204 4 1.85 1.3875 2 3 1.2526
205 2 1.95 0.7221 1 1 0.8595
206 2 1.94 0.6111 1 2 0.8893
207 3 1.36 1.0445 2 4 0.8720
208 2 1.66 0.6738 1 1 1.0532
209 4 0.90 1.4658 2 3 1.7813
210 2 1.50 0.6657 1 1 0.9976
211 4 1.47 1.4812 2 3 0.8715
212 1 1.64 0.1826 1 2 1.0614
213 4 0.76 1.3332 2 3 0.6439
214 1 2.56 0.3672 1 2 0.8417
215 3 3.02 1.0854 2 4 1.3132
216 3 1.99 0.9419 2 3 1.1346
217 2 0.68 0.5971 1 1 1.3221
218 1 1.88 0.2514 1 2 1.0300
219 3 2.69 0.9625 2 3 1.2700
220 2 2.16 0.6176 1 1 0.9887
221 1 2.00 0.3362 1 1 1.4295
222 3 1.61 0.9867 2 3 1.1718
223 3 2.62 1.0502 2 4 0.9436
224 2 0.83 0.7657 1 2 1.3938
225 4 2.75 1.4245 2 4 1.0339
226 3 2.34 1.0168 2 4 0.9458
227 2 1.97 0.6427 1 1 1.1479
228 2 3.13 0.6785 1 2 1.2068
229 1 1.52 0.2988 1 2 0.9760
230 3 3.14 1.0161 2 3 1.2331
231 4 1.73 1.4543 2 3 0.8890
232 2 1.87 0.7000 1 1 1.0629
233 1 1.77 0.2283 1 1 1.0927
234 4 2.26 1.2912 2 3 0.9138
235 3 2.20 1.0301 2 3 1.0059
236 1 0.69 0.1626 1 1 0.9666
237 2 0.28 0.7445 1 2 1.3206
238 3 1.48 1.0870 2 3 1.8212
239 4 0.29 1.3629 2 4 1.1013
240 1 2.79 0.3211 1 2 0.8976
241 3 1.57 1.0066 2 3 0.5905
242 1 1.66 0.3666 1 2 1.2014
243 2 2.07 0.6514 1 1 0.6732
244 1 1.68 0.3576 1 1 0.6882
245 4 2.92 1.4418 2 4 0.7653
246 1 1.66 0.3101 1 1 0.7348
247 1 2.13 0.3784 1 2 0.5942
248 3 1.89 1.0169 2 3 0.8202
249 2 1.67 0.5153 1 2 0.8291
250 1 2.19 0.2508 1 1 1.0521
251 1 1.80 0.3177 1 1 0.6977
252 3 1.00 1.0234 2 4 1.4386
253 2 2.53 0.6370 1 2 1.0060
254 4 3.00 1.4175 2 4 0.8951
255 2 1.57 0.6980 1 2 0.9483
256 3 1.12 0.9388 2 4 1.6475
257 4 1.89 1.4029 2 4 0.9103
258 1 2.54 0.3829 1 2 0.7787
259 1 1.21 0.3112 1 2 0.9242
260 4 0.72 1.3434 2 4 2.7365
261 3 1.79 1.0360 2 4 1.3725
262 3 1.36 1.0466 2 3 1.6235
263 1 2.21 0.3055 1 2 1.8945
264 1 0.91 0.3186 1 2 1.2749
265 3 1.92 0.9950 2 4 0.8091
266 4 1.56 1.4828 2 4 0.7055
267 2 0.97 0.6969 1 2 0.9112
268 2 3.08 0.7375 1 2 1.0429
269 3 2.07 1.0440 2 4 0.8501
270 4 2.34 1.3909 2 3 1.4490
271 2 1.51 0.6381 1 2 0.8562
272 3 2.56 1.0727 2 4 1.0546
273 1 2.01 0.2141 1 2 0.9015
274 2 2.49 0.7136 1 2 0.7854
275 4 1.40 1.4148 2 4 1.4672
276 3 3.08 1.0859 2 3 1.2252
277 3 2.33 1.1284 2 3 1.1050
278 1 2.49 0.2936 1 2 1.0137
279 2 2.05 0.7549 1 2 0.9267
280 4 2.38 1.3801 2 4 1.0187
281 2 1.32 0.6466 1 2 1.1155
282 3 1.97 1.0445 2 4 0.8402
283 3 1.36 0.9232 2 4 0.8951
284 1 1.53 0.2023 1 2 0.8847
285 4 2.78 1.4177 2 4 0.7049
286 2 1.94 0.6684 1 2 0.8151
287 1 1.28 0.3991 1 2 0.7908
288 3 2.25 1.0057 2 4 0.6257
289 4 0.96 1.3636 2 4 0.9695
290 1 3.24 0.2412 1 2 0.8924
291 1 0.85 0.3814 1 2 0.9297
292 1 1.89 0.3469 1 2 0.8205
293 1 1.80 0.3080 1 2 0.7178
294 1 1.67 0.1766 1 2 0.7053
295 3 2.41 1.0063 2 4 0.8309
296 4 0.89 1.4668 2 4 0.7410
297 2 1.89 0.7053 1 1 1.5366
298 2 1.10 0.7184 1 2 0.5570
299 4 2.24 1.3698 2 4 0.7998
300 4 1.84 1.4883 2 4 0.7037
301 3 1.76 0.9841 2 4 0.8633
302 1 2.38 0.1613 1 2 0.6298
303 3 1.12 0.9776 2 3 1.0781
304 2 2.35 0.6805 1 2 0.8272
305 2 1.96 0.6827 1 2 0.5137
306 1 2.48 0.1957 1 2 0.6552
307 1 1.80 0.3204 1 2 0.7255
308 3 2.44 1.0064 2 4 0.8343
309 4 2.31 1.2955 2 4 0.7539
310 4 2.40 1.5076 2 4 0.8451
311 4 2.54 1.3869 2 4 0.6032
312 4 3.85 1.3632 2 4 0.6045
313 3 1.68 1.0321 2 4 0.8050
314 1 2.06 0.5073 1 2 1.0138
315 3 1.72 1.1195 2 4 1.1089
316 2 0.85 0.7391 1 2 1.5061
317 4 0.20 1.5134 2 4 1.2779
318 2 1.00 0.7013 1 2 0.7882
319 4 2.02 1.4890 2 4 0.9502
320 3 2.04 1.1241 2 4 1.3454
321 3 1.40 1.0474 2 3 0.9074
322 2 2.81 0.6586 1 2 0.8243
323 1 1.61 0.1956 1 2 0.8570
324 3 2.26 1.1253 2 3 1.0792
325 2 2.55 0.6575 1 2 2.7268
326 2 1.29 0.5842 1 2 0.7117
327 4 1.27 1.3051 2 4 1.0286
328 2 2.72 0.6993 1 2 0.8677
329 1 0.52 0.3146 1 1 1.2421
330 1 2.24 0.2099 1 2 0.6820
331 1 0.20 0.3023 1 2 0.6640
332 4 2.25 1.3526 2 4 1.0940
333 4 2.22 1.4124 2 4 0.9626
334 3 2.15 1.0332 2 3 1.1311
335 4 1.69 1.4037 2 4 1.0792
336 3 2.19 1.0708 2 4 2.0295
337 1 1.70 0.3889 1 1 1.0695
338 2 2.64 0.6588 1 2 0.5868
339 3 2.86 0.8874 2 4 0.5967
340 1 1.69 0.3962 1 1 0.8216
341 4 2.10 1.3932 2 4 0.6152
342 2 2.43 0.6434 1 1 0.7107
343 4 1.77 1.4497 2 4 0.5708
344 1 1.61 0.3607 1 2 0.5724
345 4 2.27 1.4064 2 3 0.7593
346 4 3.09 1.3473 2 4 0.5389
347 3 2.16 1.0791 2 4 0.5174
348 3 1.91 1.0578 2 3 0.6258
349 4 2.50 1.3709 2 4 0.5131
350 1 1.68 0.1837 1 2 0.5890
351 4 3.26 1.4724 2 4 0.6827
352 2 2.32 0.6200 1 2 0.5922
353 1 2.63 0.3301 1 2 0.6166
354 2 1.43 0.7396 1 2 0.8805
355 4 1.94 1.3933 2 4 0.8067
356 1 2.65 0.3121 1 2 0.7116
357 4 1.51 1.4660 2 4 0.8520
358 2 1.63 0.5063 1 2 0.7872
359 3 1.97 1.1531 2 4 0.7414
360 3 1.75 1.1413 2 3 0.8574
361 1 2.37 0.3204 1 2 0.4880
362 2 3.03 0.5818 1 2 0.6941
363 1 2.35 0.2671 1 2 0.8430
364 3 2.15 1.0756 2 4 0.7224
365 1 2.39 0.3219 1 2 0.7493
366 2 1.56 0.6255 1 2 0.6809
367 1 2.70 0.3509 1 2 0.7422
368 4 1.99 1.4022 2 4 0.8492
369 1 2.64 0.3488 1 2 0.9207
370 3 2.52 1.0535 2 4 0.7798
371 4 2.06 1.3779 2 4 0.7742
372 1 3.12 0.2976 1 2 0.7368
373 1 2.15 0.2376 1 2 0.7398
374 3 1.51 0.9350 2 3 1.5422
375 1 0.47 0.2982 1 1 1.5294
376 3 3.16 1.0076 2 4 1.3325
377 4 2.01 1.4059 2 3 1.2008
378 3 1.90 1.1569 2 3 1.3221
379 1 2.05 0.4041 1 2 1.2783
380 1 1.14 0.3149 1 1 0.9232
381 2 1.14 0.7220 1 2 0.9754
382 4 2.26 1.3531 2 3 0.9611
383 2 2.33 0.7096 1 2 0.9722
384 4 1.33 1.3978 2 3 1.3673
385 1 1.91 0.2917 1 2 0.3534
386 4 1.55 1.5706 2 3 1.2682
387 3 1.30 1.1009 2 4 1.0577
388 2 1.45 0.6138 1 2 0.8567
389 2 2.32 0.8994 1 2 0.6945
390 3 1.70 0.9169 2 4 0.9401
391 1 1.84 0.2751 1 2 1.1182
392 4 1.79 1.3128 2 4 1.5716
393 1 2.38 0.3946 1 2 0.8780
394 2 2.40 0.6767 1 2 0.7705
395 1 2.65 0.2477 1 2 0.8849
396 2 2.03 0.6338 1 2 1.0424
397 3 1.39 0.9501 2 4 0.9615
398 2 2.20 0.6801 1 2 0.7472
399 2 2.73 0.6099 1 2 0.5268
400 3 2.62 0.9856 2 4 2.0587
401 1 1.89 0.3212 1 2 0.8783
402 2 1.95 0.8272 1 2 0.5161
403 2 1.90 0.5988 1 2 0.4955
404 4 1.74 1.4487 2 4 1.4134
405 1 1.96 0.2401 1 2 0.9973
406 3 1.58 0.9820 2 4 0.7818
407 2 1.62 0.7936 1 2 0.8159
408 1 2.25 0.2398 1 2 0.6721
409 3 1.98 1.0297 2 4 0.5583
410 1 2.91 0.3345 1 1 0.5555
411 3 2.41 0.9376 2 4 0.2762
412 2 2.46 0.7122 1 2 0.4502
413 2 1.58 0.5272 1 2 0.5704
414 3 2.11 1.1184 2 3 0.4841
415 4 1.99 1.2965 2 4 0.4421
416 2 0.20 0.7060 1 1 0.6809
417 2 1.65 0.7278 1 1 0.4304
418 4 2.16 1.5294 2 4 0.5812
419 4 2.37 1.3651 2 3 0.6240
420 1 1.77 0.3536 1 1 0.5986
421 1 1.31 0.3257 1 2 0.7282
422 2 1.73 0.5583 1 2 0.0520
423 2 3.29 0.7804 1 1 0.0419
424 2 1.48 0.6872 1 1 0.4663
425 1 2.96 0.3155 1 2 0.5283
426 4 2.49 1.4666 2 4 0.5872
427 2 2.67 0.6730 1 2 0.4610
428 2 1.34 0.5800 1 2 0.5378
429 3 2.99 0.9615 2 3 0.4773
430 4 1.92 1.3410 2 4 0.6029
431 3 1.42 1.0909 2 4 0.3308
432 3 1.75 0.9555 2 4 0.4549
433 4 2.67 1.4748 2 4 0.4617
434 2 1.63 0.6075 1 2 0.2037
435 1 2.11 0.2623 1 1 0.6058
436 3 1.27 0.9856 2 3 0.5181
437 3 1.18 1.0339 2 4 0.5147
438 1 1.62 0.3228 1 2 0.4775
439 2 2.43 0.7126 1 2 0.7072
440 4 1.49 1.3739 2 3 0.4879
441 1 1.89 0.2987 1 1 0.6627
442 1 2.02 0.3300 1 1 0.6615
443 2 2.62 0.6511 1 1 0.6426
444 4 1.92 1.3279 2 4 0.6019
445 1 0.96 0.3685 1 2 0.3481
446 2 2.75 0.6966 1 1 0.4938
447 2 2.41 0.6167 1 2 0.4994
448 4 1.20 1.3894 2 3 0.6081
449 3 1.56 0.9553 2 4 0.5373
450 1 2.71 0.2802 1 1 0.2440
451 3 1.47 0.9698 2 4 0.5340
452 1 2.12 0.3369 1 2 0.3929
453 3 2.49 0.9545 2 3 0.0500
454 3 2.77 0.9600 2 3 0.2895
455 1 1.43 0.2305 1 2 0.1905
456 1 1.99 0.2737 1 2 0.5553
457 3 1.32 0.9211 2 4 0.5553
458 3 0.71 1.0878 2 4 0.5194
459 2 2.76 0.6158 1 2 0.1853
460 4 1.84 1.3275 2 3 0.4353
461 2 0.73 0.7321 1 2 0.5217
462 4 2.14 1.3126 2 3 0.4866
463 1 0.87 0.4142 1 2 0.4849
464 1 2.10 0.2831 1 1 0.4748
465 2 2.53 0.7831 1 1 0.6725
466 1 3.06 0.3526 1 2 0.7603
467 3 1.34 1.1219 2 4 0.8194
468 1 1.94 0.2655 1 2 0.5540
469 3 1.17 1.0777 2 3 0.2205
470 2 2.41 0.6376 1 1 0.2383
471 3 1.75 1.0629 2 3 0.8709
472 4 2.24 1.4088 2 3 0.0999
473 1 2.31 0.2926 1 2 0.6651
474 4 2.36 1.2798 2 4 0.6225
475 3 1.68 1.0860 2 4 0.7098
476 1 2.14 0.3556 1 1 0.7809
477 4 1.69 1.3901 2 4 0.5167
478 1 2.38 0.2745 1 2 0.3919
479 2 2.68 0.6820 1 2 0.5781
480 2 2.08 0.8721 1 2 0.6914
481 4 2.16 1.4437 2 4 0.5129
482 3 1.67 0.8981 2 4 0.7737
483 3 1.57 1.0262 2 4 0.2555
484 4 1.42 1.5420 2 3 0.6307
485 2 2.76 0.5945 1 2 0.6223
486 4 0.49 1.3514 2 3 0.9743
487 1 1.43 0.2934 1 1 0.2642
488 4 1.30 1.3643 2 3 0.3427
489 3 1.51 1.0135 2 3 1.1864
490 3 1.10 1.1089 2 3 0.2752
491 2 2.83 0.6349 1 2 0.2670
492 4 1.95 1.4197 2 4 0.3049
493 4 1.36 1.4291 2 3 0.1644
494 4 1.51 1.4522 2 4 0.1513
495 4 2.28 1.3931 2 4 0.2667
496 4 2.82 1.3875 2 4 0.2733
497 1 1.83 0.2465 1 2 0.3179
498 1 1.99 0.2656 1 1 0.2820
499 4 1.16 1.3504 2 3 0.2636
500 1 3.26 0.2446 1 1 0.2928
501 3 1.94 1.0645 3 3 0.6640
502 2 0.97 0.7164 3 3 0.7294
503 3 1.38 1.0222 3 3 0.5005
504 2 1.95 0.7670 3 3 0.5039
505 3 0.85 0.9204 3 3 0.7715
506 2 2.23 0.7347 3 3 1.1009
507 2 1.98 0.6402 3 3 0.9443
508 2 0.73 0.8078 3 3 0.4017
509 2 1.50 0.8563 3 2 0.2512
510 2 2.21 0.6988 3 2 0.1193
511 2 1.72 0.6455 3 2 0.7626
512 2 1.86 0.8093 3 2 0.4597
513 2 2.46 0.7811 3 3 0.3860
514 2 2.04 0.6159 3 3 0.8900
515 2 1.69 0.6952 3 3 0.1832
516 3 0.99 1.0989 3 2 0.3272
517 2 2.38 0.6466 3 3 0.4980
518 2 3.19 0.6619 3 2 0.8792
519 2 1.85 0.5334 3 2 0.5721
520 2 2.98 0.6052 3 2 0.1569
521 3 1.14 1.0006 3 2 0.1507
522 2 2.12 0.6343 3 3 0.2472
523 2 1.65 0.7820 3 2 0.0214
524 3 2.38 0.8761 3 2 0.1737
525 3 1.41 1.1003 3 3 0.1654
526 2 1.83 0.5907 3 2 0.4322
527 2 2.06 0.6905 3 3 0.2128
528 3 2.21 0.9947 3 2 0.4041
529 3 1.85 1.0000 3 3 0.1394
530 3 1.42 1.0960 3 3 0.2467
531 3 2.13 1.0685 3 3 0.2129
532 3 3.05 1.0371 3 3 0.1319
533 2 1.78 0.7397 3 2 0.0236
534 3 1.71 1.0969 3 2 0.0369
535 2 2.63 0.8389 3 3 0.1067
536 2 2.79 0.6461 3 2 0.4472
537 3 2.77 1.0662 3 2 0.2534
538 3 1.96 1.0011 3 3 0.2259
539 3 1.60 1.1404 3 2 0.1759
540 2 1.52 0.6765 3 3 0.4021
541 2 1.54 0.5976 3 3 0.1523
542 2 1.38 0.6372 3 3 0.2494
543 3 3.63 0.9482 3 3 0.0866
544 3 1.75 1.1055 3 3 0.1792
545 3 3.25 0.9719 3 3 0.3153
546 2 1.74 0.7121 3 2 0.7834
547 2 1.90 0.6527 3 2 0.8234
548 3 1.88 0.8945 3 3 0.7816
549 2 1.55 0.6765 3 2 0.6058
550 2 1.83 0.7164 3 3 0.5093
551 3 1.22 0.9695 3 2 1.5146
552 3 2.81 1.0546 3 2 1.3512
553 2 0.20 0.7537 3 3 0.9118
554 3 0.58 1.0240 3 2 0.8436
555 3 1.01 1.1203 3 2 1.0426
556 2 1.73 0.6055 3 3 0.7375
557 2 1.85 0.7361 3 2 0.6510
558 3 2.88 1.0116 3 2 0.5205
559 2 0.75 0.6426 3 2 0.3476
560 2 2.71 0.6869 3 3 0.2769
561 2 2.29 0.7752 3 2 0.4973
562 2 1.82 0.7845 3 2 0.5169
563 2 0.75 0.6653 3 2 0.3913
564 3 1.54 0.8637 3 3 0.3122
565 2 2.25 0.7675 3 2 0.3232
566 3 0.85 1.0236 3 3 0.3345
567 2 1.29 0.6731 3 3 0.5441
568 3 1.27 1.0216 3 3 0.3627
569 3 1.71 1.0567 3 2 0.3010
570 3 2.28 1.0855 3 2 0.0553
571 3 2.29 0.9998 3 2 0.2857
572 3 2.16 0.9763 3 2 0.3143
573 3 1.88 1.0319 3 3 0.3078
574 3 2.10 0.8869 3 2 0.6233
575 3 1.22 1.0267 3 3 0.2134
576 2 3.13 0.6437 3 2 0.2769
577 3 1.95 1.0594 3 2 0.4973
578 3 1.97 1.0016 3 2 0.3653
579 3 2.21 1.0277 3 3 0.8382
580 3 1.47 1.0667 3 3 0.8366
581 2 2.15 0.6716 3 2 0.7146
582 3 1.69 1.1018 3 3 0.4456
583 3 2.39 0.9496 3 2 0.5551
584 2 1.50 0.6326 3 3 0.6621
585 2 1.71 0.7542 3 2 0.3955
586 3 2.58 0.9485 3 2 0.4364
587 2 1.70 0.6957 3 2 0.2587
588 3 1.11 0.9910 3 2 0.3043
589 2 1.70 0.6737 3 2 0.3160
590 3 1.82 1.0618 3 2 0.2638
591 3 1.28 1.0929 3 2 0.1886
592 3 1.13 0.9757 3 3 0.0922
593 2 1.28 0.6088 3 2 0.1200
594 2 2.36 0.6867 3 2 0.3328
595 3 2.68 1.1065 3 2 0.4947
596 3 1.87 0.9686 3 2 0.1859
597 3 1.23 1.1184 3 2 0.2660
598 3 0.60 0.9946 3 2 0.2939
599 2 1.84 0.7034 3 3 0.1627
600 2 0.94 0.7116 3 2 0.3000
