# Supplementary material for: The effect of training methodology on knowledge representation in categorization
Source: PLoS One. 2017 Aug 28;12(8):e0183904. doi: 10.1371/journal.pone.0183904 (PMC5573135; doi:10.1371/journal.pone.0183904)
Supplement: S1 File — This file contains the raw data from the experiments reported in this manuscript. (ZIP) [file pone.0183904.s001.zip › raw_data/Exp1/AB/rb_xfer_mixed_feedback_2_cond_1_sub_57.dat]

  1 2 1.82 0.7845 1 1 1.3638
  2 2 2.40 0.6767 1 1 1.3789
  3 2 0.94 0.7116 1 2 1.4790
  4 3 1.31 1.1449 2 3 2.1962
  5 2 2.31 0.6931 1 1 1.2843
  6 4 1.98 1.5266 2 4 1.3935
  7 4 1.51 1.4660 2 4 2.5616
  8 2 1.11 0.7385 1 2 1.8995
  9 4 2.71 1.3013 2 4 1.8964
 10 2 2.53 0.7831 1 2 1.6690
 11 4 2.02 1.4231 2 4 1.1875
 12 4 2.14 1.3157 2 4 2.4045
 13 1 2.84 0.2537 1 1 1.2538
 14 1 2.65 0.3121 1 1 1.2675
 15 4 2.31 1.2955 2 4 1.3619
 16 4 2.27 1.4064 2 4 0.9956
 17 3 2.19 1.0319 2 4 1.1170
 18 1 2.05 0.4041 1 2 2.3122
 19 4 0.29 1.3629 2 4 2.2520
 20 2 1.57 0.6980 1 1 1.7790
 21 4 1.31 1.5355 2 4 1.8278
 22 2 2.25 0.7675 1 2 1.5553
 23 4 1.73 1.4543 2 4 0.8613
 24 1 2.49 0.2936 1 2 1.0274
 25 4 1.30 1.3643 2 4 0.8501
 26 1 2.95 0.2980 1 1 1.1452
 27 1 2.79 0.3211 1 1 0.7327
 28 4 2.49 1.4666 2 4 0.8961
 29 2 1.29 0.5842 1 2 2.5556
 30 1 2.70 0.3509 1 2 0.9912
 31 1 1.60 0.2051 1 1 0.8246
 32 2 0.68 0.5971 1 2 1.4336
 33 3 1.67 0.8981 2 3 1.8887
 34 2 2.38 0.6466 1 1 2.1431
 35 4 2.65 1.3502 2 4 1.7854
 36 1 1.80 0.3177 1 1 4.5222
 37 1 2.14 0.3556 1 1 2.9433
 38 4 2.36 1.2798 2 4 1.4735
 39 3 1.97 1.0016 2 3 2.7596
 40 4 0.50 1.3852 2 4 2.7138
 41 1 2.54 0.3829 1 1 2.7661
 42 3 2.15 1.0756 2 3 1.1757
 43 2 2.81 0.6586 1 1 1.2171
 44 2 2.46 0.7122 1 2 3.3439
 45 4 2.28 1.3931 2 4 1.1625
 46 1 1.51 0.4427 1 2 4.3242
 47 4 2.27 1.3964 2 4 1.6395
 48 1 1.89 0.3212 1 2 2.2069
 49 1 3.12 0.2976 1 1 0.8482
 50 4 1.89 1.4029 2 4 1.4067
 51 3 2.34 0.8418 2 3 1.6618
 52 4 2.16 1.4437 2 4 0.8283
 53 3 2.58 0.9485 2 3 1.2515
 54 3 1.18 1.0339 2 4 1.3461
 55 3 2.69 0.9625 2 3 1.7402
 56 2 1.25 0.7049 1 2 2.9842
 57 4 0.96 1.3636 2 4 1.1451
 58 2 1.48 0.6872 1 1 3.7474
 59 2 2.21 0.6988 1 1 1.8151
 60 4 2.10 1.3896 2 4 2.3918
 61 4 0.90 1.4658 2 4 1.1762
 62 2 0.73 0.7321 1 2 2.6015
 63 3 2.20 1.0301 2 3 1.9228
 64 3 2.52 1.0535 2 3 2.8950
 65 4 2.24 1.4088 2 4 0.8271
 66 3 2.41 0.9376 2 3 1.7078
 67 4 1.12 1.4342 2 4 0.6317
 68 3 1.97 1.0445 2 3 0.9034
 69 1 0.85 0.3814 1 2 1.5003
 70 2 2.57 0.6835 1 1 1.6413
 71 4 2.34 1.3909 2 4 1.1605
 72 1 0.55 0.3363 1 2 1.4578
 73 2 1.90 0.5988 1 2 1.1041
 74 1 1.21 0.3112 1 1 2.7105
 75 2 2.32 0.6200 1 1 1.0808
 76 1 2.37 0.3204 1 2 0.8066
 77 1 0.79 0.3786 1 2 4.7434
 78 2 2.05 0.7549 1 1 3.7934
 79 4 0.76 1.3332 2 4 1.6661
 80 2 2.26 0.7508 1 2 4.0963
 81 3 0.99 1.0989 2 3 1.6444
 82 3 1.56 0.9553 2 3 1.3073
 83 2 2.25 0.7893 1 2 1.9516
 84 2 0.97 0.7164 1 2 0.8988
 85 3 1.90 1.1569 2 4 1.5351
 86 1 1.59 0.2724 1 1 1.7787
 87 2 1.47 0.6518 1 2 1.2526
 88 2 1.54 0.5976 1 1 1.5548
 89 1 1.99 0.2737 1 99 5.8699
 90 1 2.24 0.2099 1 1 0.7866
 91 3 1.88 0.9241 2 3 1.2354
 92 4 1.85 1.3875 2 4 0.4029
 93 3 1.61 0.9867 2 3 1.1483
 94 1 2.91 0.3345 1 2 2.6143
 95 2 1.43 0.7396 1 2 0.9909
 96 4 2.54 1.3869 2 4 1.0090
 97 4 1.49 1.3250 2 4 1.1535
 98 4 1.47 1.4812 2 4 0.8923
 99 4 0.57 1.4767 2 4 0.8167
100 4 1.92 1.3279 2 4 0.8481
101 3 0.71 1.0878 2 3 1.0108
102 4 1.83 1.4592 2 4 0.5943
103 3 3.14 1.0475 2 3 1.6600
104 1 1.99 0.2656 1 2 1.8814
105 3 1.10 1.1089 2 3 1.8473
106 1 1.66 0.3249 1 1 1.3821
107 1 0.20 0.3023 1 1 1.6236
108 1 0.69 0.1626 1 1 1.3590
109 4 2.26 1.2912 2 4 1.5140
110 4 1.15 1.4260 2 4 0.7181
111 1 2.64 0.3488 1 1 1.6510
112 2 2.18 0.7763 1 1 1.0743
113 2 1.90 0.6527 1 2 3.5200
114 2 1.11 0.5499 1 2 2.1970
115 2 1.21 0.6200 1 2 2.8774
116 3 2.77 1.0662 2 3 1.8908
117 3 2.41 1.0063 2 3 0.7529
118 4 1.74 1.4487 2 4 0.7712
119 1 0.87 0.4142 1 2 3.0603
120 2 2.12 0.6343 1 1 1.4186
121 2 2.49 0.7136 1 2 0.7869
122 1 1.25 0.2947 1 1 1.7796
123 3 1.99 0.9419 2 3 1.9327
124 1 0.52 0.3146 1 2 3.4319
125 1 1.90 0.3038 1 1 1.3363
126 3 1.47 1.0667 2 3 2.6983
127 1 1.69 0.3962 1 1 2.0714
128 1 2.87 0.4337 1 2 1.8932
129 1 2.38 0.1613 1 1 0.6740
130 1 2.13 0.3784 1 1 4.2322
131 2 0.75 0.6426 1 1 1.2558
132 4 1.09 1.5133 2 4 0.7982
133 3 2.57 1.1428 2 4 1.2791
134 3 1.41 1.1003 2 3 0.9010
135 3 1.51 1.0135 2 3 1.8248
136 2 3.09 0.7464 1 1 1.6967
137 2 2.31 0.7886 1 2 4.4067
138 3 1.68 1.0860 2 3 1.1269
139 1 2.21 0.3055 1 1 2.4583
140 4 1.67 1.3953 2 4 1.0009
141 4 1.92 1.3410 2 4 0.8495
142 3 1.12 0.9776 2 3 2.4321
143 3 2.45 0.9318 2 3 1.2725
144 2 2.12 0.7384 1 1 4.7662
145 4 2.64 1.5394 2 4 0.6801
146 4 0.49 1.3514 2 3 0.9183
147 3 1.58 0.9820 2 3 0.7704
148 4 1.40 1.4148 2 4 0.8848
149 3 1.88 1.0319 2 3 1.0183
150 2 2.76 0.5945 1 2 1.3543
151 3 1.22 1.0267 2 3 1.1474
152 3 1.91 1.0578 2 3 1.1183
153 4 1.36 1.4291 2 4 0.7714
154 4 3.39 1.4912 2 4 0.6463
155 3 1.14 1.0006 2 3 0.6208
156 3 2.15 1.0332 2 3 1.3880
157 1 0.82 0.3098 1 2 1.4217
158 2 1.56 0.6255 1 1 0.6466
159 3 2.11 1.1184 2 3 2.0128
160 4 1.55 1.5706 2 4 0.9016
161 3 2.13 1.0685 2 3 1.8835
162 4 1.27 1.2794 2 3 0.6569
163 3 2.86 0.8874 2 3 1.7840
164 2 1.87 0.7000 1 1 1.4342
165 2 1.20 0.6720 1 2 0.8260
166 1 1.67 0.1766 1 2 1.3635
167 3 0.58 1.0240 2 3 1.4210
168 2 2.83 0.6349 1 2 3.1247
169 1 1.29 0.3541 1 1 1.4330
170 2 1.61 0.6429 1 2 1.1457
171 4 2.60 1.3274 2 4 1.0439
172 2 2.46 0.6278 1 1 1.4897
173 1 2.35 0.2671 1 1 1.0619
174 1 2.40 0.3790 1 1 1.0361
175 1 2.35 0.2813 1 1 1.7321
176 2 2.69 0.6426 1 2 1.0960
177 4 1.01 1.5361 2 4 0.8601
178 4 1.99 1.2965 2 3 1.0350
179 4 1.63 1.4234 2 4 0.7944
180 4 2.53 1.3776 2 4 1.0033
181 2 0.85 0.7391 1 2 1.6208
182 3 1.28 1.0929 2 3 1.4683
183 1 2.11 0.2623 1 1 1.2029
184 1 1.67 0.4219 1 2 1.0362
185 1 0.47 0.2982 1 1 0.9403
186 4 2.92 1.4418 2 4 0.9929
187 4 2.06 1.3779 2 4 1.8269
188 1 2.38 0.3946 1 2 1.6025
189 4 1.89 1.2922 2 4 1.5548
190 4 2.01 1.4059 2 4 0.7020
191 2 2.53 0.6370 1 1 1.4670
192 3 2.16 1.1799 2 3 1.8411
193 2 0.20 0.7537 1 2 1.9050
194 4 2.50 1.3709 2 4 3.1584
195 2 2.87 0.6980 1 2 1.1923
196 4 1.27 1.3051 2 4 1.3298
197 3 2.12 0.9780 2 3 1.7566
198 4 3.85 1.3632 2 4 1.3994
199 3 1.42 1.0909 2 3 1.2405
200 1 2.10 0.1963 1 1 1.2168
201 2 1.93 0.6742 1 2 0.9295
202 1 0.95 0.4721 1 2 0.7577
203 2 2.40 0.8106 1 2 1.0578
204 1 2.19 0.2508 1 1 0.9050
205 1 2.10 0.2831 1 1 1.1568
206 3 1.70 0.9169 2 3 2.1923
207 1 1.72 0.3477 1 2 1.1544
208 4 1.26 1.3442 2 4 0.9715
209 1 2.51 0.2257 1 1 1.2942
210 3 2.10 0.8869 2 3 1.1557
211 2 2.46 0.7811 1 2 1.3503
212 1 1.43 0.2934 1 2 1.4736
213 2 1.95 0.6287 1 2 1.0487
214 1 1.64 0.1826 1 1 0.6071
215 2 1.85 0.5334 1 2 1.0171
216 4 2.79 1.5124 2 4 0.8089
217 3 1.75 1.0629 2 3 1.1143
218 1 1.52 0.2988 1 1 1.4870
219 3 1.36 1.0445 2 3 1.0763
220 3 1.50 0.9528 2 3 1.0099
221 4 1.84 1.3275 2 3 0.9949
222 1 1.21 0.3540 1 1 1.2200
223 3 1.14 1.0370 2 3 0.8041
224 2 1.74 0.7121 1 2 2.5005
225 3 3.16 1.0076 2 3 1.0732
226 2 1.60 0.6308 1 2 1.8235
227 2 1.97 0.6233 1 2 1.0875
228 2 0.24 0.7894 1 2 1.2848
229 1 1.70 0.3889 1 1 1.0905
230 1 2.06 0.5073 1 2 0.7507
231 1 2.72 0.3872 1 2 1.0417
232 2 1.75 0.6628 1 2 0.8560
233 3 1.12 0.9388 2 3 1.1916
234 4 0.72 1.3434 2 4 1.2248
235 4 2.38 1.3801 2 4 0.8729
236 4 2.33 1.4356 2 4 0.6628
237 4 2.67 1.4748 2 4 0.6131
238 1 1.80 0.3204 1 1 1.3888
239 4 1.51 1.4522 2 4 0.8143
240 1 2.38 0.2745 1 1 1.1189
241 3 2.24 1.0724 2 3 0.8279
242 3 1.34 1.1219 2 3 0.8748
243 3 2.21 1.0277 2 3 0.7055
244 1 1.88 0.2514 1 1 1.1567
245 3 2.26 1.1253 2 3 0.9363
246 4 2.46 1.4183 2 4 0.7407
247 3 1.30 1.1009 2 3 0.8318
248 3 3.46 0.9941 2 3 0.7827
249 1 1.68 0.1837 1 1 0.9690
250 2 1.14 0.7220 1 2 1.5797
251 1 2.48 0.1957 1 1 0.9810
252 3 3.14 1.0161 2 3 2.5358
253 1 2.56 0.3672 1 2 1.2101
254 4 1.85 1.3578 2 4 0.8427
255 2 2.09 0.5484 1 2 1.8173
256 2 1.97 0.6427 1 1 1.2255
257 1 2.63 0.3301 1 1 0.9460
258 2 1.83 0.6448 1 2 0.9085
259 3 1.55 0.9866 2 3 1.4657
260 3 1.60 1.1404 2 3 1.6088
261 4 1.37 1.3572 2 4 4.1936
262 4 0.80 1.4215 2 4 1.4835
263 2 3.13 0.6437 1 2 2.6244
264 4 0.20 1.5134 2 4 0.8328
265 3 1.88 0.8945 2 3 0.7926
266 2 2.31 0.6637 1 2 1.3469
267 2 2.16 0.6176 1 2 0.8784
268 1 1.11 0.3017 1 1 2.3627
269 3 1.00 1.0234 2 3 0.9571
270 2 2.65 0.6205 1 1 1.0797
271 1 1.28 0.3991 1 1 0.7493
272 1 2.12 0.3369 1 1 2.1532
273 2 0.97 0.6632 1 2 0.9954
274 3 0.85 0.9204 2 3 1.1886
275 2 1.10 0.7184 1 2 1.5899
276 1 1.83 0.2465 1 1 0.9188
277 4 0.89 1.4668 2 4 0.8031
278 1 2.00 0.3362 1 1 1.3555
279 3 1.17 1.0777 2 3 0.7828
280 1 1.61 0.3607 1 1 0.9755
281 1 1.90 0.2041 1 1 0.9146
282 2 2.76 0.6158 1 2 1.6381
283 1 1.61 0.1956 1 1 0.7167
284 3 1.75 0.9555 2 3 0.8889
285 3 2.09 1.0885 2 3 1.4068
286 1 2.45 0.3571 1 2 1.2707
287 2 1.94 0.6684 1 1 0.8375
288 4 1.33 1.3978 2 3 1.2763
289 2 1.60 0.6932 1 2 1.3302
290 3 2.62 1.0502 2 3 0.7825
291 4 2.82 1.3875 2 4 0.8562
292 3 1.95 1.0594 2 3 1.1672
293 3 1.71 1.0567 2 3 1.0891
294 4 1.88 1.3020 2 3 1.0865
295 3 2.28 1.0855 2 3 0.8205
296 2 1.94 0.6111 1 2 1.3089
297 2 2.08 0.8721 1 2 1.3630
298 2 3.37 0.7059 1 2 0.9166
299 3 1.69 1.1018 2 3 1.3216
300 1 0.70 0.3711 1 1 2.5895
301 4 1.94 1.3933 2 4 0.9886
302 2 1.71 0.7542 1 2 1.0695
303 2 2.30 0.6727 1 2 1.8928
304 4 2.53 1.4167 2 4 0.8978
305 3 3.63 0.9482 2 3 0.8630
306 2 2.62 0.6511 1 2 0.9492
307 1 1.53 0.2023 1 1 1.4636
308 1 3.07 0.1514 1 1 1.1250
309 1 0.98 0.2099 1 1 1.0011
310 1 2.39 0.3219 1 2 1.1386
311 1 2.71 0.2802 1 1 0.8948
312 4 2.99 1.2895 2 4 0.7947
313 3 2.58 1.0947 2 3 1.0766
314 2 1.98 0.6402 1 2 1.6672
315 3 1.23 1.1184 2 3 1.1929
316 4 1.84 1.4883 2 4 0.6028
317 3 2.39 0.9496 2 3 1.0996
318 4 2.10 1.3932 2 4 0.6335
319 2 1.00 0.7013 1 2 1.0328
320 3 1.75 1.1055 2 3 0.6952
321 3 3.25 0.9719 2 3 0.7892
322 2 1.70 0.6957 1 2 2.7363
323 1 2.03 0.3642 1 1 1.0349
324 1 2.15 0.2376 1 1 1.7077
325 4 1.79 1.3128 2 3 1.1203
326 4 1.99 1.4022 2 4 1.4368
327 2 2.42 0.6883 1 2 1.4132
328 2 1.89 0.7053 1 2 0.9577
329 3 2.88 1.0116 2 3 1.7289
330 4 1.88 1.5007 2 4 0.5708
331 2 0.91 0.6073 1 2 1.6530
332 3 2.81 1.0546 2 3 0.8926
333 2 1.96 0.6827 1 2 0.8503
334 3 2.04 1.1241 2 3 1.0726
335 2 2.43 0.7126 1 2 1.0150
336 3 1.77 1.0688 2 3 0.8397
337 2 1.72 0.6455 1 2 0.8952
338 1 1.77 0.2283 1 1 1.3571
339 2 2.07 0.6514 1 2 1.6004
340 1 2.96 0.3155 1 1 1.1209
341 2 3.19 0.6619 1 2 0.8612
342 2 1.51 0.6381 1 2 0.7465
343 1 1.62 0.3228 1 1 0.8844
344 4 2.25 1.3526 2 4 0.8267
345 4 2.73 1.2989 2 4 0.6342
346 2 1.73 0.5583 1 2 1.1451
347 3 3.03 1.1195 2 3 1.3966
348 4 1.54 1.4399 2 4 0.6048
349 4 2.22 1.4124 2 4 0.6783
350 4 1.69 1.4037 2 4 1.0756
351 4 2.78 1.4177 2 4 0.7024
352 4 2.61 1.4437 2 4 0.6104
353 3 1.47 0.9698 2 3 0.6743
354 2 1.85 0.7361 1 2 0.7844
355 2 2.79 0.6461 1 1 0.9140
356 3 1.62 1.0300 2 3 1.1186
357 1 1.24 0.3545 1 1 1.5550
358 1 2.65 0.2477 1 1 1.1012
359 2 1.63 0.6075 1 2 1.2817
360 1 1.98 0.3373 1 1 1.5278
361 4 1.47 1.4461 2 4 0.6926
362 4 2.02 1.4890 2 4 0.9529
363 4 1.90 1.3338 2 3 0.9387
364 2 0.83 0.7657 1 2 1.4393
365 2 1.69 0.6952 1 2 1.0549
366 3 2.16 0.9763 2 3 1.2858
367 1 1.91 0.2917 1 1 0.8748
368 1 1.43 0.2305 1 1 1.1939
369 4 2.09 1.4796 2 4 0.7559
370 1 2.31 0.2926 1 1 1.6213
371 2 1.70 0.6737 1 2 0.6067
372 1 2.01 0.2141 1 1 1.2244
373 3 0.89 0.9779 2 3 1.0234
374 1 2.05 0.3400 1 1 1.7123
375 3 2.47 0.9346 2 3 1.9003
376 2 1.50 0.8563 1 2 2.0800
377 3 2.34 1.0168 2 3 1.3894
378 1 1.31 0.3257 1 1 1.1909
379 3 2.58 0.9897 2 3 0.7525
380 4 1.79 1.4596 2 4 0.5701
381 3 1.56 0.9946 2 3 0.8283
382 1 1.14 0.3149 1 2 1.0769
383 2 0.70 0.7991 1 2 0.5788
384 3 1.51 0.9350 2 3 1.4043
385 3 1.72 1.1195 2 3 4.0846
386 1 1.96 0.2515 1 2 1.3541
387 1 2.93 0.3210 1 1 0.9739
388 3 2.21 0.9947 2 3 1.1689
389 4 2.27 1.5019 2 4 0.5704
390 2 2.20 0.6801 1 2 1.2035
391 3 3.05 1.0371 2 3 1.0770
392 3 2.05 1.1482 2 3 1.0742
393 4 2.62 1.3164 2 4 1.3599
394 3 1.32 0.9211 2 3 0.9701
395 1 3.06 0.3526 1 1 1.2834
396 3 1.97 1.1531 2 3 1.0901
397 3 2.34 0.9760 2 3 0.6875
398 3 0.60 0.9946 2 3 1.0513
399 4 1.77 1.4497 2 4 0.8674
400 4 2.32 1.4923 2 4 1.1137
401 2 2.75 0.6966 1 2 1.3038
402 3 1.68 1.0321 2 3 0.5084
403 2 1.38 0.6372 1 2 0.9296
404 1 1.96 0.2401 1 1 0.7254
405 1 3.26 0.2446 1 1 1.4576
406 1 2.25 0.2398 1 1 1.2815
407 4 2.30 1.4760 2 4 0.5937
408 2 2.03 0.6338 1 2 2.0571
409 1 1.09 0.2352 1 1 0.9821
410 4 3.09 1.3473 2 3 1.2562
411 3 1.57 1.0262 2 3 0.7762
412 2 2.36 0.6867 1 1 1.4505
413 2 1.65 0.7820 1 2 1.4408
414 1 1.00 0.1900 1 1 0.8713
415 3 2.31 0.9612 2 3 1.8136
416 4 1.95 1.4170 2 4 0.8375
417 4 1.14 1.2842 2 3 0.7887
418 3 0.58 1.1624 2 4 0.7499
419 4 1.80 1.3858 2 3 0.9455
420 3 1.48 1.0870 2 3 0.9635
421 4 3.26 1.4724 2 4 0.8386
422 1 3.24 0.2412 1 1 1.1331
423 3 2.75 1.0975 2 3 0.9527
424 3 2.44 1.0064 2 3 0.7156
425 1 2.02 0.3300 1 2 1.0621
426 1 1.66 0.3101 1 1 0.8930
427 3 1.40 1.0474 2 3 1.2980
428 1 1.97 0.2911 1 1 2.2152
429 4 1.69 1.3901 2 4 1.1041
430 2 1.34 0.5800 1 2 0.9650
431 2 2.29 0.7752 1 2 0.6709
432 2 3.03 0.5818 1 2 0.7576
433 1 1.45 0.2769 1 1 0.8643
434 1 1.84 0.2751 1 1 1.6065
435 1 1.94 0.2655 1 1 3.0632
436 4 2.40 1.5076 2 4 0.7498
437 4 3.00 1.4175 2 4 0.7601
438 3 1.36 0.9232 2 3 1.9871
439 2 1.50 0.6326 1 1 1.8454
440 3 1.27 0.9856 2 3 1.0274
441 4 2.24 1.3698 2 4 0.9719
442 3 3.08 1.0859 2 3 1.0778
443 3 1.10 0.9355 2 3 1.6045
444 2 1.63 0.5063 1 2 1.6368
445 1 1.66 0.3666 1 1 2.3641
446 2 2.48 0.7723 1 2 0.6800
447 3 1.39 0.9501 2 3 1.7644
448 3 1.76 0.9841 2 3 0.9823
449 1 1.77 0.3536 1 1 0.8149
450 4 1.49 1.3739 2 4 0.8948
451 4 2.37 1.3651 2 4 0.7236
452 4 1.81 1.5355 2 4 0.6163
453 3 1.96 1.0011 2 3 1.8088
454 1 1.89 0.3469 1 1 1.3858
455 4 1.95 1.4197 2 4 0.7158
456 4 1.16 1.3504 2 4 0.8318
457 4 2.16 1.5294 2 4 1.0087
458 2 2.98 0.6052 1 2 1.0088
459 2 1.95 0.8272 1 2 0.5222
460 2 2.06 0.6905 1 2 0.8546
461 3 1.98 1.0297 2 3 1.1740
462 1 2.55 0.3801 1 1 0.8968
463 3 2.07 1.0440 2 3 0.7178
464 4 2.29 1.2636 2 4 0.7696
465 3 1.13 0.9757 2 3 0.5966
466 2 0.97 0.6969 1 1 0.9484
467 4 2.26 1.3531 2 4 1.3590
468 3 2.77 0.9600 2 3 0.9290
469 4 1.42 1.5420 2 4 0.6370
470 4 2.14 1.3126 2 4 1.0523
471 1 1.89 0.2987 1 1 0.9786
472 3 1.54 0.8637 2 3 0.7166
473 4 1.09 1.3378 2 4 1.2090
474 3 2.33 1.1284 2 3 0.8900
475 1 1.80 0.3080 1 1 0.9267
476 3 1.65 0.9156 2 3 0.8511
477 2 1.83 0.7164 1 2 2.1617
478 4 1.20 1.3894 2 4 0.9969
479 1 1.71 0.2132 1 1 1.2288
480 4 1.78 1.3029 2 4 1.0049
481 2 2.41 0.6376 1 2 1.0311
482 4 2.75 1.4245 2 4 0.6861
483 2 1.58 0.5272 1 2 1.1805
484 2 2.32 0.8994 1 2 0.7262
485 2 2.85 0.6521 1 2 4.1949
486 2 2.43 0.6434 1 2 0.9873
487 1 3.03 0.3473 1 1 1.4289
488 2 1.73 0.6055 1 2 1.0115
489 2 1.53 0.5421 1 1 1.7878
490 4 1.11 1.3364 2 4 1.0853
491 1 1.57 0.3119 1 2 1.5549
492 3 1.79 1.0360 2 3 1.4929
493 1 0.96 0.3685 1 1 1.0983
494 2 2.15 0.6422 1 2 1.4709
495 1 0.91 0.3186 1 1 0.9563
496 2 2.25 0.6668 1 2 0.9600
497 1 1.68 0.3576 1 1 2.4426
498 4 1.56 1.4828 2 4 0.8824
499 3 2.16 1.0372 2 3 0.8724
500 1 2.86 0.2775 1 2 2.0547
501 2 2.73 0.6099 3 99 6.1459
502 2 1.15 0.7061 3 3 1.5121
503 3 2.25 1.0057 3 99 5.0358
504 3 1.01 1.1203 3 2 4.8499
505 3 2.66 0.9728 3 2 1.8317
506 2 1.65 0.7278 3 99 5.6377
507 3 1.87 0.9686 3 2 1.3008
508 3 1.75 1.1413 3 2 2.6880
509 2 2.15 0.6716 3 2 1.4689
510 2 3.13 0.6785 3 2 3.1700
511 2 2.64 0.6588 3 2 2.5310
512 2 1.52 0.6765 3 2 2.0375
513 2 2.63 0.8389 3 2 1.7490
514 3 1.78 1.1250 3 2 1.8301
515 3 2.38 0.8761 3 2 3.2934
516 3 0.55 1.1317 3 2 1.7215
517 2 1.86 0.8093 3 2 3.3647
518 3 1.16 0.9406 3 2 1.4617
519 3 2.49 0.9545 3 2 1.0357
520 3 2.45 1.0943 3 2 0.6586
521 3 1.85 0.9715 3 2 0.7613
522 3 1.92 0.9950 3 2 1.0659
523 2 2.67 0.6730 3 2 1.2781
524 3 2.60 1.1900 3 2 1.7629
525 2 3.08 0.7375 3 2 0.9574
526 2 1.95 0.7670 3 2 0.6067
527 2 0.73 0.8078 3 2 1.3582
528 3 1.22 0.9695 3 2 1.0079
529 2 1.83 0.5907 3 2 3.6869
530 3 1.33 0.9942 3 2 1.4036
531 3 1.82 1.0618 3 2 1.5242
532 3 2.25 1.0744 3 3 2.6785
533 3 1.65 1.0098 3 3 1.0035
534 3 1.41 1.0376 3 3 1.0588
535 3 1.89 1.0169 3 3 2.0167
536 3 2.56 1.0727 3 3 1.9346
537 3 2.16 1.0791 3 3 1.7218
538 2 0.75 0.6653 3 2 3.2604
539 2 2.04 0.6159 3 2 1.1703
540 2 0.45 0.6283 3 2 0.8037
541 3 1.85 1.0000 3 2 0.7069
542 2 1.90 0.6453 3 2 0.8939
543 3 2.68 1.1065 3 3 2.4104
544 3 2.99 0.9615 3 2 0.9294
545 3 0.72 1.0300 3 2 0.7647
546 2 2.68 0.6820 3 2 0.7423
547 2 2.88 0.8158 3 2 2.1364
548 3 3.02 1.0854 3 2 2.2340
549 2 1.84 0.6850 3 2 1.0401
550 3 1.21 1.0113 3 2 0.5667
551 2 2.41 0.6167 3 2 2.7601
552 2 1.45 0.6138 3 2 1.1603
553 2 1.55 0.6765 3 2 0.6109
554 3 3.78 1.1189 3 3 0.7934
555 3 2.29 1.0043 3 3 1.8748
556 2 1.50 0.6657 3 2 1.1205
557 3 2.29 0.9998 3 2 0.9224
558 3 2.62 0.9856 3 3 2.6042
559 2 2.59 0.7434 3 2 1.2529
560 2 1.78 0.7397 3 2 0.7534
561 2 1.95 0.7221 3 2 4.0500
562 2 3.29 0.7804 3 3 3.8480
563 3 1.93 1.0377 3 2 4.7646
564 3 2.19 1.0708 3 2 0.7672
565 3 2.75 1.1466 3 3 0.8079
566 2 2.71 0.6869 3 2 1.4234
567 2 1.67 0.5153 3 2 0.8389
568 2 2.12 0.6749 3 2 2.9959
569 3 3.22 1.1227 3 3 1.0139
570 3 0.85 1.0236 3 2 2.7488
571 3 1.27 1.0216 3 2 0.6791
572 2 0.85 0.7469 3 2 0.4916
573 2 2.33 0.7096 3 2 1.5676
574 3 1.60 1.0443 3 3 1.6242
575 2 2.72 0.6993 3 3 2.5902
576 3 1.94 1.0645 3 3 2.0141
577 3 1.71 1.0969 3 3 1.3018
578 2 2.23 0.7347 3 2 1.0164
579 2 0.20 0.7060 3 2 1.3202
580 2 1.98 0.6690 3 2 0.7389
581 3 1.72 1.0099 3 2 1.0370
582 2 1.84 0.7034 3 2 0.5959
583 3 1.38 1.0222 3 3 2.0355
584 3 1.36 1.0466 3 3 0.6586
585 3 0.67 0.9620 3 3 1.5595
586 3 1.42 1.0960 3 3 1.0017
587 3 3.63 0.9531 3 3 0.6655
588 2 1.89 0.6094 3 2 0.5183
589 2 1.66 0.6738 3 2 0.7443
590 2 1.32 0.6466 3 2 1.2359
591 3 1.11 0.9910 3 2 0.6896
592 3 1.57 1.0066 3 2 0.5818
593 2 0.28 0.7445 3 2 0.6389
594 2 1.28 0.6088 3 2 0.5008
595 2 2.08 0.7147 3 2 0.6789
596 2 2.35 0.6805 3 2 0.5882
597 2 2.55 0.6575 3 3 1.5251
598 2 1.76 0.6131 3 2 0.7521
599 2 1.62 0.7936 3 2 1.3449
600 2 1.29 0.6731 3 2 0.6831
