# Supplementary material for: The effect of training methodology on knowledge representation in categorization
Source: PLoS One. 2017 Aug 28;12(8):e0183904. doi: 10.1371/journal.pone.0183904 (PMC5573135; doi:10.1371/journal.pone.0183904)
Supplement: S1 File — This file contains the raw data from the experiments reported in this manuscript. (ZIP) [file pone.0183904.s001.zip › raw_data/Exp1/AB/rb_xfer_mixed_feedback_2_cond_1_sub_58.dat]

  1 2 1.32 0.6466 1 1 1.4249
  2 4 0.50 1.3852 2 3 1.3768
  3 3 1.12 0.9388 2 4 1.3943
  4 4 2.50 1.3709 2 3 2.2741
  5 4 1.01 1.5361 2 3 2.7768
  6 1 1.94 0.2655 1 1 3.7612
  7 2 1.38 0.6372 1 2 1.2927
  8 4 1.26 1.3442 2 3 4.9777
  9 4 1.81 1.5355 2 3 1.5076
 10 3 1.90 1.1569 2 4 1.4003
 11 4 0.96 1.3636 2 4 4.6886
 12 3 1.70 0.9169 2 3 1.6701
 13 4 1.73 1.4543 2 4 1.1146
 14 2 2.08 0.7147 1 1 1.5915
 15 2 0.97 0.6632 1 2 1.5041
 16 2 0.70 0.7991 1 1 1.4387
 17 4 1.79 1.3128 2 4 2.3257
 18 4 2.10 1.3932 2 3 1.3532
 19 2 1.21 0.6200 1 1 3.9956
 20 2 1.45 0.6138 1 2 1.6599
 21 2 1.83 0.5907 1 2 1.6653
 22 4 2.26 1.2912 2 4 1.6475
 23 2 2.43 0.7126 1 2 4.6868
 24 2 1.56 0.6255 1 1 1.9400
 25 3 1.95 1.0594 2 4 2.4869
 26 2 1.66 0.6738 1 1 1.4849
 27 1 2.71 0.2802 1 1 1.9219
 28 2 1.78 0.7397 1 2 1.0216
 29 4 3.26 1.4724 2 3 1.3649
 30 2 2.72 0.6993 1 2 3.4233
 31 1 1.70 0.3889 1 1 3.4958
 32 2 2.64 0.6588 1 1 1.5811
 33 2 1.10 0.7184 1 1 1.5104
 34 2 1.53 0.5421 1 2 1.1376
 35 1 1.90 0.3038 1 2 0.8929
 36 2 1.63 0.5063 1 1 1.4491
 37 4 2.99 1.2895 2 4 3.9523
 38 4 2.01 1.4059 2 4 1.1469
 39 2 0.73 0.7321 1 2 2.0376
 40 3 2.88 1.0116 2 4 4.4286
 41 3 1.41 1.1003 2 3 1.5319
 42 2 2.68 0.6820 1 2 3.0791
 43 2 2.76 0.5945 1 2 1.1804
 44 4 2.22 1.4124 2 4 2.4066
 45 4 2.29 1.2636 2 3 1.9193
 46 3 1.11 0.9910 2 3 3.9795
 47 2 1.51 0.6381 1 1 1.3005
 48 1 1.80 0.3204 1 1 3.7136
 49 3 3.05 1.0371 2 4 1.1249
 50 4 2.06 1.3779 2 4 1.5298
 51 2 1.84 0.7034 1 2 2.2003
 52 1 1.83 0.2465 1 2 0.9043
 53 2 2.85 0.6521 1 2 1.9251
 54 1 1.88 0.2514 1 2 1.5296
 55 3 3.08 1.0859 2 3 2.7403
 56 4 1.20 1.3894 2 4 0.8798
 57 1 0.20 0.3023 1 2 2.4287
 58 1 1.45 0.2769 1 1 0.8601
 59 3 1.77 1.0688 2 3 1.4422
 60 2 1.84 0.6850 1 2 4.0973
 61 3 3.16 1.0076 2 3 4.1101
 62 2 1.50 0.6657 1 2 2.9777
 63 4 2.30 1.4760 2 4 1.6997
 64 1 1.77 0.3536 1 2 3.7688
 65 1 1.21 0.3112 1 1 1.3857
 66 3 0.60 0.9946 2 3 1.4832
 67 4 1.42 1.5420 2 4 0.9125
 68 3 1.47 1.0667 2 3 1.1249
 69 4 1.09 1.5133 2 4 2.9281
 70 4 2.79 1.5124 2 4 1.1244
 71 4 1.88 1.5007 2 4 2.9522
 72 3 1.71 1.0969 2 3 2.2998
 73 4 2.16 1.4437 2 4 4.6315
 74 4 1.15 1.4260 2 3 2.6877
 75 4 0.49 1.3514 2 3 1.8530
 76 2 1.85 0.5334 1 2 2.0033
 77 3 1.68 1.0860 2 3 1.2844
 78 3 2.11 1.1184 2 3 1.0750
 79 3 0.67 0.9620 2 3 1.1201
 80 2 2.55 0.6575 1 1 2.3400
 81 1 1.80 0.3177 1 1 0.9127
 82 4 3.00 1.4175 2 4 1.0773
 83 2 2.75 0.6966 1 2 1.4989
 84 1 1.14 0.3149 1 1 0.7688
 85 1 2.14 0.3556 1 2 0.8263
 86 1 1.89 0.3469 1 1 1.0650
 87 4 1.37 1.3572 2 4 1.0336
 88 1 0.79 0.3786 1 1 1.4002
 89 2 1.60 0.6932 1 2 0.6972
 90 2 2.31 0.7886 1 2 1.5660
 91 1 2.10 0.2831 1 1 0.9764
 92 2 2.31 0.6931 1 2 1.7075
 93 1 0.98 0.2099 1 1 0.7686
 94 1 2.10 0.1963 1 1 1.5939
 95 2 2.53 0.6370 1 2 0.6591
 96 2 2.04 0.6159 1 2 2.2492
 97 3 1.22 1.0267 2 3 1.5444
 98 4 2.64 1.5394 2 4 1.7151
 99 1 1.09 0.2352 1 1 1.6146
100 1 1.72 0.3477 1 2 0.8952
101 4 1.77 1.4497 2 4 1.1586
102 2 0.75 0.6426 1 1 2.8249
103 3 2.07 1.0440 2 3 1.7535
104 3 1.42 1.0960 2 4 3.3322
105 2 2.46 0.7122 1 2 1.9844
106 2 2.53 0.7831 1 1 1.8581
107 4 1.69 1.3901 2 4 1.2885
108 1 2.70 0.3509 1 1 4.5670
109 2 0.85 0.7391 1 1 1.3296
110 3 3.78 1.1189 2 3 1.1886
111 3 1.36 1.0466 2 4 1.9738
112 3 2.20 1.0301 2 3 3.2644
113 3 2.99 0.9615 2 4 2.5653
114 4 2.92 1.4418 2 4 1.3834
115 2 1.50 0.8563 1 2 2.4579
116 1 1.64 0.1826 1 1 0.7691
117 2 1.82 0.7845 1 99 5.1788
118 2 2.12 0.6749 1 1 0.8674
119 2 2.81 0.6586 1 1 1.1057
120 3 2.26 1.1253 2 3 1.0130
121 4 1.47 1.4461 2 4 1.1334
122 3 2.04 1.1241 2 3 1.2001
123 1 1.89 0.3212 1 1 1.6013
124 3 1.67 0.8981 2 3 1.4110
125 2 2.25 0.7893 1 2 0.7067
126 2 1.95 0.8272 1 2 1.0635
127 2 1.72 0.6455 1 2 1.0694
128 1 2.86 0.2775 1 1 0.7161
129 4 3.09 1.3473 2 4 1.0331
130 4 2.73 1.2989 2 4 2.4000
131 3 3.22 1.1227 2 4 0.9780
132 4 2.14 1.3157 2 3 0.8990
133 4 2.53 1.4167 2 4 1.9282
134 2 1.73 0.6055 1 1 2.1478
135 1 2.02 0.3300 1 2 0.7590
136 1 1.96 0.2515 1 2 0.7944
137 2 1.25 0.7049 1 2 1.0102
138 2 2.31 0.6637 1 1 1.4195
139 4 1.40 1.4148 2 4 1.7251
140 2 1.47 0.6518 1 2 1.2007
141 2 0.97 0.7164 1 2 0.8493
142 4 1.83 1.4592 2 4 0.8791
143 4 1.16 1.3504 2 4 1.3492
144 4 2.16 1.5294 2 4 0.8796
145 3 1.41 1.0376 2 3 2.6144
146 1 1.25 0.2947 1 1 1.4306
147 2 2.36 0.6867 1 2 3.6061
148 4 0.76 1.3332 2 3 1.7822
149 4 1.55 1.5706 2 4 0.8404
150 4 2.71 1.3013 2 4 0.8487
151 3 3.25 0.9719 2 3 1.0149
152 4 3.39 1.4912 2 4 0.8630
153 2 1.50 0.6326 1 1 2.2908
154 3 2.15 1.0756 2 3 1.5857
155 2 1.28 0.6088 1 2 2.1301
156 2 2.30 0.6727 1 2 0.9981
157 2 2.23 0.7347 1 2 0.7032
158 4 1.51 1.4660 2 4 0.8605
159 3 2.15 1.0332 2 3 2.4111
160 2 1.96 0.6827 1 2 1.1232
161 4 1.80 1.3858 2 4 1.1039
162 3 2.05 1.1482 2 4 4.1164
163 3 2.16 1.0372 2 4 1.1684
164 2 1.94 0.6684 1 2 1.1544
165 2 2.88 0.8158 1 2 3.2774
166 3 1.97 1.0016 2 3 1.8987
167 2 1.55 0.6765 1 2 1.2883
168 3 1.82 1.0618 2 3 1.1168
169 3 0.71 1.0878 2 3 1.3768
170 4 1.30 1.3643 2 4 1.1314
171 4 2.26 1.3531 2 4 0.8861
172 3 1.97 1.0445 2 3 2.1394
173 1 1.52 0.2988 1 1 1.9920
174 3 1.75 0.9555 2 3 1.2175
175 1 0.52 0.3146 1 1 1.5783
176 1 1.43 0.2305 1 1 1.9872
177 2 0.45 0.6283 1 1 1.0049
178 4 1.33 1.3978 2 4 1.2538
179 3 1.57 1.0066 2 3 1.8284
180 3 1.94 1.0645 2 3 2.4292
181 1 2.84 0.2537 1 1 1.7728
182 3 2.13 1.0685 2 3 1.7037
183 4 0.20 1.5134 2 4 1.3317
184 4 2.82 1.3875 2 4 0.8878
185 3 1.14 1.0370 2 3 1.3490
186 1 3.06 0.3526 1 1 2.8483
187 3 2.38 0.8761 2 3 2.8970
188 3 2.52 1.0535 2 3 1.0609
189 4 2.25 1.3526 2 4 1.4990
190 4 2.67 1.4748 2 4 0.7424
191 1 2.56 0.3672 1 1 2.4343
192 1 2.38 0.2745 1 2 0.7942
193 1 1.66 0.3249 1 1 1.3305
194 3 1.88 0.8945 2 3 1.6773
195 2 2.32 0.6200 1 2 1.3155
196 3 1.93 1.0377 2 4 3.5683
197 1 2.93 0.3210 1 1 1.8093
198 1 2.91 0.3345 1 1 2.2182
199 1 0.96 0.3685 1 1 1.0593
200 2 2.33 0.7096 1 2 4.7525
201 2 1.95 0.7670 1 2 1.4127
202 2 2.40 0.8106 1 2 1.5986
203 1 2.55 0.3801 1 1 0.9433
204 2 2.16 0.6176 1 2 0.6180
205 2 1.65 0.7278 1 2 1.8654
206 2 2.57 0.6835 1 2 0.8074
207 4 2.34 1.3909 2 4 1.5547
208 1 2.13 0.3784 1 1 2.8427
209 2 1.69 0.6952 1 2 2.7788
210 2 2.09 0.5484 1 2 0.7160
211 3 3.03 1.1195 2 4 2.1040
212 1 0.55 0.3363 1 1 1.3090
213 3 2.10 0.8869 2 3 1.5126
214 4 1.99 1.2965 2 4 1.1330
215 1 2.37 0.3204 1 1 2.5434
216 2 1.74 0.7121 1 1 2.5310
217 2 0.94 0.7116 1 2 1.2863
218 4 1.79 1.4596 2 4 0.8510
219 1 0.82 0.3098 1 1 1.4259
220 2 3.09 0.7464 1 1 4.2912
221 2 1.89 0.7053 1 2 0.9436
222 3 2.29 0.9998 2 3 1.7304
223 1 2.12 0.3369 1 1 1.6871
224 1 3.26 0.2446 1 2 1.1971
225 4 2.14 1.3126 2 4 1.2608
226 3 1.88 0.9241 2 3 0.9396
227 1 3.24 0.2412 1 1 2.0705
228 4 1.90 1.3338 2 4 0.8370
229 3 2.41 1.0063 2 3 1.2439
230 1 1.89 0.2987 1 1 2.9471
231 4 0.29 1.3629 2 3 1.7743
232 2 0.20 0.7060 1 1 2.7779
233 2 2.62 0.6511 1 1 3.1381
234 2 1.97 0.6427 1 1 1.1422
235 2 2.06 0.6905 1 2 0.8173
236 3 0.85 0.9204 2 3 2.2408
237 4 0.90 1.4658 2 4 1.0655
238 4 2.32 1.4923 2 4 1.2308
239 1 1.59 0.2724 1 1 1.0472
240 4 2.78 1.4177 2 4 0.8624
241 1 1.91 0.2917 1 1 1.1170
242 2 2.73 0.6099 1 2 1.0579
243 1 2.00 0.3362 1 1 1.2797
244 4 2.65 1.3502 2 4 1.4129
245 3 1.76 0.9841 2 4 1.2776
246 2 1.29 0.6731 1 2 1.2591
247 3 1.71 1.0567 2 3 1.1932
248 4 1.84 1.3275 2 4 0.9863
249 2 1.63 0.6075 1 1 1.0844
250 4 1.88 1.3020 2 3 0.8808
251 2 1.75 0.6628 1 1 1.9313
252 4 1.09 1.3378 2 4 2.8872
253 1 2.63 0.3301 1 1 0.8773
254 3 2.34 1.0168 2 3 1.3872
255 3 2.29 1.0043 2 3 1.1487
256 3 1.23 1.1184 2 3 1.0559
257 1 1.28 0.3991 1 1 1.3038
258 2 0.28 0.7445 1 2 1.1491
259 1 2.03 0.3642 1 1 0.7909
260 4 1.27 1.3051 2 4 2.7842
261 1 1.57 0.3119 1 1 0.9370
262 1 3.03 0.3473 1 1 1.2217
263 1 2.51 0.2257 1 1 3.0945
264 4 1.85 1.3578 2 4 2.0660
265 1 2.48 0.1957 1 1 0.7758
266 1 2.05 0.4041 1 1 0.7696
267 4 2.40 1.5076 2 4 1.4044
268 2 1.95 0.7221 1 1 1.7177
269 1 1.96 0.2401 1 1 1.8502
270 3 2.16 1.0791 2 4 2.1767
271 3 2.58 0.9897 2 3 0.9774
272 3 2.41 0.9376 2 3 2.2200
273 3 1.79 1.0360 2 3 2.4123
274 4 1.36 1.4291 2 4 1.4358
275 1 0.87 0.4142 1 1 2.1403
276 3 1.65 1.0098 2 3 0.8389
277 1 1.67 0.4219 1 1 1.9980
278 3 2.86 0.8874 2 3 1.4880
279 2 0.73 0.8078 1 1 1.6041
280 1 1.61 0.3607 1 1 2.0845
281 3 1.17 1.0777 2 3 1.0737
282 1 3.12 0.2976 1 1 1.4156
283 4 1.49 1.3739 2 4 4.2970
284 4 1.12 1.4342 2 4 1.2848
285 2 1.52 0.6765 1 1 0.8663
286 4 0.72 1.3434 2 4 1.6494
287 4 1.69 1.4037 2 4 1.3605
288 4 1.47 1.4812 2 4 0.7609
289 1 0.47 0.2982 1 1 0.8833
290 4 2.02 1.4890 2 4 0.9367
291 1 2.21 0.3055 1 1 1.4205
292 1 1.99 0.2737 1 1 1.4599
293 2 2.38 0.6466 1 1 2.2742
294 3 1.91 1.0578 2 3 1.0238
295 2 2.25 0.6668 1 1 0.8886
296 2 2.49 0.7136 1 2 1.4303
297 4 1.31 1.5355 2 4 1.0767
298 3 1.65 0.9156 2 3 1.6511
299 4 1.84 1.4883 2 4 1.0653
300 1 2.65 0.2477 1 1 0.9917
301 2 1.67 0.5153 1 1 4.0891
302 2 2.98 0.6052 1 2 1.3907
303 2 2.26 0.7508 1 2 1.0801
304 2 1.83 0.6448 1 2 2.2293
305 1 1.90 0.2041 1 1 0.7810
306 3 1.72 1.1195 2 4 0.9497
307 4 1.14 1.2842 2 3 0.9852
308 4 1.78 1.3029 2 4 0.6582
309 1 1.69 0.3962 1 1 1.0805
310 3 1.27 0.9856 2 4 0.8781
311 4 2.36 1.2798 2 4 1.0357
312 2 1.11 0.5499 1 1 0.9465
313 1 2.65 0.3121 1 2 1.1329
314 1 1.77 0.2283 1 2 0.9437
315 3 0.99 1.0989 2 3 1.2253
316 3 1.89 1.0169 2 3 1.0900
317 1 2.35 0.2671 1 1 1.4310
318 3 1.33 0.9942 2 3 0.9507
319 1 1.51 0.4427 1 1 1.6017
320 2 2.15 0.6716 1 2 1.6977
321 4 0.80 1.4215 2 4 1.0222
322 1 2.35 0.2813 1 1 1.1181
323 4 2.28 1.3931 2 4 0.9704
324 4 1.67 1.3953 2 3 1.0608
325 3 2.16 0.9763 2 3 2.1559
326 3 1.39 0.9501 2 3 1.1329
327 4 1.11 1.3364 2 4 0.9849
328 3 1.18 1.0339 2 3 0.8578
329 1 2.72 0.3872 1 1 1.9049
330 4 1.74 1.4487 2 4 1.1742
331 1 0.69 0.1626 1 1 2.2248
332 2 1.15 0.7061 1 2 3.4643
333 4 1.98 1.5266 2 4 0.7188
334 1 2.25 0.2398 1 1 0.9790
335 3 2.62 0.9856 2 3 1.0209
336 1 1.67 0.1766 1 1 0.8128
337 3 1.96 1.0011 2 3 1.1018
338 3 2.75 1.0975 2 3 1.5933
339 2 1.29 0.5842 1 1 1.5870
340 2 3.19 0.6619 1 2 0.8201
341 2 1.98 0.6690 1 2 3.2691
342 1 2.54 0.3829 1 1 1.4415
343 2 1.65 0.7820 1 2 2.0010
344 3 2.12 0.9780 2 3 1.3614
345 4 2.27 1.3964 2 4 1.1630
346 2 2.87 0.6980 1 1 3.0768
347 1 2.24 0.2099 1 1 1.1390
348 4 2.02 1.4231 2 4 0.9897
349 4 1.92 1.3279 2 4 0.9358
350 2 2.12 0.6343 1 2 1.2502
351 1 2.45 0.3571 1 1 1.5055
352 3 1.97 1.1531 2 4 0.8239
353 3 1.92 0.9950 2 3 0.8876
354 3 2.28 1.0855 2 3 1.2857
355 1 1.00 0.1900 1 1 1.7548
356 1 1.68 0.1837 1 1 0.7496
357 3 3.14 1.0161 2 3 1.7286
358 4 3.85 1.3632 2 4 0.8275
359 2 1.70 0.6957 1 2 2.0753
360 3 1.60 1.0443 2 3 1.5622
361 1 2.87 0.4337 1 99 5.1960
362 3 2.19 1.0708 2 3 1.5966
363 4 1.85 1.3875 2 4 2.0691
364 1 3.07 0.1514 1 1 1.2581
365 3 1.61 0.9867 2 3 1.0977
366 4 1.56 1.4828 2 4 0.8470
367 2 2.41 0.6167 1 2 1.4063
368 3 1.34 1.1219 2 3 2.4547
369 1 1.71 0.2132 1 1 1.2532
370 3 1.47 0.9698 2 3 0.7885
371 3 2.57 1.1428 2 3 0.9252
372 2 2.21 0.6988 1 2 3.8810
373 1 2.31 0.2926 1 1 0.7663
374 1 1.97 0.2911 1 1 0.7850
375 1 2.11 0.2623 1 2 2.0261
376 1 2.19 0.2508 1 1 0.8663
377 2 1.57 0.6980 1 2 0.8324
378 1 1.99 0.2656 1 1 1.0245
379 1 2.15 0.2376 1 2 2.3285
380 4 2.10 1.3896 2 4 1.0193
381 1 0.91 0.3186 1 1 1.3411
382 1 1.62 0.3228 1 1 0.9840
383 4 1.95 1.4170 2 4 1.2815
384 4 1.63 1.4234 2 4 2.1909
385 2 3.37 0.7059 1 2 1.1836
386 1 2.96 0.3155 1 1 0.9146
387 4 0.57 1.4767 2 4 0.9342
388 3 2.33 1.1284 2 3 1.8574
389 3 1.69 1.1018 2 3 1.6649
390 4 1.92 1.3410 2 4 0.8788
391 3 2.62 1.0502 2 3 1.1560
392 2 2.43 0.6434 1 2 1.8798
393 4 2.62 1.3164 2 3 1.1410
394 2 2.67 0.6730 1 1 1.6164
395 2 1.71 0.7542 1 1 0.9440
396 2 2.03 0.6338 1 2 0.6519
397 1 1.31 0.3257 1 1 0.8342
398 1 1.53 0.2023 1 1 0.7376
399 1 2.40 0.3790 1 1 1.1335
400 4 2.60 1.3274 2 4 1.0489
401 3 0.55 1.1317 2 3 1.1089
402 1 1.21 0.3540 1 1 0.7303
403 3 0.85 1.0236 2 3 1.3176
404 3 2.34 0.8418 2 3 0.8344
405 4 2.46 1.4183 2 4 1.6009
406 2 1.60 0.6308 1 1 2.1464
407 2 2.59 0.7434 1 2 2.0615
408 4 1.27 1.2794 2 3 1.0041
409 4 2.27 1.4064 2 4 0.9242
410 3 1.87 0.9686 2 3 0.9210
411 2 3.03 0.5818 1 1 1.5164
412 3 2.58 1.0947 2 4 2.6488
413 4 2.09 1.4796 2 4 0.7197
414 1 1.43 0.2934 1 1 0.7004
415 3 2.39 0.9496 2 3 0.8499
416 4 2.24 1.3698 2 4 0.8804
417 1 1.29 0.3541 1 1 0.9510
418 4 2.38 1.3801 2 4 1.4408
419 4 1.49 1.3250 2 4 1.1859
420 1 1.11 0.3017 1 1 2.6190
421 3 3.46 0.9941 2 3 1.2197
422 2 2.41 0.6376 1 2 1.2274
423 1 2.38 0.1613 1 1 0.7317
424 3 2.19 1.0319 2 3 1.5183
425 1 0.95 0.4721 1 1 0.7865
426 1 1.24 0.3545 1 1 1.6849
427 1 1.66 0.3666 1 1 0.6827
428 1 2.06 0.5073 1 1 0.7515
429 1 0.85 0.3814 1 1 0.7070
430 1 2.64 0.3488 1 1 0.7361
431 3 1.57 1.0262 2 3 1.1162
432 2 1.86 0.8093 1 1 0.9922
433 4 2.24 1.4088 2 3 1.3073
434 1 1.66 0.3101 1 1 0.6160
435 3 1.60 1.1404 2 3 1.0563
436 1 1.84 0.2751 1 1 0.7675
437 4 1.54 1.4399 2 3 0.9613
438 4 2.49 1.4666 2 4 2.4663
439 4 2.27 1.5019 2 4 2.7366
440 2 2.46 0.7811 1 1 2.2995
441 4 0.89 1.4668 2 4 2.1046
442 3 1.21 1.0113 2 3 0.8535
443 3 1.50 0.9528 2 3 0.9641
444 2 1.89 0.6094 1 1 1.9987
445 1 1.98 0.3373 1 1 3.1749
446 3 3.14 1.0475 2 3 0.9776
447 1 2.01 0.2141 1 1 1.0740
448 3 2.34 0.9760 2 3 0.8251
449 1 2.49 0.2936 1 1 1.4404
450 1 2.79 0.3211 1 1 0.8866
451 2 2.63 0.8389 1 2 1.4810
452 4 2.61 1.4437 2 4 1.3260
453 3 2.69 0.9625 2 3 0.9383
454 4 2.37 1.3651 2 3 1.1250
455 4 2.33 1.4356 2 4 0.9622
456 1 2.95 0.2980 1 1 1.1325
457 3 2.09 1.0885 2 3 1.1037
458 1 1.60 0.2051 1 1 1.2139
459 2 1.95 0.6287 1 2 2.1727
460 2 0.75 0.6653 1 1 1.1669
461 2 2.71 0.6869 1 2 0.8096
462 4 2.54 1.3869 2 4 0.9137
463 3 2.75 1.1466 2 4 1.2304
464 3 2.47 0.9346 2 3 0.8120
465 1 1.61 0.1956 1 1 0.9171
466 4 2.75 1.4245 2 4 0.7362
467 1 2.39 0.3219 1 2 1.2203
468 4 2.31 1.2955 2 4 0.9491
469 4 2.53 1.3776 2 4 0.8156
470 3 3.63 0.9531 2 3 0.8948
471 4 1.89 1.4029 2 4 0.8030
472 3 1.98 1.0297 2 4 1.4208
473 3 1.36 0.9232 2 3 0.9481
474 4 1.95 1.4197 2 4 0.5988
475 4 1.99 1.4022 2 4 0.7991
476 3 2.31 0.9612 2 3 1.1358
477 2 1.76 0.6131 1 2 1.0684
478 2 1.94 0.6111 1 2 0.7541
479 3 1.72 1.0099 2 4 0.9090
480 1 2.38 0.3946 1 2 0.9229
481 4 1.94 1.3933 2 4 0.7351
482 3 1.56 0.9946 2 3 1.9941
483 1 1.80 0.3080 1 2 0.7865
484 4 1.51 1.4522 2 4 0.8365
485 3 2.77 0.9600 2 3 1.2284
486 3 2.16 1.1799 2 4 1.7315
487 1 1.68 0.3576 1 2 1.4070
488 3 1.51 1.0135 2 3 2.3611
489 3 0.72 1.0300 2 3 2.3388
490 2 1.48 0.6872 1 2 1.1672
491 2 0.97 0.6969 1 2 1.3200
492 1 0.70 0.3711 1 1 1.1972
493 2 2.46 0.6278 1 2 0.9431
494 4 1.89 1.2922 2 3 1.5295
495 3 1.99 0.9419 2 3 2.0301
496 3 1.75 1.1413 2 4 1.0449
497 3 1.88 1.0319 2 3 0.9077
498 1 2.05 0.3400 1 2 0.8971
499 3 1.42 1.0909 2 3 0.9022
500 3 3.02 1.0854 2 3 0.9540
501 3 1.32 0.9211 3 3 0.9430
502 3 1.31 1.1449 3 3 3.3970
503 2 0.83 0.7657 3 2 1.4686
504 2 3.08 0.7375 3 3 2.7697
505 3 1.75 1.0629 3 3 1.4989
506 3 1.36 1.0445 3 2 1.3020
507 3 1.55 0.9866 3 2 0.7456
508 2 1.83 0.7164 3 2 0.8922
509 3 1.68 1.0321 3 2 0.9208
510 2 0.68 0.5971 3 3 1.0989
511 2 2.05 0.7549 3 2 1.0393
512 2 1.34 0.5800 3 3 0.7321
513 3 1.78 1.1250 3 3 1.2879
514 3 1.10 0.9355 3 2 2.7481
515 2 1.70 0.6737 3 2 1.7739
516 2 1.98 0.6402 3 2 0.6945
517 2 0.20 0.7537 3 2 1.2918
518 2 2.08 0.8721 3 2 0.7444
519 3 0.58 1.1624 3 3 0.8969
520 2 3.13 0.6437 3 3 0.9577
521 2 2.69 0.6426 3 3 0.8787
522 2 1.00 0.7013 3 3 1.7148
523 2 1.97 0.6233 3 2 0.7728
524 3 2.25 1.0057 3 2 0.7181
525 3 1.00 1.0234 3 2 0.9294
526 2 2.48 0.7723 3 3 0.8529
527 3 1.56 0.9553 3 3 1.2583
528 3 1.48 1.0870 3 2 0.5603
529 3 2.81 1.0546 3 2 1.1207
530 2 0.24 0.7894 3 3 2.4442
531 2 1.87 0.7000 3 2 0.9784
532 3 1.30 1.1009 3 2 0.6917
533 2 1.90 0.5988 3 3 0.5365
534 3 2.21 0.9947 3 2 0.7390
535 2 1.11 0.7385 3 2 1.9180
536 3 2.25 1.0744 3 3 1.0804
537 3 0.58 1.0240 3 3 0.7569
538 3 2.44 1.0064 3 2 0.7663
539 3 1.14 1.0006 3 2 1.6869
540 2 2.35 0.6805 3 3 1.0597
541 3 1.13 0.9757 3 2 0.9522
542 3 0.89 0.9779 3 3 1.4411
543 2 1.73 0.5583 3 3 0.5914
544 2 2.12 0.7384 3 2 0.5350
545 3 2.66 0.9728 3 3 1.1784
546 2 1.58 0.5272 3 2 0.7387
547 2 1.61 0.6429 3 3 1.0451
548 2 3.29 0.7804 3 2 1.1627
549 2 2.42 0.6883 3 3 1.4841
550 3 2.60 1.1900 3 2 0.9284
551 3 1.58 0.9820 3 2 2.1986
552 2 0.91 0.6073 3 2 2.2867
553 2 1.90 0.6527 3 2 0.6664
554 3 2.45 1.0943 3 3 0.6231
555 3 1.38 1.0222 3 3 0.6218
556 2 2.40 0.6767 3 2 0.5887
557 3 1.62 1.0300 3 3 0.9011
558 3 1.75 1.1055 3 3 0.6410
559 2 1.43 0.7396 3 2 0.6065
560 2 2.18 0.7763 3 2 0.7897
561 2 2.29 0.7752 3 3 0.9008
562 2 1.93 0.6742 3 3 1.2883
563 2 2.76 0.6158 3 3 1.3162
564 2 2.83 0.6349 3 2 1.0307
565 2 1.62 0.7936 3 2 0.8852
566 2 1.20 0.6720 3 3 0.7767
567 3 1.10 1.1089 3 2 1.2101
568 2 2.65 0.6205 3 2 0.5623
569 2 1.54 0.5976 3 3 0.7308
570 3 2.58 0.9485 3 3 0.5562
571 2 1.85 0.7361 3 2 0.4776
572 3 1.85 0.9715 3 3 0.3137
573 3 2.77 1.0662 3 2 0.3247
574 2 2.20 0.6801 3 2 0.2715
575 3 1.85 1.0000 3 3 0.2524
576 3 2.56 1.0727 3 2 0.2896
577 3 2.24 1.0724 3 3 0.2455
578 3 2.68 1.1065 3 2 0.2526
579 2 1.14 0.7220 3 2 0.6259
580 3 1.01 1.1203 3 2 0.6167
581 3 2.49 0.9545 3 2 0.4152
582 2 0.85 0.7469 3 2 0.6053
583 3 2.21 1.0277 3 2 0.4213
584 3 1.22 0.9695 3 2 0.8210
585 2 2.32 0.8994 3 2 0.8434
586 3 1.16 0.9406 3 2 0.8813
587 3 1.54 0.8637 3 2 0.4538
588 2 2.25 0.7675 3 3 0.7621
589 3 1.27 1.0216 3 2 0.6276
590 3 3.63 0.9482 3 3 0.7390
591 3 1.28 1.0929 3 3 1.3820
592 3 1.51 0.9350 3 3 0.5571
593 2 1.90 0.6453 3 3 0.6237
594 2 2.15 0.6422 3 3 0.4458
595 3 1.40 1.0474 3 3 0.5886
596 2 3.13 0.6785 3 2 0.6693
597 3 2.45 0.9318 3 3 0.7136
598 2 2.07 0.6514 3 2 0.4452
599 3 1.12 0.9776 3 3 0.7875
600 2 2.79 0.6461 3 2 1.1401
