# Supplementary material for: The effect of training methodology on knowledge representation in categorization
Source: PLoS One. 2017 Aug 28;12(8):e0183904. doi: 10.1371/journal.pone.0183904 (PMC5573135; doi:10.1371/journal.pone.0183904)
Supplement: S1 File — This file contains the raw data from the experiments reported in this manuscript. (ZIP) [file pone.0183904.s001.zip › raw_data/Exp1/AB/rb_xfer_mixed_feedback_2_cond_1_sub_59.dat]

  1 3 2.88 1.0116 2 3 1.3896
  2 3 2.21 0.9947 2 3 0.7659
  3 3 1.51 1.0135 2 4 0.9590
  4 4 1.42 1.5420 2 4 1.0009
  5 2 2.68 0.6820 1 1 0.9940
  6 4 2.27 1.4064 2 3 1.3300
  7 1 2.87 0.4337 1 2 1.1657
  8 2 1.85 0.7361 1 1 1.4479
  9 2 2.48 0.7723 1 1 1.6226
 10 1 2.70 0.3509 1 2 1.4469
 11 2 2.46 0.7122 1 2 0.9886
 12 2 2.12 0.6749 1 2 1.1427
 13 4 1.56 1.4828 2 3 1.0088
 14 4 2.31 1.2955 2 3 0.6405
 15 3 1.77 1.0688 2 4 0.3844
 16 3 1.88 0.8945 2 3 0.9297
 17 2 1.69 0.6952 1 1 0.7335
 18 1 2.38 0.2745 1 2 0.4319
 19 3 1.47 0.9698 2 3 1.8246
 20 1 2.65 0.3121 1 1 0.9032
 21 3 2.45 0.9318 2 4 1.3324
 22 2 2.09 0.5484 1 1 0.8716
 23 1 2.38 0.1613 1 2 0.7892
 24 1 2.37 0.3204 1 2 0.7746
 25 1 1.21 0.3112 1 1 1.1698
 26 1 2.05 0.3400 1 1 0.8831
 27 4 0.49 1.3514 2 4 2.2957
 28 4 1.92 1.3279 2 3 1.0686
 29 2 1.52 0.6765 1 2 1.4344
 30 2 1.97 0.6427 1 2 1.6647
 31 3 2.58 0.9485 2 4 0.8714
 32 4 2.30 1.4760 2 4 0.7967
 33 1 1.00 0.1900 1 1 1.5415
 34 3 1.42 1.0960 2 4 1.2649
 35 2 2.55 0.6575 1 1 1.1994
 36 1 1.90 0.3038 1 2 0.5112
 37 1 2.19 0.2508 1 1 0.7239
 38 3 3.63 0.9531 2 4 1.1695
 39 3 2.49 0.9545 2 4 0.9790
 40 1 2.13 0.3784 1 1 1.1748
 41 4 1.36 1.4291 2 3 1.0146
 42 3 1.98 1.0297 2 3 1.7438
 43 2 2.15 0.6422 1 1 0.6340
 44 4 2.24 1.4088 2 3 4.3058
 45 4 1.30 1.3643 2 4 0.7662
 46 2 2.76 0.6158 1 2 1.4968
 47 3 2.16 0.9763 2 3 1.1571
 48 4 1.51 1.4660 2 4 1.6485
 49 4 0.29 1.3629 2 4 1.5836
 50 1 1.89 0.3469 1 2 1.5935
 51 3 2.11 1.1184 2 3 0.8643
 52 2 2.21 0.6988 1 1 0.9499
 53 2 2.41 0.6167 1 2 3.2895
 54 4 2.65 1.3502 2 99 10.8784
 55 2 2.40 0.6767 1 2 2.7312
 56 1 3.12 0.2976 1 2 0.7749
 57 2 1.82 0.7845 1 2 1.5192
 58 3 2.04 1.1241 2 3 1.1799
 59 1 2.10 0.2831 1 2 1.0926
 60 4 1.20 1.3894 2 4 0.9137
 61 4 2.64 1.5394 2 3 1.2053
 62 1 1.66 0.3101 1 1 1.0622
 63 3 1.76 0.9841 2 3 0.9725
 64 4 1.83 1.4592 2 3 1.3659
 65 1 1.61 0.1956 1 1 1.1273
 66 1 2.93 0.3210 1 2 0.7634
 67 4 1.80 1.3858 2 3 0.6765
 68 1 1.68 0.3576 1 1 0.6019
 69 1 2.51 0.2257 1 2 0.7388
 70 4 1.85 1.3578 2 3 0.5430
 71 3 3.16 1.0076 2 4 0.6903
 72 4 1.78 1.3029 2 3 0.8147
 73 3 1.69 1.1018 2 4 0.3268
 74 3 1.17 1.0777 2 3 0.5935
 75 2 0.68 0.5971 1 1 0.4115
 76 4 2.40 1.5076 2 4 0.4428
 77 4 2.22 1.4124 2 4 0.5942
 78 1 1.97 0.2911 1 1 0.3954
 79 4 0.76 1.3332 2 3 0.8593
 80 1 2.15 0.2376 1 2 0.3462
 81 3 1.99 0.9419 2 3 0.9336
 82 1 0.85 0.3814 1 1 0.6399
 83 2 1.83 0.6448 1 1 0.3665
 84 2 1.73 0.5583 1 2 0.6742
 85 4 1.47 1.4812 2 3 0.5122
 86 1 1.89 0.3212 1 1 0.6439
 87 4 1.84 1.3275 2 4 0.6987
 88 1 1.70 0.3889 1 1 0.4949
 89 2 1.45 0.6138 1 2 0.9552
 90 1 2.45 0.3571 1 1 0.7022
 91 1 2.79 0.3211 1 2 0.6750
 92 1 1.14 0.3149 1 1 0.4248
 93 4 1.88 1.5007 2 4 0.6809
 94 2 2.05 0.7549 1 1 0.6063
 95 1 1.11 0.3017 1 1 0.3673
 96 3 1.55 0.9866 2 3 0.9295
 97 1 2.35 0.2813 1 2 0.9338
 98 2 1.51 0.6381 1 1 0.3702
 99 4 2.29 1.2636 2 3 0.5321
100 4 2.82 1.3875 2 4 0.3765
101 3 1.11 0.9910 2 3 0.6533
102 3 1.96 1.0011 2 4 0.5729
103 4 1.81 1.5355 2 4 0.4638
104 3 2.45 1.0943 2 3 0.7493
105 2 2.03 0.6338 1 1 0.7455
106 1 2.11 0.2623 1 2 0.3000
107 1 3.07 0.1514 1 2 0.2563
108 4 2.14 1.3126 2 3 0.7124
109 2 1.38 0.6372 1 1 0.7880
110 3 1.54 0.8637 2 3 0.9252
111 3 2.77 0.9600 2 3 1.2967
112 3 1.33 0.9942 2 4 0.2220
113 3 0.60 0.9946 2 3 0.3660
114 4 2.14 1.3157 2 4 1.0795
115 4 1.74 1.4487 2 4 0.8544
116 4 1.63 1.4234 2 4 0.7803
117 3 2.15 1.0756 2 4 0.6311
118 2 1.14 0.7220 1 2 1.1343
119 3 0.89 0.9779 2 3 0.7217
120 1 2.12 0.3369 1 1 0.6706
121 1 1.66 0.3249 1 1 0.8458
122 2 3.13 0.6437 1 2 0.5968
123 4 1.67 1.3953 2 3 0.5983
124 1 1.67 0.1766 1 1 1.0236
125 1 1.21 0.3540 1 2 0.9674
126 1 1.31 0.3257 1 1 0.3927
127 1 2.24 0.2099 1 1 0.3701
128 2 1.84 0.6850 1 2 0.3487
129 4 1.55 1.5706 2 3 0.6546
130 4 2.46 1.4183 2 4 0.2617
131 1 1.84 0.2751 1 1 0.9334
132 3 3.63 0.9482 2 4 0.5690
133 2 1.11 0.7385 1 1 1.0027
134 3 1.60 1.0443 2 4 1.0827
135 1 1.88 0.2514 1 2 1.0175
136 3 1.91 1.0578 2 3 2.1774
137 3 2.69 0.9625 2 4 0.5782
138 3 1.93 1.0377 2 3 0.4911
139 1 2.39 0.3219 1 1 0.4889
140 3 1.65 0.9156 2 3 1.6472
141 4 2.28 1.3931 2 3 0.7410
142 1 1.69 0.3962 1 1 0.5922
143 3 2.33 1.1284 2 4 0.6021
144 1 1.66 0.3666 1 1 0.4600
145 3 2.75 1.0975 2 3 0.3229
146 3 1.36 1.0445 2 3 0.3754
147 2 1.96 0.6827 1 1 0.5843
148 3 1.32 0.9211 2 4 0.9943
149 3 1.14 1.0006 2 3 0.3305
150 3 1.38 1.0222 2 3 0.4853
151 2 1.86 0.8093 1 1 0.5713
152 1 0.96 0.3685 1 1 0.9718
153 2 2.29 0.7752 1 2 0.7186
154 4 2.75 1.4245 2 3 0.6101
155 4 1.99 1.2965 2 4 0.4422
156 2 2.98 0.6052 1 2 0.8347
157 3 2.62 1.0502 2 4 0.8098
158 3 1.68 1.0860 2 3 0.6261
159 2 1.65 0.7278 1 1 0.5043
160 1 2.05 0.4041 1 2 0.5567
161 2 1.95 0.7670 1 1 0.4169
162 2 1.00 0.7013 1 2 0.3125
163 1 1.24 0.3545 1 2 0.6682
164 2 2.06 0.6905 1 1 0.7554
165 2 2.30 0.6727 1 2 0.6148
166 1 0.20 0.3023 1 2 0.8631
167 1 1.77 0.2283 1 1 0.3489
168 2 1.85 0.5334 1 2 0.6317
169 1 2.95 0.2980 1 1 0.4874
170 2 1.66 0.6738 1 2 0.3322
171 4 1.01 1.5361 2 3 0.6079
172 4 1.85 1.3875 2 4 0.4170
173 3 1.61 0.9867 2 3 0.9770
174 4 2.53 1.3776 2 4 0.5693
175 3 2.19 1.0319 2 4 0.6449
176 4 0.80 1.4215 2 3 0.4665
177 2 0.83 0.7657 1 1 0.5854
178 3 0.85 1.0236 2 4 0.5147
179 1 2.00 0.3362 1 1 0.5516
180 2 2.35 0.6805 1 1 0.5939
181 1 1.25 0.2947 1 2 0.4510
182 4 2.60 1.3274 2 4 1.2103
183 2 1.73 0.6055 1 1 0.5302
184 2 1.98 0.6690 1 2 0.3505
185 3 2.44 1.0064 2 3 0.9603
186 2 0.94 0.7116 1 1 0.6199
187 4 3.26 1.4724 2 4 0.5793
188 2 0.85 0.7391 1 1 0.6685
189 4 2.16 1.5294 2 3 0.6027
190 2 1.47 0.6518 1 2 0.5088
191 3 1.71 1.0567 2 4 0.5775
192 2 2.49 0.7136 1 1 0.5300
193 2 2.08 0.7147 1 2 0.4145
194 2 2.53 0.6370 1 1 0.8634
195 4 2.01 1.4059 2 4 0.5491
196 4 2.92 1.4418 2 3 1.8104
197 1 2.54 0.3829 1 1 0.6643
198 3 3.02 1.0854 2 4 0.6784
199 1 0.55 0.3363 1 1 0.4443
200 4 1.09 1.3378 2 4 0.3792
201 3 3.78 1.1189 2 3 1.5987
202 3 2.09 1.0885 2 3 0.8469
203 3 1.12 0.9388 2 3 0.4854
204 2 1.50 0.8563 1 2 2.5651
205 4 1.47 1.4461 2 4 0.6773
206 4 2.62 1.3164 2 4 0.5061
207 1 1.29 0.3541 1 1 0.4713
208 1 1.62 0.3228 1 2 0.4293
209 1 1.89 0.2987 1 1 0.7720
210 1 3.26 0.2446 1 2 0.7021
211 1 1.80 0.3177 1 1 0.6919
212 4 2.61 1.4437 2 4 0.5288
213 4 1.16 1.3504 2 4 0.2683
214 3 1.75 1.0629 2 4 0.2420
215 3 1.71 1.0969 2 4 0.3062
216 4 1.09 1.5133 2 4 0.3425
217 2 2.07 0.6514 1 2 0.7863
218 1 1.43 0.2934 1 1 0.4116
219 1 0.69 0.1626 1 2 0.2758
220 2 1.78 0.7397 1 2 0.2247
221 4 2.09 1.4796 2 3 0.5767
222 1 1.59 0.2724 1 1 0.7479
223 4 1.69 1.3901 2 4 0.1097
224 1 0.91 0.3186 1 2 0.3788
225 3 1.67 0.8981 2 3 0.6376
226 2 2.65 0.6205 1 1 0.8358
227 2 2.32 0.8994 1 2 0.4526
228 3 1.47 1.0667 2 3 1.9335
229 3 0.99 1.0989 2 4 0.3276
230 1 0.87 0.4142 1 2 0.9163
231 3 2.75 1.1466 2 4 1.0074
232 4 0.57 1.4767 2 4 0.5445
233 3 2.34 0.9760 2 4 0.5314
234 1 2.84 0.2537 1 2 0.4223
235 2 1.65 0.7820 1 2 0.4397
236 2 0.85 0.7469 1 2 0.3830
237 2 2.12 0.7384 1 2 0.3854
238 2 1.21 0.6200 1 2 0.3213
239 4 0.90 1.4658 2 4 0.5672
240 4 2.26 1.2912 2 4 0.6715
241 2 2.59 0.7434 1 1 0.6555
242 3 2.41 0.9376 2 4 0.6703
243 2 0.73 0.8078 1 2 0.5233
244 3 1.22 0.9695 2 4 0.4786
245 4 0.20 1.5134 2 4 0.2927
246 1 0.98 0.2099 1 1 0.7059
247 1 0.82 0.3098 1 2 1.4635
248 3 2.16 1.0372 2 3 0.5652
249 4 1.31 1.5355 2 3 0.5754
250 2 2.04 0.6159 1 2 0.7543
251 1 2.01 0.2141 1 2 0.4450
252 3 2.60 1.1900 2 3 0.3954
253 4 1.54 1.4399 2 4 0.7176
254 3 1.14 1.0370 2 4 0.5369
255 2 1.60 0.6932 1 2 0.4836
256 2 2.85 0.6521 1 2 0.3290
257 4 2.32 1.4923 2 4 0.6141
258 1 0.70 0.3711 1 2 0.5894
259 4 2.10 1.3932 2 4 0.7989
260 1 2.48 0.1957 1 1 0.3753
261 2 1.94 0.6684 1 1 0.7300
262 1 2.35 0.2671 1 2 0.3813
263 2 0.75 0.6426 1 2 0.6309
264 3 1.16 0.9406 2 3 0.6381
265 4 1.88 1.3020 2 4 0.8709
266 1 2.65 0.2477 1 2 0.8777
267 4 2.67 1.4748 2 3 0.8500
268 3 1.41 1.0376 2 4 0.3600
269 4 1.27 1.3051 2 3 0.9409
270 1 0.95 0.4721 1 2 0.9827
271 3 1.89 1.0169 2 3 1.0001
272 1 1.98 0.3373 1 2 0.9850
273 2 1.70 0.6737 1 1 0.5389
274 3 1.94 1.0645 2 3 0.5112
275 1 1.96 0.2515 1 1 0.4673
276 1 2.64 0.3488 1 1 0.4890
277 4 1.12 1.4342 2 3 0.8699
278 2 1.32 0.6466 1 2 0.9484
279 1 1.67 0.4219 1 2 0.6070
280 1 2.55 0.3801 1 1 0.7451
281 4 1.33 1.3978 2 4 0.2286
282 4 2.27 1.5019 2 4 0.2913
283 1 0.47 0.2982 1 2 1.5126
284 2 1.87 0.7000 1 1 0.8526
285 4 1.14 1.2842 2 4 0.8914
286 4 2.24 1.3698 2 4 0.6233
287 2 2.79 0.6461 1 1 0.4487
288 3 0.58 1.1624 2 4 0.7421
289 2 3.03 0.5818 1 1 0.5770
290 3 0.67 0.9620 2 3 2.3389
291 2 0.20 0.7537 1 2 0.5581
292 2 2.67 0.6730 1 1 0.7763
293 3 1.27 0.9856 2 3 1.2906
294 3 3.25 0.9719 2 3 0.7442
295 2 1.90 0.6453 1 1 0.7068
296 4 2.79 1.5124 2 3 0.8074
297 3 0.55 1.1317 2 3 0.8333
298 4 2.36 1.2798 2 3 0.4792
299 1 1.90 0.2041 1 1 0.8783
300 1 1.09 0.2352 1 1 0.6590
301 4 1.49 1.3739 2 3 0.6257
302 4 3.85 1.3632 2 3 0.6012
303 3 1.70 0.9169 2 3 0.3314
304 2 1.63 0.5063 1 1 0.7181
305 1 1.94 0.2655 1 1 0.3788
306 3 1.92 0.9950 2 3 0.4297
307 4 2.10 1.3896 2 3 0.4054
308 1 2.10 0.1963 1 1 0.2775
309 3 2.47 0.9346 2 3 0.3319
310 3 2.57 1.1428 2 4 1.2230
311 1 1.43 0.2305 1 1 0.6866
312 3 1.18 1.0339 2 4 0.2202
313 2 0.20 0.7060 1 1 0.6760
314 4 0.50 1.3852 2 4 0.3541
315 2 2.31 0.7886 1 1 0.5007
316 4 0.72 1.3434 2 4 0.2819
317 2 1.56 0.6255 1 1 0.7271
318 3 1.36 1.0466 2 3 4.4741
319 1 2.91 0.3345 1 1 0.3198
320 3 1.88 0.9241 2 3 0.4997
321 3 2.26 1.1253 2 3 0.7767
322 1 1.83 0.2465 1 1 0.6742
323 2 1.74 0.7121 1 1 0.5757
324 1 1.60 0.2051 1 1 0.7701
325 3 2.10 0.8869 2 3 0.6755
326 4 1.95 1.4197 2 3 0.6903
327 1 1.52 0.2988 1 1 0.4399
328 3 2.34 0.8418 2 3 0.4941
329 4 2.02 1.4890 2 3 0.5819
330 3 1.23 1.1184 2 4 0.8304
331 1 2.02 0.3300 1 2 0.4133
332 4 1.89 1.2922 2 4 0.7175
333 4 1.94 1.3933 2 4 0.5935
334 4 1.11 1.3364 2 4 0.6266
335 4 2.25 1.3526 2 4 0.4029
336 2 1.15 0.7061 1 2 0.6032
337 4 1.37 1.3572 2 4 0.6688
338 1 2.63 0.3301 1 2 0.5871
339 2 1.58 0.5272 1 2 0.5168
340 3 2.41 1.0063 2 4 0.4809
341 4 1.77 1.4497 2 4 0.4868
342 4 2.78 1.4177 2 4 0.5886
343 1 2.31 0.2926 1 2 0.6387
344 3 1.87 0.9686 2 4 1.1432
345 3 1.12 0.9776 2 4 0.5127
346 4 2.37 1.3651 2 3 0.3823
347 1 2.25 0.2398 1 2 0.2554
348 3 0.71 1.0878 2 3 0.5261
349 1 1.28 0.3991 1 1 0.6101
350 3 1.39 0.9501 2 4 0.6187
351 1 2.14 0.3556 1 1 1.6646
352 1 1.64 0.1826 1 2 0.8541
353 4 1.79 1.4596 2 3 1.0294
354 2 1.71 0.7542 1 1 0.8368
355 4 1.84 1.4883 2 4 0.9563
356 1 1.71 0.2132 1 1 0.8535
357 1 2.72 0.3872 1 2 0.6928
358 4 2.50 1.3709 2 4 0.3701
359 1 1.51 0.4427 1 1 0.6048
360 2 1.93 0.6742 1 1 0.5499
361 2 1.48 0.6872 1 2 0.6417
362 3 2.21 1.0277 2 3 1.3701
363 1 1.96 0.2401 1 2 0.6117
364 2 2.16 0.6176 1 2 0.6036
365 2 2.63 0.8389 1 2 0.4111
366 3 1.97 1.0016 2 3 0.4196
367 2 0.28 0.7445 1 2 0.4202
368 1 1.68 0.1837 1 2 0.4605
369 3 3.14 1.0161 2 3 0.6028
370 3 1.30 1.1009 2 4 0.5796
371 3 2.39 0.9496 2 4 0.4940
372 2 1.83 0.7164 1 2 0.5944
373 3 1.34 1.1219 2 3 0.4589
374 4 2.53 1.4167 2 4 0.4181
375 2 1.83 0.5907 1 2 0.3301
376 4 0.96 1.3636 2 4 0.4303
377 4 2.26 1.3531 2 3 0.6295
378 3 2.28 1.0855 2 3 0.5025
379 3 2.20 1.0301 2 3 0.4341
380 4 1.99 1.4022 2 3 0.4653
381 1 1.77 0.3536 1 1 0.6730
382 4 1.95 1.4170 2 3 0.6474
383 1 1.80 0.3080 1 1 0.5663
384 2 2.88 0.8158 1 1 0.6491
385 1 1.99 0.2737 1 1 0.4964
386 1 1.80 0.3204 1 1 0.3643
387 2 1.97 0.6233 1 1 0.3112
388 1 2.56 0.3672 1 1 0.4116
389 2 1.54 0.5976 1 1 0.3876
390 2 2.43 0.6434 1 2 0.3972
391 2 2.64 0.6588 1 2 0.4232
392 2 2.31 0.6931 1 2 0.4233
393 2 0.70 0.7991 1 2 0.3924
394 4 1.27 1.2794 2 3 0.3928
395 2 2.57 0.6835 1 2 0.5471
396 3 1.21 1.0113 2 3 0.4691
397 2 2.36 0.6867 1 2 0.4355
398 1 1.53 0.2023 1 2 0.3164
399 3 1.57 1.0066 2 3 0.3599
400 1 3.24 0.2412 1 2 0.4269
401 3 3.14 1.0475 2 3 0.6825
402 1 0.52 0.3146 1 2 0.4793
403 3 1.40 1.0474 2 4 0.6530
404 4 0.89 1.4668 2 4 0.3883
405 1 1.61 0.3607 1 1 0.4376
406 4 2.06 1.3779 2 4 0.5328
407 4 2.34 1.3909 2 4 0.2640
408 3 2.52 1.0535 2 4 0.3266
409 3 2.15 1.0332 2 4 0.3287
410 4 2.73 1.2989 2 3 0.3648
411 4 2.99 1.2895 2 3 0.3022
412 4 1.26 1.3442 2 3 1.4197
413 2 0.45 0.6283 1 2 1.6833
414 3 1.60 1.1404 2 3 0.4490
415 3 2.58 1.0947 2 3 0.4703
416 3 2.34 1.0168 2 3 0.5643
417 4 1.51 1.4522 2 3 0.4860
418 1 1.99 0.2656 1 2 0.3157
419 4 2.16 1.4437 2 4 1.3598
420 4 2.54 1.3869 2 4 0.3227
421 2 1.50 0.6657 1 2 0.2616
422 1 2.40 0.3790 1 2 0.2355
423 2 2.87 0.6980 1 1 0.5797
424 3 1.48 1.0870 2 3 0.1641
425 4 1.92 1.3410 2 3 0.1497
426 4 2.27 1.3964 2 3 0.3528
427 3 1.75 1.1413 2 3 0.2428
428 2 2.18 0.7763 1 1 0.2419
429 1 2.38 0.3946 1 1 0.2180
430 4 1.89 1.4029 2 4 0.2982
431 1 1.72 0.3477 1 2 1.2313
432 3 1.97 1.0445 2 3 0.3589
433 1 1.57 0.3119 1 2 0.2583
434 2 1.94 0.6111 1 2 0.2567
435 2 2.25 0.7675 1 2 0.2474
436 4 1.90 1.3338 2 3 1.3897
437 2 2.40 0.8106 1 1 0.4795
438 4 1.15 1.4260 2 3 1.1660
439 4 1.79 1.3128 2 3 0.7206
440 2 3.37 0.7059 1 1 0.3635
441 3 0.58 1.0240 2 3 0.7590
442 2 2.25 0.6668 1 1 0.4724
443 4 3.39 1.4912 2 3 0.4548
444 4 1.40 1.4148 2 3 0.5335
445 1 2.21 0.3055 1 1 0.4341
446 2 1.95 0.6287 1 1 1.0336
447 4 2.33 1.4356 2 3 0.9447
448 1 0.79 0.3786 1 1 0.5776
449 1 3.03 0.3473 1 1 0.3158
450 2 2.20 0.6801 1 2 0.3522
451 2 1.63 0.6075 1 2 0.5565
452 3 1.58 0.9820 2 4 0.4634
453 4 1.73 1.4543 2 4 0.7021
454 2 2.62 0.6511 1 2 0.5142
455 3 2.81 1.0546 2 4 0.2546
456 2 0.97 0.6632 1 1 0.2937
457 1 2.06 0.5073 1 1 0.4918
458 3 1.62 1.0300 2 4 0.3456
459 2 1.67 0.5153 1 1 0.2119
460 3 1.31 1.1449 2 4 0.4124
461 3 1.00 1.0234 2 3 0.9911
462 2 1.43 0.7396 1 1 0.4151
463 4 3.00 1.4175 2 3 0.7997
464 4 2.02 1.4231 2 3 0.6481
465 1 2.49 0.2936 1 1 0.9670
466 4 2.71 1.3013 2 3 0.6730
467 2 2.46 0.6278 1 2 0.4859
468 4 1.98 1.5266 2 3 0.4039
469 2 0.91 0.6073 1 2 0.5164
470 4 2.38 1.3801 2 3 0.5434
471 2 1.90 0.5988 1 2 0.8101
472 4 2.49 1.4666 2 3 0.4834
473 3 2.77 1.0662 2 3 1.5863
474 2 3.13 0.6785 1 1 1.0033
475 2 1.76 0.6131 1 1 1.7315
476 1 2.96 0.3155 1 1 0.6940
477 2 2.71 0.6869 1 1 0.2833
478 3 0.85 0.9204 2 3 0.7613
479 3 1.65 1.0098 2 4 0.7076
480 3 1.85 0.9715 2 4 0.9843
481 1 2.71 0.2802 1 2 0.3623
482 2 1.95 0.8272 1 1 0.4125
483 1 1.45 0.2769 1 2 0.8055
484 2 1.50 0.6326 1 1 1.2383
485 1 3.06 0.3526 1 1 0.7985
486 2 1.34 0.5800 1 1 0.7261
487 4 3.09 1.3473 2 3 0.5295
488 2 2.83 0.6349 1 1 0.4931
489 1 2.03 0.3642 1 1 0.5055
490 1 1.91 0.2917 1 1 0.2789
491 4 1.69 1.4037 2 3 0.4364
492 2 2.26 0.7508 1 1 0.6357
493 3 1.68 1.0321 2 3 0.5086
494 3 2.13 1.0685 2 3 0.4315
495 3 1.95 1.0594 2 3 0.3352
496 3 3.03 1.1195 2 3 0.4985
497 1 2.86 0.2775 1 1 0.4397
498 4 1.49 1.3250 2 3 0.4063
499 2 3.08 0.7375 1 1 0.5353
500 3 1.51 0.9350 2 3 0.4989
501 2 2.43 0.7126 3 3 0.5317
502 2 0.75 0.6653 3 2 1.0149
503 2 2.31 0.6637 3 3 0.5748
504 3 2.29 1.0043 3 2 0.6551
505 2 2.15 0.6716 3 2 0.4680
506 3 1.01 1.1203 3 2 0.4322
507 3 2.19 1.0708 3 2 0.3505
508 2 1.53 0.5421 3 3 0.3049
509 2 1.25 0.7049 3 2 0.2755
510 3 1.90 1.1569 3 2 0.0342
511 3 2.25 1.0744 3 2 0.3274
512 2 2.72 0.6993 3 2 0.2661
513 3 2.16 1.0791 3 3 0.3109
514 3 1.41 1.1003 3 3 0.2664
515 3 1.22 1.0267 3 2 0.2963
516 3 1.57 1.0262 3 3 0.2522
517 3 2.24 1.0724 3 3 0.2740
518 3 1.75 1.1055 3 3 0.3759
519 2 1.55 0.6765 3 2 0.2243
520 2 2.23 0.7347 3 3 0.2715
521 2 2.73 0.6099 3 3 0.2591
522 2 2.81 0.6586 3 3 0.2907
523 2 1.70 0.6957 3 2 0.3587
524 3 1.10 1.1089 3 3 0.2396
525 3 1.56 0.9946 3 3 0.3101
526 3 2.07 1.0440 3 3 0.4808
527 3 1.82 1.0618 3 2 0.5416
528 3 1.36 0.9232 3 2 0.7202
529 2 1.84 0.7034 3 2 0.4199
530 2 2.42 0.6883 3 3 0.4348
531 2 1.57 0.6980 3 2 1.1043
532 3 2.68 1.1065 3 3 0.6274
533 3 1.27 1.0216 3 2 0.6675
534 2 1.11 0.5499 3 2 0.4731
535 3 1.85 1.0000 3 3 0.2855
536 2 1.89 0.7053 3 2 0.7306
537 2 1.95 0.7221 3 3 0.8201
538 2 3.19 0.6619 3 3 0.3235
539 3 1.97 1.1531 3 3 0.3099
540 3 2.62 0.9856 3 3 0.2502
541 3 0.72 1.0300 3 2 0.3437
542 3 1.72 1.1195 3 3 0.3289
543 3 2.58 0.9897 3 3 0.5402
544 2 0.97 0.7164 3 3 1.1747
545 2 1.29 0.6731 3 2 0.6562
546 3 3.08 1.0859 3 3 0.5178
547 3 1.79 1.0360 3 2 0.5204
548 2 3.09 0.7464 3 3 0.2758
549 2 1.60 0.6308 3 3 0.3201
550 2 3.29 0.7804 3 3 0.2036
551 3 1.42 1.0909 3 3 0.6823
552 3 1.56 0.9553 3 3 0.3344
553 3 1.50 0.9528 3 3 0.2811
554 2 2.25 0.7893 3 3 0.3653
555 3 2.56 1.0727 3 3 0.4391
556 2 1.89 0.6094 3 3 0.4212
557 2 2.75 0.6966 3 3 0.4836
558 2 1.10 0.7184 3 2 0.3593
559 2 1.20 0.6720 3 2 0.4651
560 2 1.98 0.6402 3 2 0.3576
561 3 1.72 1.0099 3 2 0.5427
562 2 2.46 0.7811 3 3 0.3463
563 2 2.41 0.6376 3 3 0.2920
564 3 1.78 1.1250 3 2 0.4083
565 2 1.90 0.6527 3 3 0.3203
566 2 2.69 0.6426 3 3 0.3075
567 2 2.12 0.6343 3 3 0.5504
568 3 2.99 0.9615 3 2 1.3041
569 3 2.66 0.9728 3 2 1.0277
570 2 0.73 0.7321 3 3 0.9468
571 3 2.38 0.8761 3 2 0.9245
572 3 2.31 0.9612 3 3 0.6392
573 3 1.28 1.0929 3 2 0.7176
574 3 3.05 1.0371 3 3 0.5921
575 2 2.38 0.6466 3 2 0.6646
576 3 3.46 0.9941 3 2 0.8364
577 2 1.28 0.6088 3 3 0.8130
578 3 2.05 1.1482 3 3 0.7156
579 2 1.61 0.6429 3 3 1.2075
580 2 1.72 0.6455 3 3 0.6622
581 3 1.75 0.9555 3 3 0.6187
582 3 2.25 1.0057 3 3 0.5781
583 3 3.22 1.1227 3 3 0.6033
584 2 2.53 0.7831 3 2 0.9218
585 2 0.97 0.6969 3 3 0.7096
586 2 1.75 0.6628 3 2 0.8989
587 3 1.13 0.9757 3 3 0.7350
588 2 1.62 0.7936 3 2 1.4011
589 2 2.32 0.6200 3 2 0.9214
590 2 2.76 0.5945 3 2 0.7646
591 2 1.29 0.5842 3 3 0.7406
592 3 2.86 0.8874 3 2 0.9590
593 3 2.12 0.9780 3 3 0.5844
594 2 2.33 0.7096 3 3 0.7054
595 2 2.08 0.8721 3 2 0.6679
596 3 1.10 0.9355 3 3 0.6573
597 2 0.24 0.7894 3 2 0.6950
598 3 2.29 0.9998 3 3 0.8594
599 3 1.88 1.0319 3 3 1.6088
600 3 2.16 1.1799 3 3 0.8482
