# Supplementary material for: The effect of training methodology on knowledge representation in categorization
Source: PLoS One. 2017 Aug 28;12(8):e0183904. doi: 10.1371/journal.pone.0183904 (PMC5573135; doi:10.1371/journal.pone.0183904)
Supplement: S1 File — This file contains the raw data from the experiments reported in this manuscript. (ZIP) [file pone.0183904.s001.zip › raw_data/Exp1/AB/rb_xfer_mixed_feedback_2_cond_1_sub_60.dat]

  1 4 1.88 1.3020 2 4 2.8677
  2 3 1.00 1.0234 2 3 1.9227
  3 1 1.66 0.3666 1 1 1.5027
  4 1 1.66 0.3101 1 2 0.7318
  5 4 2.49 1.4666 2 4 1.7199
  6 3 2.60 1.1900 2 4 1.4213
  7 3 0.72 1.0300 2 3 1.1016
  8 2 1.85 0.7361 1 1 2.7151
  9 3 1.93 1.0377 2 4 2.6711
 10 3 2.62 0.9856 2 3 0.9576
 11 1 1.60 0.2051 1 2 0.9697
 12 1 1.11 0.3017 1 1 0.6035
 13 1 2.84 0.2537 1 2 3.0140
 14 4 2.92 1.4418 2 4 3.1502
 15 3 2.75 1.1466 2 3 1.3217
 16 1 2.10 0.2831 1 1 1.6618
 17 1 1.80 0.3177 1 2 0.6120
 18 2 2.79 0.6461 1 1 1.7724
 19 2 1.55 0.6765 1 2 1.2001
 20 3 1.77 1.0688 2 4 2.1466
 21 2 2.63 0.8389 1 1 2.1893
 22 1 1.89 0.3469 1 2 1.5835
 23 2 2.07 0.6514 1 1 1.4917
 24 1 2.56 0.3672 1 2 0.5920
 25 2 1.57 0.6980 1 1 0.4478
 26 1 1.80 0.3080 1 2 0.4872
 27 1 1.53 0.2023 1 1 0.5401
 28 1 2.00 0.3362 1 2 1.1193
 29 3 2.19 1.0319 2 4 2.0037
 30 1 1.68 0.3576 1 1 1.4682
 31 3 1.60 1.0443 2 3 1.5627
 32 2 2.12 0.6749 1 1 1.0525
 33 3 2.31 0.9612 2 3 2.6034
 34 3 1.95 1.0594 2 3 1.1554
 35 1 2.11 0.2623 1 1 1.9679
 36 2 0.68 0.5971 1 2 1.8806
 37 2 1.93 0.6742 1 1 1.8147
 38 2 1.89 0.7053 1 2 1.0866
 39 3 1.91 1.0578 2 3 1.3318
 40 3 1.88 0.9241 2 3 1.7666
 41 1 0.20 0.3023 1 2 2.8889
 42 2 2.05 0.7549 1 1 1.0628
 43 3 1.97 1.0016 2 3 1.4282
 44 1 2.40 0.3790 1 1 4.2998
 45 3 3.14 1.0475 2 3 1.3917
 46 1 0.79 0.3786 1 1 1.3296
 47 2 2.32 0.6200 1 1 1.5318
 48 3 1.58 0.9820 2 99 6.7598
 49 2 1.29 0.5842 1 1 2.7124
 50 3 1.32 0.9211 2 3 1.3643
 51 2 2.12 0.7384 1 1 1.2736
 52 2 1.11 0.7385 1 2 0.6319
 53 4 1.95 1.4170 2 3 1.2952
 54 4 2.61 1.4437 2 3 1.4833
 55 3 2.20 1.0301 2 3 1.2010
 56 4 2.14 1.3126 2 4 1.1615
 57 3 1.27 1.0216 2 3 2.4837
 58 2 2.08 0.8721 1 1 0.9997
 59 1 1.84 0.2751 1 2 0.9766
 60 4 1.95 1.4197 2 4 1.5939
 61 2 2.16 0.6176 1 1 1.1547
 62 4 3.85 1.3632 2 3 1.2136
 63 3 2.26 1.1253 2 4 0.7810
 64 3 2.29 1.0043 2 3 1.1425
 65 1 1.77 0.2283 1 1 2.6010
 66 2 2.41 0.6167 1 2 1.8987
 67 1 0.52 0.3146 1 2 1.4555
 68 4 2.62 1.3164 2 3 2.7818
 69 3 1.75 1.1413 2 4 0.6715
 70 2 2.25 0.7675 1 1 0.5828
 71 4 3.00 1.4175 2 4 2.0566
 72 2 1.97 0.6427 1 2 2.2626
 73 1 2.35 0.2671 1 1 0.9728
 74 1 2.48 0.1957 1 1 1.1258
 75 4 1.27 1.2794 2 3 2.9866
 76 2 2.15 0.6422 1 1 1.9722
 77 4 1.30 1.3643 2 3 1.5412
 78 2 0.28 0.7445 1 1 2.5846
 79 1 1.99 0.2737 1 1 1.2898
 80 4 2.02 1.4890 2 3 1.4392
 81 3 2.33 1.1284 2 4 1.1424
 82 4 3.26 1.4724 2 4 0.8655
 83 2 1.00 0.7013 1 2 1.7280
 84 4 2.10 1.3896 2 4 2.0598
 85 2 1.94 0.6684 1 2 3.4431
 86 3 3.16 1.0076 2 3 2.2655
 87 1 2.70 0.3509 1 1 1.5593
 88 4 0.80 1.4215 2 4 2.4181
 89 4 1.90 1.3338 2 3 1.6185
 90 2 0.97 0.6969 1 2 3.1136
 91 2 1.28 0.6088 1 1 1.1901
 92 3 1.36 1.0466 2 3 2.3040
 93 2 2.83 0.6349 1 1 1.7726
 94 4 2.29 1.2636 2 4 2.1818
 95 4 2.26 1.2912 2 4 3.0787
 96 1 2.87 0.4337 1 1 1.3163
 97 3 2.34 0.8418 2 3 1.4723
 98 3 2.10 0.8869 2 4 3.2946
 99 3 1.36 0.9232 2 3 2.1791
100 2 2.32 0.8994 1 2 1.2445
101 2 1.83 0.7164 1 1 4.9517
102 2 1.98 0.6402 1 2 1.5707
103 3 1.11 0.9910 2 4 2.2213
104 1 0.82 0.3098 1 1 0.7174
105 1 0.87 0.4142 1 1 1.8484
106 1 2.13 0.3784 1 1 1.0002
107 2 1.98 0.6690 1 1 1.7286
108 3 2.38 0.8761 2 3 0.9882
109 3 1.50 0.9528 2 3 1.2854
110 3 1.79 1.0360 2 4 0.6268
111 2 1.60 0.6932 1 1 2.8738
112 2 2.68 0.6820 1 1 0.9769
113 2 1.70 0.6737 1 2 0.7686
114 3 1.41 1.1003 2 3 1.1704
115 2 1.83 0.6448 1 2 0.7799
116 1 1.45 0.2769 1 1 1.4936
117 3 1.89 1.0169 2 3 1.4917
118 1 2.63 0.3301 1 1 1.2417
119 1 2.19 0.2508 1 1 0.8882
120 4 2.82 1.3875 2 3 2.1339
121 2 1.38 0.6372 1 1 1.1841
122 4 1.77 1.4497 2 4 0.9375
123 2 2.30 0.6727 1 1 1.5021
124 2 2.25 0.6668 1 2 1.6908
125 1 0.55 0.3363 1 1 3.8494
126 3 2.58 0.9485 2 3 0.9683
127 2 2.72 0.6993 1 2 1.7619
128 1 2.91 0.3345 1 1 1.2920
129 2 2.57 0.6835 1 1 2.9051
130 2 2.43 0.7126 1 99 6.2702
131 4 3.39 1.4912 2 3 1.1551
132 1 2.38 0.1613 1 1 0.7883
133 3 2.12 0.9780 2 4 1.1288
134 1 2.86 0.2775 1 1 1.8439
135 2 0.75 0.6653 1 2 2.1078
136 2 1.69 0.6952 1 1 0.8314
137 1 1.64 0.1826 1 2 0.8139
138 2 2.04 0.6159 1 1 0.5351
139 3 0.58 1.1624 2 3 0.9477
140 1 1.21 0.3540 1 2 1.0461
141 4 1.55 1.5706 2 3 1.2057
142 1 2.55 0.3801 1 1 1.3735
143 2 1.95 0.7221 1 1 3.9284
144 3 1.97 1.1531 2 4 1.0027
145 3 1.72 1.0099 2 3 1.4926
146 2 2.59 0.7434 1 1 1.2251
147 3 1.33 0.9942 2 4 0.8901
148 4 1.94 1.3933 2 3 0.7588
149 1 1.61 0.1956 1 2 0.7536
150 4 2.75 1.4245 2 3 1.1093
151 2 1.75 0.6628 1 1 1.2153
152 4 0.50 1.3852 2 3 4.4242
153 1 0.85 0.3814 1 1 0.9759
154 2 2.62 0.6511 1 2 1.2200
155 4 1.67 1.3953 2 3 0.6267
156 2 1.65 0.7820 1 1 0.4262
157 1 0.70 0.3711 1 2 1.4508
158 1 2.06 0.5073 1 1 1.3367
159 1 1.00 0.1900 1 1 1.0525
160 4 1.73 1.4543 2 3 0.8612
161 4 1.81 1.5355 2 4 1.3634
162 3 1.18 1.0339 2 3 0.8452
163 2 1.29 0.6731 1 2 2.2447
164 3 1.78 1.1250 2 4 2.0196
165 3 2.41 0.9376 2 3 0.7649
166 3 1.88 1.0319 2 4 0.6141
167 2 1.97 0.6233 1 2 0.9667
168 4 1.89 1.4029 2 3 1.2245
169 3 2.34 1.0168 2 3 0.9290
170 4 2.16 1.4437 2 4 2.2047
171 4 1.01 1.5361 2 3 3.6459
172 4 1.74 1.4487 2 4 1.5889
173 2 1.50 0.8563 1 1 2.7891
174 3 1.01 1.1203 2 4 0.7763
175 1 1.98 0.3373 1 1 2.8668
176 1 2.05 0.3400 1 2 2.3770
177 1 2.37 0.3204 1 1 2.2991
178 3 1.51 1.0135 2 4 4.0641
179 1 2.31 0.2926 1 1 3.1331
180 1 1.68 0.1837 1 1 2.8809
181 1 1.94 0.2655 1 2 1.5916
182 4 1.79 1.3128 2 3 1.2329
183 4 2.02 1.4231 2 4 0.6239
184 1 1.89 0.3212 1 1 1.0338
185 3 1.34 1.1219 2 4 0.8732
186 1 1.90 0.3038 1 1 1.0554
187 1 2.02 0.3300 1 1 0.6712
188 1 2.38 0.3946 1 1 3.1341
189 4 1.89 1.2922 2 4 2.4810
190 2 2.81 0.6586 1 1 1.3984
191 2 1.21 0.6200 1 1 1.0629
192 1 3.26 0.2446 1 1 1.7405
193 2 1.95 0.7670 1 2 1.0245
194 3 1.98 1.0297 2 4 1.3447
195 4 2.64 1.5394 2 3 1.0922
196 3 1.67 0.8981 2 3 1.8016
197 1 1.83 0.2465 1 1 1.6036
198 3 1.85 1.0000 2 4 1.5733
199 3 3.02 1.0854 2 3 1.4631
200 4 1.99 1.2965 2 3 2.3886
201 2 1.90 0.6453 1 1 1.5717
202 3 2.28 1.0855 2 4 0.8796
203 4 0.89 1.4668 2 3 2.4919
204 4 1.51 1.4660 2 4 2.4661
205 3 0.71 1.0878 2 3 1.4797
206 3 3.78 1.1189 2 3 1.6770
207 4 1.69 1.3901 2 3 2.0035
208 4 2.22 1.4124 2 3 1.3792
209 2 0.24 0.7894 1 2 4.3003
210 1 2.49 0.2936 1 1 3.0329
211 2 2.25 0.7893 1 2 2.2965
212 1 1.09 0.2352 1 1 1.6857
213 1 1.31 0.3257 1 2 1.5311
214 2 2.12 0.6343 1 1 1.5978
215 4 1.99 1.4022 2 4 3.4391
216 3 2.15 1.0756 2 3 1.5103
217 1 1.66 0.3249 1 1 1.9225
218 1 1.67 0.4219 1 1 2.5749
219 3 1.41 1.0376 2 3 3.3850
220 3 2.77 1.0662 2 4 1.7946
221 1 1.97 0.2911 1 1 1.5554
222 4 2.34 1.3909 2 4 1.4394
223 2 2.76 0.6158 1 2 2.7986
224 3 1.99 0.9419 2 4 1.6469
225 4 1.69 1.4037 2 3 1.6698
226 4 1.42 1.5420 2 4 2.2920
227 3 1.97 1.0445 2 3 1.5218
228 1 1.72 0.3477 1 1 1.2621
229 3 1.10 0.9355 2 4 1.5470
230 4 2.53 1.3776 2 4 2.2474
231 3 1.14 1.0370 2 4 1.8619
232 4 1.37 1.3572 2 3 1.1729
233 4 2.79 1.5124 2 4 1.7121
234 4 1.14 1.2842 2 3 1.4126
235 3 2.19 1.0708 2 3 1.9175
236 3 2.68 1.1065 2 3 1.2576
237 1 1.99 0.2656 1 1 1.2964
238 4 2.31 1.2955 2 3 1.8219
239 4 1.09 1.3378 2 4 1.5413
240 1 2.64 0.3488 1 1 1.3699
241 4 1.12 1.4342 2 4 1.7074
242 1 1.96 0.2515 1 1 1.1352
243 3 2.16 1.1799 2 4 1.7790
244 2 2.53 0.7831 1 2 1.4051
245 1 2.39 0.3219 1 1 1.5013
246 2 1.32 0.6466 1 2 1.4828
247 1 2.51 0.2257 1 1 1.0798
248 2 0.97 0.6632 1 2 1.4694
249 1 0.96 0.3685 1 1 1.1871
250 2 2.64 0.6588 1 2 2.7645
251 1 2.14 0.3556 1 1 1.2321
252 3 1.82 1.0618 2 3 2.0077
253 4 1.98 1.5266 2 4 1.2242
254 1 2.93 0.3210 1 1 1.9202
255 2 1.60 0.6308 1 2 1.5722
256 1 2.10 0.1963 1 1 1.1980
257 1 2.25 0.2398 1 1 0.9833
258 4 1.92 1.3279 2 4 3.6252
259 2 2.85 0.6521 1 2 2.0328
260 4 1.84 1.4883 2 4 2.4328
261 1 2.24 0.2099 1 1 1.2001
262 4 2.54 1.3869 2 4 1.5045
263 1 1.71 0.2132 1 1 1.2925
264 4 0.57 1.4767 2 4 1.9301
265 2 1.50 0.6326 1 1 1.1655
266 4 2.27 1.3964 2 4 2.1119
267 2 1.14 0.7220 1 1 1.3875
268 3 1.51 0.9350 2 3 2.5484
269 4 1.54 1.4399 2 3 1.1677
270 1 1.61 0.3607 1 1 1.1618
271 3 3.22 1.1227 2 4 1.9568
272 3 1.42 1.0960 2 3 1.4386
273 4 0.96 1.3636 2 4 1.4379
274 3 0.85 1.0236 2 3 2.3189
275 2 1.50 0.6657 1 1 1.0331
276 4 2.78 1.4177 2 4 2.7700
277 1 1.96 0.2401 1 1 1.2843
278 1 3.03 0.3473 1 1 1.4173
279 4 3.09 1.3473 2 4 1.6173
280 4 2.71 1.3013 2 4 2.1309
281 3 2.62 1.0502 2 4 1.3260
282 4 1.92 1.3410 2 4 2.9404
283 3 1.42 1.0909 2 3 1.1488
284 1 2.79 0.3211 1 2 2.0717
285 3 1.12 0.9776 2 3 2.6131
286 1 1.91 0.2917 1 1 0.4298
287 2 2.09 0.5484 1 2 1.1649
288 1 1.51 0.4427 1 1 0.8231
289 1 2.54 0.3829 1 1 0.9437
290 3 3.03 1.1195 2 3 0.9779
291 1 1.70 0.3889 1 1 1.0048
292 3 1.75 0.9555 2 4 1.2609
293 1 1.52 0.2988 1 1 1.4277
294 1 0.47 0.2982 1 1 1.5548
295 2 2.73 0.6099 1 2 1.3821
296 4 1.31 1.5355 2 4 1.2707
297 4 2.38 1.3801 2 4 1.4932
298 2 1.53 0.5421 1 1 1.6582
299 2 3.08 0.7375 1 2 1.1444
300 2 1.71 0.7542 1 2 1.1947
301 2 0.73 0.7321 1 1 1.0538
302 4 0.49 1.3514 2 4 0.5251
303 1 2.72 0.3872 1 2 0.6101
304 3 2.77 0.9600 2 4 0.5301
305 3 1.92 0.9950 2 3 0.4122
306 4 0.29 1.3629 2 4 1.2935
307 4 1.36 1.4291 2 3 0.8811
308 4 1.80 1.3858 2 4 0.9978
309 3 1.56 0.9946 2 3 1.4473
310 2 1.47 0.6518 1 1 0.8378
311 2 1.61 0.6429 1 2 0.4299
312 4 1.09 1.5133 2 4 1.1334
313 3 1.17 1.0777 2 3 1.1755
314 4 0.72 1.3434 2 3 1.4193
315 3 1.87 0.9686 2 4 4.3066
316 3 1.54 0.8637 2 3 1.9922
317 3 2.88 1.0116 2 4 1.4805
318 2 0.20 0.7537 1 2 1.9102
319 1 2.12 0.3369 1 1 1.1549
320 1 2.96 0.3155 1 2 2.5574
321 3 0.99 1.0989 2 4 4.8244
322 2 1.73 0.5583 1 1 4.3365
323 2 1.67 0.5153 1 1 3.5480
324 4 1.47 1.4812 2 3 1.8080
325 4 1.40 1.4148 2 4 1.2887
326 4 2.37 1.3651 2 3 0.9908
327 1 1.62 0.3228 1 1 4.1031
328 4 1.85 1.3875 2 4 2.6042
329 4 2.73 1.2989 2 3 3.8695
330 4 2.60 1.3274 2 99 5.7715
331 4 2.06 1.3779 2 4 0.8118
332 4 2.46 1.4183 2 3 1.2854
333 4 2.01 1.4059 2 4 1.5867
334 1 1.25 0.2947 1 1 0.7792
335 4 2.99 1.2895 2 4 1.3231
336 2 1.95 0.6287 1 99 5.4416
337 3 1.56 0.9553 2 4 3.0479
338 1 1.77 0.3536 1 99 5.6295
339 2 3.09 0.7464 1 2 1.4763
340 4 2.26 1.3531 2 99 9.0663
341 2 3.03 0.5818 1 1 2.1029
342 2 2.48 0.7723 1 2 1.8593
343 4 1.84 1.3275 2 4 2.2497
344 2 2.76 0.5945 1 1 2.3436
345 1 1.90 0.2041 1 2 2.8027
346 4 0.20 1.5134 2 4 4.8512
347 2 3.29 0.7804 1 1 1.1386
348 3 1.60 1.1404 2 4 3.1421
349 1 1.24 0.3545 1 2 0.3774
350 4 2.24 1.4088 2 3 2.1560
351 3 1.94 1.0645 2 4 2.3465
352 3 3.05 1.0371 2 3 1.1493
353 3 1.47 1.0667 2 3 2.0807
354 2 2.46 0.7122 1 1 0.5969
355 4 2.27 1.4064 2 3 0.6622
356 3 1.96 1.0011 2 4 0.9246
357 2 1.25 0.7049 1 1 0.3440
358 2 2.21 0.6988 1 1 0.1066
359 4 1.63 1.4234 2 4 0.1602
360 1 1.43 0.2934 1 1 0.1128
361 3 2.07 1.0440 2 4 0.0293
362 2 2.98 0.6052 1 1 0.0686
363 4 1.20 1.3894 2 4 0.1068
364 4 2.33 1.4356 2 3 0.9115
365 3 1.27 0.9856 2 3 0.7557
366 3 1.48 1.0870 2 3 0.1269
367 3 1.62 1.0300 2 3 0.0416
368 2 0.20 0.7060 1 1 0.4496
369 4 2.14 1.3157 2 4 0.7360
370 2 2.31 0.7886 1 1 0.0760
371 3 1.21 1.0113 2 3 0.7057
372 4 2.09 1.4796 2 4 1.1427
373 3 1.16 0.9406 2 3 0.3461
374 3 2.66 0.9728 2 3 0.5880
375 3 2.45 1.0943 2 3 0.3660
376 1 1.67 0.1766 1 1 1.0967
377 4 1.88 1.5007 2 3 0.6765
378 4 1.16 1.3504 2 3 0.4815
379 1 2.95 0.2980 1 1 1.0391
380 2 1.11 0.5499 1 1 1.0626
381 1 2.38 0.2745 1 1 0.8287
382 1 1.69 0.3962 1 1 0.6360
383 2 1.78 0.7397 1 1 0.2752
384 2 1.84 0.6850 1 2 0.5778
385 3 2.58 1.0947 2 3 0.8445
386 4 0.90 1.4658 2 3 0.7378
387 3 0.60 0.9946 2 3 1.0465
388 1 1.28 0.3991 1 1 0.9091
389 1 1.88 0.2514 1 2 0.8123
390 3 2.25 1.0057 2 4 1.1878
391 3 2.44 1.0064 2 3 0.7977
392 2 1.65 0.7278 1 2 0.4851
393 4 1.15 1.4260 2 4 0.0917
394 3 2.21 1.0277 2 3 0.0400
395 2 2.26 0.7508 1 1 0.8415
396 3 2.04 1.1241 2 3 0.1210
397 4 2.28 1.3931 2 3 1.0375
398 2 1.20 0.6720 1 2 0.0364
399 4 2.25 1.3526 2 4 0.0354
400 2 2.53 0.6370 1 2 0.9731
401 2 1.52 0.6765 1 1 0.6238
402 2 2.20 0.6801 1 2 0.0145
403 4 1.51 1.4522 2 4 0.6716
404 2 1.43 0.7396 1 1 0.1098
405 3 2.58 0.9897 2 3 0.5309
406 3 2.56 1.0727 2 3 0.9419
407 4 2.53 1.4167 2 3 0.0409
408 4 1.33 1.3978 2 4 0.0814
409 3 1.40 1.0474 2 3 0.6300
410 2 0.94 0.7116 1 1 0.0224
411 3 1.85 0.9715 2 4 0.0147
412 3 1.75 1.0629 2 3 0.0141
413 1 1.89 0.2987 1 2 0.1988
414 2 2.43 0.6434 1 2 0.2154
415 1 0.95 0.4721 1 1 0.7929
416 1 1.29 0.3541 1 2 0.3942
417 1 3.12 0.2976 1 2 0.3692
418 4 2.65 1.3502 2 4 0.1233
419 2 1.87 0.7000 1 1 0.1665
420 3 1.71 1.0969 2 3 0.1864
421 1 1.80 0.3204 1 2 0.4196
422 1 3.24 0.2412 1 2 0.3161
423 3 1.68 1.0321 2 3 0.4873
424 3 1.57 1.0262 2 4 1.3324
425 4 2.24 1.3698 2 4 0.4800
426 4 1.79 1.4596 2 4 0.0453
427 3 3.25 0.9719 2 4 0.0613
428 1 2.15 0.2376 1 2 0.3155
429 2 1.86 0.8093 1 1 0.0423
430 3 1.12 0.9388 2 3 0.4387
431 3 1.55 0.9866 2 4 0.3833
432 4 1.49 1.3739 2 4 1.1455
433 2 2.67 0.6730 1 1 1.8766
434 3 1.14 1.0006 2 4 3.2745
435 4 2.27 1.5019 2 4 0.2103
436 4 1.56 1.4828 2 3 1.5227
437 2 2.49 0.7136 1 1 4.3256
438 1 1.43 0.2305 1 2 0.6262
439 4 2.36 1.2798 2 3 0.4578
440 4 2.40 1.5076 2 4 0.9047
441 3 2.16 1.0372 2 4 0.1733
442 1 0.98 0.2099 1 1 2.7257
443 1 2.05 0.4041 1 1 0.1141
444 1 2.65 0.2477 1 1 0.7183
445 2 1.89 0.6094 1 1 0.2654
446 4 1.47 1.4461 2 4 0.5370
447 1 2.45 0.3571 1 2 0.6762
448 4 1.49 1.3250 2 4 1.0258
449 4 1.78 1.3029 2 3 4.5287
450 1 0.69 0.1626 1 1 0.5103
451 3 2.49 0.9545 2 4 0.0786
452 1 2.65 0.3121 1 2 1.0925
453 2 2.40 0.6767 1 99 6.1476
454 3 2.86 0.8874 2 3 1.9233
455 4 1.27 1.3051 2 3 1.0078
456 2 2.29 0.7752 1 1 1.3389
457 2 2.33 0.7096 1 2 1.3727
458 4 1.85 1.3578 2 4 0.6950
459 2 1.76 0.6131 1 2 0.0274
460 1 3.06 0.3526 1 2 0.3230
461 3 2.75 1.0975 2 4 0.4792
462 4 2.32 1.4923 2 3 0.2855
463 1 2.21 0.3055 1 2 0.0748
464 2 1.56 0.6255 1 1 0.1937
465 4 2.50 1.3709 2 4 0.2901
466 1 1.59 0.2724 1 2 0.1992
467 2 1.10 0.7184 1 2 0.7771
468 2 2.31 0.6637 1 2 0.8022
469 1 2.01 0.2141 1 1 0.1169
470 1 2.71 0.2802 1 1 0.9537
471 4 2.67 1.4748 2 4 0.7867
472 2 2.06 0.6905 1 2 0.2455
473 1 3.07 0.1514 1 1 0.8860
474 4 1.26 1.3442 2 3 0.5453
475 2 2.03 0.6338 1 1 1.4060
476 3 2.05 1.1482 2 4 0.9902
477 3 2.39 0.9496 2 4 0.7832
478 2 1.45 0.6138 1 1 0.2878
479 1 2.03 0.3642 1 1 0.3090
480 2 1.63 0.5063 1 1 0.5289
481 4 2.10 1.3932 2 4 0.6701
482 3 3.63 0.9531 2 4 0.6993
483 3 1.65 1.0098 2 4 0.7366
484 1 1.57 0.3119 1 1 0.4019
485 2 0.91 0.6073 1 1 0.8269
486 4 2.30 1.4760 2 4 0.9954
487 2 1.84 0.7034 1 1 1.4049
488 2 0.70 0.7991 1 2 0.8452
489 1 2.35 0.2813 1 1 1.2665
490 4 1.11 1.3364 2 4 0.6812
491 1 1.21 0.3112 1 1 0.9999
492 1 1.14 0.3149 1 2 0.6394
493 4 0.76 1.3332 2 4 1.0969
494 1 0.91 0.3186 1 2 0.7891
495 3 1.31 1.1449 2 3 0.3180
496 2 2.75 0.6966 1 2 0.4980
497 4 1.83 1.4592 2 3 0.5266
498 2 0.75 0.6426 1 1 0.8109
499 3 2.45 0.9318 2 4 0.7068
500 4 2.16 1.5294 2 3 0.8096
501 3 2.16 0.9763 3 2 2.5220
502 2 1.63 0.6075 3 3 0.5068
503 3 0.89 0.9779 3 2 3.5043
504 2 1.90 0.5988 3 2 0.5149
505 2 0.85 0.7391 3 3 0.2858
506 3 1.70 0.9169 3 2 0.2739
507 2 2.23 0.7347 3 3 0.2467
508 2 2.65 0.6205 3 2 0.2446
509 2 2.42 0.6883 3 3 0.3073
510 3 1.23 1.1184 3 2 0.2709
511 2 1.66 0.6738 3 3 0.2431
512 2 1.54 0.5976 3 2 0.2892
513 3 1.76 0.9841 3 3 0.2619
514 3 3.08 1.0859 3 3 0.2987
515 2 1.15 0.7061 3 2 0.2059
516 2 2.31 0.6931 3 3 0.3020
517 2 1.74 0.7121 3 2 0.2973
518 2 1.58 0.5272 3 3 0.4457
519 2 2.46 0.6278 3 2 0.0047
520 3 2.41 1.0063 3 3 0.1960
521 2 3.19 0.6619 3 2 0.2363
522 3 2.57 1.1428 3 3 0.2347
523 3 1.22 0.9695 3 2 0.2886
524 3 2.09 1.0885 3 3 0.2449
525 2 3.13 0.6785 3 2 0.3625
526 3 2.15 1.0332 3 3 0.2042
527 3 1.65 0.9156 3 2 0.2271
528 2 2.46 0.7811 3 3 0.3059
529 3 1.68 1.0860 3 3 0.6622
530 3 1.88 0.8945 3 2 0.2267
531 2 2.35 0.6805 3 3 0.0966
532 2 1.96 0.6827 3 2 0.3331
533 2 2.15 0.6716 3 3 0.1746
534 3 1.72 1.1195 3 2 0.2077
535 3 1.30 1.1009 3 3 0.3195
536 3 0.67 0.9620 3 2 1.9543
537 2 2.41 0.6376 3 2 0.1469
538 3 1.22 1.0267 3 2 0.2283
539 3 1.75 1.1055 3 2 0.3319
540 3 3.46 0.9941 3 3 0.2385
541 3 3.63 0.9482 3 3 0.0527
542 2 3.13 0.6437 3 2 0.1468
543 3 0.85 0.9204 3 2 0.0457
544 2 2.36 0.6867 3 3 0.3002
545 3 1.57 1.0066 3 2 0.1595
546 3 2.29 0.9998 3 2 0.3519
547 3 2.16 1.0791 3 2 1.4589
548 2 1.82 0.7845 3 2 0.5995
549 2 1.73 0.6055 3 3 0.3506
550 2 2.88 0.8158 3 2 0.8011
551 3 1.39 0.9501 3 2 0.4415
552 3 2.99 0.9615 3 3 0.3904
553 3 1.38 1.0222 3 2 0.2550
554 3 1.69 1.1018 3 3 0.2606
555 2 1.48 0.6872 3 2 0.2979
556 3 2.13 1.0685 3 3 0.1827
557 3 1.28 1.0929 3 2 0.5107
558 3 1.10 1.1089 3 3 0.2660
559 2 2.71 0.6869 3 2 0.2713
560 2 2.69 0.6426 3 2 0.4839
561 3 2.34 0.9760 3 3 0.2648
562 3 2.24 1.0724 3 2 0.3091
563 2 0.97 0.7164 3 2 0.4491
564 3 2.47 0.9346 3 2 0.3980
565 2 1.62 0.7936 3 3 0.2532
566 2 0.45 0.6283 3 2 0.2913
567 2 2.18 0.7763 3 3 0.2708
568 2 1.95 0.8272 3 2 0.6202
569 3 0.55 1.1317 3 3 0.3706
570 2 1.34 0.5800 3 2 0.2752
571 3 0.58 1.0240 3 3 0.2648
572 2 1.94 0.6111 3 3 0.4218
573 2 2.38 0.6466 3 3 0.2368
574 2 1.70 0.6957 3 2 0.2676
575 3 3.14 1.0161 3 3 0.2173
576 3 1.36 1.0445 3 2 0.2315
577 2 1.51 0.6381 3 2 0.2613
578 3 1.13 0.9757 3 3 0.2194
579 2 0.85 0.7469 3 3 0.2412
580 3 1.71 1.0567 3 3 0.3515
581 2 0.73 0.8078 3 2 0.2903
582 2 2.55 0.6575 3 3 0.2380
583 3 2.69 0.9625 3 2 0.4511
584 3 1.90 1.1569 3 3 0.2569
585 3 1.47 0.9698 3 2 0.1902
586 3 2.52 1.0535 3 3 0.0791
587 2 2.08 0.7147 3 2 0.3398
588 3 2.11 1.1184 3 3 0.1982
589 3 1.61 0.9867 3 2 0.3589
590 2 3.37 0.7059 3 3 0.4655
591 2 1.90 0.6527 3 2 0.2296
592 3 2.25 1.0744 3 3 0.1408
593 3 2.81 1.0546 3 2 0.2316
594 2 1.85 0.5334 3 3 0.2948
595 2 0.83 0.7657 3 2 0.2103
596 3 2.21 0.9947 3 3 0.2582
597 2 1.83 0.5907 3 2 0.2148
598 2 1.72 0.6455 3 2 0.3406
599 2 2.87 0.6980 3 2 0.0241
600 2 2.40 0.8106 3 2 0.4545
