# Supplementary material for: The effect of training methodology on knowledge representation in categorization
Source: PLoS One. 2017 Aug 28;12(8):e0183904. doi: 10.1371/journal.pone.0183904 (PMC5573135; doi:10.1371/journal.pone.0183904)
Supplement: S1 File — This file contains the raw data from the experiments reported in this manuscript. (ZIP) [file pone.0183904.s001.zip › raw_data/Exp1/AB/rb_xfer_mixed_feedback_2_cond_1_sub_61.dat]

  1 4 1.40 1.4148 2 3 1.7183
  2 1 0.47 0.2982 1 1 1.1144
  3 1 2.79 0.3211 1 2 1.2863
  4 3 2.29 1.0043 2 3 1.5236
  5 4 2.34 1.3909 2 4 0.9983
  6 3 1.60 1.0443 2 3 1.3753
  7 1 1.45 0.2769 1 2 2.1206
  8 1 2.35 0.2671 1 1 2.5003
  9 2 0.85 0.7391 1 2 1.0737
 10 1 1.00 0.1900 1 2 2.2229
 11 3 1.71 1.0567 2 3 1.6149
 12 2 1.94 0.6684 1 2 2.5364
 13 3 1.57 1.0066 2 4 2.8665
 14 3 3.02 1.0854 2 4 1.8568
 15 2 1.65 0.7278 1 2 2.9766
 16 3 2.13 1.0685 2 3 1.5370
 17 2 2.32 0.6200 1 2 2.3499
 18 3 2.24 1.0724 2 3 0.9216
 19 3 2.88 1.0116 2 4 1.4539
 20 3 2.41 1.0063 2 3 1.8117
 21 3 1.97 1.1531 2 4 1.3317
 22 4 2.92 1.4418 2 4 1.2320
 23 2 1.90 0.5988 1 1 1.7100
 24 1 2.38 0.3946 1 2 1.0582
 25 2 1.78 0.7397 1 1 1.0245
 26 4 2.27 1.4064 2 4 1.7756
 27 1 2.15 0.2376 1 1 2.7293
 28 1 1.77 0.2283 1 1 1.2685
 29 1 2.45 0.3571 1 1 0.7145
 30 1 2.31 0.2926 1 1 0.6217
 31 3 3.05 1.0371 2 3 2.5899
 32 3 1.22 1.0267 2 3 0.7113
 33 1 2.72 0.3872 1 1 2.1796
 34 3 2.77 1.0662 2 4 1.5892
 35 4 1.79 1.4596 2 4 1.0145
 36 2 3.37 0.7059 1 1 1.6873
 37 3 1.14 1.0006 2 4 2.2378
 38 4 2.38 1.3801 2 3 1.1886
 39 2 2.08 0.8721 1 1 1.2615
 40 2 2.83 0.6349 1 1 0.9564
 41 1 1.61 0.3607 1 1 1.0625
 42 1 2.56 0.3672 1 1 0.5396
 43 3 1.32 0.9211 2 99 6.3675
 44 1 1.89 0.3212 1 1 1.3357
 45 4 1.77 1.4497 2 3 1.2512
 46 3 1.54 0.8637 2 3 1.2493
 47 1 1.43 0.2305 1 1 1.1205
 48 1 1.11 0.3017 1 1 1.0045
 49 1 1.43 0.2934 1 1 0.8537
 50 4 1.88 1.5007 2 4 1.3486
 51 2 2.73 0.6099 1 1 0.8688
 52 2 2.31 0.6931 1 2 0.3875
 53 1 2.05 0.4041 1 2 1.3241
 54 1 1.64 0.1826 1 1 1.2008
 55 1 1.89 0.2987 1 1 0.7120
 56 3 1.60 1.1404 2 4 2.4839
 57 1 2.06 0.5073 1 1 1.2020
 58 1 2.65 0.2477 1 1 0.8982
 59 3 3.78 1.1189 2 4 2.6710
 60 2 0.91 0.6073 1 1 1.6524
 61 2 2.46 0.7811 1 2 0.3641
 62 2 1.47 0.6518 1 2 0.9261
 63 1 2.65 0.3121 1 1 0.9543
 64 1 0.79 0.3786 1 1 1.2683
 65 2 0.97 0.6632 1 1 0.7710
 66 4 1.69 1.4037 2 3 1.6616
 67 3 1.90 1.1569 2 4 0.5073
 68 2 2.62 0.6511 1 1 1.6645
 69 1 1.66 0.3666 1 1 0.9186
 70 4 2.09 1.4796 2 4 2.1376
 71 3 1.42 1.0960 2 3 0.9978
 72 2 1.53 0.5421 1 1 1.8072
 73 4 2.28 1.3931 2 3 3.3441
 74 3 1.75 1.0629 2 3 3.5231
 75 4 0.50 1.3852 2 4 1.9920
 76 4 3.39 1.4912 2 3 1.0480
 77 3 3.25 0.9719 2 3 0.8625
 78 1 0.70 0.3711 1 1 1.1575
 79 1 1.80 0.3080 1 1 2.5675
 80 4 2.36 1.2798 2 3 1.1773
 81 2 1.89 0.6094 1 1 1.3639
 82 4 2.26 1.2912 2 3 2.8137
 83 3 1.70 0.9169 2 3 1.2784
 84 2 2.65 0.6205 1 1 1.3873
 85 4 2.79 1.5124 2 4 1.7405
 86 4 1.94 1.3933 2 3 1.2560
 87 4 1.63 1.4234 2 4 1.0151
 88 1 3.06 0.3526 1 1 2.4543
 89 4 2.06 1.3779 2 3 2.0060
 90 4 1.79 1.3128 2 3 1.7678
 91 2 0.24 0.7894 1 1 1.1620
 92 4 2.33 1.4356 2 3 1.4047
 93 2 1.29 0.6731 1 1 1.6139
 94 3 2.45 1.0943 2 3 2.0942
 95 1 2.84 0.2537 1 1 1.7067
 96 2 2.16 0.6176 1 1 1.9587
 97 1 1.62 0.3228 1 1 1.8190
 98 4 1.16 1.3504 2 4 1.9382
 99 3 2.34 0.9760 2 3 1.4782
100 4 0.29 1.3629 2 3 2.6270
101 2 3.03 0.5818 1 1 1.6380
102 4 0.76 1.3332 2 4 0.0072
103 1 1.60 0.2051 1 1 1.3178
104 3 3.16 1.0076 2 3 1.3364
105 3 1.00 1.0234 2 3 0.7963
106 4 1.27 1.3051 2 3 0.8452
107 1 1.91 0.2917 1 1 1.5951
108 3 2.07 1.0440 2 3 1.3949
109 2 2.49 0.7136 1 1 0.9639
110 3 2.16 1.0791 2 4 1.9344
111 1 0.98 0.2099 1 1 1.1770
112 4 1.83 1.4592 2 4 1.9221
113 2 2.08 0.7147 1 2 0.5432
114 4 0.20 1.5134 2 3 0.4191
115 1 2.49 0.2936 1 1 1.0668
116 4 2.27 1.5019 2 4 0.9932
117 2 2.12 0.7384 1 1 0.6424
118 1 2.87 0.4337 1 1 1.4834
119 3 2.16 1.0372 2 4 0.7520
120 2 1.70 0.6737 1 1 0.6429
121 1 1.80 0.3177 1 1 0.8592
122 1 2.95 0.2980 1 1 1.2427
123 1 2.10 0.1963 1 1 1.0412
124 3 1.27 0.9856 2 4 1.9453
125 4 2.24 1.3698 2 3 1.4307
126 1 2.03 0.3642 1 1 0.9645
127 4 1.95 1.4170 2 3 0.6225
128 3 1.77 1.0688 2 4 0.9819
129 2 1.97 0.6427 1 2 0.6312
130 2 2.69 0.6426 1 1 0.9512
131 4 1.31 1.5355 2 4 1.8190
132 3 2.34 1.0168 2 3 1.2434
133 4 1.47 1.4812 2 4 0.7300
134 1 2.48 0.1957 1 1 1.2609
135 2 2.67 0.6730 1 1 1.1482
136 4 2.01 1.4059 2 4 0.7825
137 1 0.69 0.1626 1 1 0.9767
138 1 2.05 0.3400 1 1 0.7547
139 3 3.14 1.0161 2 4 1.1013
140 2 1.84 0.6850 1 2 0.5531
141 4 2.31 1.2955 2 3 1.5090
142 1 1.31 0.3257 1 1 1.7308
143 2 1.55 0.6765 1 1 0.3816
144 2 1.95 0.7670 1 2 0.5431
145 4 1.99 1.2965 2 4 0.1453
146 2 2.12 0.6749 1 2 0.4208
147 1 2.55 0.3801 1 1 0.5074
148 4 2.40 1.5076 2 4 0.8823
149 2 0.73 0.7321 1 1 0.7817
150 2 2.41 0.6376 1 1 0.7349
151 2 1.50 0.6657 1 1 1.2926
152 3 1.41 1.1003 2 4 1.5693
153 2 0.20 0.7537 1 1 0.9630
154 3 1.30 1.1009 2 4 1.2123
155 2 1.11 0.5499 1 1 1.2446
156 1 2.54 0.3829 1 1 0.9725
157 3 2.77 0.9600 2 4 1.2937
158 3 1.13 0.9757 2 4 1.6430
159 3 2.15 1.0332 2 3 0.6657
160 3 2.41 0.9376 2 4 1.2566
161 2 3.09 0.7464 1 1 0.5979
162 4 2.14 1.3126 2 4 0.9264
163 4 1.33 1.3978 2 4 1.4594
164 1 0.82 0.3098 1 2 1.0412
165 2 0.97 0.7164 1 1 1.0317
166 1 1.14 0.3149 1 2 0.9671
167 3 2.57 1.1428 2 3 1.4664
168 4 1.09 1.5133 2 4 0.7284
169 2 2.71 0.6869 1 1 0.7875
170 4 2.62 1.3164 2 3 0.9812
171 2 2.21 0.6988 1 1 1.1519
172 4 2.02 1.4231 2 4 1.3140
173 3 3.46 0.9941 2 3 3.7818
174 4 1.89 1.2922 2 4 1.0230
175 2 1.76 0.6131 1 2 1.8468
176 2 2.15 0.6716 1 2 0.9006
177 2 2.05 0.7549 1 2 0.9380
178 3 2.11 1.1184 2 3 2.0627
179 4 1.73 1.4543 2 4 1.3172
180 2 0.70 0.7991 1 1 0.9209
181 1 0.96 0.3685 1 2 0.8212
182 2 1.28 0.6088 1 1 0.8045
183 1 1.84 0.2751 1 2 0.8704
184 3 1.10 1.1089 2 4 1.3004
185 2 1.94 0.6111 1 1 1.4337
186 3 1.18 1.0339 2 4 0.8493
187 1 2.63 0.3301 1 1 1.1749
188 1 1.53 0.2023 1 1 0.6898
189 1 2.11 0.2623 1 1 0.5589
190 4 2.73 1.2989 2 4 1.1701
191 3 1.98 1.0297 2 3 3.1804
192 3 1.23 1.1184 2 3 1.1905
193 4 2.10 1.3932 2 4 0.9354
194 2 2.38 0.6466 1 1 1.1472
195 3 1.62 1.0300 2 4 1.5496
196 3 2.52 1.0535 2 4 1.1691
197 2 2.09 0.5484 1 2 0.6831
198 2 1.60 0.6932 1 1 1.1366
199 1 3.12 0.2976 1 2 0.8762
200 1 2.86 0.2775 1 1 1.9314
201 1 1.96 0.2401 1 1 1.5011
202 3 3.14 1.0475 2 3 1.5930
203 1 2.38 0.2745 1 1 2.7407
204 4 1.15 1.4260 2 4 2.7277
205 1 2.93 0.3210 1 2 3.9875
206 2 1.25 0.7049 1 2 1.8210
207 3 2.99 0.9615 2 4 1.3641
208 1 2.39 0.3219 1 1 1.4305
209 3 1.75 1.1055 2 3 1.3346
210 4 1.01 1.5361 2 4 1.0338
211 3 1.12 0.9776 2 3 1.2085
212 2 1.97 0.6233 1 1 1.2730
213 4 1.49 1.3250 2 3 1.1990
214 3 1.39 0.9501 2 3 1.2478
215 3 2.25 1.0057 2 3 1.3273
216 4 1.47 1.4461 2 4 1.4345
217 4 2.60 1.3274 2 4 1.1705
218 3 1.72 1.1195 2 4 1.0058
219 4 0.89 1.4668 2 4 0.7332
220 4 1.85 1.3875 2 4 0.6485
221 3 2.66 0.9728 2 3 2.5744
222 1 1.59 0.2724 1 1 2.5299
223 3 1.27 1.0216 2 3 1.4613
224 2 1.29 0.5842 1 1 1.8182
225 4 0.49 1.3514 2 4 1.3943
226 2 2.79 0.6461 1 1 1.7565
227 2 2.59 0.7434 1 2 1.2079
228 1 1.25 0.2947 1 1 1.3676
229 3 1.57 1.0262 2 3 1.2424
230 4 1.49 1.3739 2 3 1.8509
231 3 1.75 0.9555 2 3 1.8019
232 4 2.37 1.3651 2 4 1.7073
233 2 1.95 0.8272 1 1 1.3672
234 4 3.85 1.3632 2 4 1.2574
235 2 1.73 0.6055 1 1 2.4891
236 4 2.32 1.4923 2 3 1.2296
237 2 1.62 0.7936 1 1 1.0365
238 3 1.42 1.0909 2 3 0.0681
239 4 1.99 1.4022 2 4 1.1777
240 2 1.86 0.8093 1 1 1.4836
241 2 1.87 0.7000 1 2 2.0010
242 2 2.42 0.6883 1 2 0.9372
243 4 2.27 1.3964 2 4 0.8842
244 1 1.24 0.3545 1 1 1.5537
245 4 1.80 1.3858 2 3 1.6208
246 2 2.63 0.8389 1 1 0.9249
247 3 0.99 1.0989 2 3 0.8326
248 2 1.00 0.7013 1 1 2.4793
249 2 2.06 0.6905 1 2 1.0363
250 3 1.97 1.0445 2 3 1.5320
251 2 2.31 0.6637 1 2 1.1728
252 4 1.92 1.3410 2 4 0.6642
253 4 1.81 1.5355 2 4 1.4620
254 1 1.96 0.2515 1 1 1.2984
255 2 1.38 0.6372 1 2 1.0394
256 4 1.84 1.3275 2 4 1.3432
257 1 2.00 0.3362 1 2 0.7052
258 3 3.03 1.1195 2 4 1.4303
259 1 2.51 0.2257 1 2 0.6142
260 4 1.55 1.5706 2 4 2.3414
261 1 1.66 0.3101 1 1 0.9760
262 1 1.67 0.1766 1 2 1.3779
263 2 2.25 0.6668 1 2 1.7949
264 4 2.82 1.3875 2 4 1.7950
265 3 2.16 1.1799 2 4 1.4129
266 2 2.29 0.7752 1 1 0.8532
267 3 1.28 1.0929 2 4 0.9955
268 4 0.72 1.3434 2 4 0.9004
269 4 1.42 1.5420 2 3 0.7610
270 2 2.46 0.6278 1 1 0.6833
271 2 2.03 0.6338 1 1 0.8493
272 2 1.32 0.6466 1 1 0.6870
273 1 1.21 0.3112 1 2 0.7576
274 3 1.68 1.0860 2 3 1.5776
275 2 0.68 0.5971 1 99 7.9062
276 3 1.58 0.9820 2 3 0.1731
277 1 2.02 0.3300 1 2 0.0874
278 2 1.96 0.6827 1 2 1.0620
279 3 3.63 0.9531 2 3 0.8114
280 1 1.57 0.3119 1 1 0.4031
281 3 2.45 0.9318 2 4 0.5641
282 2 1.45 0.6138 1 1 0.3496
283 2 2.32 0.8994 1 1 0.0811
284 4 2.29 1.2636 2 3 0.3032
285 3 2.75 1.0975 2 4 1.2528
286 1 1.99 0.2656 1 2 0.2104
287 2 1.21 0.6200 1 1 0.1167
288 3 1.47 1.0667 2 4 0.5823
289 2 1.48 0.6872 1 1 1.3601
290 3 1.88 0.9241 2 3 1.3866
291 3 0.71 1.0878 2 3 1.4430
292 4 2.64 1.5394 2 4 0.8424
293 2 2.46 0.7122 1 1 1.5939
294 3 2.29 0.9998 2 3 1.3947
295 4 1.51 1.4660 2 4 1.0594
296 1 1.83 0.2465 1 1 0.6676
297 4 1.98 1.5266 2 4 0.7296
298 1 1.71 0.2132 1 1 1.7564
299 3 1.55 0.9866 2 3 1.7988
300 1 0.95 0.4721 1 1 1.0641
301 3 2.75 1.1466 2 3 1.3090
302 2 1.72 0.6455 1 1 1.2987
303 1 1.89 0.3469 1 1 1.3276
304 1 2.21 0.3055 1 1 0.8184
305 4 0.57 1.4767 2 4 0.8201
306 4 1.26 1.3442 2 4 1.4918
307 2 1.11 0.7385 1 1 0.8098
308 3 0.58 1.0240 2 3 1.5945
309 4 2.99 1.2895 2 4 2.0350
310 3 1.76 0.9841 2 3 1.3381
311 1 2.01 0.2141 1 1 1.3013
312 3 2.20 1.0301 2 3 3.0252
313 2 3.29 0.7804 1 2 1.9143
314 3 2.49 0.9545 2 3 2.3436
315 4 2.16 1.5294 2 4 0.7948
316 4 1.12 1.4342 2 4 1.0757
317 3 1.36 0.9232 2 3 1.2013
318 3 1.36 1.0445 2 4 1.4345
319 4 3.26 1.4724 2 4 0.9945
320 1 1.77 0.3536 1 1 0.9408
321 3 1.88 1.0319 2 3 0.8485
322 2 2.12 0.6343 1 1 0.9189
323 1 1.68 0.3576 1 1 2.3806
324 3 1.78 1.1250 2 3 1.4698
325 1 1.52 0.2988 1 1 1.0432
326 2 2.35 0.6805 1 2 3.0977
327 3 3.08 1.0859 2 3 1.3831
328 1 2.40 0.3790 1 1 1.3518
329 2 1.90 0.6527 1 2 1.7872
330 1 1.69 0.3962 1 1 1.4285
331 4 2.14 1.3157 2 3 1.3635
332 1 1.68 0.1837 1 1 0.9498
333 4 2.26 1.3531 2 4 1.5683
334 3 1.10 0.9355 2 3 3.0021
335 1 2.70 0.3509 1 1 0.8593
336 3 1.95 1.0594 2 3 0.7151
337 1 0.52 0.3146 1 1 1.3273
338 2 2.57 0.6835 1 2 1.1633
339 1 2.24 0.2099 1 1 1.5578
340 2 0.45 0.6283 1 1 1.0656
341 4 1.27 1.2794 2 3 1.0808
342 4 1.30 1.3643 2 3 1.7265
343 3 1.33 0.9942 2 3 3.0489
344 1 0.20 0.3023 1 1 2.3522
345 1 3.24 0.2412 1 1 1.6109
346 4 3.00 1.4175 2 4 1.1484
347 2 1.83 0.5907 1 2 2.7668
348 2 2.53 0.6370 1 1 4.5849
349 1 2.37 0.3204 1 1 0.9139
350 1 2.25 0.2398 1 1 0.7419
351 3 1.36 1.0466 2 3 2.1729
352 3 1.71 1.0969 2 3 0.1898
353 1 0.87 0.4142 1 1 1.3585
354 3 1.31 1.1449 2 3 1.3539
355 1 1.09 0.2352 1 1 1.1642
356 1 2.64 0.3488 1 1 0.0382
357 3 1.85 1.0000 2 4 0.7112
358 4 3.09 1.3473 2 3 4.0833
359 1 1.66 0.3249 1 1 1.9194
360 4 1.85 1.3578 2 4 0.7558
361 4 2.30 1.4760 2 3 1.2616
362 4 1.11 1.3364 2 4 0.5156
363 2 1.54 0.5976 1 1 0.8648
364 3 0.72 1.0300 2 4 0.2483
365 1 1.61 0.1956 1 1 0.2010
366 1 2.35 0.2813 1 1 0.2073
367 3 2.38 0.8761 2 3 0.3680
368 4 1.67 1.3953 2 4 0.8989
369 2 1.57 0.6980 1 1 0.6705
370 4 2.67 1.4748 2 4 0.9348
371 4 2.16 1.4437 2 3 0.7373
372 3 2.21 1.0277 2 3 0.7722
373 2 2.20 0.6801 1 1 0.9178
374 2 1.43 0.7396 1 1 0.1641
375 3 2.31 0.9612 2 3 1.2687
376 4 2.53 1.3776 2 3 1.0427
377 1 1.21 0.3540 1 1 1.0333
378 1 1.67 0.4219 1 2 1.5520
379 3 2.68 1.1065 2 3 1.0916
380 1 1.90 0.2041 1 1 1.0091
381 2 1.95 0.6287 1 2 2.0649
382 1 3.03 0.3473 1 1 1.7194
383 1 3.07 0.1514 1 2 0.1890
384 2 1.66 0.6738 1 1 0.7665
385 1 2.10 0.2831 1 1 0.4886
386 4 2.71 1.3013 2 3 1.5488
387 2 1.74 0.7121 1 1 0.8318
388 3 3.22 1.1227 2 3 1.1279
389 4 1.92 1.3279 2 3 3.7874
390 2 2.04 0.6159 1 1 0.2213
391 3 2.05 1.1482 2 4 0.0045
392 3 1.89 1.0169 2 4 0.2543
393 3 1.85 0.9715 2 3 1.3250
394 4 1.14 1.2842 2 3 0.1060
395 4 1.20 1.3894 2 4 0.8634
396 4 1.09 1.3378 2 3 1.0867
397 1 2.71 0.2802 1 1 0.2119
398 3 1.12 0.9388 2 4 0.0613
399 4 1.90 1.3338 2 4 0.1478
400 4 1.88 1.3020 2 4 0.2228
401 2 2.25 0.7893 1 2 0.7436
402 4 1.95 1.4197 2 4 1.8101
403 1 1.72 0.3477 1 1 1.0177
404 2 2.26 0.7508 1 2 1.9138
405 1 1.80 0.3204 1 1 1.0789
406 4 1.56 1.4828 2 4 1.0212
407 2 0.73 0.8078 1 2 4.2448
408 1 1.51 0.4427 1 1 2.8024
409 4 2.78 1.4177 2 4 1.1311
410 3 1.17 1.0777 2 3 2.2227
411 3 1.34 1.1219 2 3 1.5989
412 2 2.64 0.6588 1 1 0.8649
413 1 2.14 0.3556 1 1 0.7757
414 1 1.98 0.3373 1 1 0.9452
415 4 2.50 1.3709 2 4 1.4205
416 4 2.53 1.4167 2 4 2.5652
417 3 1.69 1.1018 2 3 1.1583
418 3 2.44 1.0064 2 3 2.2739
419 1 1.29 0.3541 1 1 1.2166
420 2 1.84 0.7034 1 1 0.9517
421 3 2.60 1.1900 2 3 2.4994
422 2 1.75 0.6628 1 2 3.0008
423 1 2.96 0.3155 1 1 1.1460
424 3 3.63 0.9482 2 3 1.4779
425 2 1.65 0.7820 1 2 1.6822
426 2 0.75 0.6653 1 1 1.2407
427 4 1.74 1.4487 2 3 0.2559
428 1 2.13 0.3784 1 1 0.6573
429 4 2.25 1.3526 2 4 0.5091
430 1 0.85 0.3814 1 1 1.0179
431 3 1.91 1.0578 2 3 0.8662
432 2 2.40 0.6767 1 2 0.9459
433 3 2.12 0.9780 2 3 3.0430
434 3 1.47 0.9698 2 4 1.1221
435 2 1.95 0.7221 1 2 0.2119
436 2 2.55 0.6575 1 1 1.0786
437 1 3.26 0.2446 1 1 1.6594
438 1 1.28 0.3991 1 1 1.8747
439 4 0.90 1.4658 2 3 1.9773
440 1 2.91 0.3345 1 1 1.0587
441 4 1.78 1.3029 2 99 7.6983
442 2 2.18 0.7763 1 2 2.0841
443 2 2.48 0.7723 1 2 3.8260
444 3 2.69 0.9625 2 3 1.9874
445 2 2.07 0.6514 1 2 1.9245
446 1 1.70 0.3889 1 1 1.8086
447 3 1.88 0.8945 2 3 1.4579
448 4 2.46 1.4183 2 4 1.1053
449 3 1.56 0.9946 2 3 1.4854
450 4 2.75 1.4245 2 4 1.5304
451 2 2.98 0.6052 1 1 2.8891
452 4 0.80 1.4215 2 4 2.3579
453 1 0.91 0.3186 1 1 1.8481
454 2 1.56 0.6255 1 2 1.2461
455 1 1.94 0.2655 1 2 3.0858
456 4 2.61 1.4437 2 4 1.1554
457 2 2.76 0.6158 1 1 1.9572
458 4 2.10 1.3896 2 4 3.5356
459 4 1.54 1.4399 2 4 1.8606
460 4 2.65 1.3502 2 4 1.3544
461 3 1.65 1.0098 2 3 3.4298
462 4 2.54 1.3869 2 4 1.5970
463 4 1.89 1.4029 2 4 0.8152
464 4 1.51 1.4522 2 4 0.9671
465 1 2.19 0.2508 1 1 1.7225
466 2 0.75 0.6426 1 1 3.4540
467 4 2.49 1.4666 2 4 2.4283
468 4 1.69 1.3901 2 4 0.7885
469 2 2.23 0.7347 1 1 1.5005
470 4 2.02 1.4890 2 4 0.0643
471 1 0.55 0.3363 1 2 0.0624
472 1 2.12 0.3369 1 1 1.5643
473 4 1.84 1.4883 2 4 2.2300
474 3 1.16 0.9406 2 3 2.1981
475 2 1.20 0.6720 1 1 1.9341
476 2 1.90 0.6453 1 2 1.3290
477 4 1.37 1.3572 2 3 1.3964
478 4 1.36 1.4291 2 4 1.0141
479 1 1.99 0.2737 1 1 0.1990
480 2 2.85 0.6521 1 2 1.7750
481 3 2.62 0.9856 2 3 2.1685
482 3 2.09 1.0885 2 4 0.9073
483 2 2.15 0.6422 1 1 2.7215
484 3 1.96 1.0011 2 3 1.7173
485 1 1.88 0.2514 1 1 1.1125
486 3 2.58 1.0947 2 3 1.3896
487 1 1.90 0.3038 1 1 1.0232
488 4 2.22 1.4124 2 4 1.0641
489 1 2.38 0.1613 1 2 0.1587
490 2 1.50 0.6326 1 2 1.9685
491 2 2.30 0.6727 1 2 2.3311
492 3 1.82 1.0618 2 99 5.6778
493 3 2.15 1.0756 2 3 2.3226
494 3 0.60 0.9946 2 3 2.4619
495 4 0.96 1.3636 2 4 1.1955
496 1 1.97 0.2911 1 1 1.0043
497 3 2.26 1.1253 2 4 1.1179
498 2 1.85 0.5334 1 1 0.5939
499 4 2.24 1.4088 2 4 0.9483
500 2 1.71 0.7542 1 2 1.5432
501 2 1.83 0.7164 3 99 6.3917
502 2 1.67 0.5153 3 3 1.9325
503 3 2.56 1.0727 3 2 2.3346
504 2 3.13 0.6785 3 3 1.0505
505 2 1.73 0.5583 3 2 0.7278
506 2 2.72 0.6993 3 3 0.7137
507 3 2.34 0.8418 3 2 0.4277
508 2 1.51 0.6381 3 3 0.4338
509 3 1.94 1.0645 3 2 0.2971
510 3 1.99 0.9419 3 3 0.7718
511 3 2.19 1.0319 3 3 0.2768
512 3 2.16 0.9763 3 2 0.7937
513 2 2.76 0.5945 3 3 0.3133
514 2 1.14 0.7220 3 2 1.1011
515 3 2.04 1.1241 3 2 2.5381
516 2 1.93 0.6742 3 2 0.3163
517 2 1.63 0.6075 3 3 0.4148
518 3 2.81 1.0546 3 3 0.2464
519 2 1.61 0.6429 3 2 0.5100
520 2 2.31 0.7886 3 2 0.4414
521 3 0.67 0.9620 3 3 0.3517
522 2 1.83 0.6448 3 3 0.1293
523 3 0.89 0.9779 3 3 0.1229
524 3 2.19 1.0708 3 2 0.0955
525 2 0.83 0.7657 3 2 0.3159
526 2 0.20 0.7060 3 3 0.4863
527 3 2.62 1.0502 3 2 0.8195
528 3 1.40 1.0474 3 3 0.5867
529 2 2.43 0.6434 3 2 0.2024
530 2 2.75 0.6966 3 2 0.0499
531 2 0.28 0.7445 3 3 0.2160
532 3 0.85 1.0236 3 3 0.1521
533 3 1.56 0.9553 3 2 0.5773
534 2 2.68 0.6820 3 3 0.2497
535 2 1.50 0.8563 3 3 0.7048
536 3 1.11 0.9910 3 2 0.3410
537 3 1.72 1.0099 3 3 0.3419
538 2 2.36 0.6867 3 2 1.1844
539 3 2.86 0.8874 3 3 0.2721
540 2 3.19 0.6619 3 2 0.2857
541 2 1.34 0.5800 3 3 0.3305
542 3 1.21 1.0113 3 2 0.3729
543 3 1.14 1.0370 3 2 0.2221
544 3 1.01 1.1203 3 2 1.2051
545 2 3.13 0.6437 3 2 0.3023
546 2 0.97 0.6969 3 2 0.2654
547 2 1.58 0.5272 3 2 0.3497
548 3 2.28 1.0855 3 2 0.2475
549 3 1.50 0.9528 3 2 0.1736
550 3 0.85 0.9204 3 3 0.3276
551 3 1.68 1.0321 3 3 1.1635
552 2 2.81 0.6586 3 3 0.7163
553 2 2.87 0.6980 3 3 0.6407
554 2 1.85 0.7361 3 3 1.0388
555 3 1.79 1.0360 3 3 1.0445
556 2 1.52 0.6765 3 2 0.2827
557 2 1.69 0.6952 3 2 0.3195
558 3 1.65 0.9156 3 2 0.3780
559 3 2.21 0.9947 3 2 0.6262
560 3 1.67 0.8981 3 2 0.4258
561 3 1.41 1.0376 3 3 0.0732
562 2 1.70 0.6957 3 3 0.2770
563 3 0.55 1.1317 3 2 0.2910
564 2 3.08 0.7375 3 3 0.7987
565 3 1.48 1.0870 3 3 0.3107
566 2 1.15 0.7061 3 3 0.2512
567 3 1.51 1.0135 3 3 0.2573
568 3 2.10 0.8869 3 3 0.0554
569 3 0.58 1.1624 3 2 0.4762
570 2 1.63 0.5063 3 3 0.2985
571 3 2.33 1.1284 3 2 0.1989
572 2 2.88 0.8158 3 2 0.0947
573 2 0.94 0.7116 3 2 0.1690
574 3 2.58 0.9897 3 2 0.0349
575 2 2.40 0.8106 3 3 0.0168
576 2 2.43 0.7126 3 3 0.0480
577 3 2.39 0.9496 3 3 0.1826
578 2 0.85 0.7469 3 3 0.2618
579 2 1.10 0.7184 3 3 0.1724
580 3 2.58 0.9485 3 2 0.0133
581 3 1.38 1.0222 3 3 0.2506
582 2 1.98 0.6690 3 2 0.8191
583 2 2.25 0.7675 3 2 0.9839
584 3 1.22 0.9695 3 3 0.3127
585 2 2.53 0.7831 3 3 0.1298
586 3 1.93 1.0377 3 3 0.0925
587 2 1.82 0.7845 3 3 0.2489
588 3 1.87 0.9686 3 2 0.1331
589 2 2.41 0.6167 3 3 0.5107
590 3 1.51 0.9350 3 2 0.0816
591 3 1.61 0.9867 3 3 0.1512
592 3 2.47 0.9346 3 2 0.3277
593 2 1.89 0.7053 3 3 0.3948
594 2 2.33 0.7096 3 2 0.0748
595 3 1.97 1.0016 3 3 0.1106
596 2 1.98 0.6402 3 3 0.3065
597 2 1.60 0.6308 3 2 0.1815
598 3 2.25 1.0744 3 3 0.3883
599 3 1.92 0.9950 3 3 0.3572
600 3 1.75 1.1413 3 3 0.3195
