# Supplementary material for: The effect of training methodology on knowledge representation in categorization
Source: PLoS One. 2017 Aug 28;12(8):e0183904. doi: 10.1371/journal.pone.0183904 (PMC5573135; doi:10.1371/journal.pone.0183904)
Supplement: S1 File — This file contains the raw data from the experiments reported in this manuscript. (ZIP) [file pone.0183904.s001.zip › raw_data/Exp1/AB/rb_xfer_mixed_feedback_2_cond_1_sub_62.dat]

  1 3 1.85 1.0000 2 4 1.9666
  2 2 1.52 0.6765 1 1 0.9918
  3 4 1.84 1.3275 2 4 1.2480
  4 4 2.65 1.3502 2 3 1.2148
  5 3 3.08 1.0859 2 4 0.6547
  6 3 1.99 0.9419 2 3 1.9101
  7 2 1.86 0.8093 1 1 1.3861
  8 3 1.13 0.9757 2 4 1.4023
  9 2 2.12 0.6343 1 1 1.3714
 10 1 2.13 0.3784 1 1 1.5171
 11 2 2.76 0.6158 1 2 1.3049
 12 1 1.90 0.2041 1 1 0.7729
 13 3 2.68 1.1065 2 4 1.7110
 14 1 2.65 0.2477 1 2 1.5783
 15 4 2.31 1.2955 2 4 1.6598
 16 1 2.10 0.1963 1 1 2.4101
 17 3 1.14 1.0006 2 3 2.0742
 18 4 1.80 1.3858 2 4 0.8169
 19 4 0.90 1.4658 2 4 1.8877
 20 2 1.28 0.6088 1 1 1.2804
 21 3 2.10 0.8869 2 4 1.7728
 22 1 1.62 0.3228 1 2 1.1988
 23 3 2.19 1.0319 2 3 2.6321
 24 2 1.82 0.7845 1 2 1.2946
 25 1 1.91 0.2917 1 1 1.2522
 26 4 1.85 1.3578 2 4 1.5706
 27 3 0.85 0.9204 2 3 0.9331
 28 3 2.41 1.0063 2 3 2.3450
 29 4 1.81 1.5355 2 3 1.9312
 30 4 2.01 1.4059 2 3 1.5987
 31 2 1.74 0.7121 1 2 2.5683
 32 4 1.79 1.4596 2 4 1.4908
 33 2 2.49 0.7136 1 1 1.3690
 34 3 1.18 1.0339 2 4 1.2496
 35 3 1.95 1.0594 2 4 2.1203
 36 3 2.25 1.0744 2 3 2.0287
 37 2 1.95 0.7670 1 2 3.0764
 38 3 2.69 0.9625 2 3 2.0334
 39 4 2.61 1.4437 2 3 1.2325
 40 2 1.78 0.7397 1 2 1.4735
 41 4 1.49 1.3739 2 4 2.3836
 42 4 3.26 1.4724 2 3 1.6413
 43 3 2.66 0.9728 2 4 1.7280
 44 2 0.73 0.8078 1 2 1.9073
 45 4 2.53 1.4167 2 3 2.4805
 46 4 2.27 1.5019 2 4 0.9254
 47 2 1.11 0.7385 1 2 1.5463
 48 3 3.02 1.0854 2 3 1.9894
 49 1 1.43 0.2934 1 2 2.5582
 50 3 1.90 1.1569 2 3 2.7769
 51 1 1.71 0.2132 1 2 1.3616
 52 4 2.06 1.3779 2 3 2.0429
 53 1 1.84 0.2751 1 2 1.1861
 54 3 2.45 0.9318 2 3 2.0907
 55 4 1.95 1.4170 2 4 1.7124
 56 3 1.32 0.9211 2 3 2.6698
 57 1 1.83 0.2465 1 1 1.5625
 58 2 0.97 0.6632 1 2 0.7416
 59 1 2.25 0.2398 1 1 2.0560
 60 3 2.11 1.1184 2 3 2.5198
 61 3 1.92 0.9950 2 3 1.1875
 62 4 2.54 1.3869 2 3 1.1808
 63 4 1.09 1.5133 2 4 1.4293
 64 2 2.32 0.6200 1 2 2.5807
 65 4 2.16 1.4437 2 3 2.3267
 66 4 2.09 1.4796 2 4 1.7534
 67 4 1.31 1.5355 2 4 2.4363
 68 4 1.01 1.5361 2 3 1.7384
 69 4 1.99 1.4022 2 3 1.4059
 70 2 1.97 0.6233 1 2 2.8625
 71 1 1.77 0.3536 1 1 0.9486
 72 2 1.85 0.5334 1 2 1.2957
 73 1 2.24 0.2099 1 1 1.2841
 74 3 1.96 1.0011 2 3 1.3536
 75 2 3.37 0.7059 1 1 2.0846
 76 4 1.92 1.3410 2 3 1.4894
 77 1 1.66 0.3666 1 2 0.9109
 78 4 2.34 1.3909 2 3 1.4110
 79 1 2.00 0.3362 1 2 2.2509
 80 1 2.15 0.2376 1 1 1.1138
 81 2 2.62 0.6511 1 2 1.9654
 82 3 2.38 0.8761 2 3 1.4637
 83 1 3.12 0.2976 1 2 3.1577
 84 3 0.85 1.0236 2 4 2.6328
 85 3 2.57 1.1428 2 3 1.4792
 86 1 2.45 0.3571 1 1 1.7332
 87 2 1.76 0.6131 1 2 0.7290
 88 2 0.24 0.7894 1 2 2.4759
 89 4 2.75 1.4245 2 3 1.5693
 90 4 2.62 1.3164 2 3 1.6676
 91 3 1.51 1.0135 2 4 1.8254
 92 4 3.39 1.4912 2 3 1.7700
 93 2 2.30 0.6727 1 1 3.5634
 94 4 1.30 1.3643 2 4 1.7093
 95 1 0.79 0.3786 1 2 0.9303
 96 1 3.26 0.2446 1 2 1.5104
 97 4 2.24 1.3698 2 3 1.4021
 98 1 1.69 0.3962 1 2 3.1476
 99 4 1.36 1.4291 2 4 1.5423
100 1 2.03 0.3642 1 2 2.7875
101 4 2.02 1.4231 2 4 1.7224
102 1 1.24 0.3545 1 2 2.2614
103 1 2.87 0.4337 1 2 1.7635
104 4 1.84 1.4883 2 4 1.6054
105 4 1.26 1.3442 2 3 1.2623
106 1 2.65 0.3121 1 2 1.8058
107 3 1.50 0.9528 2 4 1.5502
108 2 2.85 0.6521 1 1 0.7287
109 4 2.64 1.5394 2 4 1.4687
110 1 2.95 0.2980 1 2 1.7708
111 1 3.24 0.2412 1 2 1.3096
112 2 2.26 0.7508 1 1 1.6105
113 2 1.83 0.7164 1 2 2.1632
114 4 2.16 1.5294 2 3 1.5420
115 4 1.16 1.3504 2 4 2.5145
116 4 1.88 1.5007 2 3 1.5415
117 2 1.47 0.6518 1 2 1.7208
118 4 0.20 1.5134 2 3 2.1496
119 2 0.70 0.7991 1 2 1.6649
120 2 2.20 0.6801 1 1 1.8226
121 2 0.85 0.7469 1 2 1.1588
122 3 1.60 1.1404 2 3 1.5767
123 3 1.97 1.1531 2 4 1.9060
124 3 2.13 1.0685 2 3 1.5275
125 3 1.42 1.0909 2 4 1.2193
126 3 2.25 1.0057 2 3 1.6911
127 4 2.79 1.5124 2 4 1.3608
128 2 1.43 0.7396 1 2 1.6592
129 3 3.46 0.9941 2 3 1.8573
130 1 1.57 0.3119 1 2 1.5135
131 2 1.00 0.7013 1 2 1.6608
132 2 1.94 0.6684 1 1 1.4425
133 2 1.70 0.6737 1 2 1.4105
134 2 1.98 0.6690 1 2 0.9391
135 1 2.84 0.2537 1 1 1.2380
136 3 1.42 1.0960 2 4 1.7661
137 3 1.88 0.8945 2 3 1.1198
138 4 1.73 1.4543 2 4 1.3236
139 2 1.61 0.6429 1 1 1.6957
140 2 2.09 0.5484 1 1 1.6676
141 4 2.02 1.4890 2 4 1.7623
142 4 1.15 1.4260 2 4 1.3961
143 2 2.87 0.6980 1 1 2.2529
144 1 2.38 0.3946 1 1 1.1406
145 1 3.07 0.1514 1 2 1.0079
146 4 2.32 1.4923 2 4 1.4651
147 1 2.37 0.3204 1 2 1.7269
148 2 2.81 0.6586 1 1 1.1932
149 1 1.53 0.2023 1 2 1.2588
150 2 1.69 0.6952 1 1 2.0241
151 1 2.63 0.3301 1 1 1.4696
152 3 3.14 1.0475 2 3 1.5082
153 2 2.41 0.6376 1 2 2.2738
154 3 2.24 1.0724 2 3 1.8556
155 4 2.26 1.3531 2 4 1.5673
156 1 1.99 0.2656 1 2 2.0582
157 3 2.15 1.0756 2 3 1.7033
158 3 1.00 1.0234 2 3 3.1250
159 1 2.40 0.3790 1 2 1.7846
160 4 1.37 1.3572 2 3 2.7627
161 4 2.37 1.3651 2 3 1.4047
162 1 2.19 0.2508 1 2 1.4532
163 2 2.42 0.6883 1 1 1.8841
164 3 1.70 0.9169 2 4 1.4093
165 2 2.15 0.6716 1 1 1.5546
166 1 1.97 0.2911 1 2 2.1183
167 4 1.67 1.3953 2 3 1.9698
168 1 2.49 0.2936 1 1 1.6201
169 1 0.96 0.3685 1 2 1.6757
170 4 2.36 1.2798 2 3 1.8821
171 1 1.96 0.2401 1 2 1.2238
172 2 2.40 0.6767 1 1 1.3360
173 1 1.96 0.2515 1 2 2.2833
174 4 1.42 1.5420 2 3 2.6811
175 2 3.13 0.6785 1 1 1.5984
176 3 2.16 1.0791 2 4 1.6567
177 4 1.47 1.4461 2 3 1.8624
178 3 2.26 1.1253 2 3 1.5903
179 4 2.82 1.3875 2 3 1.2470
180 3 2.41 0.9376 2 3 2.4862
181 4 1.98 1.5266 2 4 1.3080
182 2 1.75 0.6628 1 2 2.1607
183 2 1.95 0.6287 1 2 1.5634
184 3 1.76 0.9841 2 4 1.6544
185 4 1.99 1.2965 2 4 1.5715
186 4 2.14 1.3126 2 4 1.8388
187 2 2.18 0.7763 1 2 1.7909
188 2 1.53 0.5421 1 2 1.3440
189 3 2.88 1.0116 2 3 1.4276
190 1 2.38 0.1613 1 2 1.8341
191 2 1.84 0.6850 1 2 1.3070
192 1 2.02 0.3300 1 2 1.8866
193 1 2.79 0.3211 1 2 1.0206
194 1 1.45 0.2769 1 2 1.7573
195 3 2.75 1.1466 2 3 1.4627
196 1 2.70 0.3509 1 2 1.7261
197 1 0.47 0.2982 1 2 0.8270
198 1 1.28 0.3991 1 1 0.9776
199 2 1.56 0.6255 1 1 1.1945
200 4 2.10 1.3896 2 3 1.5081
201 1 0.98 0.2099 1 2 1.6221
202 4 1.74 1.4487 2 3 1.4228
203 4 1.55 1.5706 2 3 1.6149
204 3 1.34 1.1219 2 3 1.8317
205 2 1.50 0.6326 1 2 1.4625
206 2 2.88 0.8158 1 2 1.3648
207 4 1.49 1.3250 2 3 2.1825
208 3 1.65 1.0098 2 3 1.2963
209 2 1.73 0.6055 1 2 1.3086
210 1 1.00 0.1900 1 1 1.8576
211 3 2.21 0.9947 2 3 2.2076
212 1 1.72 0.3477 1 2 2.8742
213 1 1.52 0.2988 1 2 1.5837
214 2 2.29 0.7752 1 2 1.5385
215 3 2.34 1.0168 2 3 1.4928
216 1 2.05 0.4041 1 2 1.7787
217 4 1.33 1.3978 2 4 1.9721
218 1 2.93 0.3210 1 2 2.6776
219 2 2.72 0.6993 1 2 1.7944
220 1 0.87 0.4142 1 2 1.9959
221 3 1.75 1.1055 2 3 2.5321
222 1 3.06 0.3526 1 1 2.6314
223 3 1.62 1.0300 2 3 1.8165
224 1 2.01 0.2141 1 1 1.7921
225 4 2.67 1.4748 2 4 1.9765
226 2 2.06 0.6905 1 2 2.2438
227 1 2.56 0.3672 1 2 1.8661
228 2 1.32 0.6466 1 2 1.7525
229 3 2.07 1.0440 2 3 1.5541
230 2 1.38 0.6372 1 2 1.7722
231 1 0.95 0.4721 1 2 1.5020
232 3 2.86 0.8874 2 3 1.7063
233 2 1.48 0.6872 1 2 2.2301
234 3 2.20 1.0301 2 3 1.5094
235 1 0.69 0.1626 1 1 1.4011
236 1 0.20 0.3023 1 1 2.4504
237 1 1.14 0.3149 1 2 2.4184
238 2 2.03 0.6338 1 2 0.9379
239 4 2.33 1.4356 2 4 1.8860
240 2 1.97 0.6427 1 2 2.0507
241 2 1.14 0.7220 1 2 1.3221
242 2 0.20 0.7060 1 2 1.7652
243 4 0.72 1.3434 2 4 1.7048
244 2 3.03 0.5818 1 2 1.4614
245 2 1.89 0.7053 1 2 1.3156
246 2 1.45 0.6138 1 2 1.4642
247 3 1.72 1.0099 2 3 1.4310
248 3 2.56 1.0727 2 3 1.5173
249 3 1.56 0.9553 2 3 2.6100
250 1 1.61 0.3607 1 2 1.1616
251 3 1.58 0.9820 2 3 1.6363
252 2 2.21 0.6988 1 2 1.5952
253 3 1.97 1.0445 2 3 1.7882
254 1 1.25 0.2947 1 2 1.7257
255 2 1.87 0.7000 1 2 1.1773
256 4 2.27 1.3964 2 4 1.6186
257 4 2.25 1.3526 2 4 3.2752
258 1 3.03 0.3473 1 2 1.5599
259 1 1.94 0.2655 1 1 1.8755
260 3 2.09 1.0885 2 3 1.6724
261 4 1.94 1.3933 2 4 1.1669
262 1 1.68 0.1837 1 1 2.1055
263 4 1.69 1.4037 2 4 1.6603
264 3 2.47 0.9346 2 3 1.1642
265 1 2.55 0.3801 1 2 2.6627
266 3 1.40 1.0474 2 3 2.4691
267 1 2.72 0.3872 1 2 1.9479
268 2 2.65 0.6205 1 2 1.2149
269 1 0.85 0.3814 1 2 1.7987
270 4 1.51 1.4522 2 4 1.3993
271 4 2.53 1.3776 2 4 1.6726
272 3 1.94 1.0645 2 3 1.5825
273 2 1.65 0.7278 1 2 1.5683
274 3 1.21 1.0113 2 3 1.7151
275 1 1.51 0.4427 1 2 1.4879
276 1 2.48 0.1957 1 1 1.4120
277 3 1.54 0.8637 2 3 2.1411
278 4 3.09 1.3473 2 4 1.5055
279 4 2.14 1.3157 2 4 1.4946
280 2 2.04 0.6159 1 2 1.7157
281 2 1.10 0.7184 1 2 1.6090
282 2 2.40 0.8106 1 2 1.3686
283 1 1.67 0.4219 1 2 1.7314
284 3 1.22 0.9695 2 3 2.0722
285 4 2.26 1.2912 2 4 1.2693
286 4 1.27 1.2794 2 3 1.9473
287 1 2.35 0.2671 1 2 1.2702
288 3 1.11 0.9910 2 3 1.6362
289 4 2.28 1.3931 2 4 1.6842
290 1 2.39 0.3219 1 2 0.9146
291 4 1.89 1.2922 2 4 1.8772
292 1 2.11 0.2623 1 2 2.1307
293 3 1.36 1.0466 2 3 1.8146
294 2 2.53 0.6370 1 2 1.4955
295 3 1.36 0.9232 2 3 1.9083
296 3 1.12 0.9776 2 3 2.3923
297 3 1.41 1.1003 2 3 1.7379
298 4 1.12 1.4342 2 4 1.1257
299 4 1.89 1.4029 2 4 1.0913
300 1 1.88 0.2514 1 2 2.6085
301 4 0.57 1.4767 2 4 1.8267
302 3 1.93 1.0377 2 3 1.5621
303 3 3.16 1.0076 2 3 1.7095
304 1 1.90 0.3038 1 2 1.3295
305 2 1.70 0.6957 1 2 1.4933
306 4 3.85 1.3632 2 4 1.7465
307 2 1.50 0.6657 1 2 1.3824
308 1 1.80 0.3080 1 1 1.4642
309 4 1.54 1.4399 2 4 1.6473
310 2 1.67 0.5153 1 1 1.4688
311 3 1.71 1.0969 2 3 1.5864
312 2 2.41 0.6167 1 2 1.2842
313 4 1.88 1.3020 2 4 1.5857
314 2 1.63 0.6075 1 2 2.1404
315 1 1.61 0.1956 1 1 1.0229
316 4 2.46 1.4183 2 4 1.4074
317 3 2.75 1.0975 2 4 1.9446
318 2 1.66 0.6738 1 2 2.7719
319 3 1.68 1.0321 2 3 1.7811
320 2 0.85 0.7391 1 1 3.5841
321 2 2.67 0.6730 1 1 0.9931
322 2 0.68 0.5971 1 2 1.7701
323 1 0.55 0.3363 1 1 1.3812
324 3 3.22 1.1227 2 4 2.9203
325 4 2.10 1.3932 2 4 0.8275
326 2 0.97 0.6969 1 2 1.3800
327 1 1.70 0.3889 1 1 2.8047
328 3 1.72 1.1195 2 4 1.4782
329 3 0.89 0.9779 2 3 1.4908
330 4 1.92 1.3279 2 4 1.2962
331 4 2.27 1.4064 2 4 2.1577
332 2 2.35 0.6805 1 2 1.1768
333 2 1.65 0.7820 1 2 1.5700
334 2 1.25 0.7049 1 2 1.8838
335 1 1.43 0.2305 1 1 1.0249
336 1 1.99 0.2737 1 1 1.8581
337 3 1.56 0.9946 2 3 1.5366
338 1 1.31 0.3257 1 2 1.9090
339 1 1.60 0.2051 1 1 1.6981
340 2 1.34 0.5800 1 2 1.2062
341 1 2.21 0.3055 1 1 2.2400
342 2 1.96 0.6827 1 2 2.1187
343 3 0.58 1.1624 2 4 2.7394
344 3 1.68 1.0860 2 3 1.3276
345 2 1.83 0.5907 1 2 1.8667
346 3 2.31 0.9612 2 3 1.4570
347 1 1.89 0.3212 1 2 1.1036
348 1 1.67 0.1766 1 1 0.9332
349 4 1.78 1.3029 2 4 2.1045
350 4 2.38 1.3801 2 4 2.0207
351 2 2.38 0.6466 1 2 1.3040
352 1 2.64 0.3488 1 2 1.1410
353 4 1.85 1.3875 2 4 1.1284
354 2 2.79 0.6461 1 2 0.9395
355 1 1.66 0.3249 1 1 2.1519
356 4 1.09 1.3378 2 4 1.2744
357 2 1.94 0.6111 1 2 1.1841
358 2 1.84 0.7034 1 2 1.0663
359 2 2.83 0.6349 1 2 1.6306
360 3 1.51 0.9350 2 3 1.5181
361 1 0.82 0.3098 1 1 1.6104
362 1 2.14 0.3556 1 2 2.1303
363 1 2.71 0.2802 1 1 1.6862
364 3 3.63 0.9482 2 3 1.3153
365 3 1.27 0.9856 2 3 2.4327
366 2 0.91 0.6073 1 2 1.3282
367 2 2.31 0.7886 1 2 1.7078
368 2 1.29 0.6731 1 2 1.9687
369 4 1.40 1.4148 2 4 1.5705
370 4 1.79 1.3128 2 4 1.1807
371 1 1.59 0.2724 1 2 2.2466
372 1 2.06 0.5073 1 2 0.9970
373 3 1.88 0.9241 2 3 1.8298
374 1 1.77 0.2283 1 1 1.1978
375 2 2.73 0.6099 1 2 0.9837
376 2 1.98 0.6402 1 2 1.1359
377 3 1.36 1.0445 2 3 1.5151
378 1 0.91 0.3186 1 1 1.5274
379 2 1.85 0.7361 1 2 1.3150
380 4 2.49 1.4666 2 4 1.3987
381 4 2.71 1.3013 2 4 1.7770
382 1 2.96 0.3155 1 1 1.5627
383 2 2.05 0.7549 1 2 1.1487
384 2 2.53 0.7831 1 2 1.0465
385 1 0.70 0.3711 1 1 1.9016
386 2 2.48 0.7723 1 2 1.1863
387 2 1.55 0.6765 1 2 1.5003
388 1 2.05 0.3400 1 1 1.8884
389 4 2.99 1.2895 2 3 2.1110
390 1 1.89 0.3469 1 1 3.1306
391 3 0.58 1.0240 2 3 2.3823
392 2 0.45 0.6283 1 2 1.3520
393 4 1.69 1.3901 2 4 1.1546
394 4 1.90 1.3338 2 3 2.1111
395 1 2.54 0.3829 1 2 1.2429
396 2 1.15 0.7061 1 2 1.4089
397 1 1.66 0.3101 1 1 2.2749
398 2 1.54 0.5976 1 2 1.0485
399 2 2.12 0.7384 1 2 1.1594
400 4 2.22 1.4124 2 3 1.8897
401 1 1.89 0.2987 1 2 2.5351
402 3 1.91 1.0578 2 3 1.3942
403 4 1.51 1.4660 2 4 0.9552
404 2 2.07 0.6514 1 2 0.9821
405 4 1.56 1.4828 2 4 1.1107
406 3 0.67 0.9620 2 3 1.3716
407 2 1.20 0.6720 1 2 0.9085
408 1 2.35 0.2813 1 1 1.6910
409 1 1.11 0.3017 1 2 1.2159
410 2 1.73 0.5583 1 2 0.9451
411 1 1.21 0.3112 1 1 1.0909
412 1 2.38 0.2745 1 1 1.4411
413 3 1.89 1.0169 2 3 1.5840
414 4 0.29 1.3629 2 4 1.0105
415 1 1.21 0.3540 1 2 1.9781
416 3 3.63 0.9531 2 3 1.7644
417 1 2.91 0.3345 1 1 2.0545
418 3 1.57 1.0066 2 3 1.4865
419 4 0.89 1.4668 2 4 1.2514
420 2 3.13 0.6437 1 2 2.1941
421 3 2.05 1.1482 2 3 2.6998
422 3 1.30 1.1009 2 3 1.3046
423 3 2.21 1.0277 2 3 1.3903
424 2 2.63 0.8389 1 2 1.1196
425 3 2.58 0.9485 2 3 1.7320
426 3 1.79 1.0360 2 3 1.5606
427 3 1.12 0.9388 2 3 1.4188
428 2 0.83 0.7657 1 2 1.4099
429 4 0.76 1.3332 2 4 1.7142
430 3 1.77 1.0688 2 3 1.4477
431 3 1.39 0.9501 2 3 1.7664
432 3 1.33 0.9942 2 3 1.1366
433 3 2.62 1.0502 2 3 2.0125
434 4 1.47 1.4812 2 4 0.8919
435 3 2.16 1.1799 2 3 1.3066
436 1 2.10 0.2831 1 1 1.3425
437 1 2.86 0.2775 1 2 1.0430
438 1 1.29 0.3541 1 2 0.9542
439 2 1.50 0.8563 1 2 1.0773
440 1 1.98 0.3373 1 1 1.2907
441 1 1.80 0.3204 1 2 1.6083
442 4 1.63 1.4234 2 4 0.8240
443 4 2.78 1.4177 2 4 1.1534
444 1 1.64 0.1826 1 1 1.2915
445 4 1.77 1.4497 2 4 0.6318
446 4 2.29 1.2636 2 3 2.3929
447 3 0.60 0.9946 2 3 2.1048
448 3 1.61 0.9867 2 3 1.3102
449 2 2.69 0.6426 1 2 1.0505
450 4 1.11 1.3364 2 4 2.5295
451 1 2.12 0.3369 1 1 2.4857
452 4 1.14 1.2842 2 4 1.1160
453 4 1.20 1.3894 2 4 1.6639
454 3 2.29 1.0043 2 3 1.0461
455 2 2.16 0.6176 1 2 2.8854
456 3 2.12 0.9780 2 3 1.0980
457 4 0.50 1.3852 2 4 1.1433
458 3 1.60 1.0443 2 3 1.8817
459 3 1.57 1.0262 2 3 0.9115
460 4 2.50 1.3709 2 4 1.0107
461 4 2.24 1.4088 2 4 1.0434
462 4 2.92 1.4418 2 4 0.9297
463 1 1.80 0.3177 1 1 1.8930
464 4 1.27 1.3051 2 3 1.5698
465 1 2.31 0.2926 1 1 2.8832
466 4 1.83 1.4592 2 4 1.6894
467 3 1.47 1.0667 2 3 1.1182
468 2 0.94 0.7116 1 2 1.6262
469 3 1.48 1.0870 2 3 1.1942
470 2 1.72 0.6455 1 2 1.0278
471 1 1.68 0.3576 1 1 1.0277
472 3 2.49 0.9545 2 3 1.3380
473 3 1.97 1.0016 2 3 0.9969
474 1 2.51 0.2257 1 1 1.7013
475 4 0.49 1.3514 2 4 1.1075
476 3 1.55 0.9866 2 3 1.2484
477 4 0.96 1.3636 2 4 0.7819
478 2 2.46 0.6278 1 2 0.9119
479 2 0.28 0.7445 1 2 1.7476
480 1 1.09 0.2352 1 1 0.8463
481 3 1.75 0.9555 2 3 1.3178
482 4 2.60 1.3274 2 3 1.6737
483 3 0.72 1.0300 2 3 1.9434
484 4 2.73 1.2989 2 4 2.0502
485 4 1.95 1.4197 2 4 0.9214
486 4 2.40 1.5076 2 4 0.8773
487 4 2.30 1.4760 2 4 1.1552
488 3 1.23 1.1184 2 3 1.2060
489 2 1.90 0.6527 1 2 1.0788
490 2 1.95 0.7221 1 2 1.7095
491 3 1.31 1.1449 2 3 2.0988
492 2 1.83 0.6448 1 2 1.7512
493 4 0.80 1.4215 2 4 2.0348
494 3 1.85 0.9715 2 3 1.5458
495 3 2.33 1.1284 2 3 2.0775
496 1 0.52 0.3146 1 1 1.5073
497 2 2.55 0.6575 1 2 1.3040
498 3 2.58 1.0947 2 3 1.1251
499 4 3.00 1.4175 2 4 0.9382
500 3 0.71 1.0878 2 3 2.2296
501 3 1.47 0.9698 3 3 1.4256
502 2 2.43 0.7126 3 3 1.3957
503 3 1.10 1.1089 3 99 5.6522
504 2 3.19 0.6619 3 2 3.0169
505 3 2.19 1.0708 3 2 1.9919
506 2 2.43 0.6434 3 2 2.6004
507 2 2.08 0.8721 3 3 2.0238
508 2 2.57 0.6835 3 2 1.9507
509 3 2.81 1.0546 3 3 0.8642
510 2 2.32 0.8994 3 3 1.3967
511 2 1.93 0.6742 3 2 0.8048
512 2 1.95 0.8272 3 2 0.9716
513 3 2.34 0.9760 3 3 2.3086
514 3 2.34 0.8418 3 2 1.3925
515 3 0.55 1.1317 3 2 1.7843
516 2 0.20 0.7537 3 2 0.8489
517 3 3.78 1.1189 3 3 1.4464
518 3 1.10 0.9355 3 2 1.7809
519 3 1.69 1.1018 3 3 1.4859
520 3 1.41 1.0376 3 3 2.9925
521 2 3.29 0.7804 3 3 2.0969
522 2 2.23 0.7347 3 3 0.8207
523 2 2.31 0.6931 3 2 1.7553
524 2 2.75 0.6966 3 2 2.7719
525 3 1.17 1.0777 3 3 2.0213
526 2 2.08 0.7147 3 2 1.8596
527 3 1.98 1.0297 3 3 1.3690
528 3 2.16 1.0372 3 3 1.3228
529 3 2.28 1.0855 3 3 1.0368
530 2 2.15 0.6422 3 2 1.7393
531 2 1.21 0.6200 3 2 0.8449
532 3 1.27 1.0216 3 3 1.5722
533 3 2.29 0.9998 3 2 0.8694
534 2 2.25 0.7675 3 3 0.8413
535 2 1.60 0.6932 3 2 1.0474
536 3 2.52 1.0535 3 3 1.9327
537 2 1.89 0.6094 3 2 0.7914
538 2 2.12 0.6749 3 3 0.9213
539 2 2.25 0.7893 3 3 0.6436
540 2 2.33 0.7096 3 2 2.0822
541 3 2.99 0.9615 3 3 1.6052
542 3 2.16 0.9763 3 3 0.9567
543 3 1.16 0.9406 3 2 1.2542
544 3 2.15 1.0332 3 2 1.4041
545 3 1.88 1.0319 3 2 1.3883
546 2 1.11 0.5499 3 3 1.8275
547 2 1.58 0.5272 3 2 0.8983
548 3 3.25 0.9719 3 3 0.9496
549 2 0.73 0.7321 3 2 2.4309
550 2 3.09 0.7464 3 2 2.7242
551 3 1.65 0.9156 3 3 2.5717
552 2 2.59 0.7434 3 3 2.0761
553 3 2.58 0.9897 3 3 1.4966
554 2 2.64 0.6588 3 3 0.8777
555 2 0.75 0.6653 3 2 1.2009
556 2 0.75 0.6426 3 2 0.5389
557 2 2.68 0.6820 3 2 2.1415
558 3 0.99 1.0989 3 3 1.8150
559 2 1.62 0.7936 3 3 2.2466
560 3 1.87 0.9686 3 3 1.7649
561 3 2.62 0.9856 3 3 1.9328
562 3 1.82 1.0618 3 3 1.8880
563 3 2.77 1.0662 3 3 2.2366
564 3 2.44 1.0064 3 2 0.6667
565 2 2.46 0.7811 3 2 0.6402
566 3 2.04 1.1241 3 3 1.6860
567 3 2.39 0.9496 3 2 1.3533
568 2 1.90 0.5988 3 2 1.2990
569 3 3.14 1.0161 3 3 1.3512
570 2 1.71 0.7542 3 3 2.4491
571 2 1.60 0.6308 3 3 1.3425
572 3 1.14 1.0370 3 2 0.9774
573 2 2.71 0.6869 3 3 1.1294
574 2 1.51 0.6381 3 3 1.4442
575 2 2.36 0.6867 3 3 0.7862
576 2 1.90 0.6453 3 3 1.0028
577 2 1.29 0.5842 3 2 1.0256
578 3 3.05 1.0371 3 3 2.1683
579 3 1.67 0.8981 3 3 1.9696
580 3 3.03 1.1195 3 3 1.1781
581 3 1.75 1.1413 3 3 1.1871
582 3 2.77 0.9600 3 3 1.1313
583 3 1.38 1.0222 3 3 0.9340
584 2 3.08 0.7375 3 2 2.3751
585 3 1.75 1.0629 3 3 1.0645
586 3 1.22 1.0267 3 2 1.2621
587 3 1.28 1.0929 3 2 1.4763
588 2 0.97 0.7164 3 3 0.8171
589 2 2.98 0.6052 3 3 3.1032
590 3 2.60 1.1900 3 3 1.0117
591 2 2.46 0.7122 3 3 1.2585
592 2 1.57 0.6980 3 2 1.0971
593 3 1.01 1.1203 3 2 0.9890
594 3 2.45 1.0943 3 3 2.9657
595 2 2.25 0.6668 3 3 1.0141
596 2 2.76 0.5945 3 3 1.0057
597 3 1.71 1.0567 3 3 1.3345
598 2 1.63 0.5063 3 2 3.2560
599 2 2.31 0.6637 3 3 0.8215
600 3 1.78 1.1250 3 3 0.8846
