# Supplementary material for: The effect of training methodology on knowledge representation in categorization
Source: PLoS One. 2017 Aug 28;12(8):e0183904. doi: 10.1371/journal.pone.0183904 (PMC5573135; doi:10.1371/journal.pone.0183904)
Supplement: S1 File — This file contains the raw data from the experiments reported in this manuscript. (ZIP) [file pone.0183904.s001.zip › raw_data/Exp1/AB/rb_xfer_mixed_feedback_2_cond_1_sub_63.dat]

  1 1 1.89 0.3212 1 2 3.4142
  2 1 1.68 0.3576 1 2 1.2069
  3 2 2.59 0.7434 1 2 0.9355
  4 4 2.49 1.4666 2 3 2.3062
  5 3 1.47 0.9698 2 3 1.1747
  6 2 2.41 0.6376 1 1 1.1447
  7 2 0.20 0.7537 1 2 1.6433
  8 4 0.72 1.3434 2 3 2.0979
  9 1 0.55 0.3363 1 2 2.9917
 10 1 1.28 0.3991 1 1 1.1933
 11 3 1.14 1.0006 2 3 3.0269
 12 2 1.51 0.6381 1 1 3.4821
 13 3 1.69 1.1018 2 99 5.0948
 14 2 2.05 0.7549 1 2 0.8427
 15 4 2.67 1.4748 2 99 5.9550
 16 1 2.19 0.2508 1 1 1.2433
 17 2 1.94 0.6111 1 1 1.0262
 18 4 2.33 1.4356 2 4 2.4425
 19 3 1.99 0.9419 2 3 1.1861
 20 4 0.89 1.4668 2 3 2.6913
 21 4 3.39 1.4912 2 3 2.2407
 22 3 1.58 0.9820 2 3 1.3280
 23 3 1.17 1.0777 2 3 0.8677
 24 3 2.31 0.9612 2 3 0.9943
 25 1 0.69 0.1626 1 2 1.4188
 26 2 0.91 0.6073 1 2 1.4185
 27 3 0.58 1.0240 2 4 3.1150
 28 4 2.24 1.3698 2 3 2.8707
 29 4 1.98 1.5266 2 4 0.8286
 30 2 1.65 0.7820 1 2 1.6044
 31 1 2.38 0.3946 1 1 1.1978
 32 3 2.29 0.9998 2 4 2.1911
 33 3 0.60 0.9946 2 4 1.9687
 34 1 2.55 0.3801 1 2 3.5947
 35 2 2.31 0.7886 1 2 1.1147
 36 1 2.72 0.3872 1 2 1.7507
 37 3 1.85 0.9715 2 4 3.4983
 38 4 1.42 1.5420 2 4 1.7586
 39 4 2.40 1.5076 2 4 0.8974
 40 1 2.00 0.3362 1 2 2.0475
 41 1 1.62 0.3228 1 1 1.5175
 42 1 1.24 0.3545 1 1 0.9389
 43 1 0.91 0.3186 1 1 2.7172
 44 2 1.20 0.6720 1 2 0.9780
 45 1 0.20 0.3023 1 1 1.1962
 46 1 1.21 0.3540 1 2 2.3013
 47 1 1.99 0.2656 1 1 1.3058
 48 1 2.91 0.3345 1 1 0.9425
 49 3 1.61 0.9867 2 3 3.1556
 50 3 0.89 0.9779 2 3 1.0062
 51 2 3.37 0.7059 1 2 2.6779
 52 2 1.89 0.7053 1 2 1.2835
 53 4 1.80 1.3858 2 3 2.3448
 54 1 1.66 0.3666 1 2 2.3314
 55 1 1.68 0.1837 1 2 1.4149
 56 3 1.56 0.9946 2 3 2.1511
 57 2 1.58 0.5272 1 1 1.9299
 58 4 1.99 1.2965 2 3 1.7491
 59 3 0.85 0.9204 2 4 1.8403
 60 4 1.12 1.4342 2 4 0.8247
 61 3 1.36 1.0445 2 3 1.2729
 62 2 2.20 0.6801 1 2 2.3259
 63 3 2.41 0.9376 2 3 2.5228
 64 2 1.45 0.6138 1 2 1.1676
 65 4 1.16 1.3504 2 3 1.8564
 66 1 1.61 0.3607 1 1 1.2407
 67 2 2.75 0.6966 1 1 1.4715
 68 1 1.61 0.1956 1 1 1.0307
 69 1 2.05 0.3400 1 2 1.1572
 70 3 2.77 0.9600 2 3 1.6240
 71 4 1.01 1.5361 2 4 0.8481
 72 4 1.27 1.3051 2 3 1.0626
 73 4 2.28 1.3931 2 4 1.0850
 74 4 1.89 1.2922 2 4 0.4264
 75 1 1.59 0.2724 1 2 1.9066
 76 2 2.23 0.7347 1 1 1.0873
 77 4 2.06 1.3779 2 4 2.1410
 78 2 0.73 0.7321 1 2 3.1125
 79 4 1.81 1.5355 2 4 3.1079
 80 4 2.10 1.3896 2 4 2.2638
 81 3 2.68 1.1065 2 3 3.3587
 82 3 1.85 1.0000 2 3 0.7692
 83 2 2.26 0.7508 1 2 2.1475
 84 3 2.69 0.9625 2 3 2.5985
 85 2 2.53 0.6370 1 1 2.5507
 86 2 1.47 0.6518 1 2 1.5618
 87 1 2.10 0.1963 1 2 1.2681
 88 3 1.50 0.9528 2 3 1.4981
 89 4 1.94 1.3933 2 4 1.2714
 90 1 1.25 0.2947 1 1 1.4371
 91 3 1.72 1.0099 2 3 1.3487
 92 2 1.28 0.6088 1 1 1.6877
 93 3 2.38 0.8761 2 3 2.1016
 94 1 2.21 0.3055 1 1 0.8983
 95 1 2.38 0.1613 1 1 0.9193
 96 2 1.10 0.7184 1 2 2.1555
 97 3 1.42 1.0909 2 3 1.9017
 98 4 1.49 1.3250 2 4 1.8105
 99 3 1.11 0.9910 2 3 1.2909
100 2 1.82 0.7845 1 2 1.9518
101 2 2.72 0.6993 1 2 1.5633
102 1 0.82 0.3098 1 1 0.8697
103 3 1.22 1.0267 2 4 1.3802
104 1 1.70 0.3889 1 2 2.3180
105 4 2.16 1.5294 2 4 0.9215
106 1 1.80 0.3204 1 1 1.7175
107 4 1.47 1.4461 2 4 1.3383
108 2 2.31 0.6637 1 2 1.3900
109 3 1.60 1.1404 2 3 2.2004
110 3 1.51 1.0135 2 3 2.4969
111 4 1.51 1.4522 2 4 0.6381
112 3 1.36 0.9232 2 3 2.1094
113 4 2.27 1.4064 2 4 2.8114
114 4 1.15 1.4260 2 4 0.9306
115 3 1.18 1.0339 2 3 0.9262
116 1 1.72 0.3477 1 1 1.2186
117 2 1.84 0.6850 1 2 2.2740
118 3 2.75 1.1466 2 3 1.5766
119 4 2.29 1.2636 2 3 2.9222
120 3 2.56 1.0727 2 4 1.4695
121 3 1.40 1.0474 2 3 1.2121
122 1 2.02 0.3300 1 2 2.3410
123 4 1.84 1.3275 2 4 1.9527
124 3 1.57 1.0262 2 3 1.8347
125 3 2.39 0.9496 2 3 1.0910
126 4 2.53 1.4167 2 4 1.1049
127 4 2.24 1.4088 2 4 1.0853
128 4 1.37 1.3572 2 4 0.7869
129 1 1.21 0.3112 1 1 1.8766
130 2 0.45 0.6283 1 1 0.8021
131 1 2.70 0.3509 1 1 2.6902
132 1 2.35 0.2813 1 1 1.3198
133 1 1.77 0.2283 1 1 1.1335
134 3 1.55 0.9866 2 3 1.6315
135 1 2.64 0.3488 1 2 3.1921
136 2 1.73 0.5583 1 2 1.0258
137 3 1.75 1.1413 2 3 1.2570
138 3 2.34 1.0168 2 3 3.5668
139 4 1.47 1.4812 2 4 0.9449
140 2 2.12 0.6343 1 2 1.3072
141 4 2.61 1.4437 2 4 1.0565
142 3 1.88 1.0319 2 3 0.8797
143 3 0.71 1.0878 2 3 1.3812
144 2 2.98 0.6052 1 1 1.7427
145 1 1.11 0.3017 1 2 0.9779
146 2 2.81 0.6586 1 1 2.0916
147 1 2.86 0.2775 1 1 1.1118
148 4 1.11 1.3364 2 4 1.2041
149 3 1.10 0.9355 2 4 0.8129
150 4 0.49 1.3514 2 4 0.7651
151 4 2.27 1.3964 2 4 1.0732
152 3 2.66 0.9728 2 3 1.2872
153 3 2.44 1.0064 2 3 0.9725
154 4 0.76 1.3332 2 3 0.8401
155 2 2.63 0.8389 1 1 2.2559
156 4 1.54 1.4399 2 4 0.8068
157 4 1.92 1.3410 2 4 1.6785
158 1 2.40 0.3790 1 1 1.4844
159 4 2.14 1.3157 2 3 1.1307
160 1 2.39 0.3219 1 1 1.6453
161 1 2.11 0.2623 1 2 0.9319
162 2 1.95 0.7670 1 2 0.8075
163 1 0.85 0.3814 1 2 0.9365
164 2 1.54 0.5976 1 2 0.8038
165 1 2.14 0.3556 1 1 1.2361
166 2 2.46 0.6278 1 2 0.6444
167 2 2.07 0.6514 1 2 1.8751
168 4 2.54 1.3869 2 4 1.3055
169 3 2.58 0.9897 2 3 0.8548
170 2 2.76 0.6158 1 2 2.6931
171 2 1.14 0.7220 1 2 1.2496
172 2 2.31 0.6931 1 1 1.6963
173 3 3.78 1.1189 2 3 1.9265
174 1 2.38 0.2745 1 1 2.2892
175 2 1.90 0.6453 1 2 1.9905
176 1 0.70 0.3711 1 1 1.5834
177 2 1.87 0.7000 1 2 0.8809
178 2 0.94 0.7116 1 2 1.2785
179 3 1.39 0.9501 2 3 2.7792
180 4 2.64 1.5394 2 4 1.0122
181 2 1.61 0.6429 1 2 0.7082
182 4 1.77 1.4497 2 4 0.8490
183 2 1.55 0.6765 1 1 0.8956
184 1 2.13 0.3784 1 1 1.1803
185 4 2.75 1.4245 2 4 0.7967
186 4 3.26 1.4724 2 4 1.5904
187 4 2.09 1.4796 2 4 0.8547
188 2 1.83 0.5907 1 1 1.2783
189 2 2.49 0.7136 1 1 0.9311
190 1 1.96 0.2401 1 1 1.2951
191 3 2.21 1.0277 2 3 3.3804
192 2 2.68 0.6820 1 1 1.3809
193 4 1.90 1.3338 2 4 1.2870
194 3 3.22 1.1227 2 3 1.1401
195 4 1.89 1.4029 2 4 0.9368
196 3 2.15 1.0756 2 3 1.3402
197 3 1.76 0.9841 2 4 0.6881
198 2 1.32 0.6466 1 1 1.5890
199 1 1.45 0.2769 1 2 1.2315
200 1 1.90 0.2041 1 1 0.5989
201 4 2.79 1.5124 2 4 0.7815
202 1 2.37 0.3204 1 1 1.1987
203 3 3.02 1.0854 2 4 1.5599
204 3 2.16 0.9763 2 3 1.3151
205 4 1.85 1.3875 2 4 0.7270
206 1 1.52 0.2988 1 1 1.0835
207 3 3.25 0.9719 2 3 1.0958
208 2 1.85 0.7361 1 1 1.3166
209 3 2.88 1.0116 2 3 1.2089
210 2 0.68 0.5971 1 2 1.4013
211 4 2.22 1.4124 2 4 1.0493
212 2 1.85 0.5334 1 2 1.5928
213 4 2.71 1.3013 2 4 1.1699
214 3 2.05 1.1482 2 3 1.0029
215 2 3.29 0.7804 1 2 1.1235
216 2 0.24 0.7894 1 2 1.2329
217 4 1.09 1.5133 2 4 1.2257
218 4 2.78 1.4177 2 4 1.0165
219 3 3.63 0.9482 2 3 0.8503
220 4 2.01 1.4059 2 4 0.9368
221 1 1.94 0.2655 1 1 0.9641
222 3 1.54 0.8637 2 3 1.5973
223 3 1.13 0.9757 2 3 1.2219
224 4 1.27 1.2794 2 4 1.0464
225 4 1.67 1.3953 2 4 0.7001
226 2 3.08 0.7375 1 1 2.5766
227 2 3.03 0.5818 1 2 0.8353
228 3 1.96 1.0011 2 3 2.0522
229 2 2.15 0.6716 1 2 1.6428
230 2 1.29 0.6731 1 2 1.6190
231 1 1.91 0.2917 1 1 0.8661
232 3 2.19 1.0708 2 4 1.3854
233 2 1.34 0.5800 1 2 1.0827
234 4 1.63 1.4234 2 4 0.9376
235 3 2.09 1.0885 2 4 1.3479
236 1 2.71 0.2802 1 1 1.8713
237 3 0.58 1.1624 2 4 1.2694
238 2 1.72 0.6455 1 2 1.3559
239 1 1.97 0.2911 1 1 1.4782
240 3 3.03 1.1195 2 3 1.4676
241 1 2.87 0.4337 1 1 1.1863
242 1 3.26 0.2446 1 1 1.5947
243 3 3.05 1.0371 2 3 1.1793
244 1 1.57 0.3119 1 1 1.0692
245 3 1.22 0.9695 2 3 2.2666
246 1 2.65 0.3121 1 1 0.9453
247 1 0.52 0.3146 1 1 1.3002
248 2 0.20 0.7060 1 2 1.5521
249 2 1.90 0.6527 1 2 0.8830
250 3 3.63 0.9531 2 3 1.1525
251 4 1.69 1.4037 2 4 1.9242
252 1 2.35 0.2671 1 1 0.9041
253 2 1.94 0.6684 1 2 1.3255
254 1 1.29 0.3541 1 1 1.1056
255 2 2.29 0.7752 1 2 1.4065
256 4 2.37 1.3651 2 4 0.6793
257 3 2.19 1.0319 2 3 0.7247
258 4 1.84 1.4883 2 4 0.9463
259 2 1.70 0.6957 1 2 1.0596
260 4 2.25 1.3526 2 4 0.8911
261 2 2.41 0.6167 1 1 1.4565
262 2 1.83 0.7164 1 2 0.6546
263 2 3.13 0.6785 1 2 1.3576
264 4 2.30 1.4760 2 4 0.6962
265 3 1.67 0.8981 2 4 1.7176
266 3 2.04 1.1241 2 4 0.5690
267 3 1.71 1.0567 2 3 1.5788
268 4 1.55 1.5706 2 4 0.6521
269 3 1.71 1.0969 2 3 1.3640
270 4 1.40 1.4148 2 4 0.7418
271 4 3.09 1.3473 2 3 0.9048
272 1 1.09 0.2352 1 2 1.1738
273 4 1.79 1.3128 2 3 1.7121
274 3 1.92 0.9950 2 3 1.0135
275 4 1.95 1.4197 2 4 1.3654
276 1 1.90 0.3038 1 1 0.8473
277 3 2.62 1.0502 2 4 0.6772
278 4 2.32 1.4923 2 4 0.6198
279 1 2.03 0.3642 1 1 0.7643
280 3 1.90 1.1569 2 3 1.1252
281 4 2.26 1.3531 2 4 0.7615
282 4 3.85 1.3632 2 4 1.3152
283 1 2.49 0.2936 1 1 1.1338
284 1 2.31 0.2926 1 1 0.8438
285 2 1.65 0.7278 1 1 1.0499
286 1 1.80 0.3080 1 1 0.9375
287 2 0.85 0.7391 1 2 0.9254
288 2 1.95 0.7221 1 2 0.8579
289 1 2.12 0.3369 1 1 0.6807
290 4 2.99 1.2895 2 3 1.6775
291 4 2.62 1.3164 2 4 0.4913
292 3 2.11 1.1184 2 4 0.4817
293 4 0.96 1.3636 2 4 0.7355
294 1 0.98 0.2099 1 1 1.5486
295 4 1.26 1.3442 2 4 1.0398
296 4 2.26 1.2912 2 4 1.5193
297 1 1.96 0.2515 1 1 0.7468
298 4 1.51 1.4660 2 4 0.7413
299 2 2.36 0.6867 1 2 0.9285
300 3 2.34 0.9760 2 3 2.3241
301 2 0.75 0.6426 1 2 1.1470
302 1 1.00 0.1900 1 1 0.7582
303 3 2.86 0.8874 2 3 0.9998
304 2 1.57 0.6980 1 1 1.1773
305 2 2.43 0.6434 1 1 0.9946
306 2 2.71 0.6869 1 2 0.5948
307 4 1.78 1.3029 2 4 0.9573
308 1 1.89 0.3469 1 1 0.8788
309 3 1.60 1.0443 2 4 0.7641
310 3 1.27 1.0216 2 3 0.5978
311 1 3.07 0.1514 1 1 1.0074
312 1 2.05 0.4041 1 1 0.8156
313 2 2.03 0.6338 1 2 0.8317
314 2 0.85 0.7469 1 2 0.8546
315 2 1.62 0.7936 1 2 0.6855
316 1 2.06 0.5073 1 1 0.9476
317 3 1.97 1.1531 2 3 1.2700
318 4 1.09 1.3378 2 4 0.5643
319 3 2.49 0.9545 2 3 0.8874
320 2 1.71 0.7542 1 2 1.0365
321 2 0.97 0.6632 1 1 1.0040
322 2 1.70 0.6737 1 1 1.0365
323 3 1.97 1.0445 2 4 1.4687
324 2 1.95 0.8272 1 2 2.1139
325 4 0.20 1.5134 2 4 1.5421
326 2 2.40 0.6767 1 2 0.9856
327 4 1.30 1.3643 2 4 1.1627
328 4 2.38 1.3801 2 4 1.0062
329 1 2.10 0.2831 1 1 0.6789
330 3 2.81 1.0546 2 3 1.1880
331 3 1.30 1.1009 2 3 1.5664
332 2 2.09 0.5484 1 1 1.4717
333 3 1.36 1.0466 2 3 1.2153
334 2 1.67 0.5153 1 1 1.1029
335 4 2.31 1.2955 2 4 1.1076
336 1 2.84 0.2537 1 1 1.0403
337 1 1.43 0.2305 1 1 0.8395
338 2 2.06 0.6905 1 1 0.7833
339 1 1.51 0.4427 1 1 1.0004
340 4 2.73 1.2989 2 3 0.9609
341 1 0.96 0.3685 1 1 0.7948
342 3 3.46 0.9941 2 3 0.9154
343 4 1.88 1.3020 2 4 0.9360
344 2 1.98 0.6402 1 1 0.9305
345 4 1.31 1.5355 2 4 0.7332
346 3 1.87 0.9686 2 3 1.2573
347 2 1.90 0.5988 1 2 1.1595
348 1 3.06 0.3526 1 2 1.5226
349 2 1.66 0.6738 1 2 1.5501
350 3 2.07 1.0440 2 3 1.7527
351 2 2.38 0.6466 1 2 1.0238
352 4 0.29 1.3629 2 4 2.0476
353 4 2.92 1.4418 2 4 0.6229
354 1 2.93 0.3210 1 1 0.7506
355 3 1.97 1.0016 2 3 1.7217
356 2 2.87 0.6980 1 2 2.3022
357 2 1.53 0.5421 1 1 0.8348
358 4 2.10 1.3932 2 4 0.6030
359 3 1.23 1.1184 2 3 1.2672
360 2 1.93 0.6742 1 1 0.8405
361 1 2.48 0.1957 1 1 1.0567
362 4 2.16 1.4437 2 4 0.7997
363 1 2.56 0.3672 1 1 0.6165
364 4 2.36 1.2798 2 4 0.8407
365 1 3.12 0.2976 1 1 0.6637
366 4 2.53 1.3776 2 4 1.0542
367 4 1.92 1.3279 2 4 0.7178
368 4 1.83 1.4592 2 4 0.6506
369 1 3.03 0.3473 1 1 0.6806
370 1 0.87 0.4142 1 1 1.1190
371 4 1.36 1.4291 2 4 0.7864
372 3 1.48 1.0870 2 3 1.7968
373 3 1.68 1.0321 2 4 1.2380
374 1 1.84 0.2751 1 1 1.0534
375 4 2.46 1.4183 2 4 0.5256
376 4 2.34 1.3909 2 3 0.8414
377 4 1.49 1.3739 2 4 0.4735
378 1 1.88 0.2514 1 1 0.8305
379 2 3.13 0.6437 1 1 0.7815
380 1 1.99 0.2737 1 1 0.7756
381 3 1.12 0.9776 2 3 1.6333
382 1 1.53 0.2023 1 1 0.9041
383 2 2.55 0.6575 1 1 1.0930
384 1 2.45 0.3571 1 1 1.1150
385 4 1.88 1.5007 2 4 0.5922
386 3 2.52 1.0535 2 4 1.2822
387 3 0.72 1.0300 2 3 1.5827
388 3 2.24 1.0724 2 3 0.7599
389 2 1.15 0.7061 1 2 1.3302
390 1 1.67 0.1766 1 1 1.2302
391 1 2.51 0.2257 1 1 0.9165
392 1 2.95 0.2980 1 2 0.7769
393 4 1.74 1.4487 2 4 0.6420
394 2 2.79 0.6461 1 2 0.7445
395 3 1.95 1.0594 2 3 2.2585
396 1 1.66 0.3249 1 1 0.7134
397 3 1.98 1.0297 2 4 1.1588
398 3 1.70 0.9169 2 3 0.9369
399 4 0.90 1.4658 2 4 0.6451
400 1 1.77 0.3536 1 1 1.0202
401 4 1.73 1.4543 2 4 0.6695
402 3 2.16 1.0791 2 3 0.8279
403 3 1.27 0.9856 2 3 0.9154
404 2 1.50 0.6326 1 2 0.7910
405 4 1.79 1.4596 2 4 0.8821
406 3 1.41 1.1003 2 3 0.9589
407 4 2.50 1.3709 2 4 1.0495
408 4 1.14 1.2842 2 4 0.8788
409 2 1.52 0.6765 1 2 0.8119
410 1 1.89 0.2987 1 1 0.9015
411 3 3.14 1.0475 2 3 1.2990
412 4 3.00 1.4175 2 4 0.7347
413 2 1.43 0.7396 1 2 0.9382
414 1 0.95 0.4721 1 1 0.6936
415 4 2.14 1.3126 2 4 1.1392
416 1 3.24 0.2412 1 1 0.9515
417 2 1.89 0.6094 1 2 0.6822
418 3 1.75 0.9555 2 4 2.1440
419 4 0.50 1.3852 2 4 0.6015
420 3 1.14 1.0370 2 3 0.7781
421 1 1.64 0.1826 1 1 0.8608
422 2 1.95 0.6287 1 2 0.6582
423 1 2.79 0.3211 1 1 0.7045
424 2 2.69 0.6426 1 2 0.8063
425 2 2.32 0.8994 1 2 1.0079
426 3 1.28 1.0929 2 3 2.0805
427 3 2.41 1.0063 2 3 0.5907
428 2 1.21 0.6200 1 2 1.3927
429 1 0.79 0.3786 1 1 1.0820
430 1 1.83 0.2465 1 2 0.8702
431 1 2.25 0.2398 1 1 0.6928
432 2 0.28 0.7445 1 2 1.2667
433 3 1.32 0.9211 2 3 1.4090
434 2 2.25 0.6668 1 2 0.9632
435 4 0.57 1.4767 2 4 0.6450
436 3 2.34 0.8418 2 3 1.7970
437 2 2.32 0.6200 1 2 1.1091
438 4 2.27 1.5019 2 4 0.5540
439 1 1.43 0.2934 1 2 1.3159
440 2 2.46 0.7811 1 2 0.9847
441 1 1.69 0.3962 1 2 0.7531
442 2 2.88 0.8158 1 2 0.8441
443 1 0.47 0.2982 1 1 0.8203
444 4 2.02 1.4231 2 4 0.7315
445 1 2.01 0.2141 1 1 0.8084
446 1 1.71 0.2132 1 1 0.6972
447 3 1.00 1.0234 2 3 1.4075
448 1 1.60 0.2051 1 1 1.0706
449 1 2.65 0.2477 1 1 1.4370
450 4 2.65 1.3502 2 4 1.6292
451 4 1.95 1.4170 2 4 0.8631
452 4 1.85 1.3578 2 3 2.1339
453 4 1.20 1.3894 2 4 0.6580
454 4 1.69 1.3901 2 3 1.3612
455 2 0.97 0.6969 1 2 1.0344
456 3 2.57 1.1428 2 3 1.0349
457 2 1.50 0.8563 1 2 1.1625
458 4 1.99 1.4022 2 4 0.7247
459 1 1.67 0.4219 1 1 0.8167
460 3 3.14 1.0161 2 3 0.8085
461 3 2.33 1.1284 2 3 0.9687
462 2 1.63 0.6075 1 1 0.7467
463 4 1.56 1.4828 2 4 0.5575
464 1 2.24 0.2099 1 1 0.7128
465 3 1.12 0.9388 2 3 1.6926
466 2 2.15 0.6422 1 2 1.0181
467 1 1.98 0.3373 1 1 0.7859
468 2 0.75 0.6653 1 2 0.8273
469 4 1.33 1.3978 2 4 0.6504
470 4 2.02 1.4890 2 4 0.9940
471 2 1.75 0.6628 1 2 1.2907
472 1 2.54 0.3829 1 1 0.9601
473 2 2.08 0.7147 1 2 0.9376
474 3 2.99 0.9615 2 4 1.3506
475 1 1.66 0.3101 1 1 0.8491
476 1 2.96 0.3155 1 1 0.6876
477 4 2.60 1.3274 2 4 0.8765
478 3 1.94 1.0645 2 3 0.8113
479 1 1.14 0.3149 1 1 0.9234
480 3 2.60 1.1900 2 4 1.2250
481 1 1.80 0.3177 1 2 0.9028
482 3 1.77 1.0688 2 3 1.1795
483 3 1.51 0.9350 2 3 1.4037
484 2 2.43 0.7126 1 2 0.9482
485 4 0.80 1.4215 2 4 0.6153
486 3 1.21 1.0113 2 3 1.0389
487 1 2.15 0.2376 1 1 0.8463
488 2 1.97 0.6427 1 2 0.8528
489 4 2.82 1.3875 2 4 0.6113
490 2 2.46 0.7122 1 2 0.9562
491 1 1.31 0.3257 1 1 0.6703
492 3 2.13 1.0685 2 3 0.7889
493 2 1.98 0.6690 1 2 0.6714
494 2 2.12 0.6749 1 2 0.7410
495 2 1.63 0.5063 1 1 0.9841
496 3 1.65 1.0098 2 4 0.7068
497 1 2.63 0.3301 1 1 0.9426
498 3 2.21 0.9947 2 3 1.6986
499 3 2.28 1.0855 2 3 1.4471
500 2 1.76 0.6131 1 1 0.6707
501 2 1.48 0.6872 3 3 1.4819
502 3 2.25 1.0744 3 99 5.0208
503 3 0.85 1.0236 3 3 2.6675
504 2 0.97 0.7164 3 3 0.8637
505 2 1.11 0.7385 3 3 2.7893
506 3 1.88 0.9241 3 2 0.9085
507 3 0.55 1.1317 3 3 1.0167
508 3 1.89 1.0169 3 2 0.7435
509 3 1.68 1.0860 3 2 0.6494
510 3 1.10 1.1089 3 2 2.1743
511 3 3.16 1.0076 3 3 0.6394
512 2 2.33 0.7096 3 3 0.9900
513 3 2.16 1.1799 3 3 0.5266
514 2 2.57 0.6835 3 3 0.3937
515 2 3.19 0.6619 3 3 0.5605
516 2 0.83 0.7657 3 2 0.4904
517 3 1.93 1.0377 3 3 0.5435
518 2 1.29 0.5842 3 2 0.8509
519 2 1.97 0.6233 3 3 1.1748
520 3 2.58 0.9485 3 2 0.7284
521 3 1.79 1.0360 3 3 0.8433
522 3 1.31 1.1449 3 2 1.2004
523 3 1.47 1.0667 3 2 0.8081
524 2 0.70 0.7991 3 2 0.5034
525 3 0.67 0.9620 3 2 0.5707
526 3 1.75 1.0629 3 3 0.5227
527 2 1.83 0.6448 3 3 0.6844
528 2 1.69 0.6952 3 3 0.4408
529 2 1.96 0.6827 3 3 0.4554
530 3 1.41 1.0376 3 3 0.3808
531 3 1.88 0.8945 3 3 0.6374
532 2 2.25 0.7893 3 3 0.5960
533 2 1.38 0.6372 3 2 0.6913
534 2 2.83 0.6349 3 3 0.5441
535 3 1.56 0.9553 3 2 0.6343
536 3 2.45 1.0943 3 3 0.4809
537 3 1.33 0.9942 3 2 0.5176
538 3 1.42 1.0960 3 2 0.8488
539 2 2.35 0.6805 3 3 0.4067
540 3 3.08 1.0859 3 3 0.4709
541 3 1.65 0.9156 3 2 0.5552
542 2 1.86 0.8093 3 2 0.6620
543 2 2.62 0.6511 3 3 0.4682
544 3 2.77 1.0662 3 3 0.4012
545 3 2.45 0.9318 3 3 0.3209
546 2 2.73 0.6099 3 3 0.3721
547 2 2.64 0.6588 3 3 0.4121
548 2 1.73 0.6055 3 3 0.2762
549 3 2.47 0.9346 3 3 0.5041
550 2 1.50 0.6657 3 2 0.3964
551 3 1.38 1.0222 3 2 1.3601
552 2 2.85 0.6521 3 3 0.5854
553 2 2.67 0.6730 3 3 0.4821
554 3 1.72 1.1195 3 2 0.4388
555 2 2.04 0.6159 3 3 0.6448
556 3 1.16 0.9406 3 2 0.4520
557 3 2.10 0.8869 3 3 0.4892
558 3 2.58 1.0947 3 3 0.5414
559 3 1.78 1.1250 3 3 0.4558
560 2 2.42 0.6883 3 3 0.4541
561 2 2.25 0.7675 3 3 0.4514
562 3 2.20 1.0301 3 3 0.6573
563 3 2.16 1.0372 3 3 0.3987
564 3 2.62 0.9856 3 3 0.5994
565 2 1.00 0.7013 3 2 0.4550
566 2 1.78 0.7397 3 3 0.5167
567 2 2.48 0.7723 3 3 0.4713
568 2 1.60 0.6308 3 2 0.4206
569 3 2.29 1.0043 3 3 0.4913
570 3 1.62 1.0300 3 2 0.4311
571 2 2.16 0.6176 3 3 0.7091
572 3 0.99 1.0989 3 2 0.3933
573 2 3.09 0.7464 3 3 0.4658
574 2 1.74 0.7121 3 2 0.8624
575 2 2.53 0.7831 3 3 0.5154
576 2 2.40 0.8106 3 3 0.7182
577 3 1.01 1.1203 3 2 0.3933
578 3 2.25 1.0057 3 3 0.4413
579 3 1.82 1.0618 3 2 0.3840
580 2 1.60 0.6932 3 3 0.5767
581 2 1.56 0.6255 3 2 0.4973
582 2 1.11 0.5499 3 2 0.3887
583 3 1.75 1.1055 3 3 0.5901
584 2 2.18 0.7763 3 3 0.4293
585 3 1.34 1.1219 3 2 0.6606
586 3 2.75 1.0975 3 3 0.4659
587 3 1.57 1.0066 3 2 0.5596
588 2 1.84 0.7034 3 2 0.6655
589 2 1.25 0.7049 3 2 0.5339
590 3 1.91 1.0578 3 3 0.4961
591 3 2.26 1.1253 3 3 0.4605
592 3 2.15 1.0332 3 3 0.9137
593 2 0.73 0.8078 3 2 0.4355
594 2 2.08 0.8721 3 3 0.6023
595 2 2.76 0.5945 3 3 0.5222
596 2 2.30 0.6727 3 3 0.4853
597 2 2.21 0.6988 3 3 0.5214
598 3 2.12 0.9780 3 3 0.3808
599 2 2.12 0.7384 3 3 0.3733
600 2 2.65 0.6205 3 3 0.4790
