# Supplementary material for: The effect of training methodology on knowledge representation in categorization
Source: PLoS One. 2017 Aug 28;12(8):e0183904. doi: 10.1371/journal.pone.0183904 (PMC5573135; doi:10.1371/journal.pone.0183904)
Supplement: S1 File — This file contains the raw data from the experiments reported in this manuscript. (ZIP) [file pone.0183904.s001.zip › raw_data/Exp1/AB/rb_xfer_mixed_feedback_2_cond_1_sub_64.dat]

  1 3 2.47 0.9346 2 3 1.0498
  2 1 2.65 0.3121 1 1 1.1200
  3 2 2.53 0.6370 1 1 1.1005
  4 4 2.06 1.3779 2 4 1.0655
  5 4 2.09 1.4796 2 4 0.9822
  6 3 1.71 1.0969 2 3 1.4557
  7 3 1.65 0.9156 2 3 0.7744
  8 3 3.22 1.1227 2 4 0.5764
  9 2 2.71 0.6869 1 1 1.9856
 10 3 1.39 0.9501 2 3 1.0830
 11 4 1.99 1.2965 2 4 1.3608
 12 3 1.91 1.0578 2 4 0.8103
 13 4 1.54 1.4399 2 3 1.3791
 14 4 2.28 1.3931 2 4 1.9958
 15 2 1.94 0.6684 1 1 1.1887
 16 3 2.33 1.1284 2 3 0.7660
 17 1 1.89 0.3469 1 1 0.8956
 18 1 1.24 0.3545 1 2 1.5501
 19 3 1.14 1.0370 2 3 0.8404
 20 1 2.01 0.2141 1 2 0.9903
 21 4 2.61 1.4437 2 4 2.2797
 22 3 2.11 1.1184 2 3 0.6690
 23 3 1.12 0.9388 2 3 0.8843
 24 3 1.55 0.9866 2 3 1.0344
 25 4 2.27 1.5019 2 4 0.9138
 26 1 3.12 0.2976 1 1 0.9335
 27 4 2.40 1.5076 2 4 1.0327
 28 2 2.64 0.6588 1 1 0.9768
 29 2 2.35 0.6805 1 2 1.7867
 30 4 2.99 1.2895 2 3 1.6676
 31 4 0.80 1.4215 2 3 0.9772
 32 2 1.72 0.6455 1 1 1.1547
 33 1 2.65 0.2477 1 1 1.3017
 34 3 1.72 1.0099 2 3 1.1626
 35 2 2.25 0.7893 1 2 1.5959
 36 1 2.38 0.3946 1 1 1.5890
 37 2 1.74 0.7121 1 1 1.2472
 38 1 1.21 0.3540 1 1 0.9167
 39 3 1.69 1.1018 2 3 1.3706
 40 1 2.05 0.4041 1 1 0.8519
 41 4 3.09 1.3473 2 4 0.9383
 42 4 2.02 1.4890 2 4 0.8542
 43 3 1.96 1.0011 2 3 0.7970
 44 1 3.03 0.3473 1 1 1.2142
 45 2 0.75 0.6426 1 1 2.0230
 46 1 2.91 0.3345 1 2 1.6948
 47 3 1.88 1.0319 2 3 0.8509
 48 3 1.27 1.0216 2 3 0.7617
 49 3 2.62 1.0502 2 3 1.6447
 50 1 0.79 0.3786 1 2 2.7711
 51 2 1.21 0.6200 1 2 1.1267
 52 4 2.38 1.3801 2 4 0.9856
 53 2 2.08 0.7147 1 1 1.8523
 54 1 2.31 0.2926 1 2 1.7950
 55 1 0.70 0.3711 1 2 0.9163
 56 3 2.29 1.0043 2 3 1.8003
 57 3 2.28 1.0855 2 3 1.0167
 58 1 1.88 0.2514 1 2 0.9772
 59 3 2.05 1.1482 2 3 1.1227
 60 3 2.69 0.9625 2 3 0.8870
 61 1 1.64 0.1826 1 2 2.1876
 62 3 1.31 1.1449 2 3 1.1330
 63 1 1.80 0.3177 1 1 0.9675
 64 4 2.32 1.4923 2 4 0.5780
 65 3 3.16 1.0076 2 3 1.3063
 66 1 0.98 0.2099 1 1 1.2957
 67 4 0.50 1.3852 2 4 2.0445
 68 1 2.39 0.3219 1 1 3.8600
 69 1 1.94 0.2655 1 1 2.0804
 70 3 0.99 1.0989 2 3 1.2303
 71 4 2.71 1.3013 2 3 3.2063
 72 4 1.95 1.4170 2 4 0.6543
 73 2 2.31 0.6637 1 1 0.9490
 74 1 2.05 0.3400 1 1 0.8882
 75 1 1.68 0.3576 1 1 1.0293
 76 4 1.74 1.4487 2 4 0.9086
 77 1 1.00 0.1900 1 1 0.8977
 78 3 1.18 1.0339 2 3 1.0386
 79 1 0.87 0.4142 1 1 1.0867
 80 2 2.07 0.6514 1 2 1.7159
 81 4 1.95 1.4197 2 4 1.2083
 82 3 1.16 0.9406 2 3 1.2095
 83 2 0.85 0.7391 1 2 1.1387
 84 2 1.98 0.6402 1 2 1.1569
 85 2 2.31 0.7886 1 2 0.8803
 86 4 1.98 1.5266 2 4 0.6450
 87 4 2.92 1.4418 2 4 2.0848
 88 3 1.14 1.0006 2 3 1.0502
 89 4 2.49 1.4666 2 4 1.0243
 90 4 1.36 1.4291 2 4 1.0797
 91 2 2.31 0.6931 1 2 2.9737
 92 4 1.94 1.3933 2 4 1.7436
 93 1 1.90 0.3038 1 1 2.6106
 94 2 1.00 0.7013 1 2 2.5308
 95 3 1.87 0.9686 2 3 1.2057
 96 1 1.89 0.2987 1 2 1.6311
 97 4 1.14 1.2842 2 3 1.1898
 98 3 1.79 1.0360 2 3 1.5669
 99 2 3.37 0.7059 1 2 2.2248
100 1 2.55 0.3801 1 1 3.7061
101 3 1.94 1.0645 2 3 0.8644
102 3 2.34 0.8418 2 3 0.6453
103 2 2.79 0.6461 1 2 0.9160
104 3 1.23 1.1184 2 3 0.7839
105 2 1.90 0.5988 1 1 2.9375
106 2 1.56 0.6255 1 2 0.8756
107 4 1.20 1.3894 2 4 1.6833
108 2 0.85 0.7469 1 1 1.4331
109 3 1.75 0.9555 2 3 0.6878
110 4 1.47 1.4812 2 4 1.1889
111 3 1.30 1.1009 2 3 1.1970
112 1 2.84 0.2537 1 1 1.3660
113 1 2.95 0.2980 1 1 0.7363
114 3 0.55 1.1317 2 3 1.5389
115 1 0.47 0.2982 1 1 1.5590
116 4 1.67 1.3953 2 4 0.7298
117 4 3.00 1.4175 2 4 0.7970
118 2 3.03 0.5818 1 1 1.0537
119 3 0.58 1.1624 2 3 0.7963
120 1 1.68 0.1837 1 1 0.9330
121 1 2.10 0.2831 1 1 0.7130
122 4 2.78 1.4177 2 4 1.3977
123 4 2.50 1.3709 2 4 0.5027
124 2 0.45 0.6283 1 1 0.7318
125 3 2.25 1.0744 2 3 0.7281
126 1 1.97 0.2911 1 1 0.9317
127 1 2.14 0.3556 1 2 1.0716
128 2 1.83 0.7164 1 2 2.5415
129 4 2.46 1.4183 2 4 0.7845
130 4 2.34 1.3909 2 4 0.8909
131 3 0.71 1.0878 2 3 1.0635
132 3 2.16 0.9763 2 3 1.1586
133 3 1.28 1.0929 2 3 1.4884
134 2 3.13 0.6437 1 2 1.5833
135 2 1.97 0.6427 1 2 1.6637
136 1 1.11 0.3017 1 1 0.7018
137 3 2.09 1.0885 2 3 0.8504
138 1 2.06 0.5073 1 2 1.8570
139 4 1.85 1.3875 2 4 1.1117
140 3 2.31 0.9612 2 3 0.7250
141 4 2.29 1.2636 2 3 0.7451
142 2 2.87 0.6980 1 2 1.5398
143 2 1.20 0.6720 1 2 2.0555
144 2 2.32 0.6200 1 2 1.5729
145 1 1.57 0.3119 1 1 0.7924
146 3 2.62 0.9856 2 3 1.6654
147 2 1.69 0.6952 1 2 1.0579
148 3 1.56 0.9553 2 3 0.6890
149 2 2.63 0.8389 1 2 2.4862
150 1 1.09 0.2352 1 1 0.5648
151 3 1.90 1.1569 2 3 0.9570
152 3 2.38 0.8761 2 3 0.7749
153 1 2.51 0.2257 1 1 0.8179
154 4 1.83 1.4592 2 4 1.5313
155 4 2.02 1.4231 2 4 0.8785
156 2 2.15 0.6422 1 2 0.9072
157 4 0.76 1.3332 2 4 1.6075
158 1 2.86 0.2775 1 1 1.6010
159 4 2.10 1.3896 2 4 0.6657
160 4 2.25 1.3526 2 4 0.7679
161 1 1.77 0.3536 1 1 1.7615
162 1 1.60 0.2051 1 1 0.7324
163 2 1.86 0.8093 1 2 1.0476
164 1 2.19 0.2508 1 1 1.6056
165 2 1.75 0.6628 1 2 0.7182
166 3 1.38 1.0222 2 3 2.4422
167 3 2.88 1.0116 2 3 2.2662
168 2 1.83 0.5907 1 2 1.7269
169 2 1.84 0.7034 1 2 1.1070
170 3 2.77 1.0662 2 3 0.8477
171 2 2.32 0.8994 1 2 1.2144
172 3 1.11 0.9910 2 3 0.9497
173 3 2.68 1.1065 2 3 0.7131
174 3 1.01 1.1203 2 3 0.9090
175 4 1.77 1.4497 2 4 1.0490
176 2 2.23 0.7347 1 2 1.3679
177 4 1.40 1.4148 2 4 1.6018
178 3 0.58 1.0240 2 3 0.9463
179 3 2.58 0.9897 2 3 0.7173
180 4 1.27 1.2794 2 3 0.8012
181 2 1.61 0.6429 1 2 1.0987
182 2 1.73 0.5583 1 2 1.8157
183 2 1.51 0.6381 1 2 0.5990
184 3 2.16 1.1799 2 4 0.8072
185 2 2.36 0.6867 1 1 1.0162
186 4 0.90 1.4658 2 4 0.5998
187 3 1.48 1.0870 2 3 0.6485
188 2 2.03 0.6338 1 2 0.6870
189 4 1.26 1.3442 2 3 0.9561
190 2 1.34 0.5800 1 2 0.7359
191 1 1.66 0.3249 1 2 0.7713
192 2 2.46 0.7811 1 2 0.9329
193 3 2.26 1.1253 2 3 0.8242
194 3 3.63 0.9531 2 3 1.7190
195 4 2.24 1.3698 2 4 0.7633
196 2 1.15 0.7061 1 2 2.3174
197 1 1.25 0.2947 1 1 1.3293
198 2 0.75 0.6653 1 2 1.3410
199 1 1.77 0.2283 1 1 0.6881
200 2 1.95 0.7670 1 2 0.7583
201 2 0.24 0.7894 1 2 2.4691
202 4 1.88 1.3020 2 4 1.2512
203 2 0.94 0.7116 1 2 1.4818
204 4 2.26 1.2912 2 4 1.1917
205 4 2.75 1.4245 2 4 0.6323
206 1 1.31 0.3257 1 2 0.8229
207 1 1.43 0.2305 1 1 0.7195
208 3 1.32 0.9211 2 3 0.6363
209 3 0.85 0.9204 2 3 0.8914
210 2 2.67 0.6730 1 2 3.1129
211 4 1.88 1.5007 2 4 0.5490
212 4 2.30 1.4760 2 4 0.4804
213 3 2.56 1.0727 2 3 1.4533
214 1 2.64 0.3488 1 1 0.9716
215 4 0.72 1.3434 2 4 0.6786
216 1 2.45 0.3571 1 2 1.0043
217 3 3.63 0.9482 2 3 0.8382
218 1 2.25 0.2398 1 1 1.1483
219 4 2.16 1.4437 2 4 0.8469
220 1 2.24 0.2099 1 1 1.1428
221 1 2.70 0.3509 1 2 2.7712
222 2 1.63 0.6075 1 2 1.2200
223 1 1.99 0.2656 1 1 1.0523
224 1 1.14 0.3149 1 1 2.0659
225 3 3.14 1.0475 2 3 2.4318
226 3 2.52 1.0535 2 3 0.8238
227 3 1.78 1.1250 2 3 3.3937
228 4 1.99 1.4022 2 3 0.6879
229 1 2.15 0.2376 1 1 1.1428
230 1 1.80 0.3204 1 1 1.5300
231 1 2.02 0.3300 1 1 0.9574
232 1 1.28 0.3991 1 1 1.3047
233 4 2.65 1.3502 2 4 1.6864
234 4 1.37 1.3572 2 4 1.4264
235 1 1.70 0.3889 1 2 3.0445
236 2 2.16 0.6176 1 2 0.9942
237 1 1.69 0.3962 1 2 0.9630
238 1 2.56 0.3672 1 1 1.8126
239 1 1.89 0.3212 1 1 0.8126
240 1 2.03 0.3642 1 1 0.9799
241 1 1.61 0.3607 1 1 0.7412
242 3 1.56 0.9946 2 3 0.7372
243 1 1.80 0.3080 1 1 1.3327
244 4 1.31 1.5355 2 4 0.7992
245 3 1.36 0.9232 2 3 0.6395
246 4 2.26 1.3531 2 3 2.2880
247 2 1.73 0.6055 1 2 1.4622
248 3 1.54 0.8637 2 3 1.8516
249 1 1.62 0.3228 1 1 1.3301
250 3 2.44 1.0064 2 3 1.1979
251 1 2.40 0.3790 1 1 1.5652
252 2 2.85 0.6521 1 2 1.0150
253 4 1.69 1.4037 2 3 0.7044
254 2 1.43 0.7396 1 1 1.1245
255 2 1.95 0.8272 1 2 0.8414
256 2 2.98 0.6052 1 1 0.7287
257 1 2.12 0.3369 1 1 0.5418
258 3 2.13 1.0685 2 3 0.6251
259 2 2.40 0.6767 1 2 0.8102
260 1 2.54 0.3829 1 1 0.8914
261 1 2.11 0.2623 1 1 0.8251
262 1 3.06 0.3526 1 1 0.6170
263 1 0.69 0.1626 1 1 0.6899
264 1 2.21 0.3055 1 1 0.7198
265 2 2.43 0.6434 1 2 1.3706
266 2 2.76 0.5945 1 2 0.7905
267 2 2.49 0.7136 1 2 1.2965
268 2 3.19 0.6619 1 2 0.7411
269 1 1.91 0.2917 1 1 0.9685
270 1 1.59 0.2724 1 1 0.5400
271 2 1.54 0.5976 1 2 0.7200
272 2 1.85 0.5334 1 2 0.5632
273 2 2.69 0.6426 1 2 0.5826
274 4 1.11 1.3364 2 4 0.6881
275 1 1.66 0.3101 1 2 0.7022
276 1 0.91 0.3186 1 1 0.6991
277 2 2.38 0.6466 1 2 0.4972
278 1 2.72 0.3872 1 1 0.8052
279 2 2.59 0.7434 1 2 1.0624
280 1 1.71 0.2132 1 1 1.6441
281 4 2.27 1.3964 2 4 0.7392
282 4 1.78 1.3029 2 4 0.5503
283 1 2.49 0.2936 1 1 0.5213
284 1 1.67 0.4219 1 1 0.6217
285 1 2.00 0.3362 1 1 1.8137
286 4 2.33 1.4356 2 4 0.9416
287 2 2.04 0.6159 1 2 2.1942
288 4 0.49 1.3514 2 4 1.6170
289 3 1.41 1.0376 2 3 0.5055
290 1 1.51 0.4427 1 2 0.8065
291 3 0.67 0.9620 2 3 0.8310
292 2 2.53 0.7831 1 2 1.1672
293 3 1.61 0.9867 2 3 0.7853
294 2 0.97 0.6969 1 2 1.4987
295 1 1.21 0.3112 1 1 0.9445
296 2 0.70 0.7991 1 2 1.2925
297 3 1.47 0.9698 2 3 0.7298
298 3 3.02 1.0854 2 3 1.1892
299 2 2.73 0.6099 1 2 1.0943
300 4 2.64 1.5394 2 4 0.9799
301 1 0.52 0.3146 1 1 2.2857
302 3 3.46 0.9941 2 3 1.0102
303 1 1.90 0.2041 1 1 1.2103
304 4 2.62 1.3164 2 3 0.6520
305 3 1.97 1.0445 2 3 0.6184
306 4 2.16 1.5294 2 4 0.3776
307 2 3.13 0.6785 1 2 0.8516
308 2 1.62 0.7936 1 2 1.9238
309 1 1.52 0.2988 1 1 1.5286
310 1 0.82 0.3098 1 1 1.9398
311 3 2.24 1.0724 2 3 1.0542
312 2 1.95 0.6287 1 2 1.3416
313 2 0.91 0.6073 1 2 1.2256
314 4 2.82 1.3875 2 4 0.8417
315 3 1.47 1.0667 2 3 0.7374
316 1 2.38 0.1613 1 1 0.6933
317 4 2.01 1.4059 2 4 1.2345
318 1 2.96 0.3155 1 1 3.3451
319 1 1.29 0.3541 1 1 0.5888
320 4 1.27 1.3051 2 3 1.6064
321 2 1.50 0.8563 1 2 1.5033
322 2 2.30 0.6727 1 2 1.3004
323 3 3.08 1.0859 2 3 1.8335
324 1 0.96 0.3685 1 2 1.3374
325 2 1.90 0.6453 1 2 0.7724
326 2 0.97 0.6632 1 1 1.0695
327 2 0.73 0.8078 1 2 0.9561
328 3 2.07 1.0440 2 3 1.7503
329 4 2.14 1.3126 2 4 0.5698
330 3 1.27 0.9856 2 3 0.8924
331 4 2.54 1.3869 2 4 0.5853
332 4 1.30 1.3643 2 4 0.6997
333 3 2.66 0.9728 2 3 1.3677
334 1 0.85 0.3814 1 1 1.5863
335 1 1.72 0.3477 1 1 0.8197
336 1 2.38 0.2745 1 1 0.5875
337 4 1.09 1.3378 2 3 0.8775
338 1 1.67 0.1766 1 1 1.0028
339 3 1.33 0.9942 2 3 1.5471
340 3 1.99 0.9419 2 3 0.7982
341 3 1.76 0.9841 2 3 0.5591
342 3 0.89 0.9779 2 3 0.5857
343 4 3.26 1.4724 2 4 0.6830
344 2 2.68 0.6820 1 2 1.4891
345 4 1.51 1.4522 2 4 0.6145
346 2 2.08 0.8721 1 2 1.0300
347 3 2.58 0.9485 2 3 1.5744
348 2 3.09 0.7464 1 2 0.8147
349 1 1.43 0.2934 1 1 1.1923
350 1 2.71 0.2802 1 1 0.8656
351 4 2.37 1.3651 2 4 1.1404
352 1 3.26 0.2446 1 1 1.7184
353 4 1.73 1.4543 2 4 2.0098
354 3 1.65 1.0098 2 3 0.9551
355 1 1.99 0.2737 1 1 0.8548
356 2 1.29 0.5842 1 2 1.1169
357 2 2.18 0.7763 1 2 1.3290
358 4 1.80 1.3858 2 4 2.2384
359 3 2.60 1.1900 2 4 0.7569
360 2 2.62 0.6511 1 2 0.9199
361 1 1.66 0.3666 1 1 2.0519
362 3 1.58 0.9820 2 3 0.7716
363 4 2.79 1.5124 2 4 0.8933
364 4 2.53 1.4167 2 4 0.5706
365 4 2.53 1.3776 2 4 0.4283
366 4 1.63 1.4234 2 4 0.4686
367 3 2.16 1.0372 2 3 0.6577
368 2 2.76 0.6158 1 2 1.2412
369 3 3.14 1.0161 2 3 2.2644
370 3 1.13 0.9757 2 3 3.4937
371 4 2.24 1.4088 2 4 0.6663
372 2 1.38 0.6372 1 2 1.3215
373 4 1.69 1.3901 2 4 0.5343
374 3 1.88 0.8945 2 3 0.6493
375 4 3.85 1.3632 2 4 0.5047
376 2 2.72 0.6993 1 2 1.2625
377 2 2.88 0.8158 1 2 0.6125
378 2 2.41 0.6167 1 2 0.5245
379 2 0.20 0.7060 1 2 2.1377
380 2 1.48 0.6872 1 2 0.9249
381 2 2.09 0.5484 1 2 1.0821
382 1 2.63 0.3301 1 1 1.2159
383 1 1.53 0.2023 1 1 0.5211
384 3 1.34 1.1219 2 3 0.6046
385 2 2.46 0.7122 1 2 1.0604
386 3 2.45 1.0943 2 3 0.6828
387 1 2.93 0.3210 1 1 1.3528
388 4 1.85 1.3578 2 4 0.6690
389 1 1.84 0.2751 1 1 0.6995
390 1 2.37 0.3204 1 1 1.1757
391 1 1.96 0.2401 1 1 0.6742
392 3 2.49 0.9545 2 3 0.7918
393 1 2.87 0.4337 1 1 0.8732
394 3 1.85 1.0000 2 3 0.8481
395 2 1.67 0.5153 1 1 1.1909
396 1 2.10 0.1963 1 1 1.2086
397 3 1.85 0.9715 2 3 0.6566
398 1 1.96 0.2515 1 1 0.6566
399 4 2.27 1.4064 2 4 0.5588
400 2 2.40 0.8106 1 1 0.6978
401 4 1.49 1.3250 2 4 0.6412
402 2 1.98 0.6690 1 2 1.1047
403 4 0.89 1.4668 2 4 0.6532
404 1 1.61 0.1956 1 1 0.5889
405 2 2.12 0.7384 1 2 1.7106
406 1 1.45 0.2769 1 1 1.3379
407 3 0.60 0.9946 2 3 1.0290
408 2 2.29 0.7752 1 2 0.9162
409 3 2.39 0.9496 2 3 1.6803
410 3 2.29 0.9998 2 3 0.5664
411 4 1.09 1.5133 2 4 1.2891
412 3 2.21 0.9947 2 3 1.3658
413 3 1.00 1.0234 2 3 0.6322
414 4 1.79 1.4596 2 4 0.5283
415 4 3.39 1.4912 2 4 0.4998
416 1 0.55 0.3363 1 99 5.5523
417 1 2.35 0.2671 1 1 0.8415
418 1 3.24 0.2412 1 1 0.5530
419 4 1.84 1.4883 2 4 0.5561
420 2 0.68 0.5971 1 2 1.1757
421 3 1.68 1.0860 2 3 0.7778
422 4 1.33 1.3978 2 4 0.6354
423 4 1.92 1.3410 2 4 0.5388
424 4 1.89 1.2922 2 4 0.7499
425 2 1.65 0.7820 1 2 1.2176
426 4 2.22 1.4124 2 4 1.2249
427 2 1.93 0.6742 1 2 1.7777
428 4 2.31 1.2955 2 4 0.8262
429 4 2.14 1.3157 2 4 0.8751
430 4 1.47 1.4461 2 4 0.5212
431 1 1.83 0.2465 1 1 1.6365
432 3 2.15 1.0756 2 3 1.0605
433 1 2.79 0.3211 1 1 0.8649
434 4 0.29 1.3629 2 4 1.2719
435 1 2.13 0.3784 1 1 0.8069
436 1 0.20 0.3023 1 1 1.3999
437 2 2.05 0.7549 1 2 1.1364
438 2 2.65 0.6205 1 2 1.4770
439 1 2.48 0.1957 1 1 0.9072
440 1 0.95 0.4721 1 1 1.8310
441 3 1.40 1.0474 2 3 1.3595
442 3 2.34 0.9760 2 3 1.1533
443 4 0.57 1.4767 2 4 0.6366
444 2 1.50 0.6657 1 2 2.4210
445 3 1.12 0.9776 2 3 1.3009
446 2 1.87 0.7000 1 2 1.8971
447 3 1.57 1.0066 2 3 2.0150
448 4 1.16 1.3504 2 3 2.3816
449 2 0.97 0.7164 1 2 1.4876
450 4 2.36 1.2798 2 4 1.0609
451 2 2.83 0.6349 1 2 1.1543
452 4 1.01 1.5361 2 4 0.7003
453 2 3.08 0.7375 1 2 1.4023
454 3 2.81 1.0546 2 3 1.2021
455 3 1.67 0.8981 2 3 0.5806
456 4 2.10 1.3932 2 4 0.5813
457 2 1.94 0.6111 1 1 1.1744
458 3 2.99 0.9615 2 3 0.8486
459 2 1.58 0.5272 1 2 1.4238
460 3 2.41 0.9376 2 3 0.7120
461 3 1.17 1.0777 2 3 0.5637
462 4 1.49 1.3739 2 4 0.5747
463 3 1.70 0.9169 2 3 1.0258
464 4 1.84 1.3275 2 4 1.2165
465 2 1.70 0.6957 1 1 1.2335
466 4 1.12 1.4342 2 4 0.7047
467 3 1.42 1.0960 2 3 0.4546
468 4 2.60 1.3274 2 4 0.5412
469 4 0.96 1.3636 2 4 0.5606
470 4 1.56 1.4828 2 4 0.5151
471 4 0.20 1.5134 2 4 0.6639
472 3 1.68 1.0321 2 3 0.7270
473 4 2.73 1.2989 2 4 0.5300
474 1 3.07 0.1514 1 1 0.8934
475 4 1.55 1.5706 2 4 0.6429
476 1 1.98 0.3373 1 1 0.9785
477 4 2.67 1.4748 2 4 0.8277
478 4 1.81 1.5355 2 4 0.4207
479 3 1.10 1.1089 2 3 1.2036
480 2 1.97 0.6233 1 1 0.9246
481 2 1.47 0.6518 1 2 1.2013
482 1 2.35 0.2813 1 1 1.0653
483 4 1.42 1.5420 2 4 0.4790
484 2 2.25 0.7675 1 2 1.6454
485 4 1.92 1.3279 2 4 0.9070
486 2 1.29 0.6731 1 2 2.4799
487 3 1.75 1.1413 2 3 1.0698
488 3 0.85 1.0236 2 3 1.0109
489 3 2.58 1.0947 2 3 3.5878
490 4 1.51 1.4660 2 4 0.9889
491 4 1.15 1.4260 2 4 0.4234
492 3 1.93 1.0377 2 3 0.5664
493 2 2.21 0.6988 1 2 1.1213
494 4 1.89 1.4029 2 4 0.4845
495 4 1.90 1.3338 2 4 0.4425
496 2 2.15 0.6716 1 2 1.0190
497 2 2.20 0.6801 1 2 0.7215
498 3 1.97 1.1531 2 4 1.6395
499 4 1.79 1.3128 2 3 1.6031
500 2 2.41 0.6376 1 2 1.2477
501 2 1.70 0.6737 3 3 3.9942
502 2 1.10 0.7184 3 3 1.6238
503 2 1.90 0.6527 3 3 1.6218
504 3 3.05 1.0371 3 3 1.7323
505 3 2.57 1.1428 3 3 1.1426
506 2 2.12 0.6749 3 2 0.4728
507 2 0.73 0.7321 3 2 1.5089
508 3 2.16 1.0791 3 3 1.8489
509 2 3.29 0.7804 3 3 1.8465
510 3 2.34 1.0168 3 2 1.2930
511 2 1.66 0.6738 3 2 1.0970
512 2 2.57 0.6835 3 3 0.7569
513 2 0.20 0.7537 3 3 1.6070
514 2 1.85 0.7361 3 2 0.9749
515 3 1.41 1.1003 3 3 1.3434
516 3 1.95 1.0594 3 3 0.9457
517 3 2.15 1.0332 3 3 0.9161
518 2 1.83 0.6448 3 3 0.8167
519 2 0.28 0.7445 3 2 1.8308
520 2 1.45 0.6138 3 3 0.5826
521 3 1.51 0.9350 3 3 0.5990
522 3 1.22 1.0267 3 3 0.6210
523 3 2.21 1.0277 3 3 1.2764
524 2 2.42 0.6883 3 3 0.8002
525 2 2.48 0.7723 3 2 0.7611
526 2 1.60 0.6308 3 2 0.7304
527 3 1.42 1.0909 3 3 0.7905
528 2 2.33 0.7096 3 3 0.7497
529 2 1.52 0.6765 3 3 0.8950
530 2 1.82 0.7845 3 2 0.9318
531 3 0.72 1.0300 3 3 0.6624
532 3 1.75 1.1055 3 2 0.5558
533 2 1.55 0.6765 3 3 0.5251
534 3 1.50 0.9528 3 3 2.0176
535 2 1.95 0.7221 3 3 0.6318
536 3 2.41 1.0063 3 3 0.5898
537 2 2.12 0.6343 3 3 0.5894
538 3 1.60 1.1404 3 2 0.6055
539 3 1.10 0.9355 3 2 0.8701
540 3 1.77 1.0688 3 3 0.8028
541 3 1.88 0.9241 3 3 0.5544
542 3 1.98 1.0297 3 2 0.7242
543 3 1.36 1.0445 3 3 0.6074
544 3 1.82 1.0618 3 3 0.5662
545 3 1.89 1.0169 3 2 0.7752
546 2 1.89 0.7053 3 2 0.6470
547 2 0.83 0.7657 3 3 0.5883
548 2 1.89 0.6094 3 3 0.6773
549 3 3.25 0.9719 3 3 1.3608
550 2 2.25 0.6668 3 3 0.4922
551 3 2.75 1.0975 3 3 2.7359
552 2 2.55 0.6575 3 2 1.0418
553 2 1.63 0.5063 3 2 0.7212
554 3 2.75 1.1466 3 3 0.5964
555 2 2.81 0.6586 3 2 1.0856
556 3 1.51 1.0135 3 3 0.5122
557 3 2.45 0.9318 3 3 0.3638
558 3 2.19 1.0708 3 3 0.4457
559 3 2.25 1.0057 3 3 0.3712
560 2 1.57 0.6980 3 2 0.4354
561 2 1.14 0.7220 3 2 0.6577
562 2 1.50 0.6326 3 2 0.8145
563 3 2.19 1.0319 3 3 0.3409
564 3 1.21 1.0113 3 3 0.4319
565 2 1.11 0.5499 3 2 0.6219
566 3 1.71 1.0567 3 3 0.4691
567 2 2.75 0.6966 3 2 0.4582
568 3 2.12 0.9780 3 3 1.1190
569 2 1.78 0.7397 3 2 0.8747
570 2 2.26 0.7508 3 2 1.4389
571 3 3.03 1.1195 3 3 0.5814
572 2 2.43 0.7126 3 3 1.3813
573 2 1.65 0.7278 3 2 3.7094
574 2 1.96 0.6827 3 3 0.7058
575 2 1.25 0.7049 3 3 0.6288
576 2 2.06 0.6905 3 2 1.2514
577 3 1.62 1.0300 3 3 0.5463
578 3 1.57 1.0262 3 3 0.6764
579 2 1.32 0.6466 3 3 0.5851
580 2 1.76 0.6131 3 2 0.7047
581 2 1.53 0.5421 3 2 1.1491
582 3 1.22 0.9695 3 3 0.9752
583 3 1.36 1.0466 3 3 0.6405
584 3 1.72 1.1195 3 2 1.0701
585 2 1.71 0.7542 3 2 0.8916
586 3 2.77 0.9600 3 3 0.6079
587 2 1.11 0.7385 3 2 1.8704
588 2 1.28 0.6088 3 2 1.8434
589 2 2.46 0.6278 3 2 1.0977
590 2 1.60 0.6932 3 3 1.3976
591 3 2.04 1.1241 3 3 0.6209
592 3 2.10 0.8869 3 3 0.8202
593 2 1.84 0.6850 3 2 0.8598
594 3 2.20 1.0301 3 3 1.4016
595 3 2.86 0.8874 3 3 0.6980
596 3 1.92 0.9950 3 3 0.5806
597 3 1.97 1.0016 3 3 0.6051
598 3 1.75 1.0629 3 3 0.5891
599 3 1.60 1.0443 3 3 0.5339
600 3 3.78 1.1189 3 3 0.5835
