# Supplementary material for: The effect of training methodology on knowledge representation in categorization
Source: PLoS One. 2017 Aug 28;12(8):e0183904. doi: 10.1371/journal.pone.0183904 (PMC5573135; doi:10.1371/journal.pone.0183904)
Supplement: S1 File — This file contains the raw data from the experiments reported in this manuscript. (ZIP) [file pone.0183904.s001.zip › raw_data/Exp1/AB/rb_xfer_mixed_feedback_2_cond_1_sub_65.dat]

  1 2 1.83 0.5907 1 2 1.6730
  2 4 0.57 1.4767 2 4 3.1982
  3 2 2.31 0.6637 1 1 2.7999
  4 3 1.85 0.9715 2 3 1.4242
  5 1 2.64 0.3488 1 2 1.6788
  6 1 1.72 0.3477 1 2 1.2526
  7 3 0.67 0.9620 2 4 2.8433
  8 3 1.36 1.0466 2 4 1.7472
  9 4 1.92 1.3279 2 3 3.2051
 10 3 0.89 0.9779 2 4 1.6067
 11 3 2.88 1.0116 2 3 1.8064
 12 4 1.51 1.4522 2 3 2.7197
 13 1 2.95 0.2980 1 1 1.5077
 14 3 2.34 0.8418 2 3 2.6475
 15 4 2.37 1.3651 2 3 1.6242
 16 1 1.71 0.2132 1 2 3.6158
 17 2 3.37 0.7059 1 1 1.5263
 18 4 1.36 1.4291 2 4 3.7386
 19 4 1.51 1.4660 2 4 2.3330
 20 1 1.89 0.3469 1 99 5.8812
 21 3 0.71 1.0878 2 4 2.2933
 22 1 1.28 0.3991 1 99 5.9082
 23 3 3.05 1.0371 2 3 2.5032
 24 2 1.95 0.8272 1 2 1.9719
 25 3 1.96 1.0011 2 3 2.6211
 26 2 1.57 0.6980 1 2 1.7896
 27 4 1.99 1.4022 2 3 3.0637
 28 4 2.16 1.4437 2 4 1.9573
 29 4 1.01 1.5361 2 4 2.1291
 30 2 2.55 0.6575 1 2 1.3714
 31 1 1.11 0.3017 1 99 6.6462
 32 3 1.48 1.0870 2 4 2.0916
 33 4 2.82 1.3875 2 4 2.0097
 34 3 1.97 1.1531 2 4 1.9372
 35 3 1.12 0.9776 2 3 3.2446
 36 4 2.53 1.4167 2 4 1.5478
 37 1 0.79 0.3786 1 2 1.5029
 38 2 3.13 0.6437 1 2 4.0193
 39 3 0.60 0.9946 2 4 1.6840
 40 2 1.83 0.7164 1 2 2.9531
 41 1 2.37 0.3204 1 2 1.2205
 42 1 2.45 0.3571 1 1 3.1897
 43 2 2.76 0.5945 1 1 1.5273
 44 2 1.95 0.7670 1 2 4.8586
 45 3 2.62 0.9856 2 4 1.7931
 46 2 2.03 0.6338 1 2 0.7471
 47 1 0.20 0.3023 1 2 2.3257
 48 1 1.98 0.3373 1 2 2.1232
 49 4 1.84 1.3275 2 4 2.6469
 50 1 2.54 0.3829 1 1 2.1649
 51 3 1.50 0.9528 2 4 2.3664
 52 1 0.55 0.3363 1 1 1.8236
 53 4 2.22 1.4124 2 3 1.6397
 54 3 2.09 1.0885 2 4 1.0149
 55 1 1.45 0.2769 1 2 2.7193
 56 2 1.38 0.6372 1 2 1.5386
 57 3 3.22 1.1227 2 3 1.2873
 58 4 0.29 1.3629 2 4 2.0197
 59 4 2.27 1.3964 2 4 2.3076
 60 4 1.89 1.2922 2 3 1.4008
 61 2 1.93 0.6742 1 2 1.4253
 62 1 0.98 0.2099 1 1 1.5528
 63 1 2.40 0.3790 1 2 1.6924
 64 1 2.02 0.3300 1 1 0.8656
 65 1 1.64 0.1826 1 2 0.9036
 66 2 1.56 0.6255 1 2 0.6925
 67 2 2.06 0.6905 1 1 2.6899
 68 4 1.49 1.3739 2 4 2.1998
 69 1 1.77 0.3536 1 2 0.8408
 70 2 1.67 0.5153 1 1 2.0002
 71 4 2.73 1.2989 2 4 2.3445
 72 3 2.24 1.0724 2 4 1.8430
 73 4 1.88 1.3020 2 3 3.2492
 74 1 2.38 0.1613 1 2 1.4016
 75 3 1.54 0.8637 2 4 1.8180
 76 4 1.92 1.3410 2 3 2.0972
 77 2 2.08 0.7147 1 2 1.6553
 78 1 1.00 0.1900 1 1 1.1501
 79 4 2.36 1.2798 2 4 3.0973
 80 1 1.99 0.2656 1 1 2.6936
 81 1 1.31 0.3257 1 2 1.3555
 82 3 3.08 1.0859 2 3 2.2385
 83 1 1.94 0.2655 1 2 1.2139
 84 4 2.24 1.4088 2 4 1.5572
 85 2 2.41 0.6376 1 2 1.0402
 86 3 1.22 0.9695 2 3 1.2951
 87 4 1.74 1.4487 2 4 1.1644
 88 4 1.09 1.3378 2 4 1.7905
 89 2 2.35 0.6805 1 1 1.1678
 90 3 2.34 1.0168 2 4 1.6500
 91 1 2.48 0.1957 1 2 0.8572
 92 2 2.63 0.8389 1 2 0.6731
 93 2 2.33 0.7096 1 2 0.7591
 94 2 0.68 0.5971 1 1 0.8339
 95 3 1.60 1.0443 2 3 1.1852
 96 4 2.40 1.5076 2 3 2.9717
 97 3 1.92 0.9950 2 3 1.1498
 98 4 1.81 1.5355 2 4 1.6085
 99 1 2.72 0.3872 1 2 1.8817
100 2 2.69 0.6426 1 2 0.4474
101 2 2.65 0.6205 1 2 0.9497
102 2 0.20 0.7060 1 1 1.0734
103 3 1.78 1.1250 2 3 1.1360
104 4 1.98 1.5266 2 4 1.3392
105 3 1.11 0.9910 2 4 1.4784
106 3 2.16 0.9763 2 4 1.9331
107 4 2.60 1.3274 2 3 1.5357
108 3 1.88 1.0319 2 3 1.1878
109 3 1.23 1.1184 2 3 1.3333
110 4 2.30 1.4760 2 4 1.4413
111 1 1.59 0.2724 1 2 1.1294
112 4 3.00 1.4175 2 4 1.4772
113 4 2.38 1.3801 2 4 1.4503
114 3 3.14 1.0161 2 3 1.1298
115 3 1.42 1.0960 2 4 1.9878
116 4 1.84 1.4883 2 4 1.1881
117 4 0.96 1.3636 2 4 1.1342
118 3 1.79 1.0360 2 3 1.2010
119 4 1.47 1.4461 2 3 2.0109
120 3 1.27 1.0216 2 4 1.7875
121 3 1.38 1.0222 2 4 1.4125
122 4 2.14 1.3157 2 4 1.1177
123 2 1.11 0.5499 1 2 1.0011
124 1 1.29 0.3541 1 2 1.4185
125 3 2.29 0.9998 2 3 2.7630
126 2 1.28 0.6088 1 1 2.6933
127 2 2.71 0.6869 1 2 1.3616
128 3 3.16 1.0076 2 4 1.8196
129 4 1.80 1.3858 2 3 1.8668
130 1 0.96 0.3685 1 2 0.8653
131 2 2.18 0.7763 1 1 1.7441
132 3 1.89 1.0169 2 4 2.6913
133 3 1.41 1.0376 2 3 1.4082
134 4 2.16 1.5294 2 3 0.8174
135 1 2.03 0.3642 1 2 0.8897
136 4 1.33 1.3978 2 3 1.1274
137 2 2.57 0.6835 1 2 1.2259
138 4 2.14 1.3126 2 4 1.5775
139 2 2.43 0.7126 1 1 2.0590
140 2 1.52 0.6765 1 2 0.8494
141 1 1.96 0.2515 1 2 1.2172
142 2 0.85 0.7469 1 2 1.0647
143 1 2.84 0.2537 1 1 0.6791
144 4 1.09 1.5133 2 3 1.3081
145 3 1.75 1.1413 2 4 0.8404
146 2 2.76 0.6158 1 2 1.7692
147 1 3.24 0.2412 1 2 1.7937
148 1 1.88 0.2514 1 1 0.6364
149 3 2.58 0.9897 2 4 1.2189
150 1 1.53 0.2023 1 2 1.0262
151 3 1.69 1.1018 2 4 1.0743
152 1 1.90 0.2041 1 2 0.6881
153 2 2.42 0.6883 1 1 1.1412
154 4 2.92 1.4418 2 3 0.7524
155 1 1.43 0.2934 1 1 1.0115
156 3 2.04 1.1241 2 3 0.8750
157 2 2.12 0.7384 1 1 0.8662
158 3 2.77 0.9600 2 4 0.5923
159 3 2.75 1.1466 2 4 1.3440
160 1 2.35 0.2813 1 1 1.4213
161 1 1.14 0.3149 1 2 1.6053
162 2 1.63 0.5063 1 2 1.2054
163 3 2.13 1.0685 2 3 1.1351
164 1 1.09 0.2352 1 2 1.4031
165 1 1.96 0.2401 1 1 1.6204
166 4 1.94 1.3933 2 3 1.9236
167 4 1.95 1.4170 2 4 2.7286
168 4 2.46 1.4183 2 4 1.0038
169 4 2.26 1.3531 2 3 0.8615
170 4 1.47 1.4812 2 3 1.2121
171 4 1.14 1.2842 2 3 0.7958
172 2 0.24 0.7894 1 2 2.4201
173 2 2.98 0.6052 1 2 0.8436
174 2 1.70 0.6957 1 2 0.7795
175 2 1.76 0.6131 1 2 0.7892
176 1 1.51 0.4427 1 2 0.5665
177 3 2.68 1.1065 2 3 1.0416
178 4 1.69 1.4037 2 3 1.0318
179 1 1.84 0.2751 1 1 1.0804
180 2 2.46 0.7122 1 2 1.3016
181 2 0.73 0.7321 1 1 2.0263
182 3 2.15 1.0332 2 3 2.0992
183 2 1.98 0.6402 1 2 1.5829
184 4 2.10 1.3896 2 4 1.4663
185 4 2.75 1.4245 2 4 1.7194
186 2 1.95 0.6287 1 2 1.4354
187 4 0.72 1.3434 2 3 2.4991
188 2 1.20 0.6720 1 2 1.6485
189 4 2.28 1.3931 2 4 1.5103
190 1 3.12 0.2976 1 2 1.1141
191 3 1.16 0.9406 2 3 1.4777
192 3 2.86 0.8874 2 3 1.1883
193 1 0.70 0.3711 1 2 1.0297
194 3 0.58 1.1624 2 4 0.9326
195 1 2.12 0.3369 1 2 4.4486
196 3 0.99 1.0989 2 4 1.9519
197 1 1.68 0.1837 1 1 1.3717
198 2 1.94 0.6684 1 2 1.9900
199 1 2.49 0.2936 1 1 1.0393
200 1 2.65 0.2477 1 1 1.0303
201 1 2.14 0.3556 1 1 1.4252
202 3 1.12 0.9388 2 4 1.6266
203 4 1.79 1.4596 2 4 1.3775
204 4 2.61 1.4437 2 3 2.5879
205 2 1.85 0.7361 1 1 1.6938
206 4 0.80 1.4215 2 4 1.1218
207 1 3.26 0.2446 1 2 3.1260
208 2 2.88 0.8158 1 2 0.9777
209 2 1.50 0.8563 1 2 0.8763
210 4 0.89 1.4668 2 4 1.1538
211 4 2.32 1.4923 2 4 0.7642
212 1 1.60 0.2051 1 2 0.7907
213 1 2.01 0.2141 1 1 0.6564
214 3 2.20 1.0301 2 3 0.8471
215 1 2.05 0.3400 1 1 1.0697
216 4 1.95 1.4197 2 4 1.0275
217 2 1.63 0.6075 1 1 1.2355
218 4 1.27 1.3051 2 3 1.6527
219 4 2.78 1.4177 2 4 1.0760
220 1 1.97 0.2911 1 1 1.0578
221 4 2.06 1.3779 2 4 0.7766
222 4 1.67 1.3953 2 4 0.8672
223 2 2.43 0.6434 1 2 1.5047
224 2 1.51 0.6381 1 2 0.8946
225 4 3.26 1.4724 2 4 0.8669
226 1 2.10 0.1963 1 1 1.2254
227 3 2.77 1.0662 2 3 1.2579
228 4 2.65 1.3502 2 4 0.8572
229 2 1.50 0.6657 1 2 1.7925
230 4 2.02 1.4231 2 4 0.7937
231 4 1.90 1.3338 2 4 0.8499
232 4 1.31 1.5355 2 4 1.0971
233 1 2.11 0.2623 1 1 2.0373
234 1 2.35 0.2671 1 1 0.7171
235 3 1.60 1.1404 2 3 1.0879
236 3 1.56 0.9946 2 3 0.7898
237 3 2.75 1.0975 2 3 1.1590
238 4 2.01 1.4059 2 4 0.9372
239 4 1.54 1.4399 2 4 0.7740
240 3 1.27 0.9856 2 3 1.1595
241 3 2.26 1.1253 2 3 0.8504
242 4 2.62 1.3164 2 3 1.0158
243 4 1.88 1.5007 2 4 0.6493
244 1 0.52 0.3146 1 1 1.1991
245 4 1.79 1.3128 2 3 1.2404
246 2 2.53 0.6370 1 1 0.8013
247 2 1.61 0.6429 1 2 0.9130
248 1 1.80 0.3080 1 1 0.8212
249 2 1.15 0.7061 1 2 1.2535
250 1 1.89 0.2987 1 1 0.9331
251 1 1.66 0.3249 1 1 1.0460
252 4 1.42 1.5420 2 4 1.0138
253 4 2.09 1.4796 2 4 0.8145
254 4 1.26 1.3442 2 3 0.9032
255 2 1.71 0.7542 1 2 1.0601
256 1 3.07 0.1514 1 1 1.0190
257 3 2.28 1.0855 2 3 1.4422
258 4 1.83 1.4592 2 4 0.6272
259 2 2.81 0.6586 1 2 1.1539
260 4 1.12 1.4342 2 4 0.8688
261 3 1.42 1.0909 2 3 0.9305
262 2 1.89 0.6094 1 2 1.4794
263 3 1.93 1.0377 2 3 1.3556
264 2 2.21 0.6988 1 2 0.9175
265 1 2.10 0.2831 1 1 2.0336
266 1 2.96 0.3155 1 1 0.9617
267 2 1.95 0.7221 1 2 1.0356
268 3 1.32 0.9211 2 3 1.3872
269 2 1.45 0.6138 1 2 1.1256
270 4 1.55 1.5706 2 4 0.7620
271 2 0.83 0.7657 1 2 0.9965
272 1 2.24 0.2099 1 1 0.8287
273 3 1.30 1.1009 2 3 2.6046
274 2 2.67 0.6730 1 2 1.0121
275 3 1.97 1.0445 2 3 1.2934
276 3 1.71 1.0567 2 3 1.3382
277 1 1.89 0.3212 1 1 1.6612
278 3 1.65 1.0098 2 3 0.9951
279 4 2.71 1.3013 2 4 2.0118
280 1 2.39 0.3219 1 1 0.9641
281 3 1.13 0.9757 2 3 1.1587
282 1 0.69 0.1626 1 1 0.8336
283 2 1.90 0.6527 1 2 1.1123
284 1 2.51 0.2257 1 1 0.8767
285 3 1.36 0.9232 2 3 1.6337
286 2 1.86 0.8093 1 2 0.9780
287 2 1.50 0.6326 1 2 1.3958
288 4 2.31 1.2955 2 4 1.3333
289 2 1.75 0.6628 1 2 1.8330
290 1 1.52 0.2988 1 1 0.9117
291 4 0.50 1.3852 2 4 0.8848
292 3 2.41 1.0063 2 3 1.2674
293 1 1.70 0.3889 1 2 0.9923
294 4 1.40 1.4148 2 4 0.8025
295 4 0.90 1.4658 2 4 0.7079
296 3 3.78 1.1189 2 3 0.9672
297 1 1.80 0.3204 1 1 1.3369
298 4 2.64 1.5394 2 4 0.8848
299 3 3.25 0.9719 2 3 1.1223
300 2 0.45 0.6283 1 1 2.6949
301 1 2.70 0.3509 1 1 1.0232
302 4 2.99 1.2895 2 3 0.9432
303 3 1.33 0.9942 2 3 0.9312
304 4 1.11 1.3364 2 4 0.9500
305 4 0.20 1.5134 2 4 0.7687
306 4 2.02 1.4890 2 4 0.7546
307 2 1.54 0.5976 1 1 2.2213
308 1 0.91 0.3186 1 1 0.7744
309 3 2.15 1.0756 2 3 1.0636
310 2 1.10 0.7184 1 2 1.1183
311 1 1.68 0.3576 1 1 0.9792
312 1 1.90 0.3038 1 1 0.9168
313 3 2.34 0.9760 2 3 1.7682
314 2 2.73 0.6099 1 2 1.0829
315 3 2.45 1.0943 2 3 0.9541
316 3 1.75 1.0629 2 3 1.7067
317 1 0.95 0.4721 1 1 1.5511
318 2 2.53 0.7831 1 2 1.0022
319 3 1.10 1.1089 2 3 0.9472
320 3 2.19 1.0319 2 3 0.7424
321 3 1.34 1.1219 2 3 0.7124
322 1 1.67 0.4219 1 1 0.9807
323 2 3.03 0.5818 1 1 1.3348
324 3 2.07 1.0440 2 3 0.8267
325 1 1.69 0.3962 1 1 0.7948
326 1 1.57 0.3119 1 1 0.8594
327 2 1.90 0.6453 1 2 0.9697
328 4 1.73 1.4543 2 4 2.2208
329 2 2.15 0.6422 1 2 1.4604
330 1 1.67 0.1766 1 1 0.8360
331 4 1.78 1.3029 2 4 2.0911
332 2 1.94 0.6111 1 2 1.0885
333 4 3.09 1.3473 2 4 1.7260
334 3 1.58 0.9820 2 3 0.8909
335 3 3.03 1.1195 2 4 1.7047
336 4 2.26 1.2912 2 4 0.8211
337 2 1.66 0.6738 1 2 1.7726
338 1 1.61 0.1956 1 1 0.7104
339 2 1.25 0.7049 1 2 0.8922
340 3 1.72 1.0099 2 3 2.6163
341 1 0.87 0.4142 1 1 1.2974
342 3 2.38 0.8761 2 3 1.2625
343 4 1.20 1.3894 2 4 1.3004
344 2 2.32 0.8994 1 2 1.6738
345 4 2.29 1.2636 2 3 0.9683
346 3 2.31 0.9612 2 3 1.6107
347 1 1.61 0.3607 1 1 1.0670
348 2 2.72 0.6993 1 1 2.5371
349 2 2.25 0.7675 1 2 1.1486
350 4 1.89 1.4029 2 4 1.7270
351 1 1.66 0.3666 1 1 1.3525
352 2 2.31 0.6931 1 2 1.6277
353 1 1.43 0.2305 1 1 1.2512
354 4 2.24 1.3698 2 4 1.6265
355 2 0.97 0.6632 1 2 2.1306
356 2 2.12 0.6343 1 2 0.9185
357 1 2.91 0.3345 1 1 0.9848
358 3 2.69 0.9625 2 3 1.1882
359 1 2.63 0.3301 1 1 0.9655
360 4 2.33 1.4356 2 4 0.9025
361 4 3.39 1.4912 2 4 1.4037
362 1 1.21 0.3540 1 2 1.8931
363 3 3.63 0.9531 2 3 1.8986
364 3 1.56 0.9553 2 3 0.6783
365 4 2.10 1.3932 2 4 1.5822
366 1 2.31 0.2926 1 1 1.0706
367 2 1.62 0.7936 1 2 0.8279
368 1 1.24 0.3545 1 2 1.5636
369 4 1.49 1.3250 2 3 1.0608
370 1 0.47 0.2982 1 1 1.2913
371 2 1.98 0.6690 1 2 1.7617
372 1 1.77 0.2283 1 1 0.9972
373 1 2.05 0.4041 1 1 1.2059
374 1 0.82 0.3098 1 1 1.1112
375 3 2.49 0.9545 2 3 1.0363
376 3 0.72 1.0300 2 3 0.9951
377 4 2.54 1.3869 2 4 0.8914
378 2 1.00 0.7013 1 2 1.4564
379 2 2.16 0.6176 1 2 0.7437
380 1 2.56 0.3672 1 1 1.7768
381 3 1.77 1.0688 2 3 0.8677
382 1 2.38 0.2745 1 1 1.1945
383 3 1.21 1.0113 2 3 1.1639
384 1 2.65 0.3121 1 1 2.0610
385 1 2.55 0.3801 1 2 1.9964
386 3 2.81 1.0546 2 3 1.3569
387 2 2.48 0.7723 1 2 3.1997
388 3 1.40 1.0474 2 3 0.9192
389 1 1.21 0.3112 1 1 2.1384
390 4 1.37 1.3572 2 4 1.4309
391 1 1.80 0.3177 1 1 2.1095
392 3 1.55 0.9866 2 3 0.9627
393 4 0.76 1.3332 2 4 1.0046
394 1 1.66 0.3101 1 1 0.7970
395 1 0.85 0.3814 1 1 2.3982
396 2 0.75 0.6426 1 1 2.2159
397 3 1.98 1.0297 2 3 0.7357
398 4 0.49 1.3514 2 4 0.8911
399 1 3.06 0.3526 1 1 1.3517
400 4 2.49 1.4666 2 4 1.4359
401 3 1.70 0.9169 2 3 1.7761
402 1 2.25 0.2398 1 1 0.9075
403 3 1.00 1.0234 2 3 0.8958
404 1 2.15 0.2376 1 1 0.9572
405 3 1.99 0.9419 2 3 0.9110
406 4 1.15 1.4260 2 4 1.1072
407 3 1.72 1.1195 2 3 1.8713
408 4 2.27 1.5019 2 4 0.9018
409 4 2.34 1.3909 2 4 1.1555
410 2 0.91 0.6073 1 2 1.3343
411 3 1.82 1.0618 2 3 1.1064
412 4 1.30 1.3643 2 4 1.2147
413 4 1.99 1.2965 2 4 1.0232
414 4 1.85 1.3875 2 4 0.9432
415 2 1.74 0.7121 1 2 1.1071
416 3 1.88 0.9241 2 3 1.7438
417 1 2.93 0.3210 1 1 1.0438
418 2 1.73 0.5583 1 1 1.5705
419 1 2.71 0.2802 1 1 0.8133
420 3 2.66 0.9728 2 3 1.4923
421 3 1.51 1.0135 2 3 0.8422
422 1 1.91 0.2917 1 1 1.5943
423 2 2.87 0.6980 1 2 0.6912
424 3 1.97 1.0016 2 3 1.8656
425 2 2.32 0.6200 1 2 1.0005
426 4 1.27 1.2794 2 4 1.6172
427 3 2.47 0.9346 2 3 2.3705
428 2 1.65 0.7820 1 2 1.7405
429 3 2.25 1.0057 2 3 1.3518
430 3 1.67 0.8981 2 3 0.9712
431 2 1.83 0.6448 1 2 1.8122
432 2 2.25 0.7893 1 2 3.5009
433 3 2.58 0.9485 2 3 1.0898
434 2 2.38 0.6466 1 2 0.8873
435 3 1.57 1.0066 2 3 0.9242
436 3 1.88 0.8945 2 3 1.6090
437 3 1.47 1.0667 2 3 1.3450
438 2 2.31 0.7886 1 2 1.4036
439 3 2.56 1.0727 2 3 1.5011
440 2 0.85 0.7391 1 2 1.7374
441 2 2.05 0.7549 1 2 0.7020
442 4 2.27 1.4064 2 4 1.0264
443 2 2.46 0.6278 1 2 0.7932
444 1 2.79 0.3211 1 1 1.1217
445 1 2.00 0.3362 1 2 1.4226
446 1 3.03 0.3473 1 2 0.7026
447 2 1.53 0.5421 1 2 0.6678
448 3 1.22 1.0267 2 3 1.0025
449 4 1.85 1.3578 2 3 1.1702
450 3 1.31 1.1449 2 3 0.9407
451 1 1.83 0.2465 1 1 1.1823
452 4 1.69 1.3901 2 4 1.2080
453 2 0.70 0.7991 1 2 1.1276
454 4 2.25 1.3526 2 4 1.0675
455 2 2.40 0.6767 1 2 1.0732
456 1 1.62 0.3228 1 1 0.9109
457 3 2.16 1.0791 2 3 0.8593
458 2 2.85 0.6521 1 2 0.9700
459 2 1.29 0.6731 1 2 1.6931
460 2 1.11 0.7385 1 2 0.7544
461 4 3.85 1.3632 2 4 0.7900
462 3 1.75 0.9555 2 3 0.7999
463 1 2.06 0.5073 1 2 1.0324
464 2 0.28 0.7445 1 2 1.3757
465 4 1.63 1.4234 2 4 0.9301
466 2 2.41 0.6167 1 2 0.9818
467 1 2.86 0.2775 1 1 2.0965
468 4 2.67 1.4748 2 4 0.8198
469 3 3.02 1.0854 2 3 1.1566
470 2 1.72 0.6455 1 2 1.1343
471 3 2.29 1.0043 2 3 0.8181
472 1 2.13 0.3784 1 1 1.3384
473 2 1.65 0.7278 1 2 0.7898
474 2 2.62 0.6511 1 2 1.1354
475 2 2.29 0.7752 1 2 0.7547
476 1 2.21 0.3055 1 1 1.2303
477 2 1.60 0.6308 1 2 0.8206
478 1 1.25 0.2947 1 1 0.7501
479 2 2.75 0.6966 1 2 0.8968
480 4 1.77 1.4497 2 4 0.7098
481 2 2.20 0.6801 1 2 1.0033
482 2 0.94 0.7116 1 2 0.9316
483 3 1.68 1.0321 2 3 1.1447
484 1 2.87 0.4337 1 2 1.3704
485 2 1.70 0.6737 1 2 0.8138
486 4 2.79 1.5124 2 4 0.7578
487 3 2.41 0.9376 2 3 0.7844
488 2 1.14 0.7220 1 2 2.3055
489 1 1.99 0.2737 1 1 1.0865
490 1 2.19 0.2508 1 1 1.1401
491 4 1.16 1.3504 2 4 1.6479
492 4 1.56 1.4828 2 4 0.9107
493 4 2.50 1.3709 2 4 1.1393
494 2 1.48 0.6872 1 2 0.7584
495 4 2.53 1.3776 2 4 1.5050
496 1 2.38 0.3946 1 2 1.1735
497 3 2.99 0.9615 2 3 1.4879
498 3 2.60 1.1900 2 3 0.9094
499 2 1.55 0.6765 1 2 0.9777
500 3 1.28 1.0929 2 3 1.5630
501 3 2.16 1.1799 3 3 3.7709
502 3 2.05 1.1482 3 3 2.1853
503 2 2.04 0.6159 3 2 1.7053
504 3 2.58 1.0947 3 3 1.3739
505 2 3.08 0.7375 3 2 1.3663
506 2 1.97 0.6233 3 2 1.0158
507 2 2.68 0.6820 3 2 0.9817
508 3 1.71 1.0969 3 3 1.1657
509 2 3.19 0.6619 3 2 2.0871
510 3 3.46 0.9941 3 3 4.3083
511 2 2.23 0.7347 3 2 1.1593
512 3 0.85 0.9204 3 3 1.3376
513 2 1.78 0.7397 3 2 0.9241
514 2 0.75 0.6653 3 2 1.0947
515 3 0.55 1.1317 3 3 0.9552
516 3 0.58 1.0240 3 3 1.2613
517 2 2.12 0.6749 3 2 1.6104
518 2 1.29 0.5842 3 2 0.8897
519 3 1.39 0.9501 3 3 0.7095
520 3 1.47 0.9698 3 3 1.0976
521 3 1.65 0.9156 3 3 1.3579
522 2 1.84 0.6850 3 2 1.2950
523 3 1.91 1.0578 3 3 1.1873
524 3 1.57 1.0262 3 3 1.6269
525 3 2.16 1.0372 3 3 1.2901
526 3 2.21 1.0277 3 3 1.3664
527 2 1.82 0.7845 3 2 1.7604
528 3 1.10 0.9355 3 3 1.2411
529 2 1.47 0.6518 3 2 2.0793
530 3 1.68 1.0860 3 3 1.0360
531 3 1.87 0.9686 3 3 2.0344
532 2 1.34 0.5800 3 2 0.6007
533 3 1.85 1.0000 3 3 0.8873
534 2 1.84 0.7034 3 2 1.6356
535 2 1.69 0.6952 3 2 0.9142
536 2 1.97 0.6427 3 2 0.9015
537 2 1.85 0.5334 3 2 0.8418
538 2 2.30 0.6727 3 2 0.8805
539 3 1.14 1.0370 3 3 0.7240
540 2 2.79 0.6461 3 2 0.8957
541 2 3.13 0.6785 3 2 0.7481
542 2 0.97 0.7164 3 2 0.8689
543 3 1.18 1.0339 3 3 0.8419
544 3 2.62 1.0502 3 3 1.6716
545 3 1.36 1.0445 3 3 1.4044
546 3 1.41 1.1003 3 3 0.9319
547 3 3.14 1.0475 3 3 1.1265
548 2 1.43 0.7396 3 2 0.8809
549 2 1.89 0.7053 3 2 1.0766
550 2 1.58 0.5272 3 2 0.8814
551 3 2.21 0.9947 3 3 1.7736
552 2 1.90 0.5988 3 2 0.9520
553 2 2.64 0.6588 3 2 0.9701
554 2 2.08 0.8721 3 3 2.9938
555 3 2.45 0.9318 3 3 2.0498
556 3 3.63 0.9482 3 3 1.2229
557 3 1.51 0.9350 3 3 1.9821
558 3 1.94 1.0645 3 3 0.9253
559 3 1.62 1.0300 3 3 1.3440
560 3 1.95 1.0594 3 3 1.1392
561 3 1.17 1.0777 3 3 0.9255
562 3 2.10 0.8869 3 2 2.7924
563 2 2.40 0.8106 3 2 1.1451
564 2 2.46 0.7811 3 2 1.2999
565 2 3.09 0.7464 3 2 1.0159
566 2 2.83 0.6349 3 2 1.2551
567 2 1.73 0.6055 3 2 0.9977
568 2 0.97 0.6969 3 2 0.8532
569 2 2.36 0.6867 3 2 0.7622
570 2 2.25 0.6668 3 2 0.9408
571 2 1.32 0.6466 3 2 0.6063
572 3 2.33 1.1284 3 3 1.9344
573 3 2.39 0.9496 3 3 0.7832
574 2 0.20 0.7537 3 2 1.8950
575 2 2.15 0.6716 3 2 0.9481
576 2 3.29 0.7804 3 2 0.9256
577 2 2.59 0.7434 3 2 0.7613
578 2 2.07 0.6514 3 2 0.7863
579 2 1.60 0.6932 3 2 0.7788
580 2 1.96 0.6827 3 2 0.8119
581 3 2.44 1.0064 3 3 1.0519
582 3 1.61 0.9867 3 3 0.7619
583 3 1.90 1.1569 3 3 0.7072
584 2 2.49 0.7136 3 2 1.1265
585 2 1.21 0.6200 3 2 0.7549
586 3 1.76 0.9841 3 3 2.0358
587 3 0.85 1.0236 3 3 0.6582
588 3 1.01 1.1203 3 3 0.6158
589 2 2.09 0.5484 3 2 0.6944
590 3 2.57 1.1428 3 3 1.1865
591 2 1.87 0.7000 3 2 0.8110
592 3 2.12 0.9780 3 3 0.9064
593 3 2.11 1.1184 3 3 1.8224
594 3 2.52 1.0535 3 3 0.7335
595 3 1.14 1.0006 3 3 1.0400
596 3 1.75 1.1055 3 3 0.9336
597 2 0.73 0.8078 3 2 0.9835
598 3 2.25 1.0744 3 3 0.8553
599 3 2.19 1.0708 3 3 1.1015
600 2 2.26 0.7508 3 2 1.0897
