# Supplementary material for: The effect of training methodology on knowledge representation in categorization
Source: PLoS One. 2017 Aug 28;12(8):e0183904. doi: 10.1371/journal.pone.0183904 (PMC5573135; doi:10.1371/journal.pone.0183904)
Supplement: S1 File — This file contains the raw data from the experiments reported in this manuscript. (ZIP) [file pone.0183904.s001.zip › raw_data/Exp1/YES-NO/rb_xfer_concept_feedback_2_cond_1_sub_1.dat]

  1 4 1.37 1.3572 2 2 1 1.8028
  2 4 2.65 1.3502 1 2 1 1.3386
  3 4 1.51 1.4660 2 2 2 1.3303
  4 1 0.98 0.2099 1 1 2 1.2833
  5 3 2.21 0.9947 1 2 1 1.5268
  6 1 0.55 0.3363 1 1 1 0.9685
  7 3 2.58 0.9897 2 2 1 1.1842
  8 4 3.26 1.4724 2 2 1 1.1436
  9 1 0.95 0.4721 2 1 1 0.8168
 10 3 1.40 1.0474 2 2 1 1.4313
 11 2 1.11 0.5499 2 1 1 0.9481
 12 1 2.35 0.2671 2 1 1 1.1172
 13 3 2.66 0.9728 2 2 2 0.9350
 14 1 2.10 0.2831 2 1 2 0.9603
 15 2 2.71 0.6869 1 1 2 0.5693
 16 2 1.96 0.6827 2 1 1 0.4658
 17 2 2.57 0.6835 2 1 1 0.7423
 18 4 2.14 1.3157 2 2 1 0.8157
 19 3 1.62 1.0300 2 2 2 0.3498
 20 1 3.03 0.3473 2 1 2 0.8231
 21 4 1.81 1.5355 2 2 1 1.2212
 22 2 1.29 0.5842 2 1 2 0.5311
 23 3 1.39 0.9501 2 2 2 1.0609
 24 4 2.01 1.4059 1 2 2 0.8095
 25 3 1.13 0.9757 1 2 2 0.8246
 26 4 1.94 1.3933 1 2 1 0.4867
 27 2 1.54 0.5976 2 1 1 1.0664
 28 3 1.55 0.9866 2 2 1 1.0704
 29 4 1.36 1.4291 2 2 2 0.9625
 30 3 2.15 1.0332 2 2 1 0.8428
 31 2 3.03 0.5818 1 1 2 1.5282
 32 2 1.50 0.8563 1 1 1 0.4339
 33 2 2.03 0.6338 2 1 1 1.4638
 34 4 1.88 1.5007 2 2 2 0.8035
 35 3 1.85 0.9715 2 2 2 1.3465
 36 2 1.93 0.6742 1 1 2 0.8747
 37 4 0.29 1.3629 1 2 2 2.6549
 38 3 1.36 1.0445 1 2 1 1.1624
 39 2 2.32 0.8994 2 1 2 1.1707
 40 2 2.20 0.6801 1 1 2 1.1222
 41 4 2.06 1.3779 1 2 1 0.9712
 42 4 1.89 1.4029 1 2 1 1.0606
 43 1 1.67 0.4219 1 1 2 2.1689
 44 2 2.04 0.6159 2 1 1 1.2641
 45 2 2.32 0.6200 2 1 1 0.7161
 46 4 2.46 1.4183 1 2 1 0.8225
 47 1 1.90 0.3038 2 1 1 2.2285
 48 1 0.82 0.3098 1 1 1 2.0896
 49 4 2.10 1.3896 2 2 1 0.8842
 50 4 1.92 1.3279 1 2 1 0.7517
 51 3 1.97 1.0445 2 2 1 1.3470
 52 4 2.16 1.4437 1 2 2 1.0035
 53 2 0.28 0.7445 1 1 1 1.5939
 54 1 1.96 0.2401 1 1 2 1.3689
 55 1 2.65 0.2477 2 1 1 1.0010
 56 2 1.60 0.6932 1 1 1 0.8554
 57 4 2.10 1.3932 2 2 1 0.9086
 58 4 2.25 1.3526 2 2 2 0.7992
 59 2 2.53 0.6370 1 1 1 1.9819
 60 4 2.50 1.3709 1 2 1 1.5966
 61 2 2.87 0.6980 1 1 1 1.2991
 62 2 1.98 0.6690 1 1 1 1.0773
 63 4 1.84 1.4883 1 2 1 1.0573
 64 1 0.52 0.3146 1 1 1 1.0382
 65 3 2.05 1.1482 1 2 1 0.8515
 66 1 2.72 0.3872 1 1 1 2.3446
 67 4 1.27 1.3051 2 2 1 0.7449
 68 4 2.36 1.2798 2 2 1 0.6977
 69 1 2.12 0.3369 2 1 1 0.7407
 70 2 1.83 0.5907 2 1 1 1.1102
 71 2 0.94 0.7116 1 1 2 1.0327
 72 3 2.28 1.0855 1 2 2 0.6143
 73 2 1.84 0.7034 2 1 1 0.6766
 74 2 1.53 0.5421 1 1 2 0.4329
 75 4 2.62 1.3164 1 2 1 0.7989
 76 1 1.24 0.3545 1 1 1 0.9976
 77 4 2.27 1.5019 1 2 1 0.6602
 78 3 1.60 1.0443 2 2 1 0.6814
 79 2 2.18 0.7763 2 1 2 0.3490
 80 3 1.11 0.9910 1 2 2 0.2783
 81 3 1.48 1.0870 2 2 1 0.2663
 82 4 1.69 1.3901 1 2 1 0.6389
 83 1 1.66 0.3101 2 1 2 0.7569
 84 2 1.25 0.7049 1 1 2 0.6778
 85 2 2.40 0.6767 1 1 2 0.9536
 86 3 1.70 0.9169 2 2 1 0.5384
 87 3 2.86 0.8874 2 2 2 0.5724
 88 3 1.93 1.0377 2 2 2 0.9566
 89 4 2.71 1.3013 2 2 1 0.8055
 90 1 3.24 0.2412 1 1 2 0.4682
 91 1 2.31 0.2926 1 1 2 0.2248
 92 1 1.96 0.2515 1 1 2 0.3435
 93 2 2.36 0.6867 1 1 2 0.2893
 94 4 3.00 1.4175 1 2 1 0.4777
 95 3 2.34 1.0168 2 2 1 0.4971
 96 2 2.31 0.6637 1 1 2 0.5482
 97 2 1.50 0.6326 1 1 1 0.5173
 98 3 1.82 1.0618 1 2 1 0.5838
 99 3 0.67 0.9620 2 2 1 1.2555
100 1 2.39 0.3219 1 1 1 0.5321
101 3 1.65 0.9156 2 2 1 1.8534
102 3 1.34 1.1219 1 2 1 0.6738
103 1 1.97 0.2911 2 1 1 0.8619
104 1 1.31 0.3257 1 1 1 0.7464
105 2 3.37 0.7059 1 1 1 1.4912
106 2 1.58 0.5272 2 1 1 1.2220
107 4 2.27 1.3964 2 2 1 0.9882
108 1 1.70 0.3889 1 1 1 0.8514
109 4 2.02 1.4231 2 2 2 1.4163
110 3 2.52 1.0535 1 2 2 1.0940
111 1 2.79 0.3211 2 1 2 1.1296
112 4 1.42 1.5420 2 2 2 1.8186
113 3 1.22 0.9695 1 2 1 0.9200
114 2 1.10 0.7184 2 1 1 0.9782
115 2 2.08 0.8721 1 1 2 0.8974
116 3 2.81 1.0546 1 2 2 0.6766
117 1 3.12 0.2976 2 1 1 0.3446
118 2 1.89 0.7053 1 1 1 0.2578
119 4 2.73 1.2989 1 2 1 0.3750
120 2 1.94 0.6684 2 1 1 0.9119
121 4 2.14 1.3126 1 2 1 0.9618
122 1 2.54 0.3829 2 1 2 0.8982
123 1 2.93 0.3210 2 1 1 1.2929
124 3 1.00 1.0234 2 2 1 0.8798
125 4 1.20 1.3894 2 2 1 1.0357
126 2 2.88 0.8158 1 1 1 0.9287
127 4 2.92 1.4418 2 2 2 0.8342
128 1 2.05 0.3400 2 1 1 0.6558
129 1 1.90 0.2041 2 1 2 0.3489
130 4 3.39 1.4912 1 2 2 0.2940
131 1 2.40 0.3790 1 1 1 0.5133
132 2 1.82 0.7845 1 1 1 0.4999
133 4 1.09 1.3378 1 2 1 0.6148
134 4 1.26 1.3442 2 2 1 0.6691
135 1 2.49 0.2936 2 1 2 0.3855
136 1 1.99 0.2737 1 1 1 1.0575
137 2 1.94 0.6111 1 1 2 0.8943
138 4 2.61 1.4437 1 2 1 1.1860
139 3 3.05 1.0371 2 2 2 1.0588
140 1 2.86 0.2775 2 1 2 1.4534
141 4 2.99 1.2895 2 2 1 0.9141
142 2 0.20 0.7537 2 1 1 1.0603
143 3 2.34 0.9760 2 2 2 0.8808
144 3 1.28 1.0929 1 2 1 0.7563
145 2 0.75 0.6653 2 1 1 0.7654
146 1 2.91 0.3345 2 1 2 0.4777
147 2 1.95 0.7221 1 1 1 0.6572
148 3 1.85 1.0000 2 2 1 0.5665
149 4 1.31 1.5355 2 2 2 1.1426
150 4 0.76 1.3332 1 2 1 0.7838
151 2 2.29 0.7752 1 1 3 0.0035
152 1 2.11 0.2623 2 1 2 1.2330
153 3 1.92 0.9950 2 2 2 1.7422
154 3 2.41 0.9376 1 2 2 1.2950
155 1 1.98 0.3373 2 1 1 0.9457
156 1 1.43 0.2305 2 1 2 1.5066
157 2 2.15 0.6422 2 1 1 0.7727
158 1 2.45 0.3571 1 1 1 0.6211
159 2 2.55 0.6575 2 1 2 1.4034
160 4 2.29 1.2636 1 2 2 1.0820
161 2 1.56 0.6255 1 1 1 2.1813
162 4 1.83 1.4592 1 2 1 1.5316
163 1 2.87 0.4337 1 1 2 1.5484
164 4 1.99 1.2965 1 2 1 0.5728
165 3 1.16 0.9406 1 2 1 0.7893
166 3 1.31 1.1449 2 2 1 0.6849
167 3 0.89 0.9779 1 2 1 0.7766
168 3 2.47 0.9346 1 2 2 1.3529
169 3 1.88 1.0319 1 2 1 0.6411
170 4 2.64 1.5394 2 2 1 0.9028
171 2 3.13 0.6437 1 1 2 0.6819
172 3 2.12 0.9780 1 2 2 0.7732
173 2 0.85 0.7391 1 1 1 0.2535
174 1 2.95 0.2980 2 1 1 0.6827
175 1 1.80 0.3204 1 1 2 0.4546
176 4 1.90 1.3338 1 2 1 0.3797
177 3 1.72 1.1195 1 2 1 0.3877
178 1 2.15 0.2376 1 1 1 0.4195
179 3 2.16 1.0372 2 2 1 0.4262
180 3 1.94 1.0645 2 2 2 0.4563
181 3 2.34 0.8418 1 2 2 0.8459
182 1 2.48 0.1957 2 1 1 0.4664
183 3 1.56 0.9946 1 2 1 0.6629
184 2 2.38 0.6466 1 1 2 1.1793
185 2 0.73 0.8078 2 1 1 0.4025
186 1 0.91 0.3186 1 1 2 0.2896
187 3 1.75 1.0629 1 2 1 0.3576
188 2 2.79 0.6461 2 1 1 0.8472
189 2 1.15 0.7061 2 1 1 0.9477
190 1 1.14 0.3149 1 1 1 0.8206
191 3 2.99 0.9615 1 2 2 1.0350
192 3 2.75 1.1466 2 2 2 0.6800
193 3 1.72 1.0099 1 2 1 1.1878
194 1 3.06 0.3526 2 1 1 1.0273
195 1 1.89 0.2987 2 1 2 0.6732
196 4 1.80 1.3858 2 2 1 0.9015
197 3 1.68 1.0860 1 2 2 0.4562
198 2 2.25 0.6668 1 1 2 0.2932
199 4 1.99 1.4022 1 2 1 0.3693
200 2 2.76 0.6158 2 1 2 1.2101
201 2 0.97 0.6632 1 1 2 1.4513
202 4 0.72 1.3434 2 2 1 0.8371
203 1 1.89 0.3212 1 1 1 1.6748
204 3 2.60 1.1900 2 2 2 0.9102
205 4 2.67 1.4748 2 2 1 0.9530
206 1 2.65 0.3121 2 1 2 0.7778
207 4 0.57 1.4767 1 2 1 1.2334
208 3 3.46 0.9941 1 2 2 0.7587
209 4 1.92 1.3410 1 2 1 0.8957
210 1 1.57 0.3119 1 1 1 0.7062
211 2 2.65 0.6205 2 1 1 1.1095
212 2 0.75 0.6426 1 1 1 1.0800
213 2 1.83 0.6448 2 1 2 1.6352
214 1 2.64 0.3488 2 1 2 0.9685
215 1 1.77 0.2283 2 1 1 1.4165
216 2 0.68 0.5971 1 1 1 0.6862
217 2 2.16 0.6176 1 1 1 0.6017
218 2 2.62 0.6511 1 1 2 0.8090
219 1 1.67 0.1766 1 1 1 0.6156
220 2 1.85 0.5334 2 1 1 0.7260
221 1 1.99 0.2656 1 1 2 0.4883
222 3 1.75 1.1413 1 2 1 0.5479
223 2 1.95 0.7670 2 1 2 0.9092
224 3 1.91 1.0578 1 2 1 0.6400
225 1 1.66 0.3249 2 1 1 1.0615
226 2 2.76 0.5945 1 1 2 0.5860
227 3 3.25 0.9719 2 2 1 1.0653
228 1 2.02 0.3300 2 1 2 0.3575
229 3 1.75 1.1055 1 2 2 0.2866
230 2 1.55 0.6765 1 1 1 0.3148
231 4 2.79 1.5124 1 2 1 0.3734
232 2 3.29 0.7804 2 1 2 0.8295
233 1 2.38 0.2745 2 1 1 0.8351
234 4 1.49 1.3250 2 2 1 1.1608
235 3 1.41 1.1003 2 2 2 0.2255
236 3 2.25 1.0744 2 2 2 0.5759
237 3 0.72 1.0300 1 2 1 1.0328
238 1 1.61 0.1956 1 1 2 0.8456
239 4 2.78 1.4177 1 2 1 1.2747
240 3 0.55 1.1317 2 2 1 0.9268
241 3 3.14 1.0475 2 2 1 0.6645
242 2 1.00 0.7013 2 1 1 0.9331
243 3 2.16 1.1799 1 2 2 0.3423
244 2 2.12 0.6749 1 1 2 0.9127
245 3 3.14 1.0161 1 2 1 0.3465
246 2 2.23 0.7347 1 1 2 0.5240
247 3 0.58 1.0240 2 2 1 0.2781
248 1 1.11 0.3017 2 1 2 0.4021
249 2 1.66 0.6738 1 1 2 0.9453
250 1 1.89 0.3469 2 1 1 1.0659
251 4 1.30 1.3643 2 2 1 0.5960
252 1 1.28 0.3991 2 1 1 0.2508
253 3 2.19 1.0319 1 2 2 0.3123
254 4 2.26 1.2912 1 2 2 0.2431
255 1 1.43 0.2934 2 1 1 0.2807
256 2 2.81 0.6586 1 1 1 0.5807
257 4 2.37 1.3651 2 2 1 0.4684
258 3 1.57 1.0066 1 2 2 0.4089
259 2 2.40 0.8106 1 1 1 0.4161
260 1 0.69 0.1626 2 1 1 0.2630
261 2 2.41 0.6167 1 1 2 0.4034
262 4 2.28 1.3931 2 2 1 0.5225
263 3 2.62 0.9856 2 2 2 0.5571
264 1 1.60 0.2051 2 1 1 0.5663
265 2 2.12 0.7384 2 1 2 0.4144
266 3 1.71 1.0969 1 2 2 0.3635
267 4 1.40 1.4148 2 2 1 0.4119
268 4 2.32 1.4923 2 2 2 1.2747
269 3 1.33 0.9942 2 2 1 0.8065
270 2 0.85 0.7469 2 1 2 0.3653
271 4 2.09 1.4796 1 2 2 0.9497
272 3 1.61 0.9867 2 2 1 0.2706
273 2 2.26 0.7508 2 1 2 0.2354
274 4 1.27 1.2794 2 2 2 0.3147
275 3 1.57 1.0262 1 2 2 0.3957
276 1 0.87 0.4142 1 1 1 0.3630
277 4 2.22 1.4124 1 2 2 0.9794
278 3 1.79 1.0360 2 2 1 0.7630
279 2 1.78 0.7397 2 1 2 0.6193
280 3 1.69 1.1018 1 2 1 0.9376
281 2 1.52 0.6765 1 1 1 0.6993
282 4 0.49 1.3514 1 2 1 0.8699
283 4 1.79 1.4596 2 2 1 0.8424
284 3 1.77 1.0688 1 2 2 0.4396
285 4 1.56 1.4828 2 2 1 0.5498
286 2 2.06 0.6905 1 1 2 0.4709
287 3 3.03 1.1195 2 2 1 0.5635
288 3 1.47 1.0667 2 2 2 0.5553
289 1 2.06 0.5073 2 1 1 0.9086
290 1 2.10 0.1963 1 1 2 0.2873
291 4 2.60 1.3274 1 2 1 0.5956
292 1 1.69 0.3962 2 1 1 0.9943
293 3 2.58 0.9485 1 2 2 0.3941
294 2 1.70 0.6737 2 1 1 1.0250
295 4 2.54 1.3869 1 2 2 0.4233
296 4 1.33 1.3978 2 2 1 0.2936
297 2 1.32 0.6466 2 1 1 0.2817
298 1 1.72 0.3477 1 1 1 0.2135
299 4 1.55 1.5706 2 2 1 0.2524
300 4 1.84 1.3275 1 2 2 0.6576
301 2 0.97 0.6969 2 1 1 0.3441
302 1 2.24 0.2099 1 1 2 0.8093
303 3 2.24 1.0724 2 2 1 0.4084
304 3 3.22 1.1227 2 2 2 0.4715
305 4 0.89 1.4668 1 2 2 0.7400
306 3 1.32 0.9211 2 2 1 1.5815
307 4 1.74 1.4487 1 2 1 1.6045
308 3 2.09 1.0885 1 2 1 1.6429
309 4 1.12 1.4342 1 2 2 1.7274
310 4 2.40 1.5076 1 2 1 2.3132
311 4 0.80 1.4215 2 2 1 1.9304
312 3 1.41 1.0376 1 2 1 1.2668
313 4 1.54 1.4399 2 2 2 2.1908
314 2 2.33 0.7096 2 1 2 0.6371
315 3 1.30 1.1009 1 2 2 0.4432
316 3 1.60 1.1404 2 2 1 0.3208
317 1 1.84 0.2751 2 1 2 0.3153
318 3 2.49 0.9545 1 2 2 0.6938
319 4 2.53 1.3776 1 2 1 0.4018
320 4 1.88 1.3020 2 2 1 0.4646
321 1 1.09 0.2352 1 1 2 0.4532
322 1 1.80 0.3177 1 1 1 0.4025
323 4 1.49 1.3739 1 2 2 0.6495
324 3 2.68 1.1065 2 2 1 0.3746
325 4 0.96 1.3636 1 2 2 0.3590
326 2 2.59 0.7434 1 1 2 1.1687
327 2 2.41 0.6376 1 1 2 0.6802
328 2 2.12 0.6343 2 1 2 0.9318
329 1 3.26 0.2446 2 1 1 0.9094
330 3 1.12 0.9776 2 2 1 1.2321
331 1 1.29 0.3541 1 1 2 1.5017
332 1 0.70 0.3711 1 1 1 0.5919
333 1 1.62 0.3228 1 1 2 0.2477
334 4 1.63 1.4234 2 2 1 0.1007
335 2 2.48 0.7723 1 1 2 0.2482
336 3 1.50 0.9528 1 2 1 0.3017
337 4 1.95 1.4197 1 2 1 0.4807
338 3 2.88 1.0116 2 2 1 0.2687
339 2 2.30 0.6727 1 1 2 0.3855
340 1 0.47 0.2982 1 1 2 0.3292
341 1 2.51 0.2257 1 1 1 0.6352
342 3 1.97 1.1531 2 2 2 0.3288
343 4 1.98 1.5266 2 2 1 0.3949
344 3 2.57 1.1428 2 2 2 0.3461
345 4 1.01 1.5361 2 2 1 0.2994
346 3 2.26 1.1253 1 2 2 0.2703
347 2 2.31 0.7886 2 1 1 0.8754
348 1 1.71 0.2132 1 1 2 0.3035
349 2 1.47 0.6518 2 1 1 0.2824
350 4 1.69 1.4037 2 2 2 0.4223
351 3 0.71 1.0878 2 2 1 0.3686
352 1 3.07 0.1514 1 1 1 0.2496
353 1 1.21 0.3540 2 1 2 0.0064
354 4 2.49 1.4666 1 2 1 0.7181
355 2 2.69 0.6426 2 1 1 0.2724
356 3 3.08 1.0859 1 2 2 0.2849
357 2 2.35 0.6805 2 1 1 0.4011
358 2 1.90 0.5988 1 1 2 0.3921
359 4 2.31 1.2955 2 2 1 0.3840
360 4 2.75 1.4245 1 2 2 0.3439
361 2 1.34 0.5800 2 1 1 0.2892
362 4 1.79 1.3128 1 2 1 0.3253
363 3 2.13 1.0685 1 2 1 0.2876
364 3 2.29 0.9998 1 2 1 0.4358
365 1 2.13 0.3784 2 1 2 0.2819
366 4 1.16 1.3504 2 2 1 0.4456
367 1 1.68 0.3576 1 1 2 0.4026
368 3 1.75 0.9555 2 2 1 1.1618
369 1 2.70 0.3509 1 1 2 0.4897
370 1 1.51 0.4427 2 1 1 0.3096
371 3 0.99 1.0989 1 2 2 0.3529
372 2 1.90 0.6527 1 1 1 0.4903
373 1 1.68 0.1837 2 1 2 1.1099
374 2 2.42 0.6883 1 1 2 0.4244
375 3 1.76 0.9841 2 2 1 0.2793
376 2 1.71 0.7542 2 1 1 0.2670
377 3 1.12 0.9388 2 2 2 0.1837
378 1 1.53 0.2023 1 1 1 0.3676
379 1 0.79 0.3786 2 1 1 0.3921
380 1 1.66 0.3666 2 1 2 0.4723
381 3 1.21 1.0113 1 2 1 0.7566
382 3 2.58 1.0947 2 2 1 0.9334
383 2 1.73 0.6055 1 1 2 0.3591
384 1 1.88 0.2514 1 1 2 0.3684
385 1 0.20 0.3023 1 1 1 0.5290
386 1 2.03 0.3642 2 1 1 0.3384
387 2 2.07 0.6514 2 1 2 0.2848
388 4 2.33 1.4356 1 2 1 0.5283
389 4 0.90 1.4658 1 2 2 0.4984
390 1 2.38 0.3946 2 1 1 0.4932
391 1 1.25 0.2947 1 1 2 0.4968
392 2 0.97 0.7164 2 1 1 0.4601
393 1 0.85 0.3814 1 1 2 0.3536
394 1 2.00 0.3362 1 1 1 0.4668
395 2 1.74 0.7121 1 1 1 0.4233
396 4 2.02 1.4890 2 2 1 0.7499
397 3 1.67 0.8981 2 2 2 0.5828
398 2 1.97 0.6233 2 1 1 1.0302
399 3 2.77 0.9600 1 2 2 0.4597
400 4 1.15 1.4260 1 2 2 0.5287
401 4 2.24 1.4088 2 2 1 0.9922
402 2 2.21 0.6988 1 1 2 0.6712
403 2 1.65 0.7820 2 1 1 0.3955
404 4 2.26 1.3531 2 2 1 0.2431
405 2 2.68 0.6820 2 1 1 0.3287
406 1 1.21 0.3112 2 1 1 0.3467
407 1 1.52 0.2988 2 1 2 0.3879
408 3 2.10 0.8869 1 2 2 0.1799
409 4 3.85 1.3632 2 2 1 0.3638
410 2 1.65 0.7278 2 1 2 0.3963
411 3 1.27 1.0216 1 2 2 0.5637
412 3 0.60 0.9946 2 2 1 0.3643
413 2 2.64 0.6588 2 1 2 0.4125
414 1 2.56 0.3672 1 1 1 0.4671
415 3 1.88 0.8945 2 2 1 0.2075
416 2 2.43 0.6434 1 1 2 0.3271
417 1 1.00 0.1900 1 1 2 0.2730
418 2 1.70 0.6957 2 1 1 0.3016
419 4 2.27 1.4064 2 2 1 0.5771
420 2 1.98 0.6402 1 1 1 0.2731
421 4 1.95 1.4170 2 2 1 0.6538
422 3 2.20 1.0301 1 2 2 0.2108
423 2 2.73 0.6099 2 1 1 0.2497
424 4 2.82 1.3875 1 2 2 0.3429
425 1 1.45 0.2769 1 1 1 0.4887
426 3 1.36 0.9232 1 2 1 0.6045
427 1 2.14 0.3556 2 1 1 0.5316
428 1 2.37 0.3204 1 1 2 0.3972
429 4 1.89 1.2922 1 2 1 0.3408
430 3 2.15 1.0756 2 2 1 1.1824
431 3 2.39 0.9496 2 2 2 0.3496
432 1 2.21 0.3055 2 1 2 0.5114
433 4 2.34 1.3909 2 2 1 0.4659
434 1 1.64 0.1826 1 1 2 0.3901
435 2 1.86 0.8093 2 1 1 0.5256
436 3 1.47 0.9698 2 2 2 0.2800
437 4 1.77 1.4497 2 2 1 0.7001
438 3 0.85 0.9204 1 2 2 0.6630
439 4 1.47 1.4461 1 2 2 0.4353
440 4 2.38 1.3801 2 2 1 0.3452
441 4 1.14 1.2842 1 2 2 0.2984
442 4 1.47 1.4812 2 2 1 0.0220
443 4 2.16 1.5294 1 2 1 0.4205
444 1 2.19 0.2508 2 1 1 0.3152
445 1 2.25 0.2398 1 1 2 0.2457
446 1 1.91 0.2917 1 1 1 0.2750
447 3 1.35 1.0466 1 2 1 0.2638
448 4 1.85 1.3875 1 2 1 0.2524
449 2 0.73 0.7321 2 1 1 0.2818
450 1 0.96 0.3685 1 1 2 0.2696
451 3 1.88 0.9241 1 2 1 0.8095
452 1 1.59 0.2724 2 1 1 0.3918
453 2 2.05 0.7549 2 1 2 0.3603
454 4 2.53 1.4167 2 2 2 0.4253
455 4 1.73 1.4543 1 2 1 0.6799
456 1 2.84 0.2537 2 1 2 0.4679
457 1 1.80 0.3080 2 1 1 1.4240
458 2 2.08 0.7147 1 1 2 0.4219
459 3 1.54 0.8637 1 2 1 0.6123
460 2 1.72 0.6455 1 1 2 0.4507
461 4 1.51 1.4522 1 2 1 0.4640
462 3 2.41 1.0063 1 2 1 0.7644
463 2 1.95 0.8272 1 1 1 0.6687
464 4 2.30 1.4760 1 2 1 0.3689
465 4 1.09 1.5133 2 2 2 0.4575
466 4 1.78 1.3029 2 2 2 0.3025
467 3 2.11 1.1184 2 2 1 0.2819
468 1 2.71 0.2802 2 1 1 0.2941
469 3 1.10 0.9355 2 2 1 0.2731
470 2 2.25 0.7675 2 1 2 0.0216
471 1 2.55 0.3801 2 1 1 0.3167
472 1 2.96 0.3155 1 1 2 0.2790
473 1 2.05 0.4041 1 1 1 0.3235
474 4 0.50 1.3852 2 2 1 0.2778
475 2 1.97 0.6427 1 1 2 0.3379
476 2 2.15 0.6716 1 1 1 0.4753
477 4 2.24 1.3698 1 2 2 0.2883
478 1 1.82 0.2465 1 1 1 0.3560
479 4 1.67 1.3953 2 2 1 0.3575
480 1 2.35 0.2813 2 1 1 0.3747
481 2 2.25 0.7893 2 1 1 0.4071
482 2 1.45 0.6138 2 1 2 0.6061
483 1 2.38 0.1613 1 1 2 0.4295
484 1 1.94 0.2655 1 1 1 0.6912
485 2 1.38 0.6372 2 1 2 0.4388
486 1 1.61 0.3607 1 1 1 0.6286
487 3 1.78 1.1250 1 2 1 0.5703
488 3 2.21 1.0277 2 2 1 0.7229
489 3 1.17 1.0777 1 2 2 0.4608
490 2 1.89 0.6094 2 1 1 1.0974
491 4 1.11 1.3364 1 2 2 0.4924
492 3 2.07 1.0440 1 2 1 0.4320
493 4 3.09 1.3473 2 2 2 0.6538
494 2 1.11 0.7385 2 1 2 0.2989
495 4 1.85 1.3578 2 2 2 0.2699
496 4 0.20 1.5134 2 2 2 0.2745
497 1 1.77 0.3536 2 1 2 0.3353
498 2 0.45 0.6283 2 1 2 0.2415
499 1 2.63 0.3301 1 1 2 0.3671
500 1 2.01 0.2141 2 1 1 1.1358
501 2 2.72 0.6993 1 3 1 0.8510
502 3 2.38 0.8761 1 3 2 0.3555
503 3 1.14 1.0006 1 3 2 0.2757
504 3 2.16 0.9763 2 3 2 0.2397
505 2 1.50 0.6657 1 3 2 0.2049
506 2 0.20 0.7060 2 3 1 0.2518
507 2 1.90 0.6453 2 3 1 0.2722
508 2 1.51 0.6381 2 3 1 0.2681
509 2 2.09 0.5484 2 3 1 0.3203
510 2 2.31 0.6931 1 3 1 0.3217
511 3 1.90 1.1569 2 3 2 0.2679
512 2 2.63 0.8389 1 3 2 0.4395
513 3 1.56 0.9553 1 3 1 0.2285
514 2 2.46 0.7122 2 3 2 0.2421
515 2 1.69 0.6952 2 3 2 0.2952
516 3 1.51 0.9350 2 3 2 0.3377
517 3 1.98 1.0297 1 3 1 0.2671
518 2 2.46 0.7811 2 3 2 0.5827
519 3 1.71 1.0567 2 3 1 0.3097
520 2 1.21 0.6200 2 3 2 0.4875
521 2 3.19 0.6619 2 3 2 0.2669
522 2 3.08 0.7375 2 3 2 0.3264
523 2 1.63 0.5063 1 3 1 0.3677
524 2 2.53 0.7831 2 3 1 0.2954
525 3 1.38 1.0222 1 3 1 0.2820
526 3 2.62 1.0502 1 3 1 0.2695
527 3 1.65 1.0098 2 3 2 0.3771
528 3 1.58 0.9820 1 3 2 0.0564
529 2 1.28 0.6088 2 3 2 0.3252
530 3 0.85 1.0236 1 3 2 0.5028
531 3 1.95 1.0594 1 3 2 0.6733
532 2 1.84 0.6850 2 3 2 0.2931
533 2 0.24 0.7894 2 3 2 0.4397
534 2 0.70 0.7991 1 3 2 0.4688
535 3 1.10 1.1089 2 3 2 1.1682
536 3 3.02 1.0854 1 3 2 0.5519
537 3 1.51 1.0135 2 3 2 0.8075
538 3 1.27 0.9856 1 3 2 0.6218
539 2 1.61 0.6429 1 3 1 0.6355
540 3 1.42 1.0960 2 3 2 0.4964
541 2 2.46 0.6278 1 3 1 0.7231
542 3 1.96 1.0011 2 3 2 0.7324
543 2 1.62 0.7936 1 3 1 2.0374
544 3 2.25 1.0057 2 3 2 0.5129
545 3 2.04 1.1241 2 3 1 0.6347
546 3 3.78 1.1189 2 3 2 0.3361
547 2 1.67 0.5153 2 3 2 0.2569
548 2 1.76 0.6131 1 3 2 1.0214
549 2 2.49 0.7136 1 3 2 0.5627
550 2 2.85 0.6521 1 3 2 0.4023
551 2 1.29 0.6731 2 3 2 0.1266
552 3 2.45 0.9318 1 3 2 0.3836
553 2 3.13 0.6785 1 3 2 0.2151
554 3 2.45 1.0943 2 3 2 0.3888
555 2 2.43 0.7126 1 3 1 0.2919
556 3 0.58 1.1624 1 3 1 1.4714
557 3 1.87 0.9686 1 3 2 0.2660
558 2 1.48 0.6872 1 3 1 0.0698
559 3 2.77 1.0662 2 3 2 0.2661
560 3 2.29 1.0043 2 3 2 0.2541
561 3 1.23 1.1184 2 3 2 0.0906
562 2 3.09 0.7464 1 3 2 0.2298
563 2 1.87 0.7000 1 3 1 0.6191
564 3 1.68 1.0321 1 3 2 0.3368
565 2 1.20 0.6720 2 3 2 0.2338
566 3 2.19 1.0708 1 3 2 0.3351
567 2 2.75 0.6966 1 3 1 0.6323
568 3 1.89 1.0169 1 3 2 0.2136
569 2 0.91 0.6073 1 3 2 0.2512
570 3 1.42 1.0909 2 3 1 0.2399
571 3 2.69 0.9625 1 3 2 0.2769
572 3 2.16 1.0791 1 3 2 0.3042
573 3 3.16 1.0076 2 3 1 0.3710
574 2 1.63 0.6075 2 3 2 0.3064
575 3 1.14 1.0370 1 3 2 0.3090
576 3 2.31 0.9612 1 3 2 0.2879
577 3 3.63 0.9482 1 3 2 0.4032
578 2 1.83 0.7164 2 3 1 0.5455
579 3 2.56 1.0727 2 3 2 0.3455
580 3 2.75 1.0975 1 3 2 0.5784
581 3 1.97 1.0016 2 3 2 2.3133
582 2 1.95 0.6287 1 3 2 1.1457
583 2 2.67 0.6730 2 3 2 0.8973
584 3 1.18 1.0339 2 3 1 0.4757
585 2 1.60 0.6308 2 3 2 0.5192
586 3 2.44 1.0064 2 3 2 0.3611
587 2 1.85 0.7361 2 3 1 0.2645
588 3 1.99 0.9419 2 3 2 1.3725
589 2 2.83 0.6349 1 3 2 0.5157
590 2 1.57 0.6980 1 3 2 0.4452
591 2 1.43 0.7396 2 3 2 0.3057
592 2 1.75 0.6628 1 3 1 1.5165
593 3 2.33 1.1284 1 3 2 0.3330
594 2 1.73 0.5583 2 3 2 0.3185
595 2 2.98 0.6052 2 3 1 0.2883
596 2 1.14 0.7220 1 3 2 0.2593
597 3 1.22 1.0267 2 3 2 0.2559
598 3 3.63 0.9531 2 3 2 0.2767
599 2 0.83 0.7657 1 3 2 0.2317
600 3 1.01 1.1203 1 3 2 0.0209
