# Supplementary material for: The effect of training methodology on knowledge representation in categorization
Source: PLoS One. 2017 Aug 28;12(8):e0183904. doi: 10.1371/journal.pone.0183904 (PMC5573135; doi:10.1371/journal.pone.0183904)
Supplement: S1 File — This file contains the raw data from the experiments reported in this manuscript. (ZIP) [file pone.0183904.s001.zip › raw_data/Exp1/YES-NO/rb_xfer_concept_feedback_2_cond_1_sub_10.dat]

  1 3 2.21 0.9947 1 2 1 1.4767
  2 1 1.43 0.2934 2 1 2 1.2802
  3 4 0.20 1.5134 2 2 2 1.3395
  4 4 1.31 1.5355 2 2 2 1.4048
  5 3 0.55 1.1317 2 2 1 1.4111
  6 2 2.25 0.7675 1 1 2 1.7608
  7 1 1.67 0.1766 2 1 2 1.3853
  8 2 3.19 0.6619 1 1 2 1.7764
  9 2 1.73 0.5583 2 1 1 1.0481
 10 3 1.00 1.0234 1 2 2 3.0446
 11 3 2.81 1.0546 1 2 1 1.5444
 12 4 2.30 1.4760 2 2 2 0.8888
 13 2 2.31 0.7886 2 1 2 2.0764
 14 1 1.61 0.3607 1 1 1 1.2637
 15 3 1.72 1.0099 1 2 1 1.0515
 16 1 2.00 0.3362 2 1 2 1.0962
 17 1 3.12 0.2976 2 1 2 2.9069
 18 4 1.94 1.3933 2 2 2 1.3005
 19 1 2.13 0.3784 1 1 1 1.4467
 20 2 1.89 0.7053 2 1 1 1.3152
 21 1 1.09 0.2352 1 1 2 1.2529
 22 3 1.39 0.9501 2 2 2 1.1457
 23 4 3.09 1.3473 1 2 2 1.2023
 24 2 2.75 0.6966 2 1 1 1.6728
 25 1 1.11 0.3017 2 1 2 1.5244
 26 4 2.31 1.2955 2 2 2 1.1182
 27 2 1.50 0.6326 2 1 1 1.0402
 28 4 2.64 1.5394 1 2 1 2.0456
 29 1 2.24 0.2099 2 1 1 1.4896
 30 1 2.37 0.3204 2 1 1 1.9249
 31 3 2.16 1.0372 1 2 1 1.9261
 32 1 2.06 0.5073 2 1 2 1.3596
 33 1 2.54 0.3829 1 1 1 1.5440
 34 2 1.00 0.7013 1 1 2 1.2971
 35 2 1.15 0.7061 1 1 1 1.4676
 36 2 2.87 0.6980 1 1 2 1.4713
 37 3 1.38 1.0222 1 2 1 2.2751
 38 1 2.87 0.4337 1 1 1 1.5663
 39 3 1.22 0.9695 2 2 2 1.3740
 40 3 2.04 1.1241 1 2 1 0.9339
 41 1 2.93 0.3210 1 1 1 1.1832
 42 4 1.27 1.3051 2 2 2 1.2466
 43 4 2.73 1.2989 2 2 2 1.3472
 44 2 1.95 0.8272 1 1 1 1.6196
 45 4 3.26 1.4724 2 2 2 1.2253
 46 1 1.24 0.3545 1 1 1 1.9432
 47 1 1.89 0.3469 2 1 1 1.0238
 48 2 0.75 0.6426 1 1 2 1.7501
 49 4 1.36 1.4291 1 2 1 1.3662
 50 3 3.05 1.0371 1 2 2 1.4860
 51 1 1.66 0.3666 2 1 1 2.6676
 52 3 2.47 0.9346 2 2 2 2.0065
 53 1 2.65 0.2477 2 1 1 1.9324
 54 3 2.69 0.9625 1 2 1 1.0291
 55 2 0.97 0.7164 1 1 1 1.2585
 56 3 1.62 1.0300 1 2 1 1.4472
 57 2 2.53 0.7831 1 1 1 1.2276
 58 4 2.01 1.4059 2 2 1 0.7855
 59 4 1.89 1.2922 2 2 1 0.8410
 60 3 0.58 1.0240 1 2 2 1.4705
 61 3 3.02 1.0854 1 2 1 0.7463
 62 1 0.82 0.3098 2 1 1 1.4594
 63 4 1.30 1.3643 1 2 1 1.7437
 64 2 2.76 0.5945 2 1 1 1.2888
 65 2 1.90 0.6527 1 1 1 1.0998
 66 2 0.85 0.7391 1 1 1 0.8867
 67 1 1.25 0.2947 1 1 1 1.5621
 68 1 2.10 0.2831 2 1 1 0.7298
 69 1 1.14 0.3149 2 1 1 1.5155
 70 2 1.65 0.7820 1 1 1 1.8052
 71 1 2.70 0.3509 2 1 1 0.7792
 72 4 1.95 1.4170 2 2 2 1.4910
 73 2 2.29 0.7752 2 1 2 1.0220
 74 2 2.85 0.6521 2 1 1 1.4519
 75 3 1.51 1.0135 1 2 1 1.3843
 76 2 2.49 0.7136 1 1 1 1.6315
 77 4 1.74 1.4487 1 2 1 0.9807
 78 1 2.95 0.2980 1 1 1 1.5639
 79 2 2.81 0.6586 1 1 1 2.0837
 80 4 1.84 1.4883 1 2 1 1.1180
 81 4 2.10 1.3896 1 2 1 0.7282
 82 3 1.11 0.9910 2 2 2 0.9218
 83 1 2.35 0.2813 2 1 1 1.0361
 84 2 1.89 0.6094 2 1 1 1.2016
 85 4 0.72 1.3434 2 2 2 1.0081
 86 3 1.18 1.0339 2 2 2 0.9268
 87 3 2.62 1.0502 1 2 1 1.1290
 88 1 3.06 0.3526 2 1 2 4.2103
 89 3 0.67 0.9620 1 2 2 1.1027
 90 2 1.62 0.7936 1 1 1 1.3772
 91 4 2.75 1.4245 2 2 2 1.0732
 92 3 1.10 0.9355 1 2 2 1.3492
 93 3 2.28 1.0855 1 2 1 1.4378
 94 2 2.25 0.6668 2 1 1 0.9628
 95 1 1.96 0.2401 2 1 2 1.5310
 96 1 0.95 0.4721 1 1 1 1.3321
 97 4 2.29 1.2636 2 2 2 1.1093
 98 1 1.84 0.2751 2 1 2 1.3198
 99 3 2.77 0.9600 2 2 2 0.7778
100 2 0.70 0.7991 2 1 1 1.0493
101 1 1.71 0.2132 1 1 1 1.7287
102 3 1.57 1.0262 2 2 2 1.1055
103 3 1.90 1.1569 2 2 2 0.8204
104 3 1.68 1.0321 1 2 1 0.9785
105 1 1.82 0.2465 2 1 1 1.4018
106 1 2.48 0.1957 1 1 1 0.9363
107 2 1.70 0.6957 2 1 2 1.0578
108 2 1.21 0.6200 2 1 2 1.3185
109 2 3.13 0.6437 2 1 2 1.3925
110 3 2.11 1.1184 2 2 2 0.7516
111 4 0.57 1.4767 2 2 2 1.3526
112 2 2.38 0.6466 1 1 1 1.8570
113 4 2.33 1.4356 2 2 2 1.2771
114 2 1.84 0.7034 1 1 1 0.9769
115 1 1.59 0.2724 2 1 2 1.0491
116 3 1.27 0.9856 2 2 2 1.5259
117 2 2.79 0.6461 2 1 2 2.0397
118 1 2.65 0.3121 1 1 1 1.6442
119 2 2.68 0.6820 1 1 1 1.4173
120 1 1.67 0.4219 2 1 1 1.9830
121 4 1.83 1.4592 1 2 1 1.2064
122 2 2.73 0.6099 1 1 1 1.5163
123 3 2.25 1.0057 2 2 2 1.1020
124 1 2.96 0.3155 1 1 2 2.3995
125 2 2.23 0.7347 1 1 2 2.3025
126 2 1.29 0.6731 1 1 1 0.9522
127 1 0.52 0.3146 2 1 1 1.5691
128 1 0.70 0.3711 2 1 1 1.2487
129 1 3.24 0.2412 1 1 1 1.1811
130 3 1.96 1.0011 2 2 2 1.2526
131 4 2.82 1.3875 1 2 1 1.3211
132 3 1.88 0.8945 2 2 2 0.8430
133 2 2.62 0.6511 2 1 1 3.1366
134 1 1.60 0.2051 2 1 2 2.4564
135 4 1.01 1.5361 1 2 1 1.3400
136 2 2.35 0.6805 2 1 2 1.4372
137 4 1.47 1.4812 2 2 2 2.0743
138 4 1.88 1.3020 2 2 2 1.4857
139 1 2.79 0.3211 1 1 1 0.8971
140 2 1.67 0.5153 2 1 2 1.2355
141 1 2.51 0.2257 2 1 1 1.0328
142 1 1.94 0.2655 1 1 2 2.4142
143 1 2.84 0.2537 1 1 1 0.8832
144 1 2.71 0.2802 2 1 2 1.2147
145 3 1.28 1.0929 2 2 2 1.3006
146 2 1.87 0.7000 1 1 2 2.6312
147 3 1.97 1.0445 1 2 2 1.3153
148 4 1.92 1.3279 1 2 1 1.9332
149 4 1.33 1.3978 1 2 1 0.5740
150 3 0.58 1.1624 2 2 1 1.4062
151 2 3.29 0.7804 2 1 1 1.4558
152 1 2.38 0.1613 1 1 1 2.3961
153 1 2.02 0.3300 2 1 1 1.6819
154 1 1.66 0.3249 1 1 2 1.0770
155 4 2.14 1.3126 1 2 1 1.8168
156 2 2.33 0.7096 2 1 2 1.2464
157 2 1.97 0.6427 1 1 1 1.4828
158 4 1.84 1.3275 1 2 2 1.0860
159 1 0.91 0.3186 1 1 1 1.6733
160 2 1.45 0.6138 1 1 2 2.3331
161 3 3.03 1.1195 1 2 1 1.2454
162 3 3.63 0.9531 1 2 1 0.9299
163 2 2.12 0.6343 1 1 1 1.6594
164 3 1.98 1.0297 2 2 2 3.6398
165 1 1.64 0.1826 2 1 2 2.4512
166 4 0.50 1.3852 1 2 1 1.7589
167 2 1.85 0.7361 2 1 2 3.0709
168 4 1.51 1.4660 1 2 1 1.1215
169 3 0.60 0.9946 2 2 2 0.9475
170 1 1.70 0.3889 1 1 1 1.4365
171 4 2.53 1.3776 2 2 2 1.7534
172 1 1.45 0.2769 2 1 2 2.3457
173 4 3.00 1.4175 1 2 1 2.2333
174 1 1.21 0.3112 2 1 2 2.5577
175 3 2.13 1.0685 2 2 2 1.3899
176 3 2.58 1.0947 1 2 2 0.8768
177 3 2.75 1.1466 2 2 2 1.0567
178 3 2.41 0.9376 2 2 2 0.8217
179 4 1.51 1.4522 1 2 1 1.0439
180 2 2.18 0.7763 2 1 2 1.8732
181 4 2.36 1.2798 2 2 2 1.8687
182 2 2.08 0.8721 2 1 2 1.6401
183 3 1.17 1.0777 1 2 1 1.1891
184 2 2.09 0.5484 1 1 1 2.2205
185 3 2.15 1.0756 2 2 2 1.2655
186 3 2.88 1.0116 1 2 1 2.5815
187 3 1.13 0.9757 2 2 2 1.5396
188 1 1.21 0.3540 1 1 2 1.5008
189 3 3.16 1.0076 2 2 2 2.5271
190 3 2.29 0.9998 2 2 2 1.0238
191 4 2.10 1.3932 2 2 1 1.3582
192 1 1.53 0.2023 1 1 2 1.1587
193 3 1.12 0.9776 2 2 2 1.7513
194 2 2.48 0.7723 1 1 2 0.0709
195 1 1.66 0.3101 1 1 1 1.0203
196 2 2.32 0.6200 1 1 1 2.0103
197 4 2.27 1.4064 2 2 2 2.4564
198 4 2.09 1.4796 1 2 1 0.9321
199 1 2.15 0.2376 1 1 1 1.5256
200 4 2.65 1.3502 2 2 1 1.0551
201 3 1.72 1.1195 1 2 1 1.6663
202 3 1.27 1.0216 1 2 1 0.6700
203 1 2.31 0.2926 1 1 1 1.1306
204 2 1.90 0.5988 1 1 2 0.9879
205 3 2.26 1.1253 2 2 1 0.9713
206 4 1.55 1.5706 1 2 2 0.7394
207 3 1.75 1.1055 1 2 1 0.7649
208 4 1.99 1.4022 1 2 1 1.4372
209 1 2.21 0.3055 1 1 1 1.0584
210 2 2.57 0.6835 1 1 1 1.6071
211 4 1.27 1.2794 2 2 1 1.6614
212 2 1.94 0.6684 1 1 1 0.8331
213 2 0.28 0.7445 2 1 1 0.7986
214 2 1.76 0.6131 1 1 1 1.3176
215 3 2.29 1.0043 2 2 1 1.6234
216 1 1.69 0.3962 1 1 1 1.0609
217 1 2.10 0.1963 1 1 1 1.2251
218 1 1.90 0.2041 1 1 1 1.4150
219 2 1.11 0.7385 1 1 1 1.2847
220 4 2.27 1.5019 2 2 2 1.0080
221 4 2.25 1.3526 1 2 1 1.1109
222 2 0.68 0.5971 1 1 1 1.7535
223 3 1.47 0.9698 2 2 1 1.2016
224 1 2.45 0.3571 1 1 1 1.0162
225 1 1.52 0.2988 2 1 2 1.8704
226 1 1.96 0.2515 1 1 1 1.9698
227 3 2.44 1.0064 2 2 2 1.4012
228 4 1.95 1.4197 2 2 2 0.9035
229 4 1.49 1.3250 1 2 2 0.6745
230 2 0.97 0.6969 1 1 1 0.7828
231 4 2.53 1.4167 2 2 1 0.7185
232 3 2.58 0.9897 1 2 1 1.4009
233 1 1.88 0.2514 1 1 1 2.2394
234 3 2.34 0.9760 1 2 1 3.1157
235 4 2.32 1.4923 2 2 2 1.0122
236 1 2.38 0.3946 2 1 1 2.3462
237 2 1.48 0.6872 2 1 1 3.2978
238 4 2.06 1.3779 2 2 2 1.7392
239 4 1.47 1.4461 2 2 2 0.9640
240 2 0.94 0.7116 1 1 2 1.4441
241 3 1.42 1.0909 2 2 2 2.3852
242 4 2.61 1.4437 2 2 2 1.3834
243 3 3.46 0.9941 2 2 2 0.9667
244 4 0.80 1.4215 1 2 1 1.0707
245 2 2.07 0.6514 2 1 1 1.8268
246 1 0.98 0.2099 1 1 1 2.9364
247 4 2.24 1.4088 1 2 2 2.9843
248 2 1.93 0.6742 2 1 1 1.3342
249 4 2.02 1.4231 1 2 1 1.3754
250 3 1.77 1.0688 2 2 2 1.5271
251 1 1.80 0.3080 1 1 1 2.2802
252 3 1.57 1.0066 1 2 2 3.0187
253 1 0.79 0.3786 2 1 1 1.1670
254 3 2.45 1.0943 1 2 2 0.6393
255 4 2.24 1.3698 2 2 2 1.0450
256 4 1.85 1.3578 2 2 2 1.3536
257 1 1.80 0.3177 1 1 2 1.3062
258 2 1.98 0.6402 2 1 1 1.0048
259 4 1.49 1.3739 1 2 2 1.8356
260 2 1.90 0.6453 2 1 1 1.5283
261 1 2.55 0.3801 1 1 1 0.8654
262 1 1.57 0.3119 2 1 1 1.1576
263 1 2.49 0.2936 1 1 1 1.2302
264 1 0.20 0.3023 2 1 1 1.4035
265 3 1.50 0.9528 2 2 2 1.5620
266 4 1.15 1.4260 2 2 2 1.3854
267 1 2.25 0.2398 2 1 2 1.9048
268 3 1.88 0.9241 1 2 1 1.2268
269 1 1.31 0.3257 1 1 2 2.2888
270 4 1.90 1.3338 2 2 2 1.0512
271 2 1.96 0.6827 2 1 1 1.4400
272 3 1.85 0.9715 1 2 1 0.8147
273 2 2.69 0.6426 1 1 1 0.9233
274 3 2.34 0.8418 2 2 2 1.9335
275 3 1.54 0.8637 1 2 2 1.0622
276 4 2.28 1.3931 1 2 1 0.9703
277 1 1.80 0.3204 2 1 1 2.1623
278 4 1.85 1.3875 2 2 2 1.0256
279 4 2.26 1.2912 1 2 1 1.1595
280 1 1.99 0.2656 1 1 1 1.4804
281 4 2.22 1.4124 2 2 2 1.6513
282 2 2.12 0.7384 2 1 1 2.8956
283 2 1.34 0.5800 2 1 2 1.0970
284 3 1.56 0.9946 2 2 2 1.4917
285 4 2.78 1.4177 2 2 2 1.1589
286 3 1.30 1.1009 1 2 1 1.0473
287 3 1.79 1.0360 2 2 2 0.8841
288 1 1.28 0.3991 1 1 1 0.9436
289 2 2.42 0.6883 2 1 1 0.7775
290 1 2.03 0.3642 2 1 2 1.0727
291 3 1.48 1.0870 1 2 1 1.2289
292 4 1.81 1.5355 1 2 2 0.8101
293 4 1.69 1.3901 1 2 1 1.1451
294 4 2.50 1.3709 1 2 1 1.3376
295 2 2.83 0.6349 2 1 2 1.3628
296 2 0.20 0.7537 2 1 1 1.8986
297 3 2.57 1.1428 2 2 2 1.4368
298 3 2.16 1.1799 1 2 1 1.4098
299 2 1.58 0.5272 2 1 2 1.4483
300 3 1.14 1.0370 1 2 1 1.2686
301 1 1.61 0.1956 1 1 1 1.9542
302 4 1.98 1.5266 1 2 1 0.9543
303 3 1.36 0.9232 1 2 2 1.0352
304 3 1.92 0.9950 1 2 1 0.7925
305 4 0.49 1.3514 1 2 1 1.6561
306 1 1.00 0.1900 2 1 2 3.4767
307 2 0.73 0.7321 1 1 1 1.1826
308 3 2.10 0.8869 1 2 1 0.6539
309 1 1.77 0.3536 2 1 2 1.6589
310 3 2.39 0.9496 1 2 1 0.9111
311 3 1.69 1.1018 1 2 1 0.7693
312 2 1.55 0.6765 1 1 2 2.1057
313 1 1.91 0.2917 2 1 1 0.7957
314 1 0.69 0.1626 1 1 1 1.2184
315 4 2.16 1.4437 2 2 2 1.7525
316 3 1.16 0.9406 1 2 1 1.9446
317 2 2.08 0.7147 1 1 1 0.7768
318 3 2.75 1.0975 2 2 2 0.9130
319 2 2.46 0.7122 2 1 2 2.6113
320 2 2.43 0.6434 1 1 2 1.1687
321 4 3.85 1.3632 2 2 1 1.4646
322 4 2.99 1.2895 1 2 2 1.9164
323 4 2.49 1.4666 2 2 2 0.9739
324 2 1.71 0.7542 1 1 1 1.2940
325 1 2.39 0.3219 1 1 1 0.9532
326 1 1.72 0.3477 2 1 1 1.1088
327 1 1.99 0.2737 2 1 1 0.7646
328 4 1.89 1.4029 2 2 1 1.2771
329 4 0.29 1.3629 2 2 2 1.4571
330 4 0.76 1.3332 2 2 1 1.0534
331 1 1.90 0.3038 1 1 1 1.0259
332 1 1.89 0.2987 2 1 1 1.0881
333 2 2.05 0.7549 2 1 1 1.5557
334 3 2.86 0.8874 1 2 1 1.6678
335 4 1.67 1.3953 1 2 1 1.1435
336 1 2.11 0.2623 2 1 2 1.9527
337 2 2.53 0.6370 2 1 2 1.3208
338 1 1.68 0.1837 2 1 1 1.2746
339 2 1.72 0.6455 1 1 1 0.8867
340 1 1.98 0.3373 1 1 1 1.7461
341 3 1.34 1.1219 2 2 2 2.6743
342 2 2.55 0.6575 2 1 1 0.8611
343 3 1.32 0.9211 2 2 2 1.4014
344 4 1.20 1.3894 2 2 2 1.1837
345 2 1.95 0.6287 1 1 2 1.0951
346 1 2.63 0.3301 1 1 1 0.7779
347 4 1.79 1.4596 2 2 1 0.9371
348 4 1.40 1.4148 1 2 1 1.6749
349 4 1.88 1.5007 1 2 1 0.7502
350 1 2.14 0.3556 2 1 2 2.6394
351 4 1.99 1.2965 2 2 2 2.8176
352 2 1.83 0.5907 1 1 1 0.8464
353 1 2.38 0.2745 2 1 2 1.2272
354 3 1.78 1.1250 1 2 2 1.3533
355 3 3.78 1.1189 1 2 1 1.4337
356 3 2.24 1.0724 2 2 3 0.3986
357 1 1.77 0.2283 2 1 1 1.4212
358 4 2.14 1.3157 1 2 1 3.6511
359 1 0.96 0.3685 2 1 2 1.0700
360 3 2.12 0.9780 1 2 1 1.9540
361 2 0.85 0.7469 1 1 1 0.6021
362 3 2.33 1.1284 1 2 1 0.6490
363 1 2.64 0.3488 1 1 1 1.0380
364 2 1.38 0.6372 1 1 1 0.6596
365 4 2.60 1.3274 2 2 2 1.1301
366 1 2.05 0.4041 1 1 1 0.6659
367 4 2.38 1.3801 2 2 2 0.9821
368 2 1.70 0.6737 2 1 2 0.7737
369 2 2.76 0.6158 1 1 2 1.2859
370 1 0.55 0.3363 2 1 1 0.6092
371 4 1.78 1.3029 2 2 2 0.6484
372 2 1.50 0.8563 1 1 1 0.5332
373 1 0.87 0.4142 1 1 2 0.5832
374 3 1.41 1.0376 2 2 1 0.2629
375 3 1.82 1.0618 2 2 2 1.2995
376 2 2.88 0.8158 2 1 1 1.1741
377 3 1.99 0.9419 1 2 1 0.6941
378 3 0.85 1.0236 2 2 2 0.7770
379 3 1.21 1.0113 2 2 2 0.5134
380 3 1.12 0.9388 2 2 2 0.6597
381 4 1.09 1.5133 1 2 1 0.5529
382 3 1.01 1.1203 1 2 2 1.1140
383 1 2.35 0.2671 1 1 2 2.0039
384 4 1.80 1.3858 2 2 2 1.0738
385 3 1.42 1.0960 1 2 1 1.1901
386 1 2.01 0.2141 2 1 2 1.0693
387 3 1.97 1.0016 1 2 1 0.8894
388 2 2.46 0.7811 2 1 2 1.4529
389 2 1.65 0.7278 2 1 2 1.1934
390 2 1.56 0.6255 1 1 1 0.8102
391 2 1.60 0.6308 1 1 1 0.7196
392 3 3.14 1.0475 2 2 2 1.0178
393 4 2.67 1.4748 1 2 1 1.0000
394 4 1.79 1.3128 1 2 1 2.1909
395 2 1.78 0.7397 2 1 2 1.3012
396 2 2.31 0.6931 2 1 2 1.0799
397 2 1.86 0.8093 2 1 2 0.7873
398 1 3.26 0.2446 2 1 2 1.5788
399 3 2.15 1.0332 2 2 2 0.9299
400 1 1.51 0.4427 2 1 1 1.2674
401 3 1.70 0.9169 2 2 2 1.2421
402 4 2.02 1.4890 2 2 1 0.9513
403 4 1.11 1.3364 1 2 1 1.4162
404 3 2.45 0.9318 2 2 2 2.0058
405 4 1.54 1.4399 1 2 1 0.7239
406 1 1.62 0.3228 2 1 2 0.8462
407 4 2.26 1.3531 1 2 1 1.2031
408 3 2.31 0.9612 2 2 2 0.9618
409 2 1.82 0.7845 2 1 2 1.1699
410 4 1.12 1.4342 2 2 2 1.0339
411 2 1.63 0.6075 2 1 2 0.7354
412 1 1.89 0.3212 1 1 2 0.8729
413 4 0.90 1.4658 2 2 2 1.7651
414 3 2.62 0.9856 1 2 1 1.0446
415 2 1.97 0.6233 1 1 1 0.8974
416 2 0.75 0.6653 1 1 1 0.9244
417 1 1.43 0.2305 1 1 1 2.3023
418 2 2.63 0.8389 1 1 1 1.2244
419 3 2.49 0.9545 1 2 1 0.9501
420 4 2.79 1.5124 1 2 2 0.4308
421 4 2.40 1.5076 1 2 1 1.1088
422 3 1.88 1.0319 2 2 2 0.7515
423 2 1.98 0.6690 2 1 1 2.2405
424 2 3.13 0.6785 1 1 2 1.8688
425 2 1.66 0.6738 1 1 1 0.6484
426 4 1.92 1.3410 1 2 2 0.7575
427 4 2.16 1.5294 1 2 1 0.6385
428 3 1.95 1.0594 1 2 1 0.9401
429 4 0.96 1.3636 1 2 1 0.8375
430 1 2.91 0.3345 1 1 2 1.0751
431 2 2.16 0.6176 2 1 1 0.4311
432 4 2.92 1.4418 1 2 1 0.8370
433 4 1.69 1.4037 2 2 1 0.6506
434 2 1.74 0.7121 1 1 2 0.6478
435 4 2.34 1.3909 1 2 1 0.9726
436 1 1.68 0.3576 2 1 1 1.2448
437 3 2.52 1.0535 2 2 2 0.8653
438 2 1.69 0.6952 1 1 1 0.8295
439 3 2.38 0.8761 2 2 2 1.2032
440 2 2.65 0.6205 2 1 1 0.8338
441 1 2.86 0.2775 2 1 2 0.4713
442 2 2.36 0.6867 1 1 1 1.8677
443 2 1.84 0.6850 1 1 1 0.8313
444 1 1.97 0.2911 1 1 1 0.4689
445 3 1.35 1.0466 2 2 1 0.7613
446 3 1.14 1.0006 2 2 2 0.5056
447 2 0.73 0.8078 1 1 1 0.9969
448 4 1.63 1.4234 2 2 1 2.2835
449 1 2.72 0.3872 1 1 1 1.2860
450 1 2.05 0.3400 1 1 1 0.9614
451 1 2.40 0.3790 1 1 3 2.3378
452 1 1.29 0.3541 1 1 1 1.1456
453 2 1.32 0.6466 2 1 2 1.4583
454 2 3.09 0.7464 2 1 1 1.3989
455 4 3.39 1.4912 2 2 2 0.7729
456 1 3.03 0.3473 2 1 1 1.0695
457 1 3.07 0.1514 2 1 2 1.2175
458 4 2.62 1.3164 2 2 2 1.0075
459 4 1.26 1.3442 1 2 1 1.0542
460 4 1.37 1.3572 2 2 2 0.8191
461 2 2.64 0.6588 2 1 1 1.5851
462 3 0.99 1.0989 1 2 2 1.0082
463 3 1.22 1.0267 1 2 1 1.0392
464 1 2.19 0.2508 2 1 2 1.0763
465 4 2.54 1.3869 1 2 1 0.9445
466 2 1.47 0.6518 2 1 2 1.2652
467 4 1.42 1.5420 1 2 1 0.7332
468 4 2.37 1.3651 2 2 2 2.3828
469 4 0.89 1.4668 1 2 1 1.0851
470 1 2.56 0.3672 2 1 2 1.0085
471 2 1.43 0.7396 2 1 1 1.2312
472 3 1.67 0.8981 2 2 2 0.7247
473 4 1.73 1.4543 2 2 1 1.6229
474 1 2.12 0.3369 1 1 2 1.1967
475 3 1.85 1.0000 1 2 1 0.8592
476 4 1.09 1.3378 2 2 1 0.7200
477 3 2.05 1.1482 2 2 2 1.5223
478 4 1.77 1.4497 1 2 1 0.8681
479 3 1.71 1.0567 2 2 2 1.4081
480 4 1.56 1.4828 1 2 1 0.7108
481 4 2.27 1.3964 1 2 1 0.7932
482 3 2.41 1.0063 1 2 1 1.7125
483 3 2.09 1.0885 2 2 2 1.0262
484 3 1.75 1.1413 1 2 1 0.8803
485 2 2.31 0.6637 2 1 1 1.1477
486 4 1.16 1.3504 1 2 2 1.7244
487 1 0.85 0.3814 1 1 1 1.1740
488 2 0.97 0.6632 2 1 2 1.0300
489 3 1.87 0.9686 2 2 2 0.9795
490 2 0.45 0.6283 2 1 1 2.0427
491 3 1.71 1.0969 1 2 1 0.9596
492 2 2.72 0.6993 2 1 2 1.3683
493 4 2.71 1.3013 2 2 2 2.3521
494 3 2.68 1.1065 1 2 2 3.0080
495 1 0.47 0.2982 1 1 1 2.5252
496 2 1.73 0.6055 2 1 3 1.5501
497 4 2.46 1.4183 1 2 1 1.4378
498 2 2.15 0.6716 1 1 2 1.3466
499 2 1.83 0.7164 2 1 2 1.1953
500 4 1.14 1.2842 1 2 2 2.4577
501 2 2.15 0.6422 2 3 1 3.7108
502 3 0.89 0.9779 2 3 1 1.2825
503 3 1.76 0.9841 2 3 1 0.7089
504 3 1.94 1.0645 1 3 1 0.7111
505 3 1.58 0.9820 2 3 1 0.9527
506 2 1.51 0.6381 1 3 1 1.1607
507 2 3.03 0.5818 2 3 1 1.4480
508 2 1.25 0.7049 2 3 1 0.7876
509 3 1.61 0.9867 2 3 1 0.9226
510 3 2.16 0.9763 2 3 1 0.9001
511 2 2.20 0.6801 1 3 1 0.9261
512 3 1.56 0.9553 1 3 1 1.4554
513 3 0.85 0.9204 1 3 1 0.7471
514 2 2.67 0.6730 2 3 1 0.6914
515 2 2.26 0.7508 2 3 1 0.5824
516 2 2.43 0.7126 1 3 1 0.7893
517 3 2.25 1.0744 1 3 1 0.8522
518 2 2.41 0.6167 2 3 1 0.8962
519 3 1.31 1.1449 1 3 1 3.6979
520 3 1.68 1.0860 1 3 1 0.9143
521 3 1.65 0.9156 1 3 1 0.9158
522 2 2.98 0.6052 1 3 2 1.1570
523 2 1.57 0.6980 2 3 1 0.9096
524 3 2.19 1.0319 1 3 1 1.4225
525 3 3.63 0.9482 2 3 2 2.6115
526 3 1.51 0.9350 2 3 1 0.4798
527 2 3.37 0.7059 1 3 1 1.2426
528 2 2.06 0.6905 2 3 1 0.5993
529 2 0.24 0.7894 2 3 1 4.7896
530 3 1.97 1.1531 2 3 2 3.1054
531 3 1.75 0.9555 2 3 2 1.4258
532 2 1.28 0.6088 1 3 2 3.1829
533 2 1.95 0.7221 2 3 1 0.9718
534 3 1.60 1.0443 1 3 1 1.4835
535 2 0.20 0.7060 2 3 1 1.5095
536 3 1.93 1.0377 2 3 2 2.9832
537 3 2.07 1.0440 2 3 1 0.6444
538 2 2.46 0.6278 1 3 2 1.0966
539 2 3.08 0.7375 1 3 2 0.9546
540 2 1.20 0.6720 1 3 2 0.9626
541 3 2.77 1.0662 1 3 1 0.7619
542 2 2.04 0.6159 1 3 2 0.7375
543 2 1.11 0.5499 2 3 2 1.1064
544 3 2.20 1.0301 1 3 1 1.1643
545 3 2.21 1.0277 1 3 2 1.6917
546 2 1.61 0.6429 1 3 1 2.0218
547 3 2.66 0.9728 2 3 2 1.5864
548 3 1.10 1.1089 2 3 2 1.4566
549 2 1.60 0.6932 2 3 2 1.8363
550 2 2.71 0.6869 1 3 2 1.3524
551 3 1.47 1.0667 2 3 1 2.2195
552 2 2.21 0.6988 1 3 1 2.6959
553 3 1.23 1.1184 2 3 2 0.6485
554 2 1.14 0.7220 1 3 1 0.9009
555 3 1.36 1.0445 2 3 1 0.5316
556 2 1.53 0.5421 2 3 1 0.3039
557 2 2.41 0.6376 2 3 2 1.0746
558 3 2.16 1.0791 2 3 2 1.0539
559 3 1.65 1.0098 2 3 2 2.0578
560 2 1.85 0.5334 1 3 1 1.0211
561 3 1.40 1.0474 1 3 1 1.4822
562 2 2.59 0.7434 1 3 1 1.1006
563 3 0.71 1.0878 1 3 1 0.7906
564 3 2.56 1.0727 2 3 1 1.5576
565 2 0.91 0.6073 2 3 1 0.8772
566 2 1.95 0.7670 1 3 2 0.8079
567 3 1.41 1.1003 2 3 1 1.0060
568 3 1.75 1.0629 2 3 2 1.2279
569 2 2.32 0.8994 2 3 2 0.3366
570 2 1.75 0.6628 2 3 1 0.8578
571 3 1.55 0.9866 1 3 2 0.4860
572 3 2.99 0.9615 2 3 1 2.0168
573 2 2.40 0.6767 2 3 2 1.3496
574 2 2.25 0.7893 1 3 1 0.8453
575 2 2.03 0.6338 2 3 1 1.6496
576 3 1.60 1.1404 1 3 1 0.9010
577 3 2.60 1.1900 1 3 1 1.8151
578 2 1.94 0.6111 2 3 2 3.0918
579 3 1.91 1.0578 1 3 1 2.1648
580 2 1.10 0.7184 2 3 1 1.0353
581 3 3.08 1.0859 2 3 2 0.9121
582 2 2.30 0.6727 2 3 1 0.6655
583 3 3.14 1.0161 1 3 1 0.7571
584 3 1.33 0.9942 1 3 1 1.3091
585 3 2.19 1.0708 1 3 2 0.3110
586 3 3.25 0.9719 2 3 1 0.8888
587 2 1.29 0.5842 1 3 1 0.6198
588 2 2.40 0.8106 1 3 1 0.4095
589 3 3.22 1.1227 2 3 2 0.2869
590 2 1.50 0.6657 1 3 1 0.2584
591 3 2.58 0.9485 1 3 1 0.7350
592 2 1.52 0.6765 1 3 2 0.2959
593 3 0.72 1.0300 1 3 1 1.5865
594 2 1.54 0.5976 1 3 1 0.7927
595 2 1.63 0.5063 2 3 2 0.2636
596 3 1.89 1.0169 1 3 1 1.0434
597 2 2.12 0.6749 1 3 2 0.4794
598 2 1.83 0.6448 1 3 1 0.3305
599 3 2.34 1.0168 1 3 2 1.4116
600 2 0.83 0.7657 2 3 2 0.9447
