# Supplementary material for: The effect of training methodology on knowledge representation in categorization
Source: PLoS One. 2017 Aug 28;12(8):e0183904. doi: 10.1371/journal.pone.0183904 (PMC5573135; doi:10.1371/journal.pone.0183904)
Supplement: S1 File — This file contains the raw data from the experiments reported in this manuscript. (ZIP) [file pone.0183904.s001.zip › raw_data/Exp1/YES-NO/rb_xfer_concept_feedback_2_cond_1_sub_11.dat]

  1 1 0.87 0.4142 2 1 1 1.5573
  2 4 2.62 1.3164 2 2 2 1.2056
  3 1 0.47 0.2982 2 1 1 2.6523
  4 2 2.05 0.7549 1 1 2 1.8717
  5 1 0.69 0.1626 2 1 2 1.5151
  6 4 1.12 1.4342 1 2 1 1.2769
  7 1 2.37 0.3204 1 1 1 2.0561
  8 3 0.55 1.1317 1 2 2 1.1881
  9 2 2.04 0.6159 1 1 1 1.5715
 10 4 2.33 1.4356 1 2 1 1.5951
 11 1 0.96 0.3685 1 1 2 1.4332
 12 2 2.20 0.6801 1 1 1 1.0161
 13 2 2.46 0.7811 1 1 1 1.1103
 14 4 0.96 1.3636 2 2 2 1.1031
 15 4 2.49 1.4666 1 2 1 1.2739
 16 1 2.00 0.3362 2 1 1 1.1578
 17 2 0.97 0.7164 1 1 2 1.3665
 18 2 1.43 0.7396 1 1 1 1.7742
 19 3 2.16 1.1799 1 2 2 0.9817
 20 1 1.60 0.2051 1 1 2 1.1812
 21 1 2.84 0.2537 1 1 1 1.0043
 22 2 1.83 0.7164 2 1 1 0.9391
 23 1 1.31 0.3257 1 1 2 0.9248
 24 4 1.92 1.3410 1 2 1 1.6308
 25 4 2.92 1.4418 2 2 2 1.2357
 26 1 2.95 0.2980 1 1 2 1.7291
 27 1 2.72 0.3872 1 1 1 0.7779
 28 4 0.76 1.3332 1 2 2 1.0495
 29 1 1.68 0.3576 2 1 2 1.3022
 30 1 0.95 0.4721 1 1 1 2.3945
 31 1 0.52 0.3146 1 1 2 1.7513
 32 1 1.97 0.2911 2 1 1 1.0891
 33 3 1.31 1.1449 2 2 2 0.9787
 34 3 2.77 0.9600 1 2 2 1.7079
 35 2 0.73 0.8078 2 1 2 0.8845
 36 4 1.99 1.4022 2 2 2 1.2638
 37 4 1.69 1.4037 1 2 2 1.3876
 38 3 1.67 0.8981 1 2 1 0.8429
 39 3 1.92 0.9950 1 2 1 1.5278
 40 4 3.00 1.4175 1 2 2 1.6567
 41 1 1.89 0.2987 2 1 2 1.4290
 42 2 0.20 0.7060 2 1 2 1.5142
 43 3 1.56 0.9946 1 2 2 1.1424
 44 3 1.88 0.9241 1 2 1 0.9819
 45 4 0.72 1.3434 1 2 2 1.4454
 46 2 3.03 0.5818 1 1 1 1.2018
 47 1 1.59 0.2724 2 1 2 1.0245
 48 2 2.81 0.6586 1 1 2 1.7823
 49 3 1.13 0.9757 1 2 1 1.8373
 50 4 2.46 1.4183 1 2 2 1.9620
 51 4 2.26 1.3531 2 2 1 1.0274
 52 1 2.25 0.2398 1 1 2 0.7625
 53 4 1.88 1.5007 1 2 2 0.6568
 54 4 2.25 1.3526 1 2 1 0.3838
 55 2 1.89 0.6094 2 1 1 0.3500
 56 1 0.82 0.3098 1 1 1 0.4073
 57 2 2.53 0.7831 2 1 1 0.3342
 58 1 1.45 0.2769 1 1 1 0.3445
 59 4 2.06 1.3779 1 2 2 0.2897
 60 3 2.10 0.8869 2 2 1 0.4616
 61 4 1.30 1.3643 1 2 1 0.9702
 62 1 1.70 0.3889 2 1 1 0.7623
 63 1 1.29 0.3541 1 1 1 0.4505
 64 3 1.17 1.0777 1 2 2 0.3115
 65 4 2.40 1.5076 2 2 1 0.3703
 66 1 1.61 0.1956 2 1 2 0.2988
 67 4 1.78 1.3029 1 2 2 0.7901
 68 2 2.79 0.6461 1 1 1 0.3819
 69 3 1.36 0.9232 1 2 1 0.5896
 70 4 2.27 1.3964 2 2 1 1.3415
 71 2 2.43 0.7126 2 1 2 0.4067
 72 2 2.09 0.5484 2 1 2 0.4939
 73 2 2.98 0.6052 2 1 2 0.6970
 74 3 3.14 1.0475 2 2 2 2.3560
 75 2 1.32 0.6466 1 1 2 2.0036
 76 1 2.21 0.3055 1 1 1 1.1778
 77 4 1.84 1.3275 2 2 2 1.1210
 78 3 2.58 0.9485 2 2 2 0.5630
 79 2 1.78 0.7397 1 1 2 1.2913
 80 3 2.15 1.0756 2 2 2 0.5665
 81 3 1.89 1.0169 2 2 1 1.0871
 82 3 1.00 1.0234 1 2 2 0.4449
 83 2 1.65 0.7278 2 1 2 0.3763
 84 1 2.45 0.3571 2 1 1 0.5842
 85 3 2.21 1.0277 1 2 2 0.4000
 86 3 0.85 1.0236 1 2 1 0.7191
 87 1 1.82 0.2465 1 1 2 1.1612
 88 3 1.22 1.0267 1 2 1 0.5695
 89 1 0.70 0.3711 1 1 1 0.5139
 90 4 1.51 1.4522 1 2 1 0.3803
 91 4 1.56 1.4828 1 2 2 0.8921
 92 4 1.37 1.3572 1 2 1 0.4077
 93 4 1.73 1.4543 2 2 1 0.3270
 94 3 2.34 0.9760 2 2 1 0.3370
 95 4 2.31 1.2955 2 2 2 0.3149
 96 3 3.63 0.9482 1 2 2 0.5655
 97 4 2.64 1.5394 1 2 1 0.3821
 98 1 1.43 0.2934 2 1 2 0.9096
 99 2 1.94 0.6684 1 1 2 0.6879
100 4 1.47 1.4812 2 2 1 0.8118
101 4 2.50 1.3709 1 2 1 1.5839
102 4 1.54 1.4399 2 2 1 0.6416
103 3 2.58 1.0947 2 2 2 0.4533
104 3 2.58 0.9897 2 2 2 0.6502
105 3 1.54 0.8637 2 2 2 0.3675
106 1 1.64 0.1826 1 1 2 0.5360
107 1 3.03 0.3473 1 1 2 0.4098
108 2 2.41 0.6167 1 1 1 0.2564
109 3 0.71 1.0878 1 2 2 0.0856
110 4 1.99 1.2965 1 2 1 0.6981
111 1 2.38 0.1613 1 1 1 2.7167
112 3 2.45 1.0943 1 2 1 1.6536
113 2 1.29 0.5842 2 1 2 1.3140
114 2 2.88 0.8158 2 1 1 1.5718
115 2 1.28 0.6088 1 1 1 2.0674
116 2 1.47 0.6518 1 1 2 1.6547
117 1 1.68 0.1837 2 1 2 1.5470
118 4 3.85 1.3632 1 2 1 1.6194
119 3 2.25 1.0744 1 2 1 1.9931
120 2 1.50 0.6326 1 1 2 1.9837
121 4 1.01 1.5361 2 2 2 1.3664
122 1 2.15 0.2376 1 1 2 1.9341
123 2 3.08 0.7375 1 1 1 2.2388
124 4 1.09 1.5133 2 2 2 2.2914
125 4 0.49 1.3514 1 2 2 1.2858
126 4 1.79 1.4596 2 2 2 2.5370
127 1 2.40 0.3790 1 1 2 1.5772
128 2 2.29 0.7752 2 1 1 1.1283
129 3 3.05 1.0371 2 2 1 1.4496
130 2 2.15 0.6422 2 1 2 1.1898
131 2 1.85 0.5334 2 1 2 2.2131
132 1 0.98 0.2099 1 1 1 2.2665
133 4 1.98 1.5266 2 2 2 1.4696
134 2 2.12 0.6343 2 1 2 1.3709
135 3 1.93 1.0377 2 2 2 1.8329
136 2 1.70 0.6957 1 1 2 1.5739
137 4 1.33 1.3978 2 2 2 2.1177
138 1 2.63 0.3301 2 1 2 1.2708
139 3 2.19 1.0319 2 2 2 1.8587
140 2 1.50 0.6657 1 1 2 1.4628
141 3 2.29 0.9998 1 2 2 1.7144
142 4 1.77 1.4497 1 2 2 1.1322
143 3 1.28 1.0929 2 2 2 0.9574
144 4 2.02 1.4890 2 2 2 1.0462
145 4 2.38 1.3801 1 2 2 1.5470
146 1 1.00 0.1900 2 1 2 2.0753
147 2 1.74 0.7121 2 1 2 1.3026
148 1 1.90 0.3038 2 1 1 1.6171
149 4 1.85 1.3875 2 2 2 1.1827
150 3 2.75 1.1466 2 2 1 1.7899
151 1 2.71 0.2802 1 1 2 2.3839
152 3 0.72 1.0300 1 2 1 1.5983
153 3 3.08 1.0859 1 2 2 1.5807
154 3 1.12 0.9776 1 2 2 1.3556
155 4 1.83 1.4592 1 2 2 1.6202
156 3 1.76 0.9841 2 2 2 1.6418
157 4 0.50 1.3852 2 2 1 1.5907
158 4 1.20 1.3894 2 2 2 0.9836
159 2 2.83 0.6349 2 1 2 1.7830
160 2 2.32 0.6200 1 1 1 2.4375
161 3 1.51 0.9350 2 2 2 2.0643
162 1 0.20 0.3023 1 1 2 1.4357
163 2 0.85 0.7469 1 1 1 1.4808
164 4 3.09 1.3473 2 2 1 1.9557
165 4 2.99 1.2895 1 2 1 2.0038
166 1 1.66 0.3101 2 1 2 2.2178
167 1 2.55 0.3801 1 1 2 1.9910
168 2 1.97 0.6233 1 1 2 1.9736
169 3 1.72 1.0099 1 2 2 1.7491
170 4 2.27 1.5019 1 2 2 1.6453
171 1 1.94 0.2655 2 1 1 1.8015
172 3 1.16 0.9406 2 2 2 1.2797
173 1 3.07 0.1514 2 1 2 1.1467
174 2 1.76 0.6131 2 1 2 1.1874
175 3 1.41 1.1003 2 2 2 3.2986
176 4 2.82 1.3875 2 2 2 1.2758
177 3 1.38 1.0222 1 2 1 2.1277
178 1 1.67 0.4219 1 1 2 1.4402
179 3 0.99 1.0989 1 2 2 0.9672
180 1 2.02 0.3300 1 1 2 3.2455
181 3 1.14 1.0006 2 2 2 0.8485
182 3 1.75 1.0629 2 2 2 0.8374
183 4 0.57 1.4767 2 2 2 0.9710
184 2 3.19 0.6619 2 1 2 0.9415
185 2 2.35 0.6805 1 1 2 1.4543
186 4 1.69 1.3901 2 2 1 0.4330
187 2 0.83 0.7657 2 1 2 0.3029
188 4 1.80 1.3858 1 2 2 0.3781
189 4 1.11 1.3364 1 2 2 0.3220
190 1 1.53 0.2023 2 1 2 0.0525
191 2 2.40 0.8106 1 1 1 0.3702
192 1 1.62 0.3228 2 1 2 0.3307
193 2 1.95 0.7670 1 1 2 0.3647
194 3 1.79 1.0360 1 2 2 0.5812
195 1 2.11 0.2623 2 1 1 0.5889
196 1 1.80 0.3080 1 1 1 0.3806
197 2 0.75 0.6653 1 1 1 0.4065
198 1 1.51 0.4427 1 1 2 0.4279
199 1 1.99 0.2737 1 1 1 0.6575
200 1 2.03 0.3642 2 1 1 0.8386
201 3 1.50 0.9528 1 2 1 1.1313
202 1 0.85 0.3814 1 1 1 0.5085
203 1 2.54 0.3829 1 1 2 0.3351
204 2 0.97 0.6969 1 1 2 0.5369
205 2 1.85 0.7361 2 1 2 0.4909
206 2 2.18 0.7763 2 1 2 0.6145
207 1 2.56 0.3672 1 1 2 2.4369
208 2 1.11 0.7385 2 1 1 0.5455
209 2 1.60 0.6932 1 1 2 0.3625
210 2 1.93 0.6742 1 1 2 0.6030
211 4 2.29 1.2636 1 2 2 0.3061
212 1 1.52 0.2988 2 1 2 0.6055
213 4 0.89 1.4668 1 2 2 0.5085
214 4 2.75 1.4245 2 2 2 0.4494
215 2 1.29 0.6731 1 1 1 0.4368
216 1 2.35 0.2813 2 1 1 0.7626
217 2 1.58 0.5272 2 1 1 0.3390
218 2 2.30 0.6727 1 1 1 0.4768
219 4 3.39 1.4912 1 2 2 0.4005
220 4 1.09 1.3378 2 2 1 0.4640
221 3 1.27 0.9856 2 2 2 0.4200
222 3 2.75 1.0975 2 2 1 0.6670
223 1 1.21 0.3540 2 1 2 0.4553
224 2 1.00 0.7013 2 1 1 1.7566
225 3 1.42 1.0909 2 2 1 0.5006
226 3 0.60 0.9946 1 2 1 0.3598
227 2 1.34 0.5800 1 1 2 0.3764
228 2 1.90 0.6453 2 1 1 0.6901
229 1 3.26 0.2446 1 1 1 0.4440
230 3 1.23 1.1184 2 2 2 0.4171
231 3 1.01 1.1203 2 2 2 0.7836
232 2 3.13 0.6437 2 1 2 0.8312
233 2 1.54 0.5976 1 1 2 1.1747
234 4 1.79 1.3128 1 2 1 0.6473
235 3 1.10 0.9355 2 2 1 0.5866
236 1 2.13 0.3784 1 1 1 0.9224
237 2 2.15 0.6716 1 1 1 1.0044
238 1 2.65 0.3121 2 1 1 0.6670
239 1 2.86 0.2775 2 1 2 0.5274
240 2 2.85 0.6521 2 1 2 0.7373
241 2 2.69 0.6426 2 1 2 0.5389
242 1 2.49 0.2936 2 1 1 0.6929
243 3 1.68 1.0860 1 2 2 0.7996
244 1 1.80 0.3177 1 1 1 0.3906
245 4 1.89 1.2922 2 2 1 0.4626
246 1 1.99 0.2656 1 1 2 0.4350
247 4 2.27 1.4064 1 2 1 0.3849
248 2 1.38 0.6372 1 1 2 0.9608
249 3 3.78 1.1189 2 2 1 0.6328
250 2 1.56 0.6255 2 1 2 0.3907
251 4 1.40 1.4148 2 2 1 1.2675
252 3 2.12 0.9780 1 2 1 1.4794
253 4 2.53 1.4167 2 2 3 1.5625
254 2 2.25 0.7675 2 1 2 1.7373
255 2 1.86 0.8093 1 1 1 1.8103
256 2 3.09 0.7464 1 1 2 1.8238
257 4 1.92 1.3279 2 2 1 1.8292
258 1 1.57 0.3119 1 1 1 1.6340
259 4 2.32 1.4923 2 2 2 1.3989
260 3 1.77 1.0688 1 2 2 1.3999
261 3 3.46 0.9941 1 2 1 2.0703
262 1 2.51 0.2257 2 1 2 1.2815
263 1 1.25 0.2947 2 1 2 1.9951
264 2 1.10 0.7184 2 1 2 3.0010
265 3 1.65 1.0098 2 2 1 1.4721
266 1 0.91 0.3186 2 1 2 1.2661
267 4 0.90 1.4658 2 2 2 1.1820
268 3 1.57 1.0066 2 2 1 1.3731
269 2 2.43 0.6434 1 1 2 1.4691
270 3 1.34 1.1219 2 2 1 1.6007
271 4 2.10 1.3896 1 2 1 1.3911
272 2 1.89 0.7053 2 1 2 2.2062
273 2 1.90 0.5988 2 1 2 1.8361
274 4 2.16 1.4437 2 2 1 1.4487
275 1 1.98 0.3373 2 1 2 1.0773
276 4 2.73 1.2989 2 2 1 1.7286
277 4 2.09 1.4796 2 2 2 0.9535
278 3 2.60 1.1900 2 2 2 1.5543
279 1 2.87 0.4337 1 1 2 1.3946
280 2 0.24 0.7894 2 1 2 1.5770
281 1 3.24 0.2412 1 1 1 1.2880
282 4 0.20 1.5134 2 2 2 1.0593
283 2 1.95 0.6287 1 1 2 1.2634
284 4 1.47 1.4461 2 2 2 1.1633
285 4 1.14 1.2842 2 2 2 1.1312
286 3 1.56 0.9553 2 2 2 1.1405
287 1 1.96 0.2515 2 1 1 1.2379
288 1 2.24 0.2099 2 1 1 1.1151
289 2 1.73 0.5583 2 1 2 0.9731
290 1 2.05 0.3400 2 1 1 1.0052
291 2 1.71 0.7542 2 1 2 1.0200
292 1 1.80 0.3204 1 1 2 0.9220
293 1 2.38 0.2745 2 1 1 0.6442
294 4 2.26 1.2912 1 2 2 1.2431
295 2 2.46 0.7122 2 1 2 0.9282
296 1 1.96 0.2401 2 1 2 1.7199
297 4 1.27 1.2794 2 2 2 2.6334
298 2 1.62 0.7936 1 1 1 1.8954
299 3 1.97 1.1531 2 2 1 1.1615
300 3 1.75 1.1413 2 2 1 1.4637
301 1 2.79 0.3211 1 1 1 1.9112
302 2 1.75 0.6628 1 1 1 1.5125
303 4 2.36 1.2798 1 2 2 3.0343
304 2 1.61 0.6429 1 1 1 1.0700
305 3 1.58 0.9820 2 2 2 2.3302
306 4 2.54 1.3869 1 2 2 1.2746
307 3 2.24 1.0724 1 2 1 1.2624
308 1 2.65 0.2477 1 1 2 1.2103
309 4 1.90 1.3338 1 2 2 1.4483
310 2 2.76 0.6158 2 1 1 0.7965
311 4 0.29 1.3629 2 2 2 1.2756
312 1 2.64 0.3488 1 1 2 1.8555
313 2 0.94 0.7116 1 1 2 1.1636
314 3 1.85 1.0000 1 2 2 1.6836
315 3 2.99 0.9615 1 2 2 1.3848
316 3 0.67 0.9620 1 2 2 0.9896
317 2 2.73 0.6099 2 1 2 1.4371
318 1 1.66 0.3249 2 1 1 1.3141
319 4 2.53 1.3776 1 2 2 1.4680
320 1 2.12 0.3369 1 1 1 1.6478
321 2 2.75 0.6966 2 1 2 1.4201
322 2 2.12 0.6749 2 1 2 1.1778
323 4 1.31 1.5355 1 2 2 1.2989
324 4 1.84 1.4883 2 2 2 2.4461
325 2 1.98 0.6690 1 1 1 1.9120
326 1 1.84 0.2751 1 1 2 1.0733
327 1 1.28 0.3991 2 1 2 1.2133
328 2 0.73 0.7321 1 1 2 2.0538
329 3 2.56 1.0727 2 2 1 0.9914
330 4 2.60 1.3274 1 2 2 0.7347
331 1 1.67 0.1766 2 1 2 1.1524
332 3 1.95 1.0594 1 2 2 2.2570
333 1 2.31 0.2926 2 1 1 1.2528
334 2 1.82 0.7845 2 1 2 0.6174
335 3 1.36 1.0445 1 2 2 0.6958
336 2 1.63 0.6075 1 1 1 0.5787
337 4 2.71 1.3013 1 2 2 1.0665
338 2 2.31 0.6637 2 1 1 0.8865
339 1 1.77 0.3536 1 1 2 1.5539
340 3 1.14 1.0370 2 2 1 0.6762
341 1 2.39 0.3219 2 1 1 0.4947
342 1 1.09 0.2352 1 1 2 0.7217
343 1 2.70 0.3509 1 1 2 0.7400
344 2 2.25 0.6668 2 1 3 3.1176
345 4 2.61 1.4437 2 2 2 0.9896
346 2 0.68 0.5971 1 1 2 2.5971
347 3 1.78 1.1250 1 2 2 1.2746
348 1 1.88 0.2514 2 1 1 1.5904
349 1 2.48 0.1957 1 1 2 0.4135
350 4 2.37 1.3651 1 2 2 0.4200
351 2 1.65 0.7820 1 1 1 2.6839
352 2 2.32 0.8994 1 1 2 2.4859
353 2 2.42 0.6883 2 1 2 1.5503
354 1 2.06 0.5073 1 1 1 2.2317
355 3 1.40 1.0474 2 2 2 2.0594
356 2 1.84 0.6850 2 1 2 1.0793
357 4 1.95 1.4170 2 2 2 0.8674
358 4 1.55 1.5706 1 2 1 0.8469
359 3 1.57 1.0262 2 2 2 0.7238
360 1 2.14 0.3556 2 1 2 1.3581
361 4 1.74 1.4487 1 2 2 1.1666
362 3 2.16 1.0372 2 2 2 1.6544
363 2 2.03 0.6338 2 1 2 1.4748
364 3 1.11 0.9910 1 2 2 1.4224
365 4 2.30 1.4760 1 2 2 1.4763
366 2 1.21 0.6200 2 1 2 0.9514
367 1 2.35 0.2671 1 1 2 0.7761
368 2 1.84 0.7034 1 1 1 1.3517
369 3 2.34 1.0168 2 2 1 0.7523
370 1 1.69 0.3962 2 1 1 1.2812
371 4 1.51 1.4660 1 2 1 1.5644
372 2 1.70 0.6737 1 1 1 0.8119
373 2 3.37 0.7059 2 1 1 1.0903
374 3 2.49 0.9545 2 2 1 0.9576
375 1 1.24 0.3545 2 1 1 0.8063
376 3 1.12 0.9388 1 2 1 0.8295
377 3 2.20 1.0301 2 2 2 0.4668
378 2 1.11 0.5499 2 1 2 1.1753
379 1 2.05 0.4041 2 1 1 0.4714
380 3 3.02 1.0854 1 2 2 0.6617
381 1 1.72 0.3477 2 1 1 1.1940
382 4 1.85 1.3578 2 2 2 1.2075
383 1 1.90 0.2041 2 1 1 1.3901
384 1 1.14 0.3149 2 1 2 0.9653
385 2 2.67 0.6730 1 1 2 2.3814
386 2 2.65 0.6205 2 1 1 0.9575
387 1 2.91 0.3345 1 1 1 1.0463
388 4 2.14 1.3157 2 2 1 3.8173
389 3 1.90 1.1569 1 2 2 4.1092
390 2 0.28 0.7445 1 1 2 1.3257
391 2 2.07 0.6514 1 1 1 0.6316
392 1 1.89 0.3469 1 1 1 1.5892
393 2 1.51 0.6381 2 1 1 2.4220
394 4 1.49 1.3250 2 2 2 1.2331
395 4 2.79 1.5124 2 2 2 1.1825
396 4 1.67 1.3953 2 2 2 1.0077
397 4 3.26 1.4724 2 2 1 0.4143
398 4 0.80 1.4215 2 2 1 0.4190
399 1 1.43 0.2305 2 1 2 0.8016
400 2 2.71 0.6869 1 1 2 1.4564
401 2 2.38 0.6466 2 1 1 1.6010
402 2 1.66 0.6738 2 1 2 1.3994
403 1 1.11 0.3017 2 1 2 0.6618
404 1 2.96 0.3155 2 1 2 0.5061
405 3 1.70 0.9169 2 2 2 0.5332
406 2 2.26 0.7508 2 1 1 0.3591
407 4 2.16 1.5294 1 2 2 0.4797
408 3 2.88 1.0116 2 2 1 0.6115
409 3 3.25 0.9719 1 2 1 0.4900
410 3 1.87 0.9686 2 2 1 0.5497
411 1 2.10 0.2831 2 1 1 0.6406
412 1 1.77 0.2283 2 1 2 0.4205
413 3 2.41 0.9376 1 2 1 1.3071
414 3 3.22 1.1227 2 2 1 2.7816
415 2 1.90 0.6527 1 1 2 0.9335
416 2 1.14 0.7220 2 1 1 0.9011
417 3 2.04 1.1241 1 2 1 1.0640
418 1 1.89 0.3212 1 1 1 1.2680
419 4 1.26 1.3442 1 2 1 1.5440
420 1 2.01 0.2141 1 1 1 0.5843
421 3 1.62 1.0300 1 2 1 0.5040
422 1 0.79 0.3786 2 1 2 0.9310
423 3 2.21 0.9947 1 2 2 0.6684
424 2 1.50 0.8563 1 1 1 0.4650
425 3 2.47 0.9346 2 2 1 0.3174
426 1 0.55 0.3363 1 1 2 0.7361
427 3 0.89 0.9779 1 2 1 1.8097
428 2 2.31 0.7886 2 1 2 1.3512
429 3 2.34 0.8418 2 2 2 0.7997
430 3 1.32 0.9211 2 2 1 1.1605
431 4 2.10 1.3932 1 2 2 2.4410
432 2 0.91 0.6073 1 1 1 0.6516
433 4 2.22 1.4124 1 2 1 1.0965
434 4 2.01 1.4059 1 2 1 0.6752
435 4 2.24 1.3698 2 2 1 0.9036
436 3 0.58 1.1624 2 2 2 2.3703
437 4 2.02 1.4231 1 2 1 2.1616
438 4 1.63 1.4234 2 2 1 0.8408
439 1 1.21 0.3112 2 1 2 0.6782
440 3 2.69 0.9625 1 2 2 0.8578
441 3 2.16 0.9763 1 2 1 0.6468
442 4 1.88 1.3020 1 2 1 1.1239
443 3 1.97 1.0445 2 2 1 0.7820
444 2 1.87 0.7000 2 1 1 0.4695
445 3 1.27 1.0216 1 2 1 0.2980
446 1 1.66 0.3666 1 1 1 1.3276
447 3 1.98 1.0297 2 2 2 2.1583
448 4 2.34 1.3909 2 2 1 0.7984
449 3 2.77 1.0662 2 2 2 0.6371
450 4 2.78 1.4177 2 2 2 0.5550
451 1 1.61 0.3607 1 1 1 0.7202
452 4 1.89 1.4029 2 2 2 0.4504
453 1 3.12 0.2976 2 1 1 0.4716
454 2 2.49 0.7136 2 1 1 0.7095
455 4 2.67 1.4748 1 2 2 0.5985
456 3 2.09 1.0885 1 2 2 0.5175
457 1 1.91 0.2917 2 1 2 0.4818
458 3 0.85 0.9204 2 2 2 0.4838
459 3 2.28 1.0855 1 2 2 0.6396
460 1 1.71 0.2132 1 1 1 0.7252
461 4 1.27 1.3051 1 2 1 0.8390
462 3 3.16 1.0076 1 2 2 0.7263
463 1 2.19 0.2508 1 1 1 1.0308
464 4 1.94 1.3933 2 2 2 0.5243
465 4 1.42 1.5420 1 2 2 0.1265
466 3 0.58 1.0240 1 2 1 0.4487
467 3 2.38 0.8761 2 2 1 0.8140
468 4 1.15 1.4260 2 2 2 0.2842
469 4 2.28 1.3931 2 2 2 0.5042
470 4 1.81 1.5355 2 2 1 1.0352
471 4 1.95 1.4197 1 2 2 0.4913
472 2 1.25 0.7049 1 1 1 0.4230
473 4 2.65 1.3502 1 2 1 1.0598
474 2 1.60 0.6308 1 1 2 1.9697
475 2 0.20 0.7537 2 1 2 1.1831
476 3 1.72 1.1195 2 2 2 1.0705
477 3 1.94 1.0645 1 2 1 1.6425
478 3 1.10 1.1089 2 2 2 0.8555
479 2 2.08 0.8721 2 1 2 1.7404
480 3 2.45 0.9318 1 2 1 1.4389
481 4 2.14 1.3126 1 2 2 1.3328
482 3 1.30 1.1009 2 2 2 1.3242
483 3 2.62 1.0502 1 2 1 0.8701
484 3 2.11 1.1184 2 2 1 1.0662
485 2 1.15 0.7061 1 1 2 0.9424
486 1 2.10 0.1963 2 1 1 1.4310
487 3 1.71 1.0567 1 2 1 1.7562
488 1 2.93 0.3210 1 1 1 1.5325
489 1 3.06 0.3526 1 1 1 1.0374
490 3 1.60 1.1404 1 2 1 1.9227
491 3 1.18 1.0339 1 2 2 1.5884
492 2 2.25 0.7893 2 1 2 1.5390
493 2 2.31 0.6931 1 1 2 1.2282
494 4 2.24 1.4088 2 2 2 1.6815
495 4 1.16 1.3504 1 2 2 1.2204
496 3 3.63 0.9531 2 2 1 1.0182
497 4 1.36 1.4291 2 2 2 0.7523
498 4 1.49 1.3739 2 2 2 0.8734
499 1 2.38 0.3946 2 1 1 1.7734
500 3 1.68 1.0321 1 2 2 1.8130
501 3 1.22 0.9695 2 3 1 2.2461
502 3 2.52 1.0535 1 3 4 5.9810
503 2 1.69 0.6952 2 3 1 3.7677
504 3 1.85 0.9715 2 3 4 5.5172
505 2 1.94 0.6111 2 3 2 2.8990
506 3 2.07 1.0440 1 3 2 2.9155
507 3 1.39 0.9501 1 3 1 1.6116
508 2 2.08 0.7147 1 3 1 1.5764
509 3 1.35 1.0466 2 3 2 2.8953
510 3 1.91 1.0578 2 3 1 1.8892
511 3 1.65 0.9156 1 3 2 2.0258
512 3 1.51 1.0135 2 3 1 1.7524
513 3 1.55 0.9866 1 3 2 2.1659
514 3 1.71 1.0969 1 3 2 1.4044
515 3 1.82 1.0618 1 3 2 3.7222
516 2 2.63 0.8389 2 3 2 4.0174
517 2 1.55 0.6765 2 3 2 2.9556
518 2 2.41 0.6376 1 3 2 2.5309
519 3 2.29 1.0043 2 3 2 1.7383
520 3 1.33 0.9942 2 3 1 2.2984
521 3 1.88 1.0319 1 3 2 2.9476
522 2 2.36 0.6867 1 3 2 4.7061
523 3 1.42 1.0960 1 3 2 4.7452
524 2 2.16 0.6176 1 3 1 1.8310
525 2 2.64 0.6588 1 3 1 1.1311
526 2 2.87 0.6980 2 3 2 1.9077
527 2 2.59 0.7434 2 3 2 1.0308
528 3 2.66 0.9728 1 3 2 0.8842
529 3 1.21 1.0113 1 3 1 1.0949
530 2 2.46 0.6278 2 3 2 0.8176
531 3 2.15 1.0332 2 3 1 1.7493
532 2 1.63 0.5063 1 3 2 1.0127
533 3 1.99 0.9419 1 3 2 1.3140
534 3 1.47 1.0667 2 3 2 3.0109
535 2 1.95 0.7221 2 3 2 1.0957
536 2 1.96 0.6827 2 3 2 0.9696
537 2 2.62 0.6511 2 3 2 1.2888
538 3 2.57 1.1428 1 3 2 0.8513
539 2 2.40 0.6767 2 3 2 0.7755
540 2 1.67 0.5153 1 3 2 2.0230
541 3 1.75 1.1055 1 3 2 2.1556
542 3 2.33 1.1284 2 3 1 1.8748
543 2 1.83 0.6448 2 3 2 1.1575
544 2 2.06 0.6905 2 3 2 1.3751
545 3 1.88 0.8945 1 3 2 0.9343
546 3 1.97 1.0016 1 3 2 1.8709
547 2 1.98 0.6402 1 3 2 1.4878
548 2 3.29 0.7804 1 3 2 1.1060
549 3 1.41 1.0376 1 3 1 1.2841
550 3 2.44 1.0064 1 3 2 1.2226
551 3 1.48 1.0870 1 3 2 2.5936
552 3 2.16 1.0791 1 3 1 1.0791
553 2 1.52 0.6765 1 3 1 2.4816
554 3 1.96 1.0011 2 3 2 1.4112
555 2 1.73 0.6055 1 3 1 1.4962
556 2 0.85 0.7391 1 3 2 1.3139
557 2 1.48 0.6872 2 3 2 2.1066
558 2 0.75 0.6426 1 3 2 3.6920
559 2 2.68 0.6820 1 3 2 1.2847
560 2 0.97 0.6632 2 3 2 3.3750
561 3 2.39 0.9496 2 3 2 3.2767
562 2 0.45 0.6283 1 3 2 1.3981
563 2 3.13 0.6785 2 3 2 0.9641
564 3 2.68 1.1065 2 3 2 3.7955
565 2 2.23 0.7347 1 3 2 1.6074
566 3 2.13 1.0685 2 3 2 1.9408
567 2 2.57 0.6835 1 3 2 2.9809
568 3 2.19 1.0708 2 3 2 1.9701
569 3 2.25 1.0057 2 3 1 2.0407
570 2 2.12 0.7384 2 3 1 2.5806
571 3 2.26 1.1253 2 3 2 1.9239
572 3 2.86 0.8874 2 3 2 1.3965
573 3 3.14 1.0161 1 3 1 3.3281
574 2 1.57 0.6980 1 3 2 1.4152
575 2 2.72 0.6993 1 3 2 0.9244
576 2 0.70 0.7991 2 3 2 1.3174
577 3 2.41 1.0063 1 3 2 2.1588
578 3 2.05 1.1482 1 3 2 1.3100
579 3 1.61 0.9867 1 3 1 0.8071
580 2 1.83 0.5907 2 3 1 1.2051
581 3 1.69 1.1018 2 3 2 1.5468
582 3 2.81 1.0546 2 3 2 2.3145
583 3 1.75 0.9555 2 3 2 1.5948
584 2 2.21 0.6988 2 3 1 0.8245
585 3 1.47 0.9698 2 3 2 0.8060
586 2 1.45 0.6138 1 3 2 0.7243
587 2 2.55 0.6575 2 3 1 0.8213
588 2 1.53 0.5421 1 3 2 0.4273
589 2 2.48 0.7723 2 3 2 2.9124
590 2 2.53 0.6370 1 3 2 0.4162
591 3 3.03 1.1195 2 3 2 0.7099
592 3 2.31 0.9612 2 3 1 0.3514
593 3 1.60 1.0443 2 3 1 0.3922
594 2 1.72 0.6455 2 3 1 0.3271
595 2 1.20 0.6720 1 3 1 0.5383
596 2 1.95 0.8272 2 3 2 0.9313
597 2 2.76 0.5945 1 3 1 0.3561
598 2 2.33 0.7096 1 3 2 0.7947
599 3 2.62 0.9856 1 3 1 0.3787
600 2 1.97 0.6427 2 3 2 1.4000
