# Supplementary material for: The effect of training methodology on knowledge representation in categorization
Source: PLoS One. 2017 Aug 28;12(8):e0183904. doi: 10.1371/journal.pone.0183904 (PMC5573135; doi:10.1371/journal.pone.0183904)
Supplement: S1 File — This file contains the raw data from the experiments reported in this manuscript. (ZIP) [file pone.0183904.s001.zip › raw_data/Exp1/YES-NO/rb_xfer_concept_feedback_2_cond_1_sub_12.dat]

  1 1 1.68 0.1837 2 1 1 1.9684
  2 4 2.50 1.3709 2 2 2 1.8398
  3 2 1.71 0.7542 2 1 2 2.5564
  4 4 1.15 1.4260 2 2 2 1.6201
  5 3 1.69 1.1018 1 2 2 1.8256
  6 1 2.10 0.1963 1 1 2 1.7111
  7 4 1.36 1.4291 2 2 2 1.3367
  8 1 1.61 0.3607 1 1 2 2.3779
  9 4 1.33 1.3978 1 2 2 4.1862
 10 1 1.68 0.3576 2 1 2 4.2533
 11 2 1.95 0.8272 2 1 1 1.6155
 12 1 2.70 0.3509 2 1 1 1.5412
 13 2 2.62 0.6511 1 1 2 1.0142
 14 2 2.46 0.7811 2 1 1 1.9883
 15 3 2.45 1.0943 1 2 1 2.0910
 16 2 0.97 0.6969 2 1 1 1.0296
 17 1 2.14 0.3556 1 1 2 2.0749
 18 2 3.37 0.7059 2 1 1 1.2943
 19 3 2.99 0.9615 2 2 1 1.2488
 20 2 2.38 0.6466 2 1 1 1.4293
 21 1 1.96 0.2515 2 1 1 2.1225
 22 3 2.16 0.9763 1 2 1 1.3477
 23 4 1.49 1.3739 1 2 2 1.8362
 24 1 1.66 0.3666 1 1 2 1.8489
 25 4 1.54 1.4399 1 2 1 1.1731
 26 1 2.48 0.1957 1 1 2 1.3011
 27 2 0.75 0.6426 1 1 2 1.5614
 28 4 2.30 1.4760 1 2 2 1.3672
 29 4 1.77 1.4497 2 2 1 2.3511
 30 1 2.31 0.2926 1 1 1 2.8388
 31 2 1.48 0.6872 1 1 1 1.8908
 32 2 2.83 0.6349 2 1 2 1.0377
 33 4 2.31 1.2955 2 2 2 1.3470
 34 2 2.04 0.6159 1 1 2 1.0996
 35 2 1.87 0.7000 1 1 1 1.1500
 36 2 2.09 0.5484 1 1 1 0.7268
 37 3 0.58 1.1624 1 2 2 1.9284
 38 3 1.41 1.1003 1 2 1 2.1611
 39 1 3.24 0.2412 2 1 2 3.3364
 40 1 2.00 0.3362 1 1 1 1.1520
 41 3 0.99 1.0989 1 2 1 1.5926
 42 1 1.80 0.3177 1 1 1 1.7036
 43 2 1.84 0.6850 2 1 2 1.0019
 44 4 2.32 1.4923 1 2 1 1.9526
 45 3 1.75 1.0629 1 2 1 1.2967
 46 4 1.78 1.3029 2 2 1 1.8192
 47 3 2.62 1.0502 2 2 2 1.1767
 48 2 1.70 0.6957 1 1 2 1.4560
 49 3 1.21 1.0113 1 2 1 1.1243
 50 2 1.86 0.8093 1 1 1 1.3344
 51 1 1.21 0.3112 2 1 2 1.4345
 52 4 0.80 1.4215 1 2 2 1.3435
 53 3 1.55 0.9866 1 2 1 1.4880
 54 1 2.21 0.3055 2 1 2 2.2191
 55 1 1.61 0.1956 2 1 2 1.8562
 56 4 1.83 1.4592 1 2 1 1.2765
 57 2 2.29 0.7752 2 1 1 2.0816
 58 2 1.90 0.6527 2 1 2 1.3061
 59 3 1.87 0.9686 1 2 1 1.6447
 60 1 1.67 0.1766 1 1 1 1.1716
 61 1 2.39 0.3219 2 1 1 1.5130
 62 3 2.16 1.0791 2 2 2 1.1547
 63 1 2.11 0.2623 1 1 2 2.2434
 64 2 2.31 0.6931 1 1 1 1.3591
 65 4 1.84 1.3275 2 2 1 1.4716
 66 2 2.20 0.6801 2 1 2 1.3473
 67 4 1.09 1.5133 2 2 2 1.1959
 68 2 2.79 0.6461 1 1 1 1.6345
 69 1 2.24 0.2099 1 1 1 2.3915
 70 3 1.88 0.8945 2 2 2 1.4378
 71 3 1.10 1.1089 1 2 1 3.1230
 72 4 3.39 1.4912 1 2 1 1.0194
 73 3 1.16 0.9406 2 2 2 1.3375
 74 2 3.19 0.6619 2 1 2 1.1866
 75 3 1.88 1.0319 1 2 1 1.4259
 76 2 1.11 0.5499 1 1 1 1.2316
 77 3 3.08 1.0859 1 2 1 1.9809
 78 2 1.14 0.7220 2 1 2 1.2436
 79 1 2.56 0.3672 1 1 2 1.2162
 80 1 1.89 0.3469 2 1 1 1.0220
 81 2 3.09 0.7464 1 1 1 1.3481
 82 3 1.75 1.1055 1 2 1 1.1486
 83 1 1.43 0.2305 1 1 1 1.1412
 84 3 1.77 1.0688 2 2 2 1.0307
 85 1 1.97 0.2911 1 1 1 1.2042
 86 2 2.53 0.6370 2 1 2 0.9787
 87 4 2.46 1.4183 2 2 2 1.6581
 88 4 1.12 1.4342 2 2 2 1.7023
 89 4 2.33 1.4356 2 2 2 0.9366
 90 2 2.64 0.6588 2 1 2 1.0501
 91 3 1.14 1.0006 2 2 2 0.9749
 92 1 1.00 0.1900 1 1 1 1.2070
 93 1 2.15 0.2376 2 1 2 1.2455
 94 1 1.94 0.2655 1 1 1 1.4021
 95 4 1.89 1.4029 1 2 1 1.1125
 96 4 3.00 1.4175 1 2 1 0.8025
 97 1 2.79 0.3211 1 1 2 1.6655
 98 2 0.20 0.7060 2 1 2 1.3890
 99 4 1.56 1.4828 2 2 2 1.0842
100 3 1.85 1.0000 1 2 1 1.1195
101 4 1.99 1.4022 1 2 1 1.8257
102 3 1.97 1.1531 2 2 2 1.1113
103 1 1.25 0.2947 2 1 1 1.8012
104 2 1.89 0.7053 1 1 1 0.8553
105 4 1.95 1.4197 1 2 1 1.2043
106 2 2.81 0.6586 2 1 2 1.1949
107 2 2.26 0.7508 2 1 2 1.0335
108 1 1.24 0.3545 1 1 2 0.9109
109 1 1.71 0.2132 2 1 1 1.2190
110 2 1.11 0.7385 1 1 1 1.3430
111 1 1.88 0.2514 2 1 2 1.1834
112 2 2.35 0.6805 2 1 2 1.1829
113 4 2.26 1.3531 2 2 1 2.3740
114 1 2.54 0.3829 1 1 2 1.6211
115 2 1.69 0.6952 2 1 2 1.2267
116 4 2.64 1.5394 2 2 2 1.0335
117 4 0.20 1.5134 2 2 2 1.1974
118 4 2.71 1.3013 2 2 1 1.7160
119 1 2.02 0.3300 2 1 2 2.5095
120 2 1.65 0.7820 2 1 2 1.0551
121 2 2.46 0.6278 1 1 1 1.0518
122 2 2.57 0.6835 1 1 1 0.8327
123 4 2.40 1.5076 2 2 2 1.0541
124 2 1.90 0.6453 1 1 1 1.3230
125 2 3.13 0.6437 1 1 1 1.3087
126 3 1.76 0.9841 1 2 1 1.5433
127 1 1.64 0.1826 1 1 1 1.3915
128 3 2.34 1.0168 2 2 2 2.0469
129 2 2.98 0.6052 2 1 2 1.3387
130 1 1.43 0.2934 1 1 2 1.3159
131 4 1.47 1.4812 1 2 1 1.0778
132 4 2.54 1.3869 1 2 1 1.6650
133 1 2.91 0.3345 1 1 1 1.1326
134 1 1.72 0.3477 2 1 2 1.4318
135 2 1.62 0.7936 2 1 2 1.0270
136 4 0.96 1.3636 2 2 2 1.6885
137 3 2.04 1.1241 2 2 2 2.1475
138 1 1.57 0.3119 1 1 1 1.1953
139 3 1.54 0.8637 2 2 2 1.0739
140 2 1.96 0.6827 2 1 2 1.1578
141 4 2.62 1.3164 2 2 1 1.2545
142 4 1.27 1.3051 1 2 2 1.2993
143 4 2.10 1.3932 1 2 1 0.7817
144 1 2.65 0.3121 2 1 2 1.5333
145 1 3.07 0.1514 1 1 1 1.0543
146 3 2.81 1.0546 1 2 1 1.7871
147 2 1.63 0.5063 1 1 1 1.0016
148 4 1.14 1.2842 2 2 1 0.8967
149 1 1.67 0.4219 2 1 1 0.8194
150 3 1.10 0.9355 1 2 2 1.5698
151 2 1.94 0.6111 2 1 2 1.0016
152 3 2.28 1.0855 1 2 1 1.0803
153 3 1.18 1.0339 2 2 1 1.6037
154 4 2.14 1.3157 1 2 1 0.6180
155 3 1.71 1.0969 1 2 1 1.1523
156 2 2.03 0.6338 1 1 1 1.1930
157 4 2.09 1.4796 2 2 2 1.3677
158 2 2.48 0.7723 2 1 2 1.1595
159 1 1.09 0.2352 2 1 1 1.7515
160 2 1.82 0.7845 1 1 1 0.9276
161 2 2.43 0.7126 1 1 1 0.8172
162 4 2.65 1.3502 2 2 1 1.0634
163 3 0.72 1.0300 2 2 2 1.0592
164 3 0.89 0.9779 2 2 2 0.9834
165 1 0.95 0.4721 1 1 2 1.6629
166 1 0.98 0.2099 1 1 1 0.8985
167 4 2.60 1.3274 1 2 1 1.3734
168 1 2.05 0.4041 1 1 1 2.0932
169 4 1.42 1.5420 2 2 2 1.4550
170 4 0.72 1.3434 1 2 1 1.9554
171 2 2.25 0.6668 1 1 1 1.5863
172 1 3.06 0.3526 2 1 2 0.9944
173 1 1.80 0.3204 2 1 2 1.0334
174 4 1.81 1.5355 2 2 2 0.9347
175 1 2.71 0.2802 2 1 2 1.0961
176 2 2.25 0.7893 1 1 1 1.0269
177 4 1.74 1.4487 2 2 1 1.0962
178 4 1.37 1.3572 2 2 2 1.5710
179 1 1.60 0.2051 2 1 2 1.2585
180 3 2.16 1.1799 1 2 1 1.4497
181 1 2.65 0.2477 1 1 1 1.1321
182 2 1.57 0.6980 1 1 1 1.0696
183 1 1.89 0.3212 1 1 1 0.9695
184 2 2.71 0.6869 1 1 1 0.9206
185 4 0.49 1.3514 2 2 2 1.3399
186 4 0.90 1.4658 2 2 2 0.9971
187 3 2.58 1.0947 2 2 2 1.3398
188 3 3.63 0.9531 2 2 2 1.1729
189 3 1.51 0.9350 1 2 1 1.3408
190 4 2.28 1.3931 2 2 2 0.9582
191 3 2.75 1.0975 2 2 2 1.0736
192 1 2.72 0.3872 2 1 2 1.3876
193 1 2.10 0.2831 1 1 1 1.1148
194 2 0.68 0.5971 1 1 1 1.2766
195 2 1.83 0.6448 2 1 2 0.9681
196 1 0.55 0.3363 2 1 2 1.0642
197 1 0.85 0.3814 1 1 2 1.4060
198 3 1.01 1.1203 1 2 1 1.1867
199 4 0.50 1.3852 2 2 1 1.0340
200 2 1.63 0.6075 1 1 1 1.6635
201 3 2.41 1.0063 2 2 2 1.3051
202 3 2.25 1.0057 1 2 1 1.4216
203 1 2.95 0.2980 2 1 2 1.6094
204 1 1.59 0.2724 1 1 1 1.0791
205 1 2.38 0.1613 2 1 2 1.0025
206 3 2.05 1.1482 1 2 1 1.3690
207 4 1.85 1.3875 1 2 1 1.0330
208 1 2.38 0.3946 1 1 2 0.9024
209 2 2.16 0.6176 1 1 2 1.6511
210 2 2.12 0.7384 1 1 1 0.7676
211 2 0.24 0.7894 2 1 2 1.3568
212 4 2.16 1.4437 2 2 2 1.4142
213 1 2.84 0.2537 1 1 1 1.1402
214 2 2.42 0.6883 2 1 2 0.8853
215 4 1.73 1.4543 1 2 1 1.0009
216 3 1.42 1.0909 2 2 2 1.4895
217 1 1.98 0.3373 1 1 1 1.1628
218 1 1.66 0.3249 2 1 2 1.0667
219 2 1.29 0.5842 1 1 1 1.1347
220 3 1.92 0.9950 2 2 2 1.1521
221 3 1.57 1.0066 1 2 1 1.0328
222 2 1.75 0.6628 2 1 2 0.9581
223 4 2.53 1.3776 1 2 1 0.8470
224 2 1.90 0.5988 2 1 2 0.9478
225 3 3.46 0.9941 1 2 1 1.2527
226 4 1.92 1.3410 1 2 1 1.3292
227 2 0.97 0.7164 1 1 1 1.1464
228 4 2.16 1.5294 1 2 1 0.8029
229 4 2.82 1.3875 1 2 1 0.9219
230 4 1.27 1.2794 2 2 1 0.9321
231 4 2.34 1.3909 1 2 1 0.9814
232 1 0.82 0.3098 2 1 2 1.3409
233 3 1.96 1.0011 1 2 1 1.6622
234 3 0.85 1.0236 2 2 2 1.0578
235 2 1.74 0.7121 1 1 1 1.3042
236 4 1.95 1.4170 2 2 2 0.9868
237 1 2.51 0.2257 2 1 1 1.2665
238 4 3.26 1.4724 1 2 1 1.2061
239 4 2.22 1.4124 1 2 1 0.8109
240 3 1.42 1.0960 1 2 1 0.6652
241 2 1.28 0.6088 2 1 2 1.7895
242 2 2.08 0.8721 2 1 2 0.9741
243 1 1.29 0.3541 1 1 1 0.9244
244 1 0.47 0.2982 2 1 2 1.2707
245 3 2.66 0.9728 2 2 2 2.6106
246 1 2.01 0.2141 2 1 2 0.9753
247 1 0.79 0.3786 2 1 1 1.3196
248 4 2.61 1.4437 2 2 2 1.0573
249 2 1.89 0.6094 1 1 1 1.2541
250 3 1.00 1.0234 1 2 1 1.0347
251 1 1.51 0.4427 2 1 1 1.1776
252 3 1.47 1.0667 1 2 1 1.9290
253 4 2.67 1.4748 1 2 1 0.6416
254 4 2.73 1.2989 2 2 2 1.0632
255 3 1.17 1.0777 2 2 2 0.8033
256 4 1.69 1.4037 2 2 2 1.3542
257 1 2.87 0.4337 1 1 2 1.3708
258 4 2.37 1.3651 1 2 1 1.0665
259 2 1.78 0.7397 2 1 2 0.9586
260 2 0.73 0.7321 2 1 2 0.7755
261 1 2.25 0.2398 2 1 2 1.3030
262 3 1.99 0.9419 2 2 2 1.2496
263 3 2.60 1.1900 1 2 2 0.9822
264 3 1.72 1.1195 1 2 1 1.7495
265 1 1.96 0.2401 1 1 1 1.0059
266 3 2.07 1.0440 1 2 1 1.0284
267 3 1.75 0.9555 2 2 2 1.1779
268 2 1.00 0.7013 2 1 2 1.5132
269 1 2.49 0.2936 2 1 2 1.3549
270 3 1.75 1.1413 1 2 1 1.7474
271 4 1.20 1.3894 2 2 2 0.8852
272 3 0.71 1.0878 2 2 2 1.0810
273 4 1.79 1.3128 1 2 1 1.0345
274 3 1.65 1.0098 1 2 1 1.0479
275 4 1.63 1.4234 2 2 2 1.0447
276 1 2.38 0.2745 2 1 1 1.2413
277 2 1.21 0.6200 2 1 2 1.2866
278 4 1.94 1.3933 1 2 1 1.2031
279 3 2.68 1.1065 2 2 2 0.8564
280 1 2.03 0.3642 2 1 1 1.3032
281 4 2.10 1.3896 2 2 2 1.0878
282 3 2.44 1.0064 2 2 2 1.5871
283 4 2.27 1.3964 1 2 1 1.1461
284 1 1.69 0.3962 1 1 1 1.2508
285 3 3.03 1.1195 1 2 1 1.0234
286 2 1.84 0.7034 2 1 2 1.1974
287 1 1.11 0.3017 1 1 1 1.0041
288 4 1.31 1.5355 1 2 1 0.9790
289 3 1.94 1.0645 1 2 1 1.0102
290 1 2.45 0.3571 2 1 2 1.1843
291 1 2.86 0.2775 2 1 2 0.9356
292 3 1.36 0.9232 1 2 2 1.6412
293 4 1.09 1.3378 1 2 1 1.3340
294 1 2.06 0.5073 2 1 1 1.4392
295 1 0.69 0.1626 1 1 1 1.2443
296 4 1.80 1.3858 2 2 1 1.2809
297 3 0.60 0.9946 2 2 2 1.0842
298 2 2.59 0.7434 2 1 2 1.4074
299 2 0.70 0.7991 2 1 2 0.9259
300 3 1.71 1.0567 1 2 1 1.1755
301 3 1.93 1.0377 2 2 2 1.0062
302 4 1.85 1.3578 1 2 1 0.8849
303 3 1.65 0.9156 2 2 2 0.8005
304 4 2.36 1.2798 1 2 1 0.9515
305 3 2.58 0.9897 1 2 1 1.1921
306 1 1.70 0.3889 2 1 1 1.7052
307 2 2.73 0.6099 1 1 1 1.2017
308 2 1.85 0.5334 2 1 2 0.8483
309 1 2.13 0.3784 1 1 1 1.0531
310 3 2.19 1.0708 2 2 2 1.2659
311 3 1.22 0.9695 1 2 3 2.6698
312 3 2.77 1.0662 1 2 1 1.2720
313 4 2.06 1.3779 2 2 2 1.6757
314 2 1.98 0.6402 1 1 1 1.4473
315 2 1.60 0.6932 1 1 1 0.9317
316 2 3.08 0.7375 1 1 1 0.8373
317 3 1.72 1.0099 2 2 2 1.0988
318 4 2.27 1.4064 1 2 1 0.9095
319 2 1.72 0.6455 1 1 1 1.5756
320 3 1.28 1.0929 2 2 2 0.8953
321 4 2.92 1.4418 1 2 1 0.7622
322 1 2.37 0.3204 2 1 2 1.2665
323 3 1.40 1.0474 1 2 1 0.9904
324 1 2.35 0.2671 2 1 2 1.0958
325 4 2.27 1.5019 1 2 1 0.8245
326 2 1.95 0.7670 2 1 2 1.3427
327 3 2.21 0.9947 1 2 1 1.1832
328 4 2.24 1.3698 1 2 1 1.3584
329 4 0.57 1.4767 1 2 1 0.7508
330 4 2.02 1.4890 2 2 2 0.9358
331 3 1.27 1.0216 2 2 2 0.8974
332 4 1.40 1.4148 2 2 2 1.3164
333 4 1.79 1.4596 2 2 2 0.6860
334 4 1.69 1.3901 1 2 1 1.2498
335 1 1.53 0.2023 2 1 2 1.2063
336 4 1.30 1.3643 1 2 1 1.3409
337 3 2.34 0.8418 2 2 2 0.8160
338 4 0.29 1.3629 2 2 2 1.5903
339 2 2.75 0.6966 2 1 2 0.8994
340 3 3.02 1.0854 2 2 2 0.8462
341 2 1.85 0.7361 1 1 1 1.3791
342 2 2.06 0.6905 1 1 1 1.0422
343 1 0.87 0.4142 1 1 1 1.0956
344 4 1.88 1.5007 1 2 1 0.7783
345 4 1.99 1.2965 1 2 2 1.6100
346 1 2.55 0.3801 1 1 1 1.4235
347 1 1.14 0.3149 2 1 2 1.1493
348 2 2.85 0.6521 2 1 2 0.9178
349 1 2.19 0.2508 1 1 1 0.9201
350 4 2.38 1.3801 1 2 1 0.8422
351 3 3.14 1.0475 2 2 1 2.1329
352 3 2.58 0.9485 1 2 1 1.3173
353 4 1.88 1.3020 1 2 1 0.7033
354 4 2.53 1.4167 2 2 2 1.1543
355 4 1.51 1.4522 2 2 2 0.8767
356 1 1.21 0.3540 1 1 1 1.2310
357 3 2.31 0.9612 1 2 1 2.2923
358 2 1.97 0.6233 2 1 2 1.8622
359 2 2.25 0.7675 2 1 2 1.0013
360 4 2.26 1.2912 2 2 1 1.2883
361 2 1.98 0.6690 2 1 2 1.2595
362 3 1.34 1.1219 1 2 2 1.5435
363 2 1.83 0.5907 2 1 2 0.9277
364 3 0.55 1.1317 2 2 2 1.6333
365 1 1.28 0.3991 1 1 1 1.2782
366 2 2.12 0.6749 1 1 1 1.0896
367 1 1.31 0.3257 1 1 1 0.7488
368 3 0.67 0.9620 2 2 2 0.9737
369 3 2.57 1.1428 1 2 1 0.9658
370 1 3.12 0.2976 1 1 1 0.8300
371 3 2.47 0.9346 1 2 1 1.0434
372 1 1.80 0.3080 1 1 1 0.7682
373 2 2.72 0.6993 1 1 1 0.9605
374 4 2.79 1.5124 2 2 2 0.8487
375 1 2.05 0.3400 2 1 2 1.1893
376 2 0.75 0.6653 2 1 2 1.2047
377 1 1.66 0.3101 1 1 1 1.4595
378 1 2.12 0.3369 1 1 1 0.6551
379 3 1.36 1.0445 2 2 2 1.0681
380 2 2.40 0.8106 2 1 2 1.0321
381 2 2.49 0.7136 2 1 2 0.9018
382 3 1.68 1.0860 2 2 1 1.1364
383 3 1.33 0.9942 2 2 2 0.8338
384 1 0.20 0.3023 1 1 1 1.0153
385 3 1.22 1.0267 2 2 2 2.1113
386 3 2.20 1.0301 1 2 1 0.8893
387 2 1.50 0.8563 2 1 2 0.8429
388 2 0.85 0.7391 1 1 1 1.1438
389 2 1.50 0.6326 1 1 1 1.1763
390 1 2.35 0.2813 2 1 2 1.4015
391 3 2.16 1.0372 1 2 1 1.0941
392 4 1.55 1.5706 2 2 2 1.1207
393 3 2.29 0.9998 2 2 2 0.9148
394 2 1.65 0.7278 2 1 2 1.1829
395 1 1.52 0.2988 1 1 2 1.0282
396 3 2.21 1.0277 2 2 2 1.3395
397 4 2.14 1.3126 1 2 1 1.4933
398 3 1.89 1.0169 2 2 2 0.6385
399 1 0.96 0.3685 2 1 2 0.9802
400 1 2.40 0.3790 1 1 1 0.7076
401 1 2.96 0.3155 1 1 1 1.8228
402 3 1.47 0.9698 1 2 1 0.9164
403 1 1.84 0.2751 2 1 2 2.2866
404 4 1.16 1.3504 1 2 1 1.0490
405 2 2.55 0.6575 1 1 1 1.0056
406 2 1.29 0.6731 1 1 1 0.7824
407 2 2.40 0.6767 2 1 2 1.3480
408 3 1.67 0.8981 2 2 2 0.9486
409 3 1.68 1.0321 1 2 1 0.9494
410 1 1.62 0.3228 1 1 1 0.8861
411 3 2.33 1.1284 2 2 2 1.4817
412 1 0.91 0.3186 2 1 2 2.2208
413 1 1.91 0.2917 2 1 2 1.2738
414 1 1.90 0.3038 2 1 2 1.5098
415 4 2.29 1.2636 1 2 2 1.2396
416 4 1.98 1.5266 1 2 1 0.7247
417 4 2.01 1.4059 2 2 1 1.3989
418 3 1.78 1.1250 1 2 1 1.6054
419 3 1.39 0.9501 1 2 1 1.7398
420 2 2.63 0.8389 1 1 1 1.8527
421 4 1.84 1.4883 2 2 2 1.4328
422 3 2.56 1.0727 2 2 2 0.8857
423 3 0.58 1.0240 1 2 1 1.4335
424 4 1.49 1.3250 2 2 2 0.9825
425 4 2.78 1.4177 2 2 2 1.9660
426 3 3.16 1.0076 1 2 1 1.8952
427 3 1.60 1.1404 2 2 2 1.6954
428 3 1.70 0.9169 2 2 2 0.7937
429 3 3.05 1.0371 1 2 1 0.8084
430 1 0.52 0.3146 1 1 1 0.8393
431 3 1.57 1.0262 2 2 2 0.8928
432 2 2.30 0.6727 2 1 2 0.8398
433 4 1.01 1.5361 1 2 1 1.0854
434 4 0.89 1.4668 1 2 1 0.7768
435 2 3.29 0.7804 1 1 1 1.0404
436 2 1.50 0.6657 1 1 1 0.7658
437 4 2.99 1.2895 2 2 1 0.8620
438 4 1.51 1.4660 2 2 2 1.4982
439 2 2.76 0.5945 1 1 1 0.9327
440 2 2.31 0.7886 2 1 2 1.0860
441 2 1.56 0.6255 1 1 1 1.4014
442 4 1.11 1.3364 1 2 2 1.7519
443 3 1.23 1.1184 1 2 1 0.8881
444 2 2.32 0.6200 2 1 2 1.1957
445 2 1.20 0.6720 2 1 2 0.8022
446 4 1.47 1.4461 1 2 1 0.7690
447 2 1.94 0.6684 1 1 1 1.3134
448 1 2.63 0.3301 2 1 2 1.1490
449 2 2.31 0.6637 1 1 1 1.4218
450 2 1.53 0.5421 1 1 1 1.4736
451 3 3.78 1.1189 1 2 1 1.1143
452 4 1.92 1.3279 2 2 1 1.2843
453 1 1.89 0.2987 2 1 2 1.0635
454 3 2.29 1.0043 1 2 1 0.9556
455 4 3.09 1.3473 2 2 2 1.6604
456 1 2.93 0.3210 2 1 2 1.0240
457 4 1.90 1.3338 2 2 2 1.8220
458 1 1.90 0.2041 2 1 2 1.1475
459 4 2.24 1.4088 2 2 1 2.5562
460 2 2.69 0.6426 1 1 1 1.6438
461 1 1.45 0.2769 1 1 2 0.7680
462 4 2.49 1.4666 2 2 2 1.8082
463 2 0.83 0.7657 1 1 1 1.1904
464 4 2.25 1.3526 1 2 1 1.1338
465 2 1.51 0.6381 1 1 1 0.8390
466 4 2.75 1.4245 1 2 1 0.7326
467 3 2.86 0.8874 2 2 2 0.9520
468 2 1.15 0.7061 2 1 2 1.5350
469 3 1.31 1.1449 2 2 2 1.2882
470 2 1.54 0.5976 1 1 1 1.1473
471 3 2.38 0.8761 2 2 2 1.0597
472 1 1.77 0.3536 2 1 2 1.1518
473 1 1.99 0.2656 1 1 1 0.8886
474 1 3.26 0.2446 2 1 2 1.4200
475 1 1.99 0.2737 2 1 2 0.8418
476 3 0.85 0.9204 2 2 1 1.0475
477 2 2.53 0.7831 2 1 2 1.1019
478 1 0.70 0.3711 2 1 2 1.1213
479 2 1.55 0.6765 2 1 2 1.2735
480 3 1.41 1.0376 2 2 2 1.9502
481 3 1.82 1.0618 2 2 2 0.8695
482 4 1.67 1.3953 1 2 1 1.0017
483 2 1.47 0.6518 2 1 2 0.8725
484 2 1.34 0.5800 1 1 1 1.6607
485 3 2.25 1.0744 2 2 2 1.6242
486 2 2.18 0.7763 1 1 1 1.2778
487 4 2.02 1.4231 2 2 2 1.0890
488 3 1.56 0.9553 2 2 2 1.0764
489 3 1.60 1.0443 1 2 1 0.7997
490 4 1.26 1.3442 1 2 1 1.0227
491 1 1.77 0.2283 1 1 1 1.0048
492 1 2.64 0.3488 2 1 2 1.4114
493 1 3.03 0.3473 1 1 1 1.1212
494 4 1.89 1.2922 1 2 1 1.0995
495 4 3.85 1.3632 1 2 1 0.7278
496 3 1.95 1.0594 2 2 2 0.7757
497 2 2.46 0.7122 2 1 2 0.8792
498 2 1.45 0.6138 1 1 1 0.8427
499 4 0.76 1.3332 2 2 2 1.0156
500 1 1.82 0.2465 1 1 1 1.1498
501 2 0.97 0.6632 1 3 1 0.9685
502 3 3.63 0.9482 2 3 1 1.3399
503 3 3.22 1.1227 1 3 1 1.0442
504 3 1.32 0.9211 1 3 1 2.7283
505 3 1.35 1.0466 1 3 1 1.7837
506 3 1.48 1.0870 1 3 2 0.9417
507 3 2.34 0.9760 1 3 1 2.7842
508 3 2.15 1.0756 2 3 2 1.8677
509 2 1.93 0.6742 2 3 2 0.9424
510 3 1.11 0.9910 1 3 2 3.0232
511 3 2.10 0.8869 1 3 2 0.9166
512 2 2.21 0.6988 1 3 1 1.0063
513 3 1.13 0.9757 2 3 2 1.2744
514 2 1.95 0.7221 2 3 2 1.2552
515 3 1.14 1.0370 2 3 2 1.2911
516 2 3.03 0.5818 1 3 1 1.0938
517 3 1.56 0.9946 1 3 1 1.8705
518 2 1.43 0.7396 1 3 1 1.1851
519 2 2.23 0.7347 1 3 1 1.4354
520 3 1.30 1.1009 1 3 1 1.2040
521 2 2.07 0.6514 2 3 2 1.0659
522 3 1.12 0.9776 2 3 1 3.6852
523 3 1.12 0.9388 2 3 1 0.9578
524 3 1.79 1.0360 2 3 2 1.6698
525 2 1.10 0.7184 2 3 2 1.2726
526 2 1.32 0.6466 2 3 2 1.0198
527 3 2.41 0.9376 2 3 2 2.1052
528 2 0.20 0.7537 2 3 2 1.2023
529 3 2.49 0.9545 2 3 2 1.6802
530 3 1.97 1.0016 1 3 1 1.5063
531 3 1.62 1.0300 2 3 2 2.3800
532 3 2.09 1.0885 2 3 2 2.7135
533 2 0.94 0.7116 1 3 1 0.9395
534 2 2.41 0.6376 1 3 1 1.0123
535 3 2.12 0.9780 2 3 1 1.9597
536 2 1.70 0.6737 2 3 2 0.9510
537 2 0.91 0.6073 2 3 2 0.9030
538 2 2.15 0.6716 2 3 2 1.3531
539 2 1.73 0.6055 2 3 2 0.8968
540 3 2.62 0.9856 1 3 1 0.7229
541 2 1.60 0.6308 1 3 2 0.6606
542 3 1.97 1.0445 2 3 2 1.1921
543 2 2.65 0.6205 1 3 1 1.7827
544 2 1.83 0.7164 2 3 2 3.0609
545 2 1.25 0.7049 2 3 2 0.8073
546 2 2.12 0.6343 1 3 1 0.8711
547 3 3.14 1.0161 2 3 2 0.9546
548 3 1.85 0.9715 2 3 2 2.0987
549 2 1.95 0.6287 2 3 2 1.5718
550 2 0.28 0.7445 1 3 1 1.1769
551 3 2.52 1.0535 2 3 2 1.3744
552 2 1.97 0.6427 2 3 2 1.0856
553 2 1.67 0.5153 1 3 1 1.0321
554 3 1.27 0.9856 1 3 1 0.9728
555 3 2.88 1.0116 1 3 1 0.7883
556 3 2.45 0.9318 2 3 1 1.5391
557 3 2.24 1.0724 2 3 2 0.8931
558 2 1.52 0.6765 2 3 2 0.8159
559 2 2.41 0.6167 2 3 2 1.0195
560 2 1.66 0.6738 1 3 1 1.1209
561 3 2.77 0.9600 2 3 1 1.7862
562 2 2.87 0.6980 1 3 1 0.7203
563 2 0.85 0.7469 2 3 2 0.8418
564 3 1.58 0.9820 1 3 1 1.1267
565 3 2.75 1.1466 1 3 1 0.8232
566 3 2.69 0.9625 2 3 2 0.8767
567 3 1.50 0.9528 1 3 2 0.9914
568 2 2.43 0.6434 2 3 2 0.8700
569 2 1.76 0.6131 1 3 1 1.0256
570 2 2.05 0.7549 1 3 1 0.9589
571 3 1.88 0.9241 1 3 1 1.1590
572 2 0.45 0.6283 1 3 1 1.0645
573 3 1.98 1.0297 2 3 2 0.9159
574 2 2.76 0.6158 2 3 2 1.2135
575 3 1.90 1.1569 1 3 1 0.8985
576 3 2.11 1.1184 1 3 1 0.6455
577 3 3.25 0.9719 2 3 1 0.9438
578 2 1.73 0.5583 2 3 2 1.2637
579 2 2.88 0.8158 1 3 1 0.9391
580 3 2.39 0.9496 1 3 2 2.1238
581 2 1.61 0.6429 1 3 1 0.8202
582 2 1.58 0.5272 2 3 2 0.8337
583 2 2.08 0.7147 1 3 1 1.5826
584 3 2.15 1.0332 2 3 2 0.8208
585 2 2.32 0.8994 1 3 1 0.6583
586 2 3.13 0.6785 2 3 2 0.9186
587 2 0.73 0.8078 1 3 1 0.7680
588 3 2.13 1.0685 1 3 1 0.8172
589 2 1.38 0.6372 2 3 2 1.2607
590 2 2.33 0.7096 1 3 1 0.9841
591 3 1.38 1.0222 2 3 1 0.9827
592 2 2.15 0.6422 1 3 1 0.6775
593 2 2.67 0.6730 2 3 2 0.7604
594 2 2.36 0.6867 2 3 2 0.8400
595 3 1.91 1.0578 1 3 1 1.1644
596 3 1.61 0.9867 1 3 1 0.5959
597 3 2.19 1.0319 1 3 1 1.3542
598 2 2.68 0.6820 1 3 1 1.1060
599 3 1.51 1.0135 2 3 1 1.2440
600 3 2.26 1.1253 1 3 2 1.9356
