# Supplementary material for: The effect of training methodology on knowledge representation in categorization
Source: PLoS One. 2017 Aug 28;12(8):e0183904. doi: 10.1371/journal.pone.0183904 (PMC5573135; doi:10.1371/journal.pone.0183904)
Supplement: S1 File — This file contains the raw data from the experiments reported in this manuscript. (ZIP) [file pone.0183904.s001.zip › raw_data/Exp1/YES-NO/rb_xfer_concept_feedback_2_cond_1_sub_13.dat]

  1 1 1.84 0.2751 2 1 1 1.7381
  2 1 3.06 0.3526 2 1 1 2.3470
  3 2 0.70 0.7991 2 1 1 2.6426
  4 4 1.40 1.4148 2 2 2 1.1749
  5 4 1.42 1.5420 2 2 2 1.3365
  6 3 2.29 0.9998 1 2 1 0.8959
  7 3 1.27 0.9856 1 2 2 0.7005
  8 4 2.38 1.3801 1 2 2 1.7756
  9 4 2.53 1.4167 1 2 1 1.7573
 10 4 2.33 1.4356 2 2 1 1.7976
 11 1 2.37 0.3204 1 1 1 2.4037
 12 3 1.68 1.0860 1 2 1 1.6653
 13 1 2.95 0.2980 1 1 1 1.0067
 14 3 1.12 0.9776 1 2 1 0.9956
 15 4 0.80 1.4215 2 2 2 1.1307
 16 1 1.91 0.2917 1 1 1 1.0214
 17 3 1.36 0.9232 2 2 1 1.4579
 18 3 2.57 1.1428 1 2 1 1.2863
 19 4 1.37 1.3572 2 2 2 1.3695
 20 4 1.90 1.3338 1 2 2 1.0653
 21 4 1.85 1.3578 2 2 1 0.9413
 22 4 2.24 1.4088 1 2 2 0.8948
 23 2 3.09 0.7464 2 1 2 1.7455
 24 1 1.45 0.2769 2 1 1 1.0179
 25 1 0.98 0.2099 1 1 2 1.1439
 26 1 1.77 0.3536 1 1 2 1.4406
 27 1 2.05 0.4041 1 1 1 0.6297
 28 4 2.50 1.3709 1 2 2 0.9234
 29 1 2.65 0.3121 1 1 1 1.4776
 30 2 2.76 0.6158 2 1 1 1.1526
 31 2 2.76 0.5945 2 1 1 0.8333
 32 3 2.47 0.9346 1 2 1 0.8629
 33 3 2.45 1.0943 1 2 1 1.2510
 34 2 2.41 0.6376 1 1 2 0.8556
 35 1 2.11 0.2623 2 1 1 0.7164
 36 2 0.73 0.8078 2 1 2 1.9267
 37 1 2.21 0.3055 2 1 2 1.5194
 38 1 3.12 0.2976 2 1 1 1.5452
 39 1 2.45 0.3571 1 1 2 1.0735
 40 3 2.25 1.0744 2 2 1 2.1574
 41 4 2.31 1.2955 1 2 2 1.8233
 42 4 2.32 1.4923 1 2 1 0.8766
 43 3 0.72 1.0300 1 2 2 0.9110
 44 3 1.85 1.0000 2 2 2 1.3292
 45 2 0.85 0.7391 2 1 1 1.0744
 46 3 1.51 1.0135 2 2 1 1.9602
 47 4 3.39 1.4912 2 2 1 1.5346
 48 4 1.89 1.2922 1 2 2 1.4234
 49 3 3.02 1.0854 1 2 1 0.8612
 50 4 0.96 1.3636 2 2 1 0.7457
 51 1 1.31 0.3257 1 1 2 1.4805
 52 3 1.41 1.0376 2 2 2 3.0116
 53 3 2.41 0.9376 1 2 1 0.7361
 54 4 2.60 1.3274 2 2 1 0.7377
 55 1 1.89 0.3212 1 1 2 0.9794
 56 4 2.67 1.4748 1 2 2 1.2748
 57 2 1.65 0.7278 1 1 1 2.0884
 58 2 3.13 0.6437 2 1 1 1.5470
 59 2 1.82 0.7845 2 1 1 2.0177
 60 2 1.34 0.5800 2 1 2 0.7270
 61 1 2.56 0.3672 1 1 1 0.9445
 62 1 1.89 0.3469 1 1 1 0.7854
 63 2 2.43 0.6434 1 1 2 0.8250
 64 4 2.62 1.3164 1 2 2 2.2472
 65 4 2.73 1.2989 2 2 1 0.7550
 66 2 1.95 0.8272 1 1 2 1.0600
 67 4 1.81 1.5355 2 2 2 1.1601
 68 4 1.74 1.4487 2 2 1 0.6721
 69 1 1.66 0.3249 2 1 1 0.7325
 70 4 1.33 1.3978 2 2 1 0.8140
 71 2 2.71 0.6869 2 1 1 2.7563
 72 3 1.27 1.0216 1 2 1 0.6197
 73 2 1.94 0.6111 1 1 2 0.8178
 74 4 2.27 1.4064 1 2 2 2.0082
 75 1 1.61 0.1956 1 1 1 1.4703
 76 2 2.16 0.6176 1 1 2 1.0180
 77 4 1.47 1.4461 2 2 1 0.7121
 78 3 1.71 1.0969 2 2 2 1.8744
 79 2 1.57 0.6980 2 1 2 1.0858
 80 1 1.69 0.3962 2 1 1 2.1532
 81 2 1.53 0.5421 2 1 1 1.0730
 82 1 2.93 0.3210 1 1 2 1.5331
 83 2 1.90 0.5988 1 1 1 1.5663
 84 4 2.27 1.5019 2 2 1 0.8396
 85 2 2.83 0.6349 2 1 1 1.7953
 86 1 1.99 0.2656 2 1 2 2.0735
 87 4 2.75 1.4245 1 2 2 2.4048
 88 3 1.67 0.8981 2 2 2 1.3625
 89 1 2.49 0.2936 1 1 1 0.8263
 90 3 3.03 1.1195 1 2 1 0.7678
 91 2 1.97 0.6233 1 1 1 0.8322
 92 1 1.14 0.3149 2 1 1 1.1897
 93 2 2.08 0.8721 2 1 1 0.4290
 94 4 1.69 1.3901 2 2 1 3.0749
 95 3 1.65 0.9156 2 2 2 1.3428
 96 4 2.49 1.4666 2 2 1 3.3978
 97 4 2.34 1.3909 1 2 2 3.2429
 98 2 0.83 0.7657 2 1 1 1.3186
 99 2 2.85 0.6521 2 1 1 2.5444
100 1 2.55 0.3801 2 1 1 0.6017
101 2 1.98 0.6402 1 1 2 2.4299
102 4 0.90 1.4658 2 2 2 1.0263
103 3 2.49 0.9545 1 2 1 2.0876
104 2 2.72 0.6993 2 1 2 1.9143
105 2 2.88 0.8158 1 1 2 1.1477
106 4 2.10 1.3932 1 2 2 1.6681
107 4 1.77 1.4497 1 2 1 1.0719
108 1 1.88 0.2514 2 1 1 2.6520
109 1 1.90 0.2041 1 1 1 0.9996
110 3 1.93 1.0377 2 2 1 1.3981
111 1 2.38 0.3946 1 1 1 1.5007
112 4 1.95 1.4197 2 2 1 1.3271
113 1 0.87 0.4142 1 1 2 1.0741
114 1 2.12 0.3369 2 1 1 1.3242
115 2 2.49 0.7136 1 1 2 0.6941
116 1 2.54 0.3829 2 1 2 1.6730
117 4 1.27 1.2794 1 2 1 1.2847
118 2 1.97 0.6427 2 1 2 1.7599
119 2 1.38 0.6372 1 1 1 2.3754
120 2 0.97 0.6632 1 1 1 0.7584
121 3 1.90 1.1569 2 2 2 1.0154
122 1 1.89 0.2987 1 1 1 1.5174
123 4 2.99 1.2895 1 2 2 0.9911
124 3 2.21 1.0277 1 2 1 0.8956
125 2 1.90 0.6527 2 1 2 1.3865
126 2 1.50 0.8563 1 1 1 0.8096
127 1 1.90 0.3038 1 1 1 0.8416
128 3 1.10 1.1089 2 2 2 1.6474
129 3 2.24 1.0724 1 2 1 0.5777
130 1 2.14 0.3556 2 1 1 1.1455
131 3 2.38 0.8761 1 2 1 0.9542
132 2 2.12 0.6343 2 1 2 1.2446
133 3 1.42 1.0909 2 2 2 1.4100
134 3 3.05 1.0371 2 2 1 1.2344
135 3 3.14 1.0475 1 2 2 0.8637
136 3 1.38 1.0222 1 2 1 0.7479
137 1 1.71 0.2132 1 1 2 0.7488
138 2 0.97 0.7164 2 1 1 0.7737
139 4 2.29 1.2636 1 2 1 1.4220
140 1 1.43 0.2305 2 1 1 1.1159
141 2 2.09 0.5484 2 1 1 1.4858
142 2 1.62 0.7936 2 1 2 0.9706
143 3 1.72 1.0099 1 2 1 2.2027
144 1 1.77 0.2283 2 1 1 1.1109
145 1 2.00 0.3362 2 1 2 0.5209
146 1 2.65 0.2477 2 1 2 1.1952
147 4 2.64 1.5394 2 2 1 1.5459
148 4 0.57 1.4767 1 2 1 2.4983
149 3 0.85 0.9204 1 2 2 1.9079
150 3 1.39 0.9501 2 2 1 3.2299
151 3 1.12 0.9388 1 2 1 1.3624
152 4 2.27 1.3964 1 2 1 0.7302
153 2 3.19 0.6619 2 1 2 1.0118
154 4 1.49 1.3739 1 2 1 1.0098
155 1 0.79 0.3786 2 1 1 1.3679
156 4 1.30 1.3643 1 2 1 1.0894
157 4 1.36 1.4291 2 2 1 1.7550
158 4 2.53 1.3776 1 2 1 0.6592
159 4 1.95 1.4170 1 2 1 0.9037
160 2 1.29 0.6731 1 1 1 1.5946
161 4 3.26 1.4724 2 2 1 1.0506
162 1 2.01 0.2141 1 1 1 0.9593
163 4 0.72 1.3434 1 2 2 1.7264
164 1 2.71 0.2802 2 1 1 2.3432
165 1 1.66 0.3101 2 1 1 0.9757
166 2 2.59 0.7434 2 1 2 1.7511
167 4 1.51 1.4660 2 2 2 2.7289
168 4 1.20 1.3894 2 2 2 0.8634
169 1 2.06 0.5073 1 1 2 1.1636
170 4 2.09 1.4796 1 2 1 1.2114
171 2 1.73 0.6055 1 1 2 1.4015
172 2 1.95 0.7221 2 1 1 0.9920
173 3 1.30 1.1009 1 2 1 0.8153
174 2 0.75 0.6653 2 1 2 1.2374
175 3 0.85 1.0236 2 2 1 1.1387
176 3 3.16 1.0076 1 2 1 3.1082
177 3 3.08 1.0859 2 2 2 1.2613
178 4 2.14 1.3157 1 2 2 1.0510
179 3 1.13 0.9757 2 2 2 0.9980
180 2 2.12 0.6749 2 1 2 2.0767
181 4 1.84 1.4883 2 2 2 2.5833
182 4 1.88 1.5007 1 2 1 0.5974
183 3 1.75 0.9555 2 2 2 1.1407
184 3 1.60 1.0443 1 2 1 1.3019
185 4 3.00 1.4175 1 2 2 3.4084
186 1 0.20 0.3023 2 1 1 2.7014
187 2 2.43 0.7126 2 1 1 1.0950
188 3 2.04 1.1241 2 2 2 1.1936
189 2 1.47 0.6518 2 1 2 1.5602
190 1 0.52 0.3146 1 1 1 1.1038
191 3 1.51 0.9350 2 2 2 1.0665
192 4 2.28 1.3931 2 2 2 1.4064
193 2 2.32 0.8994 1 1 2 0.9890
194 4 2.65 1.3502 2 2 1 0.9965
195 4 1.92 1.3410 2 2 1 0.9872
196 2 0.45 0.6283 2 1 2 2.5466
197 3 3.14 1.0161 1 2 1 0.8342
198 3 1.36 1.0445 1 2 1 1.2095
199 2 1.83 0.7164 1 1 2 2.1761
200 3 2.34 0.8418 2 2 2 1.5113
201 2 0.97 0.6969 1 1 2 0.7658
202 2 1.70 0.6737 1 1 1 0.8286
203 1 1.96 0.2515 2 1 1 1.2261
204 4 1.49 1.3250 1 2 2 1.8072
205 1 1.28 0.3991 1 1 1 1.7095
206 1 1.66 0.3666 2 1 2 3.7190
207 3 0.89 0.9779 2 2 2 1.5111
208 3 1.92 0.9950 1 2 1 0.7368
209 3 1.82 1.0618 1 2 1 0.9864
210 1 0.55 0.3363 1 1 1 1.6339
211 4 0.76 1.3332 1 2 1 1.2227
212 3 2.11 1.1184 1 2 1 0.8046
213 4 2.26 1.2912 1 2 1 1.0597
214 2 2.35 0.6805 1 1 2 1.1117
215 1 2.51 0.2257 2 1 1 0.6015
216 4 1.16 1.3504 2 2 2 1.5847
217 2 2.21 0.6988 1 1 1 0.8637
218 3 2.16 1.0791 2 2 2 1.0998
219 2 2.12 0.7384 1 1 1 1.3506
220 1 2.72 0.3872 2 1 2 2.6230
221 4 2.25 1.3526 1 2 1 0.9960
222 1 1.29 0.3541 1 1 1 0.7801
223 2 0.28 0.7445 2 1 2 1.9960
224 3 1.62 1.0300 2 2 2 1.1363
225 1 2.38 0.2745 2 1 2 1.2914
226 1 2.03 0.3642 1 1 1 1.8146
227 4 1.69 1.4037 1 2 1 0.9463
228 2 2.33 0.7096 2 1 2 0.9311
229 4 1.09 1.3378 2 2 1 0.7486
230 3 0.99 1.0989 2 2 1 0.8615
231 1 1.97 0.2911 2 1 1 0.9218
232 4 2.37 1.3651 2 2 2 1.2679
233 2 1.54 0.5976 1 1 2 1.7518
234 2 1.70 0.6957 1 1 1 0.5919
235 3 2.19 1.0708 1 2 2 1.2870
236 3 1.40 1.0474 2 2 2 2.0902
237 4 1.54 1.4399 1 2 1 1.0128
238 1 0.70 0.3711 2 1 2 1.5470
239 3 1.58 0.9820 1 2 1 0.5633
240 3 1.68 1.0321 1 2 1 0.9877
241 3 2.10 0.8869 2 2 2 1.0270
242 3 1.48 1.0870 1 2 1 1.5206
243 4 1.83 1.4592 1 2 1 1.3303
244 4 1.79 1.4596 1 2 1 0.8754
245 1 2.70 0.3509 2 1 2 1.1276
246 4 1.79 1.3128 2 2 1 1.3209
247 1 1.94 0.2655 1 1 1 1.2109
248 3 2.15 1.0756 1 2 2 2.4248
249 2 1.86 0.8093 1 1 2 1.1659
250 3 1.78 1.1250 2 2 2 2.0698
251 3 1.33 0.9942 2 2 2 0.9490
252 3 1.77 1.0688 2 2 2 1.0058
253 4 1.89 1.4029 1 2 1 0.6766
254 3 1.47 0.9698 1 2 2 1.8644
255 1 1.62 0.3228 2 1 2 0.9237
256 3 1.22 1.0267 1 2 1 1.1753
257 1 1.72 0.3477 1 1 2 1.4078
258 1 2.39 0.3219 1 1 1 0.8203
259 1 3.26 0.2446 1 1 1 0.6746
260 2 2.53 0.6370 2 1 2 1.5109
261 4 2.06 1.3779 2 2 1 0.9524
262 2 2.65 0.6205 1 1 2 1.4414
263 3 2.29 1.0043 2 2 2 0.9825
264 2 1.69 0.6952 1 1 1 2.5019
265 1 3.07 0.1514 2 1 2 0.8635
266 4 1.92 1.3279 2 2 1 2.3468
267 1 2.25 0.2398 2 1 2 2.1074
268 4 2.36 1.2798 2 2 1 2.5094
269 3 2.62 0.9856 1 2 2 1.0951
270 3 2.28 1.0855 1 2 1 0.5217
271 4 2.40 1.5076 2 2 2 0.8921
272 2 1.95 0.6287 2 1 2 0.9835
273 1 1.57 0.3119 2 1 1 0.7208
274 2 3.37 0.7059 1 1 1 1.8591
275 2 1.10 0.7184 2 1 2 1.3975
276 4 1.94 1.3933 1 2 1 1.0280
277 2 1.15 0.7061 1 1 1 1.4494
278 1 1.61 0.3607 2 1 2 1.5098
279 2 0.20 0.7537 1 1 1 1.9675
280 1 1.64 0.1826 1 1 1 1.1988
281 1 2.38 0.1613 2 1 2 1.5655
282 3 2.41 1.0063 2 2 2 1.1430
283 4 1.88 1.3020 1 2 1 1.2546
284 2 1.60 0.6308 1 1 2 1.6030
285 3 1.61 0.9867 1 2 1 1.1372
286 1 0.82 0.3098 2 1 2 1.4187
287 2 2.75 0.6966 2 1 1 1.2725
288 3 2.09 1.0885 2 2 2 1.3801
289 4 2.16 1.4437 2 2 2 1.1155
290 1 1.52 0.2988 1 1 2 1.9015
291 4 0.29 1.3629 2 2 2 2.1513
292 2 1.45 0.6138 2 1 2 1.3275
293 3 0.60 0.9946 1 2 1 1.2646
294 4 0.89 1.4668 2 2 2 0.8605
295 3 2.62 1.0502 2 2 1 1.1526
296 2 2.38 0.6466 1 1 1 1.0574
297 2 2.31 0.6931 1 1 1 0.8700
298 2 1.21 0.6200 1 1 1 0.7461
299 2 2.04 0.6159 1 1 1 0.6110
300 2 1.93 0.6742 1 1 1 0.5937
301 1 1.68 0.1837 2 1 2 1.2957
302 4 0.50 1.3852 1 2 1 1.2902
303 4 1.26 1.3442 2 2 1 1.4056
304 4 2.22 1.4124 2 2 2 1.3960
305 1 2.79 0.3211 2 1 2 2.9801
306 2 2.15 0.6716 2 1 2 1.1284
307 4 1.27 1.3051 1 2 1 1.2897
308 2 1.71 0.7542 2 1 2 3.1347
309 4 1.15 1.4260 1 2 1 0.9183
310 1 1.51 0.4427 1 1 2 1.1589
311 1 2.02 0.3300 1 1 1 0.8795
312 3 2.60 1.1900 1 2 1 1.0749
313 4 2.46 1.4183 1 2 1 0.9049
314 3 1.21 1.0113 1 2 1 1.6739
315 2 1.96 0.6827 1 1 1 1.9735
316 3 2.66 0.9728 2 2 2 0.7887
317 4 3.85 1.3632 1 2 1 1.2862
318 2 2.57 0.6835 1 1 1 1.5037
319 2 3.29 0.7804 2 1 2 0.6757
320 2 2.53 0.7831 2 1 2 0.9823
321 4 1.78 1.3029 1 2 1 0.9419
322 2 2.25 0.7893 1 1 2 1.3771
323 3 2.52 1.0535 2 2 2 1.1751
324 2 1.61 0.6429 1 1 1 0.9591
325 3 1.34 1.1219 1 2 1 0.7273
326 4 1.47 1.4812 2 2 2 0.8247
327 4 0.49 1.3514 2 2 1 1.2632
328 4 3.09 1.3473 2 2 2 1.6910
329 4 2.24 1.3698 2 2 2 0.7418
330 2 0.73 0.7321 2 1 2 1.2795
331 3 3.25 0.9719 1 2 2 1.2668
332 4 1.99 1.4022 1 2 1 0.9667
333 1 2.19 0.2508 2 1 1 1.9908
334 4 1.67 1.3953 2 2 2 1.3892
335 1 2.35 0.2671 1 1 1 1.4845
336 2 1.51 0.6381 1 1 2 1.3916
337 4 1.80 1.3858 1 2 1 1.4886
338 3 1.89 1.0169 2 2 2 1.1219
339 1 2.86 0.2775 1 1 1 1.1318
340 2 2.87 0.6980 1 1 1 1.0371
341 3 2.99 0.9615 2 2 2 0.8345
342 4 2.71 1.3013 2 2 2 1.4721
343 1 0.47 0.2982 1 1 1 1.1237
344 4 2.10 1.3896 2 2 2 0.9177
345 2 1.52 0.6765 1 1 1 1.0721
346 4 1.55 1.5706 2 2 2 0.7561
347 1 1.67 0.4219 2 1 1 0.9970
348 3 1.99 0.9419 1 2 1 0.6808
349 1 2.40 0.3790 2 1 2 0.6731
350 1 1.43 0.2934 1 1 1 1.2038
351 1 2.96 0.3155 2 1 1 1.4042
352 2 2.05 0.7549 1 1 1 0.8665
353 4 1.09 1.5133 2 2 2 0.8788
354 3 2.45 0.9318 1 2 1 1.2742
355 2 1.78 0.7397 2 1 2 0.9341
356 4 2.82 1.3875 1 2 1 1.4317
357 3 1.56 0.9946 2 2 2 0.9008
358 3 1.98 1.0297 2 2 2 0.7196
359 1 2.64 0.3488 1 1 2 2.3379
360 1 2.05 0.3400 1 1 1 0.6104
361 2 2.23 0.7347 1 1 2 1.4487
362 1 2.84 0.2537 2 1 2 0.8132
363 3 1.31 1.1449 2 2 2 1.0353
364 4 2.61 1.4437 1 2 1 0.9865
365 2 2.31 0.7886 1 1 1 2.0499
366 3 1.87 0.9686 2 2 2 1.0841
367 3 1.85 0.9715 1 2 1 1.1916
368 3 1.42 1.0960 1 2 1 0.9269
369 1 1.99 0.2737 2 1 2 1.1443
370 2 2.29 0.7752 2 1 2 1.1207
371 4 1.85 1.3875 1 2 1 1.0750
372 3 1.23 1.1184 1 2 1 1.9350
373 1 1.53 0.2023 1 1 1 0.9677
374 3 2.33 1.1284 1 2 1 0.7838
375 1 3.03 0.3473 1 1 2 1.0633
376 4 1.63 1.4234 1 2 1 1.7475
377 3 1.88 0.8945 2 2 2 0.8596
378 4 2.30 1.4760 2 2 2 0.8959
379 2 1.94 0.6684 2 1 1 1.3067
380 3 2.31 0.9612 2 2 2 0.9988
381 3 1.88 1.0319 2 2 2 0.8776
382 3 2.75 1.1466 1 2 1 1.1435
383 4 2.26 1.3531 1 2 2 1.3522
384 2 0.68 0.5971 2 1 1 1.3286
385 3 1.71 1.0567 2 2 2 1.0100
386 1 2.13 0.3784 2 1 1 1.3679
387 4 1.12 1.4342 1 2 1 0.8397
388 2 1.43 0.7396 2 1 2 1.7493
389 4 2.02 1.4890 1 2 1 1.0392
390 2 2.46 0.6278 1 1 1 1.4509
391 1 2.87 0.4337 2 1 2 1.5272
392 1 2.31 0.2926 2 1 2 1.4643
393 4 2.01 1.4059 2 2 1 2.5161
394 1 2.10 0.2831 1 1 1 0.9650
395 1 1.80 0.3204 2 1 1 0.9492
396 1 3.24 0.2412 1 1 1 1.3339
397 4 2.02 1.4231 2 2 2 1.1030
398 2 2.26 0.7508 1 1 1 1.4899
399 1 2.48 0.1957 2 1 2 1.5088
400 1 1.98 0.3373 1 1 1 1.3832
401 3 1.35 1.0466 2 2 2 0.9965
402 2 2.18 0.7763 2 1 2 0.7535
403 3 2.16 0.9763 1 2 1 1.4744
404 3 3.22 1.1227 2 2 2 0.9022
405 2 1.20 0.6720 1 1 1 1.0410
406 4 2.78 1.4177 2 2 2 1.3734
407 2 1.66 0.6738 1 1 1 1.6783
408 2 0.85 0.7469 2 1 2 1.7612
409 2 2.20 0.6801 2 1 2 1.4567
410 2 1.63 0.5063 1 1 1 0.9571
411 2 1.74 0.7121 2 1 2 0.9437
412 3 1.28 1.0929 2 2 2 0.9194
413 2 0.24 0.7894 2 1 2 1.2496
414 2 1.58 0.5272 2 1 1 1.1021
415 2 2.25 0.7675 1 1 1 0.9128
416 4 1.98 1.5266 2 2 2 0.9149
417 1 1.70 0.3889 1 1 1 1.5010
418 3 1.76 0.9841 2 2 2 0.8954
419 2 1.73 0.5583 1 1 1 1.1623
420 1 1.80 0.3177 2 1 2 1.3783
421 4 2.16 1.5294 1 2 1 0.8015
422 3 2.81 1.0546 1 2 1 2.2243
423 3 1.69 1.1018 1 2 1 0.7815
424 1 2.91 0.3345 1 1 1 1.5811
425 1 0.96 0.3685 2 1 2 1.2281
426 1 1.09 0.2352 2 1 2 1.4732
427 1 1.60 0.2051 1 1 1 1.1588
428 3 1.57 1.0262 2 2 2 1.6537
429 3 1.57 1.0066 2 2 2 0.8500
430 4 1.11 1.3364 1 2 1 0.9029
431 3 2.39 0.9496 2 2 2 0.9235
432 4 1.56 1.4828 1 2 1 0.6464
433 3 2.69 0.9625 2 2 2 0.7792
434 1 0.91 0.3186 1 1 1 0.8731
435 1 1.82 0.2465 1 1 1 0.8053
436 2 2.40 0.8106 1 1 1 1.0922
437 4 1.14 1.2842 1 2 2 0.9829
438 1 1.67 0.1766 1 1 1 0.7584
439 2 1.84 0.6850 2 1 2 0.9834
440 2 2.46 0.7811 2 1 2 0.6306
441 2 1.00 0.7013 2 1 2 0.9259
442 3 1.97 1.0445 1 2 1 1.3579
443 2 1.63 0.6075 1 1 1 0.7024
444 1 2.15 0.2376 1 1 1 0.8733
445 4 2.54 1.3869 2 2 2 1.6297
446 1 1.21 0.3540 1 1 1 1.8585
447 3 1.91 1.0578 1 2 1 1.5428
448 4 1.73 1.4543 1 2 1 0.8790
449 1 1.68 0.3576 2 1 1 1.2907
450 4 1.99 1.2965 2 2 1 1.3899
451 1 1.80 0.3080 2 1 2 1.6619
452 2 2.46 0.7122 1 1 1 1.3696
453 3 1.14 1.0370 2 2 2 1.0094
454 2 1.95 0.7670 2 1 2 1.2312
455 3 0.71 1.0878 2 2 2 1.2767
456 1 2.35 0.2813 1 1 1 0.8560
457 1 1.21 0.3112 1 1 1 0.7488
458 4 2.14 1.3126 1 2 1 1.1578
459 3 2.58 0.9897 1 2 1 0.9263
460 1 1.25 0.2947 2 1 2 0.8719
461 3 1.65 1.0098 1 2 2 1.4919
462 1 0.95 0.4721 1 1 1 1.0951
463 1 1.96 0.2401 1 1 1 0.9457
464 2 2.55 0.6575 2 1 2 0.7546
465 2 1.89 0.6094 2 1 2 1.2436
466 1 1.24 0.3545 2 1 2 1.1602
467 1 0.69 0.1626 1 1 1 0.6640
468 3 3.63 0.9531 2 2 2 1.1086
469 3 1.55 0.9866 2 2 2 0.9270
470 3 2.68 1.1065 2 2 1 0.8726
471 2 1.55 0.6765 2 1 2 1.8688
472 1 2.24 0.2099 1 1 1 0.8081
473 4 1.31 1.5355 2 2 2 1.1031
474 3 0.58 1.1624 1 2 1 0.7859
475 3 0.58 1.0240 2 2 2 1.3934
476 3 1.95 1.0594 2 2 2 1.1519
477 4 1.51 1.4522 2 2 2 0.9285
478 3 2.56 1.0727 2 2 2 1.0341
479 2 2.81 0.6586 2 1 1 0.9196
480 4 2.79 1.5124 2 2 2 0.7936
481 1 2.63 0.3301 1 1 1 0.6965
482 3 2.26 1.1253 1 2 1 1.0995
483 2 2.42 0.6883 1 1 1 0.9021
484 1 0.85 0.3814 2 1 1 0.6169
485 1 2.10 0.1963 2 1 2 1.1434
486 2 2.68 0.6820 2 1 1 1.2081
487 3 2.86 0.8874 1 2 1 1.1783
488 2 1.25 0.7049 1 1 1 2.1500
489 1 1.59 0.2724 1 1 1 1.0937
490 4 0.20 1.5134 2 2 2 1.1525
491 4 2.92 1.4418 2 2 2 1.6411
492 2 2.40 0.6767 1 1 1 1.4221
493 1 1.11 0.3017 2 1 1 1.3319
494 1 1.00 0.1900 2 1 2 0.8130
495 4 1.01 1.5361 2 2 2 0.8210
496 2 1.84 0.7034 1 1 1 1.0512
497 4 1.84 1.3275 1 2 2 1.0141
498 3 1.16 0.9406 1 2 1 0.7740
499 3 1.10 0.9355 1 2 1 0.7183
500 2 2.48 0.7723 1 1 1 1.0790
501 2 2.79 0.6461 1 3 1 0.9202
502 3 1.96 1.0011 1 3 1 2.0533
503 2 2.63 0.8389 1 3 1 2.8084
504 2 1.67 0.5153 1 3 2 1.4532
505 2 2.41 0.6167 1 3 2 2.6249
506 2 1.83 0.6448 2 3 2 2.2288
507 2 1.11 0.5499 1 3 1 0.8087
508 3 2.07 1.0440 1 3 1 1.0868
509 2 1.50 0.6326 2 3 2 2.5215
510 3 2.88 1.0116 2 3 2 1.8017
511 3 2.34 1.0168 2 3 2 1.4550
512 3 2.25 1.0057 2 3 2 2.1307
513 3 2.12 0.9780 2 3 1 1.3145
514 3 2.05 1.1482 1 3 1 1.1156
515 3 1.56 0.9553 2 3 2 1.1808
516 2 1.48 0.6872 1 3 1 0.8453
517 3 2.19 1.0319 1 3 1 0.7292
518 3 2.34 0.9760 1 3 1 0.6644
519 2 1.65 0.7820 1 3 2 0.8358
520 3 1.97 1.0016 2 3 2 0.9208
521 2 2.07 0.6514 2 3 2 0.7943
522 3 3.78 1.1189 1 3 1 1.1685
523 3 1.94 1.0645 1 3 1 1.0176
524 2 2.64 0.6588 2 3 2 0.7330
525 2 3.03 0.5818 1 3 1 0.7818
526 3 1.88 0.9241 2 3 2 0.9567
527 2 3.08 0.7375 1 3 1 0.8448
528 2 1.89 0.7053 1 3 1 0.6569
529 3 3.46 0.9941 2 3 2 1.2532
530 2 1.76 0.6131 2 3 2 1.0810
531 3 1.17 1.0777 1 3 1 0.6916
532 3 2.16 1.1799 1 3 1 0.6946
533 3 1.18 1.0339 2 3 2 2.0488
534 3 2.58 1.0947 1 3 1 0.9240
535 3 1.60 1.1404 2 3 2 0.6532
536 2 1.72 0.6455 1 3 1 0.6977
537 2 1.85 0.7361 1 3 2 1.8280
538 3 0.67 0.9620 2 3 1 1.5440
539 3 1.11 0.9910 1 3 1 1.1756
540 3 1.70 0.9169 1 3 1 2.4245
541 2 2.31 0.6637 2 3 2 1.0848
542 2 1.98 0.6690 2 3 2 0.7514
543 3 1.47 1.0667 2 3 2 0.9116
544 2 1.29 0.5842 2 3 2 1.0412
545 3 0.55 1.1317 2 3 2 1.0064
546 2 1.11 0.7385 2 3 2 2.0046
547 2 1.75 0.6628 1 3 1 0.8497
548 2 2.30 0.6727 1 3 1 0.9000
549 2 1.56 0.6255 2 3 2 0.8460
550 3 2.77 1.0662 1 3 1 0.6822
551 3 1.00 1.0234 1 3 1 1.6276
552 3 1.72 1.1195 2 3 2 1.2718
553 2 1.50 0.6657 1 3 1 0.9229
554 2 0.75 0.6426 2 3 2 1.5644
555 2 1.32 0.6466 2 3 2 0.8130
556 2 2.25 0.6668 1 3 1 0.7385
557 3 1.75 1.1413 1 3 1 0.6594
558 2 1.87 0.7000 2 3 2 0.7260
559 3 1.79 1.0360 1 3 1 0.5032
560 3 1.14 1.0006 2 3 2 0.6259
561 2 0.94 0.7116 2 3 2 0.8155
562 3 1.01 1.1203 1 3 1 0.5731
563 3 1.32 0.9211 2 3 2 1.9166
564 3 1.54 0.8637 2 3 1 0.9430
565 3 1.41 1.1003 2 3 2 0.7334
566 3 2.15 1.0332 1 3 1 1.5262
567 3 1.50 0.9528 1 3 1 1.0153
568 2 2.69 0.6426 2 3 2 1.7022
569 3 2.75 1.0975 1 3 1 0.5918
570 3 1.75 1.1055 2 3 2 0.7350
571 2 2.32 0.6200 1 3 1 0.5499
572 3 3.63 0.9482 2 3 2 0.9440
573 2 1.28 0.6088 2 3 2 0.9287
574 3 1.75 1.0629 2 3 2 1.1135
575 2 1.83 0.5907 2 3 2 0.8747
576 3 2.16 1.0372 1 3 1 0.4221
577 2 0.20 0.7060 1 3 1 1.9303
578 3 1.22 0.9695 1 3 1 1.0183
579 2 2.08 0.7147 2 3 2 0.7276
580 3 2.21 0.9947 2 3 2 0.7284
581 2 2.06 0.6905 2 3 2 1.6014
582 2 2.98 0.6052 1 3 1 1.1348
583 2 2.15 0.6422 2 3 2 0.8411
584 2 2.62 0.6511 1 3 1 0.9262
585 2 2.03 0.6338 2 3 2 0.6856
586 2 3.13 0.6785 1 3 1 0.8246
587 3 2.20 1.0301 2 3 2 1.0061
588 2 0.91 0.6073 1 3 2 2.3241
589 3 2.44 1.0064 2 3 2 0.9805
590 3 2.77 0.9600 1 3 1 0.6672
591 2 1.60 0.6932 1 3 1 2.2548
592 2 1.90 0.6453 2 3 2 0.7618
593 2 2.36 0.6867 2 3 2 0.8813
594 3 2.58 0.9485 2 3 2 0.8602
595 3 2.13 1.0685 1 3 1 0.8074
596 2 2.67 0.6730 2 3 1 1.5097
597 2 2.73 0.6099 1 3 2 0.5353
598 3 1.97 1.1531 1 3 1 0.6964
599 2 1.85 0.5334 1 3 1 0.7947
600 2 1.14 0.7220 2 3 2 0.6889
