# Supplementary material for: The effect of training methodology on knowledge representation in categorization
Source: PLoS One. 2017 Aug 28;12(8):e0183904. doi: 10.1371/journal.pone.0183904 (PMC5573135; doi:10.1371/journal.pone.0183904)
Supplement: S1 File — This file contains the raw data from the experiments reported in this manuscript. (ZIP) [file pone.0183904.s001.zip › raw_data/Exp1/YES-NO/rb_xfer_concept_feedback_2_cond_1_sub_14.dat]

  1 2 2.72 0.6993 2 1 1 3.3568
  2 3 1.31 1.1449 1 2 2 3.7798
  3 3 1.47 0.9698 2 2 2 1.5931
  4 4 1.95 1.4197 1 2 2 4.7593
  5 4 1.55 1.5706 1 2 2 1.9014
  6 1 1.11 0.3017 2 1 1 0.8474
  7 1 1.00 0.1900 1 1 2 1.2763
  8 1 2.19 0.2508 2 1 2 1.9435
  9 4 1.98 1.5266 1 2 2 2.1515
 10 2 0.24 0.7894 2 1 2 4.6875
 11 1 1.67 0.4219 1 1 2 4.3919
 12 1 1.59 0.2724 1 1 2 1.4529
 13 4 0.80 1.4215 2 2 2 1.1372
 14 4 1.11 1.3364 2 2 1 3.3705
 15 4 2.37 1.3651 1 2 1 0.9369
 16 2 2.31 0.7886 2 1 2 4.5463
 17 2 2.43 0.6434 2 1 2 3.3525
 18 3 0.99 1.0989 1 2 1 1.2074
 19 1 1.60 0.2051 2 1 1 0.6861
 20 2 2.64 0.6588 2 1 1 0.4417
 21 3 1.65 1.0098 2 2 2 1.0469
 22 3 2.16 0.9763 2 2 2 3.2375
 23 4 1.88 1.3020 2 2 1 1.3673
 24 2 1.71 0.7542 1 1 2 2.7590
 25 2 2.25 0.7675 2 1 2 3.6385
 26 4 1.47 1.4461 1 2 2 0.7300
 27 3 2.60 1.1900 1 2 1 0.5794
 28 4 2.27 1.5019 2 2 2 0.8834
 29 1 2.00 0.3362 2 1 2 0.3107
 30 2 1.89 0.6094 1 1 1 0.2815
 31 1 1.21 0.3540 2 1 2 0.5173
 32 4 2.54 1.3869 1 2 2 0.2732
 33 4 2.53 1.4167 1 2 2 0.2783
 34 4 2.73 1.2989 1 2 2 0.3525
 35 2 1.50 0.6657 2 1 1 0.5938
 36 3 2.05 1.1482 2 2 2 0.2968
 37 3 2.41 1.0063 2 2 4 9.1082
 38 2 1.38 0.6372 1 1 2 3.6794
 39 2 2.25 0.7893 2 1 1 1.3048
 40 1 2.63 0.3301 1 1 1 3.9153
 41 3 1.34 1.1219 2 2 1 2.6032
 42 3 2.62 1.0502 1 2 1 2.0406
 43 1 0.85 0.3814 1 1 2 3.7733
 44 2 2.40 0.8106 1 1 1 0.7053
 45 4 1.81 1.5355 2 2 2 1.8702
 46 3 2.04 1.1241 1 2 1 1.4257
 47 2 1.57 0.6980 2 1 1 0.6466
 48 3 1.93 1.0377 2 2 2 0.3237
 49 4 2.34 1.3909 1 2 2 0.3104
 50 4 1.84 1.4883 2 2 2 0.2810
 51 1 1.31 0.3257 1 1 1 0.6724
 52 3 1.77 1.0688 2 2 2 0.6686
 53 4 2.82 1.3875 1 2 2 1.3930
 54 3 3.14 1.0475 1 2 1 0.9834
 55 1 1.80 0.3204 2 1 2 0.7829
 56 4 0.90 1.4658 2 2 1 0.6091
 57 1 0.47 0.2982 2 1 2 0.2528
 58 4 1.47 1.4812 2 2 2 0.4100
 59 2 2.32 0.8994 1 1 2 0.3848
 60 4 3.26 1.4724 1 2 1 0.4162
 61 2 1.74 0.7121 1 1 2 1.3031
 62 2 2.67 0.6730 1 1 2 3.1377
 63 2 1.48 0.6872 2 1 1 0.6575
 64 3 2.66 0.9728 1 2 2 0.7985
 65 2 1.47 0.6518 2 1 1 1.9334
 66 4 3.00 1.4175 2 2 2 1.0062
 67 4 1.09 1.3378 2 2 2 1.6610
 68 3 3.05 1.0371 1 2 2 1.1205
 69 4 1.51 1.4660 1 2 2 1.0745
 70 1 3.12 0.2976 2 1 2 1.6384
 71 1 2.03 0.3642 1 1 2 1.2754
 72 4 1.94 1.3933 1 2 1 1.5914
 73 4 1.56 1.4828 2 2 2 1.1984
 74 1 1.62 0.3228 1 1 2 0.5249
 75 1 2.35 0.2813 1 1 1 0.4308
 76 4 2.64 1.5394 1 2 2 1.0447
 77 1 0.55 0.3363 1 1 1 0.3391
 78 1 1.09 0.2352 2 1 1 4.4993
 79 3 1.82 1.0618 1 2 2 1.4113
 80 3 0.67 0.9620 2 2 1 0.2811
 81 2 2.85 0.6521 1 1 2 0.3330
 82 2 2.31 0.6931 1 1 2 0.5991
 83 4 2.26 1.2912 1 2 2 4.5021
 84 2 1.84 0.6850 2 1 1 1.3262
 85 2 1.87 0.7000 2 1 2 0.5753
 86 3 1.97 1.0445 2 2 1 1.3111
 87 3 1.85 1.0000 1 2 2 0.4090
 88 4 1.89 1.4029 2 2 2 1.5756
 89 1 1.64 0.1826 1 1 1 1.5912
 90 4 1.99 1.2965 1 2 4 5.3919
 91 1 2.06 0.5073 1 1 2 1.9770
 92 2 1.66 0.6738 2 1 2 0.8875
 93 1 2.24 0.2099 2 1 2 1.4032
 94 2 2.69 0.6426 2 1 2 0.7056
 95 3 0.85 0.9204 1 2 1 2.1646
 96 1 2.10 0.1963 2 1 1 1.0757
 97 2 1.00 0.7013 1 1 2 0.3831
 98 4 1.89 1.2922 2 2 2 1.3429
 99 2 1.58 0.5272 1 1 1 1.1595
100 1 0.98 0.2099 1 1 1 0.9675
101 4 1.30 1.3643 2 2 2 1.2634
102 4 2.62 1.3164 2 2 1 1.2993
103 4 1.83 1.4592 2 2 1 1.1498
104 3 2.19 1.0319 2 2 2 1.1504
105 3 1.58 0.9820 2 2 1 1.5430
106 2 2.98 0.6052 2 1 2 1.4073
107 2 2.79 0.6461 2 1 2 0.9738
108 3 1.50 0.9528 1 2 2 0.7339
109 2 1.28 0.6088 2 1 2 0.6555
110 2 1.10 0.7184 1 1 2 0.7806
111 4 1.37 1.3572 2 2 1 0.3482
112 3 1.28 1.0929 1 2 2 0.3094
113 1 1.96 0.2515 2 1 2 0.2640
114 2 1.85 0.5334 2 1 2 0.7087
115 2 0.20 0.7537 2 1 2 0.7287
116 2 1.84 0.7034 2 1 2 0.8006
117 3 1.42 1.0960 1 2 2 0.6635
118 3 1.41 1.1003 2 2 2 0.3160
119 3 1.87 0.9686 1 2 1 0.6482
120 3 2.47 0.9346 1 2 2 0.7813
121 3 2.16 1.0372 2 2 2 0.2991
122 1 1.70 0.3889 1 1 2 3.1511
123 1 1.66 0.3666 1 1 2 1.0057
124 4 1.14 1.2842 2 2 2 0.7563
125 3 2.24 1.0724 2 2 4 5.6052
126 3 1.79 1.0360 2 2 2 1.7512
127 4 2.79 1.5124 2 2 2 1.5513
128 4 2.26 1.3531 1 2 2 1.7037
129 4 1.63 1.4234 1 2 2 3.0020
130 2 2.55 0.6575 2 1 1 0.3203
131 4 2.22 1.4124 1 2 2 0.2569
132 3 2.07 1.0440 2 2 2 0.2461
133 2 2.43 0.7126 1 1 1 4.9396
134 3 1.72 1.0099 2 2 2 1.3619
135 4 2.75 1.4245 1 2 2 1.2419
136 2 1.73 0.5583 1 1 1 1.5360
137 2 2.31 0.6637 2 1 2 1.3211
138 1 2.37 0.3204 1 1 2 1.6589
139 4 1.77 1.4497 1 2 2 0.7350
140 1 2.64 0.3488 2 1 1 0.5208
141 1 2.86 0.2775 2 1 2 0.2433
142 1 1.96 0.2401 1 1 2 1.3206
143 4 1.92 1.3279 2 2 2 1.2104
144 3 2.58 0.9897 1 2 2 0.3763
145 3 1.92 0.9950 2 2 2 0.4563
146 3 1.21 1.0113 2 2 2 2.3014
147 2 0.45 0.6283 1 1 4 5.7112
148 2 2.49 0.7136 1 1 2 0.4690
149 1 0.82 0.3098 2 1 1 0.3614
150 4 2.60 1.3274 2 2 2 0.3621
151 4 0.72 1.3434 2 2 2 1.5953
152 4 2.78 1.4177 1 2 1 0.8177
153 2 2.32 0.6200 2 1 2 0.7118
154 2 2.15 0.6422 1 1 2 0.4501
155 1 1.77 0.2283 1 1 2 0.4071
156 1 2.51 0.2257 1 1 1 0.4305
157 2 2.75 0.6966 2 1 1 0.4364
158 2 2.15 0.6716 1 1 2 0.3143
159 4 0.50 1.3852 2 2 2 0.3328
160 4 3.09 1.3473 1 2 2 0.7428
161 4 2.38 1.3801 1 2 1 0.4158
162 3 1.18 1.0339 1 2 2 0.4063
163 1 2.84 0.2537 2 1 2 0.3033
164 3 2.25 1.0744 2 2 2 0.2489
165 2 2.40 0.6767 1 1 1 0.2781
166 3 1.00 1.0234 1 2 2 0.3381
167 2 1.95 0.7221 1 1 2 0.2680
168 3 3.22 1.1227 1 2 2 0.2407
169 1 0.96 0.3685 2 1 2 0.2387
170 3 1.96 1.0011 2 2 2 0.2528
171 1 1.69 0.3962 2 1 2 0.2901
172 2 2.20 0.6801 1 1 1 0.2301
173 4 1.73 1.4543 1 2 1 0.2441
174 2 0.68 0.5971 1 1 1 0.2591
175 2 1.95 0.8272 2 1 2 0.2647
176 2 1.43 0.7396 1 1 2 0.2593
177 2 1.98 0.6402 1 1 1 0.5681
178 3 1.36 0.9232 1 2 2 0.3045
179 3 1.57 1.0262 1 2 1 0.3158
180 1 2.65 0.3121 2 1 2 0.7504
181 4 2.10 1.3932 2 2 2 1.1433
182 3 2.41 0.9376 1 2 2 0.7841
183 2 1.89 0.7053 1 1 1 0.2957
184 2 2.42 0.6883 2 1 1 0.3549
185 1 0.91 0.3186 2 1 1 0.2360
186 3 2.75 1.1466 1 2 1 0.1941
187 3 2.39 0.9496 1 2 2 0.3376
188 3 3.78 1.1189 2 2 2 0.3394
189 3 2.31 0.9612 2 2 2 0.5494
190 3 3.25 0.9719 1 2 2 0.4386
191 3 1.62 1.0300 1 2 2 0.2924
192 2 1.97 0.6427 1 1 1 0.2716
193 1 1.94 0.2655 2 1 1 0.3164
194 2 1.45 0.6138 2 1 2 0.2472
195 2 2.53 0.6370 1 1 2 0.4123
196 1 2.10 0.2831 1 1 1 0.3167
197 4 1.49 1.3250 1 2 1 0.3414
198 2 0.94 0.7116 1 1 2 0.6154
199 3 1.14 1.0370 2 2 2 0.3979
200 3 3.63 0.9531 2 2 2 0.6530
201 1 3.24 0.2412 2 1 4 7.6915
202 1 1.97 0.2911 1 1 2 2.5524
203 1 2.71 0.2802 1 1 2 0.4320
204 3 1.42 1.0909 2 2 1 0.2377
205 2 1.70 0.6737 1 1 2 0.2296
206 1 2.25 0.2398 2 1 2 0.2737
207 2 3.08 0.7375 1 1 2 0.2466
208 3 2.12 0.9780 2 2 1 0.0117
209 1 1.66 0.3249 1 1 2 4.9387
210 3 2.58 0.9485 1 2 2 0.2252
211 2 3.37 0.7059 1 1 2 0.5109
212 2 2.05 0.7549 2 1 1 0.2594
213 3 1.68 1.0321 1 2 2 0.2168
214 1 0.95 0.4721 1 1 2 0.2136
215 4 1.88 1.5007 2 2 2 0.3805
216 3 1.94 1.0645 2 2 2 0.1883
217 4 1.27 1.2794 2 2 2 0.3323
218 3 1.69 1.1018 1 2 1 0.2783
219 3 1.95 1.0594 1 2 1 0.2422
220 2 1.11 0.7385 1 1 1 0.1836
221 4 2.36 1.2798 1 2 2 0.2078
222 1 1.88 0.2514 2 1 2 0.2070
223 2 1.97 0.6233 2 1 2 0.7825
224 4 1.42 1.5420 2 2 2 0.2620
225 4 2.32 1.4923 1 2 1 0.2507
226 2 1.78 0.7397 2 1 1 0.7435
227 4 1.49 1.3739 1 2 2 0.3610
228 4 3.39 1.4912 1 2 1 0.2673
229 3 1.75 0.9555 1 2 1 0.2541
230 4 2.27 1.4064 2 2 2 0.2433
231 4 1.78 1.3029 1 2 1 0.5529
232 1 2.56 0.3672 2 1 1 0.2578
233 1 0.79 0.3786 1 1 2 0.0071
234 3 2.16 1.0791 2 2 1 0.2548
235 4 1.69 1.3901 1 2 1 0.2601
236 2 1.60 0.6308 2 1 2 0.2729
237 2 3.19 0.6619 1 1 2 0.2534
238 3 2.44 1.0064 1 2 2 0.3067
239 4 1.79 1.3128 2 2 2 0.2541
240 2 1.94 0.6684 2 1 2 0.3713
241 4 1.31 1.5355 2 2 2 0.6365
242 4 1.74 1.4487 2 2 2 0.9136
243 3 1.88 1.0319 2 2 2 0.9159
244 2 2.29 0.7752 1 1 2 0.3340
245 4 2.16 1.5294 1 2 2 0.9920
246 4 2.50 1.3709 1 2 1 0.2628
247 3 1.51 0.9350 1 2 2 1.7633
248 2 2.04 0.6159 2 1 1 3.9629
249 4 1.27 1.3051 1 2 2 0.2807
250 4 2.65 1.3502 2 2 2 0.6206
251 2 2.06 0.6905 2 1 1 1.5908
252 4 1.67 1.3953 2 2 1 1.0128
253 1 2.93 0.3210 2 1 2 1.0582
254 3 1.68 1.0860 1 2 2 1.8631
255 2 1.29 0.5842 2 1 2 0.3404
256 2 2.48 0.7723 2 1 1 3.1804
257 3 1.48 1.0870 1 2 2 0.2423
258 2 0.73 0.7321 1 1 2 0.2475
259 3 2.25 1.0057 2 2 2 0.0047
260 1 0.87 0.4142 1 1 2 0.0682
261 2 2.57 0.6835 2 1 1 0.2329
262 3 2.29 1.0043 2 2 2 0.2232
263 3 1.88 0.8945 1 2 2 0.2539
264 1 0.20 0.3023 1 1 1 0.2431
265 3 1.11 0.9910 2 2 2 0.2886
266 2 1.95 0.7670 1 1 2 0.3326
267 2 1.54 0.5976 2 1 2 0.2385
268 1 2.31 0.2926 1 1 2 0.4444
269 1 2.02 0.3300 2 1 1 0.2894
270 4 1.79 1.4596 2 2 2 0.2456
271 2 2.65 0.6205 2 1 2 0.3310
272 2 2.73 0.6099 2 1 2 0.3328
273 2 1.75 0.6628 1 1 2 0.3347
274 2 2.46 0.7811 1 1 1 0.3047
275 2 1.65 0.7820 1 1 1 0.3881
276 4 0.49 1.3514 2 2 2 0.7480
277 4 2.49 1.4666 2 2 1 0.3250
278 3 1.57 1.0066 1 2 2 0.2869
279 2 3.03 0.5818 2 1 1 0.3069
280 3 3.63 0.9482 2 2 2 0.2540
281 3 2.99 0.9615 2 2 2 0.4853
282 4 1.85 1.3578 1 2 2 0.3753
283 4 1.99 1.4022 1 2 2 0.2712
284 1 1.43 0.2934 1 1 2 0.0998
285 3 2.21 0.9947 1 2 1 3.0874
286 1 1.25 0.2947 1 1 2 1.5450
287 1 0.52 0.3146 2 1 1 0.7934
288 4 2.02 1.4890 1 2 2 2.8005
289 3 1.89 1.0169 1 2 2 0.9658
290 3 0.55 1.1317 2 2 2 0.3419
291 1 1.57 0.3119 1 1 2 0.4391
292 2 2.26 0.7508 1 1 1 0.2930
293 3 1.10 0.9355 2 2 1 0.2803
294 4 1.85 1.3875 1 2 2 0.3483
295 1 1.53 0.2023 2 1 2 0.1894
296 4 0.89 1.4668 1 2 2 0.3177
297 4 1.26 1.3442 2 2 2 0.2803
298 1 2.45 0.3571 1 1 2 1.1083
299 3 2.10 0.8869 1 2 2 2.8309
300 4 2.40 1.5076 2 2 1 0.3068
301 3 3.02 1.0854 1 2 2 0.4527
302 3 2.57 1.1428 2 2 1 0.2979
303 2 1.62 0.7936 1 1 2 0.0932
304 3 1.01 1.1203 1 2 2 0.3287
305 2 2.68 0.6820 1 1 2 0.0362
306 3 1.76 0.9841 2 2 2 0.1048
307 3 2.75 1.0975 1 2 2 0.9081
308 3 1.91 1.0578 2 2 1 0.2551
309 4 2.71 1.3013 2 2 2 0.2763
310 4 1.40 1.4148 1 2 2 0.3203
311 1 1.80 0.3177 2 1 2 0.5390
312 3 1.22 1.0267 2 2 1 0.2865
313 1 2.35 0.2671 2 1 2 0.4168
314 3 0.58 1.1624 2 2 1 0.4472
315 3 1.70 0.9169 1 2 2 0.3805
316 1 2.40 0.3790 2 1 1 0.3244
317 1 3.03 0.3473 2 1 2 0.2311
318 2 1.86 0.8093 2 1 2 0.3011
319 4 1.80 1.3858 1 2 2 0.7685
320 2 2.30 0.6727 2 1 1 0.3046
321 1 1.67 0.1766 1 1 2 0.0999
322 4 1.36 1.4291 1 2 2 0.3033
323 4 2.31 1.2955 2 2 2 0.3707
324 4 0.29 1.3629 1 2 2 0.3632
325 1 2.72 0.3872 1 1 2 0.3957
326 3 1.17 1.0777 2 2 2 0.3389
327 2 1.90 0.6453 1 1 2 0.8050
328 1 1.52 0.2988 1 1 1 0.3096
329 4 0.57 1.4767 2 2 2 0.6311
330 4 2.67 1.4748 1 2 2 0.3490
331 1 2.54 0.3829 2 1 1 0.5101
332 2 2.76 0.6158 2 1 2 2.2085
333 1 1.89 0.3212 2 1 2 0.5436
334 2 2.21 0.6988 1 1 2 0.4716
335 4 2.28 1.3931 2 2 1 0.3560
336 4 2.14 1.3157 2 2 2 0.0451
337 1 1.89 0.2987 1 1 2 0.5548
338 1 2.38 0.2745 2 1 2 0.3398
339 1 1.71 0.2132 1 1 2 0.4457
340 1 1.98 0.3373 2 1 2 0.2031
341 2 1.90 0.5988 2 1 2 0.6984
342 3 1.72 1.1195 2 2 2 1.7095
343 3 0.58 1.0240 2 2 2 0.6229
344 4 2.24 1.3698 2 2 1 0.3093
345 2 1.51 0.6381 2 1 2 0.4720
346 1 1.99 0.2656 2 1 2 2.5883
347 2 1.82 0.7845 1 1 1 0.9066
348 3 1.67 0.8981 1 2 1 0.9575
349 3 2.33 1.1284 2 2 1 0.3503
350 1 2.48 0.1957 1 1 2 0.6396
351 2 2.25 0.6668 1 1 2 1.1537
352 2 1.11 0.5499 1 1 1 0.3465
353 1 1.43 0.2305 1 1 2 0.7236
354 1 2.12 0.3369 2 1 2 2.6221
355 2 1.95 0.6287 1 1 1 2.4269
356 4 2.24 1.4088 1 2 1 3.3912
357 2 0.85 0.7469 1 1 2 2.2048
358 2 1.63 0.6075 1 1 2 3.4506
359 1 2.38 0.3946 1 1 1 0.5735
360 3 2.77 1.0662 1 2 2 2.4700
361 2 1.25 0.7049 2 1 2 0.3448
362 1 1.91 0.2917 1 1 2 2.2102
363 3 1.35 1.0466 2 2 2 1.6554
364 1 2.55 0.3801 1 1 2 2.3557
365 2 0.75 0.6426 2 1 2 0.7554
366 1 1.61 0.1956 2 1 1 1.7325
367 2 1.52 0.6765 2 1 1 0.8931
368 3 2.86 0.8874 1 2 2 0.2979
369 4 1.84 1.3275 1 2 2 0.2993
370 2 1.21 0.6200 1 1 2 0.2546
371 2 0.97 0.7164 1 1 2 0.3239
372 2 3.13 0.6437 1 1 2 0.0708
373 4 0.20 1.5134 2 2 2 0.4594
374 3 1.99 0.9419 1 2 1 0.7040
375 2 2.12 0.7384 2 1 1 0.4366
376 1 1.24 0.3545 1 1 2 0.3476
377 1 1.51 0.4427 2 1 1 0.6900
378 4 2.06 1.3779 1 2 2 0.2216
379 2 0.70 0.7991 2 1 2 0.2203
380 1 2.49 0.2936 2 1 2 0.3392
381 3 0.72 1.0300 1 2 1 0.2771
382 1 1.90 0.2041 1 1 1 0.2489
383 3 1.60 1.1404 1 2 1 0.2540
384 1 2.95 0.2980 1 1 1 0.2355
385 3 2.88 1.0116 2 2 2 0.2416
386 1 2.87 0.4337 1 1 1 0.1829
387 3 1.47 1.0667 1 2 1 0.2630
388 1 2.05 0.3400 2 1 2 0.5797
389 1 1.90 0.3038 2 1 2 0.3073
390 1 2.79 0.3211 1 1 2 0.3427
391 2 1.29 0.6731 2 1 1 1.4000
392 1 1.28 0.3991 2 1 2 0.2785
393 4 1.92 1.3410 2 2 2 0.2985
394 4 2.53 1.3776 2 2 2 0.5976
395 4 2.10 1.3896 1 2 1 0.7166
396 2 1.94 0.6111 1 1 1 0.2631
397 3 2.68 1.1065 2 2 1 0.3797
398 4 1.54 1.4399 1 2 2 0.3158
399 3 1.65 0.9156 1 2 2 0.5583
400 2 2.81 0.6586 2 1 2 0.3034
401 3 1.61 0.9867 2 2 2 0.3881
402 2 2.36 0.6867 1 1 2 0.9320
403 3 3.03 1.1195 2 2 2 0.2934
404 2 2.87 0.6980 1 1 1 0.3048
405 1 2.13 0.3784 2 1 1 0.2680
406 4 0.96 1.3636 2 2 2 0.3607
407 1 3.06 0.3526 2 1 2 0.3773
408 1 1.66 0.3101 2 1 2 0.9451
409 1 1.99 0.2737 1 1 2 0.3699
410 4 2.16 1.4437 2 2 2 0.7864
411 1 2.01 0.2141 1 1 2 4.1943
412 3 1.10 1.1089 2 2 2 0.2871
413 1 2.39 0.3219 1 1 2 0.4272
414 3 1.75 1.1413 2 2 2 0.3371
415 3 1.22 0.9695 2 2 1 0.3150
416 2 0.20 0.7060 2 1 2 0.1014
417 1 1.29 0.3541 1 1 2 0.1873
418 2 1.76 0.6131 1 1 2 0.0570
419 4 2.92 1.4418 1 2 2 0.2065
420 3 1.85 0.9715 2 2 1 0.0444
421 1 0.70 0.3711 2 1 2 0.3460
422 3 2.09 1.0885 1 2 2 2.8899
423 2 2.71 0.6869 1 1 2 0.3000
424 3 2.62 0.9856 2 2 2 0.2952
425 2 1.98 0.6690 1 1 1 0.2426
426 1 2.11 0.2623 1 1 1 0.0318
427 4 1.69 1.4037 2 2 1 1.8539
428 4 1.12 1.4342 1 2 2 0.3062
429 3 3.08 1.0859 1 2 2 0.2775
430 1 1.68 0.3576 2 1 2 0.2093
431 1 2.70 0.3509 2 1 1 0.3121
432 1 2.38 0.1613 1 1 2 0.4187
433 3 1.14 1.0006 1 2 2 0.2893
434 2 1.50 0.6326 2 1 2 1.1252
435 1 3.07 0.1514 2 1 2 0.3192
436 2 2.88 0.8158 2 1 1 0.5059
437 1 2.15 0.2376 2 1 2 1.7330
438 4 2.14 1.3126 1 2 2 0.4138
439 4 2.29 1.2636 2 2 2 0.3565
440 1 2.91 0.3345 2 1 2 1.2537
441 1 1.45 0.2769 2 1 2 0.6742
442 3 2.19 1.0708 1 2 2 1.3987
443 1 2.96 0.3155 1 1 1 0.7329
444 1 1.72 0.3477 2 1 1 0.3267
445 3 1.41 1.0376 2 2 2 0.2885
446 1 2.05 0.4041 1 1 2 0.4527
447 4 2.30 1.4760 2 2 2 0.2897
448 4 2.61 1.4437 2 2 1 0.4777
449 1 1.80 0.3080 1 1 2 0.1215
450 4 2.02 1.4231 1 2 2 0.3082
451 4 1.01 1.5361 1 2 2 0.1014
452 3 1.33 0.9942 1 2 2 0.0248
453 2 1.67 0.5153 2 1 1 0.1511
454 4 1.51 1.4522 2 2 1 0.1125
455 1 2.21 0.3055 2 1 2 0.3171
456 3 2.15 1.0756 2 2 2 0.2460
457 2 1.56 0.6255 2 1 2 0.2512
458 3 1.51 1.0135 2 2 1 0.7605
459 4 2.99 1.2895 1 2 2 0.2968
460 3 2.34 1.0168 1 2 2 0.0200
461 1 2.14 0.3556 1 1 1 0.3070
462 4 1.90 1.3338 1 2 1 0.3023
463 1 1.14 0.3149 2 1 2 0.3216
464 2 1.32 0.6466 2 1 1 0.3481
465 3 0.60 0.9946 2 2 2 0.1579
466 1 1.61 0.3607 1 1 2 0.3109
467 4 1.20 1.3894 2 2 1 1.2655
468 4 1.09 1.5133 2 2 2 0.3333
469 4 2.25 1.3526 1 2 2 1.0313
470 2 2.83 0.6349 1 1 2 0.8447
471 1 1.89 0.3469 1 1 2 0.4116
472 2 0.73 0.8078 1 1 1 0.6641
473 1 1.77 0.3536 2 1 1 0.2284
474 1 1.84 0.2751 1 1 2 0.2585
475 4 3.85 1.3632 2 2 2 0.2232
476 2 2.12 0.6749 2 1 2 0.3098
477 3 1.78 1.1250 1 2 1 0.2722
478 4 2.01 1.4059 2 2 2 0.4132
479 1 1.21 0.3112 1 1 2 0.3797
480 4 2.09 1.4796 2 2 2 0.0435
481 2 0.97 0.6969 2 1 2 0.6732
482 4 2.33 1.4356 1 2 2 0.3733
483 4 1.15 1.4260 2 2 1 0.2860
484 1 1.82 0.2465 1 1 2 1.4899
485 4 0.76 1.3332 1 2 2 0.2048
486 3 2.34 0.8418 2 2 1 0.1738
487 4 1.95 1.4170 1 2 2 0.2531
488 2 2.46 0.7122 1 1 2 0.2665
489 1 1.68 0.1837 1 1 2 0.2870
490 3 1.90 1.1569 1 2 2 0.2910
491 4 2.27 1.3964 1 2 2 0.2789
492 3 1.30 1.1009 1 2 2 0.3391
493 2 1.15 0.7061 2 1 2 0.2609
494 1 0.69 0.1626 2 1 2 0.3378
495 4 1.33 1.3978 2 2 2 1.1556
496 1 3.26 0.2446 2 1 2 0.2841
497 4 2.46 1.4183 2 2 2 0.2559
498 4 1.16 1.3504 2 2 1 0.3176
499 3 0.85 1.0236 1 2 2 0.1779
500 1 2.65 0.2477 2 1 2 0.2562
501 3 1.98 1.0297 2 3 2 0.5683
502 2 1.61 0.6429 2 3 2 0.9336
503 3 1.56 0.9553 1 3 1 1.2801
504 2 0.83 0.7657 1 3 2 2.5287
505 3 1.27 0.9856 2 3 1 0.6099
506 3 2.56 1.0727 1 3 1 2.0946
507 2 1.93 0.6742 2 3 2 0.7118
508 2 0.28 0.7445 2 3 1 1.5933
509 3 2.16 1.1799 1 3 2 0.8549
510 3 1.55 0.9866 1 3 2 1.3232
511 3 2.29 0.9998 2 3 2 0.5081
512 3 1.71 1.0969 1 3 1 0.7345
513 2 2.62 0.6511 2 3 2 1.9995
514 3 0.71 1.0878 2 3 1 0.7886
515 3 2.15 1.0332 1 3 1 0.9236
516 3 1.23 1.1184 1 3 1 0.8529
517 2 2.08 0.7147 2 3 2 0.6729
518 3 1.60 1.0443 2 3 1 0.8447
519 3 0.89 0.9779 1 3 1 0.4248
520 3 1.75 1.1055 2 3 1 0.6226
521 2 2.38 0.6466 1 3 1 0.3641
522 2 0.97 0.6632 1 3 1 0.7081
523 2 1.20 0.6720 2 3 1 0.7504
524 2 2.07 0.6514 2 3 1 0.3184
525 3 1.56 0.9946 2 3 2 0.2722
526 2 1.53 0.5421 2 3 2 0.0921
527 3 1.88 0.9241 1 3 2 0.3110
528 3 2.28 1.0855 2 3 2 0.3208
529 3 1.97 1.0016 2 3 2 0.4106
530 3 1.75 1.0629 1 3 2 0.8726
531 3 2.26 1.1253 2 3 2 0.1238
532 2 1.55 0.6765 1 3 2 0.4619
533 2 1.96 0.6827 1 3 2 0.8149
534 3 1.32 0.9211 2 3 1 1.7031
535 2 2.09 0.5484 2 3 2 0.3287
536 3 2.52 1.0535 2 3 1 0.2498
537 2 3.29 0.7804 2 3 2 0.2784
538 2 1.72 0.6455 2 3 2 0.7616
539 3 2.13 1.0685 2 3 2 3.5774
540 3 2.38 0.8761 2 3 2 0.7267
541 3 1.54 0.8637 2 3 2 0.5115
542 3 2.11 1.1184 1 3 2 2.5053
543 2 1.90 0.6527 1 3 1 0.2980
544 2 1.14 0.7220 1 3 2 0.2765
545 2 1.60 0.6932 2 3 2 0.2478
546 2 1.34 0.5800 1 3 1 0.2764
547 3 2.34 0.9760 1 3 1 0.3997
548 2 1.83 0.5907 1 3 1 0.0780
549 2 0.91 0.6073 1 3 1 0.9454
550 2 2.46 0.6278 2 3 1 0.4335
551 3 2.21 1.0277 1 3 2 0.3267
552 2 2.08 0.8721 2 3 2 0.6079
553 3 2.77 0.9600 2 3 1 0.1902
554 3 2.45 0.9318 1 3 2 0.2455
555 2 1.70 0.6957 1 3 2 0.2582
556 2 2.18 0.7763 1 3 1 0.2226
557 2 0.85 0.7391 2 3 2 0.7966
558 2 1.83 0.6448 1 3 2 0.9788
559 2 0.75 0.6653 1 3 1 0.4735
560 2 2.03 0.6338 1 3 2 1.7972
561 2 1.85 0.7361 1 3 2 0.7564
562 3 1.12 0.9388 2 3 2 0.4525
563 2 2.23 0.7347 2 3 2 0.6970
564 3 2.69 0.9625 1 3 1 0.3215
565 3 1.36 1.0445 2 3 1 0.9393
566 2 3.13 0.6785 1 3 3 0.6220
567 3 2.58 1.0947 1 3 2 0.4419
568 3 1.12 0.9776 1 3 2 1.5109
569 2 1.65 0.7278 2 3 1 1.0160
570 2 1.50 0.8563 1 3 2 0.6452
571 3 3.46 0.9941 1 3 4 6.2574
572 3 1.71 1.0567 1 3 1 3.3456
573 3 2.45 1.0943 2 3 1 2.4797
574 3 3.14 1.0161 1 3 1 2.5693
575 2 2.33 0.7096 1 3 2 0.7434
576 2 2.53 0.7831 2 3 2 4.6000
577 2 2.63 0.8389 2 3 2 1.9468
578 2 2.12 0.6343 1 3 2 1.1781
579 3 1.16 0.9406 1 3 1 1.0507
580 2 2.41 0.6376 1 3 4 5.2783
581 3 1.27 1.0216 1 3 2 0.3346
582 2 1.63 0.5063 2 3 2 0.3259
583 2 1.83 0.7164 1 3 2 0.1911
584 2 2.41 0.6167 2 3 1 0.0144
585 3 3.16 1.0076 1 3 2 0.2303
586 2 1.73 0.6055 1 3 1 0.4355
587 2 3.09 0.7464 2 3 2 0.3749
588 2 2.16 0.6176 1 3 2 1.0149
589 2 1.69 0.6952 2 3 2 0.6760
590 3 2.49 0.9545 2 3 2 0.5350
591 3 2.20 1.0301 1 3 2 0.5601
592 3 1.38 1.0222 2 3 2 0.8798
593 3 1.13 0.9757 2 3 2 0.8985
594 3 2.81 1.0546 1 3 2 1.4448
595 2 2.59 0.7434 2 3 2 0.8483
596 2 2.76 0.5945 1 3 2 1.7964
597 3 1.40 1.0474 2 3 2 1.0259
598 3 1.39 0.9501 2 3 2 0.7191
599 2 2.35 0.6805 2 3 2 0.4008
600 3 1.97 1.1531 2 3 2 0.7592
