# Supplementary material for: The effect of training methodology on knowledge representation in categorization
Source: PLoS One. 2017 Aug 28;12(8):e0183904. doi: 10.1371/journal.pone.0183904 (PMC5573135; doi:10.1371/journal.pone.0183904)
Supplement: S1 File — This file contains the raw data from the experiments reported in this manuscript. (ZIP) [file pone.0183904.s001.zip › raw_data/Exp1/YES-NO/rb_xfer_concept_feedback_2_cond_1_sub_15.dat]

  1 2 2.40 0.6767 2 1 3 2.1222
  2 2 1.96 0.6827 2 1 3 1.3226
  3 3 2.52 1.0535 2 2 3 1.4035
  4 2 1.14 0.7220 2 1 3 1.2331
  5 3 1.78 1.1250 2 2 3 1.5017
  6 1 2.10 0.1963 1 1 1 0.4390
  7 2 2.46 0.6278 2 1 2 1.7246
  8 3 1.68 1.0860 2 2 2 1.2382
  9 3 1.27 0.9856 2 2 2 1.0113
 10 3 1.76 0.9841 1 2 2 1.0493
 11 4 1.77 1.4497 2 2 1 1.3498
 12 4 0.76 1.3332 1 2 2 1.0859
 13 2 2.75 0.6966 2 1 1 1.0252
 14 3 3.46 0.9941 1 2 2 1.0152
 15 3 1.42 1.0909 2 2 1 0.4613
 16 2 1.48 0.6872 1 1 2 0.3614
 17 2 1.82 0.7845 2 1 2 1.0178
 18 3 1.98 1.0297 1 2 1 1.1840
 19 2 3.37 0.7059 1 1 2 0.9031
 20 2 0.73 0.8078 2 1 1 0.4816
 21 2 3.19 0.6619 2 1 2 0.7653
 22 2 1.69 0.6952 2 1 2 1.0136
 23 4 1.84 1.3275 2 2 1 1.1796
 24 1 2.39 0.3219 1 1 2 0.9226
 25 2 1.97 0.6233 2 1 1 0.8287
 26 2 1.11 0.7385 1 1 2 0.5061
 27 1 0.95 0.4721 2 1 1 0.5270
 28 2 1.98 0.6402 2 1 2 0.3747
 29 1 0.91 0.3186 1 1 2 0.2473
 30 4 0.80 1.4215 1 2 1 1.1085
 31 3 2.15 1.0332 1 2 2 0.8791
 32 3 0.85 1.0236 2 2 1 0.6504
 33 1 2.03 0.3642 2 1 2 0.4712
 34 1 2.11 0.2623 2 1 2 0.2197
 35 1 2.40 0.3790 2 1 2 0.8903
 36 1 1.97 0.2911 1 1 2 0.2805
 37 1 1.80 0.3204 1 1 2 0.2414
 38 3 2.99 0.9615 2 2 2 0.2793
 39 1 1.28 0.3991 1 1 2 0.4271
 40 2 2.55 0.6575 1 1 1 1.0009
 41 2 2.05 0.7549 1 1 2 0.7914
 42 1 1.57 0.3119 2 1 2 0.9509
 43 4 1.98 1.5266 2 2 2 0.9276
 44 4 1.69 1.3901 1 2 2 1.2328
 45 4 2.16 1.4437 2 2 2 1.1020
 46 4 2.09 1.4796 2 2 1 1.0805
 47 4 1.54 1.4399 1 2 1 0.7557
 48 2 2.23 0.7347 1 1 1 1.0765
 49 3 0.99 1.0989 1 2 2 1.0085
 50 2 1.90 0.6453 2 1 1 0.9429
 51 4 2.50 1.3709 2 2 2 0.8681
 52 1 1.99 0.2737 2 1 2 1.1121
 53 1 1.82 0.2465 2 1 2 0.8820
 54 4 2.40 1.5076 2 2 2 0.8294
 55 4 2.33 1.4356 2 2 2 0.5629
 56 3 3.08 1.0859 2 2 2 0.6113
 57 2 1.72 0.6455 2 1 1 0.7692
 58 4 2.16 1.5294 2 2 2 0.9374
 59 4 2.92 1.4418 2 2 2 0.5788
 60 2 1.43 0.7396 2 1 1 0.8745
 61 1 2.38 0.2745 2 1 1 1.3424
 62 3 2.29 1.0043 1 2 2 0.8395
 63 4 0.49 1.3514 1 2 2 0.9969
 64 1 1.59 0.2724 1 1 2 0.4434
 65 4 2.79 1.5124 2 2 1 0.4491
 66 2 1.28 0.6088 1 1 2 0.2782
 67 4 2.65 1.3502 1 2 1 0.3131
 68 2 2.25 0.7675 2 1 2 0.2206
 69 3 1.47 0.9698 2 2 1 0.2912
 70 3 2.60 1.1900 1 2 2 0.2789
 71 2 1.47 0.6518 1 1 2 1.1390
 72 4 2.26 1.2912 1 2 1 0.3401
 73 1 3.06 0.3526 1 1 2 0.2139
 74 1 1.52 0.2988 2 1 1 0.6446
 75 2 2.15 0.6716 2 1 1 1.3854
 76 1 3.24 0.2412 2 1 2 0.2644
 77 1 1.64 0.1826 1 1 2 0.2368
 78 2 1.90 0.6527 1 1 1 0.2668
 79 3 0.60 0.9946 2 2 2 0.2633
 80 3 2.88 1.0116 1 2 2 0.4038
 81 1 2.55 0.3801 1 1 1 0.2989
 82 3 1.75 1.1413 1 2 2 0.3501
 83 4 2.82 1.3875 1 2 2 0.4231
 84 1 1.68 0.3576 2 1 2 0.4056
 85 4 1.01 1.5361 1 2 2 0.8687
 86 1 2.38 0.1613 1 1 2 1.1609
 87 4 2.60 1.3274 1 2 2 0.5287
 88 4 1.80 1.3858 1 2 2 0.3382
 89 4 2.24 1.4088 1 2 2 0.4361
 90 1 2.38 0.3946 2 1 2 0.6977
 91 3 1.58 0.9820 2 2 2 1.0528
 92 4 1.09 1.5133 1 2 2 0.4653
 93 1 2.56 0.3672 1 1 2 2.1097
 94 3 2.16 0.9763 1 2 2 0.9326
 95 3 1.32 0.9211 2 2 2 0.5658
 96 3 1.62 1.0300 2 2 2 0.4382
 97 3 2.19 1.0708 1 2 2 0.8440
 98 4 1.81 1.5355 1 2 2 0.8968
 99 4 2.29 1.2636 1 2 2 1.0194
100 2 2.59 0.7434 1 1 2 0.8654
101 2 1.89 0.7053 2 1 2 1.2991
102 3 1.57 1.0066 2 2 1 0.9176
103 1 1.11 0.3017 1 1 1 1.1195
104 2 2.06 0.6905 1 1 2 1.3374
105 3 2.62 1.0502 2 2 1 1.8263
106 1 0.70 0.3711 1 1 1 0.9836
107 1 1.24 0.3545 2 1 1 1.2869
108 2 1.70 0.6737 1 1 1 1.3220
109 4 1.85 1.3578 2 2 1 0.8997
110 4 0.90 1.4658 2 2 1 0.3103
111 3 2.29 0.9998 2 2 2 0.6969
112 2 2.42 0.6883 2 1 2 0.2594
113 2 1.95 0.6287 2 1 2 0.3049
114 4 3.00 1.4175 2 2 2 0.2680
115 4 1.95 1.4197 2 2 2 0.2247
116 3 0.71 1.0878 2 2 2 0.4552
117 3 1.72 1.1195 1 2 2 0.0121
118 3 1.28 1.0929 2 2 2 0.7950
119 1 1.66 0.3666 1 1 3 0.1777
120 4 2.53 1.3776 1 2 1 0.5770
121 3 2.16 1.0791 2 2 2 0.3933
122 2 0.28 0.7445 1 1 2 3.0731
123 1 1.53 0.2023 2 1 1 1.2033
124 1 2.35 0.2671 1 1 2 0.3059
125 2 2.83 0.6349 1 1 2 0.0768
126 3 1.68 1.0321 2 2 1 0.6329
127 3 1.96 1.0011 1 2 2 0.3906
128 4 2.53 1.4167 2 2 2 0.2544
129 3 2.21 0.9947 1 2 1 1.0596
130 2 3.03 0.5818 2 1 1 1.2721
131 1 2.96 0.3155 1 1 1 0.6196
132 4 0.50 1.3852 2 2 2 0.9301
133 1 1.71 0.2132 1 1 1 0.8675
134 4 2.01 1.4059 1 2 1 0.9756
135 4 1.92 1.3279 2 2 1 0.7594
136 1 1.62 0.3228 2 1 1 1.2484
137 4 1.74 1.4487 2 2 1 0.7165
138 4 2.02 1.4231 2 2 1 0.4228
139 2 1.84 0.6850 1 1 2 0.3092
140 4 1.36 1.4291 2 2 1 0.3365
141 2 1.95 0.7221 1 1 1 0.4822
142 4 1.31 1.5355 2 2 1 0.5259
143 2 1.65 0.7278 1 1 2 0.4562
144 1 2.87 0.4337 1 1 1 0.2693
145 4 1.51 1.4660 2 2 1 0.4979
146 4 2.02 1.4890 2 2 2 0.2768
147 1 2.35 0.2813 1 1 1 0.2965
148 1 2.49 0.2936 2 1 2 0.1479
149 2 1.70 0.6957 2 1 1 0.1732
150 2 1.65 0.7820 2 1 1 0.2618
151 3 1.55 0.9866 2 2 1 0.7684
152 3 1.50 0.9528 2 2 2 0.8485
153 4 1.30 1.3643 2 2 1 0.4771
154 4 1.84 1.4883 1 2 1 0.1124
155 4 0.96 1.3636 2 2 1 0.4034
156 2 2.12 0.6749 1 1 2 0.1225
157 4 1.16 1.3504 2 2 1 0.8534
158 3 2.31 0.9612 1 2 2 0.3943
159 3 2.12 0.9780 2 2 1 0.2410
160 3 1.88 1.0319 1 2 1 0.8392
161 3 3.05 1.0371 2 2 1 1.0844
162 2 2.67 0.6730 1 1 2 0.6875
163 1 1.80 0.3080 1 1 2 0.2612
164 1 1.61 0.1956 2 1 1 0.3358
165 3 2.16 1.1799 2 2 1 0.4013
166 4 2.64 1.5394 1 2 2 0.3366
167 2 1.74 0.7121 2 1 1 0.5702
168 2 1.63 0.5063 1 1 1 0.2826
169 4 2.26 1.3531 1 2 1 0.2624
170 2 1.89 0.6094 1 1 1 0.2351
171 4 1.11 1.3364 1 2 1 0.4330
172 3 3.14 1.0475 2 2 1 0.8147
173 1 1.29 0.3541 2 1 1 0.2847
174 1 2.86 0.2775 1 1 1 0.3205
175 3 1.54 0.8637 1 2 1 0.0592
176 2 1.83 0.5907 2 1 2 0.2803
177 4 2.06 1.3779 1 2 2 0.2843
178 1 1.45 0.2769 2 1 1 0.2880
179 4 1.99 1.4022 1 2 2 0.1640
180 4 3.09 1.3473 2 2 1 0.1567
181 1 2.54 0.3829 1 1 1 0.1741
182 3 1.87 0.9686 2 2 1 0.2786
183 2 1.32 0.6466 1 1 1 0.3946
184 2 1.20 0.6720 2 1 1 0.2976
185 3 2.10 0.8869 1 2 1 0.1487
186 2 0.85 0.7469 2 1 2 1.7821
187 1 1.51 0.4427 1 1 2 0.1486
188 3 1.61 0.9867 1 2 1 0.1498
189 4 2.27 1.4064 1 2 1 0.1993
190 2 1.93 0.6742 1 1 2 0.1904
191 3 2.58 0.9897 1 2 2 0.1743
192 2 3.13 0.6437 1 1 1 0.1909
193 4 1.42 1.5420 2 2 1 0.1590
194 4 2.67 1.4748 2 2 1 0.0243
195 2 2.72 0.6993 1 1 1 0.1348
196 3 1.85 1.0000 1 2 2 0.1849
197 3 1.75 0.9555 1 2 1 0.2410
198 2 2.07 0.6514 1 1 1 0.0467
199 1 2.65 0.2477 2 1 2 0.1003
200 1 1.60 0.2051 1 1 2 0.0314
201 4 0.89 1.4668 1 2 2 0.0448
202 1 2.05 0.3400 1 1 2 0.0103
203 2 1.84 0.7034 1 1 2 0.2492
204 2 2.32 0.8994 1 1 1 0.0064
205 2 1.34 0.5800 2 1 1 0.0376
206 2 2.29 0.7752 1 1 1 0.0597
207 2 1.90 0.5988 2 1 2 0.2091
208 1 2.24 0.2099 2 1 2 0.9046
209 4 1.89 1.4029 1 2 2 0.8674
210 4 0.72 1.3434 2 2 2 1.7273
211 1 2.12 0.3369 2 1 2 0.6087
212 3 1.14 1.0006 1 2 2 0.4557
213 1 3.07 0.1514 2 1 2 0.3407
214 1 2.64 0.3488 1 1 2 0.2865
215 2 1.98 0.6690 2 1 2 0.6744
216 4 1.20 1.3894 2 2 2 0.2546
217 3 2.58 0.9485 2 2 2 0.1479
218 2 2.25 0.7893 2 1 1 0.9890
219 1 1.89 0.3469 1 1 1 0.5405
220 1 2.05 0.4041 2 1 2 0.9741
221 3 0.72 1.0300 2 2 2 0.7422
222 3 2.19 1.0319 2 2 2 0.2876
223 2 0.70 0.7991 2 1 2 1.1634
224 3 1.34 1.1219 1 2 2 0.8438
225 2 1.21 0.6200 2 1 2 1.1847
226 2 1.94 0.6684 2 1 2 0.7677
227 1 2.79 0.3211 1 1 2 0.9049
228 4 1.37 1.3572 1 2 2 0.1385
229 1 1.72 0.3477 2 1 1 0.1326
230 3 2.45 0.9318 1 2 1 0.0225
231 1 1.90 0.3038 1 1 2 0.0613
232 1 1.66 0.3249 2 1 1 0.2261
233 1 0.82 0.3098 2 1 2 0.0484
234 1 2.84 0.2537 2 1 1 0.0380
235 1 0.69 0.1626 1 1 2 0.0279
236 3 1.21 1.0113 1 2 1 0.3298
237 1 1.98 0.3373 1 1 2 0.1957
238 4 1.99 1.2965 1 2 1 0.1790
239 1 2.31 0.2926 2 1 1 0.0748
240 2 1.76 0.6131 1 1 1 0.1433
241 2 3.08 0.7375 1 1 2 0.0408
242 1 1.77 0.3536 2 1 2 0.0708
243 2 0.24 0.7894 1 1 2 0.3317
244 1 1.21 0.3112 2 1 1 0.3815
245 1 1.89 0.3212 2 1 2 0.2693
246 4 2.24 1.3698 1 2 2 0.3702
247 2 2.53 0.6370 1 1 2 0.0583
248 3 1.65 1.0098 2 2 2 0.1114
249 3 2.75 1.0975 2 2 1 0.2665
250 4 1.47 1.4461 1 2 1 0.3909
251 2 1.95 0.8272 1 1 2 1.2821
252 4 1.89 1.2922 2 2 2 0.7491
253 1 2.10 0.2831 1 1 2 0.4859
254 2 2.08 0.7147 2 1 2 0.3537
255 1 2.70 0.3509 1 1 2 0.5388
256 2 2.41 0.6376 1 1 1 0.3003
257 3 1.72 1.0099 1 2 2 1.1115
258 4 1.14 1.2842 1 2 1 0.7696
259 3 1.75 1.0629 1 2 1 1.4177
260 4 1.27 1.3051 1 2 1 0.5833
261 4 2.37 1.3651 2 2 2 0.0468
262 3 2.81 1.0546 2 2 1 0.1641
263 4 3.39 1.4912 2 2 2 0.0445
264 1 2.13 0.3784 2 1 1 0.0657
265 2 1.55 0.6765 1 1 2 0.0308
266 3 1.36 1.0445 1 2 1 0.0126
267 2 0.45 0.6283 1 1 1 0.0034
268 1 2.48 0.1957 2 1 2 0.2271
269 3 1.13 0.9757 1 2 1 0.0250
270 2 2.73 0.6099 2 1 2 0.1596
271 1 1.61 0.3607 2 1 2 0.0244
272 1 2.51 0.2257 1 1 1 0.1037
273 3 1.23 1.1184 2 2 1 0.0590
274 1 2.91 0.3345 1 1 2 0.1764
275 3 2.24 1.0724 1 2 2 0.0090
276 2 1.94 0.6111 2 1 2 0.1763
277 2 0.85 0.7391 2 1 1 0.0411
278 4 2.49 1.4666 2 2 2 0.7033
279 3 1.41 1.0376 2 2 2 0.0502
280 1 1.25 0.2947 2 1 2 0.1515
281 3 2.41 1.0063 1 2 2 0.1205
282 4 2.78 1.4177 2 2 2 1.1396
283 3 1.56 0.9553 1 2 2 0.9566
284 4 1.94 1.3933 1 2 2 0.7654
285 4 2.31 1.2955 2 2 1 0.5813
286 1 0.79 0.3786 1 1 2 0.3330
287 3 1.10 0.9355 1 2 1 0.2228
288 2 1.73 0.6055 2 1 2 0.2372
289 4 1.51 1.4522 1 2 2 0.6192
290 4 1.63 1.4234 2 2 2 0.3855
291 1 1.91 0.2917 2 1 2 0.3612
292 4 1.79 1.4596 1 2 1 0.5136
293 4 2.73 1.2989 2 2 2 0.3641
294 1 1.00 0.1900 1 1 1 0.4205
295 4 2.27 1.5019 1 2 1 0.3149
296 3 1.11 0.9910 2 2 1 0.7014
297 2 1.38 0.6372 1 1 1 0.4244
298 2 2.68 0.6820 1 1 1 0.5667
299 3 2.26 1.1253 1 2 1 0.6950
300 2 1.66 0.6738 2 1 1 0.3458
301 2 1.53 0.5421 2 1 2 1.0804
302 1 1.43 0.2934 2 1 2 0.8915
303 3 1.57 1.0262 2 2 2 0.5510
304 1 2.37 0.3204 1 1 2 1.7360
305 1 2.63 0.3301 1 1 2 0.5845
306 2 2.69 0.6426 2 1 2 0.6722
307 3 1.88 0.9241 1 2 2 2.9645
308 3 0.67 0.9620 2 2 2 2.5707
309 2 2.65 0.6205 2 1 2 2.9136
310 3 1.71 1.0567 1 2 2 2.3859
311 1 2.72 0.3872 2 1 1 2.1439
312 4 1.49 1.3739 2 2 1 0.4644
313 2 1.11 0.5499 2 1 1 0.8126
314 3 1.88 0.8945 1 2 1 0.6829
315 4 2.54 1.3869 2 2 2 2.3344
316 1 1.77 0.2283 2 1 2 0.4226
317 3 1.12 0.9388 1 2 2 0.3570
318 3 2.68 1.1065 1 2 1 0.2220
319 4 1.92 1.3410 1 2 1 0.2847
320 1 2.01 0.2141 2 1 1 0.2006
321 2 0.20 0.7537 2 1 2 0.4960
322 3 1.30 1.1009 2 2 2 0.2267
323 2 2.33 0.7096 1 1 2 0.2807
324 4 2.22 1.4124 2 2 2 0.6207
325 4 0.20 1.5134 1 2 2 0.5548
326 4 0.29 1.3629 1 2 2 0.2599
327 1 2.65 0.3121 1 1 1 0.2010
328 2 2.30 0.6727 1 1 1 0.2484
329 3 2.69 0.9625 2 2 1 0.5974
330 4 1.56 1.4828 2 2 1 0.7643
331 4 3.85 1.3632 1 2 1 0.6364
332 3 1.90 1.1569 2 2 2 0.5220
333 2 2.98 0.6052 2 1 2 0.4843
334 3 1.10 1.1089 2 2 1 0.5600
335 1 2.95 0.2980 1 1 2 0.2251
336 2 1.78 0.7397 1 1 2 0.2637
337 4 1.85 1.3875 2 2 2 0.9882
338 1 3.12 0.2976 2 1 1 0.5157
339 4 1.69 1.4037 2 2 2 0.4698
340 4 1.15 1.4260 2 2 2 0.0179
341 1 0.96 0.3685 1 1 2 2.5690
342 2 2.04 0.6159 1 1 2 0.2397
343 3 2.34 0.9760 1 2 1 3.0135
344 1 2.00 0.3362 1 1 2 0.6738
345 4 0.57 1.4767 1 2 2 0.3980
346 1 2.45 0.3571 1 1 2 0.3332
347 4 1.27 1.2794 1 2 2 0.3749
348 4 2.99 1.2895 1 2 1 0.2234
349 1 0.55 0.3363 2 1 1 0.2221
350 2 1.00 0.7013 2 1 1 0.2604
351 4 2.38 1.3801 2 2 1 0.1845
352 3 3.63 0.9482 1 2 1 0.3044
353 3 1.40 1.0474 1 2 1 0.4440
354 4 1.33 1.3978 2 2 1 0.4249
355 2 2.46 0.7811 1 1 1 0.3992
356 3 3.16 1.0076 2 2 1 0.2862
357 3 0.58 1.1624 1 2 1 0.3221
358 4 1.55 1.5706 2 2 1 0.3007
359 2 1.51 0.6381 2 1 2 0.4638
360 4 1.49 1.3250 2 2 1 0.2039
361 3 1.16 0.9406 1 2 1 0.2195
362 2 2.48 0.7723 2 1 1 0.2660
363 2 2.46 0.7122 2 1 1 0.6145
364 2 1.62 0.7936 1 1 2 0.8449
365 4 2.32 1.4923 1 2 1 0.9854
366 4 2.28 1.3931 2 2 1 0.3849
367 4 2.36 1.2798 1 2 1 0.2645
368 3 1.77 1.0688 1 2 1 0.4131
369 2 2.87 0.6980 1 1 1 0.2915
370 2 2.21 0.6988 2 1 1 0.3274
371 3 2.13 1.0685 2 2 1 0.2571
372 2 1.60 0.6308 2 1 1 0.2303
373 4 1.12 1.4342 1 2 1 0.3723
374 3 1.31 1.1449 2 2 1 0.1165
375 3 1.12 0.9776 1 2 1 0.0074
376 1 3.03 0.3473 1 1 1 0.0707
377 2 2.15 0.6422 1 1 1 0.1234
378 3 0.85 0.9204 2 2 1 0.2623
379 1 2.21 0.3055 2 1 1 0.2508
380 1 1.70 0.3889 1 1 1 0.1199
381 2 1.61 0.6429 1 1 1 0.0346
382 4 1.88 1.3020 2 2 1 0.0967
383 2 2.16 0.6176 2 1 1 0.1801
384 4 1.95 1.4170 1 2 1 0.0278
385 3 1.69 1.1018 2 2 1 0.1940
386 4 1.09 1.3378 1 2 1 0.2332
387 2 0.91 0.6073 1 1 1 0.1991
388 2 1.57 0.6980 2 1 1 0.2305
389 4 2.10 1.3896 1 2 1 0.0842
390 1 0.20 0.3023 1 1 1 0.7844
391 1 1.31 0.3257 2 1 1 0.3117
392 3 1.33 0.9942 2 2 1 0.3061
393 3 1.22 1.0267 2 2 2 0.7896
394 2 2.31 0.6637 1 1 2 0.5569
395 3 2.56 1.0727 2 2 1 0.4938
396 1 1.88 0.2514 2 1 2 2.3128
397 4 2.61 1.4437 2 2 1 0.1058
398 1 2.06 0.5073 1 1 2 0.3731
399 1 1.99 0.2656 1 1 2 1.0217
400 1 3.26 0.2446 2 1 1 0.5636
401 3 1.38 1.0222 1 2 2 1.5509
402 1 1.14 0.3149 2 1 2 1.3511
403 3 1.89 1.0169 2 2 2 1.1513
404 2 1.83 0.7164 2 1 1 1.2238
405 2 2.88 0.8158 1 1 1 1.0295
406 4 2.34 1.3909 2 2 2 1.2109
407 4 1.88 1.5007 1 2 2 1.3524
408 4 2.14 1.3157 1 2 2 1.7609
409 2 1.67 0.5153 2 1 1 1.3685
410 4 2.25 1.3526 1 2 1 0.9679
411 3 1.95 1.0594 1 2 2 0.9519
412 3 1.35 1.0466 2 2 2 1.3365
413 1 1.89 0.2987 2 1 1 1.1694
414 1 0.52 0.3146 1 1 2 0.2494
415 4 2.46 1.4183 1 2 1 0.5506
416 4 2.62 1.3164 2 2 2 1.9757
417 4 1.90 1.3338 2 2 2 1.4946
418 2 2.71 0.6869 2 1 1 1.3127
419 2 1.25 0.7049 1 1 2 0.8187
420 1 2.93 0.3210 1 1 1 1.1689
421 3 1.48 1.0870 2 2 2 0.6326
422 2 1.85 0.5334 2 1 1 0.9821
423 3 1.65 0.9156 1 2 1 1.3654
424 1 2.19 0.2508 2 1 1 1.1329
425 3 2.11 1.1184 1 2 1 2.2142
426 3 2.15 1.0756 1 2 1 0.9470
427 1 0.98 0.2099 2 1 1 1.1397
428 3 1.56 0.9946 2 2 1 0.5568
429 2 1.29 0.6731 1 1 2 0.9979
430 1 0.47 0.2982 1 1 2 0.9564
431 2 0.75 0.6653 1 1 2 0.3011
432 4 2.30 1.4760 2 2 1 0.9763
433 1 0.87 0.4142 1 1 1 0.8161
434 1 1.66 0.3101 1 1 1 0.6623
435 3 1.70 0.9169 2 2 1 0.9065
436 3 2.38 0.8761 2 2 1 0.4214
437 4 1.83 1.4592 1 2 2 0.2197
438 4 2.10 1.3932 1 2 1 0.6742
439 3 3.78 1.1189 1 2 2 0.5505
440 4 2.27 1.3964 2 2 2 0.5515
441 2 2.53 0.7831 1 1 2 0.5364
442 1 0.85 0.3814 2 1 2 0.1938
443 2 0.20 0.7060 1 1 2 0.5854
444 3 3.02 1.0854 1 2 2 0.7210
445 1 1.21 0.3540 2 1 2 0.2351
446 3 1.82 1.0618 1 2 2 0.2969
447 3 1.17 1.0777 2 2 2 0.2763
448 1 1.68 0.1837 2 1 2 0.0647
449 3 2.77 1.0662 2 2 2 1.6936
450 2 2.64 0.6588 1 1 2 0.9281
451 3 2.41 0.9376 1 2 2 0.3520
452 1 1.80 0.3177 2 1 2 0.7853
453 3 1.93 1.0377 1 2 2 0.7605
454 2 0.97 0.6632 1 1 2 0.8807
455 2 1.86 0.8093 1 1 1 1.8200
456 1 1.09 0.2352 2 1 2 3.6974
457 1 2.14 0.3556 2 1 1 1.1697
458 4 1.67 1.3953 1 2 2 2.7857
459 4 1.78 1.3029 1 2 1 0.7835
460 4 1.79 1.3128 2 2 2 2.1508
461 4 1.26 1.3442 1 2 1 1.1186
462 1 1.90 0.2041 2 1 2 0.8804
463 3 3.14 1.0161 1 2 1 1.7557
464 1 2.71 0.2802 2 1 1 0.9560
465 4 2.14 1.3126 2 2 1 1.2045
466 2 2.08 0.8721 2 1 1 0.8589
467 3 2.33 1.1284 2 2 2 1.4795
468 1 1.69 0.3962 2 1 2 0.8505
469 4 2.75 1.4245 1 2 1 1.4473
470 2 2.81 0.6586 2 1 1 1.2674
471 3 1.27 1.0216 1 2 1 2.5752
472 2 2.32 0.6200 1 1 2 1.1420
473 3 1.22 0.9695 2 2 2 1.7350
474 2 2.36 0.6867 2 1 1 0.9276
475 3 3.22 1.1227 2 2 2 0.6892
476 1 1.84 0.2751 2 1 1 0.3246
477 2 1.29 0.5842 2 1 2 0.2792
478 1 1.43 0.2305 2 1 2 0.9071
479 3 2.86 0.8874 2 2 2 0.5813
480 4 2.71 1.3013 2 2 1 2.3253
481 1 1.67 0.4219 1 1 2 0.2460
482 2 2.76 0.6158 2 1 1 0.3153
483 1 1.96 0.2515 1 1 2 0.2298
484 3 2.66 0.9728 1 2 1 0.4998
485 3 2.58 1.0947 1 2 2 0.0508
486 1 1.67 0.1766 1 1 2 0.0508
487 1 1.96 0.2401 1 1 2 0.0505
488 2 1.52 0.6765 2 1 1 0.6869
489 4 1.47 1.4812 1 2 2 0.0536
490 3 1.60 1.0443 1 2 2 0.0551
491 1 2.25 0.2398 1 1 2 0.0566
492 4 3.26 1.4724 1 2 1 1.2587
493 1 2.02 0.3300 1 1 2 0.9750
494 2 2.62 0.6511 1 1 2 1.8629
495 3 2.25 1.0744 1 2 1 1.1303
496 2 1.15 0.7061 1 1 1 1.3312
497 4 1.40 1.4148 2 2 2 1.2338
498 4 1.73 1.4543 1 2 1 0.7107
499 1 1.94 0.2655 1 1 2 1.1129
500 1 2.15 0.2376 1 1 1 1.2029
501 2 2.03 0.6338 2 3 2 1.2094
502 3 2.62 0.9856 1 3 1 4.3542
503 2 1.87 0.7000 2 3 1 1.0873
504 2 2.12 0.7384 1 3 1 1.6338
505 2 1.10 0.7184 2 3 2 1.5978
506 2 2.31 0.7886 2 3 2 1.7792
507 2 2.31 0.6931 1 3 1 1.9931
508 3 2.57 1.1428 1 3 2 1.7588
509 3 0.89 0.9779 1 3 2 1.5741
510 3 1.79 1.0360 1 3 2 1.7890
511 2 3.13 0.6785 2 3 2 1.7468
512 2 1.73 0.5583 1 3 1 1.4421
513 3 2.49 0.9545 1 3 2 1.0944
514 2 2.43 0.7126 2 3 2 0.7281
515 3 2.45 1.0943 1 3 2 0.5290
516 3 1.67 0.8981 2 3 1 1.1539
517 2 2.20 0.6801 2 3 2 1.3938
518 2 2.12 0.6343 1 3 1 4.2073
519 3 1.51 1.0135 1 3 2 2.2827
520 2 3.09 0.7464 2 3 2 1.1082
521 3 2.09 1.0885 1 3 2 0.8458
522 2 1.83 0.6448 2 3 2 0.7539
523 3 0.55 1.1317 1 3 1 1.1860
524 3 1.94 1.0645 2 3 2 2.0325
525 2 2.25 0.6668 2 3 2 1.3882
526 3 1.75 1.1055 1 3 1 0.8985
527 2 1.50 0.6657 1 3 1 1.2604
528 3 1.92 0.9950 1 3 1 3.0073
529 3 2.25 1.0057 1 3 1 0.6518
530 3 1.85 0.9715 1 3 1 0.5359
531 2 1.60 0.6932 1 3 1 0.3926
532 3 1.01 1.1203 1 3 1 0.7032
533 2 3.29 0.7804 1 3 2 1.4493
534 2 2.76 0.5945 2 3 2 0.9810
535 3 2.07 1.0440 2 3 2 0.8034
536 3 1.00 1.0234 2 3 1 1.2736
537 3 3.03 1.1195 2 3 1 0.5166
538 2 1.50 0.8563 1 3 1 0.5661
539 3 2.47 0.9346 1 3 1 1.1577
540 2 0.83 0.7657 2 3 2 0.5015
541 3 1.97 1.0016 2 3 1 0.6159
542 2 1.95 0.7670 2 3 1 0.4453
543 2 2.41 0.6167 1 3 1 0.6016
544 3 1.36 0.9232 2 3 1 0.7119
545 3 2.21 1.0277 1 3 1 0.6733
546 3 2.39 0.9496 2 3 2 0.9409
547 3 2.20 1.0301 1 3 2 1.5655
548 2 1.50 0.6326 1 3 1 0.7402
549 3 1.97 1.0445 1 3 1 0.7090
550 3 3.63 0.9531 1 3 2 1.0391
551 3 2.34 0.8418 2 3 2 0.9561
552 2 2.09 0.5484 1 3 2 0.9081
553 2 2.26 0.7508 1 3 2 0.6941
554 3 2.28 1.0855 1 3 1 1.1045
555 2 0.75 0.6426 2 3 2 1.0260
556 3 1.51 0.9350 2 3 1 0.6145
557 3 1.99 0.9419 2 3 1 0.6680
558 2 1.58 0.5272 1 3 2 1.0317
559 2 2.38 0.6466 1 3 2 0.7241
560 3 2.44 1.0064 2 3 1 0.6502
561 2 0.73 0.7321 2 3 2 1.3664
562 2 1.75 0.6628 2 3 2 1.6373
563 2 2.57 0.6835 2 3 2 0.7773
564 2 1.85 0.7361 2 3 2 0.8322
565 3 1.41 1.1003 2 3 2 1.2208
566 2 2.79 0.6461 1 3 1 0.8739
567 2 2.49 0.7136 1 3 1 1.2292
568 2 2.40 0.8106 1 3 1 0.8416
569 3 2.77 0.9600 1 3 1 1.5743
570 2 1.71 0.7542 2 3 1 1.1411
571 3 1.47 1.0667 2 3 2 1.4295
572 3 3.25 0.9719 2 3 2 0.8576
573 2 1.63 0.6075 1 3 2 0.6857
574 2 2.85 0.6521 1 3 2 1.1686
575 3 1.39 0.9501 2 3 2 1.0156
576 3 2.16 1.0372 2 3 2 0.5969
577 3 1.18 1.0339 2 3 2 0.7792
578 2 0.68 0.5971 1 3 2 0.4899
579 2 2.43 0.6434 2 3 2 1.1407
580 3 2.04 1.1241 2 3 1 0.7412
581 2 1.97 0.6427 1 3 1 1.1580
582 2 2.63 0.8389 2 3 2 1.3820
583 2 2.35 0.6805 1 3 2 0.5320
584 3 1.91 1.0578 2 3 2 0.9858
585 3 2.75 1.1466 2 3 2 0.6316
586 3 0.58 1.0240 1 3 2 0.7490
587 2 2.18 0.7763 2 3 1 0.3650
588 2 1.56 0.6255 2 3 1 0.3729
589 3 1.71 1.0969 1 3 2 0.8286
590 3 1.60 1.1404 1 3 2 0.5533
591 2 0.97 0.7164 1 3 2 0.4817
592 3 1.97 1.1531 1 3 2 1.1726
593 2 0.97 0.6969 1 3 1 0.6115
594 3 2.05 1.1482 2 3 2 1.8333
595 3 1.14 1.0370 2 3 1 0.3810
596 3 2.34 1.0168 2 3 2 1.1242
597 3 1.42 1.0960 2 3 2 1.7333
598 2 1.54 0.5976 2 3 1 0.7572
599 2 0.94 0.7116 2 3 1 0.9095
600 2 1.45 0.6138 1 3 2 0.4473
