# Supplementary material for: The effect of training methodology on knowledge representation in categorization
Source: PLoS One. 2017 Aug 28;12(8):e0183904. doi: 10.1371/journal.pone.0183904 (PMC5573135; doi:10.1371/journal.pone.0183904)
Supplement: S1 File — This file contains the raw data from the experiments reported in this manuscript. (ZIP) [file pone.0183904.s001.zip › raw_data/Exp1/YES-NO/rb_xfer_concept_feedback_2_cond_1_sub_2.dat]

  1 3 1.72 1.0099 1 2 1 1.5678
  2 2 1.74 0.7121 1 1 2 1.9970
  3 4 2.99 1.2895 2 2 1 1.3070
  4 1 1.68 0.1837 1 1 1 1.2933
  5 3 2.24 1.0724 1 2 1 1.0327
  6 4 2.10 1.3896 1 2 2 1.2140
  7 2 1.85 0.7361 2 1 1 2.4279
  8 3 3.05 1.0371 1 2 1 0.8729
  9 2 1.97 0.6233 1 1 1 1.1170
 10 3 2.25 1.0057 1 2 1 1.4158
 11 3 1.18 1.0339 2 2 1 1.5327
 12 2 1.90 0.5988 2 1 1 1.6379
 13 4 2.27 1.3964 2 2 1 0.9066
 14 1 1.89 0.2987 2 1 1 0.8215
 15 4 2.62 1.3164 2 2 1 0.6999
 16 2 1.97 0.6427 1 1 1 1.1427
 17 2 1.52 0.6765 2 1 1 1.3281
 18 1 0.79 0.3786 2 1 2 2.9932
 19 4 2.67 1.4748 1 2 1 1.7672
 20 4 0.89 1.4668 2 2 2 1.1746
 21 4 1.09 1.5133 2 2 2 1.0305
 22 4 1.98 1.5266 1 2 4 5.7000
 23 2 2.49 0.7136 1 1 1 1.5517
 24 3 2.57 1.1428 2 2 2 1.2481
 25 1 0.52 0.3146 2 1 2 1.1646
 26 2 2.76 0.5945 1 1 1 0.9887
 27 1 1.70 0.3889 1 1 1 1.4280
 28 3 1.95 1.0594 2 2 1 1.8249
 29 3 1.17 1.0777 1 2 1 0.9665
 30 1 1.66 0.3101 2 1 1 2.0546
 31 2 3.19 0.6619 1 1 1 0.7385
 32 2 1.45 0.6138 1 1 2 1.4121
 33 1 0.55 0.3363 2 1 1 2.5139
 34 1 2.51 0.2257 2 1 1 1.9708
 35 2 0.75 0.6653 1 1 2 1.2421
 36 2 1.29 0.5842 1 1 2 1.7833
 37 2 2.12 0.6343 2 1 2 1.8240
 38 2 1.98 0.6690 1 1 2 1.4196
 39 2 1.94 0.6111 2 1 1 0.8732
 40 4 2.60 1.3274 1 2 2 1.5894
 41 4 1.94 1.3933 2 2 1 1.0925
 42 4 1.42 1.5420 1 2 2 0.9519
 43 4 2.73 1.2989 1 2 1 0.6085
 44 3 2.04 1.1241 2 2 1 0.5277
 45 1 2.25 0.2398 2 1 1 0.8574
 46 4 1.88 1.3020 1 2 1 0.7823
 47 4 0.29 1.3629 2 2 2 1.0940
 48 2 2.06 0.6905 2 1 1 1.2252
 49 1 1.80 0.3204 2 1 1 0.9192
 50 1 1.90 0.2041 1 1 1 1.0624
 51 2 2.40 0.6767 1 1 1 0.7722
 52 2 1.56 0.6255 2 1 2 1.2045
 53 2 0.24 0.7894 1 1 1 1.0110
 54 2 2.79 0.6461 2 1 2 1.0251
 55 3 2.16 0.9763 1 2 1 0.9512
 56 1 0.98 0.2099 1 1 1 1.4559
 57 3 1.67 0.8981 2 2 1 1.4843
 58 4 2.46 1.4183 1 2 1 0.6714
 59 4 2.71 1.3013 1 2 1 0.8357
 60 3 3.63 0.9531 1 2 1 0.9934
 61 3 2.21 0.9947 1 2 1 0.7927
 62 4 0.76 1.3332 1 2 1 1.0723
 63 4 2.16 1.5294 1 2 2 1.2284
 64 4 2.33 1.4356 2 2 1 0.6416
 65 3 2.41 0.9376 2 2 1 0.8391
 66 4 2.64 1.5394 2 2 1 0.9089
 67 4 2.34 1.3909 1 2 1 1.2476
 68 1 0.85 0.3814 1 1 1 0.8681
 69 1 2.95 0.2980 2 1 1 0.7603
 70 1 2.87 0.4337 1 1 1 1.0333
 71 1 1.97 0.2911 2 1 1 0.8706
 72 1 0.96 0.3685 2 1 1 0.9308
 73 4 1.01 1.5361 1 2 1 2.5805
 74 4 1.47 1.4812 1 2 1 1.2663
 75 1 2.37 0.3204 2 1 1 0.9982
 76 3 2.34 0.8418 1 2 1 1.0133
 77 2 2.03 0.6338 2 1 1 1.0352
 78 3 1.75 1.1055 2 2 1 1.7367
 79 2 2.30 0.6727 1 1 1 1.7935
 80 4 2.27 1.5019 1 2 1 1.2500
 81 1 2.91 0.3345 2 1 1 1.7488
 82 2 2.25 0.7893 2 1 2 1.3730
 83 1 2.35 0.2671 1 1 2 1.3807
 84 1 1.96 0.2401 2 1 1 1.5158
 85 3 1.89 1.0169 2 2 2 1.1656
 86 2 1.60 0.6932 1 1 1 1.3016
 87 3 1.42 1.0960 1 2 1 1.9200
 88 4 2.27 1.4064 1 2 1 1.0735
 89 1 2.06 0.5073 1 1 1 1.3095
 90 2 0.73 0.8078 1 1 1 1.0080
 91 4 1.37 1.3572 1 2 2 1.2867
 92 2 0.73 0.7321 1 1 1 1.0659
 93 2 2.29 0.7752 2 1 1 0.7018
 94 1 2.65 0.3121 1 1 1 0.6408
 95 1 2.14 0.3556 2 1 1 1.0066
 96 1 0.20 0.3023 2 1 1 1.6454
 97 3 1.99 0.9419 1 2 1 1.0256
 98 2 2.35 0.6805 1 1 1 1.1916
 99 3 1.31 1.1449 1 2 1 1.0230
100 4 1.67 1.3953 1 2 1 1.7810
101 2 1.63 0.5063 2 1 1 0.5680
102 3 1.21 1.0113 1 2 1 0.8885
103 2 2.05 0.7549 1 1 1 0.7958
104 2 2.07 0.6514 1 1 1 1.0188
105 4 2.09 1.4796 1 2 1 1.2328
106 4 0.49 1.3514 1 2 1 0.7820
107 2 1.50 0.6657 1 1 1 0.8537
108 1 2.21 0.3055 2 1 1 0.4798
109 1 2.31 0.2926 1 1 1 0.6596
110 2 0.83 0.7657 2 1 1 0.6086
111 4 2.78 1.4177 1 2 1 1.0076
112 2 2.08 0.8721 2 1 1 1.0865
113 4 2.02 1.4231 2 2 1 0.9217
114 4 1.30 1.3643 2 2 1 0.9799
115 2 2.62 0.6511 2 1 1 0.8033
116 4 2.37 1.3651 2 2 1 1.7783
117 4 2.10 1.3932 1 2 1 1.0890
118 1 2.24 0.2099 1 1 1 0.6283
119 1 2.48 0.1957 1 1 1 0.7221
120 3 2.60 1.1900 1 2 1 0.9483
121 3 1.14 1.0370 2 2 1 0.8212
122 4 2.53 1.4167 2 2 1 1.8040
123 3 1.78 1.1250 1 2 1 0.7053
124 3 1.93 1.0377 2 2 1 1.0524
125 2 2.41 0.6376 2 1 1 0.5691
126 4 1.92 1.3410 2 2 2 0.6014
127 4 1.99 1.4022 1 2 2 0.6859
128 4 1.90 1.3338 1 2 1 0.7377
129 1 1.84 0.2751 1 1 1 0.6911
130 2 1.86 0.8093 2 1 1 0.5670
131 1 1.60 0.2051 1 1 1 0.5674
132 1 1.67 0.4219 1 1 1 1.0477
133 1 1.21 0.3112 1 1 1 0.5563
134 3 1.90 1.1569 1 2 1 1.9334
135 2 1.70 0.6737 1 1 1 1.7502
136 1 3.07 0.1514 1 1 1 1.2224
137 3 0.60 0.9946 2 2 2 1.6161
138 2 1.25 0.7049 1 1 1 2.6704
139 4 2.14 1.3126 2 2 1 0.8732
140 4 1.56 1.4828 1 2 1 1.1413
141 4 1.16 1.3504 1 2 1 0.9268
142 2 2.40 0.8106 1 1 1 0.9689
143 4 1.99 1.2965 1 2 1 1.8090
144 2 1.48 0.6872 2 1 2 1.3432
145 3 1.97 1.0445 1 2 2 1.3762
146 2 2.64 0.6588 2 1 2 1.6561
147 2 1.76 0.6131 2 1 2 1.4177
148 2 2.69 0.6426 2 1 1 0.8474
149 2 1.55 0.6765 2 1 2 1.0361
150 3 1.11 0.9910 2 2 1 1.5537
151 4 2.40 1.5076 2 2 2 1.3529
152 4 0.50 1.3852 1 2 1 1.1293
153 1 1.31 0.3257 1 1 1 1.4028
154 2 2.23 0.7347 2 1 1 0.7932
155 3 1.62 1.0300 2 2 2 1.2007
156 3 1.69 1.1018 2 2 2 1.2552
157 3 0.67 0.9620 2 2 2 1.1398
158 1 1.71 0.2132 1 1 1 0.8854
159 2 1.43 0.7396 1 1 1 1.3447
160 3 1.32 0.9211 1 2 1 0.6971
161 3 2.49 0.9545 1 2 1 1.1800
162 3 0.85 0.9204 2 2 2 1.3634
163 2 2.21 0.6988 2 1 2 0.9551
164 1 1.99 0.2737 1 1 2 0.6917
165 4 1.77 1.4497 1 2 1 1.2156
166 1 1.99 0.2656 2 1 2 1.6294
167 3 1.57 1.0262 2 2 2 1.0902
168 2 1.90 0.6527 2 1 2 1.0938
169 1 1.80 0.3177 2 1 2 1.0891
170 4 2.79 1.5124 1 2 1 0.8523
171 2 2.48 0.7723 1 1 2 1.7774
172 4 2.54 1.3869 2 2 1 1.2422
173 3 0.71 1.0878 1 2 1 1.2139
174 3 1.54 0.8637 2 2 2 2.7239
175 4 2.29 1.2636 1 2 1 1.1968
176 1 3.26 0.2446 2 1 2 1.3552
177 4 1.14 1.2842 1 2 1 1.0838
178 1 2.15 0.2376 1 1 2 1.9191
179 3 1.68 1.0321 1 2 1 0.9124
180 4 1.85 1.3875 1 2 1 1.0748
181 1 0.70 0.3711 1 1 1 0.9586
182 2 3.09 0.7464 1 1 1 1.1674
183 1 2.54 0.3829 2 1 1 0.6793
184 2 1.70 0.6957 2 1 1 0.2428
185 2 0.28 0.7445 2 1 2 0.2411
186 1 1.61 0.1956 1 1 2 0.2471
187 3 1.65 1.0098 1 2 1 0.2203
188 3 2.16 1.0372 2 2 1 0.1949
189 1 1.59 0.2724 1 1 2 0.2984
190 1 1.80 0.3080 1 1 1 0.1976
191 1 2.05 0.3400 1 1 1 0.2610
192 4 1.78 1.3029 2 2 2 1.3377
193 1 1.66 0.3666 2 1 1 1.1310
194 1 1.43 0.2934 1 1 2 1.2280
195 2 2.73 0.6099 2 1 2 1.2255
196 2 2.31 0.7886 2 1 2 1.0232
197 2 1.69 0.6952 1 1 2 0.9414
198 2 2.53 0.6370 2 1 2 1.2469
199 3 2.19 1.0319 2 2 2 1.4434
200 1 2.70 0.3509 2 1 1 0.8804
201 2 0.85 0.7469 1 1 2 0.0541
202 2 2.46 0.7122 1 1 2 1.4036
203 1 2.35 0.2813 2 1 2 1.2900
204 3 1.30 1.1009 2 2 2 1.4053
205 4 1.49 1.3250 2 2 1 0.8597
206 4 2.36 1.2798 2 2 2 1.1046
207 4 3.00 1.4175 2 2 2 1.1394
208 2 2.15 0.6716 2 1 2 1.6926
209 4 0.72 1.3434 2 2 2 1.5355
210 4 2.28 1.3931 2 2 2 0.8484
211 3 1.47 0.9698 1 2 1 0.8453
212 3 3.22 1.1227 1 2 1 0.8181
213 1 1.98 0.3373 2 1 1 1.0002
214 2 3.08 0.7375 2 1 1 1.1351
215 4 2.24 1.3698 1 2 2 1.4884
216 4 1.31 1.5355 2 2 2 1.2754
217 3 1.58 0.9820 1 2 1 1.0314
218 2 2.68 0.6820 1 1 2 1.8047
219 3 1.75 1.1413 1 2 1 1.0349
220 2 1.15 0.7061 2 1 2 1.0882
221 1 1.28 0.3991 1 1 1 0.8196
222 1 2.01 0.2141 2 1 2 1.4098
223 2 2.71 0.6869 2 1 1 0.9043
224 1 2.03 0.3642 1 1 2 1.3311
225 1 0.87 0.4142 2 1 1 1.7323
226 3 2.52 1.0535 2 2 2 1.5331
227 2 2.87 0.6980 2 1 1 1.2460
228 2 1.83 0.7164 1 1 1 0.9866
229 3 1.00 1.0234 2 2 2 1.2901
230 4 1.79 1.4596 1 2 1 0.8931
231 3 2.81 1.0546 2 2 1 1.4649
232 4 1.55 1.5706 2 2 2 1.3805
233 2 1.38 0.6372 1 1 1 1.8197
234 4 1.47 1.4461 1 2 2 1.2570
235 2 1.57 0.6980 2 1 2 1.1575
236 4 2.26 1.2912 1 2 2 1.4061
237 3 2.62 0.9856 2 2 1 0.9968
238 4 1.74 1.4487 2 2 1 1.4273
239 2 1.51 0.6381 1 1 1 0.8971
240 4 2.06 1.3779 1 2 2 1.1079
241 1 1.52 0.2988 2 1 1 1.0706
242 1 2.13 0.3784 2 1 2 0.8827
243 4 2.31 1.2955 2 2 1 0.8542
244 3 2.45 0.9318 1 2 1 0.8832
245 1 2.96 0.3155 1 1 2 1.9505
246 2 1.20 0.6720 1 1 1 0.9745
247 3 2.34 1.0168 2 2 2 1.4947
248 4 1.83 1.4592 1 2 1 1.1450
249 3 1.85 1.0000 1 2 1 1.3537
250 4 2.14 1.3157 1 2 2 1.5061
251 1 1.68 0.3576 1 1 1 1.2327
252 4 2.49 1.4666 2 2 2 0.9739
253 1 2.64 0.3488 2 1 1 1.6380
254 3 1.65 0.9156 1 2 1 1.8829
255 2 2.98 0.6052 1 1 1 1.3577
256 2 1.32 0.6466 1 1 1 1.4782
257 4 2.25 1.3526 2 2 1 1.8012
258 3 1.91 1.0578 2 2 2 0.8153
259 4 1.12 1.4342 2 2 2 1.2373
260 4 2.24 1.4088 1 2 1 2.2827
261 1 2.63 0.3301 2 1 2 1.9813
262 3 2.34 0.9760 1 2 1 1.3478
263 3 2.09 1.0885 1 2 1 1.3416
264 2 2.31 0.6931 2 1 2 1.6777
265 3 2.77 1.0662 2 2 2 2.5851
266 1 1.43 0.2305 2 1 2 2.1433
267 4 2.26 1.3531 1 2 1 2.6798
268 2 1.63 0.6075 1 1 1 2.0499
269 2 2.36 0.6867 2 1 2 1.1259
270 3 1.88 1.0319 2 2 2 1.6969
271 2 0.20 0.7060 2 1 2 1.7940
272 1 0.47 0.2982 2 1 1 1.2490
273 3 2.56 1.0727 1 2 1 2.0535
274 3 2.58 1.0947 2 2 2 1.2253
275 2 1.10 0.7184 1 1 2 1.3514
276 2 2.55 0.6575 2 1 2 1.0878
277 4 1.36 1.4291 2 2 2 1.1311
278 4 1.49 1.3739 2 2 2 1.4852
279 1 1.91 0.2917 2 1 1 1.3114
280 2 1.95 0.6287 1 1 1 1.0013
281 4 2.75 1.4245 2 2 2 1.3760
282 2 2.67 0.6730 1 1 1 2.3839
283 1 1.89 0.3469 1 1 1 1.1503
284 1 1.77 0.3536 1 1 2 1.1189
285 4 1.85 1.3578 1 2 1 2.1207
286 4 1.15 1.4260 2 2 2 1.2181
287 2 1.75 0.6628 1 1 1 2.0080
288 3 2.69 0.9625 1 2 1 1.5659
289 4 2.32 1.4923 2 2 2 1.0615
290 3 2.86 0.8874 1 2 2 1.6548
291 1 2.38 0.3946 2 1 1 1.2031
292 4 2.38 1.3801 1 2 1 3.0737
293 1 2.40 0.3790 2 1 2 1.4122
294 3 1.88 0.9241 1 2 1 1.6738
295 4 1.79 1.3128 2 2 1 1.3895
296 2 2.88 0.8158 1 1 1 1.9006
297 2 2.32 0.8994 2 1 2 1.6706
298 3 2.15 1.0756 1 2 1 1.7303
299 4 1.27 1.2794 2 2 1 1.0191
300 2 1.11 0.5499 1 1 2 1.8411
301 3 3.14 1.0161 1 2 1 1.2507
302 1 2.19 0.2508 1 1 1 0.9832
303 3 1.94 1.0645 1 2 1 0.7185
304 3 2.62 1.0502 2 2 2 0.9208
305 1 1.82 0.2465 1 1 1 1.0990
306 1 1.96 0.2515 2 1 1 1.3017
307 2 1.21 0.6200 1 1 1 1.0322
308 4 1.20 1.3894 2 2 2 0.8775
309 3 2.28 1.0855 2 2 2 1.8971
310 3 3.16 1.0076 1 2 1 1.4512
311 1 1.57 0.3119 2 1 1 2.0875
312 2 1.83 0.6448 1 1 1 1.4900
313 2 1.50 0.8563 2 1 2 1.1091
314 1 2.71 0.2802 1 1 1 1.1997
315 2 1.84 0.7034 2 1 2 0.9424
316 4 1.95 1.4170 1 2 1 1.1037
317 4 1.51 1.4660 1 2 1 1.1304
318 2 0.20 0.7537 2 1 2 1.0199
319 2 0.94 0.7116 2 1 2 1.0659
320 3 1.88 0.8945 2 2 2 1.8139
321 1 1.72 0.3477 1 1 2 1.6034
322 3 1.47 1.0667 2 2 1 1.3857
323 1 1.45 0.2769 1 1 1 3.0328
324 3 1.57 1.0066 1 2 1 1.2206
325 3 0.85 1.0236 2 2 1 3.3385
326 2 1.62 0.7936 1 1 1 2.8502
327 2 2.04 0.6159 2 1 2 2.4614
328 2 1.96 0.6827 2 1 2 3.4811
329 4 1.89 1.4029 1 2 1 0.9705
330 1 2.10 0.2831 2 1 2 1.9146
331 3 1.10 0.9355 2 2 2 3.1241
332 4 0.20 1.5134 1 2 1 1.4845
333 1 2.11 0.2623 2 1 2 1.2556
334 1 1.67 0.1766 2 1 2 3.0601
335 2 2.41 0.6167 2 1 2 1.4713
336 2 0.68 0.5971 2 1 2 1.2991
337 4 1.84 1.4883 2 2 2 1.7735
338 1 2.72 0.3872 1 1 1 1.4130
339 3 2.26 1.1253 2 2 2 1.4178
340 4 1.11 1.3364 2 2 2 1.8245
341 1 1.64 0.1826 1 1 1 1.1179
342 4 1.73 1.4543 2 2 2 1.4400
343 3 3.08 1.0859 2 2 2 2.8290
344 2 3.29 0.7804 1 1 1 1.2971
345 2 1.54 0.5976 1 1 1 1.6276
346 1 2.38 0.2745 1 1 1 2.2491
347 1 2.45 0.3571 2 1 1 1.1249
348 1 1.29 0.3541 2 1 1 0.7590
349 4 2.16 1.4437 2 2 2 1.1679
350 1 0.91 0.3186 1 1 1 1.0638
351 3 1.97 1.0016 1 2 1 1.3340
352 1 2.00 0.3362 2 1 1 0.9271
353 2 2.38 0.6466 1 1 1 1.4566
354 4 1.80 1.3858 2 2 2 1.0850
355 1 3.06 0.3526 1 1 2 1.2563
356 4 0.57 1.4767 1 2 1 1.2449
357 1 1.90 0.3038 2 1 2 1.5055
358 2 0.45 0.6283 1 1 2 2.0278
359 3 1.92 0.9950 2 2 2 1.5450
360 1 1.11 0.3017 2 1 2 1.3854
361 4 1.09 1.3378 1 2 1 1.0725
362 1 1.61 0.3607 2 1 2 1.2285
363 2 3.13 0.6785 2 1 2 1.3379
364 3 2.39 0.9496 2 2 2 1.2751
365 1 1.09 0.2352 2 1 2 1.7588
366 1 2.55 0.3801 2 1 1 1.0949
367 2 1.95 0.8272 1 1 1 0.6738
368 2 1.83 0.5907 1 1 1 1.8059
369 3 1.41 1.0376 1 2 2 2.7801
370 4 2.22 1.4124 1 2 1 2.0583
371 2 2.16 0.6176 2 1 2 1.6141
372 3 1.22 1.0267 1 2 1 2.2196
373 3 1.36 0.9232 1 2 1 0.9849
374 4 1.33 1.3978 1 2 1 0.9523
375 3 1.14 1.0006 1 2 1 0.9532
376 3 1.34 1.1219 1 2 1 0.8738
377 3 1.79 1.0360 2 2 2 0.9741
378 3 2.10 0.8869 2 2 2 1.1821
379 3 2.21 1.0277 2 2 2 0.8615
380 4 3.39 1.4912 2 2 2 0.8656
381 3 2.05 1.1482 1 2 2 1.4058
382 4 2.65 1.3502 2 2 1 0.9162
383 2 2.12 0.6749 2 1 2 1.4385
384 1 1.94 0.2655 2 1 2 0.9634
385 4 1.26 1.3442 1 2 1 3.3556
386 3 3.46 0.9941 1 2 1 1.0186
387 3 1.70 0.9169 2 2 2 2.3286
388 4 1.54 1.4399 2 2 1 1.1369
389 2 3.03 0.5818 1 1 1 1.2823
390 4 1.84 1.3275 1 2 2 1.4210
391 3 1.71 1.0567 2 2 1 1.5152
392 4 1.92 1.3279 2 2 2 1.3728
393 4 1.63 1.4234 2 2 2 0.9007
394 3 2.16 1.0791 2 2 2 0.9756
395 2 0.91 0.6073 1 1 1 1.4714
396 1 0.69 0.1626 1 1 1 1.0112
397 2 1.95 0.7221 1 1 2 1.0492
398 4 2.30 1.4760 2 2 2 1.2620
399 1 1.89 0.3212 2 1 1 1.4016
400 2 2.33 0.7096 2 1 2 1.0486
401 3 0.58 1.0240 1 2 2 2.7123
402 1 1.62 0.3228 1 1 1 2.8570
403 1 2.05 0.4041 1 1 1 1.4605
404 3 1.56 0.9553 2 2 2 1.0649
405 4 2.01 1.4059 1 2 1 0.8849
406 3 1.82 1.0618 1 2 1 1.2804
407 2 2.42 0.6883 2 1 2 1.1476
408 3 1.33 0.9942 1 2 1 1.1322
409 3 2.47 0.9346 2 2 2 1.0935
410 2 1.98 0.6402 1 1 1 1.4969
411 4 1.95 1.4197 1 2 1 0.9152
412 1 2.65 0.2477 1 1 1 1.1973
413 3 1.40 1.0474 1 2 1 1.1079
414 3 3.78 1.1189 1 2 1 0.9026
415 1 1.77 0.2283 2 1 2 1.2654
416 4 0.90 1.4658 1 2 1 0.9334
417 4 0.96 1.3636 2 2 2 1.2868
418 3 2.66 0.9728 1 2 1 0.8579
419 2 2.83 0.6349 2 1 2 1.1988
420 2 1.47 0.6518 1 1 1 0.8935
421 3 0.55 1.1317 2 2 2 1.1449
422 3 1.41 1.1003 2 2 2 1.0897
423 2 1.58 0.5272 2 1 2 1.0609
424 1 1.51 0.4427 1 1 2 1.0575
425 2 2.43 0.7126 2 1 2 0.9263
426 2 1.94 0.6684 1 1 1 1.1925
427 1 2.56 0.3672 1 1 1 1.1758
428 1 1.25 0.2947 1 1 1 0.8797
429 1 1.88 0.2514 2 1 1 1.4513
430 1 2.86 0.2775 1 1 2 1.3677
431 3 2.13 1.0685 2 2 2 1.4235
432 3 1.35 1.0466 2 2 2 1.2773
433 4 0.80 1.4215 1 2 1 0.9929
434 3 1.98 1.0297 2 2 2 1.0006
435 1 1.66 0.3249 1 1 1 1.1032
436 1 2.10 0.1963 2 1 1 0.8419
437 2 1.95 0.7670 2 1 2 1.0475
438 3 1.61 0.9867 2 2 2 1.8040
439 1 2.38 0.1613 2 1 2 1.1942
440 2 2.85 0.6521 2 1 2 1.7935
441 3 1.97 1.1531 1 2 1 2.1683
442 1 3.24 0.2412 2 1 1 1.6955
443 2 1.66 0.6738 1 1 1 1.1697
444 4 2.92 1.4418 1 2 2 1.0897
445 4 2.02 1.4890 2 2 2 1.5890
446 4 1.27 1.3051 1 2 1 1.7721
447 3 2.45 1.0943 2 2 1 1.5715
448 4 1.51 1.4522 2 2 2 1.2111
449 1 2.84 0.2537 1 1 1 1.2650
450 3 2.33 1.1284 2 2 2 1.2049
451 4 1.40 1.4148 2 2 2 1.2962
452 2 0.97 0.7164 1 1 1 2.6507
453 4 1.88 1.5007 1 2 1 0.9262
454 1 1.24 0.3545 2 1 1 1.1445
455 3 2.31 0.9612 1 2 1 1.2490
456 2 2.57 0.6835 2 1 2 2.5416
457 4 2.82 1.3875 2 2 1 2.4858
458 1 1.14 0.3149 1 1 2 2.2961
459 1 1.69 0.3962 2 1 1 1.5139
460 1 2.39 0.3219 1 1 2 2.6675
461 3 2.38 0.8761 1 2 1 1.2544
462 4 1.69 1.3901 1 2 1 1.0108
463 1 2.79 0.3211 2 1 1 1.2328
464 3 0.72 1.0300 2 2 2 0.9982
465 3 1.56 0.9946 2 2 2 1.7650
466 3 2.29 1.0043 1 2 1 1.0364
467 4 2.53 1.3776 2 2 2 2.0098
468 4 1.69 1.4037 2 2 2 1.1597
469 1 2.12 0.3369 1 1 1 1.0565
470 2 1.14 0.7220 1 1 1 1.2611
471 1 3.03 0.3473 1 1 1 1.0010
472 4 2.61 1.4437 2 2 2 1.5038
473 2 2.18 0.7763 2 1 2 2.4661
474 3 3.02 1.0854 2 2 2 1.6770
475 3 2.07 1.0440 1 2 1 1.1686
476 4 3.26 1.4724 2 2 2 1.4806
477 3 1.01 1.1203 1 2 1 0.8996
478 1 0.95 0.4721 1 1 2 1.8385
479 3 2.16 1.1799 1 2 2 1.4272
480 1 0.82 0.3098 1 1 1 1.1049
481 3 1.60 1.0443 2 2 2 1.2354
482 1 3.12 0.2976 2 1 2 1.4968
483 3 2.88 1.0116 1 2 1 2.2832
484 1 2.49 0.2936 2 1 1 1.3896
485 4 1.81 1.5355 2 2 2 1.3661
486 1 2.02 0.3300 1 1 2 1.3006
487 3 1.55 0.9866 2 2 2 1.1991
488 1 1.21 0.3540 1 1 1 1.1816
489 4 3.09 1.3473 2 2 1 1.7889
490 2 1.82 0.7845 2 1 2 1.7877
491 2 0.70 0.7991 2 1 2 1.5865
492 4 2.50 1.3709 2 2 1 1.6496
493 1 1.00 0.1900 2 1 1 2.4776
494 4 1.89 1.2922 2 2 1 1.4815
495 3 1.51 0.9350 2 2 2 1.2370
496 1 1.53 0.2023 1 1 1 1.2809
497 3 0.99 1.0989 1 2 1 0.9241
498 1 2.93 0.3210 1 1 2 1.2941
499 2 2.81 0.6586 1 1 1 0.9054
500 4 3.85 1.3632 2 2 2 1.4044
501 3 1.87 0.9686 2 3 1 2.3169
502 2 2.25 0.7675 2 3 1 3.8657
503 2 1.84 0.6850 2 3 1 1.3228
504 2 3.37 0.7059 1 3 2 4.2840
505 2 2.76 0.6158 1 3 1 1.9724
506 3 1.27 0.9856 1 3 1 1.3306
507 3 3.03 1.1195 2 3 2 1.8510
508 2 2.31 0.6637 1 3 1 1.2304
509 2 1.89 0.6094 2 3 2 0.9922
510 3 1.75 1.0629 2 3 1 1.1188
511 3 1.13 0.9757 2 3 1 1.8801
512 2 1.50 0.6326 2 3 2 1.3061
513 3 1.42 1.0909 1 3 1 0.8278
514 2 1.29 0.6731 1 3 1 3.7207
515 3 1.75 0.9555 2 3 2 1.1440
516 3 1.77 1.0688 1 3 1 0.7998
517 2 1.65 0.7820 2 3 4 5.2620
518 3 1.60 1.1404 1 3 1 1.0387
519 2 1.11 0.7385 2 3 2 1.5793
520 3 1.12 0.9776 1 3 1 0.9616
521 3 2.75 1.0975 2 3 2 1.1609
522 2 2.08 0.7147 1 3 1 0.9841
523 2 1.60 0.6308 1 3 1 0.8148
524 2 1.65 0.7278 1 3 1 0.6763
525 2 0.85 0.7391 1 3 2 4.3998
526 2 2.32 0.6200 2 3 2 1.0513
527 2 2.20 0.6801 1 3 1 1.6871
528 2 2.12 0.7384 1 3 1 0.8092
529 3 1.72 1.1195 1 3 1 1.6635
530 3 2.19 1.0708 2 3 2 1.7944
531 2 2.59 0.7434 2 3 2 1.6879
532 2 1.73 0.6055 2 3 2 1.1380
533 3 1.71 1.0969 1 3 1 1.2264
534 2 1.00 0.7013 1 3 2 0.6156
535 3 2.15 1.0332 1 3 1 1.4452
536 2 1.72 0.6455 1 3 2 0.6568
537 3 2.41 1.0063 2 3 2 3.6505
538 2 1.28 0.6088 2 3 4 6.2283
539 2 2.63 0.8389 2 3 1 0.8937
540 3 1.39 0.9501 2 3 2 0.9838
541 3 0.89 0.9779 1 3 1 4.5425
542 2 2.75 0.6966 2 3 1 1.0444
543 2 1.73 0.5583 1 3 1 3.1045
544 2 0.97 0.6969 2 3 1 0.8328
545 3 1.76 0.9841 2 3 2 2.7096
546 3 1.68 1.0860 1 3 1 1.7343
547 3 1.22 0.9695 1 3 2 1.1984
548 2 2.43 0.6434 2 3 2 2.1803
549 2 2.25 0.6668 1 3 2 1.8741
550 2 1.53 0.5421 1 3 1 1.7807
551 3 1.51 1.0135 2 3 3 3.5312
552 3 1.23 1.1184 1 3 2 4.5699
553 2 2.09 0.5484 2 3 2 1.4465
554 2 1.93 0.6742 2 3 2 2.7062
555 3 2.29 0.9998 1 3 1 0.9070
556 3 2.75 1.1466 1 3 1 1.4929
557 3 1.28 1.0929 2 3 2 1.9113
558 3 3.14 1.0475 2 3 2 1.1680
559 3 2.11 1.1184 2 3 1 1.8710
560 3 1.38 1.0222 2 3 2 3.1057
561 2 1.89 0.7053 1 3 1 0.7861
562 3 1.10 1.1089 1 3 1 2.0009
563 3 2.77 0.9600 2 3 2 4.4863
564 3 1.85 0.9715 2 3 2 1.7342
565 3 1.36 1.0445 1 3 1 1.6623
566 2 2.26 0.7508 2 3 1 1.3211
567 3 2.68 1.1065 1 3 1 1.5301
568 2 2.65 0.6205 2 3 2 1.1785
569 2 2.53 0.7831 1 3 2 1.4971
570 2 1.85 0.5334 1 3 1 2.4746
571 2 1.87 0.7000 1 3 1 0.6449
572 3 1.48 1.0870 2 3 2 1.4076
573 2 1.67 0.5153 2 3 2 0.9895
574 3 2.44 1.0064 2 3 2 4.0282
575 2 0.75 0.6426 1 3 2 1.0872
576 3 1.27 1.0216 2 3 2 0.9697
577 2 1.61 0.6429 1 3 2 0.6731
578 2 2.72 0.6993 2 3 1 3.0927
579 2 2.15 0.6422 2 3 1 1.7978
580 2 0.97 0.6632 1 3 2 1.0112
581 3 1.96 1.0011 1 3 1 0.8964
582 2 1.78 0.7397 1 3 2 0.9706
583 2 1.34 0.5800 1 3 1 1.5860
584 3 1.16 0.9406 2 3 2 1.2002
585 3 2.58 0.9897 1 3 1 1.0460
586 3 2.12 0.9780 2 3 2 1.1664
587 3 1.50 0.9528 1 3 1 3.7131
588 2 1.90 0.6453 2 3 2 0.8404
589 3 2.99 0.9615 1 3 1 2.2531
590 3 3.63 0.9482 2 3 2 1.0563
591 2 1.71 0.7542 1 3 1 0.7482
592 2 3.13 0.6437 2 3 2 0.7644
593 3 2.20 1.0301 2 3 2 3.4680
594 3 2.58 0.9485 1 3 1 1.7334
595 3 3.25 0.9719 1 3 1 0.5975
596 2 2.46 0.6278 2 3 1 1.0518
597 3 0.58 1.1624 1 3 1 0.5837
598 2 2.46 0.7811 2 3 1 0.6147
599 3 1.12 0.9388 1 3 1 2.3404
600 3 2.25 1.0744 2 3 1 2.7800
