# Supplementary material for: The effect of training methodology on knowledge representation in categorization
Source: PLoS One. 2017 Aug 28;12(8):e0183904. doi: 10.1371/journal.pone.0183904 (PMC5573135; doi:10.1371/journal.pone.0183904)
Supplement: S1 File — This file contains the raw data from the experiments reported in this manuscript. (ZIP) [file pone.0183904.s001.zip › raw_data/Exp1/YES-NO/rb_xfer_concept_feedback_2_cond_1_sub_3.dat]

  1 3 1.77 1.0688 2 2 2 0.6091
  2 1 1.59 0.2724 2 1 2 0.5843
  3 4 0.72 1.3434 1 2 1 0.3439
  4 4 1.88 1.5007 1 2 2 0.4492
  5 2 2.81 0.6586 2 1 1 0.6223
  6 2 1.70 0.6957 2 1 2 0.5328
  7 4 1.98 1.5266 2 2 2 1.0785
  8 4 1.69 1.3901 1 2 2 1.2419
  9 1 1.09 0.2352 2 1 1 0.9510
 10 3 1.47 1.0667 2 2 1 1.6880
 11 2 2.41 0.6376 2 1 2 1.8589
 12 3 1.41 1.0376 1 2 2 1.6835
 13 4 3.39 1.4912 2 2 1 1.1460
 14 1 2.70 0.3509 1 1 1 1.5225
 15 2 1.11 0.7385 1 1 1 1.8522
 16 2 2.31 0.6931 2 1 1 1.3443
 17 2 1.10 0.7184 2 1 2 1.3057
 18 1 1.31 0.3257 2 1 2 1.5322
 19 2 1.69 0.6952 1 1 1 2.0211
 20 3 2.75 1.0975 1 2 1 2.3705
 21 4 1.36 1.4291 2 2 2 1.0815
 22 4 1.26 1.3442 2 2 2 0.9249
 23 1 1.61 0.3607 2 1 1 1.0791
 24 2 2.79 0.6461 2 1 2 1.4583
 25 4 2.54 1.3869 2 2 1 1.0549
 26 3 2.10 0.8869 2 2 1 1.2275
 27 1 1.67 0.4219 2 1 1 1.1936
 28 1 1.66 0.3249 1 1 2 1.3208
 29 3 2.81 1.0546 2 2 1 1.1947
 30 3 1.79 1.0360 2 2 1 1.1373
 31 3 3.78 1.1189 2 2 2 1.0186
 32 3 2.04 1.1241 1 2 1 1.0248
 33 2 1.83 0.7164 1 1 1 0.9748
 34 2 2.15 0.6422 2 1 2 1.6235
 35 3 3.05 1.0371 1 2 1 1.1086
 36 3 3.14 1.0475 2 2 1 1.0792
 37 4 1.80 1.3858 2 2 2 0.9305
 38 1 2.40 0.3790 2 1 2 2.1801
 39 4 2.62 1.3164 2 2 2 1.0187
 40 4 0.29 1.3629 1 2 2 1.0088
 41 4 1.95 1.4170 2 2 2 0.1355
 42 2 0.75 0.6426 1 1 1 1.2576
 43 4 2.71 1.3013 1 2 2 1.1422
 44 1 1.89 0.3469 1 1 1 1.4235
 45 1 1.21 0.3540 1 1 1 1.1253
 46 1 1.71 0.2132 2 1 1 1.4875
 47 2 1.85 0.5334 2 1 2 1.4024
 48 2 2.63 0.8389 2 1 2 1.2569
 49 4 2.67 1.4748 2 2 2 1.4134
 50 4 1.51 1.4522 1 2 2 1.0833
 51 2 2.40 0.8106 2 1 1 1.8970
 52 1 0.79 0.3786 2 1 2 1.0587
 53 2 1.93 0.6742 2 1 1 1.3356
 54 4 1.79 1.4596 1 2 1 1.5929
 55 3 1.58 0.9820 1 2 2 1.2556
 56 2 2.21 0.6988 1 1 1 0.9964
 57 3 1.42 1.0909 2 2 2 2.1069
 58 4 2.65 1.3502 1 2 2 1.1251
 59 3 2.07 1.0440 2 2 2 1.0150
 60 3 1.14 1.0006 2 2 1 1.3331
 61 1 0.70 0.3711 2 1 1 1.4222
 62 3 1.76 0.9841 1 2 1 1.0121
 63 1 0.47 0.2982 1 1 1 1.1062
 64 1 2.10 0.2831 1 1 1 1.0689
 65 3 1.78 1.1250 2 2 2 2.1530
 66 3 1.31 1.1449 1 2 1 1.0409
 67 1 0.87 0.4142 1 1 1 1.0063
 68 3 3.63 0.9482 1 2 2 1.0691
 69 3 2.24 1.0724 1 2 1 1.1852
 70 4 1.99 1.2965 2 2 2 1.1522
 71 4 2.30 1.4760 2 2 2 1.0651
 72 3 1.75 1.1413 1 2 2 1.3090
 73 2 2.59 0.7434 2 1 2 1.7437
 74 2 2.46 0.7122 1 1 1 1.1846
 75 2 2.83 0.6349 1 1 1 1.0958
 76 4 2.60 1.3274 2 2 2 1.8904
 77 4 1.84 1.4883 2 2 2 1.1412
 78 4 2.02 1.4890 1 2 2 1.5202
 79 3 1.13 0.9757 2 2 2 1.4802
 80 4 1.84 1.3275 1 2 2 1.0514
 81 1 1.89 0.2987 1 1 1 1.6080
 82 4 2.10 1.3932 1 2 1 2.8623
 83 3 2.34 1.0168 2 2 1 0.9138
 84 3 2.34 0.9760 1 2 2 1.4757
 85 3 2.56 1.0727 1 2 1 1.0715
 86 3 2.75 1.1466 2 2 2 1.1316
 87 2 2.43 0.6434 1 1 2 1.1811
 88 4 1.95 1.4197 2 2 2 1.9484
 89 4 1.31 1.5355 2 2 2 1.6923
 90 2 2.25 0.6668 2 1 1 1.8153
 91 4 0.20 1.5134 1 2 2 1.3086
 92 3 2.20 1.0301 2 2 2 1.7033
 93 3 2.68 1.1065 2 2 2 1.2095
 94 4 1.85 1.3875 2 2 1 1.5040
 95 2 2.06 0.6905 1 1 1 2.0023
 96 1 1.84 0.2751 2 1 2 1.3605
 97 1 0.91 0.3186 2 1 1 1.6411
 98 4 0.49 1.3514 2 2 1 1.2540
 99 1 1.64 0.1826 2 1 2 1.6507
100 2 1.58 0.5272 1 1 1 1.1350
101 1 2.49 0.2936 2 1 1 1.5219
102 4 1.49 1.3739 1 2 2 1.4197
103 3 2.39 0.9496 1 2 1 0.9214
104 4 1.27 1.3051 2 2 2 1.1413
105 4 1.33 1.3978 1 2 1 1.8452
106 1 2.25 0.2398 1 1 1 1.8730
107 4 0.76 1.3332 2 2 1 1.8046
108 1 1.82 0.2465 2 1 1 1.3306
109 2 2.30 0.6727 1 1 1 1.5640
110 1 1.53 0.2023 2 1 2 1.1652
111 2 1.54 0.5976 1 1 1 1.0915
112 2 1.66 0.6738 1 1 1 0.8708
113 4 2.29 1.2636 1 2 2 2.3710
114 1 1.91 0.2917 1 1 1 1.1540
115 2 2.26 0.7508 1 1 1 1.2187
116 2 1.75 0.6628 1 1 1 0.8487
117 2 1.84 0.7034 2 1 2 1.0617
118 4 1.51 1.4660 1 2 1 1.1377
119 4 2.22 1.4124 1 2 2 1.1870
120 3 1.92 0.9950 1 2 1 0.9943
121 4 1.88 1.3020 2 2 1 1.0971
122 2 1.65 0.7820 2 1 1 1.0836
123 4 1.09 1.3378 1 2 1 1.3192
124 2 1.73 0.5583 2 1 1 0.9529
125 2 2.04 0.6159 2 1 1 1.0898
126 3 2.52 1.0535 1 2 2 0.3091
127 3 1.51 1.0135 1 2 2 0.4245
128 3 1.75 0.9555 1 2 1 0.4470
129 1 1.43 0.2934 1 1 1 0.3402
130 4 2.61 1.4437 1 2 1 0.2861
131 1 2.71 0.2802 2 1 1 0.0677
132 4 2.26 1.2912 1 2 2 0.3029
133 2 1.63 0.6075 1 1 1 1.0824
134 2 1.55 0.6765 1 1 1 0.8138
135 2 2.35 0.6805 2 1 2 2.1159
136 4 2.34 1.3909 2 2 2 1.3412
137 1 0.85 0.3814 2 1 1 1.9904
138 1 1.67 0.1766 1 1 1 1.5891
139 2 1.89 0.6094 1 1 1 1.1000
140 3 0.55 1.1317 1 2 1 1.8628
141 4 2.40 1.5076 2 2 2 1.1621
142 1 2.87 0.4337 1 1 1 1.1619
143 1 1.11 0.3017 2 1 2 1.1622
144 4 2.73 1.2989 2 2 1 1.8901
145 3 2.25 1.0057 2 2 2 1.0850
146 3 1.57 1.0262 2 2 2 0.8883
147 3 2.69 0.9625 1 2 1 1.1717
148 4 1.27 1.2794 1 2 1 1.8917
149 4 2.31 1.2955 2 2 2 1.2546
150 4 1.67 1.3953 1 2 1 1.1632
151 4 2.78 1.4177 1 2 1 1.0688
152 1 2.31 0.2926 1 1 2 1.2329
153 4 0.89 1.4668 2 2 2 1.5341
154 2 0.75 0.6653 1 1 1 1.4312
155 4 1.85 1.3578 2 2 1 0.8921
156 4 2.99 1.2895 2 2 1 1.2558
157 2 2.07 0.6514 1 1 1 1.8363
158 2 0.20 0.7537 2 1 2 1.5291
159 4 1.15 1.4260 1 2 1 1.3141
160 1 2.14 0.3556 2 1 1 1.4440
161 1 2.05 0.4041 2 1 2 1.8172
162 4 2.92 1.4418 2 2 2 1.7426
163 1 2.37 0.3204 2 1 1 2.2394
164 2 1.60 0.6932 1 1 1 0.9879
165 3 0.60 0.9946 1 2 2 1.1313
166 3 1.10 1.1089 1 2 1 1.7969
167 2 1.63 0.5063 1 1 1 1.3070
168 1 1.24 0.3545 2 1 2 0.7333
169 3 3.03 1.1195 2 2 2 1.3912
170 3 2.66 0.9728 1 2 1 1.2062
171 4 2.27 1.4064 1 2 1 1.1970
172 4 2.16 1.4437 2 2 2 1.1156
173 4 1.69 1.4037 2 2 2 1.0374
174 1 0.55 0.3363 2 1 2 1.5549
175 1 1.72 0.3477 2 1 1 1.1314
176 3 2.15 1.0756 1 2 1 1.1406
177 2 2.32 0.6200 2 1 2 1.6778
178 4 2.46 1.4183 1 2 1 1.1294
179 2 2.72 0.6993 1 1 1 2.1015
180 1 1.96 0.2515 2 1 2 0.9168
181 2 3.03 0.5818 2 1 1 1.2230
182 3 2.29 1.0043 1 2 2 0.0287
183 3 0.67 0.9620 1 2 1 0.9391
184 4 1.49 1.3250 2 2 2 1.0365
185 1 1.99 0.2737 1 1 1 1.2501
186 2 2.69 0.6426 2 1 2 1.2146
187 1 2.93 0.3210 1 1 1 1.8526
188 2 1.90 0.5988 2 1 1 1.1605
189 2 2.87 0.6980 2 1 2 1.9933
190 4 2.75 1.4245 2 2 2 1.2959
191 4 0.50 1.3852 2 2 2 2.2664
192 1 2.38 0.1613 2 1 2 1.5576
193 1 3.03 0.3473 2 1 2 1.7580
194 1 0.98 0.2099 1 1 1 1.4782
195 3 1.55 0.9866 1 2 2 2.0251
196 1 0.20 0.3023 2 1 1 1.3267
197 3 1.96 1.0011 2 2 1 2.1765
198 3 0.85 1.0236 1 2 1 1.6557
199 4 0.57 1.4767 2 2 2 1.0439
200 1 1.68 0.1837 2 1 1 1.5133
201 3 2.31 0.9612 1 2 1 2.9491
202 3 1.61 0.9867 2 2 2 1.5162
203 4 2.64 1.5394 2 2 2 1.0140
204 2 0.73 0.7321 1 1 2 2.5321
205 1 2.03 0.3642 1 1 1 1.1405
206 1 1.94 0.2655 2 1 2 1.2537
207 1 1.29 0.3541 2 1 2 0.8664
208 4 1.20 1.3894 2 2 2 1.5985
209 4 1.47 1.4461 1 2 1 1.0046
210 4 1.09 1.5133 1 2 1 1.4143
211 3 1.99 0.9419 2 2 2 1.2734
212 4 1.79 1.3128 2 2 2 2.0212
213 4 2.09 1.4796 2 2 2 1.0027
214 3 1.35 1.0466 2 2 2 0.9933
215 1 2.24 0.2099 1 1 1 1.2889
216 3 2.21 0.9947 1 2 2 1.3481
217 1 2.54 0.3829 1 1 1 1.1485
218 3 1.71 1.0567 1 2 1 0.9573
219 2 2.67 0.6730 1 1 1 0.8379
220 3 2.15 1.0332 1 2 1 1.3077
221 2 2.48 0.7723 2 1 2 1.2461
222 2 3.08 0.7375 1 1 1 1.2348
223 1 1.77 0.2283 1 1 1 1.5199
224 2 0.83 0.7657 2 1 2 1.1296
225 2 2.36 0.6867 1 1 2 2.5551
226 3 2.34 0.8418 2 2 2 1.3065
227 3 1.27 0.9856 1 2 1 1.0371
228 2 2.12 0.7384 1 1 1 1.2105
229 2 1.90 0.6527 1 1 1 0.9132
230 3 1.82 1.0618 2 2 2 0.8354
231 1 3.26 0.2446 2 1 2 1.4408
232 2 2.75 0.6966 1 1 2 0.8700
233 1 1.14 0.3149 1 1 1 1.2979
234 2 1.70 0.6737 2 1 2 1.1327
235 1 2.86 0.2775 1 1 1 1.4141
236 3 1.22 1.0267 1 2 1 1.7559
237 1 2.95 0.2980 2 1 1 1.5719
238 4 1.74 1.4487 1 2 1 1.4676
239 2 2.31 0.6637 1 1 1 1.0714
240 3 1.69 1.1018 2 2 2 2.5476
241 2 1.52 0.6765 1 1 1 1.4669
242 2 1.60 0.6308 2 1 2 1.9187
243 1 2.21 0.3055 1 1 1 1.0800
244 1 1.80 0.3204 1 1 1 1.6755
245 1 2.91 0.3345 2 1 1 1.0631
246 2 2.16 0.6176 2 1 2 1.2433
247 2 1.57 0.6980 1 1 1 1.2885
248 3 1.93 1.0377 1 2 1 1.0437
249 4 2.16 1.5294 2 2 2 1.0252
250 4 2.32 1.4923 2 2 2 1.1033
251 4 1.92 1.3410 1 2 1 1.6430
252 1 2.06 0.5073 1 1 2 2.3439
253 3 2.29 0.9998 2 2 2 1.4404
254 2 2.85 0.6521 1 1 1 1.4775
255 2 1.61 0.6429 2 1 2 1.6493
256 1 1.52 0.2988 2 1 1 1.3253
257 1 0.52 0.3146 1 1 1 1.3432
258 4 2.53 1.4167 2 2 2 2.0324
259 3 1.75 1.1055 2 2 2 1.5012
260 1 2.45 0.3571 2 1 1 1.1034
261 3 1.97 1.0016 2 2 2 1.2663
262 3 2.38 0.8761 1 2 2 1.3821
263 1 1.62 0.3228 1 1 1 1.7572
264 1 2.15 0.2376 2 1 1 1.2694
265 1 1.28 0.3991 2 1 1 2.3532
266 3 2.05 1.1482 1 2 1 1.3770
267 4 2.25 1.3526 1 2 1 1.3128
268 2 2.08 0.8721 1 1 2 2.3787
269 4 2.28 1.3931 2 2 2 1.9611
270 3 1.88 0.9241 1 2 2 1.6972
271 3 1.18 1.0339 1 2 1 1.2354
272 1 3.24 0.2412 2 1 2 1.9526
273 4 2.02 1.4231 1 2 1 1.7448
274 4 2.27 1.3964 1 2 1 0.8969
275 3 1.38 1.0222 1 2 1 1.7798
276 3 1.36 0.9232 1 2 1 1.0265
277 2 1.83 0.6448 1 1 1 0.9687
278 3 1.70 0.9169 2 2 2 1.0167
279 1 1.51 0.4427 2 1 1 1.7509
280 4 2.38 1.3801 1 2 1 1.1032
281 1 2.38 0.2745 2 1 1 1.8741
282 2 1.62 0.7936 2 1 2 1.5893
283 1 1.90 0.2041 2 1 2 1.5721
284 1 1.45 0.2769 2 1 1 1.2439
285 2 1.76 0.6131 1 1 1 0.9213
286 1 2.63 0.3301 2 1 2 0.9953
287 1 2.39 0.3219 1 1 2 1.4580
288 1 3.06 0.3526 1 1 2 1.3345
289 1 1.21 0.3112 2 1 1 1.4478
290 1 0.82 0.3098 1 1 2 2.7161
291 2 1.97 0.6233 2 1 2 1.2370
292 3 2.41 0.9376 2 2 2 1.3382
293 3 1.00 1.0234 2 2 2 1.5794
294 1 2.64 0.3488 1 1 1 1.2342
295 3 1.11 0.9910 2 2 2 1.7676
296 4 2.10 1.3896 1 2 1 1.0631
297 4 2.53 1.3776 1 2 1 0.8193
298 2 0.70 0.7991 2 1 2 1.4496
299 3 3.46 0.9941 2 2 2 1.7739
300 4 1.30 1.3643 2 2 2 2.2694
301 1 1.98 0.3373 2 1 1 1.2211
302 3 2.44 1.0064 2 2 2 1.0349
303 3 1.57 1.0066 2 2 2 1.3924
304 1 2.56 0.3672 1 1 1 1.8074
305 2 1.86 0.8093 2 1 2 1.0615
306 3 3.63 0.9531 1 2 1 1.2896
307 4 1.63 1.4234 1 2 1 1.1184
308 3 2.12 0.9780 2 2 2 0.9987
309 1 1.99 0.2656 1 1 1 1.0777
310 4 2.27 1.5019 1 2 1 0.8970
311 4 2.26 1.3531 1 2 2 0.9717
312 4 1.56 1.4828 2 2 2 0.9320
313 2 1.38 0.6372 2 1 1 0.9735
314 2 2.41 0.6167 2 1 1 0.8936
315 2 1.94 0.6684 1 1 1 1.1771
316 3 1.54 0.8637 1 2 1 2.1370
317 2 2.88 0.8158 1 1 1 1.6178
318 4 1.40 1.4148 2 2 2 1.5112
319 3 2.77 1.0662 2 2 2 1.3137
320 4 2.36 1.2798 1 2 2 1.1713
321 4 1.81 1.5355 2 2 2 1.2995
322 3 1.75 1.0629 2 2 2 1.2941
323 2 1.90 0.6453 1 1 1 1.2654
324 1 2.48 0.1957 1 1 1 1.2850
325 1 0.96 0.3685 1 1 1 2.2644
326 3 2.99 0.9615 2 2 2 0.8596
327 3 1.60 1.0443 2 2 2 2.4725
328 2 1.65 0.7278 2 1 2 1.7553
329 4 1.90 1.3338 2 2 2 1.3876
330 3 2.60 1.1900 2 2 2 0.9068
331 1 1.57 0.3119 1 1 1 1.1417
332 1 1.66 0.3101 1 1 1 1.6709
333 2 1.98 0.6402 2 1 2 0.9305
334 1 0.95 0.4721 2 1 1 1.6521
335 2 1.34 0.5800 2 1 1 1.7122
336 2 2.12 0.6343 2 1 2 1.4900
337 4 1.55 1.5706 2 2 2 1.2369
338 1 2.01 0.2141 1 1 2 1.7861
339 1 2.05 0.3400 1 1 2 0.9290
340 3 1.39 0.9501 1 2 1 1.4665
341 3 1.33 0.9942 1 2 1 1.0704
342 2 1.95 0.7670 2 1 2 2.2104
343 3 1.14 1.0370 2 2 2 2.0882
344 2 0.24 0.7894 2 1 2 1.8604
345 2 1.43 0.7396 2 1 2 1.0629
346 3 1.32 0.9211 2 2 2 0.9790
347 1 2.79 0.3211 1 1 1 1.5543
348 3 2.45 0.9318 1 2 1 1.5388
349 3 1.85 1.0000 2 2 2 0.8836
350 2 2.68 0.6820 2 1 2 1.9354
351 4 1.11 1.3364 1 2 1 1.7654
352 2 0.91 0.6073 2 1 1 1.0371
353 4 1.14 1.2842 1 2 1 1.5864
354 3 1.12 0.9776 2 2 1 0.8414
355 4 0.80 1.4215 1 2 1 0.7670
356 2 2.76 0.6158 2 1 1 1.4392
357 2 0.94 0.7116 1 1 1 1.1724
358 2 2.57 0.6835 2 1 2 1.4363
359 4 1.78 1.3029 1 2 1 1.2734
360 3 1.65 0.9156 1 2 2 1.7333
361 3 2.62 0.9856 1 2 1 0.9821
362 1 2.38 0.3946 1 1 1 1.2378
363 3 1.56 0.9946 1 2 1 1.4909
364 2 2.62 0.6511 1 1 1 1.1420
365 4 1.83 1.4592 1 2 1 0.9593
366 3 1.28 1.0929 1 2 1 0.8402
367 1 1.00 0.1900 2 1 2 1.3977
368 4 2.79 1.5124 2 2 2 1.7481
369 2 2.64 0.6588 1 1 1 1.6044
370 4 1.92 1.3279 2 2 1 1.1307
371 1 1.68 0.3576 2 1 1 1.0840
372 4 1.89 1.4029 2 2 2 1.3832
373 1 2.00 0.3362 2 1 1 1.5986
374 3 1.72 1.1195 2 2 2 1.4529
375 3 1.95 1.0594 2 2 2 1.0734
376 2 1.95 0.8272 1 1 1 1.1174
377 2 1.48 0.6872 1 1 1 1.1754
378 3 1.21 1.0113 2 2 2 0.8394
379 1 1.61 0.1956 1 1 1 1.1009
380 3 2.57 1.1428 2 2 2 0.8877
381 1 2.19 0.2508 1 1 2 2.0512
382 1 1.25 0.2947 2 1 2 1.7912
383 2 0.85 0.7469 1 1 1 0.9179
384 2 3.13 0.6437 2 1 2 1.6561
385 3 2.77 0.9600 2 2 2 1.2923
386 3 2.41 1.0063 2 2 2 1.5595
387 3 0.58 1.0240 2 2 2 1.1839
388 4 1.37 1.3572 2 2 2 1.2553
389 1 1.88 0.2514 1 1 1 1.0358
390 3 1.85 0.9715 2 2 2 1.2491
391 2 1.85 0.7361 2 1 2 2.0457
392 4 1.73 1.4543 2 2 2 1.3936
393 1 2.96 0.3155 1 1 1 1.2409
394 1 2.12 0.3369 2 1 2 1.1820
395 2 3.13 0.6785 1 1 1 0.9334
396 4 1.94 1.3933 1 2 1 1.7350
397 2 1.87 0.7000 2 1 2 1.6239
398 1 1.80 0.3177 1 1 1 0.9814
399 3 1.90 1.1569 2 2 2 1.5489
400 3 2.62 1.0502 2 2 2 1.2853
401 3 0.89 0.9779 2 2 2 2.2642
402 3 1.97 1.1531 2 2 1 2.5715
403 1 2.13 0.3784 2 1 2 2.3623
404 4 0.90 1.4658 2 2 2 1.8489
405 1 1.80 0.3080 1 1 1 1.3094
406 1 2.84 0.2537 1 1 1 1.4959
407 4 1.47 1.4812 1 2 1 1.0904
408 2 1.15 0.7061 2 1 2 1.4938
409 4 2.49 1.4666 1 2 1 0.8570
410 2 2.40 0.6767 1 1 1 2.0617
411 3 1.34 1.1219 1 2 1 1.0096
412 2 1.28 0.6088 1 1 1 1.0246
413 4 2.50 1.3709 2 2 2 1.0787
414 1 2.10 0.1963 2 1 2 1.0500
415 2 1.50 0.8563 2 1 2 1.1266
416 4 3.09 1.3473 1 2 1 3.1526
417 3 1.27 1.0216 1 2 1 0.8318
418 2 1.74 0.7121 1 1 1 1.5255
419 2 0.20 0.7060 1 1 1 1.0790
420 2 2.15 0.6716 1 1 2 1.9224
421 1 1.89 0.3212 2 1 2 0.8358
422 2 2.53 0.6370 2 1 2 1.1773
423 2 2.65 0.6205 1 1 2 1.7214
424 4 2.06 1.3779 1 2 1 2.5229
425 4 2.82 1.3875 1 2 1 1.0598
426 1 2.65 0.2477 2 1 2 1.4326
427 1 1.90 0.3038 1 1 1 1.4136
428 2 1.73 0.6055 2 1 2 1.1076
429 1 2.11 0.2623 1 1 1 1.1581
430 2 3.19 0.6619 2 1 2 0.8869
431 4 1.12 1.4342 2 2 2 1.9062
432 4 1.89 1.2922 2 2 1 1.0845
433 1 2.35 0.2671 1 1 2 1.8638
434 3 3.02 1.0854 1 2 1 0.9313
435 1 2.65 0.3121 1 1 1 1.5489
436 4 1.01 1.5361 1 2 1 1.1171
437 1 1.97 0.2911 2 1 2 1.3992
438 4 1.77 1.4497 1 2 1 0.8936
439 4 3.26 1.4724 1 2 1 1.0012
440 1 2.55 0.3801 1 1 2 1.6400
441 1 1.60 0.2051 1 1 1 1.4051
442 2 2.29 0.7752 2 1 2 0.7792
443 1 2.72 0.3872 1 1 1 1.2669
444 1 2.35 0.2813 2 1 2 1.0948
445 2 1.51 0.6381 2 1 2 1.1775
446 3 1.48 1.0870 1 2 3 1.2097
447 2 2.33 0.7096 1 1 1 2.1684
448 1 3.12 0.2976 1 1 1 1.6779
449 3 3.14 1.0161 2 2 2 2.1135
450 3 0.85 0.9204 1 2 1 0.8750
451 4 1.42 1.5420 1 2 1 0.9964
452 1 2.02 0.3300 2 1 1 1.5073
453 4 2.24 1.3698 2 2 1 1.9817
454 3 1.68 1.0860 1 2 1 1.4524
455 1 1.69 0.3962 1 1 1 0.9608
456 1 1.96 0.2401 1 1 1 0.8173
457 4 1.16 1.3504 1 2 1 1.1837
458 4 2.14 1.3157 2 2 2 1.2549
459 3 2.86 0.8874 1 2 1 0.8756
460 2 1.94 0.6111 2 1 1 1.3677
461 3 2.21 1.0277 1 2 1 0.8957
462 4 2.37 1.3651 1 2 1 1.0823
463 2 2.32 0.8994 1 1 1 2.6219
464 4 2.14 1.3126 1 2 1 1.8105
465 2 1.56 0.6255 1 1 1 1.6409
466 1 2.51 0.2257 1 1 1 1.9178
467 2 0.45 0.6283 2 1 2 1.7112
468 2 1.71 0.7542 2 1 2 1.2335
469 1 1.70 0.3889 1 1 1 0.6546
470 1 1.77 0.3536 2 1 2 2.0838
471 3 1.88 0.8945 2 2 2 1.5584
472 1 0.69 0.1626 1 1 1 1.1827
473 3 1.42 1.0960 1 2 1 0.9740
474 2 1.14 0.7220 2 1 2 1.1182
475 1 1.43 0.2305 2 1 2 1.3442
476 3 1.68 1.0321 1 2 1 0.7532
477 2 2.76 0.5945 1 1 1 0.6663
478 4 3.00 1.4175 2 2 2 1.2465
479 4 2.33 1.4356 2 2 2 1.1152
480 3 3.25 0.9719 2 2 1 0.9253
481 4 1.54 1.4399 2 2 2 1.1834
482 2 2.98 0.6052 1 1 1 1.1428
483 4 1.99 1.4022 1 2 1 1.3520
484 3 1.51 0.9350 2 2 2 1.6086
485 3 2.19 1.0708 1 2 1 0.8709
486 3 1.23 1.1184 1 2 3 0.9150
487 2 2.31 0.7886 2 1 2 1.0846
488 3 0.72 1.0300 1 2 1 1.3599
489 1 1.66 0.3666 1 1 1 1.2403
490 2 2.12 0.6749 1 1 1 2.0456
491 4 3.85 1.3632 1 2 1 2.4336
492 2 3.37 0.7059 1 1 1 1.0219
493 3 1.65 1.0098 1 2 2 1.4440
494 2 1.78 0.7397 1 1 1 0.9452
495 1 3.07 0.1514 2 1 3 1.6820
496 2 2.71 0.6869 2 1 2 1.7722
497 4 2.01 1.4059 1 2 1 2.7317
498 2 1.47 0.6518 1 1 1 1.2278
499 4 0.96 1.3636 2 2 2 1.3611
500 4 2.24 1.4088 1 2 1 0.9929
501 2 1.50 0.6326 1 3 1 0.9321
502 3 1.97 1.0445 1 3 1 0.9211
503 3 1.60 1.1404 1 3 1 1.1388
504 2 0.97 0.6969 2 3 2 1.0191
505 3 2.09 1.0885 2 3 2 1.3525
506 2 0.97 0.7164 1 3 1 0.9444
507 3 2.33 1.1284 1 3 1 1.0564
508 3 2.45 1.0943 2 3 2 1.4923
509 3 2.47 0.9346 1 3 1 2.1747
510 2 2.49 0.7136 2 3 2 0.9490
511 2 1.83 0.5907 2 3 2 0.8532
512 2 2.55 0.6575 2 3 2 0.8173
513 3 1.16 0.9406 2 3 1 1.3188
514 3 2.58 0.9485 2 3 1 1.4000
515 2 1.95 0.6287 2 3 2 0.8536
516 2 2.38 0.6466 2 3 2 1.4737
517 3 3.16 1.0076 2 3 1 2.1727
518 3 3.22 1.1227 2 3 1 2.5791
519 3 2.19 1.0319 2 3 2 1.8647
520 2 1.29 0.6731 1 3 1 1.2032
521 3 2.88 1.0116 2 3 2 1.6973
522 3 1.12 0.9388 2 3 1 1.5067
523 3 1.22 0.9695 2 3 1 0.6364
524 2 1.11 0.5499 1 3 1 0.6976
525 2 0.97 0.6632 2 3 2 1.5554
526 2 1.96 0.6827 1 3 1 3.5793
527 2 0.85 0.7391 1 3 1 1.7119
528 3 2.11 1.1184 1 3 1 2.1129
529 2 1.84 0.6850 2 3 2 2.8571
530 3 1.50 0.9528 1 3 1 0.6677
531 3 0.58 1.1624 1 3 2 1.0235
532 2 0.73 0.8078 1 3 1 2.1406
533 2 2.53 0.7831 2 3 2 1.3086
534 3 1.87 0.9686 2 3 1 1.3985
535 2 3.09 0.7464 1 3 1 0.8681
536 3 1.47 0.9698 2 3 2 1.1447
537 3 1.36 1.0445 1 3 1 0.7195
538 3 1.41 1.1003 1 3 1 0.7369
539 2 2.08 0.7147 2 3 2 2.6499
540 3 1.01 1.1203 1 3 1 0.7726
541 2 1.97 0.6427 2 3 2 1.0521
542 2 2.25 0.7675 2 3 2 1.0004
543 2 1.50 0.6657 1 3 1 1.1263
544 3 1.98 1.0297 1 3 1 1.4155
545 2 0.28 0.7445 1 3 1 3.0605
546 3 2.16 1.0372 2 3 2 2.2949
547 2 1.29 0.5842 2 3 2 1.1521
548 2 0.68 0.5971 2 3 2 2.1361
549 2 2.42 0.6883 2 3 2 1.0957
550 2 2.46 0.7811 2 3 2 0.8658
551 3 1.94 1.0645 2 3 2 1.1846
552 3 1.10 0.9355 2 3 1 1.4152
553 2 2.18 0.7763 1 3 1 0.7485
554 3 2.16 0.9763 2 3 1 1.0126
555 3 0.99 1.0989 2 3 2 0.7538
556 2 1.25 0.7049 2 3 2 0.8981
557 3 3.08 1.0859 2 3 2 0.6361
558 2 2.05 0.7549 2 3 2 1.5609
559 2 2.46 0.6278 1 3 1 1.0479
560 2 1.98 0.6690 2 3 2 1.0200
561 2 2.23 0.7347 2 3 2 2.0572
562 2 2.25 0.7893 2 3 1 1.0686
563 3 1.89 1.0169 2 3 2 0.8479
564 3 1.88 1.0319 1 3 1 0.6840
565 2 2.03 0.6338 1 3 1 0.8469
566 3 1.17 1.0777 1 3 2 0.9391
567 3 2.28 1.0855 2 3 1 1.8199
568 3 2.16 1.0791 1 3 1 0.9045
569 2 1.45 0.6138 1 3 1 0.8107
570 3 1.67 0.8981 2 3 1 1.9281
571 2 1.32 0.6466 1 3 1 0.9441
572 2 1.82 0.7845 1 3 1 0.7201
573 2 1.53 0.5421 2 3 2 2.6337
574 2 1.95 0.7221 1 3 1 3.1172
575 3 1.40 1.0474 1 3 2 0.7730
576 3 1.72 1.0099 1 3 1 0.7751
577 3 1.30 1.1009 1 3 1 0.8119
578 3 2.25 1.0744 1 3 1 1.4173
579 2 1.89 0.7053 1 3 1 1.2304
580 2 1.72 0.6455 1 3 1 1.0749
581 3 2.58 0.9897 2 3 1 0.7662
582 2 2.20 0.6801 1 3 1 0.7498
583 2 2.09 0.5484 2 3 2 1.2541
584 3 2.26 1.1253 1 3 1 0.8178
585 3 2.16 1.1799 1 3 1 0.8714
586 3 1.56 0.9553 1 3 1 0.5387
587 2 1.67 0.5153 2 3 2 1.1478
588 3 2.49 0.9545 2 3 1 3.5077
589 2 2.43 0.7126 1 3 1 0.8199
590 3 0.71 1.0878 1 3 1 1.1694
591 3 2.58 1.0947 2 3 2 1.1527
592 2 1.00 0.7013 1 3 1 0.7926
593 3 1.91 1.0578 1 3 1 0.9913
594 2 2.73 0.6099 1 3 1 0.9821
595 3 1.62 1.0300 2 3 2 1.0766
596 3 2.13 1.0685 1 3 1 0.6475
597 2 1.21 0.6200 2 3 2 1.6116
598 2 1.20 0.6720 1 3 1 0.8966
599 3 1.71 1.0969 1 3 1 0.8907
600 2 3.29 0.7804 1 3 1 0.8054
