# Supplementary material for: The effect of training methodology on knowledge representation in categorization
Source: PLoS One. 2017 Aug 28;12(8):e0183904. doi: 10.1371/journal.pone.0183904 (PMC5573135; doi:10.1371/journal.pone.0183904)
Supplement: S1 File — This file contains the raw data from the experiments reported in this manuscript. (ZIP) [file pone.0183904.s001.zip › raw_data/Exp1/YES-NO/rb_xfer_concept_feedback_2_cond_1_sub_4.dat]

  1 4 2.82 1.3875 2 2 1 1.6919
  2 2 3.19 0.6619 1 1 1 2.4228
  3 4 1.79 1.3128 1 2 1 1.4935
  4 3 1.42 1.0909 1 2 2 1.5268
  5 3 1.41 1.1003 1 2 1 0.7919
  6 4 1.73 1.4543 2 2 2 1.1594
  7 3 1.71 1.0969 1 2 2 1.6633
  8 3 1.54 0.8637 1 2 1 0.2748
  9 3 1.39 0.9501 2 2 1 1.5517
 10 4 2.61 1.4437 2 2 1 1.1441
 11 2 1.10 0.7184 1 1 2 1.7287
 12 4 1.83 1.4592 1 2 1 1.8255
 13 1 1.99 0.2656 1 1 1 2.0310
 14 3 2.10 0.8869 1 2 2 1.3557
 15 4 1.88 1.5007 2 2 2 1.0119
 16 2 1.28 0.6088 2 1 2 1.4664
 17 1 1.66 0.3101 2 1 2 1.7258
 18 3 2.28 1.0855 1 2 1 0.9915
 19 3 2.58 1.0947 2 2 2 1.5589
 20 2 2.46 0.7122 1 1 1 1.5913
 21 2 2.03 0.6338 1 1 2 1.7582
 22 3 1.72 1.0099 1 2 2 1.7745
 23 3 2.19 1.0708 1 2 1 1.0380
 24 3 2.38 0.8761 2 2 1 1.2433
 25 2 2.62 0.6511 2 1 2 1.4557
 26 1 2.15 0.2376 2 1 1 1.1644
 27 2 1.75 0.6628 1 1 1 3.1403
 28 4 0.90 1.4658 1 2 1 1.8842
 29 1 2.71 0.2802 1 1 1 1.6150
 30 2 2.83 0.6349 2 1 2 1.0124
 31 4 2.29 1.2636 1 2 1 1.4265
 32 1 2.14 0.3556 2 1 1 1.4957
 33 3 2.21 1.0277 2 2 1 2.5541
 34 3 2.34 1.0168 1 2 1 0.9216
 35 4 3.85 1.3632 2 2 2 1.1558
 36 1 2.02 0.3300 2 1 1 1.1004
 37 1 1.62 0.3228 1 1 1 1.6231
 38 2 0.75 0.6653 2 1 2 1.4928
 39 1 1.00 0.1900 1 1 1 0.9296
 40 3 3.16 1.0076 2 2 2 3.0271
 41 3 3.14 1.0161 1 2 1 1.5098
 42 4 0.96 1.3636 2 2 1 1.2794
 43 4 2.36 1.2798 1 2 1 0.8906
 44 2 2.46 0.6278 2 1 1 2.7823
 45 1 2.93 0.3210 1 1 1 0.5981
 46 2 3.29 0.7804 2 1 2 0.7234
 47 1 2.10 0.1963 1 1 1 1.7737
 48 3 2.29 0.9998 1 2 1 1.3093
 49 3 2.41 1.0063 2 2 2 1.2789
 50 4 1.37 1.3572 1 2 2 0.7384
 51 2 2.31 0.7886 1 1 1 2.5784
 52 2 1.95 0.6287 1 1 1 1.0886
 53 2 1.86 0.8093 2 1 2 1.8599
 54 1 2.38 0.2745 2 1 2 2.0473
 55 1 2.35 0.2671 2 1 2 1.2114
 56 4 1.92 1.3279 2 2 1 1.5959
 57 4 1.51 1.4660 2 2 2 1.6716
 58 3 1.76 0.9841 2 2 1 1.0590
 59 3 1.93 1.0377 1 2 1 1.1353
 60 3 1.22 1.0267 2 2 2 1.6084
 61 2 1.97 0.6427 1 1 1 1.6069
 62 3 2.29 1.0043 2 2 1 1.4691
 63 1 2.55 0.3801 1 1 1 1.6729
 64 3 2.39 0.9496 1 2 1 0.9244
 65 2 2.43 0.6434 2 1 1 0.6643
 66 2 2.42 0.6883 1 1 1 0.8928
 67 2 1.11 0.7385 2 1 2 1.4385
 68 2 0.85 0.7391 2 1 2 1.2916
 69 2 2.32 0.8994 1 1 1 0.8948
 70 3 1.12 0.9388 1 2 2 0.9554
 71 3 2.41 0.9376 2 2 2 1.0184
 72 2 2.63 0.8389 2 1 2 0.9845
 73 1 2.87 0.4337 2 1 2 1.4639
 74 4 1.95 1.4170 2 2 1 1.1715
 75 3 3.63 0.9482 2 2 1 1.0914
 76 1 2.06 0.5073 2 1 2 1.2790
 77 4 2.33 1.4356 2 2 2 2.6662
 78 4 2.49 1.4666 1 2 2 1.9116
 79 1 1.98 0.3373 1 1 1 1.0385
 80 3 1.88 0.9241 2 2 2 1.1479
 81 2 0.73 0.7321 2 1 2 1.3326
 82 3 2.24 1.0724 1 2 1 1.2218
 83 3 2.15 1.0332 1 2 1 1.0357
 84 1 2.96 0.3155 1 1 1 1.1371
 85 3 1.68 1.0321 2 2 2 2.0904
 86 2 1.89 0.7053 2 1 2 1.0527
 87 3 0.89 0.9779 2 2 2 1.2496
 88 1 0.20 0.3023 1 1 1 0.9982
 89 4 2.65 1.3502 1 2 1 1.4528
 90 4 1.56 1.4828 2 2 2 1.5455
 91 2 1.83 0.7164 2 1 2 1.1216
 92 2 1.47 0.6518 2 1 1 0.8357
 93 2 1.73 0.5583 1 1 1 0.9614
 94 1 1.80 0.3080 1 1 1 0.7775
 95 2 1.32 0.6466 2 1 2 1.1369
 96 1 2.37 0.3204 2 1 1 1.1465
 97 1 3.03 0.3473 1 1 1 0.7711
 98 3 2.77 1.0662 1 2 1 1.7233
 99 3 1.78 1.1250 2 2 1 1.3586
100 1 0.96 0.3685 2 1 1 2.2611
101 4 1.79 1.4596 1 2 1 1.8836
102 3 1.40 1.0474 2 2 1 1.1744
103 4 2.01 1.4059 1 2 1 1.4863
104 2 2.06 0.6905 1 1 1 1.5614
105 4 2.67 1.4748 1 2 1 1.0650
106 1 0.82 0.3098 1 1 1 1.3092
107 1 2.13 0.3784 1 1 2 1.8077
108 1 1.21 0.3112 2 1 2 1.3178
109 2 1.25 0.7049 1 1 1 1.3756
110 4 3.39 1.4912 2 2 1 1.2634
111 1 2.49 0.2936 2 1 1 0.9553
112 3 0.85 0.9204 2 2 2 1.8041
113 1 2.72 0.3872 1 1 1 1.6262
114 2 2.59 0.7434 2 1 2 1.3752
115 2 2.35 0.6805 1 1 2 2.1110
116 2 2.08 0.8721 2 1 2 1.1203
117 4 1.85 1.3875 1 2 1 1.2343
118 3 1.68 1.0860 1 2 2 1.7435
119 2 3.37 0.7059 1 1 2 1.1277
120 4 2.24 1.3698 1 2 1 1.9532
121 3 1.16 0.9406 1 2 1 1.6651
122 4 1.81 1.5355 2 2 2 1.5486
123 3 1.57 1.0066 2 2 2 1.2851
124 3 1.97 1.1531 1 2 1 1.9282
125 2 1.96 0.6827 1 1 1 1.5129
126 3 1.10 1.1089 2 2 2 2.2986
127 4 0.72 1.3434 1 2 1 1.1003
128 3 1.92 0.9950 2 2 2 0.8471
129 2 2.71 0.6869 2 1 2 1.9577
130 1 1.67 0.1766 2 1 2 1.0840
131 3 1.12 0.9776 1 2 1 1.3355
132 4 1.95 1.4197 1 2 1 2.2725
133 3 1.18 1.0339 2 2 2 1.1877
134 1 1.88 0.2514 2 1 1 1.4188
135 4 2.16 1.4437 2 2 1 1.7286
136 3 2.04 1.1241 2 2 1 0.7882
137 3 1.94 1.0645 1 2 1 1.1398
138 3 2.88 1.0116 1 2 1 1.1873
139 1 0.79 0.3786 2 1 1 1.7705
140 2 1.90 0.5988 1 1 1 1.2339
141 1 2.79 0.3211 2 1 2 1.2233
142 1 1.24 0.3545 1 1 1 1.4372
143 2 2.33 0.7096 2 1 2 0.9220
144 4 2.30 1.4760 2 2 2 1.9163
145 4 1.47 1.4461 2 2 2 1.7019
146 1 1.90 0.2041 1 1 1 1.0099
147 2 1.89 0.6094 2 1 2 0.9188
148 1 1.89 0.3469 1 1 1 1.8250
149 2 1.63 0.5063 1 1 1 1.7105
150 4 3.26 1.4724 2 2 2 1.5840
151 4 2.25 1.3526 2 2 1 1.1579
152 2 2.16 0.6176 2 1 2 1.1825
153 1 1.77 0.3536 2 1 1 1.5099
154 4 1.54 1.4399 1 2 1 2.8795
155 3 1.82 1.0618 2 2 2 1.1455
156 3 1.75 1.1413 2 2 2 0.9943
157 4 2.26 1.2912 1 2 2 1.0968
158 4 2.28 1.3931 1 2 1 0.7334
159 3 3.08 1.0859 1 2 1 1.1431
160 1 0.69 0.1626 1 1 1 0.6725
161 1 1.99 0.2737 2 1 1 1.4028
162 3 1.42 1.0960 1 2 1 1.4814
163 2 2.12 0.6749 2 1 2 1.5243
164 1 2.63 0.3301 1 1 1 1.5742
165 3 2.13 1.0685 1 2 1 0.9435
166 3 2.07 1.0440 2 2 2 1.4496
167 1 2.54 0.3829 2 1 1 1.1724
168 2 2.12 0.7384 1 1 1 0.7965
169 4 2.34 1.3909 1 2 1 0.8032
170 1 1.60 0.2051 2 1 2 1.1940
171 1 0.91 0.3186 2 1 2 1.1528
172 3 1.65 1.0098 2 2 2 1.3053
173 1 2.86 0.2775 2 1 2 1.4678
174 3 2.49 0.9545 2 2 2 1.7595
175 4 2.79 1.5124 2 2 2 1.2392
176 1 1.80 0.3204 2 1 1 1.0125
177 1 2.70 0.3509 2 1 2 1.4904
178 1 1.90 0.3038 1 1 1 1.0936
179 1 1.94 0.2655 2 1 2 0.9622
180 4 0.57 1.4767 1 2 1 1.3685
181 4 1.49 1.3250 2 2 1 1.1842
182 4 1.89 1.4029 2 2 1 1.2235
183 2 2.26 0.7508 1 1 2 2.5095
184 4 2.64 1.5394 2 2 2 1.2151
185 2 1.55 0.6765 1 1 1 2.7807
186 1 1.53 0.2023 2 1 2 1.2511
187 4 1.99 1.2965 1 2 2 1.4476
188 2 1.34 0.5800 1 1 1 1.5345
189 1 1.25 0.2947 1 1 1 2.1017
190 1 2.01 0.2141 1 1 1 0.9916
191 3 0.58 1.0240 2 2 2 1.4550
192 1 0.95 0.4721 2 1 1 1.1795
193 1 1.68 0.1837 2 1 2 1.6587
194 1 1.70 0.3889 2 1 1 1.3915
195 3 1.10 0.9355 2 2 2 1.7663
196 1 2.48 0.1957 1 1 1 1.2617
197 3 1.77 1.0688 1 2 1 1.0017
198 1 1.28 0.3991 1 1 1 1.2644
199 4 2.14 1.3157 1 2 1 1.3242
200 2 0.97 0.6969 2 1 2 1.4862
201 4 1.99 1.4022 2 2 2 1.3286
202 2 2.25 0.7675 2 1 2 1.0578
203 1 0.87 0.4142 1 1 1 0.8883
204 4 2.16 1.5294 2 2 2 1.0045
205 4 2.92 1.4418 2 2 2 1.0894
206 3 2.58 0.9485 2 2 2 1.4128
207 4 0.50 1.3852 2 2 2 1.0026
208 1 1.96 0.2515 1 1 1 1.0254
209 1 1.68 0.3576 1 1 1 1.7275
210 1 0.98 0.2099 2 1 2 0.8082
211 2 1.73 0.6055 1 1 1 1.1673
212 2 1.67 0.5153 1 1 1 1.1273
213 2 1.70 0.6957 2 1 2 1.2166
214 2 2.55 0.6575 2 1 2 0.8625
215 1 1.61 0.3607 1 1 1 1.2027
216 1 2.19 0.2508 1 1 1 0.6493
217 3 1.50 0.9528 1 2 1 1.1103
218 3 1.97 1.0016 1 2 1 0.9284
219 2 1.83 0.6448 1 1 1 1.2596
220 4 2.99 1.2895 1 2 1 1.5288
221 2 0.24 0.7894 1 1 1 1.5681
222 2 0.70 0.7991 1 1 1 0.8744
223 4 2.62 1.3164 2 2 2 1.9319
224 1 1.96 0.2401 1 1 1 0.9006
225 3 1.14 1.0006 2 2 2 1.3434
226 3 2.99 0.9615 1 2 1 1.3759
227 2 2.68 0.6820 1 1 2 1.3197
228 1 1.71 0.2132 1 1 1 0.9456
229 4 2.27 1.3964 1 2 1 1.1145
230 2 0.45 0.6283 1 1 1 1.4765
231 4 1.51 1.4522 1 2 1 0.8491
232 3 2.75 1.1466 2 2 1 1.0380
233 4 2.27 1.5019 2 2 2 0.9538
234 2 2.67 0.6730 1 1 1 1.1146
235 3 1.71 1.0567 1 2 1 1.5087
236 1 1.57 0.3119 1 1 1 0.8735
237 3 2.47 0.9346 2 2 2 0.9158
238 4 2.54 1.3869 2 2 2 1.0061
239 3 1.75 1.0629 1 2 1 1.2688
240 3 1.41 1.0376 2 2 2 0.8727
241 2 2.31 0.6637 2 1 2 1.4768
242 3 1.98 1.0297 1 2 1 1.1040
243 2 2.40 0.6767 1 1 2 1.5146
244 4 2.46 1.4183 1 2 1 0.6924
245 4 1.84 1.3275 2 2 2 2.1512
246 1 1.77 0.2283 2 1 2 2.1752
247 3 0.55 1.1317 2 2 1 1.3744
248 2 0.73 0.8078 1 1 1 1.0783
249 1 2.91 0.3345 2 1 2 1.8736
250 4 1.12 1.4342 2 2 2 1.3729
251 2 2.72 0.6993 1 1 2 1.9780
252 3 2.81 1.0546 1 2 1 1.6326
253 2 0.75 0.6426 1 1 1 1.3014
254 1 0.85 0.3814 1 1 1 1.0482
255 2 1.56 0.6255 2 1 2 0.9966
256 2 2.23 0.7347 2 1 2 1.0516
257 3 1.56 0.9946 2 2 2 1.1922
258 1 1.66 0.3666 1 1 1 1.0236
259 4 1.90 1.3338 2 2 1 2.3976
260 3 1.75 0.9555 1 2 1 1.1314
261 4 2.53 1.3776 1 2 1 0.9007
262 1 2.10 0.2831 2 1 1 0.9196
263 2 1.50 0.8563 1 1 1 2.2338
264 3 1.21 1.0113 1 2 1 1.2380
265 3 2.16 1.1799 1 2 1 1.4595
266 3 0.67 0.9620 2 2 2 2.3830
267 2 1.14 0.7220 2 1 2 1.3496
268 3 2.09 1.0885 2 2 2 1.2460
269 4 2.02 1.4231 1 2 1 1.0187
270 3 1.67 0.8981 1 2 1 1.0968
271 1 1.97 0.2911 2 1 1 0.9313
272 2 2.25 0.7893 1 1 1 0.7489
273 4 1.11 1.3364 1 2 1 0.7578
274 2 2.53 0.6370 2 1 2 1.3985
275 1 1.09 0.2352 2 1 2 1.2931
276 4 2.71 1.3013 1 2 1 2.5518
277 2 2.79 0.6461 1 1 1 1.7034
278 3 2.26 1.1253 2 2 2 1.1614
279 4 2.27 1.4064 1 2 1 1.2335
280 1 2.51 0.2257 2 1 2 1.7348
281 1 0.47 0.2982 1 1 2 2.0476
282 3 3.46 0.9941 2 2 2 1.5236
283 4 1.01 1.5361 1 2 1 1.0212
284 4 1.88 1.3020 2 2 1 0.8433
285 4 1.20 1.3894 2 2 1 1.4164
286 1 1.66 0.3249 1 1 1 1.2719
287 4 1.94 1.3933 2 2 2 1.5219
288 4 1.09 1.3378 1 2 2 0.9395
289 1 2.65 0.2477 1 1 1 1.1010
290 4 2.06 1.3779 1 2 1 1.2878
291 2 2.88 0.8158 1 1 1 1.0750
292 4 1.80 1.3858 2 2 1 1.4871
293 4 1.67 1.3953 2 2 2 1.7541
294 2 2.64 0.6588 2 1 2 1.5321
295 1 2.95 0.2980 1 1 1 1.8931
296 3 1.55 0.9866 1 2 1 1.7980
297 3 1.51 1.0135 1 2 1 1.6281
298 4 1.74 1.4487 1 2 1 1.1771
299 1 2.45 0.3571 2 1 2 1.6404
300 1 2.12 0.3369 1 1 1 1.2134
301 4 2.53 1.4167 2 2 2 1.1948
302 3 2.62 1.0502 2 2 2 0.8973
303 4 2.32 1.4923 1 2 1 0.7882
304 3 1.11 0.9910 1 2 1 0.9878
305 2 2.31 0.6931 1 1 1 0.8364
306 1 1.51 0.4427 1 1 1 1.1687
307 2 3.13 0.6785 1 1 1 0.8168
308 2 1.54 0.5976 1 1 1 1.7286
309 4 1.49 1.3739 2 2 1 1.7838
310 2 1.82 0.7845 2 1 2 1.1027
311 4 1.63 1.4234 1 2 1 1.2654
312 1 2.38 0.1613 2 1 2 3.0213
313 2 0.83 0.7657 1 1 1 1.1299
314 1 1.91 0.2917 2 1 2 1.9711
315 1 1.52 0.2988 2 1 2 2.6504
316 4 2.37 1.3651 2 2 1 1.4619
317 1 2.39 0.3219 2 1 2 2.3295
318 2 1.98 0.6402 1 1 1 1.0422
319 3 1.97 1.0445 1 2 1 0.8395
320 1 2.38 0.3946 1 1 1 1.7571
321 2 1.62 0.7936 2 1 2 1.0933
322 1 1.31 0.3257 2 1 2 2.1759
323 3 2.21 0.9947 1 2 1 1.5831
324 2 2.98 0.6052 1 1 1 1.1422
325 1 1.45 0.2769 1 1 1 0.7195
326 4 3.09 1.3473 1 2 1 1.1458
327 1 2.05 0.3400 2 1 1 0.8344
328 3 3.05 1.0371 2 2 1 1.5440
329 4 1.98 1.5266 1 2 1 0.8821
330 1 2.65 0.3121 2 1 2 1.4295
331 1 2.56 0.3672 1 1 1 1.5368
332 3 1.47 0.9698 2 2 1 1.3317
333 2 1.43 0.7396 1 1 1 2.8510
334 4 2.26 1.3531 2 2 2 1.8625
335 1 1.61 0.1956 1 1 1 0.9860
336 4 1.26 1.3442 1 2 1 1.2254
337 2 1.66 0.6738 2 1 2 1.6310
338 3 1.17 1.0777 1 2 1 1.6602
339 2 2.43 0.7126 2 1 2 0.8478
340 1 2.40 0.3790 1 1 1 0.8366
341 1 1.21 0.3540 2 1 2 1.5062
342 4 2.38 1.3801 2 2 2 1.2766
343 1 0.52 0.3146 1 1 1 0.7839
344 3 3.02 1.0854 2 2 2 1.1754
345 4 1.69 1.3901 2 2 2 0.9195
346 4 2.14 1.3126 2 2 2 1.0274
347 2 1.38 0.6372 2 1 2 0.9997
348 1 2.05 0.4041 1 1 1 0.9424
349 1 1.72 0.3477 2 1 2 1.1671
350 4 3.00 1.4175 2 2 2 2.0552
351 4 1.40 1.4148 2 2 2 1.7269
352 4 1.14 1.2842 1 2 1 1.3376
353 4 2.09 1.4796 2 2 2 0.8195
354 3 2.12 0.9780 1 2 1 0.8397
355 2 1.60 0.6308 2 1 2 0.9812
356 1 1.43 0.2934 2 1 2 1.0449
357 2 2.48 0.7723 2 1 2 0.8655
358 2 1.50 0.6657 1 1 1 1.3978
359 2 2.12 0.6343 1 1 1 0.7642
360 1 2.84 0.2537 1 1 1 0.8783
361 4 1.27 1.2794 2 2 2 1.1920
362 1 3.12 0.2976 2 1 1 0.8073
363 2 1.21 0.6200 2 1 2 0.8142
364 3 0.71 1.0878 2 2 2 1.1003
365 3 2.45 0.9318 2 2 2 0.9351
366 4 0.76 1.3332 1 2 1 0.8567
367 3 3.14 1.0475 2 2 2 1.2215
368 4 1.47 1.4812 2 2 1 1.1155
369 1 1.89 0.2987 1 1 1 0.9895
370 4 1.30 1.3643 1 2 1 0.8289
371 1 2.03 0.3642 2 1 2 2.8744
372 1 2.11 0.2623 1 1 1 0.9351
373 4 2.10 1.3932 1 2 1 0.9026
374 2 1.48 0.6872 1 1 1 0.8974
375 4 1.85 1.3578 2 2 1 0.7562
376 2 3.08 0.7375 1 1 1 2.2053
377 1 2.00 0.3362 1 1 1 0.8911
378 1 2.21 0.3055 2 1 2 1.1345
379 3 2.05 1.1482 2 2 2 1.3599
380 3 2.66 0.9728 1 2 1 1.2414
381 3 2.56 1.0727 2 2 2 1.5810
382 4 2.02 1.4890 1 2 1 0.6360
383 3 0.99 1.0989 2 2 2 0.9136
384 1 1.69 0.3962 2 1 2 1.4918
385 3 1.90 1.1569 1 2 1 0.8789
386 3 2.77 0.9600 1 2 1 0.9784
387 2 2.49 0.7136 2 1 2 1.0417
388 2 0.91 0.6073 2 1 2 1.6231
389 3 2.15 1.0756 2 2 2 1.1327
390 4 1.36 1.4291 1 2 1 0.7822
391 3 1.31 1.1449 1 2 1 1.0697
392 2 1.95 0.7670 1 1 1 0.9216
393 4 2.75 1.4245 2 2 2 0.9159
394 3 2.60 1.1900 2 2 2 1.1902
395 1 3.26 0.2446 1 1 1 0.7335
396 1 1.82 0.2465 2 1 2 1.0087
397 1 1.43 0.2305 2 1 2 0.9339
398 1 1.80 0.3177 2 1 2 1.4072
399 2 1.15 0.7061 1 1 1 1.0697
400 4 2.10 1.3896 1 2 1 0.9476
401 2 1.65 0.7278 2 1 2 1.3614
402 4 1.89 1.2922 2 2 1 1.0011
403 2 1.60 0.6932 1 1 1 0.9920
404 3 1.88 1.0319 1 2 1 1.1834
405 4 1.31 1.5355 2 2 2 1.5907
406 1 3.06 0.3526 1 1 1 0.8217
407 3 0.58 1.1624 2 2 2 0.9319
408 2 0.97 0.7164 2 1 2 1.0934
409 2 2.85 0.6521 2 1 2 1.0240
410 2 2.73 0.6099 1 1 1 1.0380
411 3 0.85 1.0236 2 2 1 0.7235
412 1 3.24 0.2412 2 1 2 1.3259
413 2 0.20 0.7060 2 1 2 1.1597
414 2 0.20 0.7537 1 1 1 0.9197
415 4 1.69 1.4037 2 2 2 1.4018
416 4 1.84 1.4883 2 2 2 1.5443
417 3 1.56 0.9553 2 2 2 1.3126
418 3 1.89 1.0169 1 2 1 1.5625
419 4 0.29 1.3629 1 2 1 0.9782
420 2 1.20 0.6720 2 1 2 0.9935
421 3 1.91 1.0578 1 2 1 0.9124
422 1 2.31 0.2926 2 1 2 1.6666
423 4 2.31 1.2955 1 2 1 1.3901
424 4 1.78 1.3029 1 2 2 1.6291
425 2 1.63 0.6075 2 1 2 0.9542
426 2 2.87 0.6980 2 1 2 1.3950
427 3 1.87 0.9686 2 2 2 1.1775
428 1 1.89 0.3212 1 1 1 0.7768
429 2 2.46 0.7811 1 1 1 1.1043
430 2 2.05 0.7549 2 1 2 0.8430
431 2 1.84 0.7034 2 1 2 1.0079
432 3 1.33 0.9942 2 2 2 1.4011
433 3 1.51 0.9350 1 2 1 1.1363
434 4 1.27 1.3051 1 2 1 1.5197
435 1 1.84 0.2751 1 1 1 0.7455
436 1 0.70 0.3711 1 1 1 0.8743
437 2 1.70 0.6737 1 1 1 1.3426
438 4 2.60 1.3274 2 2 2 1.0896
439 3 1.38 1.0222 1 2 1 0.6672
440 1 1.64 0.1826 1 1 1 0.8394
441 4 1.55 1.5706 1 2 1 0.6611
442 4 0.80 1.4215 2 2 2 1.0494
443 3 2.69 0.9625 2 2 2 0.9020
444 1 1.59 0.2724 1 1 1 0.7129
445 3 2.16 1.0372 1 2 1 0.9873
446 4 1.15 1.4260 1 2 1 1.5229
447 1 2.25 0.2398 2 1 2 0.8605
448 3 2.16 1.0791 1 2 1 0.9927
449 2 1.84 0.6850 2 1 2 0.8234
450 4 2.40 1.5076 2 2 2 1.1256
451 4 1.42 1.5420 2 2 2 1.0246
452 2 2.29 0.7752 2 1 2 0.9907
453 1 1.29 0.3541 2 1 1 0.6542
454 3 1.27 0.9856 2 2 2 0.8832
455 1 1.14 0.3149 1 1 1 1.4067
456 3 2.34 0.9760 2 2 2 1.2771
457 2 1.65 0.7820 2 1 2 0.9922
458 2 1.90 0.6453 2 1 2 0.8317
459 1 0.55 0.3363 2 1 2 2.3174
460 4 1.09 1.5133 1 2 1 0.8944
461 1 1.67 0.4219 1 1 1 1.7291
462 1 2.35 0.2813 1 1 1 0.9940
463 1 3.07 0.1514 1 1 1 0.6889
464 4 2.78 1.4177 1 2 1 0.7005
465 2 1.83 0.5907 1 1 1 0.7435
466 2 2.65 0.6205 1 1 1 0.8404
467 4 1.16 1.3504 2 2 1 0.7118
468 4 1.92 1.3410 2 2 1 1.3843
469 3 2.45 1.0943 2 2 1 1.1516
470 4 2.50 1.3709 1 2 1 0.8242
471 2 2.38 0.6466 2 1 2 1.1263
472 4 2.73 1.2989 2 2 2 1.3037
473 4 1.33 1.3978 1 2 1 0.7142
474 2 3.13 0.6437 1 1 1 1.4446
475 4 0.49 1.3514 1 2 1 1.1047
476 2 1.85 0.7361 2 1 2 1.3797
477 2 1.69 0.6952 1 1 1 1.3868
478 2 1.76 0.6131 2 1 1 0.7060
479 1 2.64 0.3488 2 1 2 3.0690
480 1 2.24 0.2099 2 1 2 0.9194
481 3 1.88 0.8945 1 2 1 0.9776
482 4 0.20 1.5134 1 2 1 1.0891
483 3 3.25 0.9719 1 2 1 2.1243
484 3 2.25 1.0057 1 2 1 0.9498
485 2 2.07 0.6514 1 1 1 0.8145
486 2 2.81 0.6586 2 1 2 1.4767
487 4 2.22 1.4124 2 2 2 1.5295
488 1 1.11 0.3017 2 1 1 0.8648
489 2 1.29 0.6731 2 1 2 0.9250
490 4 1.77 1.4497 1 2 1 0.8789
491 3 1.72 1.1195 1 2 1 1.0027
492 3 2.11 1.1184 1 2 1 1.4894
493 4 0.89 1.4668 1 2 1 0.9085
494 2 2.21 0.6988 1 1 1 0.8073
495 2 0.28 0.7445 2 1 2 1.0062
496 4 2.24 1.4088 1 2 1 0.9170
497 3 2.20 1.0301 1 2 1 1.0329
498 3 2.75 1.0975 1 2 1 0.8464
499 2 2.04 0.6159 2 1 2 0.9134
500 3 3.03 1.1195 2 2 2 1.1795
501 3 1.36 1.0445 2 3 2 1.7250
502 3 1.57 1.0262 1 3 1 3.1369
503 2 2.76 0.5945 2 3 1 0.9118
504 2 2.75 0.6966 1 3 1 2.3373
505 2 1.53 0.5421 2 3 2 1.8970
506 2 1.74 0.7121 1 3 1 0.9220
507 2 1.52 0.6765 2 3 1 0.8677
508 3 2.25 1.0744 2 3 2 2.8871
509 2 1.72 0.6455 2 3 2 1.4964
510 2 0.68 0.5971 2 3 2 2.3700
511 2 1.95 0.7221 1 3 1 2.3924
512 3 1.62 1.0300 1 3 1 0.7980
513 3 2.31 0.9612 1 3 1 0.8762
514 3 2.33 1.1284 1 3 1 0.7356
515 3 1.58 0.9820 1 3 1 0.8965
516 2 1.29 0.5842 2 3 2 1.0123
517 3 1.27 1.0216 2 3 2 2.4017
518 2 1.57 0.6980 1 3 1 0.9206
519 2 1.50 0.6326 1 3 1 1.7750
520 3 2.34 0.8418 1 3 1 1.5977
521 3 1.75 1.1055 2 3 2 1.0032
522 2 2.15 0.6716 1 3 1 1.7693
523 2 2.32 0.6200 2 3 1 1.1919
524 2 1.45 0.6138 1 3 1 1.1985
525 2 1.90 0.6527 1 3 1 3.0542
526 2 3.03 0.5818 2 3 1 1.3346
527 2 2.57 0.6835 2 3 1 0.9433
528 3 1.96 1.0011 1 3 1 1.1034
529 3 1.13 0.9757 1 3 1 1.0892
530 3 1.69 1.1018 1 3 1 1.4598
531 3 1.95 1.0594 1 3 1 0.7596
532 2 2.36 0.6867 2 3 2 1.1118
533 3 1.00 1.0234 1 3 1 1.3529
534 2 1.71 0.7542 2 3 1 1.2007
535 3 1.22 0.9695 2 3 2 1.3347
536 2 2.09 0.5484 1 3 2 1.3031
537 2 1.78 0.7397 2 3 2 0.8169
538 3 1.60 1.0443 2 3 2 0.9344
539 3 2.86 0.8874 1 3 1 0.6710
540 2 1.95 0.8272 1 3 2 2.0747
541 3 1.34 1.1219 1 3 1 1.1892
542 2 1.93 0.6742 2 3 2 1.7397
543 3 3.78 1.1189 2 3 2 1.3399
544 2 0.97 0.6632 1 3 1 2.3721
545 3 3.22 1.1227 2 3 2 0.7323
546 2 1.94 0.6111 2 3 2 1.2274
547 3 1.23 1.1184 1 3 1 0.6559
548 2 1.61 0.6429 1 3 1 2.2615
549 3 0.72 1.0300 2 3 2 1.2947
550 3 2.44 1.0064 2 3 1 0.6885
551 2 1.00 0.7013 1 3 1 2.5549
552 3 1.47 1.0667 2 3 2 1.1377
553 2 2.53 0.7831 2 3 1 1.5063
554 3 1.79 1.0360 1 3 1 0.7557
555 2 2.25 0.6668 1 3 1 2.8121
556 2 1.97 0.6233 1 3 1 0.7522
557 2 2.15 0.6422 2 3 2 0.8562
558 2 2.40 0.8106 2 3 1 2.0204
559 3 1.65 0.9156 2 3 2 1.7228
560 3 1.70 0.9169 2 3 2 2.1636
561 3 1.30 1.1009 1 3 1 0.8267
562 2 1.11 0.5499 1 3 1 1.3264
563 2 1.85 0.5334 2 3 2 1.0636
564 3 2.68 1.1065 2 3 2 1.0509
565 2 0.94 0.7116 1 3 1 1.1828
566 2 2.41 0.6167 2 3 2 1.0933
567 2 2.20 0.6801 1 3 1 1.0958
568 3 3.63 0.9531 1 3 1 1.2659
569 2 2.30 0.6727 2 3 2 1.4130
570 3 1.14 1.0370 1 3 1 0.8501
571 3 1.85 0.9715 2 3 2 1.1342
572 3 2.58 0.9897 1 3 1 2.5748
573 2 2.41 0.6376 2 3 2 0.9248
574 2 1.98 0.6690 1 3 1 2.1024
575 2 1.51 0.6381 2 3 2 1.5196
576 2 0.85 0.7469 1 3 1 1.5365
577 2 1.87 0.7000 2 3 2 1.0407
578 3 1.28 1.0929 1 3 1 0.9254
579 3 1.36 0.9232 2 3 2 1.1829
580 3 2.19 1.0319 2 3 2 1.4693
581 3 0.60 0.9946 1 3 1 1.2243
582 2 2.18 0.7763 1 3 2 1.9095
583 3 2.57 1.1428 1 3 1 1.8068
584 3 2.52 1.0535 2 3 2 0.8283
585 2 2.69 0.6426 1 3 1 0.8491
586 2 1.58 0.5272 2 3 2 0.9892
587 3 2.62 0.9856 2 3 2 1.5479
588 3 1.61 0.9867 1 3 1 0.6996
589 2 2.76 0.6158 2 3 2 1.5016
590 3 1.60 1.1404 2 3 2 1.1753
591 3 2.16 0.9763 2 3 2 1.4626
592 2 2.08 0.7147 1 3 1 0.7536
593 3 1.35 1.0466 2 3 2 0.6738
594 3 1.01 1.1203 2 3 2 1.3494
595 3 1.48 1.0870 2 3 2 1.1328
596 3 1.85 1.0000 1 3 2 1.0457
597 2 3.09 0.7464 1 3 1 0.9777
598 2 1.94 0.6684 1 3 1 1.5204
599 3 1.32 0.9211 1 3 1 1.4734
600 3 1.99 0.9419 2 3 1 2.0684
