# Supplementary material for: The effect of training methodology on knowledge representation in categorization
Source: PLoS One. 2017 Aug 28;12(8):e0183904. doi: 10.1371/journal.pone.0183904 (PMC5573135; doi:10.1371/journal.pone.0183904)
Supplement: S1 File — This file contains the raw data from the experiments reported in this manuscript. (ZIP) [file pone.0183904.s001.zip › raw_data/Exp1/YES-NO/rb_xfer_concept_feedback_2_cond_1_sub_5.dat]

  1 2 1.32 0.6466 1 1 2 1.4472
  2 2 2.46 0.6278 2 1 1 1.1698
  3 3 1.12 0.9776 2 2 2 0.9695
  4 3 2.58 0.9897 1 2 2 0.9857
  5 4 1.09 1.3378 2 2 2 0.9849
  6 1 1.77 0.3536 1 1 1 1.1284
  7 3 2.81 1.0546 2 2 1 0.8899
  8 3 2.04 1.1241 2 2 1 1.7253
  9 3 1.82 1.0618 1 2 2 1.0789
 10 2 2.59 0.7434 2 1 1 1.2744
 11 2 1.97 0.6233 2 1 1 0.9262
 12 3 1.38 1.0222 2 2 1 0.9277
 13 3 1.67 0.8981 1 2 1 1.0893
 14 1 2.38 0.1613 2 1 1 1.4207
 15 2 2.41 0.6376 1 1 2 1.0183
 16 2 1.52 0.6765 2 1 2 1.2325
 17 2 2.53 0.6370 1 1 1 1.6137
 18 1 1.21 0.3112 2 1 2 0.7392
 19 3 2.05 1.1482 2 2 2 1.2689
 20 1 1.59 0.2724 1 1 2 1.3529
 21 1 1.61 0.1956 2 1 2 1.0014
 22 1 2.87 0.4337 1 1 2 1.5361
 23 2 0.68 0.5971 1 1 2 1.3464
 24 1 1.82 0.2465 2 1 1 2.5297
 25 1 2.40 0.3790 2 1 2 0.7299
 26 1 3.26 0.2446 2 1 2 0.7793
 27 2 3.08 0.7375 1 1 2 0.9230
 28 1 1.28 0.3991 1 1 2 2.6470
 29 2 1.50 0.8563 2 1 1 1.6985
 30 4 2.29 1.2636 2 2 1 1.7059
 31 4 2.01 1.4059 1 2 1 0.7972
 32 1 1.45 0.2769 2 1 1 0.9401
 33 4 2.73 1.2989 1 2 1 1.3896
 34 2 2.98 0.6052 2 1 1 1.5968
 35 2 1.20 0.6720 1 1 1 1.1230
 36 3 1.57 1.0262 1 2 2 0.7995
 37 2 2.46 0.7122 2 1 2 2.5179
 38 4 0.90 1.4658 2 2 2 1.3648
 39 2 1.70 0.6737 2 1 2 1.2207
 40 1 0.55 0.3363 1 1 1 1.6827
 41 3 3.05 1.0371 2 2 1 1.8856
 42 4 0.76 1.3332 2 2 2 0.6565
 43 2 1.83 0.6448 2 1 2 1.2053
 44 1 1.53 0.2023 1 1 1 1.0761
 45 2 2.08 0.8721 1 1 1 1.8793
 46 3 2.15 1.0332 1 2 2 1.3299
 47 4 1.95 1.4170 2 2 2 0.8991
 48 4 1.47 1.4461 1 2 1 0.8300
 49 4 1.74 1.4487 1 2 1 0.6614
 50 4 1.56 1.4828 2 2 2 1.2579
 51 4 2.53 1.4167 2 2 2 1.0571
 52 4 0.50 1.3852 2 2 2 0.7819
 53 2 2.15 0.6716 1 1 2 1.8053
 54 3 1.89 1.0169 2 2 2 1.1815
 55 2 2.33 0.7096 1 1 1 0.8348
 56 4 1.31 1.5355 2 2 2 0.7364
 57 3 1.91 1.0578 2 2 1 0.8901
 58 4 2.79 1.5124 2 2 2 0.6375
 59 1 1.09 0.2352 2 1 2 1.0193
 60 3 2.28 1.0855 1 2 2 1.1454
 61 3 1.54 0.8637 1 2 1 0.9238
 62 4 1.85 1.3875 1 2 2 1.0602
 63 3 1.11 0.9910 1 2 2 1.3122
 64 4 2.09 1.4796 2 2 2 0.8420
 65 3 1.10 0.9355 2 2 2 0.7677
 66 3 0.85 0.9204 1 2 2 1.2720
 67 2 2.87 0.6980 1 1 2 1.2998
 68 3 1.28 1.0929 1 2 1 1.8624
 69 2 2.65 0.6205 1 1 1 1.2017
 70 4 2.27 1.4064 2 2 2 0.9363
 71 4 2.22 1.4124 1 2 1 0.6259
 72 2 1.98 0.6690 1 1 1 1.0874
 73 4 2.49 1.4666 1 2 2 0.6589
 74 4 2.10 1.3932 1 2 1 0.8713
 75 1 1.98 0.3373 2 1 1 1.0035
 76 3 2.15 1.0756 1 2 2 1.4663
 77 1 1.68 0.1837 1 1 1 0.8220
 78 3 3.46 0.9941 2 2 2 1.0523
 79 1 1.77 0.2283 1 1 1 0.9049
 80 4 1.67 1.3953 1 2 1 1.0454
 81 1 1.69 0.3962 2 1 1 0.8422
 82 1 2.49 0.2936 2 1 1 1.5341
 83 2 2.07 0.6514 2 1 2 1.7376
 84 4 0.80 1.4215 1 2 1 0.9358
 85 2 2.12 0.6343 2 1 2 0.7695
 86 3 1.99 0.9419 1 2 2 1.8177
 87 3 1.75 1.1413 1 2 1 0.8551
 88 4 1.27 1.2794 2 2 1 0.8199
 89 3 1.35 1.0466 1 2 2 0.9463
 90 3 2.66 0.9728 1 2 2 1.0030
 91 4 1.55 1.5706 1 2 1 0.7379
 92 2 1.84 0.7034 1 1 2 1.0755
 93 3 1.01 1.1203 2 2 2 1.2974
 94 4 0.89 1.4668 2 2 2 0.9700
 95 4 1.69 1.3901 1 2 1 0.6902
 96 3 2.21 1.0277 2 2 2 0.8538
 97 4 2.64 1.5394 2 2 2 0.9066
 98 2 1.70 0.6957 1 1 2 2.0128
 99 3 1.68 1.0860 2 2 2 0.8029
100 2 0.85 0.7469 2 1 1 1.2098
101 3 1.55 0.9866 1 2 2 1.4345
102 2 2.72 0.6993 2 1 2 0.8076
103 4 1.88 1.5007 1 2 1 0.6225
104 2 1.76 0.6131 1 1 1 0.9730
105 2 2.83 0.6349 1 1 1 0.6530
106 3 2.29 0.9998 1 2 1 0.5234
107 2 2.32 0.6200 1 1 1 0.4623
108 3 1.33 0.9942 2 2 2 0.6810
109 3 1.85 1.0000 2 2 2 0.6447
110 2 0.20 0.7537 2 1 2 0.8977
111 4 2.14 1.3157 2 2 2 1.3405
112 2 3.13 0.6785 1 1 1 0.7339
113 4 1.92 1.3410 2 2 2 0.9274
114 3 1.18 1.0339 2 2 2 0.9129
115 4 1.09 1.5133 1 2 1 0.7390
116 2 2.18 0.7763 2 1 2 0.6526
117 2 2.03 0.6338 1 1 1 0.9697
118 4 0.49 1.3514 2 2 2 1.1876
119 4 2.33 1.4356 2 2 2 0.7370
120 1 2.72 0.3872 1 1 1 1.7227
121 3 0.58 1.0240 2 2 2 0.7563
122 2 2.42 0.6883 2 1 2 0.7493
123 3 1.36 0.9232 2 2 2 0.6720
124 1 2.05 0.3400 1 1 1 0.8105
125 4 2.16 1.4437 2 2 2 0.7447
126 4 2.37 1.3651 1 2 1 1.1458
127 1 1.61 0.3607 2 1 1 1.3223
128 2 1.73 0.5583 1 1 2 1.0842
129 3 2.52 1.0535 1 2 2 1.3615
130 3 2.26 1.1253 2 2 2 1.1274
131 2 3.09 0.7464 2 1 2 1.1208
132 2 1.94 0.6111 2 1 2 1.0027
133 1 1.43 0.2305 2 1 2 0.8814
134 3 1.42 1.0960 1 2 1 0.7890
135 1 1.89 0.2987 2 1 1 0.6926
136 2 1.54 0.5976 2 1 2 0.8955
137 1 1.96 0.2515 1 1 1 0.6745
138 1 2.38 0.3946 1 1 1 0.8548
139 3 2.49 0.9545 1 2 2 0.9156
140 4 2.60 1.3274 1 2 1 0.7898
141 4 2.16 1.5294 1 2 1 0.8535
142 3 1.50 0.9528 2 2 2 0.7144
143 3 1.96 1.0011 1 2 1 0.7567
144 1 2.14 0.3556 2 1 1 0.8295
145 3 2.44 1.0064 1 2 1 0.7952
146 1 1.96 0.2401 1 1 1 0.7940
147 1 1.51 0.4427 2 1 2 1.3609
148 1 2.86 0.2775 2 1 1 1.3448
149 1 1.80 0.3204 2 1 2 0.9612
150 2 2.29 0.7752 2 1 2 0.9934
151 2 1.55 0.6765 2 1 2 1.2283
152 2 2.32 0.8994 1 1 2 0.7375
153 1 0.20 0.3023 2 1 2 1.1152
154 4 1.99 1.4022 2 2 1 1.3733
155 3 1.97 1.0016 1 2 2 0.8689
156 3 2.75 1.1466 2 2 1 0.9213
157 1 3.24 0.2412 2 1 1 0.9474
158 3 1.85 0.9715 1 2 1 0.6761
159 3 2.45 0.9318 2 2 2 0.6987
160 1 0.91 0.3186 2 1 1 0.8590
161 4 1.73 1.4543 2 2 2 1.1616
162 2 2.81 0.6586 1 1 1 1.2257
163 2 0.73 0.7321 1 1 1 0.6616
164 4 0.20 1.5134 1 2 1 0.9460
165 2 1.69 0.6952 2 1 2 0.8188
166 1 2.65 0.2477 2 1 2 0.8249
167 3 2.41 0.9376 2 2 2 1.0713
168 2 1.93 0.6742 2 1 2 1.1234
169 4 1.89 1.4029 2 2 1 1.3093
170 2 2.75 0.6966 1 1 1 0.7992
171 4 2.53 1.3776 1 2 1 1.0141
172 1 0.69 0.1626 2 1 2 0.9901
173 4 1.12 1.4342 1 2 1 0.8676
174 3 2.16 1.1799 2 2 2 1.0718
175 2 0.91 0.6073 2 1 2 1.3658
176 1 0.70 0.3711 1 1 1 0.6276
177 3 1.12 0.9388 1 2 1 0.8334
178 4 2.27 1.5019 1 2 1 0.6629
179 1 0.79 0.3786 1 1 2 1.4371
180 1 1.62 0.3228 2 1 2 0.9683
181 2 1.95 0.7670 2 1 2 1.1765
182 2 2.41 0.6167 2 1 2 0.8318
183 4 1.78 1.3029 1 2 2 0.6293
184 2 2.76 0.6158 1 1 1 0.8751
185 3 1.42 1.0909 2 2 2 0.8953
186 1 1.88 0.2514 2 1 2 0.9701
187 2 2.20 0.6801 2 1 2 0.9062
188 1 2.91 0.3345 1 1 1 1.4931
189 3 1.79 1.0360 1 2 1 0.9515
190 2 1.28 0.6088 2 1 2 1.3282
191 4 3.26 1.4724 1 2 1 0.5854
192 3 1.62 1.0300 1 2 2 0.9291
193 1 3.07 0.1514 2 1 2 1.0027
194 1 2.96 0.3155 2 1 2 0.5614
195 2 2.67 0.6730 1 1 1 0.9138
196 1 1.84 0.2751 2 1 2 1.0840
197 3 2.16 0.9763 2 2 2 0.9995
198 1 1.24 0.3545 2 1 1 1.1821
199 4 2.31 1.2955 1 2 1 1.1174
200 3 2.39 0.9496 2 2 2 0.9032
201 3 1.72 1.1195 2 2 2 0.7887
202 3 2.68 1.1065 2 2 2 0.6442
203 1 0.96 0.3685 2 1 2 0.8093
204 1 0.47 0.2982 1 1 1 0.6225
205 3 1.75 1.1055 1 2 1 0.8219
206 1 1.52 0.2988 1 1 1 0.7482
207 2 0.70 0.7991 1 1 1 0.7971
208 3 2.16 1.0372 1 2 1 1.3401
209 4 2.38 1.3801 1 2 1 0.8452
210 3 1.61 0.9867 2 2 2 1.0741
211 2 2.43 0.6434 2 1 2 0.8621
212 1 2.05 0.4041 1 1 2 0.8024
213 2 1.50 0.6326 1 1 1 1.0732
214 4 1.51 1.4660 1 2 1 0.6534
215 1 1.97 0.2911 1 1 1 0.9863
216 1 1.00 0.1900 1 1 1 0.5457
217 2 1.47 0.6518 1 1 1 1.2509
218 2 2.38 0.6466 2 1 2 0.8875
219 4 0.96 1.3636 2 2 1 0.9790
220 2 0.75 0.6426 2 1 2 0.7385
221 2 2.25 0.7893 2 1 2 0.6440
222 1 2.51 0.2257 2 1 2 0.8331
223 2 2.57 0.6835 1 1 2 0.6787
224 2 0.20 0.7060 1 1 1 0.7942
225 1 1.72 0.3477 1 1 2 0.8172
226 1 2.95 0.2980 1 1 1 0.6734
227 2 0.24 0.7894 1 1 1 0.7095
228 4 1.89 1.2922 2 2 1 0.4933
229 2 1.56 0.6255 2 1 2 1.1140
230 3 0.58 1.1624 1 2 1 0.8839
231 3 2.21 0.9947 1 2 1 1.0314
232 3 2.38 0.8761 2 2 2 0.7969
233 1 1.99 0.2656 1 1 1 0.6997
234 4 2.26 1.2912 2 2 2 1.2866
235 4 1.27 1.3051 2 2 2 0.8519
236 3 1.23 1.1184 1 2 1 0.7374
237 4 1.94 1.3933 2 2 2 0.8491
238 3 1.70 0.9169 1 2 1 0.6220
239 4 2.46 1.4183 2 2 2 0.6525
240 1 1.66 0.3101 2 1 2 1.2014
241 3 2.34 1.0168 1 2 1 0.9440
242 2 1.95 0.6287 1 1 1 0.6905
243 1 1.80 0.3080 1 1 1 0.8604
244 4 2.40 1.5076 2 2 2 0.7207
245 4 2.50 1.3709 1 2 1 0.7471
246 3 1.76 0.9841 2 2 1 0.9160
247 4 2.75 1.4245 1 2 1 0.6541
248 1 1.99 0.2737 1 1 1 0.6432
249 2 1.25 0.7049 1 1 1 1.1522
250 3 3.63 0.9482 2 2 2 1.1848
251 3 1.60 1.0443 1 2 1 0.6984
252 1 3.03 0.3473 1 1 1 0.6697
253 1 1.66 0.3249 2 1 2 0.9539
254 3 2.09 1.0885 1 2 1 0.6989
255 4 2.36 1.2798 1 2 1 1.2137
256 3 1.51 1.0135 1 2 1 1.5717
257 1 2.25 0.2398 2 1 2 0.7074
258 4 1.69 1.4037 2 2 2 1.0143
259 1 2.56 0.3672 1 1 1 1.2524
260 4 1.77 1.4497 1 2 1 0.7690
261 1 0.82 0.3098 2 1 2 0.8971
262 4 3.00 1.4175 1 2 1 0.7321
263 2 1.90 0.5988 2 1 2 1.1978
264 3 2.19 1.0319 1 2 1 0.9883
265 2 2.25 0.6668 2 1 2 0.8597
266 1 1.66 0.3666 2 1 1 1.3600
267 3 1.87 0.9686 1 2 1 1.4558
268 3 2.62 0.9856 2 2 2 1.7962
269 1 1.29 0.3541 1 1 1 1.0441
270 4 1.36 1.4291 2 2 2 1.2095
271 3 2.77 1.0662 2 2 2 0.6801
272 2 0.94 0.7116 2 1 2 1.0900
273 2 1.73 0.6055 2 1 2 0.5975
274 2 2.64 0.6588 1 1 2 0.7324
275 4 1.51 1.4522 1 2 1 0.8060
276 1 2.79 0.3211 2 1 2 1.2851
277 3 1.95 1.0594 1 2 1 0.7623
278 1 1.91 0.2917 1 1 1 0.6804
279 4 1.79 1.4596 1 2 1 0.9000
280 2 1.38 0.6372 1 1 1 0.8552
281 4 2.78 1.4177 1 2 2 0.6279
282 4 2.10 1.3896 2 2 2 0.9456
283 3 2.86 0.8874 1 2 1 0.7242
284 1 1.57 0.3119 1 1 1 0.8918
285 1 2.45 0.3571 2 1 2 0.8715
286 2 2.40 0.8106 2 1 2 1.4757
287 4 1.84 1.3275 1 2 1 0.6954
288 4 2.71 1.3013 1 2 1 0.7385
289 4 1.26 1.3442 1 2 1 0.5001
290 3 3.08 1.0859 1 2 2 0.7433
291 1 1.89 0.3212 2 1 2 1.1522
292 1 0.52 0.3146 2 1 2 0.8568
293 1 2.12 0.3369 1 1 1 0.9177
294 4 0.72 1.3434 2 2 1 0.8800
295 2 1.29 0.6731 1 1 1 1.1714
296 1 1.89 0.3469 2 1 2 0.9955
297 1 3.12 0.2976 1 1 1 1.2821
298 1 2.37 0.3204 1 1 1 0.6373
299 1 2.21 0.3055 1 1 1 0.6592
300 3 0.60 0.9946 1 2 2 1.0314
301 4 2.61 1.4437 2 2 2 0.8629
302 1 2.71 0.2802 1 1 1 0.6751
303 2 1.65 0.7820 1 1 1 0.9115
304 4 1.40 1.4148 2 2 1 1.2977
305 1 2.39 0.3219 2 1 1 0.7001
306 4 1.79 1.3128 2 2 1 0.7831
307 4 2.65 1.3502 1 2 1 0.8307
308 2 2.68 0.6820 2 1 2 0.7244
309 4 2.02 1.4231 2 2 2 1.3106
310 2 2.62 0.6511 1 1 1 0.7925
311 2 0.28 0.7445 1 1 1 0.7914
312 4 1.49 1.3250 1 2 1 0.8950
313 3 3.25 0.9719 1 2 1 1.2019
314 2 1.48 0.6872 1 1 1 0.4165
315 1 2.70 0.3509 1 1 1 0.6630
316 4 2.32 1.4923 2 2 2 0.9395
317 1 2.48 0.1957 2 1 2 0.7328
318 2 1.87 0.7000 1 1 1 0.8304
319 3 2.45 1.0943 1 2 1 0.9322
320 3 1.48 1.0870 2 2 2 0.9254
321 4 1.42 1.5420 2 2 2 0.9196
322 4 2.92 1.4418 2 2 2 0.7878
323 2 1.90 0.6453 1 1 1 0.9873
324 3 1.39 0.9501 2 2 2 1.0568
325 3 2.07 1.0440 2 2 2 1.4456
326 3 2.77 0.9600 2 2 2 1.1781
327 4 1.81 1.5355 1 2 1 0.6334
328 1 2.19 0.2508 1 1 1 0.7030
329 1 2.63 0.3301 2 1 2 0.7059
330 2 1.34 0.5800 2 1 2 0.8290
331 2 1.43 0.7396 2 1 2 0.6344
332 2 0.85 0.7391 1 1 2 0.9922
333 2 2.09 0.5484 2 1 2 0.7279
334 2 2.88 0.8158 1 1 1 1.0574
335 4 1.33 1.3978 2 2 1 0.7099
336 1 2.11 0.2623 1 1 1 0.8963
337 4 2.24 1.3698 1 2 1 0.7552
338 1 1.70 0.3889 1 1 1 0.8300
339 3 2.24 1.0724 2 2 2 1.2258
340 4 3.39 1.4912 1 2 1 0.6157
341 2 2.76 0.5945 2 1 2 0.8061
342 4 1.90 1.3338 1 2 1 0.7810
343 2 1.67 0.5153 1 1 1 0.8925
344 3 1.51 0.9350 2 2 2 0.7672
345 3 1.21 1.0113 2 2 2 0.6077
346 3 1.31 1.1449 2 2 2 0.4946
347 2 0.97 0.6632 2 1 1 0.7059
348 4 1.85 1.3578 2 2 1 1.2448
349 4 2.67 1.4748 2 2 2 0.7472
350 3 1.56 0.9946 1 2 2 0.9403
351 4 1.01 1.5361 1 2 1 0.8929
352 2 1.63 0.5063 2 1 2 0.9756
353 1 1.80 0.3177 2 1 2 0.8951
354 4 1.37 1.3572 1 2 1 0.6820
355 2 1.61 0.6429 1 1 1 0.8056
356 3 0.71 1.0878 2 2 2 0.9725
357 3 2.58 1.0947 2 2 2 1.0303
358 2 1.95 0.8272 2 1 2 0.7221
359 1 0.85 0.3814 2 1 2 0.5484
360 3 1.78 1.1250 1 2 1 0.6455
361 2 1.89 0.7053 2 1 2 0.5945
362 4 2.14 1.3126 2 2 2 0.5936
363 4 1.95 1.4197 2 2 1 0.8886
364 2 2.16 0.6176 1 1 1 0.8601
365 1 2.55 0.3801 1 1 1 0.9924
366 3 2.60 1.1900 1 2 1 0.8798
367 1 0.87 0.4142 2 1 2 1.1153
368 3 2.57 1.1428 2 2 2 0.8693
369 1 1.60 0.2051 1 1 1 0.8254
370 4 2.27 1.3964 2 2 1 1.0717
371 2 2.63 0.8389 2 1 2 0.9078
372 3 1.41 1.0376 2 2 2 0.9745
373 4 1.92 1.3279 1 2 2 0.8147
374 3 0.67 0.9620 1 2 1 0.8850
375 3 1.22 1.0267 2 2 2 0.8085
376 3 2.47 0.9346 2 2 2 0.7452
377 4 1.83 1.4592 1 2 1 0.6502
378 3 2.11 1.1184 1 2 1 0.8454
379 1 2.24 0.2099 2 1 2 0.8742
380 3 1.60 1.1404 2 2 2 0.8144
381 4 1.63 1.4234 1 2 1 0.7167
382 2 1.51 0.6381 2 1 2 1.2709
383 4 1.88 1.3020 1 2 1 0.7469
384 4 1.15 1.4260 2 2 2 0.7959
385 2 1.58 0.5272 1 1 1 0.8027
386 3 0.99 1.0989 1 2 1 0.7616
387 1 2.54 0.3829 2 1 2 0.7459
388 2 1.65 0.7278 1 1 1 0.4268
389 1 2.35 0.2813 1 1 2 0.6889
390 4 2.62 1.3164 2 2 2 1.0764
391 2 2.15 0.6422 1 1 2 1.3677
392 1 2.00 0.3362 1 1 1 0.7276
393 1 2.65 0.3121 2 1 1 0.6573
394 2 2.23 0.7347 2 1 2 0.8382
395 1 1.90 0.2041 1 1 1 0.6758
396 1 2.84 0.2537 2 1 2 1.4715
397 4 1.54 1.4399 1 2 1 0.6832
398 3 1.71 1.0567 1 2 1 0.8389
399 4 2.34 1.3909 1 2 1 0.6605
400 4 0.57 1.4767 2 2 2 0.8087
401 3 2.19 1.0708 2 2 2 0.6873
402 4 1.20 1.3894 2 2 2 1.5070
403 1 1.21 0.3540 1 1 1 0.5894
404 2 2.21 0.6988 2 1 2 0.7330
405 4 1.98 1.5266 1 2 1 0.6486
406 4 2.25 1.3526 1 2 1 0.5318
407 4 1.99 1.2965 2 2 1 1.3016
408 4 1.84 1.4883 1 2 1 0.7523
409 4 1.47 1.4812 2 2 2 0.9450
410 3 3.63 0.9531 2 2 2 1.0483
411 1 1.31 0.3257 2 1 2 1.1266
412 1 1.71 0.2132 1 1 1 0.7777
413 1 3.06 0.3526 2 1 2 1.0412
414 4 2.82 1.3875 2 2 2 1.2289
415 1 2.10 0.2831 1 1 1 1.2022
416 3 2.29 1.0043 1 2 1 0.8968
417 1 1.94 0.2655 2 1 2 0.9157
418 2 1.86 0.8093 2 1 2 0.6632
419 2 2.85 0.6521 1 1 1 0.8181
420 3 3.16 1.0076 2 2 2 0.9042
421 1 2.93 0.3210 1 1 1 0.6111
422 1 1.25 0.2947 1 1 1 0.5935
423 4 2.24 1.4088 2 2 2 0.7605
424 1 2.64 0.3488 2 1 2 0.7129
425 2 1.71 0.7542 2 1 2 0.5872
426 2 1.53 0.5421 1 1 1 1.0990
427 2 1.62 0.7936 1 1 2 0.6696
428 1 2.06 0.5073 1 1 1 0.6180
429 2 2.79 0.6461 1 1 1 1.0965
430 2 1.15 0.7061 2 1 2 1.0991
431 4 1.16 1.3504 1 2 2 0.8218
432 3 1.34 1.1219 1 2 1 0.8600
433 2 1.96 0.6827 2 1 2 1.0721
434 4 1.14 1.2842 2 2 1 1.0443
435 2 3.13 0.6437 2 1 2 0.8729
436 1 2.10 0.1963 2 1 2 0.8053
437 3 1.13 0.9757 1 2 1 1.0698
438 1 1.14 0.3149 1 1 1 0.7778
439 3 0.85 1.0236 1 2 1 0.7864
440 1 2.15 0.2376 2 1 2 0.8393
441 3 1.88 0.9241 2 2 2 0.8848
442 3 1.56 0.9553 1 2 1 0.9524
443 4 3.09 1.3473 2 2 2 1.0491
444 1 2.13 0.3784 1 1 1 0.7259
445 2 1.85 0.5334 1 1 2 0.9214
446 2 1.11 0.5499 2 1 1 0.6418
447 2 2.04 0.6159 2 1 2 0.8249
448 1 2.01 0.2141 1 1 1 0.7017
449 2 1.97 0.6427 1 1 1 1.0725
450 2 2.30 0.6727 1 1 1 0.6465
451 1 1.43 0.2934 1 1 1 0.7323
452 4 2.02 1.4890 1 2 1 0.7020
453 2 1.95 0.7221 2 1 2 0.8170
454 4 2.06 1.3779 2 2 1 0.9353
455 2 2.25 0.7675 1 1 2 1.1207
456 4 1.30 1.3643 2 2 1 0.7467
457 1 2.35 0.2671 1 1 2 1.3077
458 4 1.49 1.3739 2 2 1 0.6942
459 1 2.31 0.2926 2 1 2 0.9452
460 1 2.02 0.3300 2 1 2 1.0740
461 3 1.77 1.0688 2 2 1 1.4780
462 1 1.67 0.1766 1 1 1 0.5931
463 3 2.75 1.0975 2 2 2 1.4002
464 1 2.03 0.3642 2 1 1 0.7828
465 4 2.28 1.3931 2 2 1 0.6064
466 1 0.98 0.2099 2 1 2 1.2453
467 3 1.47 0.9698 1 2 1 0.9298
468 3 3.02 1.0854 2 2 2 0.9474
469 3 3.78 1.1189 1 2 1 0.9481
470 3 1.68 1.0321 1 2 1 0.7009
471 4 1.11 1.3364 1 2 1 1.0319
472 4 2.30 1.4760 1 2 1 0.5654
473 3 3.22 1.1227 1 2 1 0.9017
474 4 2.99 1.2895 1 2 1 0.8246
475 4 0.29 1.3629 2 2 2 0.9187
476 3 2.16 1.0791 2 2 2 0.8330
477 2 1.90 0.6527 2 1 2 0.7346
478 1 0.95 0.4721 1 1 2 0.7761
479 3 2.25 1.0744 1 2 2 1.4639
480 4 3.85 1.3632 1 2 1 0.7473
481 1 1.67 0.4219 1 1 1 0.6925
482 1 2.38 0.2745 1 1 1 0.6554
483 2 1.78 0.7397 1 1 1 0.8124
484 1 1.68 0.3576 1 1 1 0.6268
485 4 2.26 1.3531 1 2 1 0.5844
486 2 1.94 0.6684 1 1 1 1.1362
487 1 1.64 0.1826 2 1 2 0.8255
488 3 1.36 1.0445 2 2 2 0.8478
489 1 1.11 0.3017 1 1 1 0.5727
490 2 2.55 0.6575 2 1 2 0.6849
491 3 2.20 1.0301 2 2 1 0.6327
492 1 1.90 0.3038 1 1 1 0.6384
493 2 0.97 0.7164 1 1 1 0.9961
494 4 1.80 1.3858 1 2 1 0.6509
495 4 2.54 1.3869 2 2 2 0.8799
496 2 1.83 0.7164 2 1 2 0.9796
497 3 1.88 0.8945 2 2 2 0.8988
498 2 1.45 0.6138 2 1 2 0.7417
499 3 0.72 1.0300 1 2 1 0.6873
500 3 1.72 1.0099 2 2 2 0.7390
501 3 1.90 1.1569 1 3 1 1.0575
502 3 2.25 1.0057 2 3 2 0.7525
503 3 0.89 0.9779 2 3 1 1.9847
504 3 2.99 0.9615 1 3 2 2.6148
505 2 1.57 0.6980 1 3 1 0.9008
506 2 2.31 0.7886 1 3 1 0.8387
507 3 1.93 1.0377 2 3 1 1.3055
508 3 3.14 1.0475 2 3 2 1.0675
509 3 1.94 1.0645 1 3 1 2.3908
510 3 2.31 0.9612 1 3 2 0.7884
511 3 1.65 0.9156 2 3 1 1.5552
512 2 1.29 0.5842 2 3 2 1.2046
513 3 1.88 1.0319 1 3 2 1.6113
514 3 2.34 0.8418 2 3 1 0.9348
515 3 1.97 1.1531 1 3 1 1.3037
516 2 3.03 0.5818 2 3 2 1.1854
517 2 2.46 0.7811 2 3 2 1.4640
518 3 1.41 1.1003 2 3 2 1.4109
519 3 3.14 1.0161 2 3 2 0.7920
520 2 1.14 0.7220 1 3 1 0.9429
521 3 1.75 0.9555 1 3 2 1.4875
522 2 1.75 0.6628 1 3 1 0.6738
523 2 1.84 0.6850 1 3 1 0.7094
524 3 1.14 1.0370 2 3 1 1.6797
525 3 1.97 1.0445 2 3 2 0.8899
526 2 2.40 0.6767 1 3 1 0.9886
527 2 2.26 0.7508 1 3 1 0.5563
528 2 2.12 0.7384 1 3 1 0.8517
529 2 1.00 0.7013 2 3 2 1.2079
530 3 2.58 0.9485 1 3 2 0.8616
531 2 2.73 0.6099 2 3 1 0.9291
532 2 2.69 0.6426 2 3 2 1.2499
533 3 1.22 0.9695 2 3 1 1.8056
534 2 1.85 0.7361 1 3 1 0.8192
535 2 3.19 0.6619 1 3 1 0.7687
536 3 1.10 1.1089 1 3 1 2.1281
537 3 1.75 1.0629 2 3 1 1.0240
538 3 1.71 1.0969 2 3 2 0.9829
539 3 1.47 1.0667 2 3 2 0.9337
540 3 2.62 1.0502 2 3 2 0.6927
541 2 1.98 0.6402 2 3 1 0.5756
542 2 0.83 0.7657 2 3 2 0.8314
543 2 1.11 0.7385 1 3 1 0.8440
544 2 2.31 0.6931 1 3 1 1.4563
545 2 3.29 0.7804 2 3 2 1.0359
546 3 1.00 1.0234 2 3 2 1.0325
547 2 1.63 0.6075 2 3 2 1.0133
548 2 1.60 0.6932 1 3 1 0.7787
549 2 3.37 0.7059 2 3 2 0.9294
550 3 2.41 1.0063 1 3 1 1.0341
551 3 1.17 1.0777 1 3 1 1.7423
552 3 2.56 1.0727 1 3 1 1.6303
553 2 2.35 0.6805 2 3 2 0.6905
554 3 1.92 0.9950 1 3 1 2.2789
555 3 1.14 1.0006 1 3 1 1.1192
556 3 2.34 0.9760 2 3 2 1.7603
557 3 2.33 1.1284 1 3 1 0.9992
558 2 1.50 0.6657 1 3 2 0.6692
559 3 1.32 0.9211 1 3 2 1.7688
560 3 2.12 0.9780 2 3 2 0.9915
561 3 1.27 1.0216 2 3 2 1.2400
562 2 1.89 0.6094 2 3 2 0.9868
563 3 1.58 0.9820 2 3 2 0.7534
564 3 1.98 1.0297 1 3 1 0.8816
565 2 2.31 0.6637 1 3 1 0.9805
566 3 1.57 1.0066 2 3 2 1.1150
567 2 1.74 0.7121 1 3 1 0.8044
568 3 0.55 1.1317 2 3 2 1.5546
569 2 0.97 0.6969 2 3 2 0.8582
570 3 3.03 1.1195 1 3 1 0.9023
571 3 2.13 1.0685 1 3 1 1.0964
572 2 1.82 0.7845 2 3 2 0.6823
573 2 1.60 0.6308 1 3 1 0.6292
574 3 2.10 0.8869 1 3 2 0.6982
575 2 0.73 0.8078 1 3 1 1.3485
576 2 2.05 0.7549 2 3 2 0.7722
577 3 1.40 1.0474 1 3 1 0.8756
578 2 1.83 0.5907 1 3 1 1.0805
579 3 1.30 1.1009 2 3 2 1.4498
580 2 0.45 0.6283 2 3 2 1.0375
581 3 2.69 0.9625 2 3 2 1.3142
582 3 1.27 0.9856 1 3 1 1.3871
583 2 1.72 0.6455 2 3 2 0.9377
584 2 2.36 0.6867 2 3 2 0.9943
585 2 2.71 0.6869 2 3 2 0.8083
586 3 1.16 0.9406 1 3 1 1.1826
587 2 2.12 0.6749 1 3 2 0.6308
588 3 1.69 1.1018 1 3 1 0.6757
589 2 1.21 0.6200 2 3 2 1.2137
590 2 1.66 0.6738 2 3 2 0.6990
591 2 0.75 0.6653 2 3 2 0.8065
592 2 1.10 0.7184 1 3 1 1.1344
593 2 2.49 0.7136 1 3 1 0.8297
594 2 2.06 0.6905 1 3 1 0.7125
595 3 1.65 1.0098 2 3 2 0.7701
596 2 2.53 0.7831 2 3 2 0.9857
597 3 2.88 1.0116 1 3 1 0.5364
598 2 2.08 0.7147 2 3 2 0.9374
599 2 2.48 0.7723 1 3 1 1.2902
600 2 2.43 0.7126 1 3 1 1.2286
