# Supplementary material for: The effect of training methodology on knowledge representation in categorization
Source: PLoS One. 2017 Aug 28;12(8):e0183904. doi: 10.1371/journal.pone.0183904 (PMC5573135; doi:10.1371/journal.pone.0183904)
Supplement: S1 File — This file contains the raw data from the experiments reported in this manuscript. (ZIP) [file pone.0183904.s001.zip › raw_data/Exp1/YES-NO/rb_xfer_concept_feedback_2_cond_1_sub_51.dat]

  1 1 2.31 0.2926 1 1 3 2.3528
  2 3 1.82 1.0618 2 2 3 4.4491
  3 3 1.89 1.0169 2 2 3 1.9832
  4 4 2.65 1.3502 1 2 3 2.3349
  5 2 2.88 0.8158 2 1 3 4.3604
  6 4 1.09 1.3378 2 2 4 9.1440
  7 2 2.03 0.6338 2 1 3 2.5778
  8 1 2.02 0.3300 2 1 3 2.1780
  9 1 2.54 0.3829 1 1 3 2.5294
 10 3 3.14 1.0161 2 2 3 1.8998
 11 3 2.13 1.0685 1 2 3 1.4326
 12 1 2.19 0.2508 1 1 3 3.2630
 13 4 1.69 1.3901 1 2 3 2.2686
 14 3 1.51 0.9350 2 2 3 3.2725
 15 4 1.99 1.2965 2 2 3 2.0864
 16 4 1.79 1.3128 2 2 3 1.8669
 17 3 3.14 1.0475 1 2 3 1.8789
 18 2 2.41 0.6376 1 1 3 2.5470
 19 2 3.03 0.5818 1 1 4 18.5161
 20 1 1.62 0.3228 1 1 1 0.9504
 21 1 2.84 0.2537 2 1 2 1.3449
 22 1 1.21 0.3540 1 1 2 1.2665
 23 4 2.34 1.3909 1 2 1 3.8321
 24 1 1.84 0.2751 1 1 1 1.8394
 25 3 2.19 1.0708 2 2 1 0.9099
 26 4 2.49 1.4666 1 2 1 1.5218
 27 1 1.28 0.3991 2 1 2 1.2282
 28 3 2.15 1.0756 1 2 1 1.1551
 29 2 2.85 0.6521 2 1 2 1.2456
 30 4 1.84 1.3275 2 2 1 1.7883
 31 4 1.85 1.3875 2 2 2 1.3738
 32 4 0.20 1.5134 2 2 2 1.2959
 33 3 2.66 0.9728 1 2 1 1.2438
 34 2 1.76 0.6131 2 1 1 0.9613
 35 3 1.12 0.9388 2 2 2 0.9874
 36 4 1.83 1.4592 2 2 1 1.4432
 37 2 1.97 0.6233 1 1 1 1.7306
 38 4 1.51 1.4660 1 2 1 1.0693
 39 4 1.49 1.3250 2 2 2 2.7152
 40 1 1.77 0.3536 1 1 1 0.6868
 41 4 1.92 1.3410 2 2 1 1.1642
 42 3 1.22 0.9695 1 2 1 1.2140
 43 3 1.94 1.0645 2 2 1 1.1025
 44 3 1.96 1.0011 1 2 2 2.9633
 45 3 3.08 1.0859 2 2 2 0.8601
 46 2 1.85 0.7361 1 1 1 1.0330
 47 4 2.62 1.3164 2 2 2 1.6882
 48 1 2.24 0.2099 2 1 1 1.2370
 49 2 2.40 0.8106 2 1 1 0.7947
 50 2 1.98 0.6402 2 1 1 0.6598
 51 1 3.26 0.2446 2 1 2 1.5817
 52 4 2.53 1.4167 1 2 1 2.7500
 53 2 1.71 0.7542 2 1 1 0.6800
 54 3 1.48 1.0870 2 2 2 1.3248
 55 4 2.29 1.2636 1 2 1 0.6723
 56 4 2.01 1.4059 2 2 2 1.2865
 57 4 2.82 1.3875 1 2 2 0.9147
 58 4 2.16 1.4437 1 2 1 0.6378
 59 1 1.80 0.3204 1 1 2 1.5639
 60 4 1.95 1.4170 2 2 2 1.6123
 61 1 3.24 0.2412 1 1 2 0.8923
 62 3 2.62 1.0502 2 2 1 1.3116
 63 3 2.28 1.0855 1 2 2 1.0042
 64 4 1.73 1.4543 1 2 1 3.7403
 65 3 0.89 0.9779 2 2 2 0.8384
 66 1 1.53 0.2023 2 1 2 1.0307
 67 2 1.51 0.6381 2 1 1 0.9078
 68 4 2.24 1.3698 1 2 1 2.0963
 69 3 1.31 1.1449 2 2 2 0.8604
 70 2 2.04 0.6159 1 1 1 2.4261
 71 3 2.60 1.1900 1 2 2 2.3457
 72 4 0.72 1.3434 1 2 2 0.8832
 73 2 2.48 0.7723 2 1 1 1.3445
 74 4 2.78 1.4177 1 2 1 0.9218
 75 1 1.98 0.3373 2 1 2 0.8779
 76 3 1.68 1.0321 2 2 1 0.8660
 77 3 1.33 0.9942 1 2 1 2.1114
 78 2 2.25 0.7893 2 1 1 0.9626
 79 4 1.30 1.3643 2 2 1 2.5158
 80 1 0.87 0.4142 2 1 2 0.9604
 81 3 1.97 1.1531 1 2 2 1.2582
 82 3 1.39 0.9501 1 2 1 1.1440
 83 3 1.11 0.9910 2 2 1 2.1543
 84 3 1.57 1.0262 2 2 2 0.8843
 85 1 2.95 0.2980 1 1 2 0.8338
 86 4 3.26 1.4724 1 2 1 2.0567
 87 3 2.44 1.0064 2 2 2 1.4235
 88 2 1.65 0.7820 1 1 2 1.5502
 89 3 1.32 0.9211 2 2 1 0.6898
 90 3 1.62 1.0300 2 2 2 0.8697
 91 1 0.69 0.1626 1 1 2 1.0116
 92 3 3.46 0.9941 1 2 1 4.6744
 93 1 1.43 0.2934 2 1 2 0.9594
 94 2 1.83 0.5907 1 1 2 0.7936
 95 3 2.16 1.0791 1 2 1 2.8730
 96 3 2.09 1.0885 1 2 1 0.7422
 97 4 1.79 1.4596 1 2 2 1.9608
 98 3 3.63 0.9482 2 2 1 1.2341
 99 1 1.80 0.3177 2 1 2 1.3763
100 1 2.38 0.3946 2 1 2 0.6345
101 1 2.70 0.3509 1 1 2 1.6914
102 1 0.70 0.3711 2 1 1 1.7035
103 3 1.16 0.9406 1 2 1 2.1242
104 1 1.89 0.3212 2 1 2 1.1677
105 4 1.31 1.5355 2 2 2 1.1221
106 3 2.19 1.0319 2 2 1 1.5422
107 3 1.14 1.0006 1 2 1 0.7042
108 3 1.95 1.0594 2 2 2 2.7490
109 1 2.38 0.1613 2 1 1 1.8711
110 1 2.39 0.3219 2 1 2 0.8209
111 4 1.16 1.3504 2 2 1 1.8362
112 2 3.37 0.7059 1 1 1 2.7542
113 3 1.36 0.9232 1 2 1 0.8376
114 3 0.58 1.1624 2 2 2 1.2597
115 4 1.42 1.5420 1 2 1 1.8980
116 1 2.56 0.3672 1 1 2 2.0298
117 4 2.10 1.3932 1 2 1 1.3650
118 4 2.10 1.3896 2 2 2 0.8788
119 2 3.19 0.6619 1 1 1 2.4192
120 3 1.88 0.8945 2 2 2 1.4659
121 3 1.10 1.1089 1 2 1 1.2066
122 2 1.20 0.6720 2 1 1 1.5185
123 4 1.49 1.3739 1 2 2 1.7304
124 4 2.06 1.3779 2 2 2 1.5411
125 4 1.26 1.3442 1 2 1 3.0875
126 1 1.99 0.2737 1 1 1 1.5333
127 1 2.40 0.3790 1 1 1 0.5762
128 4 1.89 1.4029 2 2 2 0.8093
129 2 3.13 0.6437 2 1 1 1.2263
130 2 1.90 0.5988 1 1 1 1.0105
131 2 1.73 0.5583 2 1 1 0.8011
132 1 1.66 0.3101 2 1 1 0.7300
133 4 0.76 1.3332 2 2 1 0.7258
134 3 1.18 1.0339 1 2 1 0.6576
135 3 2.34 0.8418 1 2 2 1.4631
136 1 1.31 0.3257 1 1 2 0.9649
137 2 2.29 0.7752 1 1 2 2.3997
138 3 0.67 0.9620 2 2 2 1.6884
139 1 1.89 0.3469 2 1 1 0.8372
140 2 1.61 0.6429 2 1 1 0.6286
141 2 1.84 0.6850 1 1 2 1.0759
142 4 0.50 1.3852 2 2 2 1.3295
143 2 2.79 0.6461 1 1 1 0.9805
144 2 3.08 0.7375 2 1 1 0.6137
145 2 1.14 0.7220 1 1 1 1.0376
146 2 2.08 0.8721 2 1 2 0.7165
147 1 1.61 0.3607 2 1 2 0.9211
148 1 2.13 0.3784 2 1 2 0.9077
149 3 1.58 0.9820 2 2 1 1.7521
150 4 1.55 1.5706 1 2 1 1.2581
151 1 1.94 0.2655 2 1 2 0.9835
152 4 2.24 1.4088 1 2 1 1.2173
153 2 1.10 0.7184 2 1 2 1.0566
154 1 0.95 0.4721 2 1 2 1.6781
155 4 1.81 1.5355 1 2 1 1.3392
156 2 2.32 0.6200 2 1 1 0.7752
157 1 1.77 0.2283 1 1 1 0.6726
158 4 2.16 1.5294 1 2 1 1.6865
159 2 2.72 0.6993 2 1 2 1.7004
160 1 1.90 0.3038 1 1 1 1.2557
161 4 2.14 1.3126 1 2 2 1.3265
162 1 2.87 0.4337 2 1 1 0.9861
163 1 2.21 0.3055 2 1 1 0.8758
164 4 1.54 1.4399 2 2 2 1.0561
165 3 1.60 1.1404 1 2 2 0.7354
166 2 1.87 0.7000 1 1 2 1.4819
167 4 2.99 1.2895 1 2 1 1.3759
168 4 1.12 1.4342 1 2 2 0.7380
169 4 2.50 1.3709 1 2 1 0.6686
170 3 2.20 1.0301 2 2 1 0.5299
171 4 0.49 1.3514 2 2 2 1.4939
172 2 1.74 0.7121 1 1 2 1.0663
173 3 1.77 1.0688 1 2 2 1.9122
174 3 3.63 0.9531 2 2 2 1.6678
175 2 0.75 0.6426 2 1 2 1.7063
176 1 2.14 0.3556 2 1 1 1.0537
177 4 2.28 1.3931 2 2 2 0.9884
178 2 1.98 0.6690 1 1 1 0.8135
179 3 1.13 0.9757 1 2 1 0.9817
180 3 1.34 1.1219 1 2 1 0.6712
181 3 2.41 1.0063 2 2 2 1.5815
182 3 1.93 1.0377 2 2 1 1.2550
183 2 1.29 0.6731 2 1 1 0.8452
184 3 2.68 1.1065 1 2 2 1.8428
185 4 1.63 1.4234 1 2 1 1.3850
186 4 1.37 1.3572 2 2 2 1.2898
187 4 2.37 1.3651 2 2 2 2.0071
188 4 3.39 1.4912 2 2 2 1.1907
189 1 1.80 0.3080 1 1 1 1.2477
190 1 1.68 0.3576 2 1 1 1.5103
191 3 2.21 1.0277 2 2 2 2.1296
192 3 1.78 1.1250 2 2 2 1.1647
193 1 2.48 0.1957 1 1 1 0.9750
194 4 2.22 1.4124 1 2 1 1.6009
195 1 2.96 0.3155 2 1 1 0.8730
196 4 0.90 1.4658 1 2 1 1.6861
197 1 1.66 0.3249 1 1 1 0.9476
198 1 1.97 0.2911 2 1 1 0.9584
199 1 1.64 0.1826 2 1 2 0.7690
200 4 3.09 1.3473 1 2 2 1.9848
201 1 2.72 0.3872 2 1 2 1.0769
202 1 0.55 0.3363 2 1 2 1.2899
203 2 2.71 0.6869 2 1 1 1.3112
204 1 1.99 0.2656 1 1 2 0.7539
205 4 1.67 1.3953 1 2 1 1.0916
206 3 1.92 0.9950 1 2 1 1.1771
207 3 1.51 1.0135 1 2 1 0.5862
208 1 0.98 0.2099 2 1 2 1.1307
209 3 1.69 1.1018 2 2 2 1.1819
210 4 1.98 1.5266 2 2 2 1.9911
211 4 0.96 1.3636 2 2 1 1.5921
212 3 2.52 1.0535 2 2 2 1.0087
213 2 0.73 0.8078 1 1 2 1.4254
214 4 1.94 1.3933 1 2 1 1.8182
215 4 3.85 1.3632 1 2 1 0.7295
216 4 1.33 1.3978 2 2 2 1.9574
217 1 1.68 0.1837 2 1 2 2.8469
218 4 1.01 1.5361 1 2 1 1.1482
219 1 2.51 0.2257 1 1 1 0.8629
220 4 1.47 1.4812 1 2 1 1.5171
221 1 1.69 0.3962 1 1 1 0.9119
222 1 1.00 0.1900 1 1 1 0.6916
223 3 2.04 1.1241 1 2 1 1.3612
224 4 0.89 1.4668 2 2 2 1.3705
225 2 1.89 0.6094 1 1 2 1.7398
226 1 1.90 0.2041 1 1 1 0.7894
227 1 2.25 0.2398 1 1 1 0.9028
228 2 1.73 0.6055 2 1 1 0.5381
229 1 2.79 0.3211 2 1 1 1.6462
230 1 2.37 0.3204 1 1 1 0.8927
231 4 2.26 1.2912 2 2 2 1.1137
232 3 2.16 0.9763 1 2 1 0.6773
233 2 3.29 0.7804 2 1 1 1.0027
234 1 1.11 0.3017 2 1 2 0.9951
235 3 1.47 0.9698 2 2 2 1.7070
236 3 1.01 1.1203 2 2 2 0.7042
237 2 1.62 0.7936 2 1 2 1.5012
238 3 2.77 1.0662 2 2 2 1.6972
239 3 2.69 0.9625 2 2 2 0.6848
240 2 1.95 0.7221 1 1 1 1.2506
241 2 1.48 0.6872 1 1 1 0.5932
242 2 2.98 0.6052 1 1 1 0.6984
243 2 2.15 0.6422 2 1 2 1.2550
244 3 1.42 1.0909 1 2 1 1.3887
245 2 2.31 0.7886 1 1 1 1.1184
246 2 0.97 0.6969 1 1 1 0.6664
247 1 2.10 0.2831 1 1 1 0.9679
248 3 0.58 1.0240 2 2 2 0.8339
249 3 1.47 1.0667 1 2 2 1.0974
250 4 1.15 1.4260 2 2 1 1.2139
251 2 2.12 0.6749 1 1 1 1.4249
252 4 1.27 1.3051 1 2 1 0.7931
253 2 1.69 0.6952 2 1 2 0.9701
254 2 1.85 0.5334 1 1 2 1.1564
255 2 2.12 0.7384 2 1 2 0.8700
256 1 2.10 0.1963 1 1 1 0.7795
257 1 2.06 0.5073 2 1 1 1.0048
258 3 2.58 0.9897 2 2 2 0.8447
259 3 1.14 1.0370 2 2 2 1.0270
260 2 2.33 0.7096 1 1 1 1.3542
261 2 2.59 0.7434 1 1 1 0.5968
262 4 1.85 1.3578 1 2 1 1.0756
263 3 3.05 1.0371 1 2 1 1.1458
264 3 1.22 1.0267 1 2 1 0.7722
265 3 1.56 0.9946 2 2 2 0.8391
266 1 2.71 0.2802 2 1 2 1.8141
267 4 1.84 1.4883 2 2 2 1.0695
268 3 1.61 0.9867 2 2 2 0.7559
269 3 2.25 1.0744 2 2 2 0.6464
270 1 2.63 0.3301 2 1 2 0.7161
271 3 1.10 0.9355 1 2 1 1.2636
272 3 0.99 1.0989 1 2 1 0.4943
273 4 2.64 1.5394 1 2 2 0.7466
274 1 2.00 0.3362 1 1 1 0.9005
275 4 2.09 1.4796 1 2 1 0.7776
276 2 0.24 0.7894 1 1 1 1.2511
277 1 1.60 0.2051 2 1 2 0.8006
278 2 1.63 0.6075 2 1 2 1.2817
279 1 2.35 0.2813 2 1 2 1.1187
280 2 2.76 0.6158 1 1 1 0.7945
281 1 2.86 0.2775 1 1 1 1.4514
282 1 1.24 0.3545 2 1 1 1.1851
283 1 1.88 0.2514 2 1 2 0.7383
284 1 2.35 0.2671 1 1 1 1.6386
285 3 2.16 1.1799 1 2 1 1.2857
286 3 2.25 1.0057 1 2 1 0.5937
287 1 2.45 0.3571 1 1 1 0.9938
288 2 1.15 0.7061 2 1 1 1.7046
289 4 1.69 1.4037 1 2 1 0.9259
290 2 1.50 0.6326 2 1 2 1.0574
291 1 1.29 0.3541 1 1 1 0.8555
292 1 1.43 0.2305 2 1 2 2.6856
293 3 2.75 1.1466 1 2 1 1.1554
294 3 1.40 1.0474 1 2 1 0.6696
295 4 0.29 1.3629 2 2 2 1.4440
296 1 2.91 0.3345 1 1 1 0.8333
297 3 2.29 0.9998 2 2 2 0.8644
298 2 2.49 0.7136 2 1 2 0.8533
299 3 2.24 1.0724 1 2 1 1.3079
300 4 1.78 1.3029 1 2 2 0.9365
301 4 1.36 1.4291 2 2 2 2.3469
302 3 2.58 1.0947 2 2 2 1.7418
303 4 2.27 1.4064 1 2 2 0.9769
304 4 2.67 1.4748 2 2 2 1.1856
305 1 2.49 0.2936 1 1 3 1.0032
306 2 1.21 0.6200 2 1 2 2.2360
307 4 2.32 1.4923 1 2 1 0.9384
308 1 3.03 0.3473 1 1 1 1.0048
309 2 0.85 0.7391 2 1 2 1.1506
310 4 2.36 1.2798 1 2 2 2.3841
311 2 1.82 0.7845 2 1 2 0.8321
312 3 1.75 1.0629 1 2 1 0.8315
313 1 1.59 0.2724 1 1 1 1.4778
314 1 2.11 0.2623 2 1 2 0.9708
315 4 0.80 1.4215 1 2 1 0.9014
316 1 2.05 0.4041 2 1 1 1.5858
317 3 1.65 1.0098 1 2 1 0.7870
318 1 0.91 0.3186 2 1 2 0.9712
319 2 2.40 0.6767 2 1 2 1.3656
320 4 2.40 1.5076 2 2 2 1.3829
321 3 1.00 1.0234 1 2 1 0.9532
322 1 1.52 0.2988 1 1 1 0.7946
323 4 2.54 1.3869 2 2 2 1.0756
324 4 2.27 1.5019 1 2 1 0.7299
325 2 0.85 0.7469 2 1 2 0.8370
326 2 1.32 0.6466 2 1 1 1.0596
327 2 2.83 0.6349 1 1 1 0.8020
328 3 2.57 1.1428 1 2 1 0.7218
329 3 2.77 0.9600 1 2 1 0.6457
330 1 1.70 0.3889 1 1 1 1.1006
331 3 1.72 1.1195 1 2 1 0.6087
332 3 1.65 0.9156 2 2 2 0.9206
333 2 0.20 0.7537 1 1 1 0.8771
334 2 1.53 0.5421 2 1 1 1.5133
335 2 1.90 0.6527 1 1 1 0.9007
336 2 1.34 0.5800 2 1 2 0.9851
337 2 2.06 0.6905 2 1 2 1.6023
338 2 2.75 0.6966 2 1 2 0.7946
339 1 2.93 0.3210 2 1 2 1.3071
340 3 2.34 1.0168 2 2 2 1.4480
341 3 3.25 0.9719 2 2 2 0.8375
342 2 1.97 0.6427 1 1 1 1.4363
343 2 2.23 0.7347 1 1 1 0.7877
344 4 2.73 1.2989 2 2 1 0.6531
345 2 2.26 0.7508 1 1 1 0.8110
346 2 1.95 0.6287 1 1 1 0.7216
347 4 2.38 1.3801 2 2 2 0.9259
348 2 2.46 0.6278 1 1 1 0.6497
349 2 0.45 0.6283 1 1 1 0.7364
350 3 1.79 1.0360 2 2 2 0.8338
351 3 2.33 1.1284 1 2 1 1.4339
352 3 1.30 1.1009 1 2 1 0.6725
353 1 2.12 0.3369 1 1 1 0.8063
354 1 2.15 0.2376 2 1 2 0.8948
355 2 0.97 0.6632 1 1 1 2.5313
356 3 2.45 0.9318 1 2 1 0.8555
357 1 1.09 0.2352 2 1 2 0.8209
358 1 0.52 0.3146 1 1 2 2.4523
359 2 1.78 0.7397 2 1 2 0.9219
360 1 1.61 0.1956 1 1 1 0.6538
361 3 2.07 1.0440 1 2 1 0.7809
362 3 1.23 1.1184 2 2 2 0.8370
363 1 0.47 0.2982 1 1 1 0.6915
364 2 1.83 0.6448 2 1 2 1.0330
365 2 3.13 0.6785 1 1 1 0.7764
366 4 3.00 1.4175 2 2 1 0.9367
367 3 2.05 1.1482 2 2 2 0.9724
368 4 1.47 1.4461 1 2 1 0.7980
369 1 1.25 0.2947 2 1 2 1.1833
370 1 2.55 0.3801 1 1 1 0.5751
371 4 2.53 1.3776 2 2 1 0.7125
372 4 1.14 1.2842 2 2 1 0.7004
373 4 1.51 1.4522 1 2 1 0.8570
374 2 1.54 0.5976 2 1 2 1.1670
375 1 1.51 0.4427 2 1 2 0.9840
376 1 1.89 0.2987 1 1 1 0.7451
377 4 2.26 1.3531 2 2 1 1.6351
378 4 2.92 1.4418 2 2 2 0.8572
379 2 1.94 0.6684 2 1 2 0.8241
380 1 2.64 0.3488 1 1 1 0.6157
381 3 3.02 1.0854 2 2 2 0.9446
382 2 1.95 0.8272 2 1 2 0.8827
383 4 2.02 1.4890 2 2 2 0.9843
384 2 1.90 0.6453 1 1 1 0.9453
385 3 2.75 1.0975 2 2 2 0.8197
386 3 1.98 1.0297 1 2 1 1.3466
387 4 2.60 1.3274 2 2 2 0.6767
388 1 1.66 0.3666 2 1 2 1.6017
389 4 1.27 1.2794 2 2 1 0.8178
390 4 2.30 1.4760 2 2 2 0.9044
391 4 1.99 1.4022 2 2 2 0.7806
392 3 2.56 1.0727 2 2 2 0.7729
393 2 0.75 0.6653 2 1 2 0.9185
394 3 1.91 1.0578 1 2 1 0.9057
395 3 2.62 0.9856 1 2 1 0.7904
396 4 1.90 1.3338 1 2 2 0.7191
397 1 2.65 0.3121 2 1 2 0.9144
398 4 1.74 1.4487 2 2 2 1.1184
399 1 1.83 0.2465 2 1 2 0.7628
400 4 1.09 1.5133 2 2 2 0.9082
401 4 1.89 1.2922 1 2 2 2.9281
402 3 2.49 0.9545 1 2 1 0.8424
403 2 1.11 0.7385 1 1 1 1.0335
404 4 1.20 1.3894 2 2 1 0.8166
405 3 2.58 0.9485 2 2 2 0.8646
406 2 0.91 0.6073 1 1 1 1.5423
407 1 1.91 0.2917 1 1 1 0.9854
408 3 1.36 1.0466 1 2 1 0.6825
409 1 1.96 0.2401 2 1 2 1.1665
410 2 2.18 0.7763 2 1 2 0.8323
411 2 0.97 0.7164 1 1 1 0.8312
412 1 1.96 0.2515 1 1 1 1.0300
413 2 2.55 0.6575 1 1 1 1.0930
414 4 0.57 1.4767 1 2 1 1.5220
415 2 3.09 0.7464 2 1 2 0.9983
416 3 1.41 1.0376 2 2 2 0.8225
417 3 0.85 1.0236 1 2 1 0.7495
418 4 2.33 1.4356 1 2 1 0.8249
419 2 1.52 0.6765 1 1 1 0.9595
420 2 2.12 0.6343 1 1 1 0.8192
421 3 1.27 0.9856 1 2 1 0.7783
422 4 2.46 1.4183 1 2 1 0.9235
423 2 1.67 0.5153 1 1 1 1.2708
424 2 2.38 0.6466 1 1 1 0.8443
425 3 1.36 1.0445 1 2 1 0.7153
426 3 1.72 1.0099 1 2 1 0.6712
427 1 2.03 0.3642 1 1 1 0.8208
428 4 1.40 1.4148 2 2 2 0.7886
429 4 2.27 1.3964 2 2 2 1.4856
430 1 1.71 0.2132 1 1 1 0.7792
431 4 1.80 1.3858 1 2 2 0.9469
432 4 2.14 1.3157 2 2 2 1.2054
433 1 0.20 0.3023 1 1 1 1.0147
434 4 2.31 1.2955 2 2 1 1.3337
435 3 1.90 1.1569 1 2 2 1.1126
436 1 0.96 0.3685 2 1 2 0.9878
437 3 0.55 1.1317 1 2 1 0.7732
438 1 2.38 0.2745 2 1 2 1.6316
439 2 1.86 0.8093 1 1 1 0.8067
440 3 1.76 0.9841 2 2 2 1.6789
441 1 0.82 0.3098 1 1 1 0.6926
442 2 2.81 0.6586 1 1 1 0.9865
443 2 1.29 0.5842 2 1 2 0.8833
444 1 1.45 0.2769 1 1 1 1.1036
445 4 2.02 1.4231 1 2 1 1.6118
446 2 2.69 0.6426 2 1 2 1.8438
447 1 1.67 0.1766 1 1 1 0.7298
448 1 2.01 0.2141 1 1 1 0.6282
449 1 0.79 0.3786 1 1 1 0.7712
450 1 3.06 0.3526 2 1 2 1.2538
451 4 2.25 1.3526 1 2 1 1.3820
452 3 1.54 0.8637 2 2 2 0.8859
453 1 3.07 0.1514 2 1 2 2.1072
454 3 2.41 0.9376 1 2 1 1.0314
455 2 2.43 0.6434 2 1 2 0.8148
456 3 1.42 1.0960 2 2 2 1.1498
457 2 2.35 0.6805 1 1 1 0.8249
458 2 1.94 0.6111 2 1 2 1.0403
459 4 2.61 1.4437 2 2 2 1.1836
460 1 1.21 0.3112 1 1 1 1.5209
461 1 1.57 0.3119 2 1 2 0.8124
462 4 2.75 1.4245 1 2 1 1.0996
463 2 0.83 0.7657 2 1 2 1.4568
464 4 1.77 1.4497 1 2 1 0.7920
465 4 1.11 1.3364 2 2 1 0.8720
466 1 2.65 0.2477 1 1 1 0.7739
467 2 2.20 0.6801 2 1 2 0.7600
468 2 0.70 0.7991 1 1 1 0.8494
469 3 0.72 1.0300 2 2 2 0.8557
470 2 2.53 0.6370 1 1 1 0.9016
471 1 1.72 0.3477 2 1 2 0.8423
472 2 1.89 0.7053 1 1 1 0.6972
473 2 2.25 0.6668 2 1 2 0.9485
474 2 1.60 0.6308 2 1 2 0.7511
475 2 2.15 0.6716 1 1 1 0.6977
476 2 0.68 0.5971 1 1 1 0.7821
477 3 2.34 0.9760 2 2 2 1.1751
478 3 2.81 1.0546 1 2 1 0.8174
479 1 1.67 0.4219 2 1 1 1.2962
480 2 1.47 0.6518 1 1 1 0.7737
481 2 2.07 0.6514 2 1 2 1.1354
482 4 1.92 1.3279 1 2 2 0.8830
483 1 1.14 0.3149 1 1 1 1.3605
484 1 3.12 0.2976 2 1 2 1.1221
485 4 1.88 1.3020 1 2 1 1.0781
486 1 0.85 0.3814 1 1 1 0.8834
487 2 1.38 0.6372 2 1 2 0.8558
488 2 2.62 0.6511 1 1 1 0.7186
489 2 2.31 0.6931 1 1 1 0.7291
490 2 2.76 0.5945 2 1 2 0.9171
491 4 1.88 1.5007 2 2 2 1.1444
492 4 1.95 1.4197 2 2 2 0.6910
493 4 2.79 1.5124 2 2 2 0.7038
494 2 2.08 0.7147 2 1 2 1.0595
495 2 1.43 0.7396 2 1 2 0.5867
496 3 0.71 1.0878 2 2 2 1.0758
497 4 1.56 1.4828 2 2 2 0.9367
498 4 2.71 1.3013 1 2 2 1.0203
499 2 2.41 0.6167 1 1 1 1.1079
500 1 2.05 0.3400 1 1 1 0.7292
501 2 0.28 0.7445 2 3 1 1.6494
502 3 1.97 1.0445 1 3 1 0.8517
503 3 2.45 1.0943 2 3 1 1.0567
504 3 2.21 0.9947 2 3 1 0.7088
505 3 2.26 1.1253 1 3 1 0.7365
506 3 1.99 0.9419 1 3 1 0.6333
507 2 2.16 0.6176 1 3 1 1.6317
508 2 0.20 0.7060 2 3 1 2.7970
509 2 2.09 0.5484 2 3 2 1.3960
510 2 2.31 0.6637 1 3 1 1.0032
511 2 1.83 0.7164 2 3 1 1.1628
512 2 1.58 0.5272 2 3 2 3.6838
513 2 1.28 0.6088 1 3 1 0.7432
514 3 2.29 1.0043 1 3 1 0.9916
515 2 1.45 0.6138 1 3 1 1.6563
516 3 1.55 0.9866 1 3 1 0.7811
517 3 1.71 1.0969 1 3 1 0.7257
518 2 1.65 0.7278 1 3 1 2.4229
519 2 2.73 0.6099 1 3 1 0.9252
520 3 3.03 1.1195 1 3 2 2.6394
521 3 1.21 1.0113 2 3 2 2.4139
522 3 1.97 1.0016 2 3 2 0.8203
523 3 1.60 1.0443 2 3 2 0.7071
524 3 1.50 0.9528 2 3 2 1.0531
525 2 1.75 0.6628 1 3 1 0.6194
526 2 1.66 0.6738 2 3 1 2.5933
527 3 3.16 1.0076 1 3 1 1.2257
528 3 2.47 0.9346 2 3 1 0.9125
529 2 2.46 0.7122 2 3 1 1.0754
530 3 1.87 0.9686 1 3 1 3.0087
531 2 2.42 0.6883 1 3 1 1.2074
532 3 1.12 0.9776 1 3 1 2.2869
533 2 1.55 0.6765 2 3 2 1.1625
534 3 1.70 0.9169 2 3 1 0.8689
535 3 2.39 0.9496 1 3 1 0.9212
536 2 1.50 0.8563 1 3 1 0.6583
537 3 2.16 1.0372 1 3 1 0.7605
538 2 1.11 0.5499 2 3 2 1.4645
539 3 1.85 1.0000 1 3 1 0.9574
540 2 1.96 0.6827 1 3 1 1.4551
541 2 2.63 0.8389 2 3 1 1.2749
542 2 1.56 0.6255 1 3 1 0.9282
543 2 2.68 0.6820 2 3 1 0.7777
544 3 2.99 0.9615 2 3 1 1.6742
545 3 3.78 1.1189 2 3 1 1.1415
546 2 2.64 0.6588 2 3 1 0.9439
547 3 1.68 1.0860 2 3 2 1.4809
548 2 2.43 0.7126 2 3 1 0.6613
549 2 1.63 0.5063 1 3 1 0.8113
550 2 2.46 0.7811 2 3 1 1.1786
551 2 2.57 0.6835 1 3 1 1.2242
552 3 1.57 1.0066 1 3 1 1.3432
553 2 1.57 0.6980 1 3 1 1.3535
554 3 1.88 0.9241 1 3 1 0.8024
555 3 1.27 1.0216 1 3 1 1.0414
556 3 2.15 1.0332 1 3 1 0.7831
557 3 1.75 0.9555 2 3 2 1.1034
558 2 1.95 0.7670 1 3 1 1.3306
559 2 2.87 0.6980 2 3 2 2.1009
560 3 2.31 0.9612 2 3 2 2.1440
561 3 1.71 1.0567 2 3 2 0.8897
562 2 2.67 0.6730 2 3 1 2.4372
563 2 1.70 0.6737 1 3 1 0.9151
564 2 2.21 0.6988 2 3 1 0.6379
565 3 0.85 0.9204 2 3 1 0.9799
566 2 1.60 0.6932 2 3 1 0.9482
567 3 2.11 1.1184 2 3 2 0.9809
568 2 2.53 0.7831 1 3 1 1.2293
569 2 2.36 0.6867 1 3 1 0.7160
570 2 1.25 0.7049 1 3 1 1.4937
571 3 1.41 1.1003 2 3 2 0.7933
572 3 1.75 1.1413 2 3 2 1.0653
573 3 1.56 0.9553 2 3 2 0.7658
574 2 2.05 0.7549 1 3 2 0.9581
575 2 2.30 0.6727 2 3 2 0.9431
576 3 2.10 0.8869 1 3 1 2.2493
577 2 0.94 0.7116 2 3 2 1.2147
578 3 2.12 0.9780 1 3 1 0.7333
579 3 1.28 1.0929 1 3 1 0.9993
580 3 0.60 0.9946 2 3 2 1.3908
581 3 1.17 1.0777 1 3 1 0.8868
582 2 1.70 0.6957 1 3 1 1.5065
583 3 1.88 1.0319 1 3 1 1.7802
584 2 2.25 0.7675 2 3 2 0.8617
585 2 0.73 0.7321 2 3 2 2.3150
586 2 1.72 0.6455 1 3 1 0.7578
587 3 1.75 1.1055 2 3 2 0.8385
588 3 1.38 1.0222 2 3 2 1.9958
589 3 1.67 0.8981 1 3 1 0.9320
590 2 1.00 0.7013 1 3 1 2.3104
591 2 1.50 0.6657 1 3 1 0.6016
592 2 2.65 0.6205 2 3 2 0.7768
593 3 3.22 1.1227 1 3 1 0.6253
594 3 1.85 0.9715 1 3 1 0.8713
595 3 2.88 1.0116 2 3 2 0.8437
596 2 1.93 0.6742 1 3 1 0.9217
597 3 2.38 0.8761 2 3 1 0.6040
598 3 2.86 0.8874 2 3 1 0.5158
599 2 1.84 0.7034 2 3 2 2.0541
600 2 2.32 0.8994 2 3 1 0.6898
