# Supplementary material for: The effect of training methodology on knowledge representation in categorization
Source: PLoS One. 2017 Aug 28;12(8):e0183904. doi: 10.1371/journal.pone.0183904 (PMC5573135; doi:10.1371/journal.pone.0183904)
Supplement: S1 File — This file contains the raw data from the experiments reported in this manuscript. (ZIP) [file pone.0183904.s001.zip › raw_data/Exp1/YES-NO/rb_xfer_concept_feedback_2_cond_1_sub_52.dat]

  1 3 2.68 1.1065 1 2 1 1.5167
  2 1 3.07 0.1514 2 1 2 1.0078
  3 1 2.35 0.2671 2 1 2 0.9919
  4 1 1.68 0.3576 1 1 1 1.4150
  5 1 2.51 0.2257 1 1 2 0.8704
  6 1 2.35 0.2813 2 1 2 0.8197
  7 3 0.58 1.1624 1 2 2 1.2432
  8 3 1.61 0.9867 2 2 2 1.4095
  9 1 1.96 0.2515 2 1 1 1.3378
 10 2 1.14 0.7220 1 1 1 0.8524
 11 4 2.27 1.4064 1 2 1 1.0819
 12 1 0.70 0.3711 1 1 1 0.8463
 13 3 1.39 0.9501 1 2 1 1.1720
 14 1 2.19 0.2508 2 1 2 1.2618
 15 2 1.78 0.7397 1 1 2 0.9235
 16 3 2.16 1.0791 1 2 2 1.6936
 17 3 2.21 1.0277 1 2 1 1.3384
 18 2 2.76 0.6158 1 1 1 1.4867
 19 2 0.45 0.6283 1 1 1 1.7626
 20 4 2.78 1.4177 1 2 1 2.2756
 21 3 1.51 0.9350 2 2 2 0.9943
 22 1 3.24 0.2412 2 1 4 11.6580
 23 2 1.83 0.5907 1 1 1 3.6460
 24 2 2.73 0.6099 2 1 2 0.9802
 25 2 2.15 0.6716 1 1 1 1.2368
 26 2 2.79 0.6461 1 1 1 0.7797
 27 3 1.75 1.1413 2 2 2 1.8044
 28 2 1.82 0.7845 1 1 1 0.7962
 29 1 1.43 0.2934 1 1 1 1.1086
 30 3 1.14 1.0006 1 2 1 0.9119
 31 3 2.41 1.0063 2 2 1 1.1790
 32 3 0.72 1.0300 2 2 1 1.7085
 33 4 1.98 1.5266 1 2 1 0.7120
 34 3 1.57 1.0066 2 2 2 0.7954
 35 2 0.28 0.7445 1 1 1 1.4593
 36 1 2.14 0.3556 1 1 1 1.3312
 37 2 2.31 0.6931 1 1 1 1.4623
 38 4 2.71 1.3013 2 2 2 1.8038
 39 3 3.05 1.0371 2 2 1 2.4123
 40 2 1.65 0.7820 1 1 1 0.8916
 41 1 2.87 0.4337 1 1 2 1.7529
 42 2 1.95 0.8272 1 1 1 0.9876
 43 4 1.09 1.5133 2 2 2 0.8929
 44 3 2.56 1.0727 1 2 2 2.0905
 45 2 0.20 0.7060 1 1 1 1.0397
 46 2 2.53 0.7831 1 1 1 0.9681
 47 2 1.61 0.6429 1 1 1 0.7130
 48 3 2.52 1.0535 2 2 2 1.1094
 49 1 1.21 0.3112 2 1 2 0.8961
 50 4 1.84 1.4883 1 2 1 2.3885
 51 3 1.22 1.0267 1 2 2 4.5996
 52 2 1.63 0.5063 2 1 1 1.1277
 53 4 2.61 1.4437 1 2 1 0.9784
 54 4 1.78 1.3029 1 2 1 0.8436
 55 1 1.53 0.2023 2 1 2 0.7937
 56 4 2.26 1.3531 1 2 1 0.7136
 57 1 1.64 0.1826 2 1 2 0.8942
 58 2 2.23 0.7347 2 1 2 3.2416
 59 2 1.56 0.6255 2 1 2 1.3044
 60 2 2.03 0.6338 2 1 2 0.9329
 61 3 1.92 0.9950 1 2 1 1.9038
 62 2 1.86 0.8093 2 1 2 1.0437
 63 1 1.60 0.2051 1 1 2 1.2663
 64 4 0.49 1.3514 2 2 1 1.4719
 65 2 0.94 0.7116 1 1 1 0.8137
 66 1 1.24 0.3545 1 1 1 1.8059
 67 2 2.43 0.7126 2 1 1 1.0629
 68 2 1.74 0.7121 1 1 2 0.6283
 69 3 1.21 1.0113 1 2 1 2.1716
 70 4 3.00 1.4175 1 2 1 1.0858
 71 4 1.88 1.3020 2 2 2 1.8655
 72 1 2.63 0.3301 1 1 1 0.8244
 73 1 1.67 0.1766 2 1 2 0.9993
 74 3 2.49 0.9545 2 2 2 1.3597
 75 1 2.11 0.2623 1 1 1 2.0098
 76 2 3.08 0.7375 1 1 2 1.0912
 77 2 1.98 0.6402 1 1 1 0.8952
 78 3 1.34 1.1219 1 2 2 1.6829
 79 3 2.25 1.0057 2 2 2 2.6077
 80 4 2.62 1.3164 2 2 2 1.5208
 81 3 1.14 1.0370 2 2 2 1.5154
 82 2 1.95 0.7670 2 1 1 1.5503
 83 3 3.16 1.0076 2 2 2 1.1522
 84 2 1.50 0.6326 1 1 1 0.9221
 85 2 1.67 0.5153 2 1 2 0.8944
 86 4 2.16 1.4437 1 2 1 0.8347
 87 2 2.75 0.6966 1 1 1 1.6736
 88 4 2.24 1.4088 1 2 1 0.8957
 89 4 1.95 1.4170 1 2 1 0.6837
 90 2 1.00 0.7013 1 1 1 0.8810
 91 2 1.60 0.6932 2 1 2 0.7425
 92 3 1.58 0.9820 2 2 2 0.9048
 93 1 2.91 0.3345 1 1 1 1.4924
 94 1 2.12 0.3369 1 1 1 0.8495
 95 3 2.31 0.9612 2 2 2 0.8471
 96 4 0.72 1.3434 2 2 2 1.6066
 97 4 2.79 1.5124 1 2 1 0.7418
 98 1 1.72 0.3477 1 1 1 1.8093
 99 4 2.24 1.3698 2 2 2 1.0174
100 4 1.26 1.3442 2 2 1 0.7693
101 1 2.40 0.3790 1 1 2 1.2721
102 4 2.92 1.4418 2 2 2 0.8531
103 2 1.70 0.6737 1 1 1 1.0836
104 2 1.73 0.5583 1 1 1 0.9370
105 2 2.63 0.8389 2 1 1 1.7241
106 4 2.65 1.3502 1 2 1 0.9117
107 4 1.42 1.5420 1 2 1 0.8282
108 4 1.69 1.3901 1 2 1 0.7144
109 4 2.27 1.3964 2 2 2 1.1577
110 3 1.17 1.0777 1 2 1 2.0324
111 3 2.29 0.9998 1 2 2 1.4707
112 3 1.27 0.9856 2 2 2 1.2360
113 4 1.89 1.4029 2 2 2 1.2663
114 2 3.19 0.6619 1 1 1 0.8319
115 2 2.31 0.7886 1 1 1 0.6236
116 1 1.61 0.3607 2 1 2 0.6547
117 2 2.05 0.7549 2 1 2 1.5169
118 2 1.98 0.6690 2 1 2 0.9618
119 2 2.09 0.5484 2 1 2 0.8351
120 1 1.45 0.2769 1 1 1 1.4494
121 1 1.89 0.3212 1 1 2 0.8319
122 1 0.69 0.1626 2 1 2 1.6069
123 1 2.03 0.3642 1 1 1 1.2080
124 3 1.47 1.0667 2 2 2 0.9129
125 2 2.38 0.6466 2 1 1 1.1165
126 3 1.10 1.1089 1 2 2 1.0090
127 2 0.75 0.6653 2 1 2 1.1446
128 4 0.96 1.3636 1 2 1 1.5717
129 4 1.49 1.3250 1 2 1 0.9169
130 2 2.46 0.7122 2 1 1 1.2164
131 2 0.75 0.6426 2 1 1 0.6720
132 1 0.55 0.3363 1 1 2 1.4543
133 4 2.53 1.3776 1 2 1 0.9165
134 1 1.29 0.3541 1 1 1 1.3842
135 2 2.21 0.6988 2 1 2 0.9537
136 4 2.31 1.2955 1 2 1 0.6517
137 1 2.38 0.2745 2 1 2 1.7454
138 1 2.70 0.3509 2 1 1 1.3802
139 4 0.29 1.3629 2 2 1 1.4771
140 4 1.92 1.3279 2 2 2 1.6498
141 1 1.98 0.3373 1 1 1 1.7672
142 3 1.36 0.9232 2 2 2 1.0572
143 4 1.36 1.4291 1 2 1 0.8306
144 1 1.99 0.2656 2 1 2 1.0061
145 4 2.10 1.3932 2 2 2 0.9663
146 4 1.47 1.4812 2 2 2 0.9520
147 4 1.89 1.2922 1 2 1 1.4023
148 3 1.12 0.9776 1 2 2 0.9310
149 3 1.00 1.0234 1 2 1 0.8141
150 1 1.94 0.2655 1 1 1 1.2938
151 1 2.38 0.3946 1 1 1 2.0292
152 4 1.20 1.3894 1 2 1 1.3005
153 3 1.55 0.9866 2 2 2 1.2899
154 3 2.16 1.1799 1 2 1 1.0860
155 1 2.96 0.3155 2 1 2 1.1322
156 4 1.90 1.3338 1 2 1 0.4865
157 2 2.40 0.6767 2 1 2 0.9387
158 2 2.83 0.6349 2 1 1 0.7658
159 1 3.06 0.3526 2 1 2 0.8961
160 2 1.11 0.5499 2 1 2 1.2207
161 2 1.90 0.6527 1 1 1 1.4606
162 3 0.71 1.0878 2 2 2 1.2740
163 1 1.70 0.3889 1 1 1 1.0398
164 2 2.40 0.8106 2 1 1 0.8951
165 4 2.10 1.3896 1 2 2 0.7864
166 3 2.58 0.9485 2 2 2 0.9325
167 2 2.64 0.6588 2 1 2 1.1669
168 2 2.41 0.6167 1 1 1 1.0400
169 1 2.79 0.3211 1 1 2 0.7116
170 2 0.85 0.7469 2 1 2 0.9870
171 3 1.98 1.0297 1 2 2 1.3321
172 3 1.96 1.0011 1 2 1 0.8148
173 2 1.60 0.6308 1 1 1 1.5106
174 3 1.75 0.9555 2 2 2 0.9543
175 4 1.95 1.4197 2 2 2 1.1733
176 2 2.12 0.6749 2 1 1 0.9502
177 3 2.34 0.8418 2 2 2 0.8817
178 1 0.95 0.4721 2 1 1 1.9584
179 3 1.13 0.9757 1 2 2 1.3377
180 4 1.16 1.3504 2 2 2 1.0527
181 4 1.85 1.3875 1 2 1 0.7624
182 4 2.02 1.4890 1 2 1 0.7240
183 4 1.51 1.4522 2 2 1 0.5843
184 4 3.09 1.3473 1 2 1 0.8961
185 2 2.08 0.7147 1 1 1 0.9962
186 1 3.26 0.2446 2 1 2 0.8521
187 1 1.51 0.4427 1 1 1 0.8663
188 1 0.79 0.3786 1 1 1 0.9443
189 3 2.38 0.8761 2 2 2 0.8991
190 2 2.43 0.6434 1 1 1 1.2471
191 3 2.62 0.9856 2 2 2 0.7569
192 1 1.90 0.3038 2 1 2 1.3044
193 2 1.90 0.5988 2 1 1 1.1799
194 1 1.62 0.3228 2 1 2 0.9397
195 3 1.68 1.0321 1 2 2 1.1830
196 4 1.31 1.5355 1 2 1 0.9357
197 4 2.09 1.4796 2 2 2 1.7140
198 3 1.31 1.1449 1 2 2 0.9025
199 3 1.48 1.0870 1 2 1 0.8432
200 1 2.65 0.3121 1 1 1 1.4496
201 1 1.90 0.2041 2 1 2 0.9653
202 1 1.66 0.3666 2 1 2 1.1427
203 1 0.52 0.3146 2 1 2 0.8571
204 2 2.29 0.7752 2 1 2 0.9759
205 3 1.41 1.0376 2 2 2 0.9856
206 2 1.50 0.6657 2 1 2 2.4183
207 1 1.97 0.2911 2 1 2 0.8349
208 4 0.76 1.3332 1 2 1 1.0488
209 4 1.99 1.2965 2 2 2 0.8076
210 1 3.12 0.2976 2 1 2 1.0790
211 3 1.88 1.0319 2 2 2 0.9397
212 4 2.25 1.3526 2 2 1 0.9585
213 1 2.24 0.2099 2 1 2 0.8577
214 2 2.46 0.6278 1 1 1 0.9032
215 2 2.68 0.6820 1 1 1 0.6604
216 4 1.73 1.4543 1 2 1 1.0016
217 4 3.85 1.3632 1 2 1 0.6017
218 1 1.80 0.3204 2 1 2 0.9620
219 4 2.75 1.4245 2 2 2 0.8357
220 4 2.01 1.4059 1 2 1 0.9390
221 4 2.14 1.3157 1 2 2 1.0946
222 1 1.77 0.3536 2 1 1 1.9551
223 3 2.16 0.9763 1 2 1 0.8458
224 1 2.71 0.2802 2 1 2 1.1083
225 2 1.43 0.7396 1 1 1 0.6327
226 2 2.57 0.6835 1 1 1 0.6149
227 2 1.94 0.6684 1 1 1 0.6152
228 3 1.75 1.1055 2 2 2 1.1352
229 4 1.92 1.3410 2 2 2 0.8335
230 3 1.36 1.0445 1 2 1 1.2647
231 4 2.06 1.3779 1 2 1 0.6953
232 4 2.02 1.4231 2 2 2 0.7726
233 1 1.99 0.2737 1 1 1 1.1019
234 4 0.50 1.3852 1 2 1 1.0672
235 4 2.28 1.3931 2 2 2 0.9522
236 2 1.29 0.6731 1 1 1 1.3952
237 1 1.89 0.2987 2 1 2 0.8438
238 4 1.94 1.3933 2 2 1 1.0347
239 1 2.06 0.5073 2 1 1 0.9064
240 4 1.09 1.3378 1 2 2 1.8703
241 4 2.29 1.2636 2 2 1 1.3412
242 3 1.91 1.0578 1 2 1 0.7361
243 4 0.89 1.4668 2 2 2 0.8027
244 3 2.04 1.1241 1 2 1 0.7954
245 4 1.77 1.4497 1 2 1 1.4752
246 4 1.54 1.4399 2 2 2 1.1854
247 2 2.25 0.6668 1 1 1 0.8341
248 1 2.72 0.3872 1 1 1 1.0413
249 2 1.54 0.5976 2 1 1 0.6496
250 4 2.49 1.4666 2 2 2 0.8397
251 4 1.27 1.3051 2 2 1 2.3861
252 2 1.25 0.7049 2 1 2 1.0839
253 4 1.74 1.4487 1 2 1 0.7126
254 1 0.91 0.3186 1 1 1 0.8917
255 3 2.11 1.1184 1 2 1 0.8735
256 2 0.68 0.5971 1 1 1 1.0314
257 2 2.71 0.6869 1 1 1 0.7821
258 4 1.81 1.5355 1 2 1 0.8158
259 2 2.20 0.6801 2 1 2 1.1508
260 2 2.69 0.6426 1 1 1 0.6252
261 4 2.99 1.2895 2 2 1 1.0974
262 4 1.47 1.4461 1 2 1 0.7019
263 2 1.83 0.6448 2 1 2 1.4671
264 1 1.11 0.3017 2 1 2 2.0074
265 2 2.48 0.7723 1 1 1 0.8723
266 1 1.59 0.2724 1 1 1 1.7414
267 4 0.20 1.5134 1 2 1 1.4011
268 2 3.09 0.7464 2 1 2 1.6970
269 4 1.51 1.4660 2 2 2 1.1338
270 1 2.38 0.1613 2 1 2 0.8650
271 2 1.84 0.6850 2 1 1 0.7908
272 2 1.20 0.6720 2 1 2 0.7435
273 3 1.67 0.8981 1 2 2 1.0177
274 1 1.09 0.2352 2 1 2 0.6804
275 3 2.09 1.0885 2 2 2 1.1177
276 2 1.94 0.6111 2 1 2 0.7619
277 4 2.40 1.5076 2 2 2 0.8203
278 3 1.42 1.0960 1 2 1 1.2437
279 3 1.16 0.9406 1 2 2 0.9943
280 1 2.56 0.3672 2 1 1 0.8027
281 3 1.68 1.0860 2 2 2 1.2988
282 1 1.52 0.2988 1 1 1 1.3438
283 4 1.33 1.3978 2 2 1 1.7863
284 3 1.93 1.0377 2 2 2 0.8176
285 1 2.86 0.2775 2 1 2 0.9142
286 2 2.07 0.6514 1 1 1 0.8377
287 3 2.58 0.9897 1 2 1 1.3559
288 1 2.05 0.3400 1 1 1 0.8224
289 3 1.65 1.0098 2 2 2 1.1490
290 2 1.63 0.6075 1 1 1 0.8166
291 3 1.97 1.1531 1 2 1 1.0633
292 3 2.66 0.9728 2 2 2 0.7975
293 2 1.84 0.7034 2 1 1 0.8846
294 4 1.99 1.4022 2 2 1 1.1224
295 1 1.21 0.3540 1 1 2 0.9413
296 4 2.33 1.4356 1 2 1 0.7525
297 4 1.84 1.3275 1 2 2 0.9144
298 3 2.57 1.1428 1 2 1 1.4943
299 4 1.85 1.3578 1 2 2 1.0030
300 4 1.56 1.4828 2 2 2 0.7956
301 4 1.88 1.5007 1 2 1 0.9524
302 3 1.72 1.0099 2 2 2 0.6341
303 1 2.95 0.2980 2 1 2 1.0485
304 1 1.88 0.2514 1 1 1 0.7426
305 1 3.03 0.3473 1 1 1 0.6097
306 4 1.79 1.4596 1 2 1 0.6344
307 2 1.15 0.7061 1 1 1 0.7294
308 4 2.46 1.4183 2 2 2 1.1393
309 3 2.39 0.9496 1 2 1 1.6220
310 4 1.67 1.3953 2 2 2 0.7979
311 3 2.77 1.0662 2 2 2 0.8779
312 3 1.99 0.9419 2 2 2 0.8576
313 1 1.25 0.2947 1 1 1 0.8729
314 1 2.84 0.2537 2 1 2 0.7257
315 3 1.54 0.8637 1 2 1 1.7782
316 1 0.87 0.4142 1 1 1 1.1318
317 2 1.90 0.6453 1 1 1 0.8544
318 2 2.65 0.6205 1 1 1 0.7244
319 3 1.23 1.1184 1 2 1 0.9049
320 1 2.37 0.3204 1 1 1 0.8287
321 1 2.25 0.2398 2 1 2 0.7404
322 2 1.45 0.6138 2 1 2 1.2314
323 4 1.40 1.4148 2 2 2 1.3828
324 1 1.69 0.3962 1 1 1 1.0886
325 2 3.03 0.5818 2 1 2 1.7810
326 1 2.31 0.2926 2 1 2 1.2391
327 1 2.49 0.2936 2 1 2 0.7822
328 1 1.61 0.1956 1 1 1 1.1112
329 4 0.80 1.4215 2 2 2 1.3784
330 2 1.11 0.7385 2 1 2 0.9715
331 3 0.85 0.9204 2 2 2 0.8057
332 1 2.93 0.3210 2 1 2 0.8289
333 3 1.85 1.0000 1 2 1 1.0930
334 3 2.15 1.0332 1 2 1 0.9929
335 1 1.67 0.4219 1 1 2 0.6991
336 1 1.84 0.2751 1 1 1 0.7989
337 3 3.08 1.0859 2 2 2 0.8081
338 4 1.80 1.3858 2 2 2 0.9214
339 1 0.85 0.3814 2 1 2 1.1007
340 1 1.57 0.3119 1 1 1 0.7853
341 1 0.82 0.3098 1 1 1 1.1872
342 1 2.65 0.2477 1 1 1 1.0753
343 3 2.20 1.0301 1 2 1 1.1929
344 3 1.88 0.8945 1 2 1 0.5791
345 2 2.25 0.7675 2 1 2 1.2754
346 2 2.16 0.6176 1 1 1 0.8807
347 2 2.12 0.7384 2 1 2 1.2937
348 1 1.68 0.1837 1 1 1 1.0184
349 4 1.30 1.3643 2 2 1 2.1300
350 1 1.14 0.3149 1 1 1 0.9968
351 4 2.34 1.3909 1 2 1 1.3712
352 2 1.73 0.6055 2 1 2 1.5649
353 4 1.11 1.3364 2 2 1 1.6073
354 2 0.85 0.7391 2 1 2 1.2303
355 2 0.73 0.7321 1 1 1 1.9566
356 3 1.95 1.0594 1 2 2 1.1914
357 3 1.60 1.1404 2 2 2 0.8643
358 4 2.53 1.4167 2 2 2 1.3502
359 2 2.87 0.6980 1 1 1 0.9284
360 2 1.71 0.7542 1 1 1 0.6656
361 1 2.10 0.2831 2 1 2 0.7110
362 3 2.26 1.1253 1 2 1 1.0344
363 3 1.62 1.0300 2 2 2 1.1212
364 4 1.69 1.4037 1 2 1 0.7332
365 1 0.47 0.2982 1 1 1 1.5197
366 4 1.15 1.4260 2 2 2 1.4353
367 4 2.27 1.5019 2 2 2 0.9061
368 1 2.55 0.3801 2 1 2 1.8865
369 2 0.83 0.7657 1 1 1 0.8677
370 2 2.72 0.6993 1 1 1 0.6337
371 3 1.22 0.9695 2 2 2 1.0001
372 4 1.01 1.5361 2 2 2 0.8317
373 3 1.97 1.0016 1 2 1 1.0145
374 1 1.31 0.3257 2 1 2 0.7252
375 2 1.53 0.5421 1 1 1 0.8010
376 2 0.97 0.7164 1 1 1 0.7221
377 4 1.79 1.3128 1 2 2 1.3487
378 4 1.55 1.5706 2 2 2 0.9190
379 2 1.70 0.6957 1 1 1 0.6593
380 3 0.60 0.9946 2 2 2 0.8825
381 1 2.64 0.3488 2 1 2 1.3276
382 2 1.96 0.6827 2 1 2 2.1691
383 2 1.28 0.6088 2 1 2 0.7549
384 3 1.01 1.1203 1 2 1 1.0546
385 2 2.35 0.6805 2 1 2 0.8114
386 4 2.36 1.2798 2 2 1 0.9876
387 3 1.60 1.0443 1 2 1 0.6376
388 3 0.85 1.0236 2 2 2 1.2036
389 1 2.01 0.2141 2 1 2 1.4119
390 2 0.70 0.7991 1 1 1 0.7476
391 3 2.24 1.0724 2 2 2 1.7265
392 2 1.72 0.6455 1 1 1 0.8343
393 2 1.47 0.6518 2 1 2 1.7538
394 1 2.02 0.3300 1 1 1 0.8204
395 4 3.26 1.4724 1 2 1 0.7394
396 3 2.45 0.9318 1 2 1 1.2396
397 1 2.00 0.3362 2 1 2 0.8538
398 2 1.95 0.7221 2 1 2 0.9245
399 1 1.83 0.2465 1 1 2 0.9208
400 4 2.67 1.4748 1 2 1 0.6365
401 4 3.39 1.4912 2 2 2 0.8269
402 2 3.13 0.6437 1 1 1 0.9549
403 1 1.91 0.2917 1 1 1 1.3408
404 4 2.73 1.2989 1 2 1 1.3996
405 1 1.43 0.2305 1 1 1 0.7523
406 3 1.94 1.0645 2 2 2 1.0990
407 1 2.54 0.3829 2 1 1 0.9673
408 3 2.81 1.0546 1 2 1 0.8496
409 1 0.98 0.2099 1 1 1 1.1037
410 3 1.11 0.9910 1 2 1 0.9003
411 1 1.80 0.3080 2 1 2 0.9199
412 2 2.04 0.6159 2 1 2 1.3241
413 3 1.82 1.0618 2 2 2 0.9996
414 3 2.16 1.0372 1 2 1 1.0404
415 3 3.25 0.9719 1 2 2 1.2078
416 2 1.48 0.6872 2 1 2 1.1759
417 1 2.13 0.3784 2 1 2 0.7940
418 1 2.21 0.3055 1 1 2 0.7778
419 4 2.22 1.4124 2 2 2 1.0913
420 1 2.10 0.1963 2 1 2 0.8084
421 4 1.12 1.4342 2 2 2 0.9612
422 3 2.77 0.9600 1 2 2 0.7697
423 4 0.57 1.4767 1 2 1 0.8200
424 1 2.45 0.3571 1 1 1 0.9790
425 3 1.77 1.0688 2 2 2 0.9798
426 2 1.65 0.7278 2 1 2 0.9646
427 4 1.14 1.2842 1 2 2 1.2055
428 3 2.69 0.9625 1 2 2 1.5262
429 4 1.27 1.2794 1 2 2 1.2739
430 1 1.71 0.2132 1 1 1 0.9039
431 3 1.33 0.9942 2 2 2 1.2038
432 1 0.20 0.3023 1 1 1 1.5557
433 2 0.91 0.6073 2 1 1 0.7102
434 4 2.64 1.5394 2 2 2 1.0350
435 3 1.56 0.9553 2 2 2 0.9456
436 2 2.41 0.6376 1 1 1 0.8049
437 2 2.06 0.6905 2 1 2 0.9011
438 3 1.47 0.9698 2 2 2 0.8409
439 3 1.32 0.9211 1 2 1 1.3757
440 2 1.58 0.5272 2 1 1 1.0976
441 4 1.63 1.4234 2 2 2 1.0064
442 4 2.54 1.3869 2 2 2 0.9658
443 1 1.66 0.3249 2 1 2 0.8883
444 4 0.90 1.4658 1 2 1 1.0690
445 4 2.37 1.3651 1 2 2 1.1713
446 3 3.63 0.9531 1 2 1 1.0445
447 3 2.33 1.1284 2 2 1 0.7798
448 3 2.60 1.1900 1 2 1 0.6515
449 2 1.69 0.6952 2 1 1 1.0983
450 4 2.26 1.2912 2 2 2 1.2630
451 1 1.00 0.1900 2 1 2 1.0931
452 1 1.66 0.3101 1 1 1 1.2168
453 4 2.38 1.3801 2 2 2 1.0159
454 3 1.57 1.0262 2 2 2 0.8550
455 3 2.58 1.0947 2 2 2 1.6616
456 2 1.55 0.6765 2 1 2 1.7957
457 3 3.63 0.9482 2 2 2 0.9560
458 2 1.10 0.7184 2 1 1 0.9112
459 1 2.15 0.2376 2 1 2 1.0903
460 4 1.83 1.4592 1 2 1 0.8157
461 4 2.60 1.3274 2 2 1 1.6795
462 3 2.45 1.0943 1 2 1 0.7009
463 3 0.55 1.1317 2 2 2 1.0969
464 3 1.28 1.0929 1 2 1 0.7823
465 1 1.77 0.2283 1 1 1 1.2149
466 3 3.02 1.0854 1 2 1 1.9276
467 3 2.07 1.0440 2 2 2 0.7137
468 1 2.39 0.3219 2 1 2 1.0698
469 3 2.88 1.0116 1 2 1 1.0590
470 3 1.12 0.9388 1 2 2 1.0575
471 4 2.16 1.5294 1 2 1 0.8229
472 3 2.15 1.0756 2 2 2 0.8877
473 3 1.41 1.1003 1 2 1 1.4836
474 3 2.44 1.0064 2 2 2 0.8247
475 2 3.13 0.6785 1 1 1 1.5136
476 1 1.96 0.2401 2 1 2 1.1258
477 3 1.38 1.0222 2 2 2 0.8900
478 1 2.05 0.4041 2 1 2 0.7429
479 4 2.30 1.4760 2 2 2 1.1457
480 4 2.82 1.3875 2 2 1 1.7002
481 1 1.28 0.3991 2 1 2 0.9857
482 4 2.32 1.4923 1 2 1 0.8828
483 2 2.62 0.6511 2 1 2 1.0153
484 3 0.89 0.9779 2 2 2 1.7508
485 1 0.96 0.3685 2 1 2 1.3378
486 4 2.50 1.3709 1 2 1 0.9891
487 1 1.80 0.3177 1 1 1 1.1022
488 2 1.75 0.6628 1 1 1 1.8430
489 3 1.71 1.0567 2 2 2 0.7537
490 2 0.73 0.8078 2 1 2 0.8276
491 2 1.76 0.6131 2 1 2 0.9069
492 2 2.46 0.7811 2 1 2 1.0883
493 3 1.87 0.9686 1 2 1 1.3970
494 4 1.49 1.3739 1 2 1 1.8051
495 4 1.37 1.3572 2 2 2 0.8930
496 3 2.19 1.0319 2 2 2 0.8905
497 4 2.14 1.3126 2 2 1 1.0558
498 3 1.10 0.9355 2 2 2 0.8228
499 1 1.89 0.3469 1 1 2 0.8869
500 1 2.48 0.1957 1 1 1 0.6445
501 2 1.83 0.7164 1 3 1 2.4311
502 3 1.97 1.0445 1 3 1 2.7534
503 3 3.14 1.0475 2 3 2 1.1377
504 2 1.38 0.6372 2 3 2 0.9806
505 2 1.89 0.6094 1 3 1 0.9155
506 2 2.98 0.6052 1 3 1 0.9576
507 3 1.88 0.9241 2 3 2 1.0863
508 3 1.30 1.1009 1 3 1 1.2258
509 3 2.47 0.9346 1 3 1 0.6799
510 3 2.13 1.0685 2 3 2 1.7407
511 2 2.76 0.5945 2 3 2 1.3749
512 3 2.29 1.0043 1 3 1 0.7983
513 3 1.40 1.0474 1 3 1 0.9091
514 2 2.12 0.6343 1 3 1 1.1202
515 3 1.78 1.1250 1 3 1 1.1636
516 2 2.67 0.6730 1 3 1 0.9321
517 2 2.53 0.6370 2 3 2 1.5031
518 3 2.28 1.0855 2 3 1 0.8904
519 2 2.32 0.6200 2 3 2 1.3016
520 3 3.78 1.1189 2 3 2 0.9848
521 2 1.95 0.6287 1 3 1 0.9529
522 3 1.69 1.1018 2 3 2 1.2098
523 2 1.29 0.5842 2 3 2 0.9206
524 3 3.14 1.0161 2 3 2 0.8113
525 3 0.99 1.0989 1 3 2 0.7785
526 2 2.49 0.7136 2 3 1 1.2756
527 3 0.67 0.9620 1 3 1 1.6718
528 3 0.58 1.0240 1 3 1 0.6190
529 3 2.34 1.0168 2 3 2 0.7298
530 3 2.75 1.0975 2 3 2 0.6605
531 3 1.70 0.9169 1 3 1 0.9531
532 2 0.97 0.6969 1 3 1 0.9945
533 3 1.65 0.9156 1 3 2 1.1059
534 2 1.66 0.6738 1 3 1 1.0372
535 3 1.79 1.0360 1 3 1 1.0503
536 2 2.81 0.6586 2 3 2 1.1894
537 3 3.22 1.1227 1 3 1 0.8294
538 2 1.93 0.6742 2 3 2 0.6033
539 2 3.29 0.7804 2 3 2 2.4832
540 2 2.59 0.7434 1 3 1 1.0793
541 2 1.57 0.6980 2 3 2 1.0588
542 2 2.32 0.8994 2 3 1 0.9364
543 3 2.05 1.1482 1 3 1 1.1302
544 2 1.87 0.7000 1 3 2 1.0603
545 2 2.42 0.6883 2 3 1 0.9851
546 3 1.90 1.1569 2 3 2 1.0397
547 2 1.50 0.8563 1 3 2 1.0132
548 3 1.76 0.9841 1 3 1 0.9480
549 2 1.32 0.6466 1 3 1 1.2044
550 3 3.46 0.9941 2 3 2 0.9722
551 2 1.51 0.6381 2 3 2 1.0037
552 2 2.85 0.6521 1 3 1 1.4359
553 3 1.71 1.0969 2 3 2 0.7845
554 3 2.25 1.0744 1 3 1 0.6810
555 3 2.99 0.9615 1 3 1 1.2683
556 3 1.36 1.0466 2 3 2 0.8652
557 2 1.62 0.7936 2 3 2 0.9579
558 2 1.85 0.7361 2 3 2 0.7828
559 2 0.24 0.7894 1 3 1 2.8146
560 2 2.36 0.6867 2 3 1 1.4849
561 2 2.25 0.7893 2 3 1 0.6959
562 2 2.30 0.6727 2 3 2 1.6917
563 2 2.08 0.8721 1 3 1 1.0067
564 2 2.31 0.6637 2 3 1 1.4136
565 2 1.21 0.6200 2 3 2 1.1549
566 3 1.50 0.9528 2 3 1 1.0123
567 2 2.15 0.6422 1 3 1 1.1879
568 3 2.21 0.9947 2 3 2 0.7946
569 3 1.89 1.0169 1 3 1 1.5704
570 3 2.12 0.9780 1 3 1 1.4917
571 3 1.72 1.1195 1 3 1 0.9426
572 2 0.97 0.6632 1 3 1 1.5691
573 3 2.75 1.1466 1 3 2 0.8974
574 2 1.97 0.6427 2 3 2 0.9491
575 2 2.26 0.7508 1 3 1 1.0057
576 2 1.34 0.5800 2 3 1 1.0450
577 2 1.97 0.6233 1 3 1 2.0916
578 3 3.03 1.1195 2 3 2 1.2948
579 2 1.85 0.5334 1 3 1 0.7864
580 3 2.86 0.8874 2 3 1 2.2344
581 2 2.33 0.7096 1 3 1 1.0646
582 3 1.42 1.0909 2 3 2 0.6362
583 2 1.52 0.6765 1 3 2 1.2184
584 3 1.27 1.0216 2 3 2 1.0643
585 2 3.37 0.7059 1 3 1 1.5085
586 3 1.56 0.9946 2 3 2 1.0956
587 3 2.41 0.9376 2 3 2 0.9236
588 3 1.51 1.0135 1 3 1 0.8464
589 2 2.55 0.6575 1 3 1 1.3717
590 3 2.10 0.8869 2 3 1 1.1156
591 2 0.20 0.7537 2 3 2 1.3586
592 2 1.89 0.7053 1 3 1 1.0086
593 3 1.18 1.0339 2 3 2 0.8154
594 3 2.19 1.0708 1 3 2 0.9976
595 3 2.34 0.9760 1 3 2 0.9007
596 2 2.88 0.8158 2 3 1 1.2323
597 3 1.75 1.0629 1 3 1 0.7980
598 3 1.85 0.9715 2 3 2 1.1981
599 3 2.62 1.0502 2 3 2 0.9329
600 2 2.18 0.7763 2 3 2 0.7190
