# Supplementary material for: The effect of training methodology on knowledge representation in categorization
Source: PLoS One. 2017 Aug 28;12(8):e0183904. doi: 10.1371/journal.pone.0183904 (PMC5573135; doi:10.1371/journal.pone.0183904)
Supplement: S1 File — This file contains the raw data from the experiments reported in this manuscript. (ZIP) [file pone.0183904.s001.zip › raw_data/Exp1/YES-NO/rb_xfer_concept_feedback_2_cond_1_sub_53.dat]

  1 1 2.63 0.3301 1 1 1 1.3473
  2 4 1.79 1.4596 2 2 1 1.1570
  3 4 1.47 1.4461 2 2 2 1.0705
  4 3 1.97 1.1531 2 2 2 1.2360
  5 3 1.65 0.9156 2 2 2 1.9313
  6 4 1.20 1.3894 1 2 2 1.1733
  7 1 2.37 0.3204 1 1 1 1.0461
  8 2 2.33 0.7096 2 1 1 0.8363
  9 1 1.28 0.3991 2 1 2 1.6510
 10 4 1.09 1.5133 2 2 1 1.2410
 11 2 1.34 0.5800 2 1 2 1.4557
 12 1 0.70 0.3711 2 1 1 1.1578
 13 1 2.55 0.3801 1 1 1 0.7434
 14 2 1.89 0.6094 1 1 2 0.8262
 15 2 1.38 0.6372 1 1 2 0.9921
 16 2 1.67 0.5153 2 1 2 0.9773
 17 3 3.63 0.9482 2 2 1 1.1545
 18 1 2.65 0.2477 1 1 1 1.2287
 19 1 1.80 0.3080 1 1 2 0.8346
 20 1 1.94 0.2655 2 1 2 3.6257
 21 4 1.09 1.3378 1 2 2 1.8980
 22 3 2.44 1.0064 2 2 2 2.4464
 23 4 2.26 1.3531 1 2 2 2.0686
 24 2 3.08 0.7375 1 1 2 1.9865
 25 3 2.49 0.9545 2 2 2 3.8917
 26 4 1.49 1.3739 1 2 1 2.0483
 27 3 1.79 1.0360 2 2 2 1.7348
 28 1 2.54 0.3829 2 1 4 5.0822
 29 1 2.38 0.3946 1 1 1 0.9015
 30 2 1.15 0.7061 2 1 2 0.7131
 31 2 1.84 0.7034 1 1 1 3.2597
 32 1 1.09 0.2352 1 1 2 0.7939
 33 2 2.12 0.6749 1 1 1 1.6662
 34 1 0.96 0.3685 1 1 2 0.7998
 35 3 1.75 1.0629 2 2 2 1.2253
 36 3 2.33 1.1284 2 2 2 1.1615
 37 4 2.61 1.4437 2 2 1 1.0586
 38 2 2.73 0.6099 1 1 1 1.9044
 39 2 2.40 0.8106 2 1 2 1.3088
 40 3 1.92 0.9950 2 2 2 0.9291
 41 4 2.01 1.4059 2 2 1 1.0123
 42 4 0.96 1.3636 1 2 2 1.7628
 43 2 2.04 0.6159 1 1 1 1.1887
 44 2 2.30 0.6727 2 1 2 1.3974
 45 3 2.77 0.9600 1 2 2 1.1583
 46 1 1.61 0.1956 1 1 1 0.8973
 47 4 1.37 1.3572 1 2 2 1.5581
 48 3 1.27 0.9856 2 2 2 0.8559
 49 3 1.18 1.0339 2 2 2 0.7423
 50 4 2.22 1.4124 1 2 1 0.7540
 51 4 0.57 1.4767 2 2 2 1.0149
 52 3 0.99 1.0989 1 2 1 1.3099
 53 2 2.72 0.6993 2 1 2 1.0978
 54 1 1.61 0.3607 2 1 2 0.8299
 55 2 1.98 0.6402 2 1 2 1.0300
 56 2 1.48 0.6872 1 1 1 0.6689
 57 3 1.97 1.0016 1 2 1 0.7308
 58 1 2.79 0.3211 2 1 2 1.6057
 59 3 1.27 1.0216 2 2 2 1.0139
 60 2 3.29 0.7804 1 1 1 0.8543
 61 4 2.99 1.2895 1 2 2 0.9153
 62 1 2.05 0.4041 1 1 1 2.2875
 63 4 2.02 1.4890 2 2 2 0.9795
 64 1 0.69 0.1626 2 1 2 1.6375
 65 3 2.75 1.0975 2 2 2 0.8595
 66 4 1.69 1.4037 1 2 2 1.0495
 67 3 1.57 1.0262 1 2 1 0.7281
 68 2 3.37 0.7059 2 1 2 1.2274
 69 1 1.21 0.3112 1 1 1 0.6661
 70 4 1.12 1.4342 1 2 1 0.9187
 71 4 1.42 1.5420 2 2 2 0.9067
 72 1 1.11 0.3017 2 1 1 1.5755
 73 2 1.83 0.7164 2 1 2 0.9130
 74 1 0.82 0.3098 1 1 1 1.2298
 75 4 2.38 1.3801 2 2 1 2.8840
 76 3 2.15 1.0332 1 2 1 2.5862
 77 3 2.10 0.8869 2 2 2 1.4107
 78 4 2.73 1.2989 2 2 1 1.1059
 79 2 2.12 0.6343 2 1 2 1.0697
 80 3 0.67 0.9620 2 2 2 0.7956
 81 3 1.69 1.1018 2 2 2 1.0911
 82 3 2.41 0.9376 2 2 2 1.0399
 83 1 2.11 0.2623 1 1 1 1.2067
 84 1 1.68 0.1837 2 1 2 0.7348
 85 1 2.10 0.1963 2 1 2 0.7304
 86 2 2.46 0.7811 1 1 1 1.0299
 87 2 1.55 0.6765 1 1 1 0.6447
 88 1 1.60 0.2051 1 1 1 1.0753
 89 1 1.72 0.3477 1 1 1 0.8252
 90 4 2.53 1.3776 1 2 1 1.2328
 91 3 0.60 0.9946 1 2 1 0.9928
 92 3 1.88 1.0319 2 2 2 0.7377
 93 4 0.50 1.3852 2 2 2 1.2840
 94 3 1.88 0.9241 1 2 2 1.0817
 95 2 0.97 0.7164 1 1 1 0.8616
 96 4 1.80 1.3858 1 2 1 1.5473
 97 2 2.03 0.6338 1 1 1 0.9970
 98 4 2.24 1.4088 2 2 2 1.8371
 99 1 2.35 0.2813 2 1 2 1.7647
100 1 0.98 0.2099 1 1 1 0.7909
101 2 1.76 0.6131 1 1 1 1.0107
102 1 2.25 0.2398 1 1 1 1.0836
103 1 1.99 0.2737 2 1 2 1.1279
104 1 2.49 0.2936 2 1 2 0.8918
105 2 2.07 0.6514 1 1 1 0.8812
106 2 2.69 0.6426 2 1 2 1.0542
107 3 1.68 1.0860 1 2 1 1.2127
108 3 2.45 1.0943 2 2 2 0.9162
109 4 1.85 1.3875 2 2 2 0.8408
110 2 1.72 0.6455 1 1 1 0.9592
111 2 2.05 0.7549 2 1 2 0.8584
112 1 1.25 0.2947 2 1 2 2.9054
113 4 1.78 1.3029 1 2 2 1.2858
114 2 1.60 0.6932 2 1 2 1.0902
115 2 1.90 0.6527 2 1 2 0.8714
116 3 2.34 0.8418 2 2 2 0.8602
117 4 2.92 1.4418 1 2 1 0.9703
118 1 1.91 0.2917 2 1 2 0.9408
119 4 1.16 1.3504 2 2 2 1.5345
120 4 3.85 1.3632 1 2 2 1.9053
121 3 2.77 1.0662 1 2 1 0.7260
122 1 1.84 0.2751 1 1 1 1.1463
123 2 1.75 0.6628 1 1 1 1.1252
124 3 1.82 1.0618 1 2 1 1.4410
125 4 1.81 1.5355 2 2 2 1.2081
126 1 1.43 0.2305 2 1 2 1.5288
127 3 2.12 0.9780 2 2 2 0.9785
128 1 2.70 0.3509 2 1 2 2.4841
129 1 1.31 0.3257 1 1 1 1.4410
130 4 3.39 1.4912 1 2 1 0.8485
131 1 1.21 0.3540 1 1 2 1.4379
132 1 2.12 0.3369 1 1 1 1.2846
133 1 2.01 0.2141 2 1 2 1.5056
134 4 2.67 1.4748 1 2 1 0.8139
135 3 2.99 0.9615 1 2 1 1.0544
136 3 0.58 1.1624 1 2 1 1.0128
137 1 2.93 0.3210 1 1 1 1.5972
138 4 0.76 1.3332 1 2 2 1.4784
139 1 2.38 0.2745 1 1 1 1.2586
140 4 1.88 1.5007 2 2 2 0.8160
141 2 2.79 0.6461 2 1 2 1.0004
142 2 0.70 0.7991 1 1 1 0.8892
143 1 1.77 0.3536 1 1 1 0.8450
144 2 1.66 0.6738 1 1 1 0.7799
145 2 0.73 0.7321 1 1 1 0.9247
146 1 1.89 0.2987 1 1 1 1.7129
147 2 1.95 0.7670 1 1 1 0.9563
148 2 1.74 0.7121 2 1 2 0.8549
149 3 1.10 0.9355 2 2 1 1.1652
150 1 2.95 0.2980 2 1 2 2.3113
151 2 2.48 0.7723 2 1 2 0.8577
152 2 1.94 0.6111 2 1 2 0.8569
153 2 0.83 0.7657 1 1 1 1.1666
154 3 1.55 0.9866 2 2 2 1.1531
155 1 2.86 0.2775 2 1 2 1.2989
156 4 1.77 1.4497 1 2 1 0.6875
157 1 1.29 0.3541 2 1 2 2.0040
158 4 2.82 1.3875 2 2 1 0.9727
159 4 1.74 1.4487 2 2 2 0.9596
160 2 1.70 0.6957 2 1 2 1.1374
161 1 1.99 0.2656 1 1 1 0.7653
162 4 1.73 1.4543 1 2 1 0.8068
163 3 2.07 1.0440 1 2 1 1.1757
164 4 1.90 1.3338 2 2 1 0.7449
165 4 1.33 1.3978 2 2 2 0.9789
166 1 0.20 0.3023 2 1 2 2.2760
167 4 0.29 1.3629 1 2 1 1.8338
168 3 2.62 1.0502 1 2 1 1.2259
169 3 2.19 1.0319 1 2 1 1.5138
170 1 1.77 0.2283 2 1 2 0.9732
171 4 1.51 1.4522 2 2 2 1.0212
172 3 2.21 0.9947 1 2 1 0.8928
173 3 3.46 0.9941 2 2 2 1.0814
174 3 2.15 1.0756 2 2 2 1.3668
175 1 1.68 0.3576 2 1 1 1.0732
176 3 1.51 0.9350 2 2 2 0.9092
177 1 2.31 0.2926 1 1 1 0.8744
178 3 2.75 1.1466 1 2 1 0.9127
179 3 3.05 1.0371 2 2 2 0.8602
180 1 1.64 0.1826 2 1 2 0.8739
181 3 2.25 1.0057 1 2 1 0.6648
182 3 1.48 1.0870 1 2 1 0.6859
183 4 2.40 1.5076 2 2 2 0.6917
184 4 2.34 1.3909 1 2 1 0.9266
185 1 1.71 0.2132 1 1 1 0.7617
186 2 2.83 0.6349 2 1 2 0.9490
187 4 2.02 1.4231 2 2 2 1.1025
188 1 2.45 0.3571 1 1 2 0.8119
189 1 3.24 0.2412 1 1 1 0.9721
190 2 1.43 0.7396 1 1 1 0.9648
191 3 3.14 1.0161 1 2 1 0.9818
192 3 1.51 1.0135 2 2 2 0.9190
193 4 1.89 1.2922 2 2 2 1.4431
194 3 1.36 0.9232 2 2 2 0.8413
195 1 2.02 0.3300 1 1 2 1.6895
196 2 2.76 0.6158 2 1 2 0.9573
197 4 2.71 1.3013 2 2 1 1.1116
198 2 2.87 0.6980 1 1 1 1.1630
199 4 3.26 1.4724 1 2 1 0.8209
200 4 1.15 1.4260 1 2 1 0.7240
201 4 2.10 1.3896 2 2 2 2.6468
202 2 1.54 0.5976 1 1 1 1.0844
203 4 2.06 1.3779 2 2 2 2.0975
204 4 0.90 1.4658 1 2 1 0.6140
205 3 0.58 1.0240 1 2 1 2.4057
206 2 0.75 0.6426 2 1 2 0.9980
207 2 2.15 0.6422 2 1 2 1.1727
208 2 1.57 0.6980 2 1 2 0.7424
209 2 1.51 0.6381 1 1 2 0.8333
210 1 1.90 0.3038 1 1 1 1.3686
211 1 1.88 0.2514 2 1 2 1.0276
212 2 1.82 0.7845 1 1 1 0.7057
213 2 2.31 0.7886 1 1 1 0.7024
214 3 1.89 1.0169 2 2 2 1.0434
215 3 1.42 1.0909 1 2 1 0.8404
216 3 2.19 1.0708 1 2 1 0.7758
217 1 2.48 0.1957 2 1 2 1.0898
218 1 2.13 0.3784 1 1 2 0.9664
219 3 1.99 0.9419 1 2 2 1.0412
220 1 2.10 0.2831 2 1 2 0.9846
221 2 2.64 0.6588 1 1 1 0.7938
222 2 1.21 0.6200 2 1 2 0.9780
223 1 2.35 0.2671 2 1 2 1.2751
224 3 1.41 1.1003 2 2 2 0.8013
225 4 0.72 1.3434 1 2 2 0.9220
226 2 2.20 0.6801 1 1 1 1.3579
227 2 2.62 0.6511 1 1 1 0.7680
228 4 1.88 1.3020 2 2 1 0.9547
229 2 1.71 0.7542 2 1 1 0.7410
230 4 1.36 1.4291 1 2 1 3.4083
231 4 0.89 1.4668 2 2 2 0.8569
232 2 1.63 0.6075 2 1 2 1.1436
233 3 3.22 1.1227 2 2 2 1.1451
234 4 1.55 1.5706 1 2 1 0.9325
235 3 3.25 0.9719 1 2 1 1.6391
236 3 2.62 0.9856 1 2 1 0.8382
237 3 2.57 1.1428 1 2 1 0.7326
238 4 1.92 1.3279 1 2 2 1.0477
239 2 0.20 0.7060 2 1 2 1.3417
240 1 1.98 0.3373 1 1 1 2.1377
241 3 1.60 1.0443 1 2 1 1.4754
242 2 1.95 0.7221 2 1 2 0.8093
243 2 0.91 0.6073 1 1 1 1.0019
244 1 3.06 0.3526 2 1 2 1.0341
245 2 0.24 0.7894 2 1 2 0.9684
246 4 1.69 1.3901 1 2 1 0.7772
247 2 1.11 0.5499 1 1 1 1.0827
248 3 1.28 1.0929 1 2 1 0.7828
249 2 2.43 0.7126 1 1 1 0.9999
250 2 2.98 0.6052 2 1 2 1.4714
251 4 1.67 1.3953 2 2 2 0.9787
252 4 1.99 1.4022 1 2 1 0.7397
253 3 2.05 1.1482 2 2 2 0.8948
254 1 1.96 0.2515 1 1 1 0.8329
255 3 1.54 0.8637 2 2 2 2.2745
256 3 2.13 1.0685 2 2 2 1.4718
257 1 2.56 0.3672 1 1 1 1.2378
258 4 1.51 1.4660 2 2 2 1.0365
259 3 1.75 0.9555 1 2 1 1.5703
260 2 1.95 0.6287 1 1 1 0.8605
261 4 1.40 1.4148 2 2 1 0.6977
262 1 2.05 0.3400 2 1 1 1.1269
263 1 2.96 0.3155 1 1 1 1.8819
264 2 2.25 0.7893 1 1 1 0.7996
265 3 2.69 0.9625 1 2 1 0.8319
266 2 1.00 0.7013 2 1 2 0.9345
267 2 2.32 0.6200 1 1 1 0.7370
268 1 1.57 0.3119 2 1 2 0.8908
269 3 2.24 1.0724 2 2 2 1.6719
270 3 2.16 1.1799 2 2 1 0.8688
271 1 1.52 0.2988 2 1 2 1.6186
272 4 0.49 1.3514 2 2 1 0.9792
273 4 2.14 1.3157 1 2 1 0.7948
274 3 1.87 0.9686 1 2 1 0.8281
275 1 2.15 0.2376 2 1 2 1.0429
276 1 3.03 0.3473 2 1 2 1.3699
277 4 1.11 1.3364 2 2 2 1.8043
278 1 2.03 0.3642 2 1 2 1.7806
279 3 1.38 1.0222 2 2 2 1.5326
280 2 1.83 0.6448 1 1 1 0.8315
281 3 3.16 1.0076 1 2 1 1.0627
282 4 2.54 1.3869 2 2 2 0.7405
283 2 3.03 0.5818 2 1 2 1.0000
284 2 2.06 0.6905 2 1 2 0.8322
285 1 2.06 0.5073 1 1 2 0.8785
286 1 1.69 0.3962 2 1 2 1.4845
287 3 1.85 0.9715 1 2 1 1.4011
288 1 1.00 0.1900 2 1 2 1.0031
289 3 1.33 0.9942 1 2 1 1.0434
290 4 2.78 1.4177 1 2 1 0.8016
291 1 2.24 0.2099 2 1 2 0.9064
292 2 2.46 0.7122 2 1 1 0.9263
293 3 1.71 1.0567 2 2 2 1.5068
294 3 1.34 1.1219 1 2 1 1.2228
295 4 1.89 1.4029 2 2 2 0.9097
296 1 2.19 0.2508 1 1 1 1.2988
297 3 1.91 1.0578 2 2 2 1.1587
298 3 2.39 0.9496 1 2 1 1.2894
299 2 2.31 0.6637 1 1 1 0.9096
300 2 2.41 0.6167 1 1 1 0.8174
301 4 1.95 1.4197 1 2 1 0.8358
302 3 1.22 0.9695 1 2 1 0.8100
303 4 1.94 1.3933 2 2 2 1.5533
304 4 2.27 1.4064 1 2 1 0.7882
305 1 2.51 0.2257 1 1 1 1.4689
306 3 0.72 1.0300 1 2 2 1.6115
307 2 1.90 0.5988 1 1 1 0.6593
308 2 1.20 0.6720 1 1 1 0.7207
309 4 2.28 1.3931 2 2 2 1.9566
310 3 3.63 0.9531 2 2 2 1.0952
311 3 1.77 1.0688 2 2 2 1.0351
312 3 2.11 1.1184 2 2 2 1.9145
313 4 1.79 1.3128 2 2 1 0.9428
314 1 1.89 0.3212 2 1 2 1.0968
315 2 1.89 0.7053 2 1 2 0.9496
316 2 1.73 0.5583 2 1 2 1.1842
317 2 1.93 0.6742 2 1 2 1.1366
318 4 1.56 1.4828 2 2 2 0.8688
319 2 0.97 0.6632 2 1 2 0.7933
320 2 2.26 0.7508 2 1 2 0.7458
321 4 1.98 1.5266 1 2 1 0.6919
322 1 1.67 0.1766 1 1 1 0.8965
323 3 2.09 1.0885 1 2 1 0.8537
324 1 1.80 0.3177 1 1 1 0.7875
325 3 2.16 1.0791 1 2 1 0.9006
326 3 1.56 0.9553 1 2 4 5.0646
327 2 1.95 0.8272 2 1 3 4.6440
328 3 3.14 1.0475 1 2 4 8.4578
329 4 1.95 1.4170 1 2 1 0.8940
330 4 2.64 1.5394 1 2 1 0.7458
331 2 1.65 0.7278 2 1 2 1.2113
332 2 0.68 0.5971 1 1 1 2.7071
333 4 2.62 1.3164 1 2 2 0.8235
334 1 2.21 0.3055 2 1 2 1.5677
335 4 2.32 1.4923 2 2 2 0.8245
336 1 2.84 0.2537 1 1 1 1.4240
337 3 1.13 0.9757 2 2 2 1.9835
338 3 3.78 1.1189 2 2 2 0.7517
339 4 1.30 1.3643 1 2 1 0.7060
340 3 0.85 1.0236 2 2 2 1.8468
341 2 1.65 0.7820 2 1 1 0.7494
342 2 2.29 0.7752 2 1 2 2.0001
343 1 0.52 0.3146 1 1 1 2.1519
344 4 0.20 1.5134 1 2 1 1.1945
345 4 1.01 1.5361 1 2 1 0.8193
346 3 2.41 1.0063 1 2 1 1.0113
347 2 2.32 0.8994 1 1 2 2.4426
348 4 2.27 1.5019 1 2 1 0.6647
349 2 1.14 0.7220 2 1 2 0.8548
350 4 2.29 1.2636 2 2 1 0.8283
351 1 1.53 0.2023 2 1 2 0.9320
352 3 1.67 0.8981 2 2 2 1.7421
353 4 2.31 1.2955 1 2 2 1.5133
354 3 1.75 1.1413 1 2 1 0.7567
355 4 1.27 1.3051 2 2 2 2.0314
356 4 1.49 1.3250 1 2 1 0.7341
357 2 0.97 0.6969 2 1 2 0.7532
358 3 2.60 1.1900 1 2 1 1.9552
359 3 1.90 1.1569 2 2 2 0.8223
360 2 1.69 0.6952 1 1 1 0.8308
361 2 1.28 0.6088 1 1 1 0.9167
362 1 1.66 0.3666 2 1 2 1.8805
363 2 2.55 0.6575 1 1 1 0.9006
364 2 2.12 0.7384 1 1 1 0.7443
365 2 0.45 0.6283 1 1 1 0.6673
366 3 1.94 1.0645 1 2 1 1.0004
367 2 2.16 0.6176 2 1 2 0.8964
368 1 1.59 0.2724 2 1 2 0.9564
369 2 1.85 0.5334 1 1 1 1.0383
370 4 3.00 1.4175 1 2 1 0.7419
371 4 1.84 1.3275 2 2 2 1.6082
372 3 1.01 1.1203 1 2 1 1.4329
373 2 0.85 0.7391 2 1 2 2.0965
374 4 2.33 1.4356 1 2 1 0.7487
375 3 1.96 1.0011 2 2 2 1.0938
376 3 1.11 0.9910 2 2 2 1.1540
377 2 2.31 0.6931 1 1 1 1.0605
378 3 0.71 1.0878 1 2 1 1.0103
379 1 1.96 0.2401 2 1 2 1.1931
380 3 1.58 0.9820 2 2 2 1.3947
381 2 1.10 0.7184 1 1 1 0.8667
382 4 2.16 1.4437 2 2 2 0.8001
383 2 1.45 0.6138 2 1 2 1.0401
384 2 3.19 0.6619 2 1 2 0.8882
385 1 0.95 0.4721 1 1 2 2.4127
386 4 1.99 1.2965 2 2 1 0.8764
387 3 2.04 1.1241 1 2 1 0.8113
388 4 1.26 1.3442 2 2 1 0.7154
389 1 0.85 0.3814 1 1 1 2.0795
390 1 0.47 0.2982 2 1 2 1.1958
391 4 2.09 1.4796 2 2 2 1.0198
392 3 1.39 0.9501 2 2 2 1.3711
393 2 1.29 0.5842 1 1 1 0.8694
394 1 2.38 0.1613 2 1 2 0.7240
395 3 1.30 1.1009 1 2 1 0.9284
396 4 2.53 1.4167 2 2 2 0.9865
397 1 1.70 0.3889 1 1 2 1.0521
398 1 1.90 0.2041 2 1 2 0.9220
399 4 2.25 1.3526 2 2 1 2.2700
400 1 2.65 0.3121 2 1 2 1.6438
401 4 2.26 1.2912 1 2 1 0.9140
402 4 1.85 1.3578 1 2 1 0.7734
403 1 1.83 0.2465 2 1 2 1.6069
404 1 1.97 0.2911 1 1 2 0.9279
405 1 2.14 0.3556 1 1 1 0.7623
406 1 1.80 0.3204 1 1 1 1.9648
407 3 1.23 1.1184 2 2 2 3.0777
408 4 2.14 1.3126 1 2 1 1.5390
409 4 1.54 1.4399 2 2 2 0.9822
410 1 1.66 0.3101 1 1 1 1.7594
411 2 1.61 0.6429 1 1 1 0.7772
412 1 2.39 0.3219 2 1 2 0.9226
413 1 3.07 0.1514 2 1 2 0.8854
414 2 2.43 0.6434 1 1 1 1.0109
415 1 3.12 0.2976 1 1 1 1.1615
416 2 1.63 0.5063 1 1 1 0.9402
417 3 3.03 1.1195 1 2 1 2.2466
418 2 1.47 0.6518 1 1 1 0.7257
419 3 2.86 0.8874 2 2 2 1.2247
420 1 1.67 0.4219 2 1 1 0.9528
421 4 1.47 1.4812 2 2 1 0.9875
422 1 0.79 0.3786 1 1 1 1.5559
423 2 1.50 0.6657 2 1 2 0.7993
424 2 1.94 0.6684 2 1 1 0.8073
425 1 1.66 0.3249 1 1 1 0.7519
426 3 1.14 1.0006 1 2 1 1.0674
427 2 0.85 0.7469 2 1 2 0.7933
428 4 1.84 1.4883 2 2 2 0.8820
429 3 1.22 1.0267 2 2 2 0.9179
430 4 1.92 1.3410 2 2 1 0.8251
431 2 2.59 0.7434 1 1 1 1.2973
432 4 2.50 1.3709 2 2 1 0.8059
433 1 3.26 0.2446 2 1 2 1.1493
434 3 1.50 0.9528 2 2 2 1.3681
435 2 0.73 0.8078 2 1 2 1.5614
436 3 2.45 0.9318 2 2 2 2.1245
437 4 2.46 1.4183 2 2 2 1.5114
438 2 2.75 0.6966 1 1 1 1.0266
439 1 1.24 0.3545 1 1 1 1.7377
440 2 1.84 0.6850 2 1 2 0.8286
441 4 2.36 1.2798 2 2 1 1.2206
442 1 0.91 0.3186 2 1 2 1.4039
443 4 2.60 1.3274 1 2 1 1.3010
444 1 1.43 0.2934 1 1 1 1.3862
445 3 1.21 1.0113 2 2 2 0.8662
446 3 2.16 0.9763 1 2 1 1.6164
447 1 2.40 0.3790 2 1 1 1.0400
448 3 2.68 1.1065 2 2 2 1.0464
449 3 0.89 0.9779 1 2 1 1.1248
450 3 2.31 0.9612 1 2 1 0.8889
451 3 2.81 1.0546 1 2 1 0.9186
452 3 1.78 1.1250 2 2 2 1.2270
453 1 1.14 0.3149 2 1 2 1.4416
454 1 2.00 0.3362 2 1 2 0.8398
455 2 2.53 0.6370 2 1 2 0.8314
456 4 2.75 1.4245 2 2 2 0.8781
457 4 1.31 1.5355 1 2 1 0.9081
458 4 1.83 1.4592 2 2 2 1.0001
459 3 1.85 1.0000 1 2 1 1.0172
460 2 0.94 0.7116 2 1 2 0.7036
461 2 1.56 0.6255 1 1 1 1.4448
462 1 1.45 0.2769 1 1 1 0.8272
463 4 2.37 1.3651 1 2 1 1.0505
464 3 2.88 1.0116 2 2 2 1.1214
465 2 2.67 0.6730 1 1 1 0.9006
466 4 2.65 1.3502 2 2 1 1.3123
467 4 2.30 1.4760 2 2 1 0.7728
468 1 2.91 0.3345 2 1 2 1.1827
469 4 2.16 1.5294 1 2 1 0.7748
470 1 2.64 0.3488 1 1 1 2.2016
471 2 2.68 0.6820 2 1 2 1.0574
472 3 1.72 1.1195 2 2 2 1.1351
473 4 2.24 1.3698 1 2 1 1.2498
474 4 2.10 1.3932 2 2 2 1.0173
475 1 1.62 0.3228 1 1 1 1.7774
476 2 2.40 0.6767 2 1 1 1.1379
477 2 1.97 0.6233 2 1 2 1.4296
478 1 1.51 0.4427 1 1 1 1.5406
479 2 2.85 0.6521 2 1 2 1.6647
480 4 2.49 1.4666 2 2 2 0.9576
481 3 1.12 0.9776 1 2 1 1.3115
482 1 0.87 0.4142 1 1 1 1.3239
483 1 2.71 0.2802 2 1 2 0.9033
484 2 1.50 0.8563 1 1 2 2.6114
485 4 1.27 1.2794 1 2 2 1.0034
486 3 1.12 0.9388 1 2 1 2.0200
487 4 2.79 1.5124 1 2 1 0.6998
488 3 1.10 1.1089 1 2 1 0.9437
489 2 1.83 0.5907 2 1 2 1.1790
490 4 2.27 1.3964 1 2 1 0.7085
491 4 3.09 1.3473 1 2 1 1.0728
492 4 1.63 1.4234 1 2 1 0.6710
493 1 0.55 0.3363 2 1 2 1.7400
494 3 1.32 0.9211 1 2 2 1.0715
495 4 0.80 1.4215 1 2 1 0.6854
496 4 1.14 1.2842 1 2 1 0.9382
497 1 2.87 0.4337 1 1 2 1.3814
498 3 2.29 0.9998 1 2 1 1.8147
499 1 2.72 0.3872 2 1 2 2.3011
500 1 1.89 0.3469 1 1 1 1.2744
501 3 1.98 1.0297 1 3 1 1.9638
502 3 1.70 0.9169 1 3 1 3.7998
503 2 2.81 0.6586 1 3 1 1.0556
504 3 3.08 1.0859 2 3 2 1.0997
505 3 1.16 0.9406 1 3 1 3.5114
506 3 1.47 1.0667 2 3 2 1.5382
507 3 1.17 1.0777 2 3 2 0.9153
508 3 2.16 1.0372 2 3 2 0.8454
509 3 1.76 0.9841 1 3 1 1.3637
510 2 2.42 0.6883 2 3 2 1.0927
511 2 1.58 0.5272 2 3 2 1.0640
512 3 1.95 1.0594 1 3 1 1.4044
513 3 0.85 0.9204 2 3 2 2.0588
514 2 1.78 0.7397 1 3 1 0.7834
515 2 2.57 0.6835 1 3 1 2.4078
516 3 1.41 1.0376 2 3 2 0.9119
517 2 1.87 0.7000 1 3 1 1.2184
518 2 1.53 0.5421 2 3 2 0.9446
519 3 2.66 0.9728 1 3 1 0.9065
520 2 0.20 0.7537 2 3 2 1.3745
521 2 2.15 0.6716 2 3 1 2.4942
522 2 2.71 0.6869 2 3 1 2.3371
523 3 1.93 1.0377 1 3 1 3.1952
524 2 2.88 0.8158 1 3 2 2.6582
525 3 1.72 1.0099 2 3 2 0.9916
526 2 2.08 0.7147 1 3 1 2.3192
527 3 2.58 1.0947 1 3 1 0.9386
528 3 2.25 1.0744 2 3 2 1.3960
529 2 2.49 0.7136 1 3 1 3.2198
530 3 2.28 1.0855 1 3 1 1.3615
531 2 3.13 0.6785 2 3 2 1.2273
532 3 2.34 0.9760 1 3 1 1.1941
533 3 1.71 1.0969 1 3 1 0.7538
534 3 2.56 1.0727 1 3 1 0.7619
535 3 2.38 0.8761 1 3 1 2.4605
536 3 2.20 1.0301 2 3 1 0.8900
537 3 2.52 1.0535 2 3 2 0.8769
538 2 2.38 0.6466 2 3 2 3.0657
539 3 1.60 1.1404 1 3 1 0.6780
540 2 1.25 0.7049 2 3 2 1.3133
541 2 1.52 0.6765 1 3 1 3.0768
542 2 1.85 0.7361 2 3 2 1.2725
543 2 3.13 0.6437 1 3 1 0.9489
544 2 1.96 0.6827 1 3 1 0.8063
545 3 1.36 1.0445 1 3 1 0.8445
546 2 2.36 0.6867 1 3 1 2.9624
547 2 1.73 0.6055 2 3 2 0.9724
548 2 2.25 0.7675 2 3 2 0.8838
549 2 1.98 0.6690 2 3 2 0.9683
550 3 1.40 1.0474 1 3 1 1.6412
551 3 1.88 0.8945 2 3 1 1.3613
552 2 2.08 0.8721 1 3 2 3.0744
553 2 2.35 0.6805 1 3 1 1.5038
554 2 1.86 0.8093 2 3 1 1.7388
555 3 1.97 1.0445 2 3 2 0.9808
556 3 1.61 0.9867 2 3 2 0.8926
557 2 2.41 0.6376 1 3 1 1.2801
558 3 2.26 1.1253 2 3 2 0.7808
559 2 1.60 0.6308 1 3 1 1.8369
560 3 0.55 1.1317 2 3 2 0.8022
561 3 2.58 0.9897 2 3 2 1.9528
562 2 0.28 0.7445 2 3 1 3.2979
563 2 3.09 0.7464 1 3 2 2.6932
564 2 2.18 0.7763 1 3 2 1.7932
565 3 1.65 1.0098 1 3 1 0.8094
566 2 2.46 0.6278 2 3 1 0.9053
567 3 2.47 0.9346 2 3 1 0.7244
568 3 1.62 1.0300 1 3 1 0.9507
569 3 1.14 1.0370 1 3 1 0.7208
570 3 3.02 1.0854 2 3 2 1.4580
571 3 1.68 1.0321 2 3 2 0.9516
572 2 1.29 0.6731 1 3 2 3.5281
573 3 1.47 0.9698 2 3 2 0.7074
574 2 1.90 0.6453 1 3 1 2.3737
575 2 0.75 0.6653 2 3 1 3.8945
576 2 2.65 0.6205 1 3 1 2.2987
577 2 2.25 0.6668 2 3 1 2.5809
578 2 2.09 0.5484 2 3 2 1.6928
579 3 1.75 1.1055 1 3 1 0.7285
580 2 2.63 0.8389 1 3 2 0.9479
581 3 2.21 1.0277 1 3 1 0.8129
582 3 1.31 1.1449 1 3 1 0.6356
583 2 1.70 0.6737 1 3 1 1.5384
584 2 1.32 0.6466 2 3 2 1.6675
585 2 1.97 0.6427 1 3 1 1.5110
586 3 1.42 1.0960 2 3 2 1.3459
587 2 1.62 0.7936 1 3 2 4.5716
588 3 2.29 1.0043 2 3 2 0.8299
589 3 2.34 1.0168 2 3 2 0.7392
590 2 2.23 0.7347 2 3 2 4.0674
591 2 1.11 0.7385 2 3 2 1.2815
592 2 2.21 0.6988 1 3 1 1.7568
593 2 1.50 0.6326 2 3 2 2.6068
594 3 2.58 0.9485 1 3 1 1.0776
595 3 1.57 1.0066 1 3 1 0.7301
596 2 2.76 0.5945 2 3 2 2.2215
597 2 2.53 0.7831 2 3 2 1.3401
598 3 1.56 0.9946 2 3 2 1.3257
599 3 1.36 1.0466 2 3 2 2.9364
600 3 1.00 1.0234 1 3 1 1.0975
