# Supplementary material for: The effect of training methodology on knowledge representation in categorization
Source: PLoS One. 2017 Aug 28;12(8):e0183904. doi: 10.1371/journal.pone.0183904 (PMC5573135; doi:10.1371/journal.pone.0183904)
Supplement: S1 File — This file contains the raw data from the experiments reported in this manuscript. (ZIP) [file pone.0183904.s001.zip › raw_data/Exp1/YES-NO/rb_xfer_concept_feedback_2_cond_1_sub_54.dat]

  1 3 1.79 1.0360 1 2 2 2.6530
  2 1 2.25 0.2398 2 1 1 3.6099
  3 1 2.05 0.3400 1 1 2 3.2254
  4 4 1.69 1.3901 1 2 1 2.7355
  5 3 1.34 1.1219 1 2 1 1.6424
  6 4 1.27 1.3051 2 2 1 1.6646
  7 2 1.76 0.6131 2 1 2 1.9812
  8 3 3.14 1.0475 1 2 1 1.5663
  9 3 1.88 0.9241 2 2 1 2.5509
 10 4 2.82 1.3875 2 2 1 2.0564
 11 4 1.79 1.3128 1 2 2 1.5263
 12 4 1.40 1.4148 1 2 2 2.6416
 13 1 2.38 0.3946 2 1 2 1.7053
 14 3 1.56 0.9553 1 2 4 5.5891
 15 1 0.87 0.4142 2 1 2 1.1570
 16 3 2.10 0.8869 1 2 1 0.8870
 17 2 2.32 0.6200 1 1 2 1.1005
 18 3 2.25 1.0057 1 2 1 1.4008
 19 4 2.16 1.5294 2 2 1 1.4026
 20 4 2.27 1.3964 1 2 2 1.0181
 21 3 1.75 1.1413 1 2 1 1.4576
 22 4 1.47 1.4812 1 2 2 1.1035
 23 4 1.49 1.3250 2 2 1 1.3161
 24 2 2.65 0.6205 2 1 2 1.6399
 25 2 2.21 0.6988 1 1 2 2.1738
 26 3 1.61 0.9867 1 2 1 2.2002
 27 2 3.13 0.6437 1 1 2 1.0484
 28 1 2.38 0.2745 1 1 2 2.5587
 29 2 2.15 0.6716 2 1 2 1.5686
 30 3 1.16 0.9406 2 2 2 2.0576
 31 1 1.68 0.1837 2 1 2 1.5206
 32 2 2.76 0.6158 2 1 1 1.4207
 33 2 2.40 0.6767 1 1 2 1.1403
 34 3 1.67 0.8981 1 2 1 0.9432
 35 2 1.63 0.5063 1 1 2 1.2816
 36 3 1.39 0.9501 2 2 2 1.9410
 37 2 1.82 0.7845 1 1 1 1.3284
 38 2 0.24 0.7894 1 1 2 3.7634
 39 4 1.95 1.4197 1 2 1 2.9426
 40 3 1.62 1.0300 1 2 2 1.7215
 41 2 3.09 0.7464 2 1 2 1.1816
 42 2 3.13 0.6785 1 1 1 2.2530
 43 4 2.34 1.3909 2 2 1 1.0114
 44 4 1.88 1.5007 2 2 1 1.6436
 45 2 0.97 0.6632 2 1 2 1.8265
 46 4 1.85 1.3578 1 2 1 1.7543
 47 1 1.98 0.3373 1 1 1 1.7956
 48 3 2.38 0.8761 2 2 2 1.0202
 49 4 2.40 1.5076 2 2 1 1.2043
 50 2 2.43 0.7126 2 1 2 1.1892
 51 1 2.48 0.1957 1 1 2 1.4411
 52 1 0.47 0.2982 2 1 1 1.4636
 53 2 0.20 0.7537 2 1 2 3.2942
 54 1 2.11 0.2623 1 1 2 3.0350
 55 4 1.74 1.4487 1 2 2 1.3537
 56 2 2.81 0.6586 1 1 2 3.5717
 57 1 1.59 0.2724 2 1 1 1.7655
 58 3 1.82 1.0618 2 2 2 1.0071
 59 1 1.70 0.3889 1 1 2 3.3111
 60 2 1.70 0.6737 2 1 2 1.2349
 61 3 1.95 1.0594 1 2 1 1.0095
 62 4 1.67 1.3953 1 2 1 2.1702
 63 1 2.24 0.2099 2 1 2 1.1556
 64 1 1.99 0.2656 2 1 2 1.2779
 65 2 1.20 0.6720 1 1 1 1.6349
 66 3 2.29 0.9998 2 2 1 1.0257
 67 1 1.21 0.3112 2 1 2 1.0824
 68 4 2.53 1.4167 2 2 1 0.8076
 69 1 2.64 0.3488 2 1 2 1.4326
 70 3 2.62 0.9856 2 2 1 1.1993
 71 4 2.22 1.4124 2 2 1 0.8083
 72 1 1.94 0.2655 1 1 1 1.0637
 73 3 2.16 1.1799 1 2 1 0.7497
 74 3 1.00 1.0234 1 2 2 1.0646
 75 4 1.83 1.4592 2 2 1 0.7505
 76 1 1.11 0.3017 1 1 1 0.8879
 77 2 1.51 0.6381 2 1 2 0.9814
 78 4 2.27 1.4064 2 2 1 0.8301
 79 3 1.58 0.9820 1 2 2 0.8291
 80 4 1.90 1.3338 1 2 2 0.9397
 81 4 2.53 1.3776 2 2 1 0.7988
 82 1 3.03 0.3473 1 1 1 1.1106
 83 2 1.94 0.6684 1 1 1 0.7791
 84 2 2.46 0.6278 2 1 2 0.8278
 85 4 2.50 1.3709 1 2 2 1.2192
 86 2 3.37 0.7059 1 1 1 1.4115
 87 1 1.66 0.3249 1 1 1 1.0038
 88 2 2.69 0.6426 2 1 2 0.7644
 89 4 3.39 1.4912 2 2 1 0.9415
 90 2 2.67 0.6730 2 1 2 0.8490
 91 4 0.72 1.3434 1 2 2 1.4563
 92 1 1.51 0.4427 1 1 1 0.6946
 93 3 2.16 1.0791 2 2 1 1.0825
 94 1 1.24 0.3545 1 1 2 1.6874
 95 2 2.32 0.8994 1 1 1 0.9497
 96 1 1.68 0.3576 2 1 1 3.1522
 97 3 2.75 1.0975 1 2 2 3.0341
 98 3 1.32 0.9211 2 2 1 0.7370
 99 4 2.62 1.3164 1 2 2 1.1484
100 1 2.00 0.3362 1 1 1 1.2943
101 2 2.75 0.6966 2 1 1 0.8533
102 3 2.66 0.9728 2 2 1 0.9313
103 3 1.88 1.0319 1 2 1 1.2941
104 2 1.54 0.5976 1 1 1 1.6831
105 4 1.12 1.4342 2 2 2 1.2151
106 2 2.26 0.7508 1 1 1 1.9988
107 3 1.42 1.0909 1 2 1 1.3591
108 4 2.54 1.3869 1 2 1 0.8651
109 1 1.96 0.2515 1 1 1 1.2952
110 3 1.65 0.9156 2 2 2 1.1463
111 1 0.79 0.3786 2 1 2 1.6765
112 2 1.85 0.5334 1 1 1 1.1283
113 3 2.75 1.1466 2 2 1 1.0837
114 4 2.71 1.3013 1 2 1 0.7614
115 1 2.65 0.2477 2 1 2 1.3799
116 4 0.49 1.3514 2 2 2 1.0757
117 1 1.64 0.1826 1 1 1 1.0256
118 2 1.57 0.6980 1 1 1 1.0739
119 4 1.78 1.3029 1 2 1 0.9435
120 4 1.37 1.3572 1 2 1 0.8344
121 1 2.93 0.3210 1 1 1 0.8652
122 4 0.29 1.3629 1 2 1 0.7663
123 3 1.56 0.9946 1 2 1 0.7285
124 3 1.51 0.9350 1 2 2 1.7320
125 2 2.73 0.6099 2 1 1 0.8866
126 2 2.08 0.8721 2 1 2 1.1236
127 1 2.35 0.2671 2 1 2 0.9979
128 3 1.31 1.1449 1 2 1 1.3495
129 4 2.24 1.3698 1 2 1 0.6325
130 1 1.84 0.2751 1 1 1 0.9287
131 2 2.12 0.6749 1 1 1 0.7716
132 4 1.69 1.4037 2 2 2 1.3495
133 2 2.46 0.7811 1 1 1 2.5114
134 1 1.14 0.3149 1 1 1 0.9155
135 3 1.36 1.0445 1 2 1 0.9516
136 2 2.46 0.7122 1 1 1 0.8177
137 1 2.49 0.2936 1 1 1 0.6011
138 2 1.72 0.6455 1 1 2 1.2338
139 1 1.80 0.3204 2 1 2 1.7289
140 1 2.06 0.5073 2 1 1 1.0434
141 4 2.46 1.4183 1 2 1 1.0190
142 1 2.15 0.2376 1 1 1 0.7228
143 2 1.90 0.6453 1 1 1 0.9093
144 1 3.24 0.2412 1 1 1 0.8022
145 2 1.71 0.7542 2 1 2 0.9310
146 2 2.16 0.6176 2 1 2 1.5178
147 1 2.21 0.3055 2 1 2 0.9299
148 4 2.01 1.4059 1 2 1 0.6215
149 1 1.21 0.3540 1 1 1 0.7419
150 2 2.72 0.6993 2 1 2 0.8563
151 1 2.10 0.2831 2 1 2 0.8146
152 3 2.15 1.0332 1 2 1 0.8305
153 1 1.43 0.2934 1 1 1 0.6458
154 3 2.47 0.9346 2 2 2 1.6289
155 4 1.92 1.3279 2 2 2 1.1964
156 1 2.12 0.3369 2 1 1 0.7084
157 4 1.54 1.4399 1 2 1 0.7616
158 1 3.26 0.2446 2 1 2 0.7634
159 3 2.19 1.0708 2 2 2 0.9735
160 1 1.29 0.3541 2 1 2 1.0710
161 2 0.68 0.5971 1 1 1 1.4451
162 4 2.64 1.5394 2 2 2 0.8997
163 4 1.89 1.2922 2 2 1 1.1198
164 2 2.15 0.6422 2 1 2 0.9798
165 3 1.30 1.1009 1 2 1 1.0909
166 1 0.70 0.3711 1 1 1 0.8486
167 2 2.49 0.7136 1 1 1 1.1429
168 1 0.82 0.3098 1 1 1 1.0343
169 2 1.14 0.7220 1 1 1 0.8250
170 2 0.97 0.7164 2 1 2 1.2492
171 3 1.70 0.9169 1 2 2 1.1681
172 3 2.45 1.0943 2 2 1 0.8987
173 1 2.05 0.4041 1 1 1 1.0706
174 3 1.57 1.0066 2 2 2 1.2844
175 4 2.60 1.3274 2 2 2 1.2890
176 1 0.96 0.3685 2 1 1 0.9255
177 1 3.07 0.1514 1 1 1 0.7697
178 4 1.16 1.3504 1 2 2 0.6904
179 2 1.90 0.6527 2 1 2 0.8712
180 3 2.29 1.0043 2 2 2 1.2769
181 4 0.57 1.4767 1 2 1 0.6657
182 4 2.65 1.3502 2 2 1 1.0721
183 4 2.30 1.4760 1 2 1 0.6616
184 2 1.63 0.6075 2 1 2 0.8757
185 3 3.46 0.9941 1 2 1 1.3215
186 2 1.93 0.6742 2 1 2 0.9177
187 3 2.39 0.9496 2 2 2 1.2414
188 1 2.35 0.2813 1 1 1 1.0088
189 3 2.05 1.1482 1 2 1 0.8255
190 2 1.65 0.7820 2 1 2 1.2250
191 1 1.96 0.2401 1 1 1 0.7294
192 3 3.63 0.9531 1 2 1 1.2684
193 4 1.56 1.4828 2 2 2 2.0422
194 1 1.77 0.3536 2 1 1 1.0337
195 3 0.99 1.0989 1 2 1 1.1928
196 2 1.83 0.7164 2 1 2 1.1945
197 2 1.00 0.7013 2 1 2 1.3389
198 4 1.73 1.4543 2 2 2 1.1815
199 4 2.26 1.3531 1 2 1 0.9352
200 4 0.20 1.5134 2 2 2 1.4018
201 2 1.48 0.6872 1 1 1 1.3556
202 4 2.33 1.4356 2 2 2 0.8471
203 1 2.65 0.3121 1 1 1 0.9974
204 3 1.22 0.9695 1 2 1 1.5893
205 2 2.63 0.8389 1 1 2 1.6711
206 4 1.49 1.3739 2 2 2 1.0761
207 3 1.50 0.9528 2 2 2 1.0336
208 2 1.45 0.6138 1 1 1 1.0658
209 2 2.31 0.6637 2 1 2 1.0469
210 2 1.84 0.7034 1 1 1 0.7825
211 1 2.37 0.3204 1 1 1 0.9997
212 2 1.83 0.6448 2 1 1 0.8070
213 2 0.83 0.7657 2 1 2 0.9125
214 3 1.75 1.1055 1 2 1 1.0761
215 1 1.90 0.3038 1 1 1 0.7861
216 2 1.70 0.6957 1 1 1 0.9071
217 1 2.01 0.2141 1 1 1 0.7198
218 1 2.14 0.3556 2 1 2 1.1795
219 2 1.25 0.7049 1 1 1 0.8052
220 4 1.99 1.4022 2 2 2 0.9894
221 1 2.56 0.3672 2 1 1 1.6946
222 3 1.90 1.1569 2 2 2 0.9710
223 4 3.26 1.4724 2 2 2 1.4765
224 2 1.97 0.6427 2 1 2 1.4727
225 2 2.25 0.7893 2 1 2 1.1735
226 1 2.96 0.3155 2 1 2 0.8468
227 3 2.16 1.0372 2 2 2 0.7977
228 3 2.34 0.9760 1 2 1 1.7891
229 3 1.41 1.1003 1 2 1 0.8075
230 3 1.89 1.0169 2 2 2 0.8547
231 4 1.42 1.5420 1 2 1 0.8702
232 2 0.85 0.7391 2 1 2 0.8189
233 3 1.97 1.0016 2 2 2 0.9391
234 3 1.41 1.0376 2 2 2 1.3911
235 3 1.23 1.1184 1 2 1 0.9119
236 2 0.70 0.7991 1 1 1 1.1954
237 1 2.02 0.3300 2 1 2 0.9890
238 2 1.95 0.8272 2 1 2 0.8375
239 1 2.38 0.1613 2 1 2 0.9164
240 1 2.10 0.1963 2 1 2 2.4867
241 2 2.43 0.6434 1 1 1 0.7798
242 1 2.31 0.2926 2 1 2 0.8285
243 4 2.78 1.4177 1 2 1 0.8502
244 1 1.88 0.2514 2 1 2 1.2804
245 3 1.99 0.9419 1 2 1 1.8143
246 1 2.63 0.3301 1 1 1 1.5654
247 3 1.57 1.0262 1 2 1 1.5110
248 2 1.98 0.6690 1 1 1 0.7306
249 4 2.36 1.2798 2 2 1 1.3412
250 1 0.95 0.4721 2 1 1 0.8249
251 2 2.98 0.6052 1 1 1 2.8023
252 2 2.76 0.5945 2 1 2 1.0666
253 1 2.39 0.3219 2 1 2 1.3843
254 1 1.91 0.2917 2 1 1 1.3771
255 1 2.03 0.3642 2 1 1 0.7303
256 4 2.16 1.4437 1 2 1 0.8135
257 1 3.06 0.3526 1 1 1 0.9171
258 3 2.77 1.0662 2 2 2 0.9290
259 1 2.51 0.2257 2 1 1 1.6123
260 4 2.02 1.4890 2 2 2 0.8681
261 2 1.47 0.6518 1 1 1 1.3695
262 1 1.52 0.2988 2 1 2 0.8267
263 2 1.38 0.6372 1 1 1 1.0584
264 3 1.71 1.0969 2 2 2 0.9366
265 1 1.89 0.3212 2 1 1 1.0605
266 3 1.60 1.0443 1 2 2 1.2644
267 4 1.33 1.3978 2 2 2 1.9336
268 2 1.15 0.7061 2 1 2 1.1289
269 2 2.25 0.6668 1 1 1 1.3243
270 2 2.23 0.7347 2 1 2 1.0002
271 1 2.45 0.3571 2 1 1 0.9848
272 4 2.14 1.3157 2 2 1 1.7702
273 1 1.99 0.2737 1 1 1 0.9714
274 4 2.24 1.4088 1 2 1 0.8933
275 1 1.61 0.1956 1 1 1 0.9773
276 4 1.88 1.3020 2 2 1 0.7787
277 3 1.93 1.0377 1 2 1 0.7253
278 1 1.31 0.3257 2 1 1 1.3042
279 3 2.34 1.0168 2 2 2 1.0448
280 4 2.09 1.4796 1 2 1 0.7957
281 2 1.11 0.7385 2 1 2 0.8604
282 2 1.98 0.6402 1 1 1 1.6732
283 4 1.63 1.4234 1 2 1 1.3352
284 2 2.53 0.6370 2 1 2 0.8587
285 3 2.16 0.9763 1 2 1 0.9373
286 3 2.33 1.1284 1 2 1 1.0522
287 4 2.75 1.4245 2 2 2 2.0910
288 3 1.42 1.0960 2 2 2 1.1349
289 2 1.55 0.6765 2 1 2 0.8665
290 3 0.58 1.0240 2 2 2 1.0083
291 4 2.10 1.3932 2 2 2 1.4019
292 4 0.90 1.4658 1 2 1 0.9464
293 3 2.81 1.0546 1 2 1 0.9564
294 3 1.94 1.0645 1 2 1 1.5910
295 1 1.53 0.2023 1 1 1 1.0317
296 2 2.62 0.6511 2 1 2 0.8000
297 2 0.20 0.7060 2 1 2 1.1913
298 4 0.76 1.3332 2 2 1 1.2249
299 3 2.26 1.1253 1 2 1 0.8494
300 1 2.19 0.2508 1 1 1 0.9355
301 4 1.98 1.5266 1 2 1 1.0880
302 2 1.58 0.5272 2 1 2 1.0843
303 3 2.12 0.9780 2 2 2 0.7695
304 1 0.69 0.1626 1 1 1 0.6993
305 1 1.45 0.2769 1 1 1 0.5591
306 4 3.09 1.3473 1 2 1 0.7291
307 4 1.26 1.3442 2 2 2 1.4611
308 3 0.85 0.9204 2 2 2 0.8983
309 4 1.31 1.5355 1 2 1 0.6392
310 4 2.26 1.2912 2 2 1 1.2382
311 3 2.58 0.9897 2 2 2 0.8937
312 1 1.72 0.3477 1 1 2 1.8189
313 2 2.40 0.8106 2 1 2 1.3629
314 4 2.49 1.4666 1 2 1 0.8364
315 2 2.59 0.7434 1 1 1 0.9148
316 1 2.84 0.2537 1 1 1 1.0872
317 4 2.10 1.3896 1 2 1 0.6769
318 3 3.02 1.0854 1 2 1 0.9059
319 3 2.99 0.9615 1 2 1 0.8951
320 3 2.58 1.0947 2 2 2 1.1310
321 3 1.33 0.9942 1 2 1 1.1973
322 2 3.19 0.6619 2 1 2 0.8539
323 3 1.88 0.8945 2 2 2 0.9717
324 3 1.47 1.0667 2 2 2 0.9019
325 2 2.06 0.6905 2 1 2 0.6577
326 3 3.16 1.0076 1 2 1 1.2643
327 1 1.43 0.2305 1 1 2 1.5016
328 3 0.72 1.0300 2 2 2 0.8748
329 1 2.95 0.2980 1 1 1 0.6486
330 4 1.99 1.2965 1 2 1 0.7668
331 3 0.85 1.0236 2 2 2 0.7914
332 1 3.12 0.2976 1 1 1 0.6575
333 3 1.22 1.0267 1 2 1 1.1993
334 1 2.91 0.3345 2 1 1 1.6232
335 4 1.77 1.4497 1 2 1 0.8313
336 3 2.62 1.0502 2 2 1 0.8062
337 4 1.89 1.4029 2 2 2 1.0621
338 2 2.30 0.6727 1 1 1 0.7326
339 4 1.09 1.5133 1 2 1 0.7103
340 4 0.89 1.4668 1 2 1 0.8738
341 3 1.10 0.9355 2 2 2 1.1269
342 3 1.38 1.0222 1 2 1 0.9151
343 3 2.24 1.0724 2 2 2 1.6543
344 4 1.95 1.4170 1 2 1 0.6849
345 1 2.86 0.2775 1 1 1 0.9773
346 4 1.14 1.2842 1 2 2 1.3870
347 4 1.09 1.3378 2 2 2 1.1159
348 2 1.66 0.6738 1 1 1 0.9192
349 4 1.20 1.3894 2 2 2 1.5395
350 3 1.55 0.9866 2 2 2 0.9422
351 3 1.96 1.0011 2 2 2 1.1994
352 1 1.77 0.2283 2 1 2 1.2161
353 2 1.84 0.6850 2 1 2 0.8484
354 4 2.25 1.3526 2 2 2 0.8868
355 2 1.94 0.6111 2 1 2 1.0609
356 1 2.71 0.2802 1 1 1 1.0492
357 2 2.12 0.7384 2 1 2 0.7920
358 4 2.06 1.3779 2 2 2 0.9993
359 1 0.91 0.3186 2 1 1 0.9852
360 1 1.80 0.3177 1 1 1 1.2966
361 1 1.09 0.2352 2 1 2 1.5808
362 3 3.22 1.1227 1 2 1 1.1991
363 4 0.80 1.4215 2 2 2 0.7669
364 1 0.98 0.2099 2 1 2 1.0731
365 3 1.87 0.9686 2 2 2 1.0149
366 4 1.80 1.3858 1 2 1 0.8219
367 4 1.27 1.2794 2 2 1 1.1898
368 4 1.94 1.3933 1 2 1 1.4302
369 4 2.29 1.2636 1 2 1 1.7418
370 2 2.41 0.6167 1 1 1 1.5378
371 2 0.85 0.7469 1 1 1 1.0605
372 1 1.83 0.2465 1 1 1 1.2269
373 1 2.70 0.3509 2 1 1 0.8179
374 2 1.65 0.7278 1 1 1 0.7775
375 1 2.55 0.3801 1 1 1 1.0498
376 2 3.29 0.7804 1 1 1 0.9833
377 2 2.55 0.6575 2 1 2 0.8729
378 3 2.21 0.9947 1 2 1 0.8714
379 1 1.67 0.1766 1 1 1 0.7729
380 3 1.77 1.0688 1 2 1 1.4792
381 2 1.85 0.7361 1 1 2 1.4851
382 1 2.54 0.3829 1 1 1 1.0173
383 2 2.03 0.6338 2 1 2 1.0658
384 4 0.96 1.3636 2 2 2 1.1283
385 3 1.72 1.0099 2 2 2 1.1473
386 3 1.91 1.0578 1 2 1 1.2063
387 4 1.30 1.3643 2 2 2 0.8864
388 3 0.71 1.0878 1 2 1 1.0268
389 1 1.80 0.3080 2 1 1 0.8190
390 2 0.97 0.6969 1 1 1 0.7375
391 2 2.88 0.8158 1 1 1 1.2051
392 3 2.69 0.9625 2 2 2 1.2770
393 1 2.13 0.3784 1 1 1 1.3224
394 2 2.68 0.6820 2 1 2 1.5100
395 3 3.05 1.0371 2 2 2 1.1215
396 3 3.14 1.0161 1 2 1 0.9102
397 4 1.84 1.4883 1 2 1 0.9785
398 2 1.34 0.5800 1 1 1 0.9153
399 3 2.58 0.9485 2 2 2 0.8153
400 2 2.25 0.7675 1 1 1 1.3424
401 2 1.73 0.5583 2 1 2 1.1428
402 2 1.43 0.7396 1 1 2 1.8424
403 1 1.69 0.3962 1 1 1 1.4337
404 3 2.28 1.0855 2 2 2 1.1055
405 2 0.45 0.6283 2 1 1 1.3894
406 4 2.92 1.4418 2 2 2 0.8071
407 4 2.73 1.2989 2 2 2 0.8471
408 4 2.02 1.4231 1 2 1 0.6301
409 1 0.52 0.3146 2 1 2 0.9658
410 2 1.29 0.5842 1 1 1 0.7190
411 4 1.84 1.3275 1 2 2 1.0670
412 1 1.89 0.3469 2 1 2 1.0330
413 1 1.00 0.1900 2 1 2 0.7764
414 3 1.60 1.1404 1 2 1 1.4029
415 3 1.72 1.1195 1 2 1 0.8590
416 4 1.85 1.3875 1 2 1 0.8339
417 2 2.33 0.7096 1 1 1 1.3526
418 2 2.87 0.6980 1 1 1 0.8438
419 3 3.08 1.0859 2 2 2 0.9865
420 4 1.11 1.3364 1 2 1 0.8831
421 3 1.98 1.0297 2 2 2 1.0083
422 3 1.85 0.9715 2 2 2 1.4643
423 2 3.08 0.7375 2 1 2 1.0128
424 3 2.52 1.0535 2 2 2 1.3887
425 1 1.62 0.3228 1 1 1 0.7583
426 3 2.56 1.0727 1 2 1 1.1607
427 4 0.50 1.3852 1 2 1 0.9469
428 2 1.87 0.7000 2 1 2 1.3087
429 3 2.77 0.9600 2 2 2 0.7861
430 2 1.50 0.6657 2 1 2 1.5382
431 4 2.79 1.5124 1 2 1 0.6938
432 4 2.31 1.2955 2 2 1 0.8500
433 1 2.40 0.3790 2 1 1 0.9763
434 4 1.36 1.4291 2 2 2 0.9225
435 1 0.20 0.3023 1 1 1 1.1098
436 1 1.71 0.2132 2 1 2 0.8578
437 4 2.37 1.3651 2 2 2 1.1117
438 1 2.87 0.4337 1 1 2 1.0911
439 1 1.25 0.2947 2 1 2 0.9289
440 4 1.92 1.3410 2 2 1 0.8278
441 1 1.97 0.2911 1 1 1 1.0583
442 4 1.47 1.4461 1 2 1 0.8328
443 4 2.99 1.2895 2 2 1 0.9286
444 3 1.13 0.9757 1 2 1 0.8685
445 1 1.66 0.3101 2 1 1 0.9529
446 4 2.27 1.5019 2 2 2 0.8114
447 3 1.11 0.9910 2 2 2 0.9964
448 4 1.55 1.5706 1 2 1 0.8282
449 2 2.31 0.7886 2 1 2 0.8675
450 2 0.28 0.7445 1 1 1 1.4899
451 3 2.41 0.9376 2 2 2 1.0058
452 2 1.89 0.6094 1 1 1 1.1186
453 3 2.25 1.0744 2 2 2 0.8183
454 3 1.12 0.9388 2 2 2 0.7225
455 1 2.79 0.3211 2 1 2 1.3906
456 3 1.54 0.8637 2 2 2 0.8557
457 4 2.32 1.4923 1 2 1 0.6298
458 4 2.28 1.3931 2 2 2 1.1965
459 2 1.97 0.6233 1 1 1 1.5572
460 2 1.21 0.6200 2 1 2 1.0467
461 1 1.28 0.3991 1 1 1 0.7495
462 3 3.78 1.1189 2 2 2 0.9684
463 1 1.60 0.2051 1 1 1 0.8823
464 4 1.51 1.4660 2 2 2 0.9508
465 3 1.69 1.1018 1 2 1 0.7701
466 1 1.89 0.2987 2 1 2 1.2839
467 3 1.18 1.0339 1 2 1 1.0885
468 2 2.64 0.6588 1 1 1 1.2852
469 2 2.85 0.6521 1 1 1 1.0584
470 1 2.72 0.3872 2 1 2 1.6001
471 4 1.15 1.4260 2 2 2 1.5687
472 4 2.61 1.4437 1 2 1 0.7220
473 4 2.14 1.3126 2 2 1 0.8230
474 4 1.79 1.4596 2 2 2 1.3585
475 3 0.55 1.1317 2 2 2 1.6646
476 4 3.85 1.3632 2 2 2 1.4785
477 1 1.57 0.3119 1 1 1 1.1632
478 4 1.81 1.5355 1 2 1 0.9334
479 2 0.75 0.6426 2 1 2 0.9289
480 1 1.90 0.2041 2 1 2 1.0757
481 3 1.47 0.9698 2 2 2 0.7937
482 3 1.17 1.0777 1 2 1 0.9293
483 2 1.11 0.5499 2 1 2 0.7249
484 3 0.58 1.1624 1 2 1 0.9038
485 3 2.04 1.1241 2 2 2 0.7960
486 4 2.38 1.3801 1 2 1 1.1889
487 2 1.10 0.7184 2 1 2 0.7402
488 1 0.55 0.3363 2 1 2 1.2467
489 3 2.09 1.0885 1 2 1 0.8602
490 1 1.61 0.3607 2 1 1 0.9624
491 2 1.60 0.6308 1 1 1 0.7730
492 2 1.69 0.6952 2 1 2 0.9352
493 4 2.67 1.4748 2 2 2 0.9064
494 4 1.01 1.5361 1 2 1 0.7745
495 1 0.85 0.3814 2 1 2 1.0402
496 4 3.00 1.4175 2 2 2 1.2083
497 1 1.67 0.4219 1 1 2 0.9921
498 4 1.51 1.4522 1 2 1 0.8741
499 1 1.66 0.3666 2 1 2 1.5030
500 2 1.53 0.5421 1 1 1 0.8429
501 3 1.01 1.1203 2 3 2 0.8480
502 2 1.86 0.8093 1 3 1 1.0331
503 2 2.29 0.7752 2 3 1 1.3343
504 2 1.83 0.5907 2 3 1 0.7602
505 3 0.67 0.9620 1 3 1 0.8102
506 3 0.89 0.9779 1 3 1 0.9131
507 3 1.71 1.0567 2 3 2 0.8195
508 2 2.20 0.6801 1 3 1 1.1135
509 3 1.14 1.0370 2 3 2 0.6923
510 3 2.45 0.9318 2 3 1 1.2403
511 2 0.73 0.7321 1 3 1 0.7096
512 2 2.18 0.7763 2 3 1 1.1277
513 2 2.42 0.6883 2 3 1 0.6744
514 2 1.50 0.8563 1 3 1 1.0067
515 2 0.94 0.7116 2 3 1 0.7491
516 3 2.31 0.9612 2 3 1 0.6621
517 3 1.27 1.0216 1 3 1 1.0021
518 3 3.03 1.1195 2 3 2 1.3851
519 2 1.96 0.6827 1 3 1 1.0405
520 3 3.63 0.9482 2 3 1 0.9184
521 2 1.56 0.6255 2 3 2 0.9286
522 2 2.04 0.6159 2 3 2 1.1063
523 2 1.78 0.7397 2 3 1 0.8927
524 3 1.36 0.9232 2 3 1 0.9762
525 2 2.41 0.6376 2 3 2 0.9130
526 3 1.97 1.1531 1 3 1 0.6763
527 3 2.88 1.0116 1 3 1 0.9681
528 2 2.07 0.6514 2 3 2 0.6879
529 3 1.40 1.0474 1 3 1 0.5882
530 3 2.19 1.0319 2 3 2 1.0050
531 3 2.11 1.1184 2 3 2 0.6915
532 2 1.75 0.6628 2 3 1 0.7843
533 3 1.10 1.1089 1 3 1 0.6875
534 2 1.95 0.6287 1 3 1 1.0910
535 3 1.21 1.0113 1 3 2 0.6068
536 3 0.60 0.9946 1 3 1 0.7664
537 2 1.74 0.7121 1 3 1 1.0950
538 2 1.62 0.7936 1 3 1 0.9955
539 2 2.12 0.6343 1 3 1 0.6916
540 2 2.71 0.6869 1 3 1 0.5589
541 2 2.79 0.6461 2 3 2 1.1768
542 3 1.68 1.0321 1 3 1 0.9201
543 3 1.14 1.0006 2 3 2 0.7715
544 3 2.34 0.8418 2 3 2 0.6830
545 2 1.90 0.5988 2 3 2 1.4948
546 2 1.52 0.6765 1 3 1 0.8902
547 2 1.28 0.6088 2 3 2 0.8704
548 2 2.05 0.7549 2 3 2 1.0808
549 2 2.31 0.6931 1 3 1 0.6290
550 3 2.44 1.0064 2 3 2 1.3003
551 2 1.95 0.7221 1 3 1 1.6725
552 3 1.76 0.9841 2 3 2 0.7796
553 2 2.48 0.7723 1 3 2 0.9964
554 2 1.29 0.6731 1 3 1 0.6997
555 3 2.60 1.1900 1 3 1 0.7990
556 2 2.36 0.6867 2 3 1 1.9657
557 2 1.73 0.6055 1 3 1 0.9897
558 3 2.07 1.0440 1 3 1 0.7423
559 2 2.83 0.6349 2 3 2 0.9834
560 3 1.28 1.0929 1 3 1 0.6623
561 2 2.35 0.6805 1 3 1 0.7401
562 3 2.49 0.9545 2 3 2 1.0532
563 3 1.97 1.0445 1 3 1 0.9777
564 2 2.08 0.7147 2 3 2 0.9624
565 2 1.67 0.5153 2 3 2 1.0109
566 2 2.09 0.5484 1 3 1 1.1301
567 3 1.78 1.1250 1 3 1 0.7491
568 2 1.60 0.6932 2 3 2 1.1259
569 3 1.27 0.9856 1 3 1 0.9604
570 3 1.85 1.0000 2 3 2 0.8820
571 3 1.65 1.0098 1 3 1 0.9420
572 3 2.41 1.0063 1 3 1 0.8396
573 2 3.03 0.5818 2 3 2 1.1021
574 2 1.95 0.7670 2 3 2 1.6735
575 3 1.51 1.0135 2 3 2 0.7497
576 3 2.13 1.0685 2 3 2 1.1180
577 2 1.89 0.7053 2 3 2 1.5202
578 3 3.25 0.9719 1 3 1 1.2828
579 3 1.48 1.0870 1 3 1 0.6320
580 2 0.73 0.8078 1 3 1 1.1642
581 3 1.36 1.0466 1 3 1 1.0291
582 2 2.57 0.6835 2 3 2 0.9718
583 2 1.61 0.6429 1 3 1 1.3388
584 3 2.15 1.0756 2 3 2 1.2692
585 2 2.38 0.6466 1 3 2 1.4089
586 3 2.68 1.1065 1 3 1 0.8408
587 3 2.20 1.0301 2 3 2 0.7110
588 2 1.50 0.6326 1 3 1 1.1377
589 3 1.92 0.9950 1 3 1 1.1317
590 2 0.91 0.6073 2 3 1 0.8126
591 3 2.57 1.1428 1 3 1 1.0922
592 3 1.68 1.0860 2 3 2 0.9031
593 3 1.75 0.9555 1 3 1 0.7383
594 2 1.32 0.6466 1 3 1 0.8598
595 2 2.53 0.7831 1 3 1 1.6086
596 3 1.12 0.9776 2 3 2 1.0716
597 3 2.21 1.0277 2 3 2 2.8363
598 3 1.75 1.0629 2 3 2 1.9389
599 2 0.75 0.6653 1 3 1 0.7314
600 3 2.86 0.8874 2 3 2 1.6288
