# Supplementary material for: The effect of training methodology on knowledge representation in categorization
Source: PLoS One. 2017 Aug 28;12(8):e0183904. doi: 10.1371/journal.pone.0183904 (PMC5573135; doi:10.1371/journal.pone.0183904)
Supplement: S1 File — This file contains the raw data from the experiments reported in this manuscript. (ZIP) [file pone.0183904.s001.zip › raw_data/Exp1/YES-NO/rb_xfer_concept_feedback_2_cond_1_sub_55.dat]

  1 3 1.41 1.0376 1 2 2 1.9324
  2 1 1.77 0.2283 2 1 1 3.7671
  3 4 1.15 1.4260 2 2 1 1.9844
  4 4 1.20 1.3894 2 2 2 2.4171
  5 4 1.31 1.5355 1 2 1 2.4802
  6 1 1.80 0.3080 1 1 1 1.9257
  7 4 2.28 1.3931 1 2 2 2.1117
  8 4 1.99 1.4022 2 2 1 4.6034
  9 1 2.35 0.2813 1 1 1 2.1558
 10 1 2.86 0.2775 2 1 2 2.5001
 11 4 1.84 1.4883 1 2 1 2.7286
 12 3 0.89 0.9779 2 2 2 4.5709
 13 3 1.42 1.0909 1 2 1 1.9170
 14 4 1.95 1.4197 2 2 1 2.4709
 15 4 1.88 1.5007 2 2 2 2.0371
 16 3 1.14 1.0370 1 2 2 2.5717
 17 1 3.26 0.2446 2 1 2 2.0676
 18 1 2.91 0.3345 2 1 2 2.1700
 19 2 1.34 0.5800 1 1 1 2.0269
 20 3 2.28 1.0855 2 2 2 1.8181
 21 4 1.80 1.3858 2 2 2 1.7141
 22 1 1.66 0.3666 2 1 1 3.0290
 23 2 1.56 0.6255 2 1 2 1.4994
 24 4 2.09 1.4796 1 2 1 1.8550
 25 2 1.28 0.6088 2 1 2 2.3016
 26 3 2.47 0.9346 1 2 1 2.8991
 27 4 2.10 1.3896 1 2 1 1.7030
 28 1 2.14 0.3556 1 1 1 1.4272
 29 1 2.05 0.4041 2 1 1 1.9060
 30 3 1.18 1.0339 2 2 2 1.7424
 31 1 1.96 0.2401 1 1 1 1.2572
 32 3 2.31 0.9612 2 2 2 1.4463
 33 4 0.49 1.3514 1 2 1 2.5391
 34 1 2.10 0.2831 1 1 1 1.4059
 35 2 3.08 0.7375 1 1 1 1.8779
 36 1 0.96 0.3685 2 1 2 1.7550
 37 1 3.03 0.3473 1 1 1 1.5338
 38 4 0.57 1.4767 2 2 2 1.4882
 39 1 2.51 0.2257 1 1 1 1.1738
 40 1 1.51 0.4427 2 1 1 1.9516
 41 2 0.75 0.6426 1 1 1 1.6332
 42 2 3.19 0.6619 1 1 1 1.2558
 43 4 1.56 1.4828 1 2 2 1.6457
 44 4 1.67 1.3953 2 2 2 2.0756
 45 2 2.18 0.7763 2 1 2 1.4409
 46 3 0.60 0.9946 2 2 2 1.8072
 47 1 1.99 0.2737 1 1 1 1.1043
 48 1 1.80 0.3177 1 1 1 0.7809
 49 3 2.19 1.0708 1 2 1 2.1010
 50 3 1.88 0.9241 1 2 2 1.3044
 51 2 2.81 0.6586 1 1 1 1.5584
 52 1 1.88 0.2514 1 1 1 0.9296
 53 3 2.62 0.9856 1 2 2 1.5800
 54 2 1.74 0.7121 2 1 2 1.0038
 55 3 2.12 0.9780 2 2 2 1.1885
 56 4 1.27 1.3051 1 2 1 1.2852
 57 4 1.30 1.3643 2 2 2 1.4268
 58 1 1.28 0.3991 2 1 2 2.0094
 59 2 1.54 0.5976 2 1 2 1.2658
 60 1 1.84 0.2751 1 1 1 0.8799
 61 3 2.34 0.9760 2 2 2 1.2112
 62 2 0.94 0.7116 1 1 1 1.6822
 63 3 2.19 1.0319 2 2 2 1.4157
 64 4 2.06 1.3779 2 2 1 1.2064
 65 3 2.62 1.0502 2 2 2 1.5269
 66 1 1.60 0.2051 2 1 2 1.8810
 67 2 1.84 0.6850 2 1 2 2.5184
 68 3 0.85 0.9204 1 2 1 3.5850
 69 4 1.73 1.4543 2 2 2 0.9152
 70 1 1.59 0.2724 1 1 1 1.1410
 71 2 2.75 0.6966 1 1 2 1.2010
 72 1 0.69 0.1626 1 1 1 0.8891
 73 2 1.29 0.6731 2 1 2 1.3178
 74 3 1.89 1.0169 1 2 1 0.9865
 75 2 0.20 0.7537 1 1 1 1.6029
 76 2 2.36 0.6867 1 1 1 1.4273
 77 1 1.96 0.2515 2 1 2 0.8979
 78 4 2.01 1.4059 1 2 1 1.2869
 79 3 1.60 1.0443 1 2 1 1.1485
 80 1 2.38 0.3946 2 1 2 0.9590
 81 3 1.97 1.0445 2 2 2 1.2965
 82 2 1.11 0.7385 1 1 1 0.9321
 83 1 2.95 0.2980 2 1 2 1.1991
 84 3 1.71 1.0567 1 2 1 0.9676
 85 4 1.69 1.3901 2 2 2 0.8892
 86 2 1.73 0.6055 1 1 1 0.8786
 87 2 1.21 0.6200 2 1 2 0.9152
 88 2 0.68 0.5971 1 1 2 0.7831
 89 1 2.25 0.2398 1 1 1 0.8011
 90 4 1.92 1.3410 2 2 2 0.9369
 91 2 1.76 0.6131 2 1 2 0.7958
 92 1 0.79 0.3786 1 1 1 0.8370
 93 4 1.26 1.3442 1 2 2 1.5158
 94 4 2.61 1.4437 2 2 2 1.2965
 95 2 1.52 0.6765 2 1 2 0.8521
 96 1 2.55 0.3801 2 1 1 0.8669
 97 1 2.71 0.2802 1 1 1 0.8483
 98 1 3.07 0.1514 2 1 1 1.2067
 99 4 1.42 1.5420 1 2 1 0.9582
100 3 2.52 1.0535 1 2 1 1.1454
101 3 1.65 0.9156 2 2 2 1.0347
102 4 2.46 1.4183 1 2 1 0.8180
103 4 2.22 1.4124 2 2 2 0.9933
104 4 0.72 1.3434 2 2 1 1.4335
105 2 1.94 0.6111 1 1 2 1.5855
106 3 1.62 1.0300 2 2 2 1.0745
107 4 2.26 1.2912 1 2 1 0.7927
108 2 2.87 0.6980 2 1 2 0.8163
109 4 2.53 1.3776 1 2 2 1.2327
110 2 2.41 0.6167 2 1 2 0.8548
111 4 2.24 1.4088 1 2 1 0.8295
112 1 1.94 0.2655 1 1 1 0.8924
113 3 1.27 1.0216 2 2 2 0.8417
114 2 2.49 0.7136 2 1 2 0.9365
115 4 2.27 1.4064 1 2 1 1.1076
116 3 2.34 0.8418 2 2 2 0.7674
117 2 3.13 0.6437 1 1 1 1.4743
118 1 2.24 0.2099 2 1 2 1.1757
119 1 0.70 0.3711 2 1 2 1.0405
120 3 1.71 1.0969 1 2 1 1.7034
121 3 1.21 1.0113 2 2 2 0.9965
122 1 2.79 0.3211 1 1 1 0.9797
123 1 2.10 0.1963 1 1 1 0.7576
124 4 2.16 1.5294 1 2 2 0.9032
125 1 2.00 0.3362 1 1 1 0.8764
126 2 0.24 0.7894 2 1 2 1.2340
127 2 1.89 0.6094 2 1 2 1.5449
128 4 3.26 1.4724 2 2 2 1.3938
129 3 1.72 1.1195 2 2 1 0.9783
130 2 1.84 0.7034 2 1 2 0.9870
131 1 1.67 0.4219 1 1 1 0.8038
132 2 2.98 0.6052 1 1 1 1.3730
133 1 1.68 0.1837 2 1 2 0.8870
134 3 2.75 1.1466 2 2 2 1.0523
135 1 1.53 0.2023 1 1 1 0.8658
136 3 3.46 0.9941 1 2 1 1.3996
137 3 1.78 1.1250 1 2 1 0.6881
138 1 2.39 0.3219 1 1 1 0.9335
139 2 0.97 0.6632 2 1 2 0.9199
140 4 2.79 1.5124 2 2 2 0.9546
141 3 2.57 1.1428 2 2 2 1.6051
142 2 0.85 0.7469 2 1 2 1.1415
143 1 1.61 0.1956 1 1 1 0.6648
144 3 2.25 1.0057 1 2 2 0.6469
145 3 1.99 0.9419 1 2 1 0.6930
146 1 2.93 0.3210 2 1 1 1.4505
147 1 2.03 0.3642 1 1 1 0.6080
148 2 2.85 0.6521 2 1 2 1.1520
149 2 0.97 0.6969 1 1 1 0.8897
150 1 1.80 0.3204 1 1 1 0.7998
151 3 1.27 0.9856 2 2 2 1.1477
152 3 2.66 0.9728 2 2 2 1.1582
153 2 0.28 0.7445 1 1 1 1.6243
154 3 0.85 1.0236 1 2 1 1.0164
155 2 1.83 0.7164 2 1 2 1.0479
156 4 0.89 1.4668 2 2 2 0.8543
157 3 1.55 0.9866 2 2 2 0.9241
158 3 3.14 1.0475 1 2 1 0.6952
159 4 2.34 1.3909 1 2 2 0.9630
160 1 1.14 0.3149 1 1 1 0.7799
161 3 1.97 1.1531 1 2 1 0.8532
162 4 0.29 1.3629 1 2 1 0.7796
163 3 2.21 1.0277 1 2 2 0.9237
164 3 1.82 1.0618 1 2 1 0.6394
165 3 3.05 1.0371 2 2 2 1.3583
166 2 1.93 0.6742 1 1 1 1.4168
167 4 1.01 1.5361 1 2 1 0.9689
168 3 3.08 1.0859 1 2 1 0.9139
169 3 1.28 1.0929 2 2 2 0.9254
170 4 2.65 1.3502 1 2 1 1.3859
171 3 0.55 1.1317 2 2 2 0.9078
172 3 1.68 1.0321 2 2 2 1.0632
173 1 2.54 0.3829 2 1 1 1.0778
174 4 3.39 1.4912 1 2 1 0.9230
175 3 0.72 1.0300 1 2 1 1.1017
176 2 1.90 0.6527 2 1 2 1.1624
177 2 2.15 0.6422 1 1 1 0.7317
178 4 1.92 1.3279 1 2 2 0.7593
179 2 1.62 0.7936 1 1 1 1.1784
180 1 2.12 0.3369 1 1 1 0.7468
181 4 1.90 1.3338 2 2 1 1.7186
182 3 2.16 1.0791 2 2 1 0.7369
183 1 2.72 0.3872 2 1 1 1.2842
184 3 2.58 0.9485 2 2 2 1.1369
185 2 1.83 0.5907 1 1 1 1.0994
186 1 0.87 0.4142 1 1 1 1.1292
187 2 2.23 0.7347 1 1 2 0.7872
188 3 1.75 1.1055 1 2 1 1.3880
189 4 1.83 1.4592 1 2 1 1.0378
190 2 2.38 0.6466 1 1 1 0.9324
191 4 1.47 1.4812 1 2 1 0.6627
192 3 1.16 0.9406 2 2 2 0.7810
193 1 2.01 0.2141 2 1 1 0.6375
194 3 1.76 0.9841 2 2 2 0.9002
195 2 1.60 0.6308 1 1 1 0.7530
196 2 2.88 0.8158 1 1 1 0.6831
197 3 2.45 0.9318 1 2 2 0.8720
198 2 2.53 0.7831 1 1 2 1.4552
199 4 1.74 1.4487 1 2 1 0.8366
200 1 1.67 0.1766 2 1 2 0.8754
201 1 2.02 0.3300 1 1 1 0.8465
202 3 1.12 0.9388 2 2 2 0.7171
203 3 2.07 1.0440 2 2 2 1.0341
204 1 1.72 0.3477 1 1 1 0.7119
205 3 1.13 0.9757 1 2 1 0.9954
206 4 2.75 1.4245 2 2 2 1.1637
207 4 1.81 1.5355 2 2 2 0.7740
208 3 1.40 1.0474 2 2 2 1.3441
209 4 1.11 1.3364 2 2 1 1.2024
210 1 0.47 0.2982 2 1 1 1.7869
211 3 1.95 1.0594 1 2 2 1.7482
212 1 0.55 0.3363 2 1 1 1.1755
213 2 2.06 0.6905 1 1 1 1.2409
214 3 1.56 0.9946 2 2 2 1.1773
215 2 2.08 0.8721 1 1 1 1.2657
216 2 2.29 0.7752 2 1 2 0.9270
217 4 1.99 1.2965 1 2 1 1.4417
218 1 1.70 0.3889 2 1 1 0.8011
219 1 2.15 0.2376 1 1 1 0.8261
220 3 1.36 1.0445 2 2 2 0.9459
221 4 1.49 1.3250 2 2 2 1.7881
222 3 2.21 0.9947 1 2 2 1.8692
223 2 2.68 0.6820 1 1 1 0.8669
224 3 1.69 1.1018 1 2 1 0.6731
225 3 1.79 1.0360 1 2 1 0.6783
226 4 2.37 1.3651 2 2 1 1.4182
227 1 1.21 0.3540 2 1 2 1.0979
228 2 1.29 0.5842 1 1 1 1.2064
229 3 1.38 1.0222 2 2 2 0.9033
230 1 1.66 0.3249 2 1 1 1.1483
231 4 1.36 1.4291 2 2 2 2.0230
232 2 1.87 0.7000 2 1 2 2.2145
233 2 2.33 0.7096 2 1 1 0.8140
234 3 1.39 0.9501 2 2 2 1.1492
235 4 1.94 1.3933 2 2 2 1.1989
236 1 1.83 0.2465 1 1 1 0.8392
237 1 2.48 0.1957 1 1 1 0.7981
238 1 1.99 0.2656 1 1 1 0.9028
239 1 2.49 0.2936 2 1 2 0.9871
240 4 2.82 1.3875 1 2 1 1.0752
241 3 2.56 1.0727 2 2 2 1.0816
242 2 1.60 0.6932 1 1 1 1.1264
243 3 1.65 1.0098 2 2 2 0.7527
244 4 2.26 1.3531 2 2 1 1.0111
245 3 1.10 0.9355 1 2 1 0.8836
246 4 1.49 1.3739 2 2 2 0.7765
247 2 2.40 0.6767 2 1 2 1.0890
248 2 2.09 0.5484 1 1 1 0.8453
249 4 1.78 1.3029 2 2 1 0.7076
250 4 1.79 1.4596 2 2 1 1.0252
251 2 1.32 0.6466 2 1 2 1.1291
252 4 2.64 1.5394 1 2 1 0.7156
253 3 2.20 1.0301 1 2 1 0.9590
254 1 3.12 0.2976 2 1 2 1.1541
255 4 1.37 1.3572 1 2 2 1.3328
256 3 1.90 1.1569 1 2 1 0.8956
257 4 1.88 1.3020 1 2 2 0.8689
258 1 2.11 0.2623 2 1 2 1.0334
259 4 1.77 1.4497 2 2 1 0.8732
260 4 2.78 1.4177 1 2 1 1.2628
261 1 0.95 0.4721 1 1 2 0.9966
262 2 1.98 0.6402 1 1 1 0.8038
263 4 2.27 1.3964 1 2 1 1.1401
264 1 1.62 0.3228 1 1 1 0.7989
265 2 2.55 0.6575 2 1 2 1.0794
266 4 2.92 1.4418 2 2 2 1.3401
267 4 2.16 1.4437 1 2 1 0.7105
268 2 2.12 0.6749 2 1 2 1.0025
269 1 2.96 0.3155 2 1 1 1.4203
270 1 2.38 0.1613 1 1 1 0.6112
271 2 3.13 0.6785 1 1 2 0.8118
272 2 2.46 0.7811 1 1 2 0.7627
273 2 2.72 0.6993 2 1 2 1.0217
274 4 2.73 1.2989 1 2 2 1.2695
275 2 1.25 0.7049 1 1 1 1.6270
276 2 2.08 0.7147 2 1 2 1.8902
277 2 2.16 0.6176 1 1 1 0.7835
278 3 1.47 0.9698 1 2 2 0.9694
279 3 2.44 1.0064 2 2 1 0.9075
280 1 1.68 0.3576 1 1 1 0.8000
281 4 1.69 1.4037 2 2 1 1.0326
282 2 1.66 0.6738 2 1 2 1.4156
283 1 1.43 0.2305 2 1 2 1.0879
284 1 1.66 0.3101 2 1 2 1.4444
285 1 1.69 0.3962 1 1 1 1.9311
286 4 0.80 1.4215 2 2 1 1.1023
287 4 1.27 1.2794 1 2 2 1.4742
288 3 2.39 0.9496 2 2 2 1.1688
289 3 1.32 0.9211 2 2 2 0.9622
290 3 1.70 0.9169 1 2 1 1.0680
291 3 2.26 1.1253 1 2 1 1.3143
292 1 1.91 0.2917 2 1 1 0.8460
293 3 1.42 1.0960 2 2 2 1.1324
294 3 2.69 0.9625 2 2 1 1.2324
295 3 1.92 0.9950 1 2 1 0.7191
296 2 1.70 0.6957 1 1 1 1.1072
297 1 1.90 0.2041 2 1 2 0.8393
298 4 2.53 1.4167 1 2 1 0.8312
299 2 1.97 0.6427 2 1 2 1.1103
300 1 2.19 0.2508 2 1 2 0.9299
301 2 1.98 0.6690 1 1 1 0.8733
302 1 1.97 0.2911 2 1 2 0.8390
303 4 1.98 1.5266 1 2 1 0.8690
304 3 2.04 1.1241 1 2 2 0.8831
305 4 1.09 1.5133 1 2 1 0.8554
306 2 1.63 0.5063 2 1 2 1.5030
307 1 2.56 0.3672 1 1 1 1.0431
308 3 0.58 1.1624 1 2 1 0.9356
309 2 2.15 0.6716 1 1 2 0.8831
310 4 1.84 1.3275 1 2 2 0.9992
311 4 0.50 1.3852 1 2 1 0.6320
312 4 3.00 1.4175 2 2 2 0.8791
313 4 2.24 1.3698 2 2 1 0.8603
314 1 0.98 0.2099 1 1 1 1.0099
315 4 3.85 1.3632 2 2 1 1.1370
316 4 1.79 1.3128 2 2 1 0.8597
317 4 1.89 1.4029 2 2 1 0.9143
318 2 1.14 0.7220 2 1 2 0.9741
319 4 2.10 1.3932 2 2 1 0.8800
320 4 1.89 1.2922 1 2 1 1.4693
321 1 3.06 0.3526 1 1 1 0.8513
322 1 1.90 0.3038 2 1 1 1.1042
323 2 1.95 0.8272 2 1 2 1.0848
324 2 2.57 0.6835 2 1 2 0.8671
325 2 0.70 0.7991 2 1 2 1.1201
326 1 1.61 0.3607 1 1 2 0.9327
327 4 0.96 1.3636 1 2 2 0.9751
328 4 2.30 1.4760 2 2 1 1.0250
329 2 1.69 0.6952 1 1 2 0.9917
330 1 1.89 0.2987 1 1 1 0.9689
331 4 2.02 1.4890 1 2 1 0.8751
332 4 2.40 1.5076 1 2 1 0.6816
333 4 1.51 1.4660 2 2 2 0.7740
334 4 2.27 1.5019 1 2 1 1.3357
335 4 1.54 1.4399 1 2 1 1.4351
336 2 2.46 0.6278 2 1 2 0.7936
337 4 2.54 1.3869 2 2 2 0.8030
338 3 1.56 0.9553 2 2 1 1.0900
339 2 0.91 0.6073 2 1 2 0.9275
340 2 1.95 0.6287 1 1 1 0.8181
341 2 1.73 0.5583 1 1 1 0.9388
342 3 1.61 0.9867 2 2 2 1.0611
343 2 1.96 0.6827 2 1 2 1.0905
344 4 1.12 1.4342 2 2 1 0.9822
345 2 2.32 0.6200 1 1 2 0.8478
346 2 2.79 0.6461 2 1 2 1.0621
347 1 2.64 0.3488 2 1 2 1.1403
348 4 1.85 1.3578 2 2 1 1.1838
349 2 2.25 0.7675 2 1 1 0.8089
350 3 2.41 1.0063 2 2 1 1.1056
351 4 2.25 1.3526 1 2 2 1.3702
352 2 1.15 0.7061 2 1 2 1.1235
353 1 2.84 0.2537 2 1 2 1.1278
354 1 1.64 0.1826 2 1 2 0.9625
355 3 0.67 0.9620 1 2 2 1.0675
356 2 0.73 0.8078 1 1 1 1.1297
357 4 0.20 1.5134 1 2 1 1.4369
358 1 1.71 0.2132 2 1 2 1.0686
359 4 2.99 1.2895 1 2 1 1.6178
360 2 2.69 0.6426 2 1 2 1.0021
361 2 1.90 0.5988 2 1 2 1.0266
362 3 3.14 1.0161 1 2 1 1.0737
363 4 1.47 1.4461 1 2 1 0.8156
364 1 2.40 0.3790 2 1 1 0.8955
365 2 2.67 0.6730 2 1 2 0.9636
366 1 1.11 0.3017 2 1 2 0.8922
367 2 0.45 0.6283 1 1 1 1.0975
368 2 2.76 0.6158 1 1 1 1.1658
369 1 2.13 0.3784 2 1 2 2.0383
370 2 1.97 0.6233 1 1 1 0.8288
371 1 2.70 0.3509 2 1 2 1.1409
372 3 0.58 1.0240 2 2 2 1.3125
373 4 2.36 1.2798 2 2 1 1.2358
374 2 1.70 0.6737 2 1 2 0.8997
375 2 2.30 0.6727 1 1 1 0.9041
376 4 0.76 1.3332 1 2 1 2.0292
377 2 2.71 0.6869 1 1 1 1.1952
378 3 2.15 1.0332 2 2 2 1.3233
379 3 1.11 0.9910 2 2 2 1.0717
380 3 3.63 0.9482 1 2 1 0.8612
381 2 2.26 0.7508 2 1 2 0.9063
382 3 2.58 0.9897 1 2 1 1.6787
383 1 3.24 0.2412 2 1 2 0.9563
384 3 2.15 1.0756 1 2 1 0.8626
385 1 0.82 0.3098 1 1 1 1.0370
386 3 2.29 0.9998 1 2 2 1.0760
387 1 2.45 0.3571 2 1 1 0.8820
388 3 2.09 1.0885 2 2 2 1.2055
389 2 2.32 0.8994 2 1 2 1.1657
390 2 1.85 0.7361 2 1 2 0.8951
391 4 2.32 1.4923 2 2 2 1.2358
392 3 1.60 1.1404 1 2 1 1.0740
393 2 1.50 0.6326 1 1 1 1.2466
394 3 2.11 1.1184 2 2 2 0.8293
395 2 2.12 0.7384 1 1 1 1.2358
396 1 1.24 0.3545 2 1 2 1.0344
397 4 2.14 1.3157 2 2 2 1.6095
398 2 2.12 0.6343 1 1 1 1.0345
399 3 2.58 1.0947 2 2 2 0.8188
400 1 2.87 0.4337 1 1 2 0.8735
401 4 2.33 1.4356 1 2 1 1.2870
402 2 0.97 0.7164 2 1 2 0.9571
403 1 1.25 0.2947 2 1 2 1.1915
404 4 2.02 1.4231 2 2 2 1.7205
405 3 2.88 1.0116 1 2 1 0.9397
406 3 1.36 0.9232 2 2 2 1.1909
407 4 1.55 1.5706 1 2 1 0.9506
408 1 2.65 0.2477 2 1 2 1.0016
409 1 1.21 0.3112 2 1 2 0.9860
410 4 2.62 1.3164 2 2 1 1.1395
411 1 1.29 0.3541 1 1 2 0.9343
412 1 0.20 0.3023 1 1 1 1.2491
413 1 2.38 0.2745 1 1 1 0.9104
414 2 0.85 0.7391 2 1 2 0.8737
415 3 1.51 0.9350 1 2 2 1.0153
416 1 2.05 0.3400 1 1 1 1.1907
417 1 2.63 0.3301 2 1 2 2.0482
418 1 2.37 0.3204 2 1 2 0.9987
419 1 1.89 0.3212 2 1 2 1.2227
420 4 2.50 1.3709 1 2 2 1.1743
421 2 1.50 0.8563 2 1 2 1.0075
422 1 2.21 0.3055 1 1 2 0.7522
423 2 2.64 0.6588 2 1 2 1.1148
424 4 2.60 1.3274 2 2 1 1.4636
425 4 0.90 1.4658 1 2 1 0.9814
426 1 2.35 0.2671 1 1 2 0.7663
427 4 2.49 1.4666 2 2 2 1.6878
428 1 1.31 0.3257 2 1 2 0.9327
429 2 1.95 0.7670 2 1 2 0.8236
430 3 1.23 1.1184 1 2 1 1.2146
431 3 1.94 1.0645 1 2 1 1.3324
432 3 2.33 1.1284 1 2 1 0.7917
433 1 2.06 0.5073 1 1 2 1.6402
434 3 3.22 1.1227 1 2 1 0.7601
435 2 1.48 0.6872 1 1 1 1.1613
436 1 2.65 0.3121 2 1 2 1.0840
437 2 1.75 0.6628 2 1 2 0.9780
438 3 1.85 1.0000 2 2 2 1.2342
439 2 1.82 0.7845 2 1 2 1.1448
440 1 1.57 0.3119 2 1 1 0.9075
441 3 1.87 0.9686 1 2 2 0.9923
442 3 1.33 0.9942 1 2 1 0.6731
443 2 0.73 0.7321 2 1 2 0.8387
444 4 2.38 1.3801 2 2 1 0.8295
445 2 2.40 0.8106 1 1 1 0.9323
446 3 3.16 1.0076 2 2 2 1.2793
447 3 1.31 1.1449 2 2 2 0.9477
448 2 2.83 0.6349 1 1 1 1.1021
449 4 2.14 1.3126 2 2 1 1.1309
450 4 1.51 1.4522 2 2 1 0.9661
451 4 1.95 1.4170 2 2 1 0.8723
452 4 2.71 1.3013 2 2 1 0.9586
453 1 2.31 0.2926 1 1 1 0.9683
454 2 1.83 0.6448 2 1 2 0.7864
455 3 1.91 1.0578 2 2 2 0.8749
456 4 1.14 1.2842 1 2 1 0.7835
457 4 1.09 1.3378 2 2 1 0.8559
458 2 1.10 0.7184 1 1 1 1.2389
459 1 1.00 0.1900 1 1 1 0.7096
460 1 1.45 0.2769 1 1 1 0.6964
461 4 2.67 1.4748 1 2 1 1.0688
462 3 1.98 1.0297 2 2 2 0.7785
463 1 0.85 0.3814 2 1 2 1.1877
464 3 1.10 1.1089 1 2 1 2.1087
465 3 2.05 1.1482 2 2 2 1.6565
466 2 1.51 0.6381 2 1 2 1.1344
467 3 2.77 0.9600 1 2 1 2.3617
468 2 2.03 0.6338 1 1 1 1.5320
469 1 1.89 0.3469 1 1 1 0.8550
470 2 1.00 0.7013 1 1 1 0.7503
471 2 2.31 0.6637 1 1 1 0.7840
472 2 2.20 0.6801 2 1 1 1.6008
473 3 1.47 1.0667 1 2 1 1.1376
474 4 1.63 1.4234 1 2 1 0.9644
475 3 2.29 1.0043 1 2 1 0.7741
476 4 1.33 1.3978 2 2 1 0.7689
477 4 3.09 1.3473 1 2 1 0.7705
478 1 1.09 0.2352 2 1 2 1.2445
479 2 2.35 0.6805 2 1 2 0.9777
480 1 1.52 0.2988 1 1 1 0.9150
481 3 2.81 1.0546 1 2 1 1.6053
482 2 3.37 0.7059 2 1 2 0.9175
483 3 2.68 1.1065 2 2 2 1.0985
484 2 1.38 0.6372 1 1 1 1.1501
485 3 0.99 1.0989 2 2 2 1.2004
486 1 1.43 0.2934 1 1 1 0.5929
487 4 2.29 1.2636 2 2 1 1.0424
488 1 0.91 0.3186 2 1 2 1.1211
489 4 1.40 1.4148 1 2 2 0.9964
490 4 2.31 1.2955 1 2 1 0.8441
491 3 1.97 1.0016 1 2 2 1.1710
492 3 3.03 1.1195 1 2 1 1.0122
493 3 2.34 1.0168 2 2 2 0.8528
494 1 1.98 0.3373 1 1 1 0.7794
495 3 1.30 1.1009 1 2 1 0.8612
496 4 1.16 1.3504 2 2 1 0.7780
497 1 0.52 0.3146 1 1 1 0.7149
498 4 1.85 1.3875 2 2 1 0.8390
499 2 2.43 0.6434 1 1 1 1.0700
500 1 1.77 0.3536 1 1 1 1.1558
501 2 1.78 0.7397 2 3 2 1.4046
502 2 2.59 0.7434 2 3 2 1.3284
503 3 1.88 0.8945 2 3 2 1.0759
504 3 0.71 1.0878 2 3 2 1.8308
505 2 1.47 0.6518 1 3 1 1.0298
506 2 2.25 0.6668 1 3 1 0.8918
507 2 2.62 0.6511 1 3 1 0.9833
508 2 3.29 0.7804 2 3 2 1.2390
509 2 2.43 0.7126 1 3 1 1.7964
510 3 2.16 1.0372 1 3 1 2.1643
511 2 1.20 0.6720 1 3 1 1.4929
512 2 3.09 0.7464 2 3 2 1.5211
513 3 1.96 1.0011 1 3 1 1.0358
514 2 1.43 0.7396 2 3 2 2.3442
515 2 1.89 0.7053 1 3 1 0.8348
516 3 2.49 0.9545 1 3 1 0.9196
517 2 1.86 0.8093 1 3 1 1.6818
518 2 2.07 0.6514 2 3 2 1.6937
519 2 2.25 0.7893 2 3 1 0.8498
520 3 2.77 1.0662 1 3 1 1.9516
521 2 1.57 0.6980 1 3 1 2.3755
522 3 2.41 0.9376 1 3 1 2.9283
523 3 1.22 1.0267 1 3 2 1.1466
524 2 2.63 0.8389 2 3 2 2.0843
525 3 2.16 0.9763 1 3 1 1.5203
526 3 1.77 1.0688 1 3 2 1.6825
527 2 0.75 0.6653 1 3 1 1.7984
528 3 3.63 0.9531 2 3 2 4.2684
529 2 1.65 0.7820 2 3 2 1.4649
530 2 1.61 0.6429 2 3 1 1.4536
531 2 3.03 0.5818 2 3 1 2.0990
532 3 1.34 1.1219 2 3 2 1.0867
533 2 1.11 0.5499 1 3 1 1.0669
534 2 2.31 0.7886 1 3 2 2.5342
535 3 2.38 0.8761 2 3 1 2.4721
536 3 1.67 0.8981 1 3 2 1.3086
537 2 1.50 0.6657 1 3 1 3.5200
538 3 1.75 0.9555 2 3 2 0.8742
539 2 2.48 0.7723 2 3 2 1.2538
540 2 1.71 0.7542 1 3 1 1.4673
541 2 2.42 0.6883 2 3 2 1.7515
542 2 1.67 0.5153 1 3 1 1.0012
543 2 1.45 0.6138 2 3 2 0.9115
544 3 2.24 1.0724 1 3 1 1.0504
545 3 1.57 1.0262 2 3 2 1.1122
546 2 1.58 0.5272 2 3 2 1.6190
547 2 1.55 0.6765 1 3 1 2.3854
548 2 2.53 0.6370 1 3 1 1.6569
549 3 1.00 1.0234 2 3 2 1.0146
550 2 0.20 0.7060 2 3 2 1.8849
551 3 1.85 0.9715 2 3 2 1.8820
552 3 2.99 0.9615 2 3 2 1.3817
553 3 1.93 1.0377 2 3 2 4.4532
554 2 2.05 0.7549 2 3 2 1.4100
555 3 1.50 0.9528 2 3 1 3.6655
556 3 2.60 1.1900 1 3 1 1.1343
557 2 1.65 0.7278 2 3 2 0.9521
558 2 2.76 0.5945 1 3 1 1.4100
559 3 1.22 0.9695 1 3 2 0.9215
560 2 0.83 0.7657 2 3 2 3.0836
561 2 2.04 0.6159 1 3 1 1.7115
562 2 2.73 0.6099 1 3 1 1.6430
563 2 2.41 0.6376 2 3 1 2.4242
564 3 1.88 1.0319 1 3 1 1.1903
565 3 1.58 0.9820 2 3 2 0.8219
566 3 3.78 1.1189 1 3 1 0.8211
567 3 3.02 1.0854 1 3 1 0.8988
568 3 2.16 1.1799 2 3 2 1.1084
569 2 1.95 0.7221 1 3 1 0.9509
570 2 2.21 0.6988 1 3 1 1.2563
571 2 2.65 0.6205 2 3 2 0.6930
572 3 1.75 1.1413 2 3 2 0.8803
573 3 1.54 0.8637 2 3 2 0.8929
574 3 1.51 1.0135 1 3 1 2.1697
575 2 1.63 0.6075 1 3 1 0.9544
576 3 2.86 0.8874 2 3 2 1.1075
577 3 1.41 1.1003 1 3 2 1.0863
578 3 1.57 1.0066 2 3 2 2.0496
579 2 2.46 0.7122 2 3 2 1.0233
580 3 1.72 1.0099 2 3 1 1.4058
581 3 1.68 1.0860 1 3 2 1.2851
582 2 2.31 0.6931 1 3 1 1.0331
583 3 1.48 1.0870 2 3 2 2.8777
584 2 1.53 0.5421 1 3 1 0.8097
585 3 2.13 1.0685 2 3 1 1.4085
586 3 1.01 1.1203 1 3 1 2.3524
587 2 1.85 0.5334 2 3 2 0.8251
588 3 2.25 1.0744 1 3 1 2.2620
589 3 2.45 1.0943 1 3 1 1.0591
590 2 1.94 0.6684 2 3 2 1.6170
591 3 1.36 1.0466 1 3 2 2.2397
592 3 2.10 0.8869 1 3 2 0.8129
593 3 1.12 0.9776 1 3 1 0.9645
594 3 2.75 1.0975 2 3 2 1.4700
595 3 1.17 1.0777 2 3 2 1.0415
596 2 1.72 0.6455 2 3 2 1.0953
597 3 1.14 1.0006 2 3 2 1.0351
598 3 1.75 1.0629 1 3 2 1.4163
599 3 3.25 0.9719 2 3 1 1.3191
600 2 1.90 0.6453 1 3 1 2.1297
