# Supplementary material for: The effect of training methodology on knowledge representation in categorization
Source: PLoS One. 2017 Aug 28;12(8):e0183904. doi: 10.1371/journal.pone.0183904 (PMC5573135; doi:10.1371/journal.pone.0183904)
Supplement: S1 File — This file contains the raw data from the experiments reported in this manuscript. (ZIP) [file pone.0183904.s001.zip › raw_data/Exp1/YES-NO/rb_xfer_concept_feedback_2_cond_1_sub_56.dat]

  1 3 2.10 0.8869 2 2 1 2.3191
  2 4 1.63 1.4234 1 2 1 2.8972
  3 1 2.24 0.2099 2 1 1 4.5330
  4 4 0.50 1.3852 2 2 2 4.0164
  5 2 2.15 0.6716 2 1 2 2.1995
  6 4 1.92 1.3279 2 2 1 1.7514
  7 1 1.89 0.3212 2 1 2 3.0488
  8 2 2.53 0.7831 2 1 2 2.4318
  9 3 2.25 1.0057 1 2 1 2.0224
 10 3 2.75 1.0975 2 2 1 2.1016
 11 1 2.38 0.2745 2 1 2 2.3785
 12 1 1.99 0.2737 1 1 1 2.4681
 13 1 2.01 0.2141 2 1 2 2.4735
 14 4 1.30 1.3643 2 2 1 1.7840
 15 2 2.57 0.6835 2 1 1 2.6329
 16 3 2.45 0.9318 1 2 1 1.3130
 17 4 1.12 1.4342 2 2 2 1.4529
 18 1 1.72 0.3477 1 1 1 1.4100
 19 3 1.21 1.0113 1 2 2 2.8434
 20 3 1.22 0.9695 2 2 2 1.9782
 21 2 1.52 0.6765 2 1 2 1.6103
 22 4 1.95 1.4170 2 2 2 1.8579
 23 4 2.75 1.4245 1 2 2 3.3122
 24 3 1.75 1.0629 1 2 1 3.1089
 25 1 0.20 0.3023 2 1 2 4.3928
 26 3 1.47 0.9698 1 2 2 1.3066
 27 1 0.98 0.2099 1 1 2 2.2454
 28 3 1.16 0.9406 2 2 2 2.5162
 29 4 2.30 1.4760 1 2 1 1.5996
 30 3 2.05 1.1482 1 2 2 1.8868
 31 1 0.95 0.4721 1 1 2 1.3242
 32 3 3.05 1.0371 1 2 2 1.4313
 33 1 2.10 0.1963 2 1 1 2.3023
 34 2 1.84 0.7034 1 1 1 1.2498
 35 4 0.89 1.4668 1 2 1 1.7037
 36 3 2.34 0.8418 2 2 2 1.2427
 37 2 2.43 0.7126 1 1 2 1.4099
 38 4 2.53 1.3776 1 2 1 1.9937
 39 2 1.72 0.6455 2 1 2 1.4968
 40 2 1.29 0.5842 2 1 1 2.8862
 41 1 1.31 0.3257 1 1 2 1.3230
 42 3 1.68 1.0860 2 2 2 1.5350
 43 2 1.61 0.6429 1 1 1 1.7848
 44 3 1.57 1.0262 1 2 1 1.7938
 45 3 1.68 1.0321 2 2 2 1.2020
 46 2 1.90 0.6453 1 1 1 1.2586
 47 1 2.06 0.5073 2 1 2 2.0817
 48 1 0.69 0.1626 2 1 2 1.2463
 49 1 1.68 0.1837 2 1 2 1.0770
 50 1 2.14 0.3556 2 1 2 1.1210
 51 4 2.40 1.5076 2 2 2 1.7054
 52 2 1.55 0.6765 2 1 2 1.0542
 53 3 1.67 0.8981 2 2 2 1.5168
 54 3 1.36 1.0466 2 2 2 1.2083
 55 2 0.73 0.7321 1 1 1 2.6176
 56 2 1.29 0.6731 1 1 1 1.6887
 57 1 2.55 0.3801 2 1 2 1.0694
 58 2 2.03 0.6338 2 1 1 1.8596
 59 3 1.71 1.0567 1 2 1 1.4746
 60 1 1.59 0.2724 2 1 2 1.1763
 61 1 1.28 0.3991 2 1 2 1.0256
 62 4 2.61 1.4437 1 2 1 1.5527
 63 2 3.13 0.6437 2 1 2 1.2031
 64 2 1.76 0.6131 2 1 2 1.0752
 65 2 1.67 0.5153 2 1 2 0.9456
 66 4 2.09 1.4796 2 2 2 1.5391
 67 3 1.18 1.0339 1 2 1 2.1574
 68 4 2.27 1.5019 1 2 1 1.1284
 69 3 2.13 1.0685 1 2 2 1.2824
 70 4 2.26 1.2912 1 2 1 1.4636
 71 2 2.31 0.6931 1 1 2 1.2937
 72 3 1.56 0.9553 1 2 1 3.5703
 73 3 1.10 1.1089 2 2 2 1.2276
 74 4 1.84 1.4883 1 2 2 2.4989
 75 1 2.11 0.2623 1 1 1 1.2955
 76 3 2.16 1.0791 2 2 2 1.4363
 77 4 3.09 1.3473 2 2 2 1.0836
 78 3 2.33 1.1284 2 2 1 1.8969
 79 2 2.64 0.6588 1 1 2 1.2297
 80 3 0.72 1.0300 2 2 2 1.1806
 81 1 1.53 0.2023 2 1 2 1.0776
 82 1 2.19 0.2508 2 1 2 0.8112
 83 2 2.46 0.6278 2 1 2 0.8826
 84 4 0.96 1.3636 1 2 1 1.0721
 85 1 1.60 0.2051 2 1 2 0.8299
 86 1 2.00 0.3362 2 1 2 1.1334
 87 2 2.08 0.7147 2 1 2 0.8408
 88 1 2.56 0.3672 1 1 1 0.5761
 89 2 1.70 0.6737 1 1 1 0.8822
 90 3 1.61 0.9867 1 2 1 0.9265
 91 2 1.50 0.6326 1 1 2 1.3389
 92 1 1.11 0.3017 2 1 1 1.7423
 93 3 2.75 1.1466 2 2 2 1.2008
 94 4 1.79 1.4596 2 2 2 1.1771
 95 2 2.48 0.7723 1 1 1 2.1223
 96 3 2.19 1.0708 2 2 2 0.9093
 97 3 1.88 0.9241 1 2 1 2.2502
 98 2 1.65 0.7820 1 1 1 1.0729
 99 1 3.06 0.3526 1 1 1 0.9502
100 1 3.26 0.2446 1 1 1 0.8807
101 2 2.83 0.6349 1 1 1 1.4900
102 1 2.13 0.3784 2 1 2 1.0797
103 1 0.87 0.4142 2 1 2 1.1409
104 4 1.51 1.4660 2 2 2 2.0880
105 4 1.95 1.4197 2 2 2 1.1408
106 2 1.21 0.6200 2 1 2 1.0321
107 2 1.60 0.6308 2 1 2 1.0801
108 1 2.38 0.3946 1 1 1 0.8039
109 2 3.13 0.6785 2 1 2 0.8842
110 4 1.49 1.3739 2 2 2 1.4573
111 3 1.23 1.1184 1 2 2 1.4477
112 2 1.45 0.6138 1 1 1 1.6151
113 2 1.90 0.5988 2 1 2 0.7983
114 1 1.21 0.3540 2 1 2 1.1271
115 1 2.64 0.3488 2 1 2 1.0023
116 4 3.85 1.3632 2 2 1 2.8672
117 2 1.11 0.5499 1 1 1 1.1775
118 2 2.69 0.6426 1 1 2 1.2909
119 4 2.10 1.3932 1 2 1 0.9594
120 1 1.70 0.3889 1 1 2 1.2508
121 4 1.88 1.5007 1 2 1 0.8242
122 3 2.34 0.9760 1 2 1 1.0563
123 1 1.89 0.3469 1 1 1 1.8552
124 4 2.38 1.3801 1 2 1 1.2618
125 3 1.12 0.9388 1 2 1 1.1468
126 4 2.14 1.3126 1 2 1 1.1337
127 1 1.91 0.2917 1 1 1 1.1926
128 2 2.32 0.6200 1 1 1 0.9779
129 2 1.84 0.6850 1 1 2 1.2668
130 3 3.14 1.0475 2 2 2 1.1533
131 3 1.56 0.9946 1 2 1 1.8112
132 1 2.63 0.3301 1 1 1 0.8988
133 1 1.88 0.2514 2 1 2 0.8636
134 4 0.20 1.5134 2 2 2 1.4376
135 2 2.16 0.6176 2 1 2 0.9405
136 3 1.13 0.9757 1 2 1 1.3517
137 4 2.92 1.4418 1 2 1 0.7465
138 1 1.09 0.2352 2 1 2 1.6371
139 1 1.24 0.3545 1 1 1 1.2604
140 1 1.96 0.2401 2 1 2 1.0015
141 4 1.69 1.3901 2 2 2 2.2250
142 2 0.68 0.5971 1 1 1 1.1681
143 4 1.55 1.5706 2 2 2 0.9388
144 1 1.29 0.3541 2 1 2 1.5893
145 2 1.65 0.7278 2 1 2 1.0627
146 3 1.78 1.1250 2 2 2 1.0857
147 1 2.91 0.3345 1 1 1 1.3224
148 4 1.14 1.2842 1 2 1 1.4308
149 1 2.03 0.3642 2 1 2 1.4620
150 1 0.47 0.2982 1 1 1 1.3388
151 2 2.71 0.6869 1 1 1 1.7559
152 2 2.87 0.6980 2 1 2 0.8781
153 4 2.49 1.4666 2 2 2 1.0515
154 2 0.45 0.6283 2 1 2 0.8409
155 4 1.88 1.3020 1 2 1 1.3515
156 2 1.63 0.5063 1 1 1 1.9150
157 3 3.08 1.0859 1 2 1 0.8772
158 4 2.26 1.3531 1 2 2 1.9549
159 2 2.30 0.6727 2 1 2 0.9260
160 1 2.45 0.3571 2 1 2 1.5610
161 1 1.21 0.3112 2 1 2 0.8181
162 2 1.56 0.6255 1 1 1 1.0985
163 1 2.48 0.1957 1 1 1 0.9347
164 3 2.16 0.9763 2 2 2 1.4667
165 1 1.99 0.2656 1 1 2 0.9521
166 2 1.83 0.7164 2 1 2 0.9150
167 2 1.51 0.6381 2 1 2 0.7755
168 4 2.16 1.4437 2 2 2 0.8573
169 2 0.70 0.7991 1 1 2 1.6311
170 3 0.60 0.9946 2 2 2 1.0780
171 2 2.25 0.7675 1 1 1 1.0925
172 3 2.19 1.0319 2 2 2 0.9770
173 3 1.89 1.0169 1 2 1 0.9152
174 3 1.82 1.0618 2 2 2 0.9589
175 4 1.15 1.4260 2 2 2 1.0248
176 1 1.84 0.2751 1 1 1 0.8892
177 3 2.15 1.0332 1 2 1 0.9749
178 2 1.70 0.6957 2 1 2 0.7997
179 1 1.83 0.2465 1 1 1 0.8161
180 4 2.06 1.3779 1 2 1 0.7841
181 4 2.53 1.4167 1 2 1 0.7691
182 4 1.47 1.4461 1 2 1 0.9716
183 2 2.40 0.8106 1 1 2 1.1977
184 2 1.50 0.6657 1 1 1 0.9019
185 1 1.57 0.3119 1 1 1 0.9783
186 4 1.56 1.4828 1 2 1 1.3635
187 4 2.34 1.3909 2 2 2 1.0456
188 2 0.20 0.7537 2 1 2 0.9964
189 1 1.66 0.3101 2 1 2 1.0035
190 3 1.94 1.0645 2 2 2 1.1407
191 4 3.39 1.4912 2 2 2 1.0001
192 1 2.25 0.2398 1 1 1 0.8552
193 4 2.82 1.3875 1 2 1 0.8700
194 3 2.81 1.0546 2 2 2 0.9322
195 1 1.77 0.2283 1 1 2 0.9837
196 3 1.38 1.0222 1 2 1 1.8409
197 1 2.72 0.3872 2 1 1 1.0473
198 4 1.37 1.3572 2 2 1 1.2452
199 1 1.64 0.1826 2 1 2 1.1714
200 2 2.15 0.6422 1 1 1 1.1895
201 2 2.43 0.6434 2 1 2 2.2615
202 1 0.91 0.3186 1 1 1 0.7958
203 2 1.14 0.7220 2 1 2 0.9535
204 4 2.01 1.4059 1 2 1 0.7883
205 1 1.80 0.3204 1 1 1 1.3017
206 2 2.88 0.8158 1 1 1 1.0905
207 1 0.70 0.3711 2 1 2 1.1353
208 4 1.98 1.5266 1 2 1 0.7705
209 3 1.98 1.0297 2 2 2 0.7806
210 1 2.38 0.1613 1 1 1 0.9727
211 2 0.85 0.7391 1 1 1 1.6547
212 1 1.51 0.4427 1 1 2 1.4454
213 1 1.66 0.3666 1 1 1 0.8270
214 4 1.20 1.3894 2 2 2 1.3623
215 2 0.97 0.6969 2 1 2 0.8532
216 4 2.27 1.4064 2 2 2 1.1555
217 2 0.73 0.8078 1 1 1 1.1663
218 2 1.95 0.7670 1 1 1 0.9599
219 4 0.90 1.4658 1 2 1 0.9219
220 1 2.21 0.3055 2 1 2 1.2376
221 4 1.67 1.3953 2 2 1 0.9890
222 4 3.26 1.4724 1 2 1 0.7976
223 2 2.29 0.7752 2 1 2 0.9272
224 3 2.04 1.1241 1 2 1 1.5783
225 2 2.67 0.6730 1 1 1 1.2188
226 2 1.97 0.6427 1 1 1 0.9861
227 1 1.61 0.1956 2 1 2 0.7958
228 3 1.75 0.9555 1 2 2 1.6273
229 1 2.37 0.3204 1 1 1 1.1548
230 3 1.14 1.0006 2 2 2 1.7890
231 3 1.65 1.0098 1 2 1 1.1976
232 3 1.50 0.9528 1 2 1 0.9579
233 1 1.96 0.2515 1 1 1 0.8570
234 2 2.41 0.6167 1 1 1 1.4232
235 2 1.15 0.7061 2 1 2 0.9032
236 1 0.79 0.3786 2 1 2 1.2199
237 3 1.87 0.9686 1 2 1 1.6037
238 4 1.73 1.4543 1 2 1 0.7407
239 4 2.46 1.4183 2 2 2 0.9198
240 3 2.29 1.0043 2 2 2 0.9318
241 3 3.63 0.9482 1 2 1 1.1353
242 1 3.03 0.3473 1 1 1 1.0336
243 1 1.52 0.2988 2 1 2 0.9369
244 4 0.76 1.3332 1 2 1 1.6841
245 3 2.77 1.0662 1 2 1 1.0492
246 3 0.71 1.0878 1 2 1 0.9272
247 4 2.28 1.3931 2 2 2 1.3151
248 4 1.51 1.4522 1 2 1 1.0790
249 4 1.01 1.5361 2 2 2 1.3962
250 2 2.31 0.7886 2 1 2 0.9485
251 4 1.69 1.4037 2 2 2 1.9819
252 2 2.76 0.5945 2 1 2 0.9740
253 3 2.38 0.8761 1 2 1 1.4160
254 3 3.03 1.1195 1 2 1 1.6315
255 3 1.72 1.1195 1 2 1 0.9593
256 1 1.90 0.3038 1 1 1 0.7930
257 1 2.71 0.2802 2 1 2 1.0263
258 1 0.85 0.3814 1 1 1 0.8327
259 3 2.41 1.0063 2 2 2 1.4723
260 1 2.51 0.2257 1 1 1 0.9505
261 4 1.89 1.4029 1 2 1 2.2245
262 2 1.00 0.7013 1 1 1 0.9683
263 4 2.50 1.3709 2 2 2 1.2339
264 1 0.96 0.3685 1 1 1 0.9132
265 2 2.75 0.6966 1 1 1 0.8683
266 3 1.34 1.1219 1 2 2 1.6737
267 3 2.31 0.9612 1 2 1 1.0402
268 1 2.84 0.2537 1 1 1 1.0560
269 1 2.65 0.2477 1 1 1 0.8543
270 4 1.09 1.5133 2 2 2 0.8988
271 4 1.16 1.3504 2 2 1 0.9120
272 2 1.74 0.7121 1 1 1 1.3640
273 4 2.02 1.4890 1 2 1 1.3663
274 2 0.85 0.7469 1 1 1 0.9913
275 4 2.32 1.4923 1 2 1 0.9124
276 2 1.32 0.6466 2 1 2 0.9320
277 2 1.82 0.7845 2 1 2 1.0946
278 4 1.27 1.2794 2 2 1 1.4196
279 1 2.87 0.4337 2 1 1 2.0443
280 3 2.57 1.1428 2 2 2 1.3851
281 2 2.98 0.6052 1 1 1 0.7696
282 2 1.69 0.6952 1 1 1 0.8997
283 3 1.51 1.0135 2 2 2 1.1918
284 3 1.88 1.0319 2 2 2 1.2975
285 4 1.49 1.3250 1 2 1 0.7814
286 3 2.16 1.1799 2 2 2 1.0775
287 2 0.75 0.6653 2 1 2 1.0096
288 4 1.85 1.3875 1 2 1 0.8509
289 3 1.41 1.0376 1 2 1 1.1215
290 2 1.87 0.7000 1 1 1 1.2291
291 1 2.96 0.3155 1 1 1 0.7091
292 4 1.89 1.2922 2 2 2 1.8737
293 3 2.99 0.9615 1 2 1 1.3668
294 3 2.62 1.0502 2 2 2 1.0328
295 2 2.25 0.6668 2 1 2 0.9843
296 1 1.25 0.2947 1 1 1 0.6889
297 2 3.09 0.7464 2 1 2 0.9904
298 1 1.68 0.3576 1 1 1 0.7038
299 4 1.84 1.3275 2 2 2 1.6691
300 4 2.65 1.3502 2 2 2 1.5865
301 2 2.25 0.7893 2 1 2 1.0442
302 2 2.55 0.6575 2 1 2 0.9790
303 3 3.02 1.0854 2 2 2 0.9251
304 3 2.56 1.0727 1 2 1 1.2966
305 2 3.08 0.7375 2 1 2 0.7574
306 2 1.73 0.6055 2 1 2 1.0398
307 2 1.89 0.6094 2 1 2 1.2141
308 2 0.97 0.7164 1 1 1 0.9254
309 3 2.69 0.9625 2 2 2 0.8572
310 2 2.04 0.6159 2 1 2 0.9516
311 4 1.94 1.3933 1 2 1 0.8500
312 1 2.54 0.3829 1 1 1 0.8969
313 3 2.58 0.9485 1 2 1 0.8605
314 3 2.34 1.0168 2 2 2 0.8271
315 1 1.89 0.2987 2 1 2 1.4661
316 3 2.88 1.0116 1 2 1 0.8964
317 4 2.33 1.4356 2 2 2 0.8691
318 2 1.66 0.6738 2 1 2 0.8975
319 3 2.60 1.1900 1 2 1 1.1095
320 2 3.03 0.5818 1 1 1 1.4503
321 1 2.49 0.2936 1 1 1 1.0334
322 3 1.11 0.9910 1 2 1 1.0805
323 2 2.18 0.7763 1 1 1 0.9015
324 1 1.80 0.3080 1 1 1 0.9063
325 4 1.36 1.4291 1 2 1 0.7827
326 4 2.10 1.3896 1 2 2 0.9765
327 3 1.69 1.1018 1 2 1 0.9137
328 4 2.54 1.3869 2 2 2 0.9099
329 3 1.97 1.0016 1 2 1 0.8345
330 3 1.76 0.9841 1 2 1 0.8255
331 3 2.41 0.9376 1 2 1 0.8018
332 4 2.14 1.3157 1 2 1 1.0574
333 3 1.51 0.9350 1 2 1 0.9842
334 4 2.62 1.3164 2 2 2 0.8008
335 4 1.99 1.2965 2 2 2 1.0574
336 3 3.22 1.1227 2 2 2 1.0410
337 1 1.80 0.3177 1 1 1 0.8155
338 1 1.98 0.3373 1 1 1 0.6317
339 2 2.49 0.7136 2 1 2 0.9914
340 4 2.64 1.5394 2 2 2 0.9044
341 2 1.28 0.6088 1 1 1 0.9562
342 1 1.00 0.1900 2 1 2 0.8709
343 4 1.27 1.3051 1 2 2 1.4600
344 4 0.72 1.3434 2 2 2 0.9775
345 1 3.07 0.1514 2 1 2 1.0993
346 2 1.86 0.8093 1 1 1 0.7842
347 2 2.26 0.7508 2 1 2 0.8570
348 4 1.26 1.3442 1 2 1 1.0317
349 1 2.39 0.3219 2 1 2 1.3674
350 3 2.26 1.1253 1 2 1 1.4649
351 4 2.29 1.2636 1 2 1 1.0310
352 3 1.71 1.0969 1 2 1 0.9342
353 4 0.80 1.4215 2 2 2 0.9209
354 4 2.24 1.4088 1 2 1 0.9091
355 2 1.98 0.6690 2 1 2 1.0248
356 2 1.62 0.7936 1 1 1 0.8481
357 3 2.49 0.9545 1 2 1 0.9043
358 4 1.11 1.3364 1 2 1 0.8676
359 4 1.09 1.3378 2 2 2 0.9205
360 3 1.01 1.1203 2 2 2 1.6923
361 1 1.66 0.3249 1 1 1 0.9695
362 1 1.67 0.1766 2 1 2 0.7563
363 4 2.99 1.2895 1 2 1 0.8375
364 1 1.62 0.3228 2 1 2 1.0683
365 1 2.95 0.2980 1 1 1 0.8823
366 1 3.12 0.2976 2 1 2 1.4301
367 2 2.05 0.7549 1 1 1 1.0929
368 1 1.94 0.2655 2 1 2 0.7777
369 4 2.24 1.3698 1 2 1 0.7787
370 1 2.15 0.2376 2 1 2 0.9236
371 4 2.16 1.5294 2 2 2 0.7435
372 3 1.12 0.9776 1 2 1 1.5618
373 2 1.48 0.6872 2 1 2 0.9078
374 1 1.45 0.2769 2 1 2 0.8638
375 1 2.31 0.2926 1 1 1 0.8063
376 1 2.05 0.4041 2 1 2 1.5747
377 4 1.92 1.3410 2 2 2 1.5668
378 3 0.99 1.0989 2 2 2 1.2568
379 3 1.99 0.9419 2 2 2 1.0482
380 4 1.99 1.4022 1 2 1 0.9904
381 2 1.10 0.7184 2 1 2 0.8875
382 2 0.20 0.7060 1 1 1 1.3250
383 2 0.83 0.7657 1 1 1 1.0476
384 1 1.61 0.3607 2 1 2 1.1019
385 1 1.69 0.3962 2 1 2 0.8499
386 4 2.79 1.5124 1 2 1 0.8811
387 2 1.97 0.6233 1 1 1 1.2383
388 1 1.97 0.2911 1 1 1 0.8457
389 4 1.33 1.3978 1 2 1 1.6756
390 1 2.40 0.3790 1 1 1 1.2173
391 2 2.46 0.7811 1 1 1 1.1853
392 3 1.42 1.0960 2 2 1 1.1702
393 1 2.35 0.2813 2 1 2 1.2039
394 3 2.45 1.0943 1 2 2 1.7961
395 1 2.70 0.3509 1 1 1 0.7968
396 4 2.78 1.4177 2 2 2 0.8863
397 3 0.58 1.0240 2 2 2 1.0589
398 3 2.21 0.9947 2 2 2 1.3936
399 4 2.71 1.3013 2 2 2 2.0979
400 3 0.85 0.9204 2 2 2 1.2556
401 1 1.67 0.4219 1 1 1 0.9056
402 4 2.25 1.3526 1 2 1 0.6944
403 4 2.02 1.4231 2 2 2 0.8185
404 2 2.32 0.8994 2 1 2 0.7939
405 1 1.43 0.2305 1 1 1 0.7777
406 3 2.44 1.0064 1 2 1 0.9708
407 3 1.96 1.0011 1 2 1 1.1092
408 4 1.79 1.3128 2 2 2 1.1367
409 1 2.35 0.2671 2 1 2 1.3250
410 2 2.63 0.8389 2 1 2 0.9361
411 3 1.88 0.8945 2 2 2 1.0421
412 4 1.31 1.5355 2 2 2 1.0012
413 4 1.78 1.3029 1 2 1 0.9220
414 3 1.57 1.0066 2 2 2 0.8779
415 3 2.24 1.0724 1 2 2 2.0097
416 2 1.58 0.5272 2 1 2 1.8503
417 3 2.39 0.9496 1 2 1 1.6646
418 4 1.85 1.3578 2 2 2 0.8386
419 2 2.85 0.6521 1 1 1 0.8617
420 1 2.12 0.3369 1 1 1 0.7793
421 3 1.62 1.0300 2 2 2 1.1480
422 2 2.40 0.6767 2 1 2 1.0228
423 4 2.27 1.3964 1 2 1 0.9828
424 1 0.82 0.3098 2 1 2 1.0077
425 4 0.29 1.3629 2 2 2 1.1195
426 3 1.90 1.1569 1 2 1 1.0678
427 3 1.30 1.1009 2 2 2 1.0243
428 3 1.00 1.0234 2 2 2 1.0714
429 4 1.47 1.4812 1 2 1 1.0614
430 4 1.42 1.5420 1 2 1 0.8351
431 1 1.14 0.3149 2 1 2 1.2748
432 3 2.11 1.1184 1 2 1 1.1445
433 1 1.77 0.3536 1 1 1 1.4653
434 1 0.52 0.3146 2 1 2 0.9212
435 2 2.12 0.6749 2 1 2 0.8516
436 3 2.68 1.1065 2 2 2 1.2110
437 2 1.96 0.6827 1 1 1 1.2747
438 4 1.54 1.4399 2 2 2 1.4795
439 4 2.67 1.4748 2 2 2 0.9894
440 3 1.42 1.0909 1 2 1 0.9752
441 3 3.14 1.0161 2 2 2 1.1273
442 2 2.33 0.7096 2 1 2 0.8981
443 4 1.80 1.3858 1 2 1 1.0389
444 1 1.71 0.2132 2 1 2 1.1420
445 3 1.55 0.9866 2 2 2 1.5048
446 2 1.50 0.8563 1 1 1 1.2206
447 2 2.53 0.6370 1 1 1 1.1803
448 2 2.36 0.6867 2 1 2 0.8930
449 2 0.94 0.7116 1 1 1 0.9861
450 3 1.93 1.0377 2 2 2 0.9071
451 1 1.43 0.2934 1 1 1 1.4860
452 1 2.02 0.3300 1 1 1 0.7230
453 4 1.40 1.4148 2 2 2 0.8306
454 2 0.97 0.6632 2 1 2 0.8941
455 4 1.90 1.3338 2 2 2 1.1214
456 2 2.73 0.6099 1 1 1 0.9579
457 2 3.19 0.6619 1 1 1 0.8251
458 2 2.35 0.6805 1 1 1 0.8726
459 2 3.37 0.7059 1 1 1 0.7738
460 1 2.10 0.2831 1 1 1 0.8631
461 4 2.22 1.4124 1 2 1 0.8525
462 3 1.58 0.9820 2 2 2 0.8908
463 3 1.40 1.0474 2 2 2 1.5675
464 3 2.62 0.9856 2 2 2 0.9694
465 2 1.90 0.6527 2 1 2 0.9869
466 3 0.85 1.0236 2 2 2 0.9469
467 2 1.25 0.7049 2 1 2 1.5334
468 3 3.25 0.9719 2 2 2 0.9359
469 4 2.31 1.2955 1 2 1 2.8258
470 1 1.90 0.2041 1 1 1 1.0576
471 4 2.60 1.3274 1 2 1 0.9196
472 1 2.86 0.2775 2 1 2 1.6441
473 3 1.75 1.1055 2 2 2 1.6664
474 1 2.65 0.3121 2 1 2 1.0401
475 1 2.79 0.3211 1 1 1 0.8074
476 3 2.07 1.0440 1 2 1 1.0003
477 1 0.55 0.3363 1 1 1 0.9127
478 4 0.57 1.4767 2 2 2 1.0768
479 3 1.31 1.1449 2 2 2 1.1691
480 1 2.93 0.3210 2 1 2 2.6661
481 2 1.43 0.7396 2 1 2 0.9202
482 4 3.00 1.4175 2 2 2 1.4047
483 4 1.81 1.5355 1 2 1 0.9326
484 4 1.74 1.4487 1 2 1 0.9826
485 4 0.49 1.3514 2 2 2 1.1290
486 3 1.72 1.0099 2 2 2 0.9148
487 4 2.37 1.3651 1 2 1 0.8477
488 4 1.83 1.4592 1 2 1 0.7097
489 3 1.92 0.9950 2 2 2 0.8743
490 1 3.24 0.2412 1 1 1 1.0952
491 4 2.36 1.2798 2 2 2 1.5076
492 3 2.12 0.9780 1 2 1 1.2964
493 2 2.23 0.7347 1 1 1 1.2441
494 3 2.58 1.0947 2 2 2 1.2674
495 2 2.12 0.7384 2 1 2 1.0650
496 4 1.77 1.4497 2 2 2 0.9983
497 2 2.20 0.6801 2 1 2 1.2377
498 3 1.36 1.0445 1 2 1 1.4218
499 1 2.05 0.3400 2 1 2 1.0450
500 4 2.73 1.2989 2 2 2 1.4591
501 3 1.10 0.9355 1 3 1 1.3978
502 2 0.24 0.7894 2 3 1 1.4721
503 2 1.78 0.7397 2 3 1 1.5807
504 2 1.83 0.6448 1 3 1 1.2277
505 2 2.46 0.7122 1 3 1 0.8739
506 2 0.28 0.7445 2 3 2 2.0311
507 3 1.39 0.9501 2 3 2 1.0442
508 3 1.27 1.0216 2 3 2 1.3537
509 2 1.75 0.6628 1 3 1 1.8346
510 3 1.77 1.0688 2 3 2 1.3450
511 3 1.48 1.0870 1 3 1 1.0429
512 3 2.25 1.0744 1 3 1 1.3992
513 2 0.75 0.6426 1 3 1 1.5833
514 3 2.47 0.9346 2 3 2 1.1421
515 3 1.41 1.1003 1 3 1 1.2162
516 2 3.29 0.7804 1 3 1 3.8776
517 2 1.95 0.6287 1 3 1 1.0984
518 3 1.65 0.9156 2 3 2 1.0290
519 2 2.06 0.6905 2 3 2 1.5319
520 3 1.22 1.0267 2 3 2 0.9343
521 3 1.36 0.9232 1 3 1 1.3523
522 3 1.70 0.9169 1 3 1 1.1200
523 2 1.95 0.8272 2 3 1 0.8432
524 3 2.16 1.0372 2 3 2 1.0011
525 3 3.78 1.1189 2 3 2 0.9196
526 3 1.85 1.0000 2 3 2 1.1141
527 3 2.58 0.9897 2 3 2 1.3015
528 2 1.20 0.6720 1 3 1 0.7201
529 3 1.97 1.0445 2 3 2 0.6990
530 2 1.53 0.5421 1 3 1 0.7422
531 2 2.76 0.6158 2 3 1 2.1428
532 3 1.97 1.1531 2 3 2 1.5699
533 2 2.07 0.6514 1 3 1 1.3700
534 2 2.09 0.5484 1 3 1 1.6822
535 3 1.54 0.8637 1 3 1 1.5574
536 2 0.91 0.6073 1 3 1 1.3431
537 3 3.63 0.9531 1 3 1 1.0878
538 2 1.85 0.7361 2 3 1 1.4923
539 3 1.60 1.1404 2 3 2 0.9588
540 2 1.57 0.6980 2 3 2 1.2637
541 3 1.32 0.9211 1 3 1 1.1006
542 2 2.38 0.6466 2 3 2 0.9845
543 2 2.65 0.6205 2 3 2 1.3751
544 3 3.46 0.9941 2 3 2 1.5750
545 2 1.85 0.5334 1 3 1 0.8955
546 3 2.20 1.0301 1 3 1 1.3549
547 2 2.81 0.6586 2 3 2 0.8752
548 2 1.47 0.6518 1 3 1 1.3203
549 2 1.11 0.7385 2 3 2 1.3777
550 3 1.28 1.0929 2 3 2 1.9304
551 3 1.17 1.0777 1 3 1 1.3559
552 3 1.33 0.9942 2 3 2 0.8687
553 2 2.62 0.6511 2 3 2 1.3040
554 3 1.27 0.9856 1 3 1 0.8511
555 2 2.08 0.8721 2 3 1 0.8406
556 3 2.77 0.9600 1 3 1 0.8219
557 2 1.54 0.5976 1 3 1 0.7978
558 3 1.60 1.0443 1 3 1 1.3561
559 2 1.93 0.6742 1 3 1 0.7807
560 2 1.38 0.6372 1 3 1 0.9810
561 2 1.71 0.7542 2 3 2 0.9084
562 3 3.16 1.0076 2 3 2 1.0081
563 3 1.75 1.1413 1 3 1 0.9510
564 2 1.89 0.7053 1 3 1 2.2788
565 2 1.98 0.6402 2 3 2 0.8508
566 3 2.86 0.8874 2 3 2 1.0325
567 2 1.94 0.6684 2 3 2 1.5337
568 2 2.59 0.7434 1 3 2 1.1196
569 3 1.91 1.0578 1 3 1 1.0664
570 2 2.42 0.6883 2 3 2 1.8064
571 3 2.29 0.9998 2 3 2 1.0061
572 2 2.12 0.6343 2 3 2 1.3651
573 3 2.28 1.0855 1 3 1 0.8138
574 3 0.89 0.9779 1 3 1 1.7084
575 2 2.72 0.6993 2 3 2 1.6392
576 2 1.60 0.6932 2 3 2 1.2611
577 3 2.09 1.0885 2 3 2 1.2249
578 2 1.94 0.6111 2 3 2 1.1278
579 2 1.63 0.6075 1 3 1 1.0025
580 2 1.34 0.5800 2 3 2 1.1129
581 3 2.66 0.9728 2 3 2 2.0999
582 3 1.79 1.0360 1 3 1 1.7516
583 3 2.52 1.0535 2 3 2 0.8657
584 3 2.21 1.0277 1 3 1 1.5820
585 3 0.58 1.1624 1 3 1 1.9258
586 2 2.68 0.6820 2 3 2 1.5998
587 3 0.55 1.1317 1 3 1 2.0472
588 2 2.31 0.6637 2 3 2 0.7807
589 2 1.73 0.5583 1 3 1 1.0210
590 3 1.95 1.0594 2 3 2 1.2828
591 2 2.21 0.6988 1 3 1 1.9981
592 3 1.85 0.9715 1 3 1 1.9904
593 2 1.83 0.5907 1 3 1 1.5822
594 2 2.79 0.6461 1 3 1 4.5410
595 3 0.67 0.9620 1 3 1 1.1433
596 3 2.15 1.0756 2 3 2 0.9842
597 2 2.41 0.6376 1 3 1 0.9683
598 3 1.47 1.0667 1 3 1 0.9436
599 3 1.14 1.0370 2 3 2 0.9460
600 2 1.95 0.7221 1 3 1 1.0981
