# Supplementary material for: The effect of training methodology on knowledge representation in categorization
Source: PLoS One. 2017 Aug 28;12(8):e0183904. doi: 10.1371/journal.pone.0183904 (PMC5573135; doi:10.1371/journal.pone.0183904)
Supplement: S1 File — This file contains the raw data from the experiments reported in this manuscript. (ZIP) [file pone.0183904.s001.zip › raw_data/Exp1/YES-NO/rb_xfer_concept_feedback_2_cond_1_sub_57.dat]

  1 2 1.75 0.6628 2 1 1 0.6837
  2 2 2.09 0.5484 2 1 1 1.4641
  3 1 1.28 0.3991 2 1 1 1.4526
  4 1 1.61 0.1956 1 1 2 0.9784
  5 1 0.47 0.2982 2 1 1 1.5869
  6 3 2.11 1.1184 2 2 2 0.9635
  7 3 1.98 1.0297 2 2 1 2.6764
  8 1 1.96 0.2401 1 1 1 0.8177
  9 1 2.38 0.2745 1 1 2 0.9188
 10 1 1.91 0.2917 2 1 2 1.0104
 11 3 1.91 1.0578 1 2 2 0.9613
 12 3 2.58 0.9485 1 2 2 1.1782
 13 1 1.11 0.3017 2 1 1 1.2037
 14 1 1.90 0.3038 1 1 1 0.9324
 15 4 1.40 1.4148 1 2 1 1.2474
 16 3 2.33 1.1284 2 2 2 0.9092
 17 3 1.97 1.0016 2 2 2 0.8097
 18 1 1.77 0.2283 1 1 1 0.8563
 19 2 1.52 0.6765 1 1 1 1.5036
 20 4 2.29 1.2636 1 2 2 0.7476
 21 2 2.87 0.6980 1 1 2 0.9888
 22 1 2.02 0.3300 1 1 1 1.4944
 23 2 1.14 0.7220 1 1 2 1.8020
 24 3 1.62 1.0300 2 2 1 1.2825
 25 1 3.06 0.3526 1 1 2 1.2476
 26 1 1.57 0.3119 1 1 1 0.9098
 27 4 2.92 1.4418 2 2 1 0.4742
 28 3 1.76 0.9841 1 2 1 0.8155
 29 3 1.42 1.0960 2 2 1 1.2797
 30 3 2.19 1.0319 2 2 1 1.3322
 31 4 0.90 1.4658 1 2 1 1.3752
 32 2 2.48 0.7723 1 1 2 0.9361
 33 1 2.05 0.3400 1 1 1 0.6595
 34 2 3.29 0.7804 2 1 1 3.2815
 35 4 1.79 1.4596 2 2 1 1.5909
 36 1 1.83 0.2465 2 1 1 1.2396
 37 3 2.16 1.1799 1 2 2 0.7260
 38 3 2.77 0.9600 2 2 1 0.9854
 39 1 1.66 0.3249 1 1 1 1.0908
 40 2 0.85 0.7469 2 1 2 0.9998
 41 2 1.29 0.6731 1 1 1 0.8005
 42 3 3.08 1.0859 1 2 1 0.8884
 43 2 1.51 0.6381 2 1 1 1.3642
 44 3 1.65 1.0098 1 2 1 1.0227
 45 2 2.85 0.6521 2 1 2 0.8699
 46 4 1.85 1.3875 1 2 2 1.5001
 47 4 2.26 1.3531 1 2 1 0.9923
 48 1 2.54 0.3829 2 1 2 0.9772
 49 2 2.41 0.6376 1 1 2 0.8414
 50 4 2.65 1.3502 1 2 1 1.1289
 51 1 1.68 0.3576 1 1 1 0.7844
 52 1 2.51 0.2257 2 1 1 0.7687
 53 2 2.40 0.8106 2 1 2 0.5419
 54 1 2.56 0.3672 1 1 1 1.0002
 55 1 2.10 0.1963 2 1 2 0.8161
 56 4 1.14 1.2842 2 2 2 1.4150
 57 1 2.40 0.3790 2 1 1 0.9096
 58 3 2.34 1.0168 2 2 2 1.1857
 59 4 1.54 1.4399 2 2 1 1.0674
 60 3 1.27 0.9856 1 2 2 1.1139
 61 2 3.13 0.6785 1 1 2 1.1647
 62 4 2.02 1.4231 1 2 1 0.3912
 63 3 1.75 1.0629 2 2 2 0.3601
 64 4 2.02 1.4890 1 2 1 0.4240
 65 2 2.46 0.7811 2 1 2 0.6564
 66 3 1.60 1.1404 1 2 1 0.4229
 67 4 1.95 1.4170 2 2 2 0.2956
 68 3 3.14 1.0475 2 2 1 0.2516
 69 2 1.43 0.7396 1 1 1 0.5060
 70 4 1.20 1.3894 2 2 1 0.2702
 71 3 3.22 1.1227 2 2 2 0.2366
 72 1 1.68 0.1837 1 1 2 0.2837
 73 4 2.67 1.4748 1 2 1 0.2647
 74 3 3.16 1.0076 1 2 2 0.3825
 75 2 1.95 0.7221 2 1 2 0.3268
 76 4 2.10 1.3896 1 2 1 0.5779
 77 1 2.96 0.3155 1 1 2 0.4194
 78 4 0.20 1.5134 1 2 1 0.4431
 79 4 2.62 1.3164 1 2 1 0.5690
 80 3 1.68 1.0860 1 2 2 0.2338
 81 2 2.98 0.6052 1 1 2 0.4095
 82 3 2.69 0.9625 2 2 1 0.2737
 83 4 1.26 1.3442 2 2 1 0.4145
 84 1 2.12 0.3369 1 1 2 0.2064
 85 2 1.61 0.6429 1 1 1 0.6557
 86 2 2.18 0.7763 1 1 2 0.5102
 87 4 2.26 1.2912 2 2 2 0.6497
 88 1 3.03 0.3473 1 1 1 0.2550
 89 1 0.91 0.3186 2 1 2 0.2617
 90 4 1.47 1.4812 1 2 1 0.3624
 91 1 2.38 0.3946 2 1 2 0.4839
 92 1 1.24 0.3545 1 1 1 0.5524
 93 3 1.36 1.0466 2 2 1 0.2353
 94 1 2.64 0.3488 2 1 2 0.5778
 95 1 2.37 0.3204 2 1 1 0.2510
 96 3 2.15 1.0332 1 2 2 0.4490
 97 4 1.90 1.3338 2 2 1 0.5351
 98 1 3.24 0.2412 1 1 2 0.7943
 99 1 0.52 0.3146 1 1 1 1.0192
100 2 2.75 0.6966 1 1 2 0.7703
101 4 2.71 1.3013 1 2 2 0.7784
102 4 2.64 1.5394 1 2 1 3.5071
103 1 1.00 0.1900 1 1 2 1.7039
104 2 2.08 0.7147 1 1 1 0.5971
105 2 2.55 0.6575 2 1 1 0.5093
106 1 1.90 0.2041 2 1 2 0.4024
107 2 2.05 0.7549 1 1 2 0.6097
108 1 3.26 0.2446 2 1 1 1.8191
109 2 2.25 0.6668 1 1 2 1.4260
110 3 1.16 0.9406 2 2 1 1.2896
111 2 1.93 0.6742 1 1 2 0.7197
112 1 1.25 0.2947 2 1 2 0.3866
113 3 2.21 1.0277 2 2 1 0.3001
114 4 0.89 1.4668 2 2 1 1.6563
115 4 1.37 1.3572 1 2 1 1.0937
116 4 1.69 1.3901 1 2 1 1.5225
117 3 1.12 0.9388 2 2 1 0.7822
118 2 1.87 0.7000 2 1 1 1.1511
119 4 1.92 1.3410 1 2 2 0.6973
120 3 1.31 1.1449 1 2 1 0.4776
121 2 3.19 0.6619 2 1 1 0.2986
122 3 1.87 0.9686 1 2 2 1.3260
123 1 1.89 0.3469 1 1 1 1.0496
124 4 1.15 1.4260 2 2 2 1.1272
125 4 0.96 1.3636 2 2 1 1.8100
126 1 1.89 0.3212 1 1 1 1.2580
127 1 2.13 0.3784 2 1 2 0.4170
128 2 1.97 0.6233 1 1 1 0.8082
129 4 2.54 1.3869 2 2 2 0.8950
130 4 1.95 1.4197 2 2 2 1.0598
131 2 1.57 0.6980 1 1 1 0.7614
132 4 2.73 1.2989 1 2 2 0.8260
133 1 1.09 0.2352 2 1 1 1.0090
134 4 1.98 1.5266 1 2 1 1.4725
135 3 1.58 0.9820 2 2 2 1.1984
136 2 2.31 0.6637 2 1 1 0.8297
137 2 2.59 0.7434 1 1 1 0.9571
138 1 1.80 0.3204 2 1 2 1.1832
139 3 0.85 1.0236 1 2 2 1.4647
140 1 1.21 0.3540 2 1 1 0.9984
141 2 2.06 0.6905 1 1 2 1.3969
142 3 1.12 0.9776 1 2 1 0.5177
143 2 0.94 0.7116 1 1 2 0.8329
144 2 2.36 0.6867 1 1 1 1.9040
145 2 2.31 0.6931 2 1 2 1.0529
146 1 1.69 0.3962 2 1 1 1.5231
147 4 1.27 1.3051 1 2 1 2.2776
148 1 2.00 0.3362 1 1 1 1.2903
149 3 1.72 1.0099 1 2 2 1.4784
150 1 1.96 0.2515 1 1 1 1.0589
151 4 0.29 1.3629 1 2 1 2.1371
152 1 1.61 0.3607 2 1 1 1.0120
153 3 1.54 0.8637 2 2 2 1.1560
154 4 1.47 1.4461 1 2 1 1.0697
155 3 1.90 1.1569 1 2 2 1.4674
156 2 1.25 0.7049 2 1 1 0.7049
157 3 2.04 1.1241 1 2 2 1.0357
158 4 2.10 1.3932 1 2 1 1.2031
159 4 2.99 1.2895 1 2 1 0.8430
160 1 2.84 0.2537 1 1 1 1.5230
161 4 2.24 1.3698 1 2 1 1.0944
162 2 2.32 0.6200 2 1 2 0.9952
163 1 1.80 0.3080 1 1 2 0.7784
164 4 2.40 1.5076 1 2 1 1.2820
165 2 2.25 0.7893 1 1 1 1.5749
166 2 0.24 0.7894 2 1 1 1.2249
167 3 1.89 1.0169 1 2 1 1.6003
168 4 2.33 1.4356 2 2 1 0.8894
169 4 2.06 1.3779 1 2 2 1.6948
170 4 3.85 1.3632 2 2 2 1.5553
171 1 2.35 0.2671 1 1 1 1.4762
172 2 2.29 0.7752 1 1 1 0.8031
173 2 2.31 0.7886 1 1 1 0.7386
174 4 2.50 1.3709 2 2 1 0.6866
175 3 0.58 1.0240 2 2 2 1.4355
176 3 1.93 1.0377 1 2 1 1.1545
177 2 1.90 0.6453 1 1 1 0.9173
178 1 2.15 0.2376 1 1 1 1.1778
179 2 2.76 0.6158 2 1 2 0.8350
180 3 1.18 1.0339 2 2 2 1.3295
181 2 2.43 0.6434 2 1 2 0.9572
182 3 1.97 1.0445 1 2 1 0.8087
183 4 1.11 1.3364 2 2 2 1.1278
184 4 2.75 1.4245 2 2 2 1.2757
185 3 1.14 1.0370 2 2 2 2.2499
186 1 2.14 0.3556 2 1 1 0.8321
187 3 1.95 1.0594 1 2 1 0.9109
188 4 3.26 1.4724 1 2 1 0.9305
189 4 1.49 1.3739 1 2 1 1.0772
190 3 2.24 1.0724 1 2 2 1.3942
191 4 1.81 1.5355 2 2 2 1.1710
192 4 2.22 1.4124 2 2 1 0.9953
193 1 2.71 0.2802 1 1 2 1.5641
194 1 2.86 0.2775 2 1 2 1.7580
195 3 2.28 1.0855 2 2 2 1.2409
196 2 2.88 0.8158 1 1 1 1.1517
197 4 0.50 1.3852 1 2 2 1.0259
198 3 2.16 1.0372 1 2 1 1.0498
199 3 1.97 1.1531 2 2 2 2.0723
200 2 1.76 0.6131 1 1 1 0.7095
201 2 1.82 0.7845 1 1 1 1.7227
202 1 1.64 0.1826 2 1 2 0.8786
203 2 1.98 0.6690 2 1 2 1.0912
204 1 2.65 0.3121 2 1 1 1.2091
205 2 2.38 0.6466 2 1 2 1.5289
206 4 2.27 1.3964 1 2 1 1.0280
207 1 0.79 0.3786 2 1 1 0.9231
208 1 1.43 0.2934 1 1 2 0.9662
209 3 2.10 0.8869 1 2 2 1.5848
210 4 1.80 1.3858 1 2 1 1.2417
211 4 2.16 1.5294 2 2 2 0.7377
212 1 2.21 0.3055 2 1 1 0.8042
213 1 1.67 0.4219 1 1 2 0.9086
214 2 1.72 0.6455 2 1 2 1.1761
215 2 1.86 0.8093 1 1 1 1.1617
216 3 1.36 0.9232 2 2 2 1.1237
217 4 1.09 1.5133 2 2 2 1.0624
218 4 1.56 1.4828 1 2 1 0.9085
219 1 2.48 0.1957 2 1 1 1.1041
220 1 1.59 0.2724 1 1 1 1.0927
221 4 2.14 1.3126 1 2 2 0.7610
222 3 2.26 1.1253 1 2 1 1.1800
223 4 1.51 1.4660 2 2 2 1.0602
224 3 2.21 0.9947 1 2 1 0.9290
225 3 3.63 0.9531 2 2 2 1.0524
226 4 1.49 1.3250 2 2 4 7.5943
227 1 0.98 0.2099 1 1 1 0.9854
228 3 1.88 1.0319 2 2 2 1.0100
229 3 2.29 0.9998 1 2 1 2.2737
230 4 1.78 1.3029 2 2 1 0.9200
231 2 2.03 0.6338 2 1 2 1.3723
232 1 1.88 0.2514 1 1 1 1.0455
233 1 1.98 0.3373 2 1 1 1.3557
234 2 2.04 0.6159 1 1 1 0.8696
235 3 2.68 1.1065 2 2 2 0.8032
236 4 2.79 1.5124 2 2 1 0.8117
237 3 2.75 1.1466 1 2 1 0.8756
238 1 2.95 0.2980 2 1 1 0.9771
239 2 1.32 0.6466 1 1 1 1.0973
240 1 0.20 0.3023 1 1 2 1.7656
241 1 3.12 0.2976 2 1 1 0.8556
242 1 1.71 0.2132 2 1 2 1.0625
243 4 1.89 1.4029 2 2 1 1.2039
244 3 1.75 1.1413 1 2 1 1.1969
245 2 0.97 0.6632 2 1 2 1.7086
246 3 2.88 1.0116 1 2 2 1.2017
247 4 1.77 1.4497 2 2 2 1.1130
248 3 2.41 1.0063 1 2 1 0.7882
249 4 1.42 1.5420 2 2 2 0.7583
250 2 1.85 0.5334 1 1 1 0.9837
251 1 2.72 0.3872 1 1 1 1.5174
252 2 0.97 0.6969 2 1 2 0.8329
253 2 3.08 0.7375 1 1 1 0.8966
254 2 2.33 0.7096 1 1 2 1.3724
255 3 3.02 1.0854 2 2 2 0.9269
256 4 1.30 1.3643 1 2 2 1.5701
257 4 2.78 1.4177 2 2 1 1.0032
258 3 2.05 1.1482 1 2 1 2.1951
259 4 2.61 1.4437 1 2 1 1.0599
260 1 2.63 0.3301 1 1 1 1.1458
261 2 1.98 0.6402 1 1 2 1.2604
262 1 0.69 0.1626 1 1 1 1.2016
263 3 3.05 1.0371 1 2 2 1.1459
264 3 1.65 0.9156 1 2 1 0.9321
265 2 2.53 0.7831 2 1 2 0.9356
266 1 0.85 0.3814 2 1 1 0.8982
267 3 2.19 1.0708 2 2 2 0.9256
268 1 0.95 0.4721 2 1 1 0.7940
269 2 2.57 0.6835 2 1 2 0.8353
270 1 1.51 0.4427 2 1 1 1.1290
271 1 1.60 0.2051 1 1 1 1.4283
272 4 1.27 1.2794 1 2 2 1.0908
273 4 3.09 1.3473 2 2 2 0.9443
274 2 2.73 0.6099 2 1 2 0.8505
275 2 2.49 0.7136 2 1 2 0.7295
276 2 0.68 0.5971 1 1 1 1.3164
277 4 1.51 1.4522 2 2 1 1.1690
278 2 1.65 0.7820 1 1 1 1.3058
279 4 0.76 1.3332 2 2 1 1.2462
280 1 1.77 0.3536 1 1 1 1.5882
281 4 1.55 1.5706 2 2 2 1.0938
282 4 0.72 1.3434 1 2 2 1.8907
283 2 2.40 0.6767 2 1 2 1.3361
284 4 2.28 1.3931 1 2 2 1.2590
285 4 0.57 1.4767 1 2 1 1.1068
286 3 2.58 1.0947 1 2 1 1.5263
287 1 2.65 0.2477 2 1 2 1.6176
288 2 1.50 0.6326 1 1 1 0.9610
289 3 1.41 1.1003 1 2 1 1.4024
290 4 1.01 1.5361 1 2 1 1.0994
291 3 2.86 0.8874 1 2 1 1.0956
292 1 1.52 0.2988 2 1 2 1.2765
293 2 1.95 0.8272 1 1 1 0.8653
294 3 1.32 0.9211 1 2 1 1.3347
295 3 2.41 0.9376 2 2 2 1.3224
296 1 1.45 0.2769 1 1 1 1.1823
297 3 2.34 0.9760 1 2 2 1.2955
298 2 2.30 0.6727 1 1 1 0.9720
299 2 2.71 0.6869 2 1 2 0.8922
300 3 2.31 0.9612 1 2 1 0.8174
301 2 2.53 0.6370 1 1 1 0.9957
302 1 1.14 0.3149 2 1 1 1.0204
303 4 3.00 1.4175 1 2 1 1.1959
304 1 2.70 0.3509 2 1 1 1.2595
305 3 1.28 1.0929 2 2 2 1.2017
306 1 1.62 0.3228 2 1 2 0.9781
307 2 2.68 0.6820 2 1 2 1.3871
308 3 1.34 1.1219 1 2 1 0.8211
309 4 1.88 1.3020 1 2 1 1.7315
310 3 1.92 0.9950 2 2 1 0.7192
311 4 1.33 1.3978 2 2 2 2.5069
312 4 2.53 1.3776 1 2 1 0.9037
313 2 1.94 0.6111 2 1 2 0.7565
314 2 3.13 0.6437 2 1 2 1.1113
315 1 1.21 0.3112 2 1 2 1.1059
316 2 1.28 0.6088 2 1 2 1.2066
317 3 1.94 1.0645 2 2 2 0.9451
318 2 1.83 0.5907 2 1 2 1.2167
319 3 2.16 1.0791 1 2 1 1.7532
320 2 0.83 0.7657 2 1 2 0.8359
321 2 1.85 0.7361 2 1 2 0.8357
322 4 1.69 1.4037 1 2 1 1.4334
323 1 2.01 0.2141 2 1 2 0.9452
324 4 2.53 1.4167 2 2 2 1.0679
325 1 2.93 0.3210 1 1 1 0.9382
326 2 1.47 0.6518 1 1 1 1.3879
327 3 0.60 0.9946 2 2 2 0.8696
328 4 1.67 1.3953 2 2 2 1.1063
329 2 2.25 0.7675 1 1 1 1.0544
330 2 0.85 0.7391 2 1 2 1.1012
331 3 1.69 1.1018 2 2 2 1.6414
332 1 1.80 0.3177 2 1 1 0.8964
333 1 2.19 0.2508 2 1 2 1.4282
334 4 0.80 1.4215 2 2 2 1.3321
335 1 1.99 0.2656 2 1 2 1.4626
336 3 2.34 0.8418 2 2 2 1.1252
337 3 2.12 0.9780 2 2 2 0.7694
338 3 1.22 0.9695 2 2 2 0.8273
339 3 1.70 0.9169 2 2 2 0.8912
340 4 2.27 1.4064 2 2 2 1.0874
341 2 2.12 0.7384 2 1 2 0.7733
342 2 2.64 0.6588 1 1 1 1.2078
343 1 0.55 0.3363 1 1 1 1.1516
344 3 0.58 1.1624 2 2 2 0.6658
345 2 3.03 0.5818 1 1 1 0.9445
346 2 1.66 0.6738 2 1 2 1.2985
347 1 1.97 0.2911 1 1 1 1.0065
348 1 2.39 0.3219 2 1 2 0.9021
349 4 1.16 1.3504 2 2 2 1.8504
350 3 2.57 1.1428 1 2 1 1.1842
351 4 2.37 1.3651 2 2 2 1.2315
352 2 1.73 0.5583 2 1 2 0.6870
353 3 1.78 1.1250 1 2 1 1.0445
354 3 1.82 1.0618 2 2 2 0.8344
355 1 1.99 0.2737 2 1 2 1.6495
356 2 1.60 0.6308 1 1 1 1.0801
357 1 1.72 0.3477 2 1 1 0.8619
358 3 0.67 0.9620 2 2 2 1.2511
359 4 2.16 1.4437 2 2 2 0.7541
360 1 2.31 0.2926 2 1 1 0.8678
361 4 2.09 1.4796 1 2 2 1.0258
362 3 2.60 1.1900 1 2 1 1.1291
363 4 2.27 1.5019 1 2 1 1.4278
364 3 1.33 0.9942 2 2 2 1.6901
365 3 2.39 0.9496 2 2 1 1.3024
366 3 2.44 1.0064 1 2 1 1.1308
367 3 1.14 1.0006 2 2 2 1.0057
368 3 1.72 1.1195 1 2 1 1.4866
369 2 2.81 0.6586 1 1 1 0.9795
370 1 1.89 0.2987 2 1 2 0.8196
371 1 1.67 0.1766 2 1 2 0.6998
372 1 2.11 0.2623 1 1 1 0.8479
373 4 1.99 1.2965 2 2 2 0.8063
374 1 2.79 0.3211 1 1 1 1.3188
375 3 1.47 1.0667 1 2 1 1.0843
376 1 1.53 0.2023 2 1 2 1.1846
377 4 1.74 1.4487 2 2 2 1.1450
378 1 2.38 0.1613 1 1 1 1.4284
379 4 0.49 1.3514 2 2 1 1.7306
380 3 3.14 1.0161 2 2 2 1.3180
381 3 1.17 1.0777 2 2 2 2.5940
382 1 2.06 0.5073 2 1 1 1.1538
383 1 2.03 0.3642 1 1 1 1.0768
384 1 0.96 0.3685 1 1 1 1.0575
385 1 2.24 0.2099 1 1 1 0.7043
386 2 1.95 0.6287 1 1 1 1.0931
387 2 1.90 0.5988 1 1 1 1.5381
388 1 2.05 0.4041 2 1 1 1.9564
389 2 2.15 0.6716 2 1 2 1.5995
390 1 1.70 0.3889 2 1 1 0.9288
391 2 2.07 0.6514 2 1 2 1.3149
392 1 2.49 0.2936 1 1 1 0.8216
393 4 1.31 1.5355 2 2 2 1.2141
394 2 1.71 0.7542 2 1 2 2.1974
395 3 3.46 0.9941 1 2 1 0.9418
396 2 2.62 0.6511 2 1 2 1.2006
397 4 1.94 1.3933 1 2 1 1.1683
398 1 2.25 0.2398 1 1 1 0.9156
399 3 1.41 1.0376 2 2 2 0.8935
400 4 2.60 1.3274 2 2 2 2.2176
401 4 2.32 1.4923 1 2 1 1.3698
402 3 1.85 0.9715 1 2 1 1.0110
403 3 2.13 1.0685 2 2 2 1.0333
404 2 0.28 0.7445 2 1 2 1.8563
405 1 2.45 0.3571 1 1 1 1.4150
406 1 2.55 0.3801 1 1 1 0.8151
407 3 1.85 1.0000 2 2 2 0.8866
408 2 1.84 0.6850 2 1 2 0.8835
409 2 0.97 0.7164 1 1 1 1.0483
410 3 0.71 1.0878 1 2 1 1.2469
411 1 0.70 0.3711 1 1 1 0.9665
412 4 1.88 1.5007 2 2 2 0.8716
413 4 1.09 1.3378 1 2 1 1.7652
414 3 0.99 1.0989 1 2 1 1.1736
415 1 1.31 0.3257 1 1 1 0.9918
416 1 0.82 0.3098 1 1 1 0.9932
417 4 1.12 1.4342 2 2 2 1.0091
418 1 0.87 0.4142 1 1 1 0.9443
419 2 1.74 0.7121 2 1 1 0.8586
420 2 1.11 0.7385 2 1 2 0.9841
421 4 1.89 1.2922 1 2 1 1.0425
422 4 1.73 1.4543 2 2 2 1.8250
423 3 1.21 1.0113 2 2 2 1.0977
424 3 2.56 1.0727 2 2 2 1.0298
425 3 3.63 0.9482 1 2 1 1.2929
426 3 1.71 1.0567 1 2 1 1.6176
427 3 2.77 1.0662 1 2 1 1.2500
428 4 2.49 1.4666 2 2 2 0.8328
429 4 1.84 1.3275 1 2 1 0.9431
430 2 1.97 0.6427 2 1 2 1.4178
431 1 1.84 0.2751 2 1 2 1.1219
432 2 1.58 0.5272 1 1 1 0.8857
433 4 2.82 1.3875 2 2 2 1.7953
434 4 1.99 1.4022 1 2 2 1.7076
435 1 2.87 0.4337 2 1 1 0.8311
436 1 1.66 0.3101 2 1 1 1.0304
437 2 1.90 0.6527 2 1 2 1.3732
438 3 1.38 1.0222 1 2 1 1.1188
439 2 1.95 0.7670 1 1 1 0.8505
440 2 1.94 0.6684 2 1 2 2.3128
441 4 2.38 1.3801 2 2 1 1.6930
442 2 1.83 0.6448 1 1 1 1.0817
443 2 1.55 0.6765 2 1 2 1.0782
444 4 1.83 1.4592 2 2 2 1.1083
445 2 1.73 0.6055 1 1 1 1.3841
446 2 1.48 0.6872 2 1 2 0.7853
447 2 2.23 0.7347 2 1 2 1.5058
448 4 2.14 1.3157 1 2 1 1.1014
449 2 2.46 0.6278 1 1 1 1.4738
450 2 1.89 0.7053 2 1 2 0.9599
451 3 1.88 0.9241 2 2 2 1.3394
452 3 1.00 1.0234 1 2 1 1.2865
453 4 2.36 1.2798 1 2 1 1.3155
454 4 2.01 1.4059 1 2 1 1.0949
455 2 2.79 0.6461 1 1 2 0.7801
456 4 2.46 1.4183 2 2 2 1.2689
457 3 1.27 1.0216 2 2 2 0.9716
458 3 1.71 1.0969 2 2 2 0.8039
459 2 1.78 0.7397 2 1 2 0.8844
460 4 1.85 1.3578 2 2 2 1.3692
461 3 2.62 0.9856 2 2 2 1.4672
462 1 1.43 0.2305 2 1 2 1.3994
463 1 2.35 0.2813 1 1 1 1.3762
464 3 2.99 0.9615 1 2 1 1.1701
465 1 2.10 0.2831 1 1 1 0.9005
466 3 0.89 0.9779 2 2 2 1.3612
467 4 2.30 1.4760 1 2 1 0.9062
468 4 1.92 1.3279 1 2 1 1.4696
469 3 1.67 0.8981 1 2 1 1.7311
470 1 1.94 0.2655 2 1 2 1.0620
471 3 1.30 1.1009 2 2 2 1.6913
472 4 1.84 1.4883 2 2 2 1.1852
473 3 2.62 1.0502 2 2 2 1.4574
474 2 2.72 0.6993 1 1 1 1.1611
475 4 1.36 1.4291 1 2 1 1.0502
476 3 2.81 1.0546 1 2 1 1.3126
477 2 1.65 0.7278 2 1 2 1.2612
478 2 0.70 0.7991 1 1 1 2.1627
479 2 1.56 0.6255 2 1 1 1.5237
480 4 2.24 1.4088 2 2 2 1.0482
481 2 1.69 0.6952 2 1 2 0.9654
482 4 2.31 1.2955 2 2 1 1.4719
483 4 1.63 1.4234 1 2 1 1.0940
484 2 0.20 0.7537 1 1 1 2.1069
485 3 1.79 1.0360 2 2 2 1.9918
486 2 2.35 0.6805 1 1 1 1.6003
487 4 1.79 1.3128 2 2 1 1.3364
488 4 3.39 1.4912 1 2 1 1.1553
489 2 2.16 0.6176 1 1 1 1.3100
490 4 2.25 1.3526 2 2 1 1.0184
491 4 2.34 1.3909 2 2 2 0.9062
492 2 0.45 0.6283 2 1 2 1.5735
493 1 1.66 0.3666 1 1 1 1.2390
494 3 1.56 0.9946 1 2 1 1.1176
495 1 3.07 0.1514 1 1 1 0.8893
496 3 2.20 1.0301 1 2 1 1.2632
497 1 2.91 0.3345 2 1 2 1.8041
498 1 1.29 0.3541 1 1 1 1.3476
499 3 2.45 1.0943 2 2 2 1.5584
500 2 2.65 0.6205 2 1 2 1.0094
501 2 2.08 0.8721 1 3 1 0.9358
502 2 3.09 0.7464 2 3 1 1.7651
503 3 1.50 0.9528 2 3 1 3.1732
504 2 1.96 0.6827 2 3 1 0.9173
505 2 2.41 0.6167 1 3 1 0.8389
506 3 2.25 1.0744 2 3 1 3.3889
507 2 1.53 0.5421 2 3 1 1.9243
508 2 1.15 0.7061 2 3 1 1.1028
509 2 1.89 0.6094 2 3 2 3.3143
510 3 2.15 1.0756 2 3 1 3.5808
511 3 2.45 0.9318 2 3 1 0.9576
512 2 2.46 0.7122 1 3 1 1.3419
513 2 3.37 0.7059 1 3 1 1.1513
514 3 1.55 0.9866 1 3 1 2.8007
515 2 0.73 0.8078 2 3 1 1.4236
516 3 1.75 1.1055 2 3 2 1.6870
517 3 1.61 0.9867 2 3 1 0.8578
518 3 1.42 1.0909 1 3 1 1.2709
519 3 0.55 1.1317 1 3 2 1.4033
520 3 2.75 1.0975 2 3 2 1.1704
521 3 3.25 0.9719 2 3 1 0.8741
522 3 1.39 0.9501 1 3 1 1.4955
523 3 1.01 1.1203 1 3 1 0.9955
524 3 0.72 1.0300 1 3 1 2.0989
525 3 2.25 1.0057 2 3 2 3.5508
526 3 1.47 0.9698 2 3 1 4.3431
527 3 1.22 1.0267 2 3 1 0.8497
528 3 1.77 1.0688 2 3 2 1.4066
529 3 2.58 0.9897 2 3 1 1.4375
530 3 2.47 0.9346 1 3 1 1.1630
531 2 1.70 0.6737 1 3 1 1.6445
532 2 2.42 0.6883 1 3 1 0.8018
533 3 2.38 0.8761 1 3 1 1.6250
534 3 1.23 1.1184 2 3 2 2.4623
535 3 1.51 1.0135 1 3 1 0.9465
536 2 2.76 0.5945 2 3 2 1.8847
537 2 1.29 0.5842 2 3 2 1.9922
538 2 2.32 0.8994 1 3 1 2.1596
539 2 1.63 0.6075 2 3 1 1.2422
540 3 0.85 0.9204 2 3 2 3.6000
541 2 2.20 0.6801 2 3 1 1.4069
542 2 1.60 0.6932 1 3 1 0.6777
543 2 1.84 0.7034 2 3 1 0.9465
544 3 2.49 0.9545 2 3 1 0.7717
545 2 2.83 0.6349 1 3 1 1.5807
546 2 1.54 0.5976 1 3 1 1.1968
547 2 0.75 0.6426 2 3 2 3.8205
548 3 3.78 1.1189 1 3 1 2.2906
549 2 1.83 0.7164 2 3 1 1.6142
550 3 1.10 0.9355 2 3 1 1.0378
551 3 1.68 1.0321 1 3 1 1.7537
552 3 1.60 1.0443 1 3 2 1.8344
553 3 1.56 0.9553 1 3 1 1.2161
554 3 3.03 1.1195 1 3 2 1.7188
555 3 1.51 0.9350 2 3 2 2.0413
556 2 1.50 0.6657 2 3 1 1.1111
557 2 0.91 0.6073 2 3 2 1.0585
558 2 2.63 0.8389 1 3 1 0.6548
559 3 2.52 1.0535 2 3 1 0.6996
560 3 1.11 0.9910 1 3 1 0.9432
561 3 1.75 0.9555 2 3 1 1.7449
562 2 2.15 0.6422 1 3 1 1.6021
563 2 2.67 0.6730 2 3 1 0.9042
564 2 2.69 0.6426 2 3 2 1.0684
565 2 0.75 0.6653 1 3 1 2.0162
566 2 1.20 0.6720 1 3 1 2.6863
567 3 2.66 0.9728 1 3 1 1.8423
568 2 0.20 0.7060 1 3 1 1.3128
569 2 2.26 0.7508 1 3 1 1.1085
570 2 1.70 0.6957 2 3 1 0.8077
571 2 2.21 0.6988 1 3 1 2.8142
572 2 2.12 0.6343 2 3 1 0.7565
573 2 1.38 0.6372 2 3 1 0.8783
574 2 1.45 0.6138 1 3 1 0.8098
575 3 2.07 1.0440 2 3 2 1.9702
576 3 1.10 1.1089 1 3 2 2.7120
577 2 1.67 0.5153 1 3 2 1.5956
578 3 1.88 0.8945 1 3 1 0.6589
579 3 2.29 1.0043 1 3 1 0.6728
580 3 1.13 0.9757 1 3 1 0.6771
581 3 1.40 1.0474 2 3 2 1.5452
582 3 1.48 1.0870 2 3 2 1.2736
583 2 1.21 0.6200 1 3 1 0.7828
584 2 1.10 0.7184 2 3 2 2.5824
585 3 1.96 1.0011 1 3 1 2.0214
586 2 1.34 0.5800 1 3 1 1.4042
587 2 1.50 0.8563 1 3 1 1.1463
588 2 2.12 0.6749 2 3 1 1.1565
589 2 0.73 0.7321 2 3 1 1.2378
590 3 1.99 0.9419 1 3 1 0.7002
591 3 1.57 1.0066 2 3 1 0.8072
592 2 2.43 0.7126 1 3 1 0.9184
593 2 1.62 0.7936 2 3 1 0.9050
594 2 1.11 0.5499 1 3 1 1.1410
595 3 1.57 1.0262 2 3 2 2.2388
596 2 1.63 0.5063 1 3 1 1.0758
597 3 2.16 0.9763 1 3 1 1.6803
598 2 1.00 0.7013 2 3 1 0.8610
599 3 1.36 1.0445 1 3 2 1.0904
600 3 2.09 1.0885 1 3 2 1.1578
