# Supplementary material for: The effect of training methodology on knowledge representation in categorization
Source: PLoS One. 2017 Aug 28;12(8):e0183904. doi: 10.1371/journal.pone.0183904 (PMC5573135; doi:10.1371/journal.pone.0183904)
Supplement: S1 File — This file contains the raw data from the experiments reported in this manuscript. (ZIP) [file pone.0183904.s001.zip › raw_data/Exp1/YES-NO/rb_xfer_concept_feedback_2_cond_1_sub_58.dat]

  1 1 2.40 0.3790 2 1 2 1.8825
  2 3 1.85 0.9715 1 2 1 1.5520
  3 3 1.36 1.0445 2 2 1 1.1377
  4 1 2.96 0.3155 2 1 1 1.2197
  5 4 2.34 1.3909 1 2 1 1.2438
  6 1 2.06 0.5073 1 1 1 1.2894
  7 1 1.98 0.3373 1 1 2 1.4698
  8 2 1.60 0.6932 1 1 1 2.0112
  9 1 1.60 0.2051 2 1 2 1.2904
 10 1 0.87 0.4142 2 1 2 1.0947
 11 1 1.00 0.1900 2 1 2 1.1621
 12 1 1.80 0.3204 2 1 1 0.9642
 13 3 1.65 1.0098 2 2 1 1.1255
 14 2 1.45 0.6138 2 1 1 1.6799
 15 3 1.88 0.9241 2 2 1 1.2129
 16 4 2.24 1.3698 1 2 1 0.9168
 17 4 1.79 1.4596 1 2 2 1.3769
 18 2 2.23 0.7347 2 1 2 1.3943
 19 2 2.46 0.7122 1 1 2 1.4422
 20 3 1.40 1.0474 1 2 2 1.4648
 21 1 2.24 0.2099 2 1 1 1.1827
 22 3 1.68 1.0860 2 2 2 2.3362
 23 4 1.09 1.3378 2 2 2 2.1785
 24 2 2.55 0.6575 1 1 1 1.4279
 25 3 1.92 0.9950 1 2 2 2.1233
 26 1 2.70 0.3509 1 1 1 1.4472
 27 2 1.14 0.7220 2 1 1 1.0863
 28 4 1.99 1.2965 1 2 1 1.1950
 29 1 2.49 0.2936 1 1 2 1.7467
 30 2 1.98 0.6402 2 1 1 1.4459
 31 3 2.25 1.0057 2 2 1 1.3400
 32 1 1.71 0.2132 1 1 2 2.3175
 33 3 2.88 1.0116 2 2 1 1.3939
 34 2 2.06 0.6905 2 1 1 1.8014
 35 3 2.15 1.0756 1 2 2 1.3376
 36 4 0.96 1.3636 1 2 2 1.9959
 37 2 2.07 0.6514 2 1 1 1.9802
 38 1 1.84 0.2751 2 1 1 2.3093
 39 3 1.60 1.1404 1 2 1 1.6724
 40 2 1.15 0.7061 2 1 1 3.1018
 41 2 2.75 0.6966 2 1 1 2.4512
 42 4 2.30 1.4760 2 2 2 1.5941
 43 1 2.13 0.3784 1 1 1 1.1463
 44 2 1.78 0.7397 1 1 2 1.9310
 45 3 2.15 1.0332 1 2 2 2.8137
 46 2 1.65 0.7820 1 1 1 2.1496
 47 1 1.29 0.3541 2 1 2 1.5436
 48 3 1.50 0.9528 1 2 1 1.3295
 49 1 0.91 0.3186 1 1 1 1.9323
 50 1 1.31 0.3257 2 1 2 2.2152
 51 2 1.55 0.6765 1 1 1 1.5667
 52 3 3.08 1.0859 2 2 1 1.6562
 53 1 1.62 0.3228 1 1 2 1.3189
 54 3 1.31 1.1449 1 2 2 1.4107
 55 3 1.57 1.0066 1 2 1 1.1221
 56 2 1.82 0.7845 1 1 1 1.8855
 57 4 1.69 1.3901 1 2 1 1.2977
 58 4 1.89 1.4029 2 2 2 1.8773
 59 3 1.98 1.0297 2 2 2 1.3628
 60 3 3.63 0.9531 1 2 1 1.3811
 61 1 2.65 0.3121 2 1 1 2.2291
 62 4 0.80 1.4215 1 2 1 1.7890
 63 2 2.65 0.6205 2 1 2 1.0617
 64 1 1.90 0.3038 2 1 1 1.8760
 65 3 2.66 0.9728 1 2 2 1.7306
 66 2 2.85 0.6521 1 1 1 0.9659
 67 2 2.73 0.6099 2 1 2 1.3755
 68 4 1.88 1.5007 2 2 2 1.1056
 69 1 1.89 0.2987 1 1 2 1.7171
 70 2 2.03 0.6338 1 1 1 1.0342
 71 3 2.38 0.8761 1 2 1 1.0249
 72 3 2.77 0.9600 2 2 2 2.2008
 73 2 1.84 0.7034 1 1 1 1.3621
 74 3 1.11 0.9910 1 2 2 1.6840
 75 3 1.72 1.1195 1 2 1 1.4559
 76 4 1.85 1.3875 1 2 2 1.9346
 77 2 0.73 0.7321 2 1 1 1.0987
 78 4 1.63 1.4234 1 2 1 1.1341
 79 1 2.91 0.3345 2 1 2 1.7283
 80 1 1.61 0.3607 1 1 1 1.0196
 81 3 0.89 0.9779 2 2 2 1.2039
 82 1 2.48 0.1957 2 1 2 1.0682
 83 4 2.14 1.3126 1 2 1 1.7535
 84 3 2.19 1.0319 2 2 2 1.5885
 85 3 2.81 1.0546 1 2 1 1.2301
 86 2 1.60 0.6308 1 1 1 1.7889
 87 2 1.76 0.6131 1 1 1 0.8542
 88 2 1.89 0.7053 1 1 1 1.7642
 89 3 3.03 1.1195 1 2 2 1.7100
 90 3 1.36 0.9232 1 2 1 1.8326
 91 2 2.30 0.6727 2 1 2 1.3601
 92 4 0.57 1.4767 2 2 2 1.6745
 93 4 1.83 1.4592 2 2 2 1.7281
 94 2 2.98 0.6052 2 1 2 1.1788
 95 4 2.01 1.4059 2 2 1 1.9241
 96 4 0.49 1.3514 2 2 1 1.1122
 97 4 1.20 1.3894 2 2 1 2.0195
 98 4 3.39 1.4912 2 2 2 1.2349
 99 3 2.49 0.9545 2 2 2 1.2981
100 2 1.98 0.6690 2 1 2 1.9746
101 1 2.95 0.2980 1 1 2 1.4240
102 4 2.53 1.3776 1 2 1 1.4728
103 1 2.12 0.3369 1 1 1 1.7262
104 2 1.70 0.6957 1 1 1 2.3625
105 4 1.92 1.3410 2 2 1 1.2991
106 1 0.20 0.3023 1 1 1 1.7363
107 1 2.35 0.2671 2 1 1 2.4995
108 1 0.69 0.1626 2 1 2 0.9759
109 2 1.69 0.6952 2 1 2 1.2907
110 4 1.92 1.3279 1 2 2 1.5272
111 4 1.37 1.3572 2 2 1 1.4826
112 1 2.39 0.3219 1 1 1 1.3904
113 2 1.97 0.6427 2 1 2 1.0316
114 3 2.47 0.9346 1 2 1 1.0385
115 3 2.29 0.9998 2 2 2 1.2142
116 2 1.90 0.6527 1 1 1 1.0064
117 3 0.58 1.0240 1 2 1 1.4221
118 1 0.95 0.4721 2 1 2 2.3739
119 1 1.64 0.1826 2 1 1 0.9432
120 3 1.76 0.9841 1 2 1 2.0266
121 4 1.89 1.2922 1 2 1 1.1128
122 4 1.78 1.3029 2 2 2 2.1799
123 1 2.64 0.3488 1 1 1 0.9492
124 4 1.84 1.3275 2 2 2 2.4472
125 4 2.71 1.3013 2 2 2 1.2059
126 3 1.97 1.0445 1 2 1 1.1502
127 1 2.51 0.2257 1 1 1 1.2732
128 4 2.06 1.3779 1 2 1 1.0219
129 4 1.99 1.4022 1 2 1 0.8618
130 4 1.69 1.4037 1 2 1 1.2277
131 4 1.85 1.3578 2 2 1 2.3453
132 1 1.94 0.2655 2 1 1 1.7088
133 1 2.38 0.1613 2 1 1 0.8408
134 3 1.77 1.0688 1 2 1 1.0866
135 3 3.78 1.1189 2 2 2 1.7794
136 1 1.28 0.3991 1 1 2 3.9654
137 1 3.12 0.2976 2 1 1 1.1418
138 3 2.75 1.1466 1 2 1 2.2163
139 3 3.14 1.0475 1 2 1 0.8087
140 4 1.54 1.4399 1 2 1 1.0406
141 3 3.22 1.1227 1 2 1 1.0556
142 4 1.40 1.4148 1 2 1 0.7019
143 4 2.73 1.2989 2 2 1 1.6419
144 3 0.71 1.0878 1 2 1 1.0337
145 2 1.95 0.7670 1 1 1 1.1608
146 1 1.21 0.3112 1 1 1 1.1145
147 1 2.02 0.3300 1 1 1 0.8458
148 3 2.69 0.9625 1 2 1 2.3637
149 2 2.25 0.7893 2 1 2 1.3571
150 1 2.54 0.3829 1 1 1 2.5759
151 4 2.27 1.5019 2 2 2 2.1586
152 2 1.90 0.6453 2 1 2 1.2413
153 3 2.68 1.1065 2 2 2 1.1280
154 3 2.58 0.9897 1 2 1 0.9387
155 4 2.29 1.2636 1 2 2 1.4221
156 2 2.32 0.8994 2 1 2 1.0454
157 3 1.16 0.9406 1 2 1 1.2205
158 3 1.18 1.0339 2 2 2 0.8767
159 3 0.55 1.1317 1 2 1 1.1459
160 1 2.37 0.3204 2 1 1 1.3478
161 2 1.94 0.6111 2 1 2 1.2548
162 3 1.14 1.0006 1 2 2 2.0771
163 1 1.69 0.3962 2 1 1 0.8809
164 3 2.28 1.0855 2 2 2 1.4064
165 2 2.46 0.6278 1 1 1 1.8061
166 3 1.27 0.9856 2 2 2 1.1979
167 4 1.47 1.4812 2 2 2 1.3100
168 1 1.59 0.2724 2 1 2 1.6823
169 4 1.30 1.3643 1 2 1 1.8225
170 3 2.09 1.0885 1 2 1 1.2071
171 4 1.47 1.4461 1 2 1 1.0149
172 2 3.19 0.6619 1 1 1 1.1500
173 1 1.66 0.3249 1 1 1 0.8086
174 3 1.88 0.8945 2 2 2 0.9941
175 1 1.43 0.2934 2 1 2 1.2818
176 4 2.09 1.4796 2 2 2 1.0552
177 2 1.38 0.6372 2 1 2 1.7097
178 2 1.58 0.5272 2 1 2 1.3861
179 4 0.76 1.3332 1 2 2 1.2991
180 2 0.91 0.6073 2 1 2 1.2627
181 4 2.54 1.3869 2 2 1 1.5872
182 2 1.93 0.6742 2 1 2 1.2358
183 3 2.45 1.0943 2 2 2 1.1792
184 4 2.32 1.4923 1 2 1 0.8767
185 3 1.58 0.9820 1 2 1 1.0815
186 3 2.16 1.0372 1 2 1 0.6703
187 1 3.24 0.2412 1 1 1 1.4046
188 1 2.63 0.3301 1 1 1 1.2214
189 3 1.30 1.1009 2 2 2 1.4056
190 4 1.49 1.3739 1 2 1 0.9328
191 3 1.97 1.1531 2 2 2 1.9525
192 1 2.56 0.3672 1 1 2 1.1858
193 3 1.75 1.1413 1 2 1 1.8032
194 4 1.12 1.4342 2 2 2 1.2034
195 3 3.02 1.0854 1 2 1 1.6266
196 4 1.14 1.2842 2 2 1 0.7940
197 4 1.88 1.3020 1 2 2 1.7054
198 3 2.62 0.9856 2 2 1 0.9666
199 1 1.11 0.3017 2 1 2 1.7120
200 1 1.83 0.2465 2 1 1 1.7157
201 2 1.95 0.6287 2 1 2 1.7480
202 2 2.31 0.6637 2 1 2 0.9993
203 4 2.82 1.3875 2 2 2 1.2630
204 3 2.52 1.0535 1 2 1 1.0277
205 2 2.08 0.7147 2 1 2 0.9714
206 2 1.94 0.6684 2 1 2 1.1007
207 1 2.03 0.3642 1 1 1 1.0884
208 2 3.08 0.7375 2 1 2 1.4305
209 4 1.90 1.3338 1 2 2 1.2454
210 4 1.31 1.5355 2 2 2 1.2345
211 2 2.41 0.6376 2 1 2 1.6494
212 4 1.36 1.4291 1 2 1 1.2001
213 2 0.75 0.6426 1 1 1 2.8720
214 4 1.27 1.2794 2 2 1 1.0611
215 1 1.77 0.3536 1 1 1 1.1474
216 4 1.79 1.3128 1 2 2 1.4465
217 1 1.68 0.3576 1 1 1 1.2455
218 2 1.61 0.6429 2 1 1 1.5000
219 3 1.90 1.1569 2 2 2 1.3927
220 4 2.02 1.4231 1 2 1 1.3619
221 4 3.00 1.4175 1 2 1 0.8914
222 1 1.77 0.2283 1 1 1 1.0890
223 4 1.51 1.4660 2 2 2 1.3739
224 1 1.90 0.2041 2 1 1 1.3108
225 2 2.09 0.5484 1 1 1 1.0189
226 4 2.75 1.4245 2 2 2 1.2185
227 3 1.33 0.9942 1 2 1 1.6747
228 3 2.31 0.9612 2 2 2 1.0245
229 2 2.25 0.6668 1 1 2 1.5924
230 4 1.81 1.5355 2 2 2 1.0158
231 1 1.14 0.3149 2 1 2 1.4073
232 4 1.56 1.4828 2 2 2 1.1840
233 3 2.41 0.9376 2 2 2 0.9694
234 2 2.62 0.6511 2 1 2 1.5719
235 3 1.10 0.9355 2 2 2 0.8852
236 3 1.57 1.0262 1 2 1 1.0099
237 4 1.27 1.3051 1 2 2 1.0264
238 2 1.75 0.6628 2 1 2 1.3133
239 4 2.67 1.4748 1 2 1 1.0134
240 4 2.40 1.5076 2 2 2 0.9323
241 1 1.68 0.1837 1 1 1 1.0710
242 2 1.00 0.7013 2 1 2 2.2365
243 4 2.49 1.4666 1 2 1 0.9718
244 1 2.10 0.1963 1 1 1 1.2214
245 3 1.28 1.0929 2 2 2 1.0456
246 4 0.72 1.3434 2 2 2 1.2270
247 3 2.39 0.9496 1 2 1 0.9310
248 2 2.05 0.7549 2 1 2 1.0858
249 2 2.43 0.6434 1 1 2 1.6519
250 3 1.38 1.0222 1 2 1 1.0744
251 2 2.29 0.7752 1 1 1 1.1080
252 2 2.68 0.6820 2 1 2 1.9997
253 1 1.67 0.4219 2 1 1 2.4093
254 4 1.16 1.3504 1 2 1 0.9844
255 3 2.57 1.1428 2 2 2 1.0342
256 1 2.79 0.3211 1 1 1 0.8973
257 4 2.16 1.5294 2 2 2 1.0063
258 1 0.55 0.3363 1 1 1 0.9985
259 4 0.29 1.3629 1 2 2 1.6139
260 2 1.71 0.7542 1 1 1 1.8371
261 1 2.00 0.3362 1 1 1 0.7404
262 1 2.35 0.2813 1 1 1 0.7591
263 2 1.86 0.8093 2 1 2 0.7775
264 2 0.45 0.6283 2 1 2 1.5471
265 1 1.25 0.2947 1 1 1 0.8060
266 2 0.68 0.5971 2 1 2 1.1106
267 1 2.86 0.2775 2 1 2 1.2811
268 4 1.33 1.3978 1 2 1 1.2473
269 3 2.99 0.9615 1 2 1 1.0773
270 3 1.34 1.1219 2 2 1 0.8092
271 3 1.88 1.0319 1 2 1 1.1867
272 2 2.12 0.7384 2 1 2 1.2992
273 1 2.31 0.2926 1 1 1 1.2323
274 2 1.72 0.6455 2 1 1 2.2384
275 1 2.72 0.3872 2 1 1 1.6217
276 3 2.41 1.0063 1 2 1 1.6226
277 2 2.35 0.6805 1 1 1 0.9499
278 2 3.37 0.7059 2 1 2 1.2159
279 4 1.42 1.5420 2 2 2 0.9843
280 2 2.79 0.6461 2 1 2 0.9934
281 2 0.97 0.7164 1 1 1 2.3215
282 3 0.72 1.0300 2 2 2 1.1646
283 4 0.89 1.4668 2 2 2 0.9832
284 3 2.25 1.0744 2 2 2 1.1361
285 4 1.55 1.5706 2 2 2 1.1863
286 1 1.43 0.2305 2 1 1 1.9081
287 3 1.36 1.0466 2 2 2 1.0892
288 1 2.38 0.2745 2 1 1 1.5501
289 3 1.79 1.0360 2 2 2 1.5997
290 3 1.56 0.9553 1 2 1 1.5852
291 2 2.33 0.7096 1 1 2 3.0986
292 2 1.29 0.5842 1 1 1 2.8224
293 3 0.85 0.9204 1 2 1 1.4147
294 4 1.84 1.4883 2 2 2 1.3992
295 2 1.90 0.5988 1 1 2 1.1827
296 4 1.09 1.5133 1 2 1 1.4155
297 2 3.03 0.5818 2 1 2 1.3595
298 2 3.29 0.7804 2 1 2 1.2493
299 3 2.33 1.1284 1 2 1 1.3044
300 2 1.25 0.7049 2 1 2 1.5565
301 4 0.90 1.4658 1 2 1 1.0353
302 1 1.96 0.2515 2 1 2 2.0188
303 4 2.99 1.2895 1 2 2 1.0754
304 1 2.38 0.3946 1 1 2 1.6324
305 4 2.31 1.2955 2 2 1 1.0629
306 2 1.52 0.6765 1 1 1 1.5167
307 3 1.42 1.0909 2 2 2 1.0398
308 3 1.47 1.0667 2 2 2 2.0471
309 3 1.32 0.9211 2 2 2 0.9183
310 3 2.13 1.0685 2 2 2 0.7055
311 2 1.50 0.6326 1 1 1 1.0939
312 1 0.98 0.2099 2 1 2 1.6100
313 2 0.20 0.7060 1 1 1 4.7309
314 1 1.53 0.2023 1 1 1 1.1172
315 2 1.11 0.5499 2 1 2 1.4565
316 1 0.52 0.3146 2 1 2 1.6792
317 2 2.26 0.7508 1 1 2 1.3000
318 2 2.59 0.7434 1 1 2 2.0479
319 2 1.87 0.7000 1 1 1 1.3258
320 1 1.91 0.2917 1 1 1 1.0819
321 2 0.75 0.6653 2 1 2 1.5105
322 1 1.45 0.2769 2 1 2 1.1867
323 3 2.34 1.0168 1 2 2 3.0117
324 4 2.37 1.3651 2 2 2 1.9789
325 4 2.60 1.3274 2 2 1 1.8205
326 1 2.25 0.2398 1 1 2 2.7080
327 4 2.61 1.4437 2 2 2 2.5045
328 3 1.91 1.0578 1 2 1 0.9013
329 3 2.12 0.9780 1 2 1 1.1697
330 2 2.69 0.6426 2 1 2 1.6432
331 3 1.22 1.0267 2 2 2 1.4739
332 4 1.80 1.3858 2 2 2 3.5431
333 3 1.60 1.0443 1 2 1 0.8342
334 4 2.25 1.3526 1 2 1 2.7460
335 4 2.27 1.3964 2 2 2 1.2758
336 3 1.72 1.0099 2 2 2 1.0907
337 1 1.97 0.2911 2 1 1 1.8465
338 1 1.66 0.3101 1 1 1 1.1414
339 1 2.65 0.2477 1 1 1 0.7847
340 2 1.56 0.6255 1 1 1 1.1943
341 2 2.25 0.7675 1 1 1 1.2351
342 1 1.99 0.2656 2 1 2 1.2419
343 4 1.95 1.4170 2 2 2 1.6887
344 2 2.16 0.6176 1 1 1 3.2375
345 1 2.84 0.2537 1 1 1 0.8370
346 1 1.88 0.2514 1 1 1 0.7800
347 3 1.96 1.0011 1 2 2 1.1326
348 2 1.70 0.6737 1 1 1 0.7750
349 4 1.98 1.5266 1 2 1 1.5614
350 4 1.95 1.4197 1 2 1 2.4666
351 1 1.80 0.3177 2 1 1 1.6558
352 2 2.76 0.6158 2 1 2 1.7749
353 1 1.52 0.2988 2 1 2 2.4973
354 2 1.65 0.7278 1 1 1 1.1571
355 4 2.10 1.3896 2 2 1 0.7671
356 4 1.26 1.3442 1 2 1 3.1617
357 2 2.76 0.5945 2 1 2 1.1233
358 4 2.26 1.3531 1 2 1 0.9113
359 3 1.14 1.0370 2 2 2 2.0104
360 1 2.15 0.2376 2 1 1 1.1142
361 2 2.53 0.6370 1 1 1 1.0533
362 3 3.46 0.9941 1 2 1 2.1638
363 4 1.51 1.4522 1 2 1 1.0705
364 1 2.14 0.3556 1 1 1 2.4684
365 4 3.09 1.3473 1 2 1 1.0667
366 1 1.72 0.3477 2 1 1 1.1195
367 1 1.24 0.3545 2 1 2 1.4195
368 3 2.44 1.0064 2 2 2 1.1719
369 1 3.06 0.3526 1 1 2 1.9252
370 2 2.36 0.6867 1 1 1 1.3287
371 4 2.50 1.3709 1 2 1 1.1240
372 3 1.54 0.8637 2 2 2 0.8873
373 4 3.85 1.3632 2 2 2 2.0922
374 1 0.82 0.3098 1 1 1 1.1935
375 3 1.89 1.0169 2 2 2 1.0972
376 4 2.36 1.2798 1 2 1 2.5025
377 3 2.29 1.0043 2 2 2 0.9951
378 3 0.58 1.1624 2 2 2 1.0120
379 1 3.26 0.2446 2 1 1 1.1868
380 3 1.13 0.9757 1 2 1 1.9720
381 1 1.67 0.1766 1 1 1 0.9898
382 3 2.04 1.1241 1 2 1 1.5666
383 4 2.64 1.5394 1 2 1 1.6245
384 2 1.57 0.6980 2 1 2 1.2326
385 1 0.85 0.3814 2 1 1 1.2151
386 3 2.07 1.0440 1 2 1 1.5355
387 1 0.79 0.3786 1 1 1 1.7712
388 2 1.20 0.6720 2 1 2 4.0530
389 3 1.71 1.0969 2 2 2 1.7389
390 2 0.97 0.6969 1 1 1 1.2692
391 4 3.26 1.4724 2 2 2 1.2669
392 2 2.46 0.7811 1 1 2 1.6652
393 1 2.01 0.2141 2 1 2 1.2139
394 2 1.83 0.7164 1 1 1 1.0141
395 2 2.49 0.7136 1 1 1 1.3093
396 2 2.18 0.7763 1 1 1 0.9917
397 2 1.83 0.5907 1 1 1 2.0897
398 4 1.74 1.4487 2 2 2 1.7025
399 3 0.60 0.9946 1 2 2 2.1397
400 2 1.29 0.6731 1 1 1 0.9582
401 4 1.49 1.3250 2 2 1 1.2731
402 3 0.67 0.9620 2 2 2 1.0553
403 1 1.61 0.1956 1 1 1 0.8620
404 2 1.54 0.5976 2 1 2 1.0519
405 4 2.27 1.4064 2 2 2 1.4109
406 4 2.78 1.4177 2 2 2 0.9061
407 4 1.67 1.3953 2 2 2 2.5744
408 4 1.11 1.3364 1 2 2 1.1679
409 1 2.45 0.3571 2 1 1 1.6015
410 1 3.07 0.1514 2 1 2 1.9451
411 3 1.56 0.9946 2 2 2 1.5640
412 4 2.14 1.3157 1 2 1 1.2209
413 2 1.95 0.8272 1 1 1 1.9078
414 1 2.10 0.2831 2 1 2 1.7599
415 2 2.12 0.6343 2 1 2 1.1457
416 4 2.62 1.3164 2 2 1 1.3477
417 1 1.89 0.3212 1 1 1 2.5178
418 3 1.01 1.1203 2 2 2 1.2972
419 2 1.50 0.6657 1 1 1 1.3573
420 4 2.24 1.4088 1 2 1 1.1273
421 4 2.33 1.4356 1 2 1 0.7618
422 2 0.70 0.7991 2 1 2 1.7391
423 3 1.10 1.1089 2 2 2 1.1817
424 3 1.75 1.1055 2 2 2 0.9989
425 2 1.43 0.7396 1 1 1 1.2236
426 2 2.53 0.7831 2 1 2 1.1601
427 4 2.22 1.4124 1 2 1 0.9693
428 2 1.74 0.7121 1 1 1 2.0509
429 4 1.94 1.3933 2 2 2 1.4818
430 1 1.09 0.2352 1 1 1 0.9261
431 1 2.21 0.3055 1 1 1 1.4980
432 4 2.53 1.4167 1 2 1 0.8782
433 3 1.27 1.0216 1 2 1 1.3395
434 3 1.62 1.0300 2 2 2 1.2854
435 1 2.05 0.3400 2 1 2 3.4665
436 4 2.79 1.5124 2 2 2 1.2884
437 2 0.73 0.8078 1 1 1 1.2620
438 3 1.71 1.0567 2 2 2 0.9962
439 1 2.19 0.2508 1 1 1 0.8608
440 3 1.48 1.0870 1 2 1 1.3381
441 1 1.21 0.3540 2 1 1 0.9895
442 3 2.21 0.9947 2 2 2 1.5191
443 1 3.03 0.3473 2 1 2 2.3463
444 4 1.01 1.5361 2 2 2 1.0060
445 3 2.58 0.9485 2 2 2 0.9096
446 4 2.65 1.3502 1 2 1 1.3297
447 1 1.80 0.3080 2 1 1 1.5974
448 2 1.66 0.6738 1 1 1 0.8935
449 3 2.58 1.0947 2 2 2 0.8981
450 1 1.70 0.3889 2 1 1 1.1410
451 4 0.20 1.5134 1 2 1 2.9243
452 3 1.99 0.9419 1 2 1 2.9200
453 2 2.32 0.6200 1 1 1 0.9393
454 4 2.10 1.3932 2 2 2 1.2066
455 3 1.21 1.0113 2 2 2 1.1749
456 1 1.99 0.2737 1 1 1 0.8485
457 1 1.51 0.4427 1 1 1 0.9827
458 4 0.50 1.3852 2 2 1 1.1921
459 2 2.41 0.6167 1 1 1 0.9772
460 1 0.47 0.2982 1 1 1 1.1461
461 2 2.12 0.6749 1 1 1 1.4054
462 1 2.11 0.2623 2 1 2 1.5737
463 2 2.64 0.6588 1 1 1 0.7361
464 4 2.92 1.4418 1 2 1 1.4033
465 1 0.96 0.3685 2 1 2 1.7384
466 1 1.57 0.3119 2 1 2 1.0620
467 3 1.75 0.9555 2 2 2 1.1317
468 3 3.14 1.0161 2 2 2 2.5346
469 2 2.71 0.6869 2 1 2 0.9701
470 3 1.51 0.9350 1 2 1 1.1635
471 2 1.96 0.6827 2 1 2 0.8224
472 4 2.38 1.3801 2 2 2 1.3897
473 4 1.73 1.4543 2 2 2 1.0860
474 2 1.28 0.6088 1 1 1 0.9388
475 2 1.53 0.5421 2 1 2 1.1020
476 3 1.47 0.9698 1 2 1 1.0980
477 4 2.26 1.2912 2 2 1 2.1346
478 1 2.71 0.2802 2 1 1 0.9302
479 1 1.66 0.3666 1 1 1 2.3969
480 1 2.05 0.4041 2 1 2 1.4199
481 2 3.13 0.6437 1 1 1 1.4040
482 4 1.77 1.4497 1 2 1 1.1652
483 4 1.15 1.4260 1 2 1 0.6389
484 4 2.46 1.4183 1 2 1 0.6691
485 2 2.31 0.7886 1 1 1 1.8200
486 3 1.65 0.9156 2 2 2 1.1317
487 3 2.34 0.9760 2 2 2 1.0631
488 3 1.42 1.0960 1 2 1 2.4206
489 1 1.89 0.3469 1 1 1 1.3488
490 1 2.93 0.3210 1 1 1 1.0712
491 2 3.09 0.7464 2 1 2 1.4845
492 4 2.16 1.4437 2 2 2 1.3607
493 1 2.87 0.4337 1 1 1 0.9395
494 4 2.02 1.4890 1 2 1 0.9179
495 2 2.15 0.6716 2 1 2 1.4580
496 1 0.70 0.3711 1 1 2 1.5608
497 1 2.55 0.3801 2 1 1 2.8188
498 2 2.08 0.8721 2 1 2 1.3125
499 4 2.28 1.3931 2 2 2 1.9005
500 1 1.96 0.2401 1 1 1 0.9055
501 2 1.83 0.6448 1 3 2 4.4354
502 2 1.63 0.5063 1 3 1 1.2393
503 3 1.85 1.0000 1 3 1 1.4533
504 2 3.13 0.6785 1 3 2 4.0106
505 2 0.97 0.6632 1 3 1 1.9057
506 2 1.48 0.6872 1 3 1 2.4758
507 3 1.51 1.0135 1 3 1 1.4245
508 3 1.41 1.0376 1 3 1 0.8632
509 3 1.41 1.1003 1 3 1 2.0527
510 3 0.99 1.0989 2 3 2 1.3058
511 3 2.75 1.0975 1 3 1 0.9565
512 2 2.40 0.6767 2 3 2 1.4533
513 3 3.25 0.9719 1 3 2 4.2270
514 2 2.31 0.6931 2 3 2 1.8093
515 3 2.19 1.0708 1 3 1 1.5372
516 2 2.04 0.6159 1 3 2 0.9313
517 3 1.69 1.1018 2 3 1 0.9805
518 2 1.34 0.5800 2 3 2 3.9564
519 3 1.00 1.0234 2 3 4 6.0463
520 2 2.43 0.7126 1 3 1 2.2523
521 3 2.16 1.0791 2 3 2 2.8338
522 3 1.78 1.1250 2 3 2 2.6955
523 3 3.63 0.9482 1 3 1 4.1792
524 2 1.50 0.8563 1 3 1 3.2513
525 3 1.17 1.0777 2 3 1 2.4891
526 3 1.68 1.0321 2 3 1 2.6052
527 3 2.10 0.8869 1 3 1 1.0446
528 3 2.16 0.9763 2 3 1 2.0020
529 2 1.47 0.6518 1 3 1 1.1859
530 2 2.72 0.6993 1 3 1 0.6979
531 3 2.20 1.0301 1 3 2 4.8451
532 2 0.85 0.7469 1 3 1 1.0268
533 3 1.55 0.9866 1 3 2 1.2979
534 3 2.77 1.0662 2 3 2 1.2056
535 2 1.32 0.6466 2 3 2 1.5084
536 2 1.73 0.6055 2 3 2 0.9758
537 2 2.20 0.6801 2 3 2 0.6639
538 3 1.22 0.9695 1 3 1 1.1730
539 3 3.05 1.0371 2 3 2 0.8216
540 2 0.83 0.7657 1 3 1 1.2041
541 2 2.40 0.8106 1 3 1 1.4361
542 3 1.61 0.9867 2 3 1 1.8174
543 2 1.67 0.5153 1 3 1 0.8076
544 2 1.97 0.6233 2 3 2 1.5031
545 3 2.24 1.0724 2 3 2 1.5303
546 3 1.70 0.9169 1 3 2 1.6439
547 2 2.83 0.6349 2 3 2 1.1071
548 3 2.26 1.1253 2 3 2 1.2533
549 3 2.11 1.1184 1 3 1 1.1302
550 2 0.24 0.7894 2 3 2 2.4210
551 2 2.63 0.8389 2 3 1 1.3622
552 2 2.15 0.6422 1 3 1 1.4278
553 2 2.57 0.6835 2 3 2 1.7138
554 2 1.95 0.7221 2 3 2 0.6606
555 3 2.05 1.1482 2 3 2 2.5788
556 2 0.94 0.7116 1 3 1 0.9467
557 2 2.38 0.6466 2 3 2 1.0121
558 2 2.81 0.6586 2 3 2 0.8354
559 2 0.85 0.7391 1 3 1 1.6333
560 2 1.62 0.7936 2 3 2 0.7992
561 3 1.94 1.0645 2 3 2 2.4059
562 2 0.28 0.7445 2 3 2 1.6292
563 2 1.21 0.6200 2 3 2 1.0761
564 2 2.67 0.6730 1 3 1 1.4894
565 2 1.11 0.7385 2 3 2 1.7252
566 2 1.10 0.7184 2 3 2 1.4400
567 3 2.62 1.0502 1 3 1 0.8854
568 3 2.16 1.1799 2 3 2 1.3453
569 3 1.82 1.0618 2 3 2 0.8352
570 3 2.86 0.8874 1 3 2 1.0248
571 3 3.16 1.0076 1 3 2 2.7273
572 3 1.93 1.0377 1 3 2 1.2018
573 3 1.87 0.9686 1 3 2 0.5854
574 3 2.21 1.0277 1 3 1 1.7782
575 2 2.42 0.6883 1 3 1 3.3064
576 2 1.85 0.5334 2 3 2 0.7897
577 3 1.97 1.0016 2 3 1 4.0456
578 3 2.45 0.9318 1 3 2 1.0035
579 2 2.87 0.6980 1 3 1 1.0985
580 2 0.20 0.7537 2 3 2 4.0464
581 3 2.60 1.1900 2 3 2 1.0364
582 2 1.63 0.6075 1 3 1 0.9226
583 3 1.39 0.9501 1 3 2 3.8761
584 3 1.67 0.8981 2 3 2 3.6480
585 3 1.23 1.1184 2 3 2 2.7964
586 3 2.56 1.0727 1 3 1 0.8776
587 2 1.73 0.5583 2 3 2 1.2813
588 2 2.48 0.7723 2 3 1 1.6215
589 2 1.84 0.6850 2 3 2 1.1635
590 2 1.85 0.7361 2 3 2 0.7886
591 3 1.12 0.9776 1 3 2 1.1567
592 3 1.95 1.0594 2 3 2 1.4546
593 2 1.89 0.6094 1 3 1 0.8274
594 3 0.85 1.0236 1 3 2 2.4338
595 3 1.12 0.9388 2 3 1 1.3121
596 3 2.34 0.8418 2 3 1 0.9880
597 2 1.51 0.6381 1 3 1 0.9953
598 2 2.21 0.6988 1 3 1 0.8428
599 3 1.75 1.0629 2 3 2 0.7286
600 2 2.88 0.8158 1 3 2 2.0921
