# Supplementary material for: The effect of training methodology on knowledge representation in categorization
Source: PLoS One. 2017 Aug 28;12(8):e0183904. doi: 10.1371/journal.pone.0183904 (PMC5573135; doi:10.1371/journal.pone.0183904)
Supplement: S1 File — This file contains the raw data from the experiments reported in this manuscript. (ZIP) [file pone.0183904.s001.zip › raw_data/Exp1/YES-NO/rb_xfer_concept_feedback_2_cond_1_sub_59.dat]

  1 1 2.51 0.2257 2 1 1 1.4384
  2 2 1.51 0.6381 2 1 1 3.5894
  3 3 2.07 1.0440 2 2 2 3.4058
  4 2 2.57 0.6835 2 1 4 9.2378
  5 2 1.89 0.6094 1 1 1 1.6835
  6 1 1.29 0.3541 1 1 2 0.4715
  7 4 2.61 1.4437 2 2 1 0.9167
  8 4 2.34 1.3909 2 2 1 2.8880
  9 4 2.10 1.3932 1 2 1 0.6051
 10 4 2.16 1.4437 1 2 1 0.9248
 11 1 1.67 0.1766 1 1 1 0.6247
 12 4 1.95 1.4197 2 2 2 0.5602
 13 3 1.60 1.0443 2 2 1 0.2096
 14 2 1.52 0.6765 2 1 1 0.3694
 15 3 1.61 0.9867 2 2 2 0.2356
 16 4 2.53 1.3776 2 2 1 0.2907
 17 2 0.97 0.7164 2 1 1 0.2161
 18 3 1.28 1.0929 1 2 1 0.2398
 19 2 1.78 0.7397 1 1 2 0.3344
 20 3 2.60 1.1900 2 2 1 0.4982
 21 4 1.67 1.3953 2 2 2 0.8547
 22 4 1.26 1.3442 1 2 2 0.5486
 23 1 1.68 0.3576 1 1 1 0.6870
 24 3 1.12 0.9776 2 2 2 0.5481
 25 4 2.25 1.3526 2 2 2 0.5678
 26 2 2.63 0.8389 2 1 2 0.5048
 27 1 1.31 0.3257 2 1 2 0.6217
 28 4 2.14 1.3126 1 2 4 5.9487
 29 4 1.78 1.3029 1 2 1 0.4228
 30 4 3.09 1.3473 2 2 1 0.8940
 31 3 1.71 1.0969 1 2 2 0.3789
 32 2 2.06 0.6905 2 1 2 0.4272
 33 2 1.60 0.6308 1 1 2 0.7461
 34 3 1.76 0.9841 1 2 2 0.6523
 35 2 2.32 0.6200 2 1 1 1.2749
 36 2 1.90 0.5988 1 1 1 0.3994
 37 1 3.12 0.2976 2 1 4 6.2721
 38 3 1.32 0.9211 2 2 2 0.5563
 39 1 1.80 0.3080 2 1 1 0.4946
 40 2 1.85 0.7361 1 1 2 0.9392
 41 2 2.12 0.7384 1 1 1 0.3332
 42 3 2.39 0.9496 2 2 2 0.6018
 43 1 2.45 0.3571 1 1 2 0.3702
 44 4 1.49 1.3739 2 2 1 0.3799
 45 3 2.16 1.1799 1 2 1 0.4037
 46 4 0.72 1.3434 2 2 1 0.6770
 47 3 1.16 0.9406 1 2 1 0.4341
 48 4 2.62 1.3164 2 2 1 0.3132
 49 1 1.89 0.3469 1 1 1 0.3163
 50 4 2.32 1.4923 2 2 1 0.4796
 51 1 2.21 0.3055 2 1 1 0.5454
 52 1 1.57 0.3119 2 1 2 0.4517
 53 4 1.15 1.4260 1 2 2 0.3856
 54 4 0.90 1.4658 2 2 2 2.2748
 55 4 2.31 1.2955 2 2 1 1.0251
 56 4 1.89 1.2922 2 2 1 1.5999
 57 4 1.36 1.4291 2 2 1 1.8403
 58 1 2.05 0.4041 1 1 1 3.7910
 59 4 0.50 1.3852 1 2 1 1.6163
 60 3 0.58 1.0240 1 2 2 2.3187
 61 2 2.35 0.6805 1 1 1 1.4437
 62 2 2.08 0.8721 1 1 1 1.4571
 63 4 1.42 1.5420 2 2 1 1.0797
 64 3 1.36 0.9232 1 2 1 1.0203
 65 1 0.52 0.3146 2 1 2 1.2688
 66 3 1.21 1.0113 2 2 2 2.4030
 67 2 1.54 0.5976 2 1 1 1.3385
 68 1 1.64 0.1826 2 1 1 1.1579
 69 2 2.41 0.6167 1 1 4 5.3601
 70 2 0.68 0.5971 2 1 2 0.4016
 71 4 2.28 1.3931 1 2 2 1.8659
 72 4 1.40 1.4148 1 2 1 0.6158
 73 1 2.87 0.4337 1 1 1 0.9111
 74 1 1.52 0.2988 2 1 1 1.7546
 75 1 1.09 0.2352 2 1 2 0.5024
 76 1 1.89 0.2987 1 1 1 0.2749
 77 2 1.87 0.7000 1 1 1 0.9289
 78 4 1.77 1.4497 1 2 1 1.9476
 79 3 1.72 1.1195 1 2 1 1.1505
 80 1 1.96 0.2515 2 1 1 0.7127
 81 1 2.54 0.3829 2 1 1 0.6609
 82 3 2.05 1.1482 1 2 1 0.9695
 83 4 1.92 1.3410 1 2 1 0.6681
 84 2 1.85 0.5334 2 1 1 0.7295
 85 1 2.93 0.3210 2 1 1 0.3802
 86 3 2.45 1.0943 2 2 2 0.6368
 87 2 0.85 0.7469 2 1 2 0.2522
 88 2 2.85 0.6521 2 1 2 0.4598
 89 3 1.14 1.0370 2 2 1 0.2327
 90 2 2.69 0.6426 1 1 1 1.0486
 91 1 0.20 0.3023 2 1 2 1.6143
 92 2 2.43 0.7126 2 1 1 1.2713
 93 3 2.56 1.0727 2 2 2 1.4921
 94 2 2.67 0.6730 1 1 1 1.6012
 95 3 1.51 1.0135 2 2 1 2.0574
 96 4 1.16 1.3504 1 2 1 1.1106
 97 1 2.65 0.3121 1 1 1 3.0334
 98 3 1.65 1.0098 2 2 2 1.8087
 99 2 2.73 0.6099 2 1 1 0.8898
100 3 2.38 0.8761 1 2 1 0.9268
101 2 2.62 0.6511 2 1 1 0.5790
102 2 1.50 0.8563 2 1 1 1.0440
103 4 2.37 1.3651 2 2 1 0.8015
104 4 2.22 1.4124 1 2 1 0.9300
105 2 2.49 0.7136 2 1 1 0.6941
106 1 2.65 0.2477 2 1 1 4.0660
107 2 2.43 0.6434 2 1 1 1.9355
108 2 2.08 0.7147 1 1 1 0.8513
109 2 0.20 0.7060 1 1 1 1.6584
110 2 2.25 0.7675 1 1 1 0.7443
111 1 1.96 0.2401 2 1 1 2.7463
112 2 0.20 0.7537 1 1 1 1.2052
113 3 2.49 0.9545 2 2 2 1.4774
114 1 2.25 0.2398 1 1 2 2.3628
115 3 1.72 1.0099 1 2 2 3.6996
116 4 0.29 1.3629 1 2 2 2.1524
117 4 1.69 1.3901 2 2 2 1.2677
118 2 2.65 0.6205 2 1 1 0.9854
119 3 1.41 1.0376 2 2 2 1.1307
120 1 1.43 0.2934 1 1 1 0.0214
121 3 1.56 0.9946 1 2 2 0.4134
122 2 2.68 0.6820 1 1 1 0.3248
123 3 2.47 0.9346 1 2 2 0.3438
124 1 1.77 0.3536 2 1 2 0.2023
125 4 2.78 1.4177 2 2 2 0.1861
126 3 3.03 1.1195 1 2 2 0.5394
127 3 2.26 1.1253 1 2 2 0.6623
128 4 1.89 1.4029 1 2 1 0.8446
129 2 1.86 0.8093 1 1 1 0.4675
130 1 2.49 0.2936 1 1 1 0.2084
131 3 2.25 1.0744 1 2 1 0.5281
132 1 1.88 0.2514 2 1 1 0.3956
133 2 1.62 0.7936 1 1 1 0.1407
134 4 1.33 1.3978 2 2 2 0.4329
135 4 2.92 1.4418 1 2 1 0.3666
136 2 2.31 0.6637 2 1 1 0.6415
137 4 2.82 1.3875 1 2 2 2.3761
138 2 1.55 0.6765 1 1 1 1.0889
139 4 2.53 1.4167 2 2 1 1.1835
140 3 2.33 1.1284 2 2 1 1.0963
141 2 1.61 0.6429 1 1 1 0.6929
142 1 2.12 0.3369 1 1 1 0.6170
143 4 0.80 1.4215 1 2 1 0.3922
144 3 2.69 0.9625 1 2 1 0.7848
145 1 2.39 0.3219 2 1 1 0.5229
146 4 2.71 1.3013 2 2 1 1.0549
147 2 1.57 0.6980 2 1 1 0.1972
148 2 1.73 0.6055 1 1 2 0.1503
149 3 2.86 0.8874 1 2 1 0.2485
150 3 2.62 0.9856 2 2 1 0.4633
151 1 1.97 0.2911 2 1 1 0.8783
152 1 1.62 0.3228 2 1 2 0.2029
153 1 2.84 0.2537 2 1 1 0.3876
154 1 0.95 0.4721 1 1 1 0.6929
155 2 1.72 0.6455 1 1 1 0.3134
156 1 2.10 0.2831 2 1 1 0.9654
157 4 2.14 1.3157 1 2 2 0.2070
158 4 1.37 1.3572 1 2 4 28.2395
159 2 1.97 0.6427 2 1 1 0.4620
160 1 1.94 0.2655 2 1 2 0.3080
161 3 3.78 1.1189 2 2 1 0.6084
162 4 2.33 1.4356 2 2 1 0.0969
163 3 1.00 1.0234 2 2 2 1.0869
164 1 1.25 0.2947 1 1 4 12.2993
165 3 1.10 1.1089 2 2 1 0.6455
166 2 1.14 0.7220 1 1 4 58.4910
167 4 2.02 1.4231 1 2 1 0.2873
168 3 2.21 0.9947 2 2 1 0.2761
169 4 2.06 1.3779 1 2 1 0.3137
170 1 2.35 0.2671 1 1 1 0.2776
171 3 1.47 0.9698 2 2 1 0.3154
172 1 1.90 0.2041 1 1 2 0.5907
173 2 2.87 0.6980 2 1 4 53.1425
174 3 1.22 1.0267 2 2 1 0.7614
175 3 2.62 1.0502 2 2 1 0.4223
176 3 0.55 1.1317 2 2 1 0.3887
177 3 2.77 1.0662 1 2 1 0.3663
178 3 1.88 1.0319 1 2 1 0.2965
179 4 0.49 1.3514 2 2 2 0.2445
180 3 1.36 1.0466 1 2 1 0.2500
181 4 2.67 1.4748 2 2 1 0.3944
182 2 2.09 0.5484 1 1 1 0.3609
183 4 1.85 1.3578 2 2 2 0.6975
184 3 2.09 1.0885 2 2 4 5.7334
185 3 1.89 1.0169 2 2 1 0.5587
186 4 2.10 1.3896 2 2 2 0.6168
187 4 1.09 1.5133 1 2 1 0.4015
188 3 3.14 1.0161 1 2 1 0.5218
189 2 1.11 0.5499 1 1 2 0.3726
190 3 1.48 1.0870 2 2 2 3.5669
191 2 2.81 0.6586 2 1 1 1.1296
192 1 1.43 0.2305 1 1 4 14.9800
193 1 1.11 0.3017 2 1 1 0.5569
194 1 0.82 0.3098 1 1 1 0.3335
195 2 2.46 0.6278 2 1 1 0.9376
196 3 3.63 0.9531 1 2 1 0.5486
197 2 2.41 0.6376 2 1 1 0.2788
198 1 1.28 0.3991 1 1 2 0.2285
199 2 1.95 0.8272 2 1 2 0.4114
200 4 2.50 1.3709 1 2 2 0.4989
201 1 2.95 0.2980 1 1 1 0.3262
202 4 1.69 1.4037 1 2 1 0.3782
203 3 1.88 0.8945 2 2 1 1.9869
204 1 1.00 0.1900 1 1 1 2.1410
205 1 2.86 0.2775 1 1 3 2.0323
206 1 3.03 0.3473 1 1 1 1.7670
207 3 1.99 0.9419 1 2 2 2.1516
208 4 0.76 1.3332 1 2 1 1.3220
209 3 1.38 1.0222 2 2 2 1.4777
210 2 1.65 0.7820 1 1 1 2.4194
211 1 2.24 0.2099 1 1 1 1.5715
212 3 2.19 1.0319 2 2 4 5.5096
213 1 0.55 0.3363 1 1 2 1.1436
214 3 2.34 0.9760 1 2 1 1.2823
215 3 1.75 0.9555 2 2 1 3.3189
216 3 1.13 0.9757 1 2 4 25.5547
217 4 2.30 1.4760 1 2 1 0.8110
218 3 1.57 1.0066 2 2 1 4.6876
219 4 1.63 1.4234 1 2 2 0.9408
220 1 1.24 0.3545 1 1 1 0.8798
221 4 2.75 1.4245 1 2 2 1.1094
222 1 2.11 0.2623 2 1 4 8.2734
223 4 1.79 1.3128 2 2 1 1.0862
224 1 2.38 0.3946 1 1 1 1.2283
225 3 1.67 0.8981 2 2 1 0.5867
226 1 2.38 0.1613 2 1 1 0.3156
227 2 0.45 0.6283 2 1 2 1.7115
228 2 1.38 0.6372 1 1 1 2.1308
229 1 2.06 0.5073 1 1 1 1.7029
230 1 2.38 0.2745 1 1 1 0.9624
231 4 1.47 1.4812 1 2 1 1.3081
232 1 3.06 0.3526 2 1 1 3.6324
233 2 2.46 0.7122 2 1 1 0.1193
234 1 2.02 0.3300 1 1 1 0.6026
235 4 1.99 1.2965 2 2 4 11.2582
236 2 1.43 0.7396 2 1 4 20.6308
237 3 1.57 1.0262 1 2 1 0.5795
238 3 1.01 1.1203 2 2 1 0.7084
239 3 2.12 0.9780 2 2 1 0.6967
240 4 0.89 1.4668 1 2 1 0.5650
241 1 0.91 0.3186 2 1 1 1.0700
242 3 2.15 1.0756 2 2 1 1.4448
243 1 1.99 0.2737 1 1 1 4.4194
244 3 0.71 1.0878 1 2 4 10.8267
245 3 2.99 0.9615 2 2 1 2.8334
246 3 2.34 0.8418 2 2 4 6.7208
247 4 2.99 1.2895 2 2 1 2.6503
248 4 1.79 1.4596 1 2 4 7.6335
249 2 2.55 0.6575 2 1 1 1.9821
250 4 2.27 1.4064 1 2 1 1.3178
251 3 2.75 1.1466 2 2 1 1.3633
252 3 1.94 1.0645 1 2 1 1.7410
253 2 1.84 0.7034 1 1 1 0.6163
254 4 1.88 1.3020 2 2 1 0.8884
255 1 1.80 0.3204 2 1 2 0.2859
256 1 2.13 0.3784 1 1 2 0.3627
257 1 0.85 0.3814 2 1 2 1.4291
258 4 2.27 1.5019 2 2 1 1.3959
259 3 3.02 1.0854 1 2 1 1.5564
260 2 1.47 0.6518 1 1 1 1.3828
261 4 1.47 1.4461 2 2 1 0.8723
262 1 1.99 0.2656 2 1 2 0.3031
263 4 1.73 1.4543 2 2 2 0.4110
264 4 0.96 1.3636 1 2 1 0.9695
265 1 0.87 0.4142 1 1 2 1.1078
266 3 2.41 1.0063 2 2 2 2.3288
267 2 2.72 0.6993 1 1 1 0.3320
268 2 1.98 0.6690 2 1 1 0.9505
269 1 1.21 0.3540 2 1 2 0.5293
270 1 2.48 0.1957 2 1 1 2.6276
271 1 1.68 0.1837 1 1 2 1.2903
272 2 1.75 0.6628 1 1 1 1.0155
273 1 0.79 0.3786 1 1 1 0.1600
274 4 1.49 1.3250 1 2 1 0.0983
275 2 1.58 0.5272 1 1 1 0.2146
276 2 1.32 0.6466 2 1 1 0.3667
277 2 3.09 0.7464 2 1 1 0.2407
278 3 1.97 1.1531 2 2 2 0.0229
279 4 2.26 1.3531 1 2 2 0.0074
280 2 2.53 0.7831 2 1 1 0.3042
281 3 2.88 1.0116 1 2 2 0.4195
282 1 1.66 0.3101 2 1 1 0.0442
283 2 2.59 0.7434 2 1 2 0.4030
284 1 2.00 0.3362 2 1 1 0.3468
285 3 2.16 1.0791 2 2 2 0.4127
286 2 3.13 0.6437 1 1 2 0.2361
287 3 1.40 1.0474 1 2 2 4.4586
288 1 2.03 0.3642 1 1 4 5.3461
289 4 1.12 1.4342 1 2 1 0.6434
290 3 2.29 0.9998 1 2 1 0.3777
291 2 2.36 0.6867 1 1 1 0.7709
292 2 2.83 0.6349 2 1 2 3.6848
293 2 0.97 0.6969 2 1 1 0.4174
294 4 1.98 1.5266 1 2 1 1.0659
295 4 1.83 1.4592 2 2 4 8.3357
296 3 1.65 0.9156 1 2 2 0.2731
297 1 1.80 0.3177 2 1 1 0.3505
298 3 1.93 1.0377 1 2 1 1.0822
299 4 3.39 1.4912 2 2 2 1.3191
300 2 1.73 0.5583 1 1 1 0.8422
301 4 2.36 1.2798 2 2 1 0.5200
302 1 1.60 0.2051 1 1 1 0.4290
303 1 1.83 0.2465 2 1 1 1.3313
304 3 1.77 1.0688 2 2 1 0.4693
305 3 2.19 1.0708 1 2 1 0.3316
306 1 2.70 0.3509 1 1 1 0.4946
307 4 1.84 1.4883 1 2 1 0.5790
308 1 3.24 0.2412 2 1 1 0.7391
309 1 2.79 0.3211 1 1 1 0.6849
310 4 1.80 1.3858 1 2 1 0.6427
311 2 2.76 0.6158 1 1 1 0.7045
312 1 1.67 0.4219 1 1 4 6.1966
313 3 1.98 1.0297 2 2 1 0.0141
314 3 1.71 1.0567 2 2 2 0.2674
315 3 1.97 1.0016 2 2 4 24.0018
316 4 1.56 1.4828 2 2 1 0.3206
317 3 0.89 0.9779 1 2 1 0.9973
318 4 2.79 1.5124 2 2 4 63.3478
319 4 1.54 1.4399 2 2 1 0.9815
320 2 2.03 0.6338 2 1 2 0.3425
321 3 1.42 1.0909 1 2 1 0.4260
322 1 0.47 0.2982 1 1 1 0.2017
323 3 1.95 1.0594 1 2 4 11.9295
324 2 0.28 0.7445 2 1 1 0.3963
325 2 0.85 0.7391 1 1 4 8.9164
326 2 2.31 0.7886 1 1 4 9.6076
327 2 1.50 0.6657 2 1 4 38.1896
328 4 3.00 1.4175 2 2 1 1.4946
329 4 2.24 1.4088 2 2 1 0.3229
330 2 1.90 0.6453 1 1 1 0.2950
331 3 2.16 1.0372 1 2 1 0.2918
332 4 1.09 1.3378 2 2 1 0.2800
333 3 1.39 0.9501 2 2 1 0.5176
334 2 2.23 0.7347 1 1 1 1.0265
335 2 0.73 0.8078 1 1 2 0.3683
336 3 1.56 0.9553 1 2 1 0.5376
337 3 1.75 1.1413 2 2 1 0.5160
338 1 1.14 0.3149 2 1 4 25.9028
339 4 2.24 1.3698 2 2 1 1.0904
340 4 2.65 1.3502 1 2 1 0.2789
341 1 2.40 0.3790 1 1 1 1.4283
342 1 2.31 0.2926 1 1 2 1.4584
343 2 0.91 0.6073 2 1 4 41.5680
344 4 1.55 1.5706 1 2 1 0.6410
345 4 1.99 1.4022 2 2 1 0.2709
346 1 2.05 0.3400 2 1 2 0.3570
347 2 2.71 0.6869 1 1 2 0.1107
348 4 1.27 1.3051 1 2 1 0.2742
349 2 1.97 0.6233 1 1 1 0.0718
350 2 2.12 0.6749 2 1 1 0.2616
351 1 1.61 0.1956 1 1 4 11.5485
352 4 1.94 1.3933 2 2 1 0.7415
353 4 1.95 1.4170 2 2 3 1.5132
354 1 2.15 0.2376 2 1 2 3.0510
355 4 1.27 1.2794 1 2 2 0.4342
356 1 3.07 0.1514 2 1 2 0.3139
357 2 2.53 0.6370 1 1 1 2.2777
358 3 2.41 0.9376 1 2 4 11.3141
359 2 3.37 0.7059 2 1 1 3.2689
360 3 2.66 0.9728 2 2 2 0.1629
361 1 1.91 0.2917 2 1 2 0.3481
362 1 2.37 0.3204 1 1 1 0.4550
363 1 1.69 0.3962 2 1 1 0.9099
364 1 1.21 0.3112 2 1 4 9.1848
365 1 2.19 0.2508 1 1 2 1.7361
366 4 1.51 1.4660 1 2 1 0.5460
367 1 0.98 0.2099 2 1 4 14.9731
368 3 2.10 0.8869 1 2 2 0.8632
369 3 0.58 1.1624 1 2 4 6.6900
370 2 2.18 0.7763 2 1 4 5.3023
371 2 1.00 0.7013 2 1 4 5.9605
372 2 1.71 0.7542 2 1 1 0.3773
373 3 1.12 0.9388 2 2 1 0.3716
374 2 1.48 0.6872 1 1 2 0.6376
375 2 1.89 0.7053 2 1 1 0.3316
376 1 2.64 0.3488 1 1 1 0.2959
377 3 0.72 1.0300 2 2 2 3.4439
378 2 1.96 0.6827 2 1 2 0.8020
379 1 0.96 0.3685 1 1 4 7.0049
380 2 1.95 0.7221 2 1 2 0.1370
381 3 3.25 0.9719 2 2 2 3.7561
382 4 2.26 1.2912 2 2 2 0.3410
383 4 1.81 1.5355 2 2 4 30.0870
384 3 2.77 0.9600 1 2 1 1.5627
385 3 2.11 1.1184 1 2 1 1.6684
386 3 2.68 1.1065 1 2 1 0.6501
387 4 1.90 1.3338 1 2 4 14.5933
388 2 2.38 0.6466 1 1 1 0.1923
389 4 2.40 1.5076 1 2 4 10.4902
390 1 1.72 0.3477 1 1 3 0.4940
391 1 2.63 0.3301 1 1 1 3.9129
392 4 2.16 1.5294 1 2 1 1.4449
393 4 2.09 1.4796 1 2 1 1.2685
394 4 2.73 1.2989 2 2 1 0.6887
395 4 3.26 1.4724 2 2 2 0.2385
396 4 1.51 1.4522 2 2 2 0.2374
397 3 0.60 0.9946 2 2 2 0.5337
398 1 1.90 0.3038 1 1 1 0.6395
399 1 2.55 0.3801 2 1 2 1.5575
400 1 1.89 0.3212 2 1 2 0.3442
401 2 1.53 0.5421 1 1 1 0.1227
402 4 2.46 1.4183 2 2 1 3.6214
403 2 1.63 0.6075 2 1 2 0.3175
404 1 1.45 0.2769 2 1 1 0.2341
405 3 2.75 1.0975 1 2 1 0.2407
406 2 0.73 0.7321 2 1 2 1.7280
407 3 1.27 1.0216 1 2 4 9.5705
408 3 1.75 1.1055 2 2 1 4.4181
409 4 2.02 1.4890 2 2 1 0.1472
410 1 2.56 0.3672 2 1 1 0.6917
411 4 1.31 1.5355 1 2 1 0.3851
412 4 1.14 1.2842 2 2 1 0.0985
413 2 2.46 0.7811 2 1 2 1.5329
414 2 0.83 0.7657 1 1 4 34.0391
415 4 1.74 1.4487 1 2 4 13.7811
416 1 1.84 0.2751 1 1 1 1.3249
417 2 2.30 0.6727 1 1 4 20.1758
418 2 1.94 0.6684 1 1 2 0.3277
419 4 2.54 1.3869 1 2 1 0.1076
420 2 2.40 0.8106 1 1 1 0.3041
421 1 2.01 0.2141 2 1 1 0.2606
422 1 1.59 0.2724 2 1 4 32.3129
423 4 2.01 1.4059 2 2 1 0.3325
424 2 2.16 0.6176 1 1 3 3.3670
425 1 0.69 0.1626 1 1 1 4.2959
426 1 2.35 0.2813 1 1 1 0.4929
427 3 2.31 0.9612 1 2 4 97.0076
428 4 1.11 1.3364 1 2 1 1.1855
429 1 0.70 0.3711 2 1 1 0.1865
430 2 1.67 0.5153 2 1 1 0.2919
431 2 1.45 0.6138 1 1 4 14.8563
432 2 2.04 0.6159 1 1 4 16.5099
433 3 2.20 1.0301 1 2 1 1.6163
434 4 1.20 1.3894 1 2 1 0.4322
435 3 2.44 1.0064 2 2 1 0.2876
436 4 1.92 1.3279 2 2 2 0.9803
437 4 2.38 1.3801 1 2 2 0.3414
438 1 2.96 0.3155 2 1 1 0.0561
439 3 1.10 0.9355 1 2 1 2.0559
440 3 1.18 1.0339 1 2 1 0.5248
441 4 0.57 1.4767 2 2 1 0.2569
442 2 0.75 0.6426 1 1 1 0.0390
443 1 1.70 0.3889 1 1 1 0.2940
444 3 2.16 0.9763 1 2 1 0.2980
445 1 2.72 0.3872 1 1 1 1.1270
446 4 1.30 1.3643 2 2 1 0.4749
447 2 1.34 0.5800 1 1 1 0.3687
448 4 2.60 1.3274 1 2 1 0.5237
449 1 1.53 0.2023 1 1 1 0.3578
450 1 1.61 0.3607 2 1 1 0.4957
451 3 1.50 0.9528 2 2 4 19.3594
452 2 1.94 0.6111 1 1 1 0.5046
453 4 3.85 1.3632 1 2 1 0.3091
454 1 3.26 0.2446 1 1 1 0.3047
455 2 0.24 0.7894 1 1 1 0.7250
456 1 1.71 0.2132 2 1 3 1.5289
457 3 2.57 1.1428 1 2 4 13.7229
458 1 2.10 0.1963 2 1 1 0.1321
459 3 2.13 1.0685 2 2 1 0.2635
460 4 2.49 1.4666 2 2 1 0.3343
461 4 0.20 1.5134 2 2 1 0.4167
462 3 2.45 0.9318 1 2 1 0.2323
463 2 2.76 0.5945 2 1 1 0.4159
464 3 1.42 1.0960 2 2 1 0.1176
465 4 1.88 1.5007 1 2 2 0.4497
466 4 2.29 1.2636 2 2 3 1.9758
467 2 2.05 0.7549 2 1 1 0.5057
468 1 1.77 0.2283 1 1 4 5.2695
469 4 1.85 1.3875 1 2 3 2.4580
470 3 2.24 1.0724 2 2 1 2.7200
471 3 1.69 1.1018 1 2 1 0.4603
472 1 1.66 0.3249 1 1 1 0.2338
473 1 1.51 0.4427 2 1 3 1.9850
474 1 2.14 0.3556 2 1 1 2.0560
475 3 3.14 1.0475 1 2 4 7.0544
476 3 3.16 1.0076 1 2 1 0.7381
477 2 2.26 0.7508 2 1 1 0.6534
478 3 1.82 1.0618 1 2 1 1.9558
479 2 1.84 0.6850 2 1 1 0.4631
480 1 2.91 0.3345 2 1 1 0.6835
481 4 1.01 1.5361 2 2 1 2.5048
482 4 1.84 1.3275 1 2 1 0.2928
483 2 1.15 0.7061 2 1 1 2.2662
484 2 2.98 0.6052 2 1 1 0.8479
485 4 2.64 1.5394 1 2 1 3.1500
486 3 1.85 0.9715 1 2 1 0.3521
487 2 3.03 0.5818 1 1 1 0.3390
488 2 2.15 0.6716 2 1 1 0.4151
489 2 1.11 0.7385 1 1 1 0.3033
490 1 1.98 0.3373 1 1 1 0.2104
491 1 1.66 0.3666 1 1 1 0.4742
492 3 2.58 1.0947 2 2 1 0.2802
493 3 2.52 1.0535 2 2 1 0.3575
494 2 3.19 0.6619 2 1 1 0.3522
495 3 1.92 0.9950 1 2 1 0.3462
496 3 1.54 0.8637 1 2 1 0.3322
497 2 3.08 0.7375 1 1 1 0.3026
498 4 2.27 1.3964 1 2 1 0.6990
499 2 1.83 0.5907 2 1 1 0.3832
500 1 2.71 0.2802 2 1 1 0.3034
501 3 1.58 0.9820 2 3 1 1.1299
502 3 1.90 1.1569 2 3 1 1.2248
503 2 0.97 0.6632 1 3 2 1.2860
504 2 2.25 0.6668 1 3 2 1.0343
505 3 1.79 1.0360 2 3 1 0.9208
506 3 1.23 1.1184 2 3 1 1.0829
507 2 2.48 0.7723 2 3 1 1.3672
508 3 1.87 0.9686 2 3 2 0.7836
509 2 2.64 0.6588 1 3 1 0.4941
510 3 1.68 1.0321 1 3 1 0.5306
511 3 1.22 0.9695 1 3 1 0.5245
512 2 1.70 0.6737 1 3 2 0.3518
513 3 1.70 0.9169 1 3 1 0.4240
514 2 2.07 0.6514 2 3 1 0.9104
515 2 2.33 0.7096 1 3 2 1.6488
516 2 0.70 0.7991 2 3 2 1.6687
517 3 0.85 1.0236 2 3 2 0.8966
518 3 1.34 1.1219 1 3 2 1.1326
519 2 1.70 0.6957 2 3 1 1.0944
520 2 1.66 0.6738 1 3 1 2.0509
521 2 1.20 0.6720 2 3 1 0.4794
522 2 2.31 0.6931 1 3 1 0.1957
523 2 2.32 0.8994 1 3 2 0.2198
524 3 1.11 0.9910 1 3 1 0.6348
525 2 2.88 0.8158 1 3 1 0.3764
526 2 2.12 0.6343 2 3 1 0.5136
527 3 1.31 1.1449 2 3 2 0.2845
528 2 1.65 0.7278 1 3 1 0.3040
529 3 1.85 1.0000 1 3 1 0.2515
530 3 1.47 1.0667 2 3 1 0.1209
531 3 1.14 1.0006 2 3 1 0.3163
532 3 2.15 1.0332 1 3 1 0.4304
533 2 1.95 0.6287 2 3 1 0.4611
534 3 1.51 0.9350 2 3 1 0.2095
535 3 1.30 1.1009 2 3 1 0.5779
536 2 1.28 0.6088 1 3 2 0.2099
537 2 1.29 0.6731 1 3 2 0.2727
538 2 1.21 0.6200 1 3 1 0.4203
539 2 1.50 0.6326 1 3 2 0.4517
540 3 2.34 1.0168 1 3 2 0.2808
541 2 1.76 0.6131 2 3 1 1.3235
542 2 2.20 0.6801 2 3 1 2.5895
543 2 0.94 0.7116 2 3 1 0.5495
544 3 1.97 1.0445 2 3 1 0.6230
545 2 1.56 0.6255 2 3 1 0.4364
546 3 1.91 1.0578 2 3 1 0.4658
547 2 2.40 0.6767 2 3 1 0.3022
548 2 1.90 0.6527 2 3 1 0.4333
549 3 1.68 1.0860 1 3 1 0.4875
550 3 2.21 1.0277 1 3 1 1.0909
551 3 1.62 1.0300 1 3 1 0.4311
552 2 0.75 0.6653 1 3 1 0.3417
553 3 2.25 1.0057 1 3 2 0.2469
554 3 3.08 1.0859 1 3 1 0.2296
555 3 1.55 0.9866 2 3 2 0.1879
556 2 2.15 0.6422 1 3 1 0.2437
557 2 2.42 0.6883 2 3 2 0.3943
558 2 1.83 0.6448 1 3 1 0.3214
559 3 1.41 1.1003 1 3 1 0.2603
560 3 3.63 0.9482 2 3 2 0.2162
561 3 2.81 1.0546 2 3 2 0.2629
562 2 2.75 0.6966 2 3 2 1.0284
563 2 2.25 0.7893 2 3 1 0.8023
564 3 2.29 1.0043 1 3 2 0.1935
565 3 0.99 1.0989 1 3 2 0.3309
566 3 2.58 0.9897 2 3 1 0.8993
567 3 2.04 1.1241 1 3 1 0.1027
568 2 1.25 0.7049 2 3 1 0.2265
569 3 1.78 1.1250 2 3 1 0.7451
570 3 2.28 1.0855 1 3 2 0.3066
571 2 1.63 0.5063 2 3 1 0.1894
572 2 1.29 0.5842 2 3 2 1.1341
573 2 1.95 0.7670 1 3 1 0.2396
574 3 0.67 0.9620 2 3 2 0.6701
575 2 1.69 0.6952 1 3 2 0.2662
576 2 1.93 0.6742 2 3 1 0.2383
577 2 3.29 0.7804 1 3 1 0.4296
578 2 1.10 0.7184 1 3 2 0.2744
579 3 1.17 1.0777 2 3 2 0.3030
580 3 3.46 0.9941 1 3 2 0.0024
581 2 3.13 0.6785 1 3 2 0.3303
582 3 2.58 0.9485 2 3 2 0.2354
583 3 1.60 1.1404 1 3 2 0.3132
584 2 1.74 0.7121 2 3 2 0.3173
585 2 1.82 0.7845 1 3 2 0.3906
586 2 1.83 0.7164 2 3 2 0.2544
587 3 1.27 0.9856 2 3 1 0.2515
588 3 0.85 0.9204 2 3 2 0.0640
589 3 3.05 1.0371 1 3 1 0.2215
590 3 3.22 1.1227 1 3 2 0.3645
591 3 1.75 1.0629 2 3 1 0.2757
592 2 2.21 0.6988 1 3 1 0.0331
593 3 1.96 1.0011 1 3 1 0.2943
594 2 2.29 0.7752 2 3 1 0.2427
595 2 1.98 0.6402 1 3 1 0.2085
596 3 1.36 1.0445 2 3 1 0.3518
597 3 1.33 0.9942 1 3 2 0.3528
598 2 2.79 0.6461 2 3 1 0.2663
599 3 1.88 0.9241 1 3 2 0.1031
600 2 1.60 0.6932 2 3 2 0.2499
