# Supplementary material for: The effect of training methodology on knowledge representation in categorization
Source: PLoS One. 2017 Aug 28;12(8):e0183904. doi: 10.1371/journal.pone.0183904 (PMC5573135; doi:10.1371/journal.pone.0183904)
Supplement: S1 File — This file contains the raw data from the experiments reported in this manuscript. (ZIP) [file pone.0183904.s001.zip › raw_data/Exp1/YES-NO/rb_xfer_concept_feedback_2_cond_1_sub_6.dat]

  1 2 0.85 0.7391 2 1 3 1.0404
  2 3 1.95 1.0594 1 2 3 2.3093
  3 4 1.92 1.3279 1 2 3 2.0945
  4 4 2.27 1.3964 1 2 3 1.3516
  5 4 1.15 1.4260 1 2 3 0.7218
  6 1 1.61 0.3607 1 1 3 1.8658
  7 4 1.40 1.4148 1 2 3 1.1405
  8 3 2.26 1.1253 2 2 3 0.7572
  9 2 1.43 0.7396 1 1 3 3.7334
 10 4 2.30 1.4760 2 2 3 1.3881
 11 1 1.77 0.3536 1 1 3 1.9465
 12 3 1.97 1.0445 2 2 3 3.5298
 13 1 2.21 0.3055 2 1 3 1.6726
 14 2 2.07 0.6514 1 1 3 0.9956
 15 4 1.84 1.3275 2 2 3 0.6978
 16 1 2.19 0.2508 1 1 4 9.8441
 17 3 2.77 1.0662 2 2 3 0.6654
 18 3 2.09 1.0885 2 2 3 2.8610
 19 2 1.76 0.6131 1 1 3 2.6550
 20 3 3.02 1.0854 2 2 3 2.1458
 21 1 2.48 0.1957 2 1 3 4.2410
 22 4 1.83 1.4592 1 2 3 4.0592
 23 2 1.63 0.5063 1 1 4 6.2451
 24 3 2.15 1.0332 2 2 3 1.8691
 25 4 1.63 1.4234 1 2 3 2.0399
 26 3 2.10 0.8869 2 2 3 1.6679
 27 3 1.72 1.1195 1 2 3 2.3669
 28 3 2.44 1.0064 1 2 3 0.4052
 29 2 1.74 0.7121 2 1 3 1.3557
 30 1 0.20 0.3023 2 1 3 1.9316
 31 4 0.50 1.3852 2 2 3 1.2916
 32 1 1.11 0.3017 2 1 3 1.1980
 33 3 0.85 0.9204 2 2 3 0.2760
 34 3 1.92 0.9950 2 2 3 4.2794
 35 1 2.54 0.3829 1 1 3 1.5755
 36 4 2.24 1.3698 2 2 1 4.4145
 37 1 2.63 0.3301 1 1 2 2.3612
 38 4 2.16 1.5294 1 2 1 1.0404
 39 2 1.98 0.6690 2 1 2 2.5096
 40 1 1.66 0.3666 1 1 2 1.3834
 41 4 1.47 1.4812 1 2 1 0.9905
 42 4 2.06 1.3779 1 2 1 0.8220
 43 1 2.51 0.2257 2 1 1 1.2841
 44 4 3.26 1.4724 1 2 1 1.0314
 45 2 1.34 0.5800 1 1 2 1.7729
 46 3 1.14 1.0006 1 2 2 1.8444
 47 1 1.99 0.2737 1 1 2 1.7382
 48 2 1.54 0.5976 2 1 1 2.1391
 49 2 0.24 0.7894 2 1 2 1.4098
 50 4 3.39 1.4912 1 2 1 1.1195
 51 2 2.33 0.7096 1 1 2 1.1647
 52 2 1.95 0.6287 1 1 1 0.7564
 53 1 1.90 0.2041 1 1 2 1.7334
 54 3 1.94 1.0645 1 2 2 1.3341
 55 4 1.89 1.2922 2 2 1 0.8553
 56 4 1.84 1.4883 1 2 1 1.1722
 57 4 2.49 1.4666 2 2 2 4.0843
 58 3 1.96 1.0011 1 2 2 1.3012
 59 4 2.01 1.4059 2 2 1 0.9759
 60 4 1.73 1.4543 2 2 2 1.8554
 61 3 3.14 1.0161 2 2 1 0.8514
 62 3 1.10 0.9355 1 2 1 1.9843
 63 2 1.48 0.6872 2 1 2 1.9510
 64 2 1.89 0.6094 2 1 2 1.1527
 65 4 2.10 1.3896 1 2 1 2.6636
 66 2 2.40 0.6767 1 1 2 1.1864
 67 1 1.67 0.4219 1 1 2 1.4817
 68 1 1.70 0.3889 2 1 1 0.6368
 69 4 1.69 1.3901 2 2 1 1.1544
 70 4 0.90 1.4658 1 2 2 1.0672
 71 2 1.72 0.6455 1 1 2 1.6250
 72 1 2.84 0.2537 1 1 1 1.6528
 73 2 1.82 0.7845 1 1 2 1.4651
 74 2 1.71 0.7542 1 1 1 0.6369
 75 1 1.68 0.3576 2 1 1 0.8586
 76 2 2.63 0.8389 1 1 1 0.9034
 77 4 1.92 1.3410 1 2 1 2.2343
 78 4 1.09 1.5133 2 2 2 1.8149
 79 1 1.96 0.2515 1 1 1 2.6861
 80 1 1.68 0.1837 2 1 1 1.7440
 81 4 2.25 1.3526 1 2 1 1.5193
 82 2 0.20 0.7537 2 1 1 2.3129
 83 1 2.02 0.3300 1 1 1 1.0020
 84 4 2.37 1.3651 1 2 1 0.8888
 85 2 0.68 0.5971 1 1 2 1.8683
 86 2 1.87 0.7000 1 1 1 1.3356
 87 2 2.25 0.7893 1 1 1 2.0650
 88 1 3.03 0.3473 2 1 1 1.1162
 89 4 2.40 1.5076 1 2 1 2.3022
 90 1 2.70 0.3509 1 1 1 1.0160
 91 2 3.19 0.6619 2 1 1 1.3421
 92 3 3.22 1.1227 2 2 1 3.3210
 93 4 1.85 1.3875 1 2 2 1.2492
 94 4 0.72 1.3434 1 2 1 1.9339
 95 2 2.75 0.6966 1 1 2 2.3729
 96 2 2.26 0.7508 2 1 1 2.6758
 97 3 3.25 0.9719 2 2 1 0.9267
 98 2 1.94 0.6111 2 1 1 0.9683
 99 2 0.28 0.7445 2 1 1 1.1302
100 3 2.41 1.0063 2 2 2 1.1473
101 1 2.40 0.3790 1 1 1 0.9287
102 1 1.66 0.3249 2 1 1 2.4662
103 3 2.16 1.0372 1 2 1 0.8932
104 2 2.03 0.6338 1 1 2 1.2880
105 1 1.61 0.1956 2 1 2 3.7477
106 4 1.12 1.4342 2 2 1 1.9943
107 4 0.57 1.4767 2 2 2 1.1842
108 4 0.89 1.4668 2 2 2 1.1834
109 1 1.80 0.3204 2 1 1 1.8549
110 3 2.66 0.9728 1 2 1 1.5949
111 3 0.72 1.0300 1 2 1 0.8973
112 2 1.90 0.6453 2 1 1 1.4522
113 3 1.01 1.1203 1 2 1 1.1046
114 3 1.56 0.9946 1 2 1 0.9953
115 2 1.69 0.6952 2 1 2 1.4180
116 2 2.79 0.6461 2 1 2 1.6396
117 1 1.90 0.3038 1 1 2 1.6047
118 2 1.38 0.6372 1 1 2 0.9871
119 3 1.16 0.9406 2 2 1 0.6984
120 4 1.88 1.3020 1 2 2 1.0535
121 1 1.98 0.3373 2 1 2 2.3478
122 2 1.60 0.6932 1 1 2 1.0504
123 2 2.08 0.7147 1 1 2 1.9772
124 4 1.94 1.3933 2 2 1 1.4537
125 2 2.04 0.6159 1 1 2 1.1701
126 3 2.34 0.9760 2 2 1 1.1060
127 2 1.97 0.6427 2 1 2 1.3408
128 4 2.53 1.3776 1 2 2 1.7501
129 1 1.51 0.4427 2 1 2 2.2701
130 2 2.76 0.5945 1 1 1 2.8253
131 2 1.78 0.7397 2 1 2 1.9180
132 4 1.36 1.4291 1 2 2 1.9834
133 2 2.55 0.6575 1 1 1 2.0479
134 2 2.98 0.6052 1 1 1 1.0259
135 1 2.95 0.2980 2 1 1 1.3995
136 1 3.06 0.3526 1 1 2 1.4219
137 1 2.24 0.2099 2 1 1 1.6597
138 1 1.82 0.2465 2 1 1 0.8951
139 4 2.26 1.3531 2 2 1 1.5380
140 1 1.77 0.2283 2 1 2 1.1790
141 2 1.90 0.5988 2 1 1 1.9944
142 3 1.75 1.1055 1 2 2 1.1444
143 2 2.67 0.6730 2 1 1 0.9529
144 2 0.97 0.7164 2 1 2 0.8498
145 1 0.98 0.2099 1 1 2 0.5585
146 3 1.60 1.0443 2 2 1 2.6318
147 2 0.75 0.6426 2 1 2 1.3179
148 1 1.66 0.3101 2 1 1 1.3659
149 3 0.67 0.9620 1 2 1 1.2136
150 4 1.16 1.3504 1 2 2 1.0995
151 1 0.55 0.3363 2 1 1 1.4935
152 1 2.35 0.2671 2 1 2 1.1427
153 4 1.95 1.4170 1 2 1 1.5514
154 3 0.60 0.9946 2 2 2 1.1678
155 4 1.51 1.4522 2 2 1 1.7038
156 4 2.79 1.5124 2 2 1 2.0178
157 2 2.05 0.7549 2 1 2 1.2153
158 3 1.33 0.9942 1 2 1 2.0531
159 3 2.16 1.0791 2 2 1 1.4891
160 3 2.88 1.0116 1 2 1 1.7563
161 2 1.29 0.6731 1 1 2 3.6125
162 4 2.75 1.4245 1 2 1 1.2886
163 2 3.29 0.7804 2 1 1 1.9317
164 2 1.84 0.6850 1 1 2 1.3885
165 3 1.31 1.1449 2 2 1 0.9655
166 4 1.51 1.4660 2 2 1 1.0615
167 3 1.88 0.8945 2 2 2 1.1198
168 4 1.01 1.5361 2 2 1 1.4259
169 2 1.55 0.6765 1 1 2 0.9614
170 3 1.75 1.1413 1 2 1 1.0895
171 4 1.78 1.3029 2 2 1 1.0368
172 1 2.39 0.3219 1 1 2 0.6262
173 1 2.72 0.3872 2 1 1 1.3429
174 4 2.32 1.4923 1 2 2 1.8714
175 1 1.43 0.2305 2 1 1 2.3548
176 4 1.55 1.5706 1 2 1 2.4265
177 2 3.08 0.7375 1 1 2 2.1836
178 1 1.97 0.2911 2 1 1 1.0379
179 4 1.85 1.3578 2 2 1 0.9475
180 4 2.99 1.2895 1 2 1 2.0842
181 3 2.75 1.1466 1 2 2 1.7029
182 4 2.54 1.3869 1 2 1 0.9611
183 4 0.29 1.3629 1 2 1 2.3533
184 4 2.28 1.3931 2 2 1 0.9450
185 2 2.08 0.8721 2 1 1 1.6098
186 1 1.28 0.3991 2 1 1 2.5114
187 3 1.75 1.0629 1 2 1 0.7524
188 2 2.25 0.6668 2 1 2 1.0253
189 3 3.16 1.0076 2 2 1 1.3514
190 3 3.46 0.9941 1 2 2 0.9598
191 2 1.32 0.6466 2 1 2 1.6799
192 2 1.86 0.8093 1 1 1 3.1069
193 4 3.00 1.4175 2 2 2 2.7399
194 4 1.31 1.5355 2 2 1 1.7881
195 3 1.91 1.0578 1 2 1 1.6447
196 1 2.31 0.2926 1 1 1 2.1672
197 1 1.94 0.2655 2 1 2 1.5984
198 1 1.14 0.3149 1 1 1 1.4207
199 4 0.96 1.3636 1 2 2 2.0185
200 3 1.82 1.0618 1 2 2 2.1358
201 4 2.31 1.2955 1 2 1 1.2113
202 2 2.15 0.6716 1 1 2 1.1630
203 2 0.73 0.8078 2 1 1 1.3931
204 3 1.11 0.9910 2 2 2 1.5916
205 2 1.83 0.5907 2 1 1 1.2146
206 1 2.35 0.2813 2 1 1 1.0445
207 2 1.83 0.7164 1 1 1 1.3532
208 2 1.63 0.6075 1 1 1 3.2595
209 4 1.27 1.3051 1 2 1 1.7168
210 4 2.34 1.3909 2 2 1 4.4064
211 3 2.11 1.1184 2 2 1 2.8425
212 1 0.96 0.3685 2 1 2 1.3266
213 4 3.09 1.3473 2 2 1 3.1037
214 4 2.27 1.5019 2 2 1 3.7607
215 4 1.42 1.5420 2 2 1 1.3772
216 4 2.14 1.3157 2 2 1 2.1353
217 2 1.47 0.6518 2 1 1 1.4640
218 2 2.64 0.6588 2 1 1 1.7156
219 1 2.25 0.2398 2 1 1 1.3252
220 1 1.59 0.2724 1 1 2 1.2950
221 1 1.88 0.2514 1 1 1 0.9535
222 1 2.86 0.2775 1 1 1 1.2920
223 2 2.32 0.8994 2 1 2 1.5415
224 4 2.36 1.2798 2 2 1 1.9764
225 4 2.09 1.4796 1 2 2 1.6324
226 4 2.61 1.4437 2 2 1 1.3155
227 1 2.56 0.3672 2 1 1 1.7654
228 1 2.10 0.2831 1 1 1 1.1649
229 4 0.20 1.5134 2 2 2 2.1249
230 3 2.49 0.9545 2 2 1 2.8302
231 2 2.41 0.6376 2 1 2 1.8901
232 3 1.88 0.9241 1 2 2 1.5107
233 2 2.38 0.6466 1 1 1 2.9352
234 1 2.10 0.1963 1 1 1 0.9832
235 4 1.09 1.3378 1 2 2 3.5747
236 3 1.23 1.1184 2 2 1 1.0449
237 3 2.57 1.1428 2 2 1 2.5634
238 1 2.05 0.3400 1 1 1 2.9365
239 2 1.67 0.5153 2 1 2 2.1284
240 3 2.24 1.0724 2 2 1 2.2969
241 3 2.25 1.0744 2 2 2 2.5787
242 3 3.03 1.1195 2 2 2 2.2650
243 2 2.62 0.6511 2 1 2 2.3402
244 3 1.30 1.1009 1 2 1 2.8285
245 4 1.49 1.3739 1 2 2 1.3444
246 1 1.53 0.2023 2 1 2 2.7530
247 1 2.38 0.1613 1 1 1 1.1285
248 3 2.47 0.9346 1 2 2 2.6497
249 4 1.33 1.3978 2 2 2 1.2372
250 2 2.23 0.7347 2 1 2 1.4505
251 1 1.71 0.2132 2 1 1 1.6668
252 1 2.00 0.3362 1 1 1 0.9503
253 2 1.15 0.7061 2 1 2 1.1271
254 3 2.62 1.0502 2 2 1 1.3284
255 3 1.79 1.0360 2 2 2 0.9136
256 3 1.54 0.8637 1 2 1 1.2438
257 2 2.57 0.6835 2 1 2 1.5522
258 1 2.15 0.2376 1 1 1 1.4566
259 3 1.67 0.8981 1 2 1 1.5011
260 2 1.14 0.7220 2 1 2 1.0792
261 4 2.38 1.3801 2 2 2 2.2827
262 1 1.62 0.3228 2 1 1 1.5413
263 3 2.04 1.1241 2 2 2 1.1503
264 1 0.87 0.4142 1 1 1 2.1509
265 3 1.55 0.9866 2 2 1 1.2324
266 4 2.50 1.3709 1 2 1 1.5978
267 3 1.89 1.0169 1 2 1 1.2663
268 2 2.16 0.6176 1 1 1 2.5024
269 1 1.00 0.1900 2 1 2 0.9999
270 1 1.21 0.3540 1 1 1 1.9346
271 3 1.51 0.9350 2 2 2 2.3674
272 4 1.56 1.4828 1 2 1 2.0624
273 2 2.43 0.6434 1 1 1 2.1057
274 4 2.53 1.4167 1 2 1 1.4436
275 1 3.26 0.2446 1 1 1 3.6401
276 3 2.31 0.9612 1 2 1 1.4355
277 1 1.67 0.1766 2 1 2 1.2823
278 4 2.62 1.3164 2 2 2 1.9743
279 1 1.72 0.3477 2 1 2 1.9096
280 3 2.33 1.1284 2 2 2 1.5436
281 3 1.27 0.9856 2 2 2 1.3360
282 4 2.65 1.3502 1 2 2 1.5690
283 3 1.17 1.0777 1 2 1 1.2487
284 1 1.21 0.3112 2 1 2 3.5095
285 2 0.85 0.7469 1 1 1 3.6862
286 1 1.91 0.2917 1 1 1 1.3194
287 3 2.69 0.9625 1 2 1 2.2174
288 4 2.10 1.3932 2 2 2 1.1026
289 2 0.97 0.6632 2 1 2 1.5852
290 1 1.57 0.3119 1 1 1 0.7521
291 4 2.24 1.4088 2 2 2 1.7612
292 2 1.21 0.6200 2 1 2 1.4087
293 3 1.56 0.9553 2 2 2 1.6312
294 2 2.40 0.8106 2 1 2 1.7402
295 2 2.53 0.7831 1 1 1 4.2049
296 4 2.29 1.2636 2 2 2 2.2653
297 1 2.65 0.2477 1 1 1 1.1201
298 2 2.21 0.6988 2 1 2 1.0144
299 3 1.41 1.1003 2 2 2 3.6284
300 2 2.53 0.6370 2 1 2 1.3119
301 1 0.91 0.3186 1 1 1 1.0175
302 1 2.87 0.4337 2 1 1 1.9596
303 3 1.50 0.9528 1 2 1 2.0475
304 3 2.25 1.0057 1 2 1 1.4453
305 3 1.71 1.0567 2 2 2 2.1280
306 4 1.69 1.4037 2 2 1 1.2966
307 1 1.24 0.3545 1 1 1 0.6769
308 4 1.47 1.4461 1 2 1 0.9373
309 1 1.99 0.2656 2 1 1 2.8011
310 3 2.34 0.8418 2 2 2 1.1424
311 3 2.07 1.0440 1 2 1 2.3694
312 2 1.90 0.6527 2 1 2 1.0787
313 2 2.43 0.7126 1 1 2 3.1461
314 1 1.60 0.2051 2 1 2 1.4092
315 4 2.92 1.4418 2 2 2 1.8317
316 2 1.97 0.6233 2 1 2 0.8367
317 4 0.49 1.3514 2 2 2 2.4659
318 1 2.12 0.3369 2 1 2 2.0050
319 1 2.79 0.3211 2 1 2 1.1630
320 4 2.02 1.4231 2 2 1 1.2908
321 1 3.24 0.2412 1 1 1 2.0781
322 1 2.64 0.3488 2 1 2 2.8728
323 3 1.28 1.0929 1 2 1 1.2115
324 2 2.83 0.6349 1 1 2 1.6584
325 4 2.02 1.4890 2 2 2 1.5266
326 4 1.88 1.5007 1 2 1 1.1757
327 4 1.79 1.4596 2 2 2 2.0317
328 3 1.76 0.9841 2 2 2 2.3083
329 1 1.69 0.3962 1 1 2 1.5261
330 4 1.98 1.5266 2 2 2 1.6171
331 3 2.19 1.0319 2 2 2 2.9407
332 4 1.99 1.2965 2 2 1 1.1326
333 4 1.90 1.3338 1 2 2 1.3820
334 4 0.76 1.3332 2 2 2 1.7172
335 1 2.05 0.4041 1 1 1 1.1187
336 3 3.05 1.0371 2 2 2 1.2087
337 2 3.13 0.6437 2 1 2 1.8091
338 3 0.55 1.1317 2 2 2 1.4073
339 4 1.14 1.2842 2 2 1 1.1479
340 2 2.48 0.7723 1 1 2 2.1392
341 3 1.75 0.9555 1 2 1 1.7958
342 1 0.69 0.1626 1 1 1 2.4659
343 3 2.75 1.0975 1 2 1 1.7106
344 3 1.22 1.0267 1 2 1 0.9591
345 3 1.97 1.0016 2 2 2 1.5754
346 1 1.84 0.2751 2 1 1 1.0729
347 3 2.68 1.1065 1 2 1 1.9709
348 1 1.45 0.2769 1 1 1 1.0504
349 2 1.62 0.7936 2 1 1 2.8231
350 1 1.89 0.2987 1 1 1 0.9158
351 4 2.73 1.2989 1 2 2 1.1181
352 1 0.47 0.2982 1 1 1 1.0403
353 2 1.52 0.6765 2 1 2 1.1578
354 3 2.81 1.0546 2 2 1 1.8081
355 3 1.88 1.0319 1 2 1 1.2624
356 3 0.85 1.0236 2 2 2 1.2084
357 4 2.71 1.3013 1 2 2 0.9751
358 4 2.26 1.2912 1 2 1 1.0472
359 3 1.42 1.0960 1 2 2 1.8519
360 3 0.99 1.0989 2 2 1 0.9920
361 2 0.94 0.7116 2 1 1 1.0234
362 3 1.78 1.1250 1 2 2 1.1095
363 3 1.72 1.0099 2 2 1 1.1596
364 1 2.13 0.3784 1 1 1 2.0475
365 3 1.42 1.0909 2 2 2 1.4674
366 3 1.77 1.0688 1 2 1 1.3111
367 2 1.98 0.6402 1 1 2 2.6971
368 2 1.11 0.7385 2 1 1 1.6824
369 4 2.14 1.3126 2 2 1 1.7013
370 2 2.30 0.6727 1 1 1 2.3117
371 1 0.95 0.4721 2 1 1 1.0887
372 2 1.65 0.7820 1 1 2 1.1002
373 2 1.65 0.7278 1 1 1 1.9107
374 4 2.46 1.4183 2 2 1 1.8562
375 2 2.73 0.6099 1 1 1 0.9643
376 3 2.34 1.0168 1 2 1 1.1805
377 2 1.73 0.6055 1 1 1 1.1798
378 1 2.93 0.3210 1 1 1 1.5869
379 3 3.14 1.0475 2 2 2 2.0899
380 4 2.60 1.3274 1 2 2 2.1711
381 1 2.03 0.3642 1 1 1 1.5145
382 1 1.80 0.3080 1 1 1 1.0441
383 1 0.79 0.3786 2 1 1 1.3289
384 3 1.39 0.9501 2 2 2 1.0100
385 1 1.80 0.3177 1 1 1 0.9041
386 3 2.21 1.0277 1 2 1 2.0989
387 2 1.70 0.6957 1 1 1 1.3168
388 3 2.45 0.9318 1 2 1 4.1987
389 4 2.22 1.4124 2 2 2 1.0910
390 1 1.89 0.3469 2 1 1 2.0542
391 3 2.45 1.0943 1 2 3 3.0823
392 3 2.15 1.0756 2 2 2 1.4515
393 2 2.25 0.7675 2 1 2 0.8791
394 3 1.18 1.0339 2 2 1 0.9388
395 1 1.31 0.3257 1 1 1 0.8444
396 2 1.93 0.6742 2 1 2 1.4411
397 3 1.93 1.0377 1 2 1 1.6703
398 3 1.32 0.9211 1 2 1 0.9458
399 1 1.89 0.3212 1 1 1 1.5147
400 4 2.82 1.3875 1 2 2 1.6522
401 1 0.85 0.3814 2 1 1 0.8847
402 1 2.96 0.3155 1 1 1 0.5681
403 4 1.89 1.4029 2 2 1 1.1607
404 3 1.58 0.9820 1 2 1 0.9606
405 4 1.11 1.3364 2 2 1 0.8088
406 1 2.11 0.2623 2 1 2 1.0316
407 2 1.45 0.6138 1 1 2 1.8211
408 2 1.83 0.6448 2 1 2 1.4586
409 1 0.52 0.3146 1 1 1 1.0389
410 1 2.38 0.3946 1 1 1 1.3804
411 2 3.03 0.5818 2 1 2 1.2913
412 2 1.95 0.7221 1 1 1 1.5827
413 2 2.71 0.6869 2 1 2 1.1977
414 3 1.35 1.0466 1 2 1 1.3642
415 3 2.52 1.0535 1 2 1 0.8681
416 1 1.52 0.2988 1 1 1 0.8803
417 4 1.49 1.3250 1 2 1 1.7243
418 4 1.77 1.4497 2 2 2 0.9737
419 2 1.73 0.5583 1 1 1 1.1420
420 2 2.12 0.7384 1 1 1 0.9111
421 1 0.70 0.3711 2 1 1 1.0173
422 2 1.96 0.6827 2 1 1 1.2473
423 1 1.96 0.2401 2 1 1 0.8520
424 2 2.87 0.6980 1 1 1 1.5129
425 3 2.77 0.9600 2 2 2 2.7144
426 3 1.10 1.1089 1 2 1 1.1873
427 4 1.20 1.3894 2 2 2 1.6827
428 3 1.12 0.9388 1 2 1 1.2536
429 2 1.00 0.7013 1 1 1 0.9782
430 4 1.74 1.4487 2 2 2 1.4416
431 2 2.15 0.6422 2 1 2 1.5905
432 1 2.55 0.3801 2 1 1 1.1977
433 4 1.37 1.3572 2 2 2 1.3740
434 2 2.69 0.6426 2 1 2 1.8920
435 3 2.38 0.8761 2 2 1 1.2469
436 1 2.06 0.5073 2 1 1 0.8274
437 3 1.36 0.9232 2 2 2 1.1609
438 2 1.10 0.7184 1 1 1 0.8810
439 1 2.37 0.3204 1 1 1 1.0205
440 3 1.90 1.1569 1 2 2 1.3386
441 2 1.70 0.6737 1 1 1 0.9727
442 3 2.20 1.0301 1 2 1 1.1247
443 3 1.36 1.0445 1 2 1 1.3269
444 1 0.82 0.3098 2 1 1 2.8401
445 1 1.25 0.2947 2 1 1 1.9722
446 3 2.28 1.0855 1 2 1 0.9634
447 4 0.80 1.4215 1 2 1 1.2997
448 2 1.11 0.5499 1 1 2 1.8719
449 1 2.38 0.2745 1 1 1 0.9056
450 1 2.65 0.3121 2 1 1 1.0284
451 1 1.43 0.2934 1 1 1 0.9010
452 4 1.54 1.4399 1 2 1 1.0158
453 2 2.65 0.6205 2 1 2 1.1179
454 4 1.81 1.5355 2 2 2 1.3678
455 4 1.80 1.3858 1 2 2 1.3196
456 4 1.30 1.3643 1 2 1 0.8496
457 2 1.57 0.6980 2 1 2 1.1984
458 4 1.26 1.3442 2 2 1 2.3650
459 1 1.29 0.3541 2 1 1 0.9720
460 2 1.66 0.6738 1 1 2 1.3741
461 3 1.27 1.0216 1 2 1 1.4680
462 3 1.68 1.0321 2 2 2 1.0797
463 1 3.12 0.2976 2 1 1 0.9871
464 4 2.78 1.4177 1 2 1 1.4424
465 3 3.08 1.0859 2 2 2 1.2637
466 2 2.12 0.6749 2 1 2 1.6916
467 4 1.27 1.2794 2 2 1 2.0649
468 1 1.09 0.2352 1 1 1 0.9481
469 4 2.33 1.4356 2 2 2 1.1472
470 4 1.95 1.4197 2 2 2 1.5718
471 4 1.79 1.3128 1 2 1 2.7474
472 3 0.71 1.0878 2 2 1 0.7949
473 1 2.49 0.2936 2 1 2 2.0418
474 2 0.73 0.7321 1 1 2 0.9825
475 3 1.85 0.9715 2 2 2 2.3338
476 2 2.49 0.7136 1 1 1 1.6063
477 4 1.67 1.3953 1 2 1 0.9164
478 2 1.58 0.5272 1 1 1 0.8308
479 2 1.75 0.6628 2 1 1 1.2042
480 3 1.57 1.0262 2 2 2 1.0989
481 3 3.63 0.9531 1 2 1 1.2857
482 1 2.71 0.2802 1 1 1 0.9448
483 4 2.27 1.4064 1 2 1 1.2576
484 4 1.99 1.4022 1 2 1 1.5662
485 3 1.65 0.9156 1 2 1 2.3239
486 2 2.41 0.6167 1 1 1 1.1010
487 3 1.62 1.0300 1 2 1 1.0157
488 4 2.64 1.5394 2 2 2 0.9017
489 2 1.95 0.7670 2 1 2 1.3765
490 4 3.85 1.3632 1 2 1 1.1837
491 1 2.01 0.2141 2 1 1 1.4869
492 4 2.67 1.4748 1 2 1 1.3236
493 2 2.20 0.6801 1 1 1 1.5737
494 1 2.14 0.3556 1 1 1 1.4356
495 1 3.07 0.1514 2 1 2 1.6168
496 1 2.45 0.3571 1 1 2 1.2863
497 1 1.64 0.1826 1 1 1 0.8415
498 1 2.91 0.3345 2 1 2 2.0791
499 4 2.16 1.4437 1 2 1 1.0336
500 3 1.41 1.0376 1 2 1 1.0390
501 2 2.09 0.5484 2 3 1 1.5599
502 3 2.19 1.0708 2 3 1 2.3063
503 2 0.97 0.6969 1 3 1 1.7555
504 2 1.28 0.6088 2 3 2 4.0669
505 3 0.58 1.1624 1 3 2 2.5720
506 3 1.22 0.9695 2 3 1 3.1128
507 2 1.60 0.6308 2 3 2 2.1285
508 3 1.21 1.0113 2 3 1 1.7843
509 2 1.51 0.6381 1 3 2 1.0785
510 2 0.91 0.6073 2 3 2 1.8988
511 3 1.98 1.0297 2 3 1 2.4523
512 2 1.85 0.5334 2 3 2 1.5829
513 2 2.31 0.7886 1 3 1 2.9555
514 2 1.95 0.8272 1 3 1 0.6261
515 3 1.71 1.0969 2 3 2 3.2315
516 3 1.57 1.0066 1 3 1 1.2985
517 2 1.61 0.6429 2 3 2 0.9483
518 3 2.58 0.9897 2 3 1 1.1245
519 2 2.31 0.6637 1 3 1 0.7418
520 2 1.50 0.6326 1 3 2 1.2323
521 3 1.38 1.0222 1 3 2 1.1724
522 2 2.59 0.7434 1 3 1 1.1162
523 3 1.40 1.0474 1 3 2 1.5253
524 2 1.50 0.8563 1 3 1 1.5724
525 2 2.12 0.6343 1 3 2 1.1572
526 2 1.85 0.7361 1 3 1 0.8684
527 3 2.86 0.8874 1 3 1 0.7278
528 3 2.16 1.1799 2 3 1 0.7928
529 2 2.85 0.6521 2 3 1 1.4315
530 3 0.89 0.9779 2 3 1 0.7079
531 2 1.25 0.7049 1 3 1 0.8302
532 3 2.39 0.9496 1 3 2 1.0511
533 3 1.13 0.9757 1 3 2 2.4710
534 3 2.05 1.1482 1 3 2 1.3212
535 2 2.72 0.6993 1 3 2 1.8823
536 3 2.16 0.9763 1 3 2 1.1963
537 3 1.12 0.9776 2 3 1 0.7781
538 2 2.76 0.6158 2 3 2 0.9388
539 2 1.94 0.6684 1 3 1 0.6466
540 3 2.56 1.0727 2 3 1 0.6316
541 2 1.50 0.6657 2 3 1 2.5167
542 3 3.63 0.9482 1 3 2 1.7409
543 3 2.60 1.1900 1 3 2 0.7489
544 2 0.83 0.7657 2 3 1 1.4690
545 2 2.46 0.7122 2 3 2 1.0241
546 3 1.60 1.1404 2 3 1 0.8535
547 3 1.51 1.0135 1 3 1 1.4177
548 3 2.99 0.9615 1 3 2 0.8707
549 2 1.89 0.7053 2 3 1 1.3701
550 2 3.13 0.6785 2 3 2 1.7049
551 3 2.58 0.9485 1 3 1 2.2811
552 3 2.58 1.0947 2 3 1 0.6028
553 3 1.00 1.0234 1 3 2 1.5611
554 2 1.53 0.5421 2 3 1 1.4719
555 2 0.70 0.7991 1 3 2 1.8030
556 2 0.45 0.6283 1 3 2 2.1524
557 2 2.88 0.8158 2 3 2 2.6956
558 3 1.85 1.0000 1 3 2 0.9681
559 3 2.21 0.9947 2 3 1 1.3277
560 2 2.42 0.6883 1 3 2 1.0484
561 3 1.48 1.0870 2 3 1 0.7964
562 3 1.97 1.1531 1 3 2 1.2264
563 3 1.99 0.9419 1 3 2 2.9838
564 3 1.70 0.9169 2 3 1 1.4449
565 2 2.18 0.7763 1 3 2 0.8184
566 2 3.09 0.7464 2 3 2 0.9518
567 2 2.68 0.6820 2 3 1 0.8862
568 2 2.46 0.6278 1 3 2 1.0089
569 3 1.61 0.9867 2 3 1 0.7927
570 2 2.36 0.6867 1 3 1 0.5178
571 2 1.84 0.7034 1 3 1 0.7915
572 3 2.13 1.0685 1 3 2 1.0061
573 2 1.29 0.5842 2 3 1 1.9963
574 3 0.58 1.0240 2 3 1 0.4897
575 3 1.69 1.1018 2 3 1 0.8446
576 3 1.47 1.0667 1 3 2 1.0007
577 3 2.12 0.9780 2 3 1 0.5359
578 2 1.56 0.6255 2 3 2 0.8890
579 2 2.29 0.7752 2 3 1 0.8997
580 2 2.81 0.6586 1 3 2 1.7018
581 3 1.34 1.1219 1 3 2 1.4872
582 3 2.29 1.0043 2 3 1 0.8336
583 3 1.14 1.0370 1 3 2 1.1421
584 2 2.46 0.7811 2 3 1 1.7350
585 2 0.75 0.6653 2 3 1 0.7510
586 2 2.31 0.6931 2 3 1 0.7191
587 3 2.41 0.9376 1 3 1 0.6648
588 3 1.65 1.0098 1 3 1 0.8002
589 2 3.37 0.7059 1 3 2 1.1426
590 3 3.78 1.1189 1 3 2 1.1992
591 3 1.68 1.0860 2 3 1 1.1568
592 3 2.62 0.9856 2 3 1 0.9249
593 2 2.06 0.6905 1 3 2 1.5583
594 3 2.29 0.9998 2 3 1 1.1819
595 3 1.47 0.9698 2 3 1 0.8604
596 2 0.20 0.7060 2 3 1 1.5199
597 2 1.20 0.6720 2 3 1 1.0889
598 2 2.35 0.6805 1 3 2 1.3271
599 3 1.87 0.9686 2 3 1 0.8045
600 2 2.32 0.6200 1 3 2 0.7628
