# Supplementary material for: The effect of training methodology on knowledge representation in categorization
Source: PLoS One. 2017 Aug 28;12(8):e0183904. doi: 10.1371/journal.pone.0183904 (PMC5573135; doi:10.1371/journal.pone.0183904)
Supplement: S1 File — This file contains the raw data from the experiments reported in this manuscript. (ZIP) [file pone.0183904.s001.zip › raw_data/Exp1/YES-NO/rb_xfer_concept_feedback_2_cond_1_sub_60.dat]

  1 4 2.92 1.4418 1 2 1 1.1365
  2 4 1.77 1.4497 2 2 1 0.9628
  3 3 1.61 0.9867 1 2 1 0.7565
  4 4 1.40 1.4148 2 2 1 0.8469
  5 3 2.26 1.1253 1 2 1 0.7563
  6 3 1.72 1.1195 2 2 2 0.9096
  7 2 1.43 0.7396 2 1 2 1.0493
  8 2 2.12 0.6343 2 1 2 0.7827
  9 3 3.78 1.1189 1 2 1 1.0555
 10 4 2.28 1.3931 2 2 2 0.7335
 11 4 1.95 1.4170 2 2 2 0.8009
 12 3 1.28 1.0929 2 2 2 0.7925
 13 3 1.69 1.1018 2 2 2 0.6897
 14 1 1.62 0.3228 1 1 2 1.3189
 15 3 1.72 1.0099 1 2 1 0.9549
 16 1 1.24 0.3545 2 1 1 1.0536
 17 3 2.60 1.1900 1 2 1 0.6672
 18 4 2.62 1.3164 2 2 1 0.7680
 19 2 3.13 0.6437 1 1 2 0.6733
 20 3 1.95 1.0594 2 2 2 0.6315
 21 3 1.75 0.9555 1 2 1 0.4614
 22 2 1.20 0.6720 1 1 1 0.5320
 23 3 2.21 0.9947 2 2 1 0.8943
 24 2 2.23 0.7347 1 1 2 0.4664
 25 2 1.71 0.7542 2 1 1 0.3524
 26 3 2.88 1.0116 1 2 2 0.3071
 27 3 1.70 0.9169 1 2 1 0.5281
 28 1 0.47 0.2982 2 1 2 1.1390
 29 3 2.11 1.1184 1 2 1 0.7990
 30 4 2.10 1.3932 2 2 1 0.7106
 31 2 1.70 0.6737 2 1 2 0.9948
 32 1 2.40 0.3790 1 1 1 1.4041
 33 4 2.60 1.3274 1 2 2 1.1882
 34 1 2.05 0.3400 1 1 1 1.5240
 35 2 1.25 0.7049 2 1 1 0.6396
 36 4 3.09 1.3473 2 2 2 1.0062
 37 3 2.15 1.0332 2 2 1 0.8622
 38 3 2.10 0.8869 1 2 1 0.9803
 39 1 2.37 0.3204 1 1 1 0.5884
 40 3 2.20 1.0301 1 2 1 0.6696
 41 2 1.34 0.5800 2 1 1 0.4195
 42 3 1.33 0.9942 2 2 1 1.0501
 43 4 2.61 1.4437 2 2 1 0.6250
 44 4 1.47 1.4461 2 2 1 0.7139
 45 3 2.19 1.0319 2 2 2 0.5237
 46 2 1.87 0.7000 1 1 2 0.5436
 47 2 3.19 0.6619 2 1 1 0.5773
 48 1 2.06 0.5073 1 1 1 0.6509
 49 1 2.48 0.1957 1 1 1 0.9679
 50 4 2.30 1.4760 1 2 2 1.0666
 51 4 2.78 1.4177 2 2 1 0.6889
 52 1 1.89 0.3212 2 1 1 0.5582
 53 3 1.88 0.9241 1 2 1 0.2412
 54 1 1.53 0.2023 2 1 2 0.3204
 55 1 2.70 0.3509 1 1 1 0.4114
 56 1 1.83 0.2465 1 1 1 0.3698
 57 1 1.94 0.2655 1 1 1 0.4282
 58 1 2.56 0.3672 2 1 1 0.4591
 59 4 2.27 1.5019 1 2 2 0.5769
 60 3 1.91 1.0578 1 2 1 0.5130
 61 3 0.71 1.0878 2 2 1 0.4613
 62 2 1.11 0.5499 2 1 2 0.3544
 63 4 1.99 1.2965 2 2 2 0.3322
 64 4 2.31 1.2955 1 2 2 0.4309
 65 2 2.08 0.8721 2 1 1 0.2604
 66 2 0.70 0.7991 1 1 2 0.3942
 67 2 0.73 0.8078 1 1 2 0.2909
 68 2 1.86 0.8093 1 1 2 0.2410
 69 2 2.25 0.6668 1 1 2 0.2801
 70 1 2.91 0.3345 2 1 2 0.0132
 71 2 2.73 0.6099 1 1 1 0.2132
 72 4 1.47 1.4812 1 2 2 0.3893
 73 1 2.11 0.2623 2 1 1 0.2707
 74 1 3.07 0.1514 2 1 2 0.4201
 75 1 0.20 0.3023 1 1 1 0.3468
 76 2 0.83 0.7657 1 1 2 0.2854
 77 4 1.27 1.3051 2 2 1 0.2025
 78 1 2.95 0.2980 1 1 2 0.5053
 79 2 1.52 0.6765 2 1 1 0.3664
 80 2 1.96 0.6827 1 1 2 0.4953
 81 3 0.85 1.0236 2 2 1 0.3800
 82 1 1.66 0.3666 2 1 1 0.7254
 83 3 1.97 1.1531 2 2 1 0.9375
 84 1 1.21 0.3112 1 1 2 0.4682
 85 3 1.38 1.0222 1 2 1 0.2900
 86 2 2.46 0.7122 1 1 1 0.5188
 87 4 0.80 1.4215 1 2 1 0.7780
 88 4 2.16 1.4437 2 2 1 0.7625
 89 4 2.79 1.5124 2 2 1 0.3395
 90 4 0.20 1.5134 1 2 2 0.4385
 91 4 2.64 1.5394 1 2 1 0.5648
 92 2 2.31 0.7886 1 1 2 0.4540
 93 2 2.05 0.7549 2 1 1 0.3565
 94 4 1.14 1.2842 1 2 1 0.9028
 95 1 0.69 0.1626 2 1 1 0.3235
 96 1 2.71 0.2802 2 1 2 0.3666
 97 2 1.62 0.7936 2 1 1 1.2401
 98 3 2.07 1.0440 2 2 1 0.6804
 99 1 2.39 0.3219 1 1 2 0.4529
100 1 2.25 0.2398 2 1 2 0.4996
101 1 2.15 0.2376 2 1 2 0.3883
102 4 1.89 1.4029 2 2 1 0.3497
103 4 2.24 1.4088 2 2 2 0.2957
104 3 1.32 0.9211 2 2 1 0.3321
105 4 1.67 1.3953 2 2 1 0.3906
106 1 2.10 0.2831 1 1 2 0.4322
107 3 1.12 0.9388 1 2 1 0.2635
108 4 1.26 1.3442 2 2 2 0.3182
109 3 2.29 0.9998 2 2 1 0.3938
110 4 1.69 1.4037 1 2 1 0.6021
111 1 1.99 0.2737 2 1 1 0.6272
112 4 1.88 1.3020 2 2 2 0.2651
113 3 2.66 0.9728 2 2 1 0.3900
114 1 3.24 0.2412 2 1 2 0.4234
115 1 1.88 0.2514 2 1 1 0.9909
116 3 3.08 1.0859 2 2 2 0.4316
117 4 1.73 1.4543 1 2 2 0.3255
118 4 1.33 1.3978 2 2 1 0.6423
119 2 2.04 0.6159 1 1 2 0.2569
120 1 2.38 0.1613 2 1 2 0.3111
121 2 0.20 0.7060 2 1 2 0.4109
122 4 2.65 1.3502 1 2 2 0.3227
123 2 2.43 0.6434 2 1 1 0.3269
124 4 2.38 1.3801 1 2 2 0.2901
125 2 1.94 0.6111 1 1 1 0.3030
126 1 1.80 0.3080 1 1 1 0.3878
127 4 2.24 1.3698 1 2 1 0.4921
128 2 1.89 0.6094 1 1 1 0.3783
129 2 1.90 0.6453 2 1 2 0.3710
130 1 3.06 0.3526 1 1 1 0.4214
131 4 1.51 1.4660 2 2 2 0.4212
132 3 1.92 0.9950 1 2 1 0.3887
133 1 1.11 0.3017 1 1 1 0.6133
134 1 2.45 0.3571 1 1 2 0.7175
135 2 1.75 0.6628 2 1 1 0.4167
136 3 2.57 1.1428 2 2 2 0.7374
137 2 2.31 0.6931 2 1 2 0.5781
138 3 3.02 1.0854 2 2 1 0.6759
139 3 1.75 1.1413 1 2 2 0.2735
140 2 3.08 0.7375 2 1 1 0.7268
141 1 1.70 0.3889 2 1 1 2.1068
142 3 1.58 0.9820 1 2 2 0.7031
143 4 0.96 1.3636 1 2 1 0.5396
144 3 1.97 1.0016 2 2 2 0.4071
145 4 3.85 1.3632 2 2 1 0.2532
146 1 1.14 0.3149 2 1 2 0.4764
147 4 0.29 1.3629 1 2 2 0.6421
148 3 0.55 1.1317 1 2 1 0.3850
149 1 1.43 0.2934 1 1 2 0.3695
150 1 2.65 0.3121 1 1 1 0.3229
151 4 2.10 1.3896 1 2 1 0.2975
152 2 1.55 0.6765 1 1 2 0.3574
153 2 0.85 0.7391 2 1 1 0.3274
154 2 1.84 0.6850 1 1 2 0.5541
155 2 2.20 0.6801 2 1 1 0.4132
156 4 1.09 1.5133 1 2 1 0.4691
157 3 1.77 1.0688 1 2 1 0.4028
158 3 2.16 1.0791 1 2 1 0.4749
159 1 1.99 0.2656 2 1 1 0.2641
160 1 0.70 0.3711 1 1 1 0.6135
161 4 1.92 1.3410 2 2 2 0.3180
162 1 1.28 0.3991 1 1 1 0.3615
163 2 2.71 0.6869 2 1 1 0.3467
164 2 1.98 0.6402 2 1 2 0.4374
165 1 1.91 0.2917 1 1 1 0.4917
166 4 1.42 1.5420 2 2 1 0.9597
167 2 1.95 0.7221 1 1 1 2.4658
168 3 1.50 0.9528 2 2 1 0.5610
169 3 2.31 0.9612 2 2 2 0.5224
170 4 1.98 1.5266 2 2 1 0.8551
171 1 2.13 0.3784 2 1 2 0.5172
172 4 1.85 1.3875 2 2 1 0.6570
173 3 2.34 1.0168 2 2 2 0.9995
174 4 1.09 1.3378 1 2 1 0.9189
175 3 2.25 1.0744 2 2 1 1.0348
176 2 2.26 0.7508 1 1 1 0.9462
177 1 2.72 0.3872 1 1 1 1.2126
178 2 2.38 0.6466 2 1 1 0.8362
179 1 1.69 0.3962 2 1 2 0.7475
180 1 0.98 0.2099 1 1 1 0.4614
181 4 1.51 1.4522 1 2 1 1.7382
182 1 2.19 0.2508 1 1 2 0.2535
183 2 2.46 0.6278 1 1 1 0.9157
184 3 2.58 0.9897 1 2 1 0.7515
185 1 1.80 0.3177 2 1 2 1.3869
186 1 1.96 0.2401 1 1 1 0.7388
187 4 2.50 1.3709 2 2 1 0.7505
188 3 1.68 1.0321 2 2 2 0.3367
189 4 0.49 1.3514 2 2 2 0.0841
190 2 3.13 0.6785 2 1 1 0.4022
191 2 2.75 0.6966 1 1 2 1.3307
192 4 2.14 1.3126 2 2 2 0.7649
193 4 2.01 1.4059 1 2 1 1.0868
194 2 1.67 0.5153 2 1 1 0.6120
195 1 0.82 0.3098 2 1 1 0.4673
196 3 2.45 0.9318 1 2 2 0.5068
197 2 2.29 0.7752 1 1 1 1.2629
198 1 2.93 0.3210 1 1 1 0.8443
199 4 1.56 1.4828 1 2 2 0.6748
200 1 2.12 0.3369 1 1 1 0.6326
201 1 2.38 0.2745 2 1 1 0.5227
202 3 1.71 1.0969 2 2 2 0.5665
203 2 0.97 0.7164 1 1 2 0.2805
204 4 1.63 1.4234 2 2 1 0.9177
205 2 1.45 0.6138 2 1 1 1.9541
206 4 1.94 1.3933 1 2 1 0.3314
207 2 1.74 0.7121 2 1 1 0.6228
208 1 2.35 0.2813 2 1 2 0.4702
209 4 2.16 1.5294 1 2 1 0.3804
210 4 2.27 1.3964 2 2 2 1.1570
211 2 2.25 0.7893 1 1 1 1.0470
212 1 2.84 0.2537 1 1 1 0.9819
213 1 1.89 0.3469 2 1 1 0.4466
214 3 1.41 1.0376 2 2 2 0.3263
215 3 1.36 0.9232 1 2 1 1.3050
216 1 3.12 0.2976 1 1 1 0.5735
217 4 2.22 1.4124 2 2 1 0.4390
218 4 1.55 1.5706 2 2 2 0.4376
219 4 1.81 1.5355 1 2 2 0.0216
220 4 2.71 1.3013 2 2 1 0.5970
221 1 1.84 0.2751 2 1 1 0.5901
222 3 1.78 1.1250 2 2 2 1.5194
223 3 1.54 0.8637 1 2 2 0.7711
224 4 2.75 1.4245 2 2 1 0.4050
225 2 1.84 0.7034 2 1 2 1.1720
226 2 2.32 0.8994 1 1 2 0.2216
227 4 0.90 1.4658 2 2 1 0.6860
228 1 1.68 0.3576 1 1 2 0.3222
229 4 1.99 1.4022 1 2 2 0.3666
230 1 1.52 0.2988 2 1 2 2.3441
231 4 2.53 1.3776 1 2 1 2.2349
232 3 1.00 1.0234 1 2 2 0.3780
233 3 2.77 0.9600 2 2 2 1.6026
234 2 2.83 0.6349 1 1 2 0.3477
235 3 1.57 1.0262 1 2 1 3.0220
236 1 1.67 0.4219 2 1 1 0.4061
237 1 1.90 0.3038 2 1 2 0.8143
238 4 1.92 1.3279 1 2 1 0.3100
239 1 2.96 0.3155 1 1 1 0.3296
240 3 3.16 1.0076 1 2 2 0.2932
241 3 2.41 0.9376 1 2 1 0.6174
242 3 2.62 0.9856 2 2 1 0.4337
243 3 1.14 1.0370 2 2 2 0.6496
244 4 2.26 1.3531 2 2 2 0.2557
245 1 1.67 0.1766 1 1 1 0.4854
246 4 2.29 1.2636 2 2 2 0.0975
247 4 1.15 1.4260 2 2 1 0.3591
248 1 1.29 0.3541 2 1 2 0.5694
249 1 0.87 0.4142 1 1 2 0.2035
250 4 3.39 1.4912 1 2 2 0.2908
251 3 1.60 1.0443 1 2 2 0.5171
252 4 2.33 1.4356 1 2 1 0.3383
253 2 1.60 0.6308 1 1 2 0.3396
254 4 2.02 1.4890 1 2 1 0.5028
255 4 2.40 1.5076 1 2 2 0.0905
256 2 2.31 0.6637 2 1 1 0.3681
257 2 1.97 0.6427 1 1 2 0.1295
258 3 1.41 1.1003 2 2 1 0.2366
259 2 1.98 0.6690 2 1 2 0.3726
260 4 1.74 1.4487 2 2 2 0.3980
261 4 2.34 1.3909 1 2 1 0.2145
262 3 1.98 1.0297 1 2 2 1.8308
263 1 1.61 0.1956 1 1 1 0.0445
264 3 1.97 1.0445 1 2 1 2.6504
265 1 2.00 0.3362 1 1 1 0.6485
266 1 0.96 0.3685 1 1 1 1.0067
267 1 2.10 0.1963 2 1 2 1.0708
268 1 2.79 0.3211 1 1 1 1.4137
269 1 2.64 0.3488 1 1 1 0.7254
270 2 0.94 0.7116 2 1 2 1.1217
271 1 1.66 0.3249 2 1 2 1.2759
272 3 1.88 1.0319 2 2 2 1.5790
273 2 2.36 0.6867 1 1 1 1.6516
274 1 2.05 0.4041 1 1 2 1.1617
275 1 2.31 0.2926 1 1 1 0.6751
276 2 2.15 0.6716 2 1 2 1.1374
277 2 2.88 0.8158 1 1 2 1.1716
278 3 2.41 1.0063 1 2 1 1.3254
279 3 1.48 1.0870 2 2 2 0.9055
280 2 2.43 0.7126 1 1 1 1.3732
281 3 1.23 1.1184 1 2 2 0.7275
282 4 2.27 1.4064 1 2 2 2.0256
283 1 2.38 0.3946 1 1 1 1.6893
284 4 1.16 1.3504 1 2 1 1.1506
285 4 1.27 1.2794 1 2 1 0.7847
286 1 1.51 0.4427 2 1 2 2.0420
287 4 2.36 1.2798 1 2 1 1.0098
288 2 2.79 0.6461 2 1 1 1.2340
289 2 1.73 0.6055 1 1 1 0.7044
290 1 0.79 0.3786 1 1 1 1.0527
291 4 2.37 1.3651 1 2 1 1.0444
292 2 2.65 0.6205 1 1 1 0.7299
293 2 2.33 0.7096 2 1 1 0.6697
294 4 1.69 1.3901 1 2 2 1.0988
295 1 1.59 0.2724 2 1 1 0.7996
296 4 1.11 1.3364 1 2 1 0.8555
297 4 3.26 1.4724 2 2 2 1.8057
298 3 1.56 0.9553 2 2 2 1.3176
299 2 2.87 0.6980 2 1 1 0.9691
300 3 1.71 1.0567 1 2 1 0.8598
301 2 1.29 0.6731 2 1 1 1.2604
302 1 1.21 0.3540 1 1 1 1.4020
303 2 1.89 0.7053 2 1 2 0.9789
304 1 1.80 0.3204 1 1 1 0.9155
305 3 1.90 1.1569 2 2 1 1.1996
306 1 1.90 0.2041 2 1 1 1.2395
307 4 1.79 1.4596 1 2 1 0.7751
308 3 2.39 0.9496 1 2 1 1.6240
309 2 1.90 0.5988 1 1 1 0.7202
310 1 0.55 0.3363 2 1 1 0.8908
311 2 2.49 0.7136 2 1 2 1.1606
312 1 1.61 0.3607 1 1 2 1.2024
313 2 1.50 0.6657 2 1 2 1.2742
314 4 0.50 1.3852 2 2 2 1.2806
315 1 1.71 0.2132 2 1 2 1.3578
316 2 0.24 0.7894 2 1 2 1.5523
317 2 2.16 0.6176 2 1 2 1.1468
318 2 0.85 0.7469 2 1 2 0.7332
319 1 2.03 0.3642 2 1 1 0.9209
320 3 1.93 1.0377 1 2 1 1.1321
321 3 2.81 1.0546 2 2 2 1.1672
322 3 2.38 0.8761 2 2 2 1.1620
323 3 2.52 1.0535 2 2 2 0.9157
324 4 0.76 1.3332 2 2 1 1.5666
325 1 2.14 0.3556 1 1 1 1.3441
326 2 2.18 0.7763 2 1 2 0.9789
327 1 2.21 0.3055 1 1 1 1.2039
328 1 1.66 0.3101 1 1 1 0.7089
329 2 2.03 0.6338 2 1 2 0.8169
330 1 1.31 0.3257 2 1 1 0.7451
331 4 1.79 1.3128 2 2 2 1.8822
332 1 1.00 0.1900 2 1 2 1.0866
333 2 2.53 0.7831 1 1 1 0.8766
334 3 0.99 1.0989 1 2 2 0.9208
335 4 1.84 1.3275 1 2 1 1.2834
336 4 1.78 1.3029 1 2 2 1.5055
337 3 2.09 1.0885 1 2 1 0.9897
338 2 1.10 0.7184 1 1 1 0.8953
339 2 1.73 0.5583 1 1 1 0.9243
340 2 1.61 0.6429 2 1 2 1.2482
341 3 1.12 0.9776 1 2 1 1.1342
342 4 1.12 1.4342 1 2 1 0.7132
343 3 1.21 1.0113 2 2 2 1.1650
344 2 2.30 0.6727 1 1 1 1.2949
345 1 2.87 0.4337 2 1 2 0.9792
346 4 1.49 1.3250 1 2 1 0.8275
347 3 3.05 1.0371 1 2 1 0.8507
348 2 1.65 0.7278 1 1 1 1.0485
349 3 1.27 1.0216 1 2 1 1.1342
350 2 1.63 0.5063 1 1 1 1.0014
351 4 1.88 1.5007 1 2 1 0.6812
352 4 2.49 1.4666 2 2 2 1.2061
353 2 1.50 0.8563 1 1 1 1.3175
354 4 1.30 1.3643 2 2 1 1.3055
355 1 1.45 0.2769 1 1 1 1.0365
356 2 1.32 0.6466 1 1 1 0.9167
357 3 1.56 0.9946 2 2 2 1.2167
358 2 2.48 0.7723 2 1 2 1.0166
359 2 2.59 0.7434 2 1 2 0.7035
360 4 1.95 1.4197 1 2 1 0.6531
361 3 3.63 0.9482 2 2 2 0.9630
362 4 2.26 1.2912 2 2 1 1.3885
363 3 1.87 0.9686 1 2 1 0.8607
364 1 0.95 0.4721 2 1 1 1.1232
365 3 1.60 1.1404 2 2 2 0.8947
366 1 0.85 0.3814 2 1 1 1.7151
367 2 0.91 0.6073 1 1 2 1.0950
368 1 1.25 0.2947 2 1 1 0.7876
369 4 2.82 1.3875 1 2 1 0.9971
370 1 1.89 0.2987 2 1 2 1.1401
371 3 1.17 1.0777 2 2 2 1.1116
372 2 0.75 0.6426 1 1 1 0.6033
373 3 2.13 1.0685 1 2 1 1.2518
374 3 1.85 0.9715 1 2 1 0.6339
375 2 1.60 0.6932 1 1 1 1.2641
376 2 1.65 0.7820 2 1 2 0.9991
377 4 2.25 1.3526 2 2 2 1.0710
378 3 3.63 0.9531 1 2 1 0.8129
379 3 2.19 1.0708 2 2 2 1.0284
380 1 2.63 0.3301 2 1 2 1.3777
381 4 1.54 1.4399 2 2 2 0.8516
382 1 3.03 0.3473 1 1 1 0.8166
383 3 2.44 1.0064 1 2 1 1.0723
384 1 1.77 0.3536 1 1 1 0.9736
385 2 2.53 0.6370 2 1 2 0.9988
386 4 2.53 1.4167 2 2 2 0.9109
387 3 2.86 0.8874 1 2 1 1.2024
388 2 2.68 0.6820 1 1 1 0.6904
389 3 1.40 1.0474 2 2 2 0.9994
390 2 1.72 0.6455 2 1 2 0.9034
391 4 1.20 1.3894 1 2 1 1.0436
392 1 1.68 0.1837 2 1 2 1.0982
393 4 2.67 1.4748 2 2 2 0.9822
394 4 2.54 1.3869 1 2 1 1.2800
395 2 0.68 0.5971 2 1 2 1.1887
396 1 1.72 0.3477 1 1 1 0.8299
397 4 0.57 1.4767 2 2 2 0.8704
398 2 2.12 0.6749 1 1 1 0.9565
399 2 1.63 0.6075 1 1 1 0.7425
400 4 0.89 1.4668 2 2 2 1.0094
401 3 1.47 1.0667 1 2 1 1.1911
402 2 2.81 0.6586 1 1 1 0.7921
403 3 1.01 1.1203 2 2 2 0.8257
404 4 0.72 1.3434 2 2 2 1.1218
405 3 1.88 0.8945 1 2 1 1.3419
406 2 3.09 0.7464 2 1 2 0.9134
407 1 2.24 0.2099 2 1 2 1.1894
408 2 1.57 0.6980 2 1 2 0.8713
409 1 2.86 0.2775 2 1 1 1.3884
410 3 1.82 1.0618 1 2 1 0.7816
411 4 2.14 1.3157 2 2 2 0.8380
412 1 0.91 0.3186 1 1 1 0.7495
413 1 2.01 0.2141 1 1 1 0.6954
414 1 3.26 0.2446 2 1 2 1.0289
415 4 1.85 1.3578 1 2 1 0.9068
416 2 1.69 0.6952 2 1 2 0.8317
417 4 2.32 1.4923 1 2 1 0.8947
418 3 0.58 1.1624 1 2 1 0.8763
419 4 2.02 1.4231 1 2 1 0.6895
420 1 1.60 0.2051 2 1 2 1.1261
421 3 2.77 1.0662 2 2 2 0.8492
422 3 2.24 1.0724 2 2 2 0.7917
423 2 1.38 0.6372 1 1 1 1.1201
424 4 1.90 1.3338 2 2 2 1.0293
425 3 1.99 0.9419 1 2 1 0.7869
426 3 2.05 1.1482 2 2 2 0.7005
427 4 1.80 1.3858 1 2 1 0.7364
428 3 2.34 0.9760 1 2 2 1.1474
429 3 1.51 1.0135 2 2 2 0.8387
430 1 0.52 0.3146 2 1 2 1.4216
431 2 1.14 0.7220 2 1 2 0.8607
432 1 1.57 0.3119 1 1 1 0.9150
433 3 2.99 0.9615 2 2 2 0.7260
434 2 1.29 0.5842 2 1 2 0.9708
435 3 2.12 0.9780 1 2 1 0.9088
436 1 2.55 0.3801 2 1 1 0.9369
437 1 1.97 0.2911 1 1 2 1.0503
438 2 0.45 0.6283 1 1 1 1.1370
439 1 2.35 0.2671 2 1 2 1.0602
440 4 2.46 1.4183 2 2 2 1.3137
441 1 1.09 0.2352 2 1 2 1.0457
442 3 2.49 0.9545 1 2 2 1.3636
443 3 2.16 1.0372 2 2 2 0.8851
444 1 1.64 0.1826 1 1 1 0.8508
445 2 0.20 0.7537 2 1 2 0.9858
446 4 2.09 1.4796 1 2 1 0.6983
447 4 1.49 1.3739 2 2 2 0.9669
448 4 1.01 1.5361 1 2 1 0.7919
449 1 2.54 0.3829 2 1 1 1.0241
450 2 2.72 0.6993 1 1 1 0.9116
451 3 1.67 0.8981 2 2 2 1.1049
452 3 1.96 1.0011 1 2 2 1.5649
453 3 1.62 1.0300 2 2 2 1.1902
454 4 1.89 1.2922 2 2 2 1.3510
455 4 1.31 1.5355 2 2 2 0.8655
456 4 2.73 1.2989 1 2 1 0.8963
457 2 2.09 0.5484 2 1 2 1.2119
458 4 1.37 1.3572 1 2 1 0.9079
459 4 1.36 1.4291 2 2 2 0.8478
460 3 2.15 1.0756 1 2 1 1.1249
461 3 2.62 1.0502 1 2 1 0.6006
462 3 1.14 1.0006 2 2 2 1.0740
463 3 2.21 1.0277 1 2 1 0.9036
464 3 2.28 1.0855 2 2 2 0.8433
465 2 1.78 0.7397 1 1 1 1.0339
466 3 1.10 0.9355 2 2 2 0.9294
467 4 2.06 1.3779 2 2 2 1.0124
468 1 2.49 0.2936 2 1 2 1.0201
469 1 2.65 0.2477 2 1 2 0.8520
470 3 1.51 0.9350 2 2 2 0.9149
471 2 2.32 0.6200 2 1 2 1.0780
472 2 2.40 0.8106 1 1 2 1.2748
473 2 1.85 0.5334 1 1 1 0.7056
474 4 1.84 1.4883 1 2 1 0.8294
475 2 2.76 0.6158 1 1 1 0.7811
476 1 1.43 0.2305 1 1 1 0.8147
477 2 1.54 0.5976 1 1 1 0.8231
478 3 1.16 0.9406 2 2 2 0.9179
479 1 2.02 0.3300 2 1 1 1.2096
480 3 2.16 0.9763 2 2 2 0.8418
481 1 1.77 0.2283 1 1 1 0.8085
482 2 2.46 0.7811 1 1 1 0.7448
483 2 1.82 0.7845 2 1 2 0.8908
484 3 1.68 1.0860 1 2 1 1.4243
485 2 2.07 0.6514 2 1 2 1.0722
486 2 2.08 0.7147 2 1 2 0.9590
487 2 2.98 0.6052 1 1 1 1.0331
488 1 1.98 0.3373 1 1 1 1.1194
489 4 3.00 1.4175 2 2 2 0.9073
490 3 3.14 1.0161 2 2 2 1.0883
491 1 2.51 0.2257 2 1 2 1.3486
492 4 2.99 1.2895 1 2 1 0.9829
493 3 1.55 0.9866 1 2 1 1.1920
494 3 1.11 0.9910 2 2 2 1.0091
495 4 1.83 1.4592 1 2 1 0.6501
496 2 1.83 0.6448 2 1 2 0.7604
497 2 1.58 0.5272 1 1 1 0.9229
498 2 1.95 0.6287 1 1 1 1.1821
499 1 1.96 0.2515 1 1 1 1.0394
500 3 1.31 1.1449 1 2 1 0.9748
501 3 1.22 0.9695 1 3 1 0.7883
502 2 1.48 0.6872 2 3 1 1.1685
503 2 1.76 0.6131 1 3 1 0.9698
504 3 1.42 1.0909 2 3 2 1.1450
505 3 1.75 1.0629 2 3 2 1.0593
506 2 0.97 0.6969 2 3 2 0.9833
507 2 1.00 0.7013 2 3 2 0.8468
508 3 2.58 0.9485 2 3 2 1.1084
509 3 2.75 1.1466 2 3 2 1.0075
510 3 2.68 1.1065 1 3 1 0.9341
511 3 0.89 0.9779 1 3 1 0.8635
512 3 0.67 0.9620 1 3 1 0.9559
513 2 2.21 0.6988 1 3 1 1.8224
514 2 2.15 0.6422 2 3 2 1.1818
515 2 0.73 0.7321 1 3 1 0.8613
516 3 2.33 1.1284 1 3 1 0.8984
517 2 2.76 0.5945 2 3 2 0.9731
518 3 1.36 1.0466 2 3 2 1.0292
519 2 2.85 0.6521 2 3 2 1.9548
520 3 1.27 0.9856 2 3 1 0.9487
521 3 3.03 1.1195 1 3 1 0.8935
522 3 1.94 1.0645 2 3 2 0.9768
523 2 3.03 0.5818 2 3 2 1.4658
524 3 2.58 1.0947 1 3 1 0.9100
525 3 3.22 1.1227 2 3 2 0.9054
526 2 1.97 0.6233 2 3 2 1.0594
527 2 3.29 0.7804 1 3 1 2.3690
528 3 1.36 1.0445 1 3 1 1.0742
529 3 1.85 1.0000 1 3 1 0.9582
530 3 2.34 0.8418 2 3 1 2.2155
531 2 1.90 0.6527 1 3 1 0.7341
532 3 3.25 0.9719 2 3 2 1.1996
533 3 1.39 0.9501 2 3 2 1.0948
534 2 1.51 0.6381 2 3 2 0.9463
535 2 2.40 0.6767 1 3 1 0.9480
536 3 2.56 1.0727 1 3 1 1.1900
537 3 1.75 1.1055 1 3 1 0.7252
538 2 1.95 0.7670 1 3 1 2.2801
539 2 1.21 0.6200 2 3 2 0.8368
540 3 2.45 1.0943 2 3 2 0.9469
541 3 3.14 1.0475 2 3 2 0.8289
542 2 1.83 0.7164 1 3 1 1.5067
543 2 1.47 0.6518 1 3 1 1.3820
544 3 2.47 0.9346 1 3 2 1.8382
545 3 0.58 1.0240 1 3 1 0.9805
546 3 0.60 0.9946 2 3 2 0.7867
547 2 0.28 0.7445 2 3 2 1.7386
548 3 1.65 1.0098 2 3 1 2.8279
549 2 2.63 0.8389 2 3 2 1.8427
550 3 3.46 0.9941 2 3 2 1.3457
551 3 1.89 1.0169 1 3 1 1.7048
552 2 1.56 0.6255 1 3 1 0.9634
553 2 2.57 0.6835 1 3 1 1.0613
554 3 1.47 0.9698 1 3 2 1.1933
555 2 2.62 0.6511 1 3 2 1.5133
556 3 1.65 0.9156 1 3 2 2.1159
557 2 1.95 0.8272 2 3 2 1.5340
558 2 1.15 0.7061 1 3 1 0.8329
559 2 1.53 0.5421 2 3 2 1.0383
560 3 2.04 1.1241 1 3 1 1.0124
561 2 2.41 0.6376 2 3 2 0.9475
562 2 3.37 0.7059 1 3 1 1.3650
563 2 2.35 0.6805 2 3 2 1.0213
564 2 1.11 0.7385 2 3 2 1.2836
565 2 2.42 0.6883 2 3 2 1.0560
566 3 1.76 0.9841 2 3 2 2.0609
567 2 2.25 0.7675 1 3 1 0.9063
568 2 1.83 0.5907 1 3 1 0.8135
569 3 1.57 1.0066 1 3 2 0.8598
570 2 0.97 0.6632 2 3 2 1.0647
571 3 1.18 1.0339 2 3 2 1.0774
572 2 1.93 0.6742 2 3 2 0.9370
573 3 1.22 1.0267 2 3 2 1.1557
574 3 2.69 0.9625 1 3 1 0.9883
575 3 1.34 1.1219 1 3 1 0.7881
576 2 2.67 0.6730 2 3 2 1.0042
577 3 2.16 1.1799 1 3 1 0.7562
578 2 1.70 0.6957 1 3 1 0.8768
579 2 2.12 0.7384 1 3 1 0.7445
580 3 0.85 0.9204 1 3 2 1.2669
581 2 2.64 0.6588 2 3 2 0.9909
582 2 1.66 0.6738 1 3 1 0.9020
583 2 1.85 0.7361 1 3 1 1.0814
584 3 2.25 1.0057 2 3 2 0.9490
585 3 0.72 1.0300 2 3 2 1.3093
586 2 2.69 0.6426 1 3 1 1.2008
587 2 2.06 0.6905 1 3 1 0.8801
588 2 1.50 0.6326 1 3 1 0.9563
589 2 0.75 0.6653 1 3 1 0.7338
590 2 2.41 0.6167 2 3 2 0.9207
591 3 1.79 1.0360 2 3 2 0.8512
592 2 1.94 0.6684 1 3 1 1.0074
593 3 1.10 1.1089 1 3 1 1.0548
594 2 2.55 0.6575 2 3 2 0.8209
595 3 1.42 1.0960 2 3 2 0.9797
596 3 1.13 0.9757 1 3 2 1.2829
597 3 2.75 1.0975 2 3 2 1.0468
598 3 1.30 1.1009 2 3 2 1.2442
599 3 2.29 1.0043 1 3 1 0.7860
600 2 1.28 0.6088 2 3 2 1.0654
