# Supplementary material for: The effect of training methodology on knowledge representation in categorization
Source: PLoS One. 2017 Aug 28;12(8):e0183904. doi: 10.1371/journal.pone.0183904 (PMC5573135; doi:10.1371/journal.pone.0183904)
Supplement: S1 File — This file contains the raw data from the experiments reported in this manuscript. (ZIP) [file pone.0183904.s001.zip › raw_data/Exp1/YES-NO/rb_xfer_concept_feedback_2_cond_1_sub_61.dat]

  1 3 1.12 0.9776 2 2 1 1.5799
  2 1 2.96 0.3155 1 1 1 0.8034
  3 3 2.34 0.9760 2 2 2 1.4197
  4 4 1.12 1.4342 1 2 1 1.7224
  5 3 3.16 1.0076 1 2 1 1.2298
  6 4 2.53 1.3776 1 2 2 1.2928
  7 3 2.05 1.1482 1 2 1 1.0408
  8 1 2.12 0.3369 1 1 2 0.9196
  9 3 1.60 1.1404 1 2 2 1.8506
 10 3 3.14 1.0161 2 2 1 2.6731
 11 3 0.72 1.0300 2 2 1 1.0152
 12 4 1.11 1.3364 1 2 1 1.2866
 13 3 1.71 1.0567 2 2 2 0.9242
 14 1 2.02 0.3300 2 1 1 1.4071
 15 2 2.46 0.7122 2 1 1 0.8063
 16 2 2.76 0.6158 1 1 1 1.2866
 17 2 1.38 0.6372 2 1 1 1.1312
 18 1 1.70 0.3889 2 1 1 0.8056
 19 1 1.21 0.3540 2 1 2 1.3094
 20 3 1.88 1.0319 1 2 1 0.8486
 21 3 2.29 1.0043 1 2 2 1.3672
 22 4 2.32 1.4923 2 2 1 0.3930
 23 3 2.68 1.1065 2 2 1 2.6974
 24 2 1.71 0.7542 1 1 1 0.8379
 25 2 0.73 0.8078 1 1 2 1.6281
 26 3 1.88 0.8945 1 2 1 1.0424
 27 1 1.71 0.2132 1 1 2 0.8172
 28 2 1.56 0.6255 2 1 1 0.7846
 29 1 1.89 0.2987 2 1 1 1.1138
 30 4 1.56 1.4828 2 2 2 0.6128
 31 3 2.39 0.9496 1 2 2 0.8271
 32 2 1.20 0.6720 2 1 1 0.6750
 33 3 1.23 1.1184 2 2 1 0.8146
 34 3 0.67 0.9620 1 2 1 1.4146
 35 2 1.74 0.7121 2 1 1 0.5021
 36 3 1.89 1.0169 2 2 2 0.5917
 37 1 1.77 0.3536 2 1 1 0.5126
 38 1 0.52 0.3146 1 1 1 0.6997
 39 1 2.01 0.2141 1 1 2 0.8325
 40 2 2.40 0.6767 2 1 1 0.7273
 41 2 1.54 0.5976 2 1 2 1.4343
 42 4 2.50 1.3709 2 2 2 1.1054
 43 1 2.05 0.3400 1 1 1 0.9978
 44 1 1.09 0.2352 1 1 2 0.8074
 45 4 1.36 1.4291 2 2 2 0.6879
 46 4 1.92 1.3410 1 2 1 1.2449
 47 1 0.98 0.2099 2 1 1 0.3314
 48 2 0.75 0.6653 1 1 1 1.0219
 49 2 2.23 0.7347 1 1 2 0.7338
 50 3 1.85 0.9715 2 2 2 0.5541
 51 2 1.63 0.6075 1 1 1 0.9740
 52 4 1.14 1.2842 1 2 2 0.7831
 53 2 1.90 0.5988 1 1 2 0.5782
 54 1 2.25 0.2398 1 1 2 0.4688
 55 2 2.41 0.6167 2 1 1 0.4805
 56 3 1.55 0.9866 1 2 1 0.4454
 57 4 1.89 1.2922 2 2 1 1.2598
 58 1 1.80 0.3177 2 1 2 1.4738
 59 3 2.81 1.0546 1 2 1 1.3674
 60 4 1.49 1.3739 2 2 2 0.8325
 61 3 1.90 1.1569 1 2 1 0.7685
 62 1 1.14 0.3149 1 1 2 0.7867
 63 2 1.62 0.7936 2 1 1 0.6345
 64 1 1.69 0.3962 2 1 1 1.3775
 65 2 1.95 0.7221 1 1 1 0.8652
 66 4 1.88 1.3020 1 2 2 0.7994
 67 4 0.96 1.3636 1 2 2 0.9675
 68 2 1.28 0.6088 1 1 1 0.9686
 69 2 3.37 0.7059 1 1 2 1.0256
 70 2 0.24 0.7894 2 1 1 1.5215
 71 3 2.34 1.0168 1 2 1 1.1730
 72 2 2.87 0.6980 1 1 2 0.8699
 73 2 1.60 0.6308 2 1 1 0.3970
 74 4 2.29 1.2636 1 2 1 0.5878
 75 1 1.31 0.3257 2 1 2 0.6612
 76 4 1.84 1.4883 1 2 1 0.3061
 77 2 1.21 0.6200 1 1 2 0.5181
 78 4 3.00 1.4175 2 2 2 0.7530
 79 2 2.68 0.6820 1 1 1 0.3799
 80 3 1.47 0.9698 1 2 1 0.7802
 81 4 2.22 1.4124 1 2 1 0.6205
 82 3 2.26 1.1253 1 2 2 0.7009
 83 2 2.79 0.6461 1 1 2 0.8575
 84 2 2.03 0.6338 2 1 1 0.7353
 85 1 1.21 0.3112 2 1 1 0.4272
 86 1 1.66 0.3666 1 1 1 0.4666
 87 4 1.88 1.5007 1 2 2 0.5204
 88 4 0.29 1.3629 2 2 1 0.9970
 89 4 2.09 1.4796 2 2 1 1.1645
 90 3 1.10 0.9355 1 2 1 0.5081
 91 2 1.97 0.6427 2 1 2 0.8258
 92 3 1.42 1.0960 2 2 1 0.6653
 93 1 3.03 0.3473 2 1 1 0.2642
 94 4 1.47 1.4812 2 2 1 0.5809
 95 4 1.16 1.3504 1 2 1 0.6392
 96 3 1.11 0.9910 1 2 2 0.7818
 97 1 2.31 0.2926 1 1 1 1.3508
 98 4 0.90 1.4658 1 2 2 1.1850
 99 4 1.95 1.4197 1 2 1 1.0673
100 3 1.13 0.9757 1 2 1 0.7362
101 1 1.66 0.3249 1 1 1 0.3078
102 2 2.20 0.6801 2 1 1 0.8077
103 4 2.06 1.3779 1 2 1 0.9046
104 1 0.95 0.4721 1 1 2 1.1011
105 2 1.95 0.7670 2 1 2 0.7130
106 2 1.95 0.6287 2 1 1 0.7967
107 4 1.47 1.4461 2 2 1 1.0212
108 1 2.10 0.1963 2 1 1 1.0934
109 2 2.71 0.6869 1 1 2 0.9139
110 4 1.20 1.3894 2 2 1 0.9567
111 3 1.32 0.9211 1 2 1 1.0307
112 2 2.72 0.6993 1 1 1 0.9178
113 4 2.25 1.3526 2 2 2 0.8179
114 1 1.61 0.1956 2 1 2 0.9528
115 1 2.15 0.2376 2 1 2 0.8195
116 1 2.65 0.3121 1 1 2 0.8028
117 2 1.70 0.6737 2 1 1 0.8353
118 3 3.22 1.1227 1 2 2 1.1138
119 3 2.19 1.0319 1 2 1 0.8851
120 4 0.20 1.5134 2 2 2 0.8664
121 2 1.83 0.5907 2 1 1 0.8872
122 4 1.55 1.5706 1 2 1 0.9641
123 1 1.57 0.3119 1 1 2 1.0380
124 3 1.75 1.1413 1 2 2 1.0052
125 4 1.69 1.4037 2 2 1 0.6613
126 1 0.79 0.3786 2 1 1 1.1312
127 2 2.81 0.6586 2 1 1 0.7747
128 4 1.26 1.3442 1 2 1 1.0089
129 2 1.69 0.6952 1 1 2 0.6095
130 3 1.72 1.1195 1 2 1 0.5546
131 4 0.72 1.3434 2 2 1 0.2445
132 1 2.63 0.3301 1 1 2 0.9540
133 1 1.29 0.3541 2 1 1 0.9399
134 3 0.58 1.0240 2 2 1 0.3352
135 3 0.58 1.1624 1 2 1 1.2272
136 1 2.91 0.3345 2 1 2 0.6580
137 4 1.81 1.5355 2 2 1 0.4886
138 3 2.77 0.9600 2 2 2 0.5171
139 4 1.80 1.3858 1 2 1 0.7531
140 2 1.83 0.6448 1 1 2 0.2997
141 1 2.24 0.2099 2 1 1 0.5435
142 4 2.16 1.4437 2 2 1 0.7458
143 4 2.24 1.4088 1 2 2 0.2449
144 3 1.57 1.0262 1 2 2 0.3393
145 3 1.54 0.8637 1 2 1 0.4299
146 1 1.99 0.2656 1 1 1 0.6441
147 4 2.14 1.3126 2 2 2 0.9301
148 1 0.87 0.4142 2 1 1 0.2524
149 1 1.67 0.4219 1 1 1 0.4996
150 4 2.60 1.3274 2 2 2 0.2708
151 1 1.43 0.2305 2 1 1 0.7120
152 3 2.41 1.0063 1 2 1 1.0031
153 1 0.20 0.3023 1 1 1 0.7482
154 3 2.77 1.0662 2 2 2 0.6145
155 1 0.55 0.3363 1 1 2 0.7899
156 2 1.83 0.7164 1 1 2 0.7349
157 2 1.65 0.7820 1 1 1 1.0265
158 3 2.75 1.1466 2 2 1 0.8978
159 3 1.75 1.1055 2 2 1 1.0536
160 2 2.25 0.7893 2 1 1 0.9801
161 1 2.35 0.2671 2 1 1 0.8527
162 3 1.82 1.0618 2 2 2 0.4436
163 3 1.10 1.1089 2 2 1 0.2980
164 2 2.36 0.6867 2 1 1 0.8459
165 1 2.87 0.4337 1 1 2 0.6200
166 3 2.58 0.9485 1 2 2 0.2831
167 3 1.22 0.9695 1 2 1 0.7048
168 4 1.77 1.4497 1 2 1 0.9083
169 3 2.45 1.0943 2 2 1 0.5454
170 3 2.15 1.0332 2 2 1 0.7159
171 2 1.55 0.6765 2 1 2 0.3349
172 2 3.29 0.7804 1 1 2 0.5376
173 2 0.85 0.7469 1 1 1 0.2840
174 4 1.69 1.3901 2 2 2 0.6420
175 2 3.09 0.7464 2 1 2 0.3288
176 1 2.14 0.3556 2 1 1 0.5233
177 4 2.46 1.4183 2 2 1 0.5670
178 1 1.28 0.3991 2 1 1 0.3999
179 3 3.25 0.9719 2 2 1 0.3931
180 4 2.30 1.4760 2 2 1 0.3053
181 4 1.90 1.3338 1 2 1 0.5981
182 4 2.10 1.3896 1 2 2 0.5814
183 3 1.77 1.0688 2 2 1 0.3172
184 4 2.75 1.4245 1 2 1 0.8259
185 2 2.38 0.6466 2 1 2 0.6252
186 1 2.10 0.2831 2 1 1 0.5380
187 2 2.46 0.6278 2 1 1 0.7172
188 4 1.73 1.4543 2 2 1 1.4324
189 3 1.65 0.9156 1 2 2 0.9202
190 1 1.64 0.1826 2 1 2 0.7073
191 2 0.45 0.6283 1 1 1 0.7277
192 4 2.99 1.2895 1 2 2 0.8345
193 3 2.62 1.0502 2 2 2 1.0015
194 4 1.85 1.3578 2 2 1 0.6909
195 3 2.58 1.0947 2 2 1 0.6396
196 2 1.34 0.5800 2 1 1 0.4543
197 2 3.08 0.7375 2 1 2 0.4198
198 3 2.15 1.0756 1 2 1 0.4114
199 1 1.59 0.2724 1 1 2 0.4749
200 3 1.48 1.0870 1 2 2 0.3530
201 4 2.27 1.4064 2 2 1 0.4447
202 3 1.31 1.1449 1 2 1 0.5558
203 4 2.38 1.3801 2 2 2 0.3094
204 3 1.93 1.0377 2 2 1 0.1770
205 4 2.02 1.4231 1 2 1 0.7531
206 4 1.78 1.3029 1 2 2 0.2999
207 4 2.26 1.3531 1 2 1 0.6476
208 4 2.54 1.3869 2 2 1 0.6707
209 1 1.90 0.3038 1 1 2 1.1558
210 1 2.56 0.3672 2 1 1 1.1270
211 4 2.36 1.2798 2 2 2 1.0584
212 4 1.30 1.3643 1 2 1 1.0569
213 2 1.11 0.7385 2 1 2 0.8552
214 3 1.71 1.0969 2 2 1 1.2289
215 1 2.39 0.3219 2 1 1 0.9400
216 2 2.46 0.7811 1 1 2 1.0871
217 4 2.02 1.4890 1 2 1 1.1965
218 3 0.85 0.9204 2 2 2 1.0133
219 2 1.61 0.6429 1 1 1 0.9486
220 4 0.50 1.3852 1 2 1 0.7746
221 1 0.96 0.3685 2 1 1 0.9124
222 1 1.53 0.2023 1 1 1 0.9639
223 1 1.97 0.2911 1 1 1 0.8454
224 4 2.71 1.3013 1 2 2 1.2761
225 2 2.08 0.7147 2 1 2 1.0252
226 2 2.64 0.6588 2 1 1 1.7762
227 4 2.65 1.3502 1 2 1 0.8514
228 1 2.06 0.5073 1 1 2 0.8174
229 4 2.16 1.5294 1 2 1 0.7762
230 2 2.12 0.6343 1 1 1 0.9784
231 4 2.33 1.4356 2 2 2 0.9480
232 3 1.76 0.9841 1 2 1 1.1027
233 2 2.30 0.6727 2 1 1 1.0827
234 1 2.64 0.3488 2 1 2 0.8955
235 2 2.09 0.5484 1 1 2 1.3703
236 1 2.49 0.2936 2 1 2 1.1164
237 4 3.85 1.3632 2 2 2 0.9686
238 2 0.94 0.7116 1 1 1 0.9946
239 2 1.90 0.6453 2 1 2 0.9381
240 1 1.68 0.1837 1 1 1 0.9173
241 4 1.94 1.3933 1 2 1 0.6735
242 4 1.49 1.3250 2 2 2 0.8626
243 3 2.75 1.0975 1 2 2 0.7476
244 3 1.68 1.0321 1 2 1 0.6550
245 3 3.78 1.1189 2 2 2 0.7727
246 1 2.48 0.1957 2 1 1 0.8152
247 2 1.29 0.6731 1 1 1 0.7744
248 4 1.31 1.5355 1 2 1 0.7606
249 4 2.34 1.3909 2 2 2 0.7626
250 4 2.73 1.2989 2 2 2 0.6918
251 4 1.79 1.3128 2 2 2 2.0793
252 1 2.13 0.3784 1 1 1 1.0370
253 1 1.89 0.3469 1 1 1 0.9806
254 4 2.92 1.4418 2 2 2 0.6291
255 4 2.61 1.4437 1 2 1 0.6525
256 1 0.91 0.3186 2 1 1 1.1720
257 3 3.03 1.1195 1 2 2 0.7095
258 4 2.28 1.3931 2 2 2 0.9620
259 3 2.19 1.0708 2 2 2 0.7719
260 4 1.79 1.4596 2 2 1 0.7334
261 1 2.03 0.3642 1 1 1 1.0086
262 1 1.52 0.2988 1 1 2 1.1372
263 1 1.62 0.3228 2 1 2 0.9492
264 1 2.84 0.2537 1 1 1 0.8787
265 2 1.98 0.6690 2 1 2 0.8430
266 3 3.08 1.0859 1 2 1 1.0417
267 4 2.67 1.4748 1 2 1 0.6822
268 1 2.70 0.3509 1 1 2 0.9348
269 4 2.01 1.4059 1 2 2 0.8173
270 1 1.94 0.2655 1 1 1 0.8021
271 2 3.13 0.6785 1 1 1 1.0820
272 4 0.76 1.3332 1 2 1 1.3985
273 1 2.38 0.2745 1 1 1 0.7978
274 1 1.11 0.3017 1 1 1 0.6871
275 4 2.14 1.3157 1 2 2 1.0118
276 4 1.27 1.3051 1 2 1 0.7066
277 4 1.15 1.4260 2 2 2 0.9911
278 2 1.70 0.6957 2 1 2 0.8331
279 1 1.89 0.3212 2 1 2 1.0805
280 2 2.25 0.7675 1 1 1 0.7253
281 2 1.66 0.6738 2 1 2 0.8254
282 2 1.85 0.7361 1 1 1 0.8413
283 1 1.43 0.2934 2 1 2 0.7524
284 2 2.21 0.6988 2 1 2 0.9790
285 1 1.61 0.3607 1 1 2 1.0752
286 4 3.39 1.4912 2 2 2 0.6723
287 2 2.65 0.6205 2 1 2 0.8307
288 3 1.36 1.0466 1 2 1 0.9102
289 4 1.09 1.5133 1 2 1 0.7939
290 3 1.69 1.1018 1 2 1 0.8112
291 3 2.34 0.8418 1 2 2 0.8025
292 3 2.28 1.0855 1 2 1 0.7310
293 1 2.19 0.2508 1 1 1 0.9906
294 3 1.98 1.0297 1 2 2 0.9116
295 2 0.28 0.7445 2 1 2 1.0608
296 3 1.27 1.0216 1 2 1 0.7699
297 3 2.49 0.9545 2 2 2 0.7799
298 4 2.27 1.5019 1 2 1 0.5024
299 3 1.68 1.0860 2 2 2 0.6342
300 3 1.17 1.0777 1 2 1 0.8012
301 3 2.44 1.0064 2 2 2 0.7739
302 3 2.12 0.9780 1 2 1 0.6397
303 4 3.09 1.3473 2 2 2 0.9754
304 1 0.69 0.1626 1 1 1 0.7365
305 3 1.91 1.0578 2 2 2 0.7238
306 2 0.91 0.6073 1 1 1 0.7676
307 3 1.40 1.0474 2 2 2 0.6414
308 2 1.11 0.5499 2 1 2 0.9373
309 4 2.64 1.5394 2 2 2 0.6119
310 4 1.27 1.2794 1 2 2 0.7486
311 4 1.84 1.3275 1 2 2 1.0467
312 3 0.71 1.0878 1 2 1 0.8527
313 2 1.73 0.6055 1 1 1 0.7546
314 4 2.10 1.3932 2 2 2 1.1177
315 3 1.12 0.9388 1 2 2 1.2899
316 1 2.55 0.3801 2 1 2 1.2707
317 2 2.40 0.8106 2 1 1 0.9006
318 4 1.37 1.3572 2 2 1 0.8899
319 2 1.00 0.7013 1 1 1 0.9427
320 2 2.32 0.6200 1 1 2 1.0738
321 4 3.26 1.4724 2 2 2 0.8718
322 3 1.97 1.0016 2 2 1 0.9422
323 1 1.80 0.3080 1 1 1 0.8643
324 4 1.83 1.4592 2 2 2 0.8460
325 3 2.33 1.1284 1 2 1 0.6690
326 3 1.27 0.9856 2 2 2 0.7547
327 2 2.83 0.6349 2 1 2 0.9647
328 1 1.99 0.2737 2 1 2 1.0142
329 4 2.37 1.3651 2 2 2 1.2786
330 3 1.85 1.0000 2 2 2 0.7384
331 2 2.25 0.6668 2 1 2 0.8299
332 1 3.26 0.2446 2 1 2 1.1014
333 2 2.05 0.7549 1 1 1 0.8108
334 2 1.65 0.7278 2 1 2 0.8505
335 2 2.12 0.7384 2 1 2 0.9042
336 1 1.77 0.2283 2 1 2 0.7887
337 2 2.32 0.8994 2 1 2 0.8129
338 3 1.14 1.0006 1 2 1 0.9571
339 1 1.96 0.2515 1 1 1 0.9838
340 4 1.51 1.4522 1 2 1 0.5844
341 1 1.96 0.2401 2 1 2 0.8660
342 2 2.75 0.6966 2 1 2 0.7916
343 4 1.33 1.3978 1 2 1 0.6322
344 2 1.89 0.6094 1 1 1 0.9024
345 1 2.38 0.3946 1 1 2 0.6842
346 2 2.31 0.6637 2 1 2 0.8731
347 3 2.04 1.1241 2 2 2 0.8306
348 1 0.70 0.3711 1 1 1 1.0049
349 2 1.14 0.7220 1 1 1 0.8458
350 4 2.24 1.3698 2 2 1 0.8286
351 3 3.05 1.0371 2 2 2 0.7606
352 3 1.97 1.0445 1 2 1 0.7457
353 1 2.51 0.2257 1 1 1 0.6840
354 3 0.85 1.0236 2 2 2 0.7541
355 1 1.72 0.3477 2 1 1 0.7081
356 1 2.95 0.2980 1 1 1 0.7438
357 4 1.51 1.4660 1 2 1 0.5860
358 1 2.54 0.3829 1 1 2 0.8586
359 1 2.21 0.3055 1 1 1 0.5920
360 2 2.15 0.6422 2 1 2 1.0004
361 3 2.16 1.1799 2 2 2 0.7134
362 1 2.38 0.1613 1 1 1 0.7883
363 3 1.94 1.0645 1 2 1 0.8932
364 2 0.68 0.5971 1 1 1 0.7371
365 4 2.78 1.4177 1 2 1 0.5160
366 4 2.62 1.3164 2 2 1 0.7282
367 2 1.96 0.6827 1 1 1 0.8026
368 3 2.66 0.9728 2 2 2 0.8436
369 1 1.88 0.2514 1 1 1 0.7061
370 4 2.49 1.4666 1 2 1 0.5988
371 3 1.14 1.0370 2 2 1 0.7511
372 1 2.45 0.3571 1 1 2 1.2254
373 4 1.40 1.4148 2 2 2 0.8176
374 3 1.92 0.9950 1 2 1 0.7693
375 3 2.31 0.9612 1 2 1 0.6585
376 4 1.54 1.4399 2 2 2 0.6486
377 1 1.68 0.3576 2 1 1 0.7436
378 1 1.80 0.3204 2 1 2 0.7707
379 2 2.63 0.8389 1 1 1 0.8129
380 3 1.16 0.9406 2 2 2 0.7315
381 4 1.98 1.5266 2 2 2 0.7509
382 3 1.58 0.9820 2 2 2 0.6413
383 4 1.95 1.4170 2 2 2 0.9590
384 3 2.88 1.0116 2 2 2 0.8180
385 4 2.40 1.5076 1 2 1 0.4745
386 2 1.89 0.7053 1 1 1 0.8645
387 4 1.67 1.3953 1 2 2 0.7505
388 3 1.51 0.9350 2 2 2 0.7119
389 1 0.85 0.3814 2 1 2 0.9403
390 2 1.50 0.6657 1 1 1 0.6539
391 2 2.42 0.6883 1 1 1 0.8535
392 2 1.60 0.6932 2 1 2 0.9554
393 1 1.66 0.3101 1 1 1 0.6465
394 3 1.79 1.0360 1 2 1 0.7732
395 1 3.06 0.3526 1 1 2 0.7910
396 4 1.09 1.3378 2 2 2 1.0321
397 2 1.73 0.5583 2 1 2 1.0946
398 1 2.35 0.2813 1 1 1 0.6266
399 2 2.67 0.6730 2 1 2 0.6991
400 4 2.26 1.2912 1 2 1 0.6154
401 2 1.85 0.5334 1 1 1 0.8394
402 2 1.57 0.6980 2 1 2 0.7825
403 4 0.49 1.3514 2 2 2 0.8225
404 3 1.22 1.0267 2 2 2 0.6791
405 2 1.51 0.6381 2 1 2 0.8604
406 2 0.97 0.6632 2 1 2 0.7223
407 3 2.57 1.1428 2 2 2 0.6769
408 4 1.63 1.4234 2 2 2 0.8184
409 2 2.62 0.6511 1 1 1 0.8903
410 1 1.90 0.2041 1 1 1 0.6309
411 2 0.20 0.7060 1 1 2 1.1099
412 3 1.56 0.9553 1 2 2 0.7634
413 3 1.67 0.8981 2 2 2 0.7891
414 2 2.88 0.8158 1 1 2 0.8536
415 2 2.41 0.6376 2 1 2 0.7406
416 4 1.42 1.5420 2 2 2 0.7191
417 1 2.00 0.3362 1 1 1 0.7300
418 2 1.58 0.5272 1 1 2 0.8218
419 1 2.72 0.3872 2 1 2 0.9255
420 1 1.00 0.1900 2 1 2 0.7362
421 4 0.57 1.4767 1 2 1 0.7305
422 2 1.32 0.6466 1 1 2 0.9405
423 1 2.40 0.3790 1 1 2 0.7842
424 4 1.99 1.4022 1 2 1 0.5534
425 3 2.47 0.9346 1 2 1 0.7797
426 1 2.37 0.3204 2 1 1 0.7084
427 3 0.60 0.9946 1 2 1 0.7855
428 4 1.85 1.3875 1 2 1 0.5701
429 1 1.45 0.2769 1 1 1 0.7958
430 1 1.60 0.2051 2 1 2 0.8034
431 1 2.65 0.2477 1 1 1 0.6604
432 4 2.31 1.2955 1 2 1 0.8810
433 2 2.85 0.6521 2 1 2 0.7510
434 3 1.87 0.9686 2 2 2 0.7133
435 1 1.98 0.3373 2 1 1 1.2451
436 2 2.69 0.6426 1 1 1 0.8355
437 1 1.25 0.2947 2 1 2 0.8662
438 1 2.11 0.2623 1 1 1 0.7353
439 2 1.84 0.6850 2 1 2 0.6670
440 3 0.99 1.0989 1 2 1 0.8323
441 1 1.83 0.2465 2 1 2 0.8317
442 2 2.43 0.7126 1 1 2 1.0705
443 3 1.41 1.0376 1 2 1 0.6986
444 2 1.10 0.7184 1 1 1 0.8154
445 4 1.89 1.4029 2 2 2 0.9913
446 2 0.75 0.6426 1 1 1 0.7756
447 2 1.78 0.7397 2 1 2 0.8011
448 2 0.70 0.7991 1 1 1 0.6984
449 1 2.71 0.2802 1 1 1 0.8142
450 1 2.05 0.4041 2 1 2 0.8381
451 1 1.24 0.3545 2 1 2 0.8035
452 2 1.67 0.5153 2 1 2 0.9880
453 2 2.08 0.8721 1 1 2 0.7405
454 3 1.51 1.0135 2 2 2 0.7265
455 3 1.60 1.0443 1 2 1 0.8491
456 2 2.33 0.7096 2 1 2 0.6732
457 4 1.99 1.2965 2 2 1 0.7975
458 3 1.47 1.0667 2 2 2 0.6948
459 1 2.86 0.2775 1 1 2 0.8506
460 3 1.65 1.0098 2 2 2 0.6887
461 3 1.39 0.9501 2 2 2 0.7414
462 4 0.89 1.4668 1 2 1 0.5923
463 2 0.97 0.7164 2 1 2 0.7772
464 4 2.53 1.4167 2 2 2 0.9784
465 2 3.13 0.6437 2 1 2 0.8605
466 4 2.27 1.3964 1 2 1 0.6570
467 3 1.57 1.0066 2 2 2 0.6400
468 2 1.45 0.6138 1 1 1 0.7668
469 1 1.67 0.1766 2 1 2 0.6893
470 3 1.56 0.9946 1 2 1 0.7653
471 3 1.00 1.0234 2 2 2 0.7179
472 1 2.93 0.3210 2 1 2 0.9690
473 1 1.84 0.2751 2 1 2 0.8833
474 4 2.82 1.3875 2 2 2 1.2240
475 3 1.41 1.1003 2 2 2 0.7206
476 1 3.12 0.2976 2 1 2 0.8434
477 1 0.82 0.3098 2 1 2 0.7942
478 1 1.51 0.4427 2 1 1 0.8831
479 3 1.95 1.0594 2 2 2 0.7369
480 3 2.52 1.0535 1 2 1 1.4347
481 1 3.24 0.2412 1 1 1 0.8418
482 2 3.19 0.6619 1 1 1 1.0093
483 1 2.79 0.3211 2 1 2 0.8172
484 2 2.55 0.6575 1 1 1 0.7208
485 4 2.79 1.5124 1 2 1 0.6835
486 3 1.36 1.0445 2 2 2 0.6659
487 2 1.52 0.6765 1 1 1 0.8154
488 4 1.92 1.3279 2 2 1 0.9265
489 2 2.26 0.7508 1 1 1 0.8267
490 1 3.07 0.1514 1 1 1 0.6819
491 4 0.80 1.4215 1 2 1 0.5596
492 3 2.16 0.9763 2 2 2 0.6817
493 3 1.18 1.0339 2 2 2 0.7427
494 2 2.48 0.7723 2 1 2 0.7137
495 1 1.91 0.2917 2 1 2 0.8290
496 4 1.01 1.5361 2 2 2 0.6910
497 1 0.47 0.2982 2 1 2 0.8325
498 3 2.38 0.8761 2 2 2 0.6155
499 3 1.61 0.9867 1 2 1 0.6228
500 4 1.74 1.4487 1 2 1 0.6303
501 2 1.43 0.7396 2 3 2 1.7322
502 3 1.75 1.0629 1 3 1 0.7302
503 2 1.76 0.6131 2 3 2 1.0450
504 2 1.93 0.6742 2 3 2 0.9463
505 2 2.16 0.6176 1 3 1 0.7562
506 2 2.98 0.6052 1 3 1 1.1658
507 2 1.86 0.8093 1 3 1 0.7589
508 3 1.78 1.1250 1 3 1 1.1672
509 2 1.15 0.7061 2 3 2 0.9271
510 3 2.24 1.0724 1 3 1 0.7786
511 3 2.69 0.9625 2 3 2 0.8506
512 3 1.75 0.9555 2 3 2 1.0394
513 2 0.85 0.7391 2 3 2 0.9180
514 2 2.76 0.5945 1 3 1 1.0408
515 2 1.29 0.5842 1 3 1 1.2952
516 3 1.36 0.9232 1 3 2 1.1553
517 3 0.89 0.9779 2 3 2 0.9077
518 3 1.72 1.0099 1 3 1 0.8789
519 3 0.55 1.1317 2 3 2 1.0510
520 2 2.43 0.6434 2 3 2 1.2486
521 2 1.87 0.7000 1 3 1 1.0377
522 2 0.83 0.7657 2 3 2 1.0993
523 3 3.63 0.9482 2 3 2 0.9339
524 3 2.21 0.9947 2 3 2 1.0077
525 2 1.94 0.6684 1 3 1 0.6545
526 2 2.18 0.7763 1 3 1 1.1713
527 3 1.33 0.9942 1 3 1 0.8681
528 2 2.35 0.6805 2 3 2 1.2794
529 2 2.73 0.6099 2 3 2 0.9967
530 3 1.01 1.1203 2 3 2 0.7803
531 2 2.31 0.7886 1 3 1 1.0681
532 3 2.29 0.9998 2 3 2 1.0488
533 3 2.58 0.9897 2 3 2 0.7020
534 2 1.48 0.6872 2 3 2 0.9365
535 3 1.97 1.1531 1 3 1 0.6507
536 3 2.16 1.0372 1 3 1 0.5674
537 2 1.95 0.8272 1 3 2 0.5833
538 2 2.59 0.7434 2 3 2 1.3583
539 2 1.47 0.6518 2 3 2 0.7522
540 2 2.07 0.6514 1 3 1 0.6159
541 2 1.90 0.6527 2 3 2 0.8620
542 2 2.49 0.7136 1 3 1 0.6353
543 2 1.50 0.6326 2 3 2 0.7209
544 3 1.28 1.0929 1 3 1 0.5473
545 3 1.21 1.0113 2 3 2 0.7968
546 3 2.21 1.0277 1 3 1 0.7332
547 2 1.97 0.6233 1 3 1 0.6778
548 3 2.16 1.0791 1 3 1 0.7786
549 3 2.41 0.9376 1 3 1 0.8264
550 2 1.63 0.5063 2 3 2 0.7533
551 2 2.31 0.6931 2 3 2 1.2503
552 3 1.38 1.0222 1 3 1 0.7906
553 2 1.98 0.6402 2 3 2 0.6629
554 3 2.13 1.0685 1 3 1 0.6912
555 2 0.97 0.6969 2 3 2 0.7998
556 3 3.14 1.0475 2 3 2 0.8778
557 3 1.50 0.9528 2 3 2 0.9869
558 3 1.30 1.1009 1 3 1 0.8584
559 2 2.06 0.6905 2 3 2 0.7679
560 2 2.04 0.6159 1 3 1 0.6953
561 3 3.46 0.9941 1 3 1 0.6753
562 2 1.94 0.6111 1 3 1 0.7923
563 2 1.84 0.7034 1 3 1 0.6806
564 3 2.60 1.1900 2 3 2 0.7322
565 3 2.86 0.8874 1 3 1 1.0847
566 2 2.53 0.7831 1 3 1 0.9211
567 2 1.25 0.7049 2 3 2 0.6984
568 3 2.45 0.9318 2 3 2 1.6624
569 3 1.34 1.1219 1 3 1 0.7237
570 3 1.88 0.9241 2 3 2 0.8705
571 2 1.82 0.7845 1 3 1 0.9314
572 2 0.73 0.7321 1 3 1 0.8913
573 2 2.57 0.6835 1 3 1 0.7197
574 2 2.53 0.6370 2 3 2 0.8006
575 2 1.72 0.6455 1 3 1 0.8232
576 3 2.07 1.0440 1 3 1 0.7419
577 3 1.70 0.9169 2 3 2 0.7199
578 3 2.09 1.0885 1 3 1 0.6584
579 3 1.62 1.0300 1 3 1 0.5755
580 3 2.62 0.9856 1 3 1 0.5114
581 2 2.12 0.6749 1 3 1 0.8028
582 2 0.20 0.7537 2 3 2 1.1288
583 3 2.20 1.0301 1 3 1 0.7393
584 3 2.56 1.0727 2 3 2 0.6930
585 3 3.02 1.0854 2 3 2 0.7776
586 3 2.25 1.0744 2 3 2 0.7616
587 3 1.42 1.0909 2 3 2 0.6910
588 3 2.25 1.0057 1 3 1 0.8868
589 2 1.50 0.8563 2 3 2 1.5858
590 3 1.96 1.0011 2 3 2 1.1140
591 3 1.99 0.9419 2 3 1 0.8922
592 3 3.63 0.9531 1 3 1 0.8397
593 2 1.53 0.5421 2 3 2 0.9573
594 3 2.11 1.1184 2 3 2 0.9498
595 2 2.29 0.7752 1 3 1 0.7346
596 2 1.75 0.6628 1 3 1 0.6710
597 3 2.99 0.9615 2 3 2 0.7004
598 2 2.15 0.6716 1 3 1 0.9665
599 3 2.10 0.8869 2 3 2 0.8319
600 2 3.03 0.5818 2 3 2 0.8532
