# Supplementary material for: The effect of training methodology on knowledge representation in categorization
Source: PLoS One. 2017 Aug 28;12(8):e0183904. doi: 10.1371/journal.pone.0183904 (PMC5573135; doi:10.1371/journal.pone.0183904)
Supplement: S1 File — This file contains the raw data from the experiments reported in this manuscript. (ZIP) [file pone.0183904.s001.zip › raw_data/Exp1/YES-NO/rb_xfer_concept_feedback_2_cond_1_sub_62.dat]

  1 1 2.02 0.3300 2 1 3 1.2081
  2 2 1.70 0.6737 2 1 3 1.0052
  3 2 0.73 0.8078 1 1 3 0.9880
  4 4 1.83 1.4592 2 2 3 1.2916
  5 1 1.53 0.2023 1 1 3 0.9184
  6 3 2.69 0.9625 1 2 3 0.9365
  7 3 2.07 1.0440 1 2 3 0.9618
  8 4 1.20 1.3894 1 2 1 0.7941
  9 3 2.09 1.0885 1 2 3 0.9931
 10 4 2.49 1.4666 1 2 1 0.6331
 11 3 1.36 1.0445 2 2 1 0.6086
 12 2 1.65 0.7820 2 1 3 1.2820
 13 1 2.55 0.3801 1 1 3 0.9174
 14 4 2.71 1.3013 2 2 3 1.1447
 15 1 2.38 0.2745 1 1 3 0.7138
 16 3 2.39 0.9496 2 2 1 0.7012
 17 3 0.71 1.0878 2 2 1 0.7452
 18 4 2.36 1.2798 1 2 1 0.6435
 19 4 2.28 1.3931 1 2 1 0.6585
 20 1 3.03 0.3473 1 1 3 0.4731
 21 4 0.72 1.3434 1 2 1 1.4217
 22 2 1.83 0.5907 2 1 3 0.9815
 23 2 1.56 0.6255 1 1 3 0.9101
 24 1 1.57 0.3119 2 1 3 0.9769
 25 1 2.48 0.1957 1 1 3 0.9530
 26 3 1.32 0.9211 2 2 1 0.5627
 27 4 2.53 1.4167 2 2 3 1.2527
 28 3 2.25 1.0744 1 2 2 2.4427
 29 4 1.37 1.3572 2 2 1 0.6176
 30 2 1.48 0.6872 1 1 1 0.8895
 31 2 0.75 0.6426 2 1 2 1.7912
 32 1 2.65 0.2477 2 1 1 0.8724
 33 2 1.85 0.5334 1 1 2 0.4778
 34 1 1.96 0.2401 2 1 1 0.6277
 35 1 0.20 0.3023 2 1 2 0.8348
 36 2 3.29 0.7804 1 1 2 0.9851
 37 2 0.24 0.7894 2 1 1 0.8754
 38 2 2.12 0.6343 1 1 2 0.7919
 39 3 0.89 0.9779 2 2 1 0.7691
 40 3 1.77 1.0688 2 2 2 0.3793
 41 1 1.97 0.2911 1 1 1 0.6762
 42 4 3.85 1.3632 2 2 2 0.4642
 43 1 2.72 0.3872 1 1 1 0.5506
 44 1 1.67 0.1766 2 1 2 0.6734
 45 3 1.27 1.0216 1 2 1 0.6385
 46 2 1.11 0.5499 2 1 1 0.3901
 47 4 2.65 1.3502 1 2 2 0.3664
 48 3 2.24 1.0724 2 2 1 0.7199
 49 2 1.95 0.7670 1 1 2 1.5319
 50 3 1.97 1.0445 1 2 1 0.6550
 51 2 1.50 0.6326 1 1 2 0.6043
 52 4 2.22 1.4124 1 2 1 0.2919
 53 2 2.08 0.7147 1 1 2 0.4241
 54 4 0.90 1.4658 1 2 2 0.4318
 55 2 2.31 0.6931 1 1 2 0.4947
 56 3 1.40 1.0474 1 2 1 0.5711
 57 4 2.75 1.4245 1 2 2 0.4920
 58 2 2.46 0.7811 2 1 1 0.7299
 59 2 1.84 0.7034 2 1 2 0.3725
 60 3 2.34 1.0168 1 2 2 0.4050
 61 3 1.01 1.1203 2 2 1 0.6059
 62 4 2.24 1.4088 2 2 1 0.2379
 63 3 1.51 0.9350 1 2 1 0.3008
 64 2 1.50 0.8563 2 1 2 0.3848
 65 1 2.45 0.3571 1 1 1 0.3374
 66 4 1.26 1.3442 1 2 2 0.2360
 67 4 1.67 1.3953 2 2 2 0.2507
 68 2 3.09 0.7464 2 1 2 0.4259
 69 3 2.58 0.9485 1 2 1 0.2726
 70 1 1.77 0.3536 2 1 2 0.2065
 71 4 2.24 1.3698 1 2 1 0.1995
 72 3 2.29 1.0043 2 2 1 0.3126
 73 3 1.78 1.1250 2 2 2 0.2368
 74 2 1.97 0.6427 1 1 2 0.2438
 75 2 2.06 0.6905 1 1 1 0.2982
 76 1 2.21 0.3055 2 1 2 0.1989
 77 2 3.37 0.7059 2 1 1 0.6713
 78 4 2.06 1.3779 1 2 2 1.2040
 79 4 1.47 1.4461 2 2 1 1.9161
 80 1 1.71 0.2132 2 1 2 1.1436
 81 2 2.81 0.6586 2 1 1 1.4011
 82 4 0.49 1.3514 1 2 1 1.3059
 83 2 2.25 0.6668 1 1 2 0.9180
 84 3 2.11 1.1184 1 2 1 0.2820
 85 4 2.64 1.5394 2 2 2 0.2234
 86 1 2.96 0.3155 2 1 1 0.3668
 87 2 1.97 0.6233 1 1 2 0.2077
 88 3 1.88 1.0319 1 2 1 0.4407
 89 2 2.68 0.6820 2 1 2 0.4647
 90 3 1.76 0.9841 1 2 1 0.2462
 91 2 0.68 0.5971 1 1 2 0.2609
 92 3 3.46 0.9941 2 2 1 0.3625
 93 2 2.75 0.6966 1 1 2 0.3489
 94 3 1.00 1.0234 2 2 1 0.2870
 95 2 2.21 0.6988 2 1 1 0.3888
 96 3 1.41 1.1003 2 2 1 1.0139
 97 3 1.71 1.0969 1 2 2 0.8063
 98 2 1.94 0.6684 2 1 1 0.2222
 99 1 1.66 0.3101 2 1 1 0.3186
100 2 2.55 0.6575 2 1 1 0.3463
101 4 2.16 1.4437 1 2 2 0.3408
102 1 2.11 0.2623 2 1 2 1.1115
103 4 1.51 1.4522 1 2 2 1.1712
104 3 2.34 0.9760 2 2 2 0.9422
105 3 0.58 1.1624 2 2 1 0.8880
106 2 1.89 0.6094 1 1 2 0.5896
107 3 1.33 0.9942 1 2 1 0.6952
108 3 2.75 1.1466 1 2 2 0.2746
109 3 1.62 1.0300 2 2 1 0.3197
110 1 2.10 0.1963 1 1 2 0.7070
111 4 2.10 1.3932 2 2 1 0.6794
112 2 1.87 0.7000 2 1 2 0.3009
113 2 2.43 0.7126 1 1 1 0.3857
114 3 3.08 1.0859 1 2 2 0.5228
115 2 1.10 0.7184 1 1 1 0.4309
116 4 2.10 1.3896 1 2 1 0.9416
117 2 1.28 0.6088 1 1 2 0.6718
118 4 1.31 1.5355 2 2 1 0.5180
119 3 1.82 1.0618 1 2 2 0.4974
120 2 2.15 0.6716 1 1 1 0.4066
121 2 1.73 0.5583 1 1 2 0.4868
122 1 2.15 0.2376 2 1 1 0.3314
123 1 2.87 0.4337 2 1 2 0.3100
124 2 1.32 0.6466 2 1 1 0.4420
125 2 1.60 0.6932 2 1 2 0.4901
126 3 1.39 0.9501 2 2 1 0.7672
127 1 2.35 0.2671 1 1 2 0.5520
128 1 2.38 0.1613 2 1 1 1.1699
129 2 0.70 0.7991 1 1 1 0.9163
130 4 1.84 1.4883 1 2 2 0.6244
131 1 2.63 0.3301 1 1 1 0.5201
132 2 2.32 0.6200 1 1 1 0.6112
133 1 1.84 0.2751 2 1 2 1.0745
134 4 1.49 1.3250 1 2 1 0.9201
135 1 2.25 0.2398 1 1 1 0.4594
136 2 2.73 0.6099 1 1 1 0.5618
137 2 1.72 0.6455 1 1 2 0.9639
138 3 0.67 0.9620 2 2 1 1.1407
139 1 1.89 0.3469 1 1 1 0.8231
140 2 1.93 0.6742 2 1 2 0.8543
141 4 1.16 1.3504 1 2 2 0.5646
142 4 2.99 1.2895 2 2 2 0.6697
143 4 2.25 1.3526 2 2 2 0.6286
144 4 1.79 1.4596 2 2 2 0.5474
145 4 2.60 1.3274 2 2 2 0.6138
146 1 1.31 0.3257 2 1 1 0.4455
147 1 2.10 0.2831 2 1 2 0.2273
148 3 2.16 1.0372 1 2 1 0.3151
149 1 1.68 0.1837 1 1 1 0.3184
150 1 1.14 0.3149 1 1 2 0.3310
151 1 2.84 0.2537 1 1 1 0.4720
152 2 1.52 0.6765 2 1 2 0.2942
153 3 2.21 1.0277 2 2 1 0.7149
154 1 2.65 0.3121 2 1 2 0.2380
155 1 1.96 0.2515 1 1 1 0.4214
156 3 1.13 0.9757 1 2 2 0.8302
157 1 1.28 0.3991 2 1 1 0.3960
158 4 1.69 1.4037 1 2 2 0.2932
159 1 2.95 0.2980 1 1 2 0.2094
160 1 1.09 0.2352 1 1 2 0.6169
161 3 2.04 1.1241 2 2 2 0.5863
162 2 1.95 0.8272 2 1 2 0.3307
163 3 0.85 1.0236 2 2 2 0.4375
164 4 2.73 1.2989 2 2 2 0.2607
165 3 2.34 0.8418 1 2 2 0.2262
166 1 0.85 0.3814 2 1 1 0.3060
167 3 1.10 1.1089 1 2 2 0.2550
168 1 1.98 0.3373 2 1 2 0.3813
169 1 2.06 0.5073 1 1 1 1.3666
170 3 2.45 0.9318 2 2 2 0.7286
171 3 2.10 0.8869 2 2 2 0.7479
172 2 1.90 0.6453 1 1 1 0.8310
173 2 2.31 0.7886 2 1 1 0.6612
174 2 2.09 0.5484 1 1 1 1.4031
175 3 1.12 0.9776 1 2 1 0.6683
176 2 2.69 0.6426 2 1 1 0.5861
177 4 1.79 1.3128 2 2 2 0.2588
178 4 2.14 1.3126 1 2 1 0.2565
179 1 1.88 0.2514 1 1 1 0.4462
180 1 1.72 0.3477 2 1 2 0.2915
181 1 2.35 0.2813 2 1 2 0.2552
182 3 1.88 0.8945 1 2 1 0.2214
183 2 2.62 0.6511 1 1 1 0.2044
184 1 0.47 0.2982 2 1 2 0.2535
185 4 2.62 1.3164 1 2 2 0.2037
186 4 2.01 1.4059 2 2 1 0.3400
187 4 1.99 1.4022 1 2 1 0.4232
188 3 2.62 0.9856 1 2 1 0.3903
189 2 1.29 0.5842 2 1 2 0.2792
190 3 2.21 0.9947 2 2 2 0.2529
191 1 1.68 0.3576 1 1 2 0.1780
192 2 2.05 0.7549 2 1 1 0.2521
193 1 1.90 0.2041 1 1 2 0.3308
194 4 2.50 1.3709 1 2 2 0.1813
195 4 2.02 1.4890 2 2 2 0.1912
196 2 2.30 0.6727 2 1 2 0.2706
197 1 2.03 0.3642 1 1 1 0.4519
198 3 1.34 1.1219 1 2 1 0.2422
199 1 2.05 0.4041 2 1 2 0.5940
200 2 2.63 0.8389 2 1 2 0.3541
201 2 1.60 0.6308 2 1 1 0.2231
202 4 1.69 1.3901 2 2 2 0.2615
203 2 1.34 0.5800 2 1 1 0.2757
204 1 2.70 0.3509 1 1 1 0.4251
205 1 2.79 0.3211 2 1 1 0.2265
206 3 1.17 1.0777 2 2 2 0.2239
207 1 2.93 0.3210 2 1 2 0.7360
208 4 2.30 1.4760 2 2 1 0.2253
209 2 0.97 0.6969 2 1 1 0.1933
210 3 1.89 1.0169 1 2 1 0.2733
211 1 1.43 0.2305 1 1 2 0.2458
212 1 1.21 0.3540 2 1 2 0.3006
213 2 1.38 0.6372 1 1 2 0.2573
214 4 1.49 1.3739 2 2 2 0.3352
215 2 2.33 0.7096 1 1 2 0.8907
216 4 2.67 1.4748 2 2 2 0.3028
217 4 2.29 1.2636 2 2 2 0.2593
218 3 1.69 1.1018 1 2 2 0.2652
219 4 1.89 1.2922 2 2 1 0.2874
220 2 1.90 0.5988 1 1 2 0.5482
221 3 2.12 0.9780 2 2 1 0.3105
222 4 2.31 1.2955 2 2 2 0.2498
223 4 1.47 1.4812 1 2 1 0.2727
224 3 2.26 1.1253 1 2 2 0.2864
225 3 1.93 1.0377 2 2 1 0.1637
226 2 2.87 0.6980 1 1 2 0.1731
227 3 2.16 0.9763 2 2 1 0.1902
228 4 0.57 1.4767 2 2 2 0.2392
229 2 1.95 0.6287 2 1 1 0.2853
230 1 2.31 0.2926 1 1 2 0.4188
231 1 3.06 0.3526 2 1 1 0.2902
232 1 1.80 0.3204 2 1 1 0.1984
233 3 1.50 0.9528 2 2 2 0.4218
234 1 1.00 0.1900 1 1 2 0.2848
235 1 0.70 0.3711 1 1 1 0.2179
236 2 2.76 0.5945 1 1 1 2.0563
237 2 1.73 0.6055 1 1 1 1.0877
238 1 2.51 0.2257 1 1 1 0.6761
239 3 0.58 1.0240 2 2 1 1.4815
240 2 2.26 0.7508 2 1 1 0.8386
241 1 1.67 0.4219 2 1 2 1.1019
242 1 1.52 0.2988 1 1 1 1.2986
243 1 1.83 0.2465 2 1 2 1.9021
244 2 3.13 0.6785 1 1 2 1.8092
245 2 2.04 0.6159 2 1 1 1.3859
246 3 2.77 1.0662 1 2 2 0.2102
247 2 0.28 0.7445 1 1 1 0.2661
248 3 1.90 1.1569 2 2 1 0.2636
249 3 1.36 0.9232 2 2 2 0.2534
250 2 1.71 0.7542 2 1 1 0.4271
251 2 1.82 0.7845 1 1 2 0.2094
252 2 2.23 0.7347 1 1 2 0.2734
253 4 2.79 1.5124 1 2 1 0.2315
254 2 2.36 0.6867 2 1 1 0.3100
255 2 2.85 0.6521 1 1 2 0.9848
256 1 1.80 0.3177 2 1 2 0.4897
257 4 1.40 1.4148 1 2 1 0.4468
258 1 1.62 0.3228 1 1 1 0.8521
259 4 1.92 1.3279 1 2 1 0.8024
260 3 1.75 1.0629 2 2 2 0.7699
261 1 1.66 0.3666 2 1 2 1.1326
262 2 2.40 0.6767 1 1 2 0.8233
263 4 1.88 1.3020 2 2 2 0.8551
264 1 2.05 0.3400 1 1 1 0.7252
265 1 3.12 0.2976 2 1 1 1.6247
266 3 1.12 0.9388 1 2 2 0.8322
267 1 2.01 0.2141 1 1 1 1.0635
268 3 3.02 1.0854 1 2 1 0.9569
269 4 1.81 1.5355 2 2 2 0.8245
270 2 1.96 0.6827 2 1 2 1.1035
271 2 1.65 0.7278 2 1 2 0.8277
272 4 2.27 1.3964 1 2 2 1.0986
273 3 1.21 1.0113 1 2 1 1.6152
274 3 2.16 1.0791 2 2 2 1.9111
275 3 0.60 0.9946 1 2 1 1.1632
276 1 0.95 0.4721 1 1 1 0.9969
277 3 2.49 0.9545 1 2 2 1.3497
278 2 3.13 0.6437 1 1 2 1.3593
279 4 2.34 1.3909 1 2 1 1.2499
280 2 1.11 0.7385 2 1 1 1.1520
281 1 1.25 0.2947 1 1 1 1.0829
282 1 1.45 0.2769 2 1 1 1.1192
283 3 1.42 1.0960 2 2 1 1.7075
284 3 1.55 0.9866 1 2 1 0.8401
285 3 2.25 1.0057 2 2 1 1.0626
286 3 1.30 1.1009 2 2 2 1.0122
287 4 1.51 1.4660 2 2 2 0.9968
288 4 1.09 1.3378 1 2 1 0.9005
289 3 1.11 0.9910 2 2 2 0.8408
290 3 2.58 1.0947 1 2 1 1.5038
291 1 2.19 0.2508 1 1 2 1.0366
292 2 1.84 0.6850 2 1 1 0.7956
293 4 1.94 1.3933 1 2 1 1.0993
294 4 1.63 1.4234 2 2 2 0.7598
295 2 0.73 0.7321 2 1 1 1.3302
296 4 2.61 1.4437 1 2 1 1.3011
297 4 1.14 1.2842 1 2 1 0.6900
298 4 1.56 1.4828 2 2 2 0.6076
299 4 1.01 1.5361 1 2 2 0.7678
300 4 1.89 1.4029 1 2 1 0.7867
301 1 2.49 0.2936 1 1 2 0.7588
302 1 2.39 0.3219 1 1 1 0.7848
303 2 1.61 0.6429 1 1 2 0.8330
304 4 3.00 1.4175 1 2 1 0.9523
305 2 0.91 0.6073 1 1 1 1.6739
306 2 2.41 0.6376 2 1 1 0.6404
307 1 2.86 0.2775 1 1 1 0.7586
308 4 1.12 1.4342 2 2 2 1.0328
309 1 0.96 0.3685 2 1 1 0.8400
310 1 1.91 0.2917 2 1 1 0.6400
311 4 2.46 1.4183 1 2 1 0.7673
312 1 1.66 0.3249 1 1 1 0.7360
313 4 1.77 1.4497 2 2 2 0.7711
314 4 1.42 1.5420 1 2 1 0.4702
315 3 1.92 0.9950 2 2 2 0.9318
316 1 1.60 0.2051 2 1 2 0.8072
317 1 0.87 0.4142 2 1 1 1.1760
318 2 1.50 0.6657 2 1 1 0.7533
319 4 1.92 1.3410 2 2 2 0.7313
320 1 1.43 0.2934 2 1 3 1.0291
321 1 2.64 0.3488 2 1 1 0.6755
322 1 1.89 0.3212 2 1 1 0.8742
323 3 2.44 1.0064 1 2 2 1.0149
324 4 1.33 1.3978 1 2 1 0.8864
325 1 1.11 0.3017 1 1 1 1.4525
326 1 0.69 0.1626 2 1 1 0.7154
327 3 2.19 1.0708 2 2 2 0.8391
328 1 2.14 0.3556 2 1 2 0.6226
329 2 2.35 0.6805 2 1 2 0.8298
330 2 3.19 0.6619 1 1 2 0.4929
331 3 1.99 0.9419 2 2 2 0.8643
332 3 1.65 0.9156 1 2 2 0.4157
333 2 2.42 0.6883 1 1 2 0.4381
334 3 2.60 1.1900 1 2 1 0.3892
335 1 2.13 0.3784 1 1 2 0.3832
336 2 2.43 0.6434 2 1 2 0.8006
337 3 3.03 1.1195 2 2 1 0.7604
338 1 0.98 0.2099 2 1 2 0.5691
339 4 1.73 1.4543 1 2 1 0.6757
340 1 1.90 0.3038 1 1 2 0.8729
341 1 2.71 0.2802 1 1 1 0.6222
342 1 1.21 0.3112 1 1 1 0.6779
343 3 2.81 1.0546 1 2 2 0.7464
344 3 1.31 1.1449 2 2 2 0.8933
345 3 1.61 0.9867 1 2 1 1.1460
346 3 3.05 1.0371 2 2 2 0.8682
347 4 1.90 1.3338 2 2 2 0.5860
348 4 1.11 1.3364 1 2 2 0.7554
349 2 1.63 0.6075 2 1 1 0.8705
350 3 1.22 0.9695 2 2 2 0.7243
351 4 1.15 1.4260 1 2 2 0.8868
352 1 0.55 0.3363 1 1 2 0.7247
353 3 2.15 1.0332 1 2 2 0.6722
354 3 1.47 0.9698 2 2 2 0.6449
355 3 1.95 1.0594 1 2 2 0.7074
356 4 1.74 1.4487 1 2 1 0.5122
357 1 1.29 0.3541 1 1 1 0.7303
358 2 3.03 0.5818 1 1 1 0.9337
359 1 1.89 0.2987 2 1 1 1.0572
360 3 1.96 1.0011 1 2 1 0.7435
361 3 1.91 1.0578 1 2 1 0.7853
362 1 0.79 0.3786 2 1 2 1.4752
363 2 1.98 0.6690 1 1 2 0.7842
364 3 1.18 1.0339 2 2 2 0.8029
365 4 0.29 1.3629 1 2 1 0.6587
366 2 2.29 0.7752 2 1 2 0.9366
367 4 2.09 1.4796 1 2 1 0.7477
368 4 1.27 1.3051 2 2 2 0.8858
369 3 1.79 1.0360 1 2 1 0.8359
370 2 1.94 0.6111 2 1 1 0.9787
371 1 1.61 0.3607 2 1 1 1.0118
372 1 2.54 0.3829 1 1 1 0.5879
373 1 0.82 0.3098 1 1 1 0.5810
374 4 3.39 1.4912 2 2 2 0.9094
375 4 3.26 1.4724 1 2 1 0.7140
376 3 2.33 1.1284 1 2 1 0.7178
377 1 1.80 0.3080 2 1 2 0.9056
378 1 1.70 0.3889 1 1 1 0.6457
379 3 1.85 0.9715 1 2 1 0.8279
380 1 1.69 0.3962 1 1 1 0.5870
381 4 1.30 1.3643 2 2 2 0.8120
382 4 2.32 1.4923 2 2 2 0.6670
383 1 1.64 0.1826 1 1 1 0.7694
384 4 0.76 1.3332 2 2 2 0.9560
385 4 1.80 1.3858 2 2 2 0.8370
386 3 1.27 0.9856 2 2 2 1.1085
387 4 1.78 1.3029 1 2 1 0.5281
388 3 1.38 1.0222 2 2 2 0.7560
389 3 2.16 1.1799 1 2 2 0.9020
390 1 2.91 0.3345 2 1 2 1.1132
391 2 2.15 0.6422 2 1 1 0.9418
392 4 1.85 1.3578 2 2 2 1.4408
393 2 2.76 0.6158 1 1 2 0.8472
394 2 1.90 0.6527 2 1 2 0.9415
395 1 3.24 0.2412 2 1 2 0.9684
396 3 3.25 0.9719 2 2 2 0.8425
397 2 2.25 0.7675 2 1 2 0.6966
398 1 2.38 0.3946 2 1 2 0.5655
399 3 0.72 1.0300 1 2 2 0.5917
400 3 1.68 1.0860 1 2 2 0.4653
401 1 0.52 0.3146 2 1 2 0.9147
402 3 1.65 1.0098 1 2 1 1.0227
403 2 2.53 0.7831 2 1 2 0.9019
404 2 2.65 0.6205 2 1 2 0.6982
405 1 2.24 0.2099 1 1 2 1.0466
406 2 1.29 0.6731 2 1 2 0.7576
407 4 1.54 1.4399 1 2 2 0.9447
408 3 1.48 1.0870 1 2 2 0.7225
409 3 2.99 0.9615 2 2 2 0.7756
410 3 1.16 0.9406 2 2 2 0.7680
411 1 2.37 0.3204 2 1 2 0.6747
412 2 0.85 0.7469 2 1 2 0.8001
413 2 1.75 0.6628 1 1 2 0.6079
414 4 1.95 1.4197 2 2 2 0.7290
415 2 2.49 0.7136 1 1 2 0.6672
416 2 2.67 0.6730 1 1 1 0.8653
417 3 1.60 1.1404 2 2 2 0.7912
418 4 1.36 1.4291 1 2 1 0.6800
419 4 2.26 1.2912 2 2 2 0.7409
420 2 1.43 0.7396 1 1 1 1.0169
421 1 1.61 0.1956 2 1 2 0.7199
422 4 0.20 1.5134 1 2 1 1.0356
423 4 2.92 1.4418 1 2 1 0.8593
424 3 1.36 1.0466 2 2 2 1.0011
425 4 2.78 1.4177 2 2 2 0.8578
426 1 2.12 0.3369 2 1 1 1.0164
427 4 2.54 1.3869 2 2 2 1.2712
428 4 2.37 1.3651 2 2 2 0.7168
429 1 1.99 0.2737 1 1 1 0.9851
430 2 2.64 0.6588 2 1 2 1.2256
431 1 2.40 0.3790 1 1 1 0.8334
432 4 0.89 1.4668 2 2 2 0.8806
433 1 2.00 0.3362 2 1 1 0.9976
434 2 0.20 0.7060 1 1 2 1.1434
435 4 1.27 1.2794 1 2 2 0.8501
436 3 1.88 0.9241 2 2 2 0.6634
437 4 0.80 1.4215 1 2 1 0.7879
438 3 1.58 0.9820 1 2 2 0.5888
439 4 2.53 1.3776 1 2 1 0.6621
440 1 1.99 0.2656 1 1 2 0.6353
441 4 1.85 1.3875 1 2 1 0.7716
442 1 1.77 0.2283 1 1 1 2.7877
443 3 1.56 0.9553 1 2 2 0.6288
444 3 2.88 1.0116 1 2 2 0.6033
445 2 1.74 0.7121 1 1 2 1.2441
446 3 1.51 1.0135 1 2 2 0.8746
447 4 0.50 1.3852 2 2 2 0.7118
448 3 1.75 1.1413 2 2 1 0.7789
449 4 1.98 1.5266 2 2 2 0.5879
450 2 1.25 0.7049 2 1 2 0.8769
451 2 1.85 0.7361 2 1 2 1.0061
452 3 2.41 1.0063 1 2 2 0.6938
453 3 2.66 0.9728 1 2 1 0.8258
454 4 1.55 1.5706 2 2 2 0.7534
455 4 2.38 1.3801 1 2 1 0.8351
456 1 1.59 0.2724 2 1 1 0.9870
457 3 1.67 0.8981 1 2 1 0.8751
458 3 1.14 1.0006 2 2 2 0.7779
459 2 2.71 0.6869 2 1 2 0.8433
460 2 2.53 0.6370 1 1 2 0.7062
461 4 1.09 1.5133 2 2 2 0.7021
462 4 2.40 1.5076 2 2 2 0.6500
463 4 0.96 1.3636 2 2 2 0.9776
464 2 2.46 0.6278 1 1 2 1.1539
465 2 1.70 0.6957 1 1 1 0.9000
466 4 2.27 1.4064 2 2 1 0.8952
467 3 1.47 1.0667 2 2 2 0.9793
468 3 1.97 1.1531 2 2 2 0.8046
469 2 1.69 0.6952 1 1 2 1.0291
470 2 1.78 0.7397 1 1 2 1.4119
471 4 2.82 1.3875 1 2 1 0.8920
472 4 2.02 1.4231 2 2 2 0.7291
473 4 1.95 1.4170 2 2 1 1.1405
474 3 2.58 0.9897 1 2 2 0.6635
475 4 1.84 1.3275 1 2 2 1.0380
476 4 2.16 1.5294 2 2 2 0.9086
477 2 2.40 0.8106 2 1 2 0.9445
478 4 2.14 1.3157 1 2 1 1.1555
479 1 3.07 0.1514 1 1 2 0.6691
480 4 2.26 1.3531 2 2 2 0.7396
481 1 1.51 0.4427 2 1 2 0.8309
482 2 1.21 0.6200 2 1 2 0.9188
483 1 2.56 0.3672 2 1 1 0.8656
484 1 1.94 0.2655 1 1 1 1.2638
485 3 1.75 0.9555 2 2 2 0.6845
486 3 1.56 0.9946 2 2 2 0.6661
487 4 1.99 1.2965 1 2 1 0.7351
488 3 3.14 1.0161 2 2 2 0.6738
489 1 1.24 0.3545 1 1 1 0.8639
490 4 2.33 1.4356 2 2 2 0.8045
491 4 3.09 1.3473 1 2 2 0.6457
492 2 2.46 0.7122 2 1 2 1.0437
493 4 2.27 1.5019 2 2 2 0.7704
494 2 2.31 0.6637 1 1 1 0.8597
495 3 1.57 1.0066 1 2 1 0.8823
496 4 1.88 1.5007 2 2 2 0.6405
497 1 0.91 0.3186 1 1 1 0.7515
498 1 3.26 0.2446 1 1 1 0.7289
499 2 2.88 0.8158 1 1 1 0.9879
500 2 2.59 0.7434 2 1 2 0.8527
501 2 1.55 0.6765 1 3 1 1.1910
502 3 1.41 1.0376 1 3 1 0.9137
503 2 2.08 0.8721 1 3 2 1.0838
504 2 2.41 0.6167 2 3 2 1.2726
505 3 2.47 0.9346 1 3 2 2.1798
506 3 1.98 1.0297 1 3 1 0.9413
507 2 1.47 0.6518 2 3 2 1.1908
508 2 1.51 0.6381 1 3 2 1.9188
509 3 2.13 1.0685 1 3 1 0.9772
510 3 1.60 1.0443 1 3 1 0.8670
511 2 1.83 0.7164 2 3 2 1.2226
512 3 2.19 1.0319 2 3 2 0.9653
513 2 2.38 0.6466 1 3 1 0.9486
514 3 0.55 1.1317 1 3 1 1.7743
515 2 0.94 0.7116 1 3 2 1.5346
516 3 2.86 0.8874 2 3 2 1.3689
517 2 0.85 0.7391 1 3 1 0.7538
518 3 1.14 1.0370 2 3 2 0.9227
519 2 1.58 0.5272 1 3 2 1.1330
520 2 1.86 0.8093 1 3 2 1.6461
521 3 3.22 1.1227 2 3 2 1.1160
522 3 3.14 1.0475 2 3 2 0.8544
523 3 2.15 1.0756 2 3 2 1.1640
524 2 1.20 0.6720 2 3 2 1.2838
525 3 2.31 0.9612 2 3 2 1.0479
526 3 1.72 1.1195 2 3 2 0.9730
527 2 0.97 0.6632 2 3 2 1.0622
528 2 2.16 0.6176 2 3 2 1.4591
529 3 1.68 1.0321 2 3 2 1.4002
530 3 1.94 1.0645 1 3 1 0.8554
531 2 2.83 0.6349 1 3 2 1.3805
532 2 1.53 0.5421 2 3 2 0.8681
533 3 1.57 1.0262 2 3 2 1.0491
534 2 1.62 0.7936 2 3 1 0.9088
535 3 2.41 0.9376 2 3 2 0.8406
536 3 1.97 1.0016 1 3 1 1.0054
537 2 1.98 0.6402 1 3 2 0.8930
538 3 2.57 1.1428 1 3 1 0.8165
539 3 1.22 1.0267 1 3 1 1.0310
540 3 2.20 1.0301 2 3 2 1.1566
541 2 1.66 0.6738 2 3 2 1.3179
542 3 1.71 1.0567 2 3 2 0.9131
543 2 2.20 0.6801 2 3 1 0.9395
544 2 0.75 0.6653 2 3 2 0.8203
545 3 2.45 1.0943 1 3 1 1.8118
546 2 0.45 0.6283 1 3 1 1.3066
547 3 2.29 0.9998 2 3 2 0.8604
548 3 1.75 1.1055 1 3 1 0.8658
549 2 1.57 0.6980 2 3 2 0.8546
550 2 1.63 0.5063 2 3 2 0.8680
551 2 2.12 0.7384 2 3 2 0.9256
552 3 1.23 1.1184 1 3 1 0.7598
553 2 1.45 0.6138 2 3 2 0.7773
554 2 0.20 0.7537 1 3 1 1.8577
555 2 1.83 0.6448 1 3 1 1.3592
556 2 2.57 0.6835 2 3 2 0.7191
557 3 2.38 0.8761 1 3 2 1.5051
558 2 0.97 0.7164 2 3 2 0.8608
559 2 2.03 0.6338 1 3 1 0.9142
560 3 0.85 0.9204 1 3 2 1.2684
561 3 1.87 0.9686 2 3 2 1.2811
562 3 2.68 1.1065 2 3 2 0.8850
563 3 3.63 0.9482 2 3 2 0.6574
564 2 1.76 0.6131 1 3 1 1.3026
565 3 1.85 1.0000 1 3 1 0.9288
566 2 2.98 0.6052 1 3 2 0.7473
567 2 0.83 0.7657 2 3 1 0.8202
568 3 2.05 1.1482 1 3 1 1.1304
569 2 1.15 0.7061 2 3 2 0.9165
570 2 2.79 0.6461 1 3 1 1.7347
571 2 1.14 0.7220 2 3 2 2.2001
572 3 2.28 1.0855 2 3 2 1.6159
573 2 1.95 0.7221 1 3 2 0.7908
574 3 3.63 0.9531 1 3 1 1.1748
575 3 1.42 1.0909 2 3 2 1.9588
576 3 1.70 0.9169 1 3 1 1.9678
577 2 2.48 0.7723 2 3 1 1.4570
578 2 2.12 0.6749 1 3 2 2.4939
579 3 2.52 1.0535 1 3 1 0.6808
580 3 1.10 0.9355 2 3 2 2.6046
581 3 3.78 1.1189 1 3 1 0.9002
582 2 2.07 0.6514 2 3 2 1.0874
583 2 2.32 0.8994 1 3 2 1.6738
584 3 1.28 1.0929 2 3 2 1.1109
585 2 1.00 0.7013 2 3 2 1.1859
586 2 1.67 0.5153 1 3 1 1.1779
587 3 1.54 0.8637 2 3 2 1.4506
588 3 2.62 1.0502 2 3 2 0.9520
589 3 0.99 1.0989 2 3 2 0.8015
590 2 2.18 0.7763 1 3 2 0.6474
591 2 2.72 0.6993 1 3 1 1.3005
592 2 2.25 0.7893 1 3 1 0.9761
593 2 1.89 0.7053 1 3 1 0.8960
594 3 1.72 1.0099 1 3 2 0.7785
595 2 1.54 0.5976 2 3 2 1.3383
596 3 2.56 1.0727 1 3 1 1.0441
597 3 3.16 1.0076 1 3 1 0.7066
598 3 2.75 1.0975 2 3 2 0.8131
599 3 2.77 0.9600 1 3 1 0.9084
600 2 3.08 0.7375 2 3 1 1.0391
