# Supplementary material for: The effect of training methodology on knowledge representation in categorization
Source: PLoS One. 2017 Aug 28;12(8):e0183904. doi: 10.1371/journal.pone.0183904 (PMC5573135; doi:10.1371/journal.pone.0183904)
Supplement: S1 File — This file contains the raw data from the experiments reported in this manuscript. (ZIP) [file pone.0183904.s001.zip › raw_data/Exp1/YES-NO/rb_xfer_concept_feedback_2_cond_1_sub_63.dat]

  1 2 0.94 0.7116 2 1 2 1.8927
  2 1 1.80 0.3080 1 1 2 3.1119
  3 3 1.69 1.1018 2 2 4 6.4989
  4 4 1.73 1.4543 2 2 1 2.4305
  5 4 2.14 1.3157 1 2 2 1.5245
  6 1 1.11 0.3017 1 1 1 4.9200
  7 3 0.58 1.0240 1 2 2 2.2829
  8 1 2.38 0.3946 1 1 4 5.1507
  9 3 2.16 1.0791 1 2 2 2.0476
 10 2 1.98 0.6690 2 1 1 1.9084
 11 1 2.64 0.3488 2 1 2 0.8395
 12 3 1.76 0.9841 1 2 2 0.8462
 13 3 1.47 1.0667 2 2 1 1.5158
 14 1 1.77 0.2283 2 1 1 3.2865
 15 4 2.37 1.3651 1 2 2 1.0914
 16 3 3.08 1.0859 2 2 1 1.8561
 17 2 1.95 0.6287 2 1 2 1.7905
 18 4 2.14 1.3126 1 2 1 2.1668
 19 2 1.94 0.6111 2 1 4 6.1115
 20 3 2.52 1.0535 1 2 2 1.6427
 21 3 2.99 0.9615 2 2 2 1.1597
 22 4 1.42 1.5420 1 2 2 2.2021
 23 4 1.94 1.3933 1 2 1 4.0905
 24 1 2.05 0.3400 1 1 2 1.0629
 25 1 0.55 0.3363 2 1 1 1.9090
 26 3 1.32 0.9211 2 2 1 1.9854
 27 3 1.36 0.9232 2 2 1 2.6660
 28 4 2.24 1.3698 2 2 2 0.5519
 29 2 2.20 0.6801 2 1 2 0.6653
 30 3 2.57 1.1428 1 2 2 0.3922
 31 2 1.60 0.6932 1 1 1 0.2808
 32 4 1.36 1.4291 2 2 1 1.1417
 33 2 1.90 0.5988 2 1 2 0.3540
 34 3 1.41 1.1003 2 2 2 0.4042
 35 1 0.85 0.3814 2 1 1 2.0202
 36 2 1.70 0.6957 2 1 2 0.3555
 37 4 1.92 1.3410 1 2 2 1.1508
 38 3 1.75 0.9555 1 2 2 0.8491
 39 1 2.35 0.2813 2 1 2 1.7348
 40 4 2.53 1.4167 1 2 2 2.1293
 41 1 1.94 0.2655 2 1 1 2.6283
 42 3 1.14 1.0006 2 2 1 2.7712
 43 3 1.85 0.9715 1 2 2 3.5961
 44 3 3.22 1.1227 2 2 1 2.0364
 45 1 3.03 0.3473 2 1 1 1.5315
 46 1 2.49 0.2936 2 1 2 1.7503
 47 1 1.52 0.2988 2 1 2 0.5284
 48 1 2.38 0.2745 2 1 2 0.2343
 49 1 0.47 0.2982 1 1 2 0.8169
 50 3 1.77 1.0688 2 2 1 1.1202
 51 4 0.76 1.3332 1 2 2 3.7336
 52 1 1.84 0.2751 1 1 2 0.4892
 53 1 2.54 0.3829 1 1 1 1.0708
 54 4 1.88 1.5007 2 2 2 1.8922
 55 3 1.27 1.0216 1 2 1 2.0573
 56 1 1.90 0.2041 1 1 1 1.4865
 57 3 3.03 1.1195 1 2 2 1.1162
 58 2 2.29 0.7752 1 1 1 1.0086
 59 1 2.65 0.3121 2 1 1 0.8242
 60 1 0.52 0.3146 2 1 1 0.9519
 61 2 2.32 0.6200 2 1 2 1.1452
 62 4 0.57 1.4767 1 2 2 0.4916
 63 4 0.89 1.4668 2 2 1 1.0239
 64 4 1.33 1.3978 2 2 2 0.9919
 65 3 1.22 1.0267 1 2 1 0.5854
 66 3 2.39 0.9496 2 2 2 1.3388
 67 3 2.75 1.1466 2 2 2 0.6859
 68 4 1.40 1.4148 1 2 1 1.6999
 69 2 1.90 0.6453 1 1 2 0.6789
 70 2 0.24 0.7894 1 1 1 3.3719
 71 4 0.90 1.4658 1 2 2 1.3580
 72 3 1.56 0.9946 2 2 1 0.9998
 73 2 1.63 0.6075 1 1 1 1.1603
 74 4 2.26 1.3531 1 2 1 0.7222
 75 4 2.67 1.4748 2 2 2 1.0232
 76 3 1.21 1.0113 1 2 1 0.9173
 77 1 1.99 0.2656 2 1 1 0.8105
 78 3 1.97 1.0016 2 2 2 3.4964
 79 1 2.11 0.2623 2 1 1 0.7566
 80 2 1.50 0.8563 2 1 2 1.1751
 81 1 1.69 0.3962 1 1 1 0.9766
 82 4 2.31 1.2955 1 2 2 1.4979
 83 1 0.82 0.3098 1 1 2 0.8535
 84 4 1.98 1.5266 1 2 1 0.9326
 85 4 2.50 1.3709 2 2 1 0.5436
 86 3 1.51 1.0135 2 2 1 0.5855
 87 3 1.67 0.8981 2 2 2 0.7059
 88 4 2.01 1.4059 2 2 2 1.6377
 89 2 1.63 0.5063 2 1 1 2.2127
 90 4 2.36 1.2798 2 2 2 0.7648
 91 1 1.53 0.2023 1 1 1 0.7351
 92 2 1.62 0.7936 1 1 1 0.2988
 93 1 3.26 0.2446 2 1 1 0.2550
 94 3 2.58 1.0947 2 2 1 0.2531
 95 3 3.02 1.0854 1 2 2 0.7312
 96 1 3.07 0.1514 2 1 1 0.2869
 97 4 2.54 1.3869 1 2 1 1.0432
 98 2 2.35 0.6805 1 1 2 0.8100
 99 2 2.43 0.7126 2 1 1 1.0407
100 2 0.85 0.7469 2 1 2 3.3923
101 3 1.68 1.0321 1 2 1 0.4698
102 3 1.79 1.0360 2 2 2 1.2591
103 1 1.88 0.2514 1 1 2 0.7219
104 1 1.83 0.2465 1 1 1 0.6863
105 2 3.37 0.7059 2 1 2 1.6663
106 3 1.33 0.9942 1 2 1 0.8719
107 4 1.47 1.4461 1 2 1 0.6860
108 2 2.57 0.6835 2 1 2 3.6985
109 1 2.84 0.2537 1 1 1 0.7513
110 3 1.71 1.0969 1 2 1 4.0506
111 2 2.12 0.7384 1 1 2 1.7455
112 1 1.28 0.3991 1 1 1 1.1227
113 2 1.90 0.6527 1 1 1 0.9272
114 1 1.66 0.3249 1 1 1 0.7149
115 3 2.11 1.1184 1 2 1 0.9582
116 4 2.46 1.4183 2 2 1 0.6497
117 1 0.70 0.3711 2 1 2 1.0555
118 2 2.48 0.7723 1 1 2 0.8541
119 3 1.11 0.9910 1 2 1 0.8529
120 2 2.32 0.8994 2 1 1 2.8280
121 4 0.20 1.5134 1 2 1 2.3868
122 1 1.89 0.2987 1 1 2 0.8840
123 2 2.31 0.6931 1 1 1 0.6495
124 4 2.49 1.4666 1 2 1 1.0552
125 3 1.92 0.9950 1 2 1 0.4457
126 2 1.87 0.7000 1 1 2 0.7154
127 2 3.13 0.6437 2 1 2 1.1586
128 1 2.10 0.2831 1 1 1 0.6574
129 4 2.27 1.5019 1 2 2 0.1920
130 4 2.64 1.5394 1 2 1 0.6335
131 3 2.29 0.9998 2 2 1 0.8479
132 3 2.77 0.9600 1 2 1 0.7181
133 3 2.60 1.1900 1 2 1 0.8581
134 3 2.68 1.1065 2 2 1 1.2480
135 1 3.06 0.3526 2 1 1 1.3018
136 1 2.63 0.3301 1 1 1 0.6268
137 4 0.72 1.3434 2 2 1 1.1213
138 4 2.71 1.3013 1 2 1 1.1641
139 2 2.81 0.6586 2 1 1 0.3263
140 3 1.61 0.9867 1 2 1 0.6979
141 1 2.87 0.4337 1 1 2 0.9349
142 3 1.75 1.0629 2 2 1 1.3456
143 2 2.33 0.7096 2 1 1 1.0040
144 2 1.57 0.6980 2 1 1 0.7722
145 2 1.50 0.6657 2 1 2 0.5908
146 4 1.27 1.2794 1 2 1 0.8402
147 4 3.85 1.3632 2 2 1 1.0075
148 2 0.83 0.7657 1 1 1 3.5671
149 2 1.73 0.6055 2 1 2 2.0651
150 1 1.51 0.4427 2 1 1 1.7275
151 1 1.14 0.3149 2 1 1 0.9607
152 4 2.02 1.4231 1 2 1 0.5795
153 3 1.97 1.0445 1 2 1 0.6762
154 2 1.28 0.6088 1 1 2 0.8901
155 3 2.45 0.9318 2 2 1 0.6865
156 3 1.95 1.0594 2 2 1 0.6998
157 1 1.68 0.1837 2 1 1 0.9450
158 4 1.95 1.4170 1 2 1 0.7712
159 1 1.70 0.3889 2 1 2 1.1572
160 3 1.42 1.0960 1 2 1 1.9352
161 2 2.87 0.6980 2 1 2 1.3952
162 2 1.25 0.7049 1 1 1 1.2752
163 3 2.15 1.0332 1 2 1 1.2883
164 4 2.28 1.3931 2 2 1 1.0299
165 2 2.42 0.6883 1 1 1 1.0132
166 4 2.10 1.3896 1 2 1 1.0370
167 2 1.51 0.6381 1 1 2 1.0675
168 1 1.96 0.2401 1 1 2 0.9779
169 3 1.48 1.0870 1 2 1 1.4989
170 2 2.36 0.6867 2 1 1 1.1270
171 2 0.85 0.7391 1 1 1 2.1701
172 3 2.13 1.0685 2 2 1 1.1161
173 1 1.89 0.3469 1 1 2 1.1759
174 4 1.74 1.4487 2 2 1 0.6252
175 2 0.97 0.6969 2 1 1 0.6727
176 1 1.64 0.1826 1 1 2 0.5834
177 1 2.14 0.3556 2 1 1 0.9762
178 2 1.11 0.7385 2 1 1 0.9217
179 3 1.40 1.0474 2 2 1 1.3103
180 3 1.58 0.9820 2 2 1 0.7856
181 1 2.15 0.2376 2 1 2 0.8515
182 2 2.46 0.7811 1 1 1 0.8015
183 1 1.91 0.2917 2 1 2 0.3300
184 3 3.63 0.9531 2 2 1 0.5487
185 4 2.73 1.2989 1 2 2 0.6704
186 4 2.27 1.3964 2 2 1 1.1960
187 4 2.60 1.3274 1 2 2 0.4053
188 3 3.78 1.1189 2 2 2 0.0692
189 1 2.12 0.3369 1 1 1 0.2100
190 2 1.21 0.6200 1 1 2 0.1301
191 3 1.31 1.1449 1 2 2 0.3571
192 1 2.56 0.3672 1 1 1 0.5277
193 3 1.41 1.0376 2 2 1 0.3782
194 3 1.94 1.0645 1 2 1 0.9955
195 3 1.75 1.1413 2 2 2 1.2435
196 3 1.78 1.1250 1 2 1 0.3848
197 1 2.39 0.3219 1 1 2 0.3691
198 1 2.51 0.2257 2 1 1 0.6027
199 2 0.75 0.6653 1 1 1 0.4826
200 4 1.78 1.3029 2 2 2 0.8234
201 1 1.61 0.1956 1 1 2 0.3111
202 1 2.06 0.5073 2 1 2 0.3147
203 1 1.57 0.3119 1 1 1 0.2395
204 2 1.70 0.6737 1 1 1 0.6455
205 2 1.29 0.5842 1 1 1 0.3568
206 1 2.31 0.2926 1 1 1 0.2390
207 2 3.03 0.5818 2 1 2 0.0693
208 1 1.25 0.2947 2 1 2 0.4360
209 1 2.40 0.3790 1 1 1 0.2268
210 3 1.97 1.1531 1 2 2 0.2338
211 4 2.34 1.3909 2 2 1 0.4489
212 2 2.09 0.5484 2 1 1 0.1982
213 4 2.16 1.5294 2 2 2 0.3095
214 1 2.37 0.3204 1 1 2 0.2814
215 3 2.86 0.8874 2 2 1 0.3108
216 3 2.20 1.0301 1 2 2 0.2270
217 2 1.65 0.7278 1 1 2 0.4422
218 2 1.84 0.6850 1 1 1 0.2488
219 1 1.80 0.3204 2 1 1 0.4476
220 4 2.99 1.2895 2 2 1 0.5573
221 1 1.29 0.3541 2 1 2 0.2155
222 4 2.29 1.2636 1 2 1 0.2147
223 2 3.08 0.7375 1 1 2 0.0303
224 3 1.38 1.0222 2 2 1 0.1337
225 1 1.43 0.2934 1 1 2 0.3932
226 3 2.24 1.0724 2 2 2 0.2415
227 2 2.53 0.6370 1 1 1 0.2485
228 4 2.82 1.3875 2 2 1 0.4471
229 4 1.63 1.4234 1 2 2 0.7729
230 1 2.79 0.3211 1 1 1 0.1751
231 3 0.60 0.9946 1 2 2 0.9850
232 4 2.06 1.3779 2 2 2 0.6264
233 2 1.95 0.7221 2 1 1 0.2977
234 1 0.69 0.1626 2 1 2 0.2461
235 3 2.88 1.0116 1 2 2 0.4433
236 1 1.60 0.2051 1 1 1 0.3875
237 4 1.56 1.4828 1 2 1 0.3482
238 1 2.91 0.3345 2 1 2 0.7985
239 2 0.73 0.7321 2 1 2 0.5904
240 3 1.98 1.0297 1 2 2 0.3439
241 1 2.55 0.3801 1 1 1 0.0587
242 3 1.91 1.0578 2 2 1 0.1138
243 2 1.83 0.6448 1 1 2 0.2452
244 3 1.47 0.9698 2 2 1 0.4844
245 2 2.79 0.6461 1 1 2 0.2099
246 4 2.32 1.4923 1 2 1 0.4166
247 2 2.64 0.6588 1 1 1 0.3687
248 1 2.72 0.3872 1 1 1 0.2265
249 1 1.59 0.2724 2 1 1 0.2726
250 4 1.01 1.5361 2 2 2 0.3346
251 2 1.94 0.6684 1 1 3 1.4152
252 3 2.28 1.0855 1 2 2 0.8218
253 1 2.25 0.2398 2 1 1 0.9410
254 4 2.65 1.3502 2 2 2 0.3601
255 4 1.09 1.3378 1 2 2 0.7776
256 4 2.22 1.4124 1 2 1 0.6113
257 1 0.95 0.4721 2 1 1 0.5628
258 4 1.14 1.2842 1 2 1 0.3324
259 2 0.20 0.7537 1 1 1 1.0319
260 2 0.91 0.6073 1 1 1 0.4794
261 3 2.47 0.9346 1 2 1 1.6041
262 3 2.21 1.0277 2 2 1 0.6287
263 2 2.75 0.6966 1 1 2 1.3240
264 1 2.21 0.3055 1 1 1 0.7907
265 1 1.09 0.2352 1 1 1 0.9520
266 4 0.96 1.3636 1 2 1 1.8661
267 3 1.51 0.9350 1 2 2 0.7598
268 1 1.43 0.2305 1 1 1 0.2187
269 4 1.54 1.4399 1 2 2 0.2661
270 3 2.10 0.8869 1 2 1 0.3356
271 4 1.11 1.3364 2 2 2 0.3456
272 4 1.84 1.4883 1 2 1 0.4919
273 4 2.92 1.4418 2 2 2 0.4577
274 1 2.02 0.3300 2 1 1 0.3839
275 2 1.73 0.5583 2 1 1 0.2090
276 3 2.69 0.9625 2 2 2 0.8892
277 4 1.81 1.5355 2 2 2 0.2954
278 3 2.16 1.0372 1 2 1 0.5081
279 4 0.50 1.3852 2 2 1 0.1116
280 3 2.21 0.9947 1 2 2 0.4111
281 4 1.92 1.3279 2 2 2 0.2107
282 4 2.25 1.3526 2 2 1 0.2265
283 1 2.38 0.1613 1 1 1 0.3549
284 2 1.67 0.5153 2 1 1 0.4138
285 2 1.29 0.6731 2 1 2 0.5724
286 1 3.24 0.2412 2 1 1 0.3261
287 3 1.50 0.9528 2 2 2 0.2582
288 2 2.88 0.8158 1 1 2 0.2970
289 4 1.27 1.3051 2 2 1 0.3332
290 3 3.25 0.9719 2 2 1 0.2641
291 4 1.31 1.5355 2 2 2 0.3738
292 2 1.58 0.5272 2 1 2 0.3026
293 2 2.65 0.6205 1 1 2 0.6750
294 1 2.01 0.2141 1 1 1 0.0487
295 2 1.96 0.6827 2 1 1 0.4305
296 2 2.72 0.6993 1 1 2 0.2294
297 2 1.83 0.7164 1 1 2 0.2680
298 1 1.77 0.3536 2 1 2 0.3451
299 3 0.67 0.9620 1 2 1 0.3713
300 4 2.53 1.3776 2 2 1 0.2692
301 4 1.12 1.4342 1 2 1 1.4266
302 1 1.21 0.3112 1 1 2 0.8509
303 1 2.48 0.1957 1 1 1 1.3523
304 1 1.90 0.3038 1 1 1 0.5775
305 4 1.51 1.4660 2 2 1 0.8834
306 2 1.00 0.7013 2 1 2 1.0944
307 1 1.80 0.3177 1 1 1 1.0282
308 3 1.54 0.8637 1 2 1 2.0106
309 3 2.16 0.9763 1 2 2 0.8024
310 4 1.15 1.4260 1 2 1 0.4191
311 4 1.84 1.3275 1 2 1 0.3940
312 4 1.26 1.3442 1 2 1 0.6669
313 2 1.72 0.6455 2 1 1 0.9206
314 2 1.85 0.5334 1 1 2 0.0842
315 4 1.95 1.4197 1 2 2 0.2087
316 3 2.41 0.9376 2 2 1 0.1292
317 2 2.12 0.6749 2 1 2 0.2533
318 2 2.40 0.6767 2 1 2 0.0920
319 4 1.16 1.3504 1 2 1 0.0894
320 1 0.79 0.3786 2 1 2 0.3024
321 3 1.00 1.0234 1 2 1 0.2576
322 2 1.14 0.7220 2 1 1 0.3837
323 3 2.33 1.1284 1 2 1 0.7205
324 2 2.53 0.7831 2 1 2 0.2521
325 2 0.45 0.6283 1 1 2 0.3316
326 4 1.90 1.3338 2 2 1 0.3580
327 2 1.32 0.6466 2 1 2 0.3278
328 4 1.69 1.3901 1 2 2 0.2830
329 3 1.60 1.1404 2 2 2 0.2639
330 1 1.66 0.3101 2 1 1 0.1575
331 2 2.15 0.6422 1 1 2 0.2882
332 3 2.05 1.1482 2 2 2 0.2948
333 2 1.95 0.8272 2 1 2 0.4736
334 1 2.03 0.3642 2 1 1 0.3430
335 2 1.45 0.6138 1 1 1 0.1941
336 1 1.31 0.3257 1 1 1 0.2582
337 3 1.23 1.1184 2 2 1 0.2727
338 1 2.65 0.2477 2 1 2 0.2315
339 2 2.08 0.7147 2 1 1 0.8294
340 4 2.33 1.4356 2 2 1 0.3012
341 1 2.35 0.2671 1 1 2 0.6181
342 4 2.61 1.4437 2 2 1 0.2964
343 1 1.96 0.2515 2 1 2 0.2615
344 3 2.45 1.0943 1 2 2 0.3315
345 2 1.74 0.7121 2 1 1 0.4076
346 2 1.53 0.5421 2 1 2 0.0308
347 2 2.25 0.7893 1 1 2 0.3102
348 3 1.22 0.9695 2 2 1 0.0182
349 4 2.79 1.5124 1 2 2 0.2332
350 1 2.19 0.2508 1 1 1 0.5284
351 3 1.36 1.0466 1 2 1 0.9257
352 1 1.89 0.3212 2 1 1 0.9219
353 1 1.99 0.2737 1 1 1 0.6199
354 4 2.38 1.3801 1 2 1 0.4448
355 2 2.83 0.6349 2 1 2 0.9300
356 4 3.26 1.4724 2 2 1 2.1179
357 2 2.62 0.6511 1 1 1 1.4737
358 2 2.63 0.8389 1 1 1 1.5186
359 2 1.69 0.6952 1 1 1 0.8825
360 4 1.85 1.3578 1 2 2 0.8153
361 3 1.16 0.9406 2 2 2 1.3201
362 2 1.50 0.6326 2 1 2 1.2834
363 4 1.55 1.5706 2 2 1 1.0174
364 4 1.89 1.2922 2 2 2 1.0323
365 2 0.97 0.6632 2 1 1 1.0230
366 4 0.80 1.4215 2 2 2 0.8474
367 3 1.65 0.9156 1 2 2 0.7652
368 1 2.71 0.2802 1 1 1 0.3443
369 4 1.80 1.3858 1 2 1 0.7299
370 2 3.19 0.6619 1 1 1 0.4134
371 3 2.66 0.9728 1 2 1 0.4862
372 3 2.07 1.0440 2 2 2 0.1876
373 4 3.00 1.4175 2 2 1 0.2914
374 4 1.77 1.4497 2 2 2 0.2322
375 4 1.49 1.3739 2 2 2 0.2712
376 3 1.28 1.0929 2 2 2 0.1084
377 3 1.70 0.9169 1 2 2 0.1774
378 2 2.23 0.7347 2 1 1 0.3707
379 2 1.97 0.6427 1 1 1 0.8203
380 2 1.65 0.7820 2 1 1 0.8440
381 3 2.25 1.0057 1 2 1 0.7136
382 4 1.20 1.3894 2 2 1 0.8047
383 4 2.62 1.3164 1 2 2 0.3886
384 1 2.95 0.2980 2 1 1 0.7503
385 3 3.63 0.9482 2 2 1 0.6249
386 4 1.99 1.2965 2 2 1 0.5366
387 1 1.97 0.2911 2 1 1 0.2671
388 3 1.88 0.8945 2 2 2 0.3617
389 4 2.09 1.4796 1 2 1 0.3391
390 3 1.93 1.0377 1 2 2 0.2219
391 3 1.72 1.0099 2 2 1 0.3095
392 3 2.12 0.9780 2 2 2 0.2501
393 4 2.02 1.4890 1 2 2 0.5686
394 2 1.71 0.7542 2 1 2 1.5796
395 2 0.68 0.5971 2 1 1 1.0593
396 3 3.14 1.0161 2 2 1 1.1457
397 2 2.69 0.6426 2 1 1 1.0608
398 3 2.58 0.9897 1 2 1 1.0433
399 1 1.62 0.3228 2 1 1 0.8095
400 2 2.03 0.6338 2 1 1 0.8666
401 1 2.00 0.3362 1 1 1 0.3659
402 1 1.67 0.1766 1 1 2 0.6465
403 2 1.82 0.7845 2 1 1 1.0622
404 2 1.98 0.6402 1 1 1 0.6992
405 1 2.24 0.2099 1 1 1 0.8474
406 3 3.05 1.0371 2 2 1 0.9740
407 2 1.76 0.6131 2 1 2 0.8960
408 1 1.68 0.3576 2 1 1 1.3481
409 4 2.78 1.4177 2 2 2 0.0789
410 3 1.10 0.9355 1 2 1 0.9235
411 4 2.75 1.4245 2 2 1 0.5115
412 2 1.48 0.6872 1 1 1 1.1467
413 1 0.98 0.2099 2 1 1 0.6929
414 3 0.72 1.0300 1 2 1 0.7063
415 3 1.75 1.1055 2 2 1 0.7832
416 4 2.27 1.4064 1 2 1 0.6236
417 2 1.20 0.6720 2 1 2 0.7673
418 4 1.09 1.5133 2 2 2 1.0168
419 4 2.10 1.3932 2 2 1 0.8330
420 1 1.98 0.3373 2 1 1 1.3200
421 3 2.31 0.9612 1 2 1 0.8990
422 1 2.96 0.3155 2 1 1 2.1276
423 1 1.72 0.3477 1 1 1 1.1544
424 1 2.93 0.3210 2 1 2 1.7569
425 3 1.14 1.0370 2 2 2 1.3440
426 2 1.11 0.5499 1 1 1 1.0270
427 1 1.24 0.3545 2 1 1 1.0021
428 4 1.30 1.3643 2 2 4 5.2581
429 4 1.89 1.4029 2 2 1 1.0315
430 2 3.13 0.6785 1 1 1 0.8629
431 1 2.70 0.3509 1 1 1 0.9399
432 2 1.10 0.7184 1 1 1 0.7911
433 3 2.19 1.0708 2 2 3 1.0324
434 1 1.61 0.3607 1 1 3 2.3990
435 4 1.88 1.3020 2 2 2 1.2940
436 3 1.18 1.0339 1 2 2 0.5135
437 4 2.40 1.5076 2 2 2 1.3964
438 2 1.43 0.7396 1 1 1 0.8772
439 1 0.91 0.3186 1 1 1 0.8335
440 3 0.99 1.0989 1 2 1 0.5843
441 4 1.85 1.3875 1 2 1 0.7128
442 1 0.96 0.3685 2 1 1 0.9882
443 4 1.47 1.4812 2 2 2 1.0142
444 3 2.34 0.9760 2 2 2 1.1415
445 2 2.76 0.5945 1 1 1 0.8081
446 4 1.51 1.4522 1 2 1 0.7680
447 4 3.39 1.4912 1 2 1 0.6336
448 4 1.79 1.3128 2 2 1 0.8717
449 4 2.26 1.2912 1 2 1 0.9334
450 3 2.81 1.0546 2 2 1 0.8405
451 2 1.83 0.5907 2 1 2 1.2940
452 2 2.76 0.6158 1 1 1 1.1225
453 1 1.21 0.3540 2 1 1 0.6707
454 4 1.49 1.3250 1 2 1 2.1719
455 4 1.69 1.4037 1 2 1 0.6694
456 2 2.25 0.7675 2 1 2 0.9713
457 2 1.15 0.7061 2 1 1 0.9964
458 1 3.12 0.2976 1 1 1 0.7570
459 4 2.24 1.4088 1 2 1 1.0550
460 2 1.75 0.6628 1 1 1 0.6848
461 1 1.71 0.2132 1 1 1 1.1218
462 1 2.10 0.1963 2 1 2 1.3257
463 1 1.45 0.2769 1 1 1 1.9524
464 2 2.40 0.8106 1 1 1 1.2591
465 3 2.29 1.0043 2 2 2 0.9459
466 1 1.66 0.3666 2 1 1 1.4676
467 4 3.09 1.3473 1 2 1 1.2659
468 4 1.83 1.4592 2 2 1 1.5671
469 1 1.00 0.1900 2 1 2 1.2338
470 1 2.13 0.3784 1 1 2 0.3132
471 3 0.58 1.1624 2 2 1 0.6924
472 1 1.67 0.4219 2 1 1 0.8014
473 1 2.05 0.4041 2 1 1 0.7227
474 3 1.57 1.0066 1 2 1 0.9023
475 4 1.37 1.3572 2 2 1 3.0012
476 4 0.29 1.3629 1 2 2 0.4492
477 3 2.04 1.1241 1 2 1 0.8233
478 2 1.54 0.5976 1 1 4 10.2635
479 1 0.20 0.3023 2 1 1 0.3395
480 2 0.70 0.7991 2 1 2 0.9506
481 2 1.85 0.7361 1 1 1 0.8730
482 3 2.62 1.0502 1 2 1 0.7259
483 2 2.21 0.6988 1 1 1 0.6656
484 3 2.62 0.9856 2 2 1 0.6227
485 4 0.49 1.3514 2 2 1 0.6312
486 4 2.30 1.4760 2 2 1 0.7741
487 4 1.79 1.4596 2 2 1 0.5589
488 1 2.45 0.3571 1 1 2 0.7769
489 2 1.78 0.7397 2 1 2 1.1694
490 2 2.18 0.7763 1 1 1 0.6195
491 1 2.86 0.2775 1 1 1 0.9303
492 4 2.16 1.4437 2 2 1 0.7001
493 3 1.13 0.9757 2 2 1 0.4654
494 3 1.68 1.0860 1 2 1 0.7906
495 4 1.67 1.3953 1 2 1 3.5443
496 4 1.99 1.4022 2 2 1 0.9540
497 1 0.87 0.4142 2 1 1 0.9249
498 3 1.55 0.9866 1 2 1 0.6491
499 2 1.55 0.6765 2 1 1 0.7909
500 3 1.88 0.9241 1 2 1 1.6002
501 2 2.31 0.6637 2 3 1 1.0797
502 3 3.14 1.0475 1 3 1 1.2556
503 2 1.97 0.6233 1 3 1 1.2458
504 2 0.97 0.7164 2 3 1 0.7548
505 2 1.56 0.6255 1 3 1 0.7080
506 2 1.89 0.6094 2 3 1 0.6875
507 3 2.34 1.0168 1 3 1 0.7637
508 2 1.93 0.6742 2 3 1 0.7248
509 2 2.16 0.6176 1 3 1 0.8636
510 3 1.57 1.0262 1 3 1 0.5483
511 2 2.38 0.6466 1 3 1 0.7654
512 3 1.12 0.9776 1 3 1 0.9108
513 3 2.49 0.9545 2 3 1 1.4895
514 3 2.16 1.1799 2 3 2 1.1331
515 3 1.34 1.1219 1 3 1 0.9033
516 3 0.85 1.0236 1 3 1 0.6827
517 3 1.96 1.0011 2 3 2 0.9027
518 2 1.61 0.6429 1 3 1 0.7296
519 3 1.89 1.0169 2 3 1 0.7634
520 3 2.58 0.9485 1 3 1 1.8049
521 2 1.47 0.6518 1 3 1 2.3877
522 2 2.43 0.6434 1 3 1 0.9969
523 3 1.39 0.9501 2 3 1 1.0527
524 3 1.99 0.9419 2 3 1 1.0503
525 2 2.59 0.7434 2 3 2 1.2785
526 2 0.28 0.7445 1 3 1 0.8509
527 2 1.89 0.7053 2 3 2 1.1924
528 2 2.30 0.6727 1 3 2 1.1840
529 2 1.38 0.6372 2 3 1 0.6476
530 3 1.42 1.0909 1 3 1 1.1653
531 2 1.86 0.8093 1 3 1 1.5176
532 3 2.77 1.0662 2 3 1 1.3525
533 2 2.46 0.7122 1 3 1 0.7053
534 2 3.09 0.7464 2 3 2 0.8048
535 2 0.75 0.6426 2 3 1 0.8365
536 2 2.67 0.6730 2 3 1 1.7383
537 3 1.56 0.9553 1 3 1 0.9485
538 3 3.46 0.9941 1 3 2 1.2373
539 3 2.56 1.0727 1 3 2 0.8679
540 2 1.84 0.7034 1 3 1 1.7677
541 3 1.27 0.9856 2 3 1 0.5286
542 2 2.41 0.6376 2 3 1 0.3233
543 3 1.85 1.0000 2 3 1 0.2941
544 2 1.95 0.7670 1 3 2 0.3299
545 3 2.41 1.0063 2 3 2 0.7735
546 3 2.19 1.0319 2 3 1 0.4534
547 3 2.38 0.8761 1 3 1 0.3314
548 3 0.89 0.9779 2 3 1 0.8535
549 3 1.72 1.1195 2 3 2 2.2985
550 2 2.08 0.8721 2 3 1 1.3257
551 3 1.30 1.1009 1 3 1 0.9968
552 2 3.29 0.7804 1 3 1 0.9883
553 3 1.60 1.0443 2 3 1 0.6761
554 2 2.07 0.6514 2 3 1 1.0164
555 2 2.73 0.6099 2 3 1 1.0871
556 2 2.46 0.6278 2 3 1 0.8180
557 2 2.15 0.6716 2 3 1 1.0727
558 2 0.73 0.8078 1 3 1 1.5176
559 3 1.12 0.9388 2 3 1 0.5689
560 3 1.10 1.1089 1 3 1 0.8888
561 2 2.04 0.6159 1 3 1 0.7240
562 2 2.68 0.6820 2 3 2 0.5668
563 3 2.25 1.0744 2 3 1 0.5915
564 3 1.17 1.0777 2 3 1 0.7280
565 3 0.55 1.1317 1 3 2 0.4341
566 2 2.85 0.6521 2 3 1 0.6159
567 2 2.06 0.6905 1 3 1 0.7510
568 2 1.60 0.6308 1 3 1 0.6561
569 3 1.62 1.0300 1 3 1 0.6532
570 2 2.05 0.7549 1 3 1 0.9946
571 3 2.75 1.0975 2 3 2 1.1792
572 3 1.90 1.1569 1 3 1 0.7951
573 2 1.52 0.6765 1 3 1 0.6025
574 2 0.20 0.7060 2 3 2 1.3378
575 3 1.01 1.1203 1 3 1 0.8845
576 3 1.82 1.0618 1 3 1 0.5927
577 2 2.71 0.6869 2 3 2 1.2880
578 2 2.55 0.6575 1 3 1 1.7786
579 2 2.31 0.7886 1 3 2 0.9320
580 2 1.66 0.6738 1 3 1 0.7173
581 2 2.41 0.6167 2 3 2 0.7594
582 3 2.34 0.8418 1 3 2 1.0005
583 3 1.71 1.0567 2 3 1 0.6719
584 2 2.49 0.7136 1 3 2 1.1799
585 3 1.36 1.0445 2 3 2 0.5970
586 3 2.15 1.0756 2 3 2 0.8042
587 3 2.44 1.0064 1 3 1 1.0266
588 3 1.87 0.9686 1 3 2 0.2496
589 3 3.16 1.0076 2 3 1 0.6945
590 3 0.71 1.0878 1 3 1 0.4023
591 3 1.88 1.0319 1 3 1 0.4008
592 2 2.25 0.6668 1 3 1 0.2799
593 3 2.26 1.1253 2 3 2 0.2289
594 3 2.09 1.0885 1 3 1 0.3634
595 3 0.85 0.9204 2 3 1 0.2434
596 2 1.34 0.5800 2 3 1 0.2006
597 3 1.65 1.0098 2 3 1 0.2325
598 2 2.26 0.7508 2 3 1 0.1576
599 2 2.12 0.6343 2 3 1 0.2216
600 2 2.98 0.6052 2 3 1 0.2831
