# Supplementary material for: The effect of training methodology on knowledge representation in categorization
Source: PLoS One. 2017 Aug 28;12(8):e0183904. doi: 10.1371/journal.pone.0183904 (PMC5573135; doi:10.1371/journal.pone.0183904)
Supplement: S1 File — This file contains the raw data from the experiments reported in this manuscript. (ZIP) [file pone.0183904.s001.zip › raw_data/Exp1/YES-NO/rb_xfer_concept_feedback_2_cond_1_sub_64.dat]

  1 4 1.88 1.5007 1 2 2 2.8028
  2 4 2.29 1.2636 2 2 4 5.6904
  3 1 2.79 0.3211 2 1 2 2.9172
  4 1 1.00 0.1900 1 1 2 3.9527
  5 2 1.10 0.7184 2 1 2 2.3781
  6 1 1.25 0.2947 1 1 1 2.0662
  7 2 1.70 0.6957 2 1 1 2.4560
  8 1 0.98 0.2099 1 1 2 1.8781
  9 2 2.29 0.7752 1 1 1 3.0976
 10 1 2.39 0.3219 1 1 3 0.0540
 11 3 2.21 0.9947 1 2 1 2.4514
 12 3 2.75 1.0975 1 2 2 2.5932
 13 1 1.88 0.2514 2 1 2 1.9921
 14 3 1.95 1.0594 2 2 1 1.7365
 15 3 1.71 1.0567 2 2 1 1.9639
 16 2 2.06 0.6905 1 1 2 2.2932
 17 3 1.27 1.0216 2 2 1 1.8103
 18 4 2.64 1.5394 1 2 2 2.1627
 19 2 2.07 0.6514 2 1 2 2.9942
 20 3 1.42 1.0909 2 2 1 2.0838
 21 2 2.69 0.6426 2 1 2 2.1049
 22 3 1.77 1.0688 2 2 2 2.7412
 23 2 1.89 0.7053 1 1 2 2.6710
 24 4 2.24 1.3698 1 2 2 3.3493
 25 3 1.67 0.8981 2 2 1 1.6881
 26 2 2.12 0.7384 1 1 2 2.5883
 27 1 1.89 0.3212 1 1 2 2.4056
 28 3 1.75 1.0629 2 2 1 1.7980
 29 4 1.90 1.3338 1 2 2 3.7744
 30 1 2.19 0.2508 1 1 2 2.5600
 31 3 2.58 0.9897 1 2 4 7.6423
 32 3 2.25 1.0744 1 2 1 3.0874
 33 1 2.45 0.3571 1 1 2 4.2044
 34 3 1.99 0.9419 1 2 1 1.5088
 35 1 0.87 0.4142 2 1 2 2.2648
 36 2 1.94 0.6684 2 1 2 2.2863
 37 1 0.96 0.3685 1 1 2 3.9002
 38 1 1.89 0.2987 1 1 2 1.7446
 39 3 1.68 1.0321 1 2 2 3.0590
 40 2 2.03 0.6338 1 1 4 7.3378
 41 2 1.38 0.6372 1 1 2 1.9724
 42 1 1.67 0.4219 1 1 4 10.0220
 43 1 1.77 0.2283 2 1 2 1.7567
 44 4 0.96 1.3636 2 2 2 1.3753
 45 4 0.29 1.3629 2 2 2 3.2171
 46 4 2.26 1.3531 1 2 1 1.4728
 47 3 1.54 0.8637 2 2 2 3.0141
 48 2 2.40 0.6767 1 1 2 2.0778
 49 3 1.55 0.9866 1 2 1 1.1550
 50 2 1.82 0.7845 1 1 2 3.3260
 51 4 1.47 1.4812 1 2 2 3.8242
 52 1 1.98 0.3373 2 1 2 1.6959
 53 2 2.25 0.7675 2 1 1 2.3711
 54 2 1.73 0.5583 1 1 1 1.6377
 55 4 1.09 1.5133 2 2 2 2.0353
 56 1 1.66 0.3666 2 1 1 1.6263
 57 2 0.73 0.7321 1 1 1 1.5866
 58 4 1.31 1.5355 1 2 1 1.6111
 59 4 1.40 1.4148 1 2 2 1.3706
 60 1 2.31 0.2926 1 1 2 1.7329
 61 3 2.07 1.0440 1 2 2 3.6881
 62 1 1.69 0.3962 1 1 2 1.6930
 63 4 1.56 1.4828 2 2 2 2.8976
 64 1 2.10 0.1963 2 1 1 3.2942
 65 3 1.60 1.1404 1 2 2 1.4912
 66 3 1.36 1.0445 2 2 2 2.3678
 67 1 2.63 0.3301 2 1 1 1.3781
 68 2 0.75 0.6653 2 1 1 2.2433
 69 1 1.11 0.3017 2 1 1 1.4420
 70 3 1.88 0.8945 1 2 1 1.5684
 71 3 2.25 1.0057 1 2 1 1.1551
 72 3 1.85 0.9715 2 2 2 1.2687
 73 2 1.45 0.6138 2 1 2 1.3153
 74 4 2.62 1.3164 2 2 1 2.6790
 75 2 1.71 0.7542 1 1 2 2.1399
 76 2 1.53 0.5421 2 1 1 1.7428
 77 2 1.95 0.7221 1 1 1 1.5617
 78 3 2.44 1.0064 2 2 2 1.3150
 79 2 2.04 0.6159 1 1 1 1.0298
 80 1 2.55 0.3801 1 1 2 1.1896
 81 3 1.30 1.1009 2 2 2 1.3432
 82 2 1.55 0.6765 1 1 1 1.5060
 83 4 2.67 1.4748 2 2 1 1.6378
 84 2 0.24 0.7894 1 1 2 1.5964
 85 2 0.85 0.7391 1 1 1 2.3736
 86 1 1.66 0.3101 2 1 2 1.6306
 87 1 2.13 0.3784 2 1 1 2.0210
 88 2 2.98 0.6052 1 1 2 1.7260
 89 3 2.49 0.9545 1 2 1 1.4003
 90 3 2.15 1.0332 2 2 2 1.1773
 91 2 1.86 0.8093 2 1 2 2.3149
 92 2 1.98 0.6690 1 1 1 1.4946
 93 2 2.76 0.6158 2 1 1 1.4827
 94 3 1.57 1.0066 1 2 2 1.6790
 95 3 1.97 1.0445 1 2 1 1.4200
 96 2 1.00 0.7013 1 1 2 2.3711
 97 2 2.25 0.7893 1 1 1 0.9400
 98 1 1.90 0.2041 2 1 2 2.0793
 99 2 1.75 0.6628 2 1 2 1.5646
100 4 1.27 1.3051 1 2 2 1.9666
101 1 0.79 0.3786 2 1 2 2.1986
102 4 1.88 1.3020 2 2 2 2.1511
103 2 2.20 0.6801 1 1 1 1.2972
104 1 2.15 0.2376 1 1 1 1.4063
105 4 2.31 1.2955 2 2 1 2.0552
106 2 3.29 0.7804 2 1 2 1.7178
107 4 2.26 1.2912 1 2 2 1.5773
108 1 2.64 0.3488 1 1 1 1.2420
109 3 2.04 1.1241 2 2 1 2.4655
110 4 2.27 1.5019 2 2 1 1.2712
111 3 1.36 0.9232 1 2 1 3.6769
112 3 0.85 1.0236 1 2 1 0.9450
113 2 1.85 0.7361 1 1 1 1.8356
114 2 2.32 0.8994 1 1 2 2.5153
115 3 2.69 0.9625 1 2 1 1.1272
116 3 3.46 0.9941 1 2 1 1.6903
117 4 2.75 1.4245 1 2 1 2.1673
118 1 2.37 0.3204 2 1 1 2.3765
119 3 1.14 1.0006 1 2 1 1.7132
120 1 1.29 0.3541 1 1 1 2.5340
121 4 1.84 1.4883 2 2 1 1.8726
122 3 2.58 0.9485 1 2 2 2.6866
123 4 2.22 1.4124 2 2 2 1.5879
124 1 2.71 0.2802 1 1 1 1.7647
125 4 3.09 1.3473 1 2 2 2.0543
126 2 0.75 0.6426 1 1 1 1.2053
127 3 3.03 1.1195 1 2 2 1.4133
128 3 2.75 1.1466 1 2 1 1.3241
129 3 3.78 1.1189 2 2 2 1.1112
130 3 2.19 1.0708 1 2 1 2.1959
131 2 1.69 0.6952 2 1 2 2.0029
132 4 1.20 1.3894 1 2 2 1.9872
133 1 1.70 0.3889 1 1 2 1.4751
134 4 1.49 1.3739 2 2 1 1.2001
135 1 0.52 0.3146 2 1 1 1.1445
136 3 0.58 1.1624 2 2 1 2.8418
137 2 1.29 0.5842 1 1 2 1.7216
138 2 1.66 0.6738 2 1 2 1.2771
139 2 2.49 0.7136 1 1 1 0.9309
140 1 1.51 0.4427 2 1 1 1.0702
141 1 3.24 0.2412 2 1 1 2.2035
142 3 1.47 1.0667 2 2 2 2.8679
143 1 2.05 0.4041 2 1 1 1.2332
144 1 2.49 0.2936 1 1 1 2.8085
145 1 0.95 0.4721 2 1 2 1.9933
146 4 1.92 1.3410 2 2 1 1.3777
147 4 1.79 1.4596 2 2 1 1.6825
148 4 1.36 1.4291 1 2 1 1.5592
149 2 1.65 0.7820 2 1 2 1.4176
150 3 1.00 1.0234 2 2 2 2.3138
151 2 1.50 0.6326 1 1 1 3.0027
152 1 1.71 0.2132 2 1 2 1.5709
153 1 1.84 0.2751 1 1 2 3.7411
154 2 3.03 0.5818 2 1 2 2.1353
155 2 2.79 0.6461 2 1 2 3.6913
156 2 2.08 0.8721 2 1 1 3.1203
157 3 0.72 1.0300 2 2 1 4.1557
158 3 1.75 0.9555 2 2 2 2.1573
159 2 2.46 0.7122 2 1 2 2.2883
160 4 1.14 1.2842 2 2 1 1.4857
161 3 1.65 0.9156 2 2 1 1.1144
162 2 1.11 0.5499 2 1 2 2.3345
163 3 2.39 0.9496 1 2 1 2.0897
164 1 2.12 0.3369 1 1 2 1.1907
165 4 2.92 1.4418 1 2 1 1.4799
166 3 2.10 0.8869 2 2 2 2.0291
167 2 1.74 0.7121 1 1 1 1.3230
168 3 1.42 1.0960 1 2 1 1.5347
169 3 0.71 1.0878 2 2 2 1.1298
170 1 3.12 0.2976 1 1 1 1.3726
171 1 1.77 0.3536 1 1 1 1.2858
172 4 2.46 1.4183 2 2 1 2.4348
173 2 2.65 0.6205 1 1 1 1.0579
174 3 2.09 1.0885 1 2 1 2.2326
175 2 1.70 0.6737 2 1 2 1.1910
176 1 2.65 0.3121 1 1 2 1.8886
177 1 1.31 0.3257 1 1 1 1.0144
178 3 2.24 1.0724 1 2 1 2.4299
179 4 2.78 1.4177 1 2 1 1.5012
180 3 2.05 1.1482 2 2 1 1.1292
181 4 1.63 1.4234 2 2 2 1.6371
182 4 0.50 1.3852 1 2 1 2.1327
183 2 1.48 0.6872 1 1 1 1.8559
184 3 2.77 1.0662 2 2 2 1.5669
185 4 2.27 1.4064 2 2 1 1.9282
186 3 2.19 1.0319 1 2 1 0.9710
187 4 2.60 1.3274 1 2 2 2.4451
188 1 2.40 0.3790 2 1 1 1.3475
189 2 1.83 0.6448 2 1 1 1.3179
190 3 1.10 1.1089 1 2 1 1.5139
191 1 2.21 0.3055 2 1 1 1.5251
192 3 1.85 1.0000 1 2 1 1.6089
193 4 2.54 1.3869 2 2 2 1.8979
194 4 1.98 1.5266 2 2 2 2.2382
195 4 0.20 1.5134 1 2 1 1.8770
196 4 1.27 1.2794 1 2 1 2.3792
197 4 1.92 1.3279 2 2 2 3.0606
198 3 2.62 0.9856 1 2 1 2.4257
199 1 0.70 0.3711 1 1 1 1.5786
200 4 1.47 1.4461 2 2 1 1.8512
201 1 1.72 0.3477 2 1 1 2.5581
202 2 2.15 0.6422 2 1 2 2.0955
203 2 1.97 0.6427 2 1 1 2.6274
204 2 2.85 0.6521 1 1 1 1.4265
205 4 1.15 1.4260 2 2 1 1.2985
206 3 1.27 0.9856 2 2 2 1.6068
207 2 1.78 0.7397 1 1 1 1.8706
208 2 2.26 0.7508 2 1 2 1.3798
209 4 2.71 1.3013 2 2 1 1.3254
210 4 1.33 1.3978 2 2 2 2.0971
211 1 1.09 0.2352 2 1 2 1.8290
212 1 2.05 0.3400 1 1 1 0.9488
213 1 2.86 0.2775 2 1 1 1.2788
214 1 1.64 0.1826 1 1 1 1.1478
215 4 3.26 1.4724 1 2 2 2.5588
216 4 1.95 1.4197 1 2 1 0.7612
217 3 2.66 0.9728 1 2 1 0.9473
218 3 1.38 1.0222 2 2 2 1.3093
219 4 0.49 1.3514 1 2 1 1.3706
220 3 2.11 1.1184 2 2 2 1.4687
221 1 1.91 0.2917 2 1 1 0.9945
222 4 0.57 1.4767 1 2 1 1.2833
223 1 2.93 0.3210 1 1 2 1.9045
224 3 1.34 1.1219 2 2 2 1.4047
225 3 1.94 1.0645 1 2 1 1.0844
226 1 0.69 0.1626 1 1 1 1.2104
227 1 2.84 0.2537 2 1 1 1.1226
228 1 1.94 0.2655 1 1 1 0.9659
229 1 2.65 0.2477 1 1 1 1.1032
230 4 1.89 1.2922 2 2 1 2.3638
231 4 2.50 1.3709 1 2 2 0.7658
232 4 1.81 1.5355 1 2 1 1.0711
233 2 2.63 0.8389 2 1 2 1.4935
234 3 0.58 1.0240 2 2 2 1.6106
235 4 2.53 1.3776 1 2 1 1.1296
236 4 2.37 1.3651 2 2 2 1.0457
237 1 1.68 0.3576 2 1 1 1.1640
238 1 1.61 0.3607 1 1 2 1.7168
239 4 2.06 1.3779 1 2 2 1.3838
240 3 3.14 1.0161 2 2 1 1.7775
241 1 0.85 0.3814 1 1 1 1.4898
242 2 0.73 0.8078 2 1 1 1.3989
243 4 1.69 1.4037 2 2 2 1.9520
244 3 1.36 1.0466 1 2 1 1.1153
245 2 1.14 0.7220 2 1 2 1.2304
246 1 1.60 0.2051 2 1 2 2.8864
247 4 1.78 1.3029 1 2 2 1.3397
248 2 2.53 0.6370 2 1 1 1.9509
249 3 0.60 0.9946 2 2 1 2.4244
250 2 2.40 0.8106 1 1 1 1.4567
251 1 2.06 0.5073 2 1 1 2.1031
252 4 2.33 1.4356 1 2 1 1.6120
253 1 1.14 0.3149 2 1 1 2.0432
254 2 1.90 0.5988 2 1 1 1.0656
255 3 1.57 1.0262 1 2 1 1.3840
256 3 1.56 0.9946 2 2 2 1.3117
257 4 2.10 1.3932 1 2 1 0.9482
258 4 2.16 1.5294 2 2 2 1.2846
259 2 2.18 0.7763 1 1 1 2.1460
260 1 1.80 0.3204 2 1 2 1.2925
261 4 1.49 1.3250 2 2 1 2.2180
262 4 1.54 1.4399 2 2 2 1.8415
263 1 2.00 0.3362 1 1 2 1.3290
264 2 2.71 0.6869 1 1 1 2.4043
265 2 0.70 0.7991 2 1 2 1.2520
266 1 0.20 0.3023 1 1 1 2.0344
267 4 1.67 1.3953 2 2 1 1.2897
268 4 1.89 1.4029 1 2 1 1.0867
269 1 2.91 0.3345 2 1 2 2.4045
270 4 3.00 1.4175 2 2 1 1.9966
271 1 1.57 0.3119 2 1 2 2.6446
272 4 1.26 1.3442 1 2 1 1.4834
273 4 1.84 1.3275 1 2 1 0.7919
274 1 1.66 0.3249 2 1 1 2.7933
275 2 1.84 0.7034 1 1 1 1.3690
276 3 2.45 0.9318 1 2 2 1.9954
277 1 1.59 0.2724 1 1 1 1.3879
278 3 1.92 0.9950 2 2 2 1.4459
279 2 1.95 0.6287 2 1 2 1.4440
280 4 1.01 1.5361 2 2 2 1.0825
281 2 2.41 0.6167 2 1 2 1.1604
282 4 1.80 1.3858 1 2 1 1.6012
283 2 1.76 0.6131 2 1 2 1.0338
284 3 2.29 1.0043 1 2 1 1.2252
285 4 2.32 1.4923 1 2 1 0.9774
286 4 2.24 1.4088 2 2 2 1.8165
287 4 1.37 1.3572 2 2 2 1.6008
288 4 3.85 1.3632 2 2 2 1.9933
289 4 1.85 1.3875 2 2 2 1.3626
290 3 1.75 1.1055 2 2 1 2.2995
291 4 1.99 1.2965 1 2 1 2.3278
292 2 2.41 0.6376 2 1 2 1.3318
293 1 2.96 0.3155 1 1 1 0.8700
294 3 0.55 1.1317 2 2 2 1.4912
295 1 2.03 0.3642 1 1 2 1.2245
296 4 2.01 1.4059 1 2 1 1.5045
297 2 0.28 0.7445 1 1 1 2.5413
298 4 2.38 1.3801 1 2 1 1.9195
299 3 1.32 0.9211 1 2 1 1.3551
300 1 1.61 0.1956 1 1 1 0.8465
301 2 1.83 0.5907 1 1 1 2.1633
302 1 2.01 0.2141 2 1 1 0.9813
303 4 1.51 1.4522 2 2 1 1.0539
304 3 3.08 1.0859 2 2 1 1.6445
305 3 1.50 0.9528 1 2 1 2.6096
306 2 2.53 0.7831 1 1 1 2.6246
307 4 2.27 1.3964 2 2 1 1.3536
308 3 1.70 0.9169 1 2 1 1.2983
309 4 1.09 1.3378 1 2 1 1.5675
310 1 2.25 0.2398 2 1 2 1.8248
311 1 1.96 0.2515 2 1 2 1.4013
312 4 2.16 1.4437 2 2 1 2.3144
313 2 1.94 0.6111 2 1 1 2.3330
314 1 2.72 0.3872 2 1 1 1.5362
315 3 1.48 1.0870 2 2 2 1.5150
316 1 0.82 0.3098 2 1 1 2.0630
317 4 1.85 1.3578 2 2 1 1.4125
318 3 0.99 1.0989 1 2 1 1.8603
319 2 0.45 0.6283 2 1 2 1.7464
320 3 1.47 0.9698 2 2 2 2.8452
321 2 2.88 0.8158 2 1 2 1.7633
322 4 2.14 1.3126 1 2 1 1.1260
323 1 3.07 0.1514 1 1 1 1.1138
324 2 2.31 0.7886 2 1 2 1.2775
325 3 0.67 0.9620 2 2 2 1.8353
326 3 2.16 1.0791 1 2 1 2.3700
327 2 2.38 0.6466 2 1 2 2.3644
328 1 1.62 0.3228 1 1 2 2.0213
329 2 0.83 0.7657 2 1 2 1.1963
330 1 3.26 0.2446 1 1 1 0.9726
331 1 2.87 0.4337 2 1 2 1.9669
332 3 3.02 1.0854 1 2 1 1.1932
333 2 1.63 0.5063 2 1 2 1.4097
334 1 1.99 0.2737 1 1 1 2.0982
335 4 2.99 1.2895 1 2 1 1.5912
336 3 1.72 1.0099 2 2 1 2.1925
337 3 2.41 0.9376 1 2 1 2.0894
338 2 1.95 0.7670 1 1 2 1.1272
339 3 2.28 1.0855 2 2 2 1.7300
340 1 2.38 0.2745 2 1 1 2.0533
341 2 1.50 0.6657 2 1 2 1.5234
342 3 1.75 1.1413 1 2 1 2.2558
343 1 1.52 0.2988 1 1 1 1.6548
344 4 2.30 1.4760 1 2 2 0.9810
345 4 1.55 1.5706 1 2 1 1.0137
346 2 1.11 0.7385 1 1 2 2.0692
347 1 2.02 0.3300 2 1 1 0.9954
348 3 2.34 0.9760 2 2 2 1.6761
349 2 1.61 0.6429 1 1 1 1.9058
350 2 1.90 0.6527 1 1 1 1.3196
351 2 2.43 0.6434 2 1 2 2.1485
352 3 1.71 1.0969 1 2 1 1.2233
353 2 2.55 0.6575 2 1 2 1.3588
354 3 1.93 1.0377 1 2 1 1.0646
355 1 2.56 0.3672 1 1 1 2.6224
356 2 1.89 0.6094 1 1 1 1.2712
357 4 2.49 1.4666 1 2 1 1.3247
358 1 1.89 0.3469 1 1 1 2.2882
359 4 1.69 1.3901 2 2 1 1.1724
360 2 1.67 0.5153 2 1 2 1.1425
361 2 1.87 0.7000 2 1 2 1.6171
362 4 1.95 1.4170 2 2 1 1.8959
363 3 1.68 1.0860 1 2 1 1.3004
364 4 2.73 1.2989 1 2 2 1.4405
365 4 2.61 1.4437 2 2 2 1.9358
366 4 1.83 1.4592 1 2 1 1.3960
367 1 1.68 0.1837 1 1 1 1.7164
368 3 2.99 0.9615 1 2 1 1.7841
369 4 2.09 1.4796 2 2 2 1.1057
370 4 2.34 1.3909 2 2 2 1.3587
371 4 2.65 1.3502 2 2 2 1.2092
372 4 1.99 1.4022 1 2 1 1.9692
373 3 1.82 1.0618 2 2 2 1.7802
374 1 1.90 0.3038 2 1 2 1.6049
375 4 1.42 1.5420 2 2 2 2.1086
376 2 2.05 0.7549 2 1 2 1.2974
377 3 2.16 1.1799 1 2 1 1.7660
378 2 1.90 0.6453 1 1 1 1.8719
379 2 2.87 0.6980 2 1 2 1.6778
380 1 2.48 0.1957 2 1 2 1.7628
381 3 2.38 0.8761 1 2 1 1.3092
382 2 3.13 0.6437 1 1 2 3.5050
383 4 2.02 1.4890 2 2 2 1.3252
384 4 1.11 1.3364 2 2 1 1.3445
385 2 2.76 0.5945 1 1 2 2.8036
386 3 3.05 1.0371 2 2 2 1.5639
387 4 1.12 1.4342 2 2 2 1.9084
388 1 2.95 0.2980 1 1 1 1.6582
389 3 2.34 0.8418 2 2 2 1.5678
390 1 1.80 0.3080 2 1 1 0.9866
391 2 1.62 0.7936 1 1 1 0.9389
392 3 1.51 0.9350 2 2 2 1.2216
393 1 1.96 0.2401 2 1 1 1.4222
394 1 1.99 0.2656 1 1 1 1.3969
395 2 1.58 0.5272 1 1 1 1.9658
396 4 1.74 1.4487 1 2 1 1.5519
397 4 0.89 1.4668 1 2 1 1.1535
398 2 2.83 0.6349 1 1 1 2.6594
399 1 2.14 0.3556 2 1 2 1.4243
400 2 0.94 0.7116 2 1 2 1.5359
401 3 2.13 1.0685 2 2 2 1.7354
402 2 2.09 0.5484 2 1 1 1.3781
403 3 1.40 1.0474 1 2 1 1.2666
404 2 1.32 0.6466 2 1 2 1.4638
405 3 1.87 0.9686 2 2 2 1.2285
406 3 2.58 1.0947 2 2 2 1.2419
407 4 0.72 1.3434 2 2 2 1.7854
408 1 2.38 0.1613 1 1 1 1.0501
409 1 1.80 0.3177 2 1 2 1.2970
410 4 2.79 1.5124 1 2 1 1.0460
411 3 1.22 0.9695 2 2 2 1.2994
412 4 2.40 1.5076 2 2 2 1.2637
413 1 2.35 0.2813 2 1 1 1.7345
414 4 3.39 1.4912 2 2 2 1.9380
415 3 1.23 1.1184 2 2 2 1.5162
416 1 0.47 0.2982 1 1 1 1.0887
417 1 0.55 0.3363 2 1 2 0.9817
418 1 1.45 0.2769 1 1 1 0.8554
419 1 2.38 0.3946 1 1 2 1.1258
420 1 2.35 0.2671 1 1 1 0.8015
421 2 1.57 0.6980 1 1 1 1.1379
422 4 2.25 1.3526 1 2 2 1.1322
423 2 1.65 0.7278 2 1 2 1.4086
424 2 1.72 0.6455 1 1 1 2.5206
425 2 1.51 0.6381 1 1 1 0.9550
426 3 1.88 1.0319 2 2 2 1.3419
427 1 1.43 0.2305 2 1 2 1.6178
428 3 1.33 0.9942 1 2 1 1.7448
429 3 1.13 0.9757 1 2 1 1.5155
430 4 1.16 1.3504 2 2 1 1.8719
431 4 1.77 1.4497 2 2 2 1.2127
432 3 1.12 0.9776 2 2 2 1.8933
433 3 2.41 1.0063 2 2 2 1.4897
434 1 0.91 0.3186 1 1 1 1.0622
435 2 1.98 0.6402 1 1 1 1.0683
436 3 2.57 1.1428 1 2 1 0.7939
437 4 2.82 1.3875 1 2 1 0.8901
438 2 2.64 0.6588 2 1 1 1.0391
439 1 2.54 0.3829 1 1 1 0.7338
440 1 1.24 0.3545 1 1 1 0.8573
441 3 2.86 0.8874 2 2 2 1.2805
442 4 2.53 1.4167 1 2 1 0.9019
443 1 2.24 0.2099 2 1 1 1.0092
444 4 2.28 1.3931 1 2 1 1.0099
445 1 1.97 0.2911 1 1 1 0.9546
446 1 1.21 0.3112 2 1 1 0.8203
447 3 1.72 1.1195 2 2 2 1.2996
448 1 2.70 0.3509 1 1 1 1.8624
449 3 1.89 1.0169 2 2 2 1.1644
450 4 2.14 1.3157 1 2 1 1.3889
451 3 2.45 1.0943 1 2 1 1.6114
452 3 1.12 0.9388 1 2 1 0.8662
453 3 1.62 1.0300 2 2 2 0.9912
454 4 0.90 1.4658 1 2 1 1.9672
455 4 1.94 1.3933 1 2 1 2.1134
456 3 0.85 0.9204 2 2 2 0.9331
457 3 2.33 1.1284 2 2 1 1.4486
458 4 1.30 1.3643 1 2 2 1.3357
459 1 1.28 0.3991 1 1 1 1.0111
460 4 2.02 1.4231 2 2 2 1.7871
461 1 3.06 0.3526 2 1 1 1.0845
462 3 1.56 0.9553 1 2 1 1.2255
463 4 2.36 1.2798 1 2 2 1.3617
464 2 2.46 0.7811 1 1 1 1.1802
465 3 1.41 1.0376 1 2 1 1.2121
466 2 2.62 0.6511 1 1 1 1.4917
467 2 2.25 0.6668 1 1 1 0.9853
468 4 1.73 1.4543 2 2 2 1.8193
469 3 1.79 1.0360 1 2 1 1.8749
470 4 2.10 1.3896 2 2 1 0.8959
471 4 1.79 1.3128 1 2 1 1.3557
472 2 2.31 0.6931 2 1 2 1.3734
473 1 1.21 0.3540 2 1 1 1.8314
474 4 1.51 1.4660 1 2 1 1.1425
475 2 1.54 0.5976 1 1 2 1.7856
476 4 0.80 1.4215 2 2 1 1.7876
477 1 1.53 0.2023 2 1 2 1.7966
478 2 1.15 0.7061 1 1 1 1.0290
479 2 2.73 0.6099 2 1 2 1.2447
480 1 1.83 0.2465 1 1 1 1.6672
481 1 1.67 0.1766 2 1 2 1.1134
482 2 1.95 0.8272 2 1 2 2.0858
483 1 2.51 0.2257 2 1 2 1.6101
484 1 1.43 0.2934 1 1 1 0.6901
485 3 3.25 0.9719 1 2 1 1.0066
486 1 3.03 0.3473 2 1 1 1.1839
487 2 2.15 0.6716 2 1 1 1.0493
488 2 1.97 0.6233 1 1 1 0.8789
489 2 3.19 0.6619 2 1 2 1.3007
490 2 2.43 0.7126 1 1 1 3.0892
491 3 1.31 1.1449 1 2 1 1.0146
492 3 1.22 1.0267 2 2 2 1.0858
493 2 1.50 0.8563 2 1 2 1.3472
494 4 0.76 1.3332 2 2 2 2.0934
495 2 2.30 0.6727 2 1 1 1.4980
496 1 2.10 0.2831 2 1 1 1.4547
497 1 2.11 0.2623 2 1 1 2.6689
498 2 2.16 0.6176 2 1 2 1.4346
499 2 2.67 0.6730 1 1 1 1.6180
500 3 3.63 0.9482 1 2 1 0.6731
501 3 2.21 1.0277 2 3 2 2.1004
502 2 2.12 0.6749 2 3 2 1.8512
503 3 1.76 0.9841 1 3 1 2.5605
504 3 2.68 1.1065 2 3 2 2.7847
505 3 2.16 1.0372 2 3 1 2.6882
506 2 1.60 0.6932 1 3 2 1.2683
507 3 1.69 1.1018 2 3 1 1.9836
508 3 3.22 1.1227 1 3 2 1.7367
509 3 1.01 1.1203 1 3 2 1.6983
510 2 3.08 0.7375 1 3 1 1.3577
511 2 2.42 0.6883 2 3 2 1.3107
512 2 3.09 0.7464 1 3 1 1.0244
513 2 0.91 0.6073 1 3 2 1.6235
514 2 2.33 0.7096 1 3 1 1.1095
515 2 2.75 0.6966 2 3 2 1.4717
516 3 2.29 0.9998 2 3 2 1.8273
517 3 1.58 0.9820 1 3 1 2.1857
518 2 1.29 0.6731 1 3 1 1.5460
519 2 1.20 0.6720 1 3 1 0.8912
520 2 1.52 0.6765 2 3 2 1.3358
521 3 1.16 0.9406 2 3 1 3.2971
522 2 2.08 0.7147 2 3 2 1.3250
523 2 0.97 0.6632 2 3 2 1.4711
524 3 2.60 1.1900 2 3 2 1.4366
525 2 0.20 0.7537 1 3 1 3.9857
526 3 1.28 1.0929 2 3 2 1.2092
527 2 0.85 0.7469 2 3 2 3.0481
528 3 2.88 1.0116 1 3 1 1.5333
529 2 2.72 0.6993 1 3 1 3.5827
530 3 2.26 1.1253 2 3 2 1.3106
531 3 2.77 0.9600 1 3 1 3.3865
532 2 0.97 0.6969 1 3 1 1.5295
533 3 1.65 1.0098 1 3 1 2.1316
534 3 1.18 1.0339 1 3 1 1.1737
535 2 0.20 0.7060 1 3 2 3.9586
536 2 1.85 0.5334 1 3 1 1.0785
537 2 2.31 0.6637 2 3 2 0.9232
538 2 1.93 0.6742 2 3 2 2.1016
539 3 1.39 0.9501 2 3 2 1.3445
540 3 1.97 1.1531 1 3 1 0.7707
541 3 1.96 1.0011 2 3 2 1.2818
542 2 1.73 0.6055 1 3 1 1.2779
543 3 2.34 1.0168 1 3 1 1.3386
544 3 1.21 1.0113 1 3 1 1.2931
545 3 2.16 0.9763 1 3 1 1.6887
546 3 1.11 0.9910 2 3 2 1.0450
547 3 1.78 1.1250 2 3 2 1.5066
548 3 3.14 1.0475 1 3 1 2.0297
549 3 2.31 0.9612 2 3 2 2.9243
550 2 0.68 0.5971 2 3 2 1.3999
551 2 2.12 0.6343 2 3 2 1.8905
552 2 1.34 0.5800 1 3 1 1.3906
553 3 2.15 1.0756 2 3 2 1.1416
554 2 2.59 0.7434 1 3 2 3.2162
555 2 1.21 0.6200 2 3 2 0.9273
556 3 1.61 0.9867 1 3 1 0.7450
557 2 3.13 0.6785 2 3 2 1.6596
558 3 1.91 1.0578 1 3 1 0.9357
559 3 2.56 1.0727 2 3 2 1.0263
560 2 2.23 0.7347 1 3 1 0.7128
561 2 2.68 0.6820 1 3 1 1.0923
562 3 3.16 1.0076 2 3 2 3.3765
563 2 2.35 0.6805 2 3 1 1.7773
564 3 3.63 0.9531 2 3 2 1.7125
565 2 2.36 0.6867 2 3 2 2.5164
566 2 2.48 0.7723 2 3 1 2.0306
567 2 1.25 0.7049 2 3 1 1.3733
568 2 2.57 0.6835 2 3 1 1.3260
569 3 1.10 0.9355 1 3 1 0.8081
570 3 1.90 1.1569 2 3 2 3.7508
571 2 1.60 0.6308 2 3 2 3.1759
572 2 1.47 0.6518 1 3 1 0.6733
573 3 1.60 1.0443 2 3 2 1.3498
574 2 1.28 0.6088 1 3 1 0.7828
575 3 1.41 1.1003 1 3 1 0.9828
576 2 0.97 0.7164 2 3 2 1.9272
577 2 3.37 0.7059 2 3 2 1.2898
578 2 1.96 0.6827 1 3 1 0.9580
579 2 2.81 0.6586 2 3 2 1.6535
580 3 2.62 1.0502 1 3 1 1.1385
581 3 1.97 1.0016 2 3 2 1.0764
582 2 1.56 0.6255 1 3 1 1.1618
583 2 1.63 0.6075 1 3 1 0.7308
584 3 1.17 1.0777 1 3 1 1.0284
585 3 2.47 0.9346 2 3 1 2.5313
586 2 2.46 0.6278 2 3 2 1.5889
587 3 1.88 0.9241 1 3 1 1.3494
588 2 1.43 0.7396 1 3 2 2.0612
589 3 2.20 1.0301 1 3 1 2.3225
590 2 1.84 0.6850 1 3 1 1.0850
591 3 0.89 0.9779 1 3 1 1.6087
592 3 2.12 0.9780 1 3 1 1.2637
593 3 1.14 1.0370 2 3 2 1.5324
594 2 1.83 0.7164 2 3 2 2.5737
595 2 2.21 0.6988 2 3 2 1.0941
596 3 1.51 1.0135 2 3 2 1.7227
597 2 2.32 0.6200 1 3 1 0.7650
598 3 1.98 1.0297 1 3 1 0.8692
599 3 2.52 1.0535 1 3 1 0.8021
600 3 2.81 1.0546 2 3 2 0.9365
