# Supplementary material for: The effect of training methodology on knowledge representation in categorization
Source: PLoS One. 2017 Aug 28;12(8):e0183904. doi: 10.1371/journal.pone.0183904 (PMC5573135; doi:10.1371/journal.pone.0183904)
Supplement: S1 File — This file contains the raw data from the experiments reported in this manuscript. (ZIP) [file pone.0183904.s001.zip › raw_data/Exp1/YES-NO/rb_xfer_concept_feedback_2_cond_1_sub_65.dat]

  1 2 3.29 0.7804 1 1 1 1.5684
  2 3 3.63 0.9531 2 2 2 1.6330
  3 2 0.68 0.5971 1 1 2 1.4560
  4 3 2.15 1.0332 2 2 2 2.2769
  5 4 1.67 1.3953 1 2 1 3.9460
  6 2 2.12 0.7384 1 1 1 1.1233
  7 2 1.98 0.6402 2 1 1 2.0395
  8 4 1.42 1.5420 1 2 1 1.9718
  9 2 1.14 0.7220 1 1 1 2.0055
 10 3 2.60 1.1900 1 2 2 1.5087
 11 1 2.03 0.3642 1 1 1 1.2411
 12 4 2.60 1.3274 2 2 2 1.5905
 13 4 2.22 1.4124 2 2 1 1.6163
 14 3 1.62 1.0300 2 2 2 1.7111
 15 3 1.13 0.9757 2 2 2 2.0035
 16 4 2.64 1.5394 2 2 2 1.6439
 17 1 2.19 0.2508 2 1 2 1.2265
 18 3 2.34 0.8418 1 2 2 1.6346
 19 4 2.16 1.4437 1 2 2 1.2104
 20 4 1.51 1.4660 2 2 1 4.8904
 21 2 2.36 0.6867 2 1 2 1.1027
 22 3 2.75 1.1466 1 2 2 2.4837
 23 4 2.99 1.2895 1 2 1 3.1125
 24 1 1.28 0.3991 2 1 2 1.6759
 25 3 1.97 1.0445 2 2 2 1.5782
 26 2 1.60 0.6932 1 1 1 1.4508
 27 3 1.95 1.0594 1 2 2 1.6980
 28 3 1.75 1.1055 1 2 1 1.5426
 29 4 1.37 1.3572 2 2 1 1.9288
 30 1 0.20 0.3023 1 1 2 3.5475
 31 2 2.05 0.7549 2 1 1 1.0613
 32 1 2.38 0.2745 1 1 2 2.5470
 33 4 1.11 1.3364 1 2 2 3.4363
 34 4 2.27 1.3964 1 2 1 2.9401
 35 1 2.93 0.3210 1 1 1 2.0148
 36 1 1.89 0.3212 2 1 1 0.8861
 37 1 1.70 0.3889 1 1 2 0.8121
 38 3 1.10 0.9355 2 2 1 2.0430
 39 4 1.20 1.3894 1 2 2 0.9059
 40 1 0.47 0.2982 1 1 2 2.1011
 41 1 2.70 0.3509 2 1 1 1.6657
 42 1 1.62 0.3228 2 1 2 0.9595
 43 3 2.19 1.0319 1 2 2 1.2743
 44 2 0.73 0.7321 2 1 1 1.7839
 45 4 1.12 1.4342 1 2 2 1.0098
 46 3 1.99 0.9419 2 2 2 0.7219
 47 1 2.54 0.3829 2 1 1 1.2851
 48 4 1.40 1.4148 2 2 1 0.6100
 49 4 1.80 1.3858 1 2 1 1.0659
 50 1 1.96 0.2515 2 1 2 1.6962
 51 1 2.05 0.3400 1 1 1 1.5771
 52 2 3.13 0.6437 2 1 2 1.2975
 53 4 1.09 1.3378 1 2 2 0.9351
 54 1 2.39 0.3219 1 1 1 0.7619
 55 4 3.00 1.4175 2 2 1 0.7135
 56 3 1.88 0.9241 2 2 1 0.3812
 57 3 1.91 1.0578 1 2 1 0.4704
 58 1 1.45 0.2769 2 1 2 0.6358
 59 4 1.27 1.3051 1 2 1 0.4192
 60 4 2.36 1.2798 1 2 2 0.4199
 61 1 2.48 0.1957 1 1 2 0.4591
 62 3 2.16 1.0791 1 2 2 3.4970
 63 2 1.84 0.6850 1 1 1 2.0462
 64 2 2.76 0.5945 1 1 1 0.8604
 65 3 2.99 0.9615 2 2 2 1.1465
 66 3 2.62 0.9856 1 2 2 1.2781
 67 2 2.68 0.6820 1 1 1 1.7546
 68 4 1.81 1.5355 1 2 1 1.6612
 69 4 0.50 1.3852 1 2 1 2.2198
 70 4 1.47 1.4461 1 2 1 0.9710
 71 1 0.69 0.1626 1 1 2 1.0118
 72 3 1.30 1.1009 2 2 1 1.3957
 73 2 2.41 0.6167 2 1 1 1.1722
 74 2 2.87 0.6980 1 1 1 0.7252
 75 4 2.14 1.3157 1 2 1 2.4655
 76 4 2.10 1.3932 2 2 2 0.9589
 77 3 2.16 1.1799 2 2 1 1.0165
 78 1 0.98 0.2099 1 1 2 2.3838
 79 3 2.45 0.9318 1 2 2 1.2573
 80 4 2.16 1.5294 2 2 2 1.7119
 81 2 2.83 0.6349 1 1 1 2.8836
 82 2 1.51 0.6381 2 1 2 1.6727
 83 2 1.56 0.6255 1 1 2 1.6464
 84 2 2.31 0.6637 2 1 1 4.0292
 85 4 1.54 1.4399 1 2 2 0.8845
 86 4 1.14 1.2842 2 2 2 0.4962
 87 2 0.94 0.7116 2 1 1 2.4509
 88 2 2.79 0.6461 2 1 1 2.2645
 89 3 1.75 1.1413 2 2 1 1.3192
 90 2 2.16 0.6176 2 1 2 1.0434
 91 3 1.01 1.1203 1 2 2 1.6821
 92 2 2.49 0.7136 2 1 2 4.1896
 93 3 1.42 1.0909 2 2 2 1.4400
 94 3 2.21 1.0277 2 2 2 1.1987
 95 3 3.16 1.0076 1 2 1 2.4064
 96 3 2.62 1.0502 1 2 1 0.7433
 97 1 1.89 0.2987 1 1 2 1.0407
 98 4 2.65 1.3502 1 2 1 1.7196
 99 3 1.65 1.0098 1 2 2 2.0910
100 4 1.01 1.5361 2 2 2 1.3041
101 4 2.82 1.3875 1 2 1 1.4500
102 2 0.83 0.7657 1 1 2 0.8012
103 3 3.03 1.1195 2 2 1 0.8812
104 2 1.69 0.6952 2 1 2 1.0066
105 3 1.51 0.9350 1 2 2 1.1509
106 1 2.14 0.3556 1 1 1 1.0252
107 2 1.83 0.7164 2 1 1 0.9201
108 2 2.30 0.6727 1 1 2 2.2671
109 4 1.92 1.3410 1 2 2 1.8493
110 4 0.90 1.4658 2 2 1 0.8080
111 3 1.75 1.0629 2 2 2 0.4974
112 1 2.65 0.2477 1 1 2 0.8537
113 4 2.27 1.5019 2 2 2 1.7406
114 3 1.56 0.9553 2 2 1 1.9117
115 1 2.11 0.2623 2 1 1 1.4984
116 1 1.21 0.3112 2 1 2 1.2309
117 1 2.64 0.3488 1 1 2 1.1979
118 2 0.20 0.7537 2 1 2 2.4542
119 4 0.89 1.4668 2 2 1 1.7090
120 4 2.02 1.4231 2 2 2 1.1621
121 1 1.77 0.2283 2 1 2 3.1963
122 2 1.50 0.6326 1 1 2 0.8679
123 3 2.88 1.0116 2 2 1 2.1297
124 1 2.25 0.2398 2 1 2 3.9005
125 4 2.01 1.4059 1 2 2 4.8179
126 1 2.56 0.3672 1 1 1 3.9696
127 3 1.57 1.0066 2 2 2 3.3062
128 2 2.23 0.7347 1 1 1 2.1273
129 2 1.75 0.6628 2 1 2 1.1702
130 2 2.35 0.6805 1 1 1 1.2836
131 2 1.93 0.6742 2 1 2 0.8165
132 1 2.86 0.2775 2 1 2 1.4011
133 2 1.58 0.5272 1 1 2 1.3367
134 2 1.83 0.6448 1 1 2 2.6596
135 2 2.69 0.6426 1 1 1 1.1924
136 4 2.34 1.3909 2 2 1 2.6088
137 3 1.68 1.0860 2 2 2 3.8241
138 4 1.85 1.3875 1 2 2 2.3434
139 2 3.03 0.5818 2 1 1 1.2503
140 2 1.38 0.6372 1 1 2 2.0643
141 4 0.72 1.3434 2 2 2 1.7416
142 1 2.21 0.3055 1 1 2 2.0978
143 2 1.95 0.7670 2 1 1 4.0296
144 3 3.22 1.1227 1 2 2 1.9169
145 3 1.89 1.0169 1 2 2 0.4397
146 1 1.61 0.3607 2 1 2 0.9120
147 4 2.40 1.5076 2 2 2 2.8913
148 2 2.40 0.6767 2 1 1 2.5044
149 2 2.73 0.6099 1 1 1 2.9886
150 4 1.56 1.4828 1 2 2 2.8567
151 2 2.62 0.6511 2 1 1 2.1149
152 4 1.36 1.4291 2 2 2 0.8956
153 4 1.85 1.3578 2 2 2 1.1006
154 2 2.53 0.7831 1 1 1 3.4317
155 1 1.72 0.3477 2 1 2 2.0379
156 3 0.55 1.1317 2 2 2 4.2294
157 4 1.49 1.3739 1 2 2 0.9643
158 4 1.63 1.4234 1 2 1 3.5977
159 4 0.29 1.3629 1 2 1 0.8626
160 2 2.21 0.6988 2 1 2 1.6047
161 4 2.75 1.4245 2 2 1 4.6528
162 4 2.50 1.3709 1 2 1 1.8191
163 2 0.70 0.7991 2 1 1 1.4671
164 4 1.15 1.4260 1 2 2 1.4798
165 1 2.91 0.3345 1 1 2 1.3732
166 3 1.12 0.9776 2 2 2 2.8068
167 4 1.16 1.3504 2 2 2 2.7592
168 4 1.26 1.3442 1 2 1 2.6898
169 3 2.39 0.9496 2 2 1 1.4635
170 2 2.46 0.7811 1 1 2 0.7014
171 3 2.58 0.9485 2 2 2 0.2491
172 4 1.88 1.5007 2 2 1 1.5680
173 4 2.06 1.3779 2 2 1 0.6737
174 3 2.05 1.1482 1 2 1 0.7103
175 4 2.73 1.2989 2 2 1 0.6664
176 2 2.43 0.7126 1 1 2 0.3035
177 2 1.50 0.8563 1 1 2 0.7960
178 1 1.80 0.3204 2 1 2 2.9553
179 1 1.83 0.2465 1 1 1 2.1014
180 4 2.54 1.3869 1 2 2 3.8411
181 4 1.83 1.4592 1 2 4 7.1037
182 2 1.43 0.7396 2 1 2 0.9542
183 2 1.73 0.5583 1 1 1 1.6356
184 1 2.12 0.3369 1 1 2 0.5541
185 4 1.99 1.4022 1 2 1 0.5168
186 2 1.83 0.5907 1 1 1 1.1680
187 3 1.58 0.9820 1 2 2 0.6265
188 3 2.45 1.0943 2 2 1 2.1601
189 3 1.31 1.1449 1 2 1 2.2982
190 1 2.31 0.2926 1 1 1 2.1753
191 1 3.12 0.2976 1 1 1 1.4406
192 4 2.62 1.3164 2 2 2 0.9111
193 3 2.81 1.0546 2 2 1 1.6595
194 3 1.60 1.0443 1 2 1 1.2180
195 2 2.26 0.7508 1 1 2 1.4011
196 4 3.26 1.4724 2 2 2 2.4812
197 2 2.25 0.7675 1 1 2 1.0058
198 1 1.80 0.3177 2 1 1 1.2300
199 2 0.73 0.8078 2 1 2 1.6131
200 3 2.07 1.0440 1 2 1 2.0840
201 1 1.71 0.2132 1 1 2 1.8203
202 1 1.96 0.2401 2 1 1 0.6204
203 1 2.15 0.2376 1 1 1 1.5559
204 4 1.92 1.3279 1 2 2 0.7991
205 1 2.65 0.3121 2 1 2 0.8636
206 3 2.52 1.0535 1 2 1 0.7250
207 3 2.16 0.9763 2 2 2 2.1286
208 1 2.13 0.3784 1 1 1 0.7386
209 2 0.97 0.7164 1 1 2 0.7493
210 1 1.52 0.2988 1 1 1 0.8244
211 2 2.67 0.6730 2 1 2 2.3361
212 3 0.85 1.0236 1 2 2 1.6579
213 4 0.76 1.3332 1 2 1 0.9041
214 2 1.29 0.5842 2 1 2 1.5720
215 3 1.71 1.0969 1 2 2 1.9498
216 4 1.74 1.4487 2 2 1 1.6395
217 3 1.50 0.9528 2 2 2 1.8789
218 2 2.46 0.7122 2 1 1 1.7960
219 1 1.14 0.3149 2 1 2 1.7474
220 1 2.71 0.2802 1 1 2 1.6385
221 2 1.60 0.6308 1 1 2 2.2609
222 3 2.09 1.0885 1 2 1 2.9310
223 3 2.29 0.9998 1 2 1 1.3670
224 1 2.35 0.2813 1 1 2 1.4954
225 2 1.89 0.6094 2 1 2 1.4281
226 1 1.66 0.3249 1 1 2 1.3230
227 4 0.80 1.4215 1 2 1 2.2386
228 4 2.30 1.4760 1 2 2 2.3091
229 2 1.90 0.6527 1 1 1 1.9226
230 4 1.33 1.3978 1 2 2 1.1098
231 2 2.81 0.6586 1 1 1 3.6017
232 3 0.99 1.0989 1 2 1 2.2259
233 2 2.06 0.6905 2 1 2 2.2739
234 4 2.24 1.3698 2 2 1 1.7689
235 2 1.29 0.6731 2 1 2 2.2975
236 1 1.90 0.2041 1 1 2 2.0139
237 1 2.40 0.3790 1 1 2 2.1244
238 3 1.92 0.9950 1 2 2 1.5036
239 4 2.31 1.2955 1 2 1 1.2612
240 4 2.33 1.4356 2 2 1 2.4509
241 1 1.68 0.3576 1 1 2 1.6411
242 2 1.95 0.8272 1 1 1 1.3937
243 4 1.88 1.3020 2 2 2 1.8416
244 3 1.36 0.9232 1 2 2 0.9920
245 1 2.45 0.3571 2 1 1 1.8009
246 1 1.99 0.2656 2 1 2 1.7376
247 1 2.95 0.2980 2 1 2 2.2522
248 3 1.48 1.0870 1 2 1 3.5941
249 3 2.12 0.9780 1 2 2 4.0744
250 1 0.55 0.3363 1 1 1 3.1429
251 4 2.71 1.3013 2 2 2 1.4424
252 3 1.94 1.0645 2 2 1 1.3046
253 4 1.98 1.5266 2 2 1 1.3417
254 3 2.44 1.0064 2 2 1 0.4651
255 1 2.55 0.3801 2 1 2 1.8708
256 2 1.20 0.6720 1 1 2 1.8525
257 2 1.65 0.7278 1 1 1 1.3150
258 3 0.89 0.9779 2 2 2 0.9425
259 1 1.60 0.2051 2 1 2 0.4166
260 1 1.09 0.2352 2 1 1 0.6323
261 1 1.91 0.2917 2 1 2 1.0387
262 1 0.82 0.3098 1 1 2 1.0299
263 4 2.78 1.4177 1 2 1 2.4373
264 1 3.03 0.3473 1 1 1 4.0354
265 1 1.94 0.2655 1 1 1 3.0677
266 4 1.49 1.3250 1 2 2 1.7843
267 3 2.11 1.1184 2 2 2 2.8420
268 2 1.96 0.6827 2 1 2 4.4177
269 4 1.09 1.5133 2 2 1 3.8489
270 4 2.10 1.3896 1 2 2 1.8239
271 2 0.28 0.7445 2 1 2 1.3266
272 2 1.55 0.6765 1 1 2 2.4740
273 1 1.29 0.3541 2 1 2 4.0705
274 3 0.85 0.9204 2 2 1 2.8922
275 3 1.10 1.1089 1 2 2 2.8096
276 1 0.95 0.4721 1 1 1 2.8013
277 4 1.89 1.2922 2 2 2 1.1371
278 2 1.66 0.6738 1 1 1 2.1323
279 1 1.43 0.2934 2 1 2 1.4239
280 3 3.02 1.0854 2 2 1 1.2637
281 4 2.27 1.4064 1 2 2 2.2294
282 1 3.06 0.3526 1 1 2 1.1886
283 2 2.32 0.6200 2 1 2 4.3170
284 1 2.51 0.2257 1 1 1 0.8325
285 3 2.34 1.0168 2 2 2 1.9107
286 4 2.29 1.2636 1 2 1 3.0743
287 2 2.53 0.6370 1 1 1 2.5837
288 3 2.25 1.0744 2 2 1 1.7515
289 3 2.34 0.9760 1 2 2 2.7222
290 1 2.49 0.2936 1 1 1 1.9896
291 1 1.67 0.4219 2 1 2 1.5601
292 2 1.10 0.7184 2 1 1 2.7617
293 2 0.91 0.6073 2 1 1 1.9064
294 4 3.39 1.4912 2 2 2 1.1752
295 4 2.53 1.4167 1 2 2 1.1693
296 2 1.34 0.5800 2 1 1 1.4431
297 1 1.51 0.4427 1 1 2 1.1615
298 2 1.57 0.6980 1 1 1 0.6519
299 2 0.45 0.6283 2 1 2 1.6740
300 4 2.02 1.4890 2 2 2 0.5925
301 4 2.24 1.4088 1 2 2 3.2472
302 3 0.58 1.1624 1 2 1 2.5894
303 2 1.67 0.5153 1 1 2 0.9904
304 4 1.90 1.3338 2 2 1 1.1751
305 3 1.97 1.0016 2 2 4 5.7684
306 1 2.79 0.3211 2 1 2 1.9540
307 1 1.00 0.1900 1 1 1 0.5962
308 1 1.11 0.3017 2 1 1 0.6677
309 1 1.80 0.3080 2 1 2 0.2744
310 1 1.66 0.3101 2 1 1 0.1438
311 3 1.38 1.0222 2 2 2 0.7860
312 2 2.72 0.6993 1 1 1 0.6990
313 1 1.53 0.2023 2 1 1 0.4072
314 3 2.10 0.8869 1 2 1 0.4465
315 3 1.47 1.0667 1 2 2 0.5484
316 1 1.57 0.3119 2 1 1 0.7274
317 3 1.42 1.0960 2 2 1 0.3542
318 4 1.78 1.3029 2 2 1 0.1006
319 3 2.47 0.9346 1 2 2 2.3141
320 1 1.24 0.3545 2 1 2 1.9665
321 3 1.36 1.0445 2 2 2 2.2392
322 4 1.77 1.4497 1 2 1 2.5026
323 1 1.43 0.2305 1 1 2 2.8352
324 2 1.15 0.7061 2 1 1 0.9302
325 4 1.89 1.4029 1 2 2 1.1009
326 4 2.53 1.3776 2 2 1 2.9130
327 4 2.25 1.3526 1 2 2 0.8215
328 1 3.24 0.2412 2 1 2 1.5245
329 2 2.71 0.6869 1 1 2 1.0811
330 4 2.32 1.4923 2 2 1 2.8133
331 4 1.27 1.2794 1 2 1 2.8053
332 1 2.10 0.1963 2 1 2 2.5958
333 1 2.01 0.2141 2 1 2 3.5091
334 2 1.94 0.6684 1 1 1 1.5691
335 4 3.85 1.3632 1 2 2 1.1067
336 2 0.85 0.7469 2 1 1 4.0151
337 3 1.51 1.0135 2 2 1 1.9187
338 3 1.00 1.0234 1 2 1 1.5062
339 3 2.69 0.9625 1 2 1 2.3742
340 1 0.85 0.3814 2 1 2 3.9914
341 3 2.58 0.9897 2 2 1 1.6092
342 3 2.13 1.0685 2 2 1 1.0015
343 4 2.92 1.4418 1 2 1 0.4826
344 3 1.82 1.0618 2 2 1 1.1991
345 2 2.75 0.6966 2 1 2 0.2470
346 1 1.67 0.1766 2 1 1 2.3891
347 3 1.85 1.0000 2 2 1 1.2224
348 4 2.38 1.3801 1 2 2 1.5576
349 1 1.88 0.2514 1 1 4 5.0010
350 4 1.84 1.4883 2 2 1 0.4488
351 1 1.21 0.3540 1 1 2 0.6045
352 4 3.09 1.3473 2 2 2 0.7079
353 2 2.55 0.6575 1 1 1 0.9370
354 1 2.10 0.2831 2 1 1 0.7560
355 3 1.41 1.0376 2 2 2 0.9732
356 2 1.53 0.5421 2 1 2 1.9996
357 1 1.77 0.3536 2 1 1 0.7993
358 4 2.14 1.3126 2 2 2 0.1993
359 3 3.63 0.9482 1 2 2 0.8481
360 3 0.67 0.9620 2 2 1 0.0466
361 3 2.68 1.1065 1 2 2 1.9401
362 1 2.00 0.3362 1 1 1 0.3106
363 4 1.79 1.4596 2 2 2 0.3307
364 3 2.15 1.0756 1 2 2 1.5486
365 2 1.82 0.7845 1 1 1 1.1104
366 3 1.27 0.9856 1 2 2 0.6418
367 2 2.64 0.6588 2 1 1 3.2086
368 2 2.76 0.6158 1 1 1 1.5615
369 2 1.63 0.6075 1 1 2 3.4520
370 2 1.97 0.6427 2 1 2 2.7610
371 3 2.26 1.1253 1 2 1 2.0105
372 2 2.15 0.6422 1 1 1 3.8981
373 2 1.52 0.6765 2 1 2 0.6151
374 2 2.32 0.8994 2 1 2 0.7269
375 4 2.46 1.4183 2 2 2 1.2741
376 3 2.77 0.9600 2 2 2 1.5751
377 4 1.95 1.4197 1 2 2 1.3123
378 3 1.54 0.8637 2 2 2 3.2601
379 4 1.47 1.4812 2 2 1 2.8498
380 1 2.63 0.3301 2 1 2 0.8149
381 3 0.58 1.0240 2 2 2 1.0871
382 1 1.98 0.3373 2 1 2 1.4604
383 3 1.34 1.1219 2 2 2 3.6661
384 4 2.61 1.4437 1 2 1 0.8304
385 2 2.12 0.6343 2 1 2 1.7575
386 2 3.08 0.7375 1 1 1 1.3367
387 1 2.05 0.4041 1 1 2 1.7076
388 1 2.38 0.1613 1 1 2 1.1375
389 1 3.26 0.2446 1 1 2 1.7237
390 2 3.37 0.7059 1 1 1 0.9599
391 1 1.61 0.1956 2 1 1 1.0974
392 3 1.97 1.1531 1 2 2 1.4615
393 3 3.14 1.0475 1 2 1 0.7720
394 3 1.90 1.1569 1 2 1 0.9891
395 1 1.99 0.2737 2 1 2 0.6950
396 1 1.97 0.2911 2 1 2 1.2439
397 1 2.84 0.2537 2 1 2 0.9622
398 4 1.69 1.4037 2 2 1 1.4604
399 2 2.48 0.7723 1 1 2 1.1144
400 4 1.95 1.4170 1 2 1 1.6305
401 2 1.47 0.6518 2 1 2 3.2298
402 4 1.30 1.3643 2 2 1 0.8297
403 3 1.41 1.1003 1 2 2 1.2607
404 3 3.78 1.1189 1 2 1 1.5945
405 4 0.96 1.3636 1 2 2 1.0022
406 1 0.52 0.3146 1 1 2 1.0265
407 2 2.98 0.6052 2 1 1 0.6505
408 3 2.28 1.0855 2 2 1 0.7365
409 1 1.59 0.2724 2 1 1 0.9642
410 1 2.37 0.3204 1 1 2 1.4937
411 4 2.26 1.2912 2 2 2 0.5619
412 1 0.87 0.4142 1 1 2 2.0990
413 2 2.18 0.7763 2 1 1 2.0549
414 4 2.67 1.4748 2 2 2 1.8942
415 2 0.20 0.7060 2 1 1 1.3871
416 3 2.33 1.1284 2 2 2 4.6988
417 2 2.08 0.8721 2 1 2 1.9434
418 1 2.35 0.2671 1 1 1 0.1126
419 1 0.79 0.3786 2 1 2 0.5244
420 3 3.08 1.0859 1 2 1 1.0642
421 4 1.55 1.5706 2 2 1 0.5985
422 1 2.87 0.4337 1 1 1 0.5750
423 4 2.49 1.4666 2 2 2 1.5519
424 1 3.07 0.1514 1 1 2 2.2023
425 1 1.69 0.3962 2 1 2 0.7378
426 1 1.90 0.3038 1 1 1 2.8291
427 3 1.88 1.0319 2 2 2 0.6358
428 2 2.85 0.6521 1 1 1 1.1865
429 4 2.09 1.4796 1 2 2 1.0515
430 4 1.51 1.4522 2 2 1 0.6420
431 1 2.38 0.3946 1 1 2 1.3208
432 1 0.70 0.3711 1 1 1 0.8110
433 3 1.87 0.9686 2 2 2 1.6022
434 4 1.94 1.3933 2 2 2 1.8904
435 3 1.56 0.9946 1 2 1 2.3433
436 2 1.11 0.5499 1 1 2 0.7387
437 1 1.66 0.3666 2 1 2 0.5335
438 4 0.57 1.4767 1 2 1 1.5050
439 1 0.91 0.3186 1 1 1 1.5884
440 2 1.97 0.6233 2 1 2 0.8294
441 3 1.47 0.9698 2 2 1 0.9009
442 3 1.85 0.9715 2 2 2 0.7370
443 3 1.61 0.9867 2 2 2 0.5880
444 2 1.94 0.6111 1 1 2 0.8299
445 3 1.22 0.9695 2 2 1 0.6930
446 2 1.63 0.5063 2 1 2 0.3210
447 1 2.02 0.3300 2 1 1 0.6214
448 2 1.95 0.7221 2 1 2 0.4854
449 1 0.96 0.3685 2 1 2 0.8098
450 2 2.31 0.7886 2 1 1 0.9051
451 4 1.84 1.3275 1 2 2 1.1807
452 2 1.72 0.6455 2 1 1 1.5020
453 1 2.72 0.3872 1 1 2 1.4568
454 2 0.75 0.6653 2 1 1 1.8477
455 3 1.33 0.9942 1 2 1 0.6786
456 2 1.11 0.7385 2 1 2 0.8673
457 2 0.97 0.6969 1 1 2 1.3776
458 4 1.99 1.2965 2 2 1 0.8024
459 3 1.23 1.1184 1 2 2 4.5473
460 4 1.69 1.3901 2 2 1 1.3006
461 3 2.29 1.0043 1 2 2 1.0019
462 2 1.71 0.7542 2 1 2 0.5212
463 3 1.14 1.0370 2 2 2 0.3971
464 3 1.12 0.9388 1 2 1 0.3261
465 1 1.89 0.3469 2 1 1 0.4420
466 2 2.88 0.8158 1 1 1 0.8886
467 1 2.96 0.3155 2 1 2 0.7104
468 2 2.41 0.6376 2 1 1 1.4897
469 3 2.86 0.8874 1 2 2 0.7906
470 1 1.68 0.1837 2 1 2 1.9281
471 2 1.70 0.6957 1 1 2 1.1155
472 2 1.76 0.6131 2 1 1 1.4306
473 2 2.08 0.7147 1 1 2 1.0051
474 4 1.79 1.3128 2 2 1 0.6866
475 1 2.24 0.2099 1 1 2 2.3074
476 4 0.49 1.3514 2 2 2 0.4321
477 1 2.06 0.5073 1 1 2 2.7031
478 3 1.14 1.0006 1 2 1 1.0677
479 2 1.70 0.6737 2 1 1 0.7615
480 2 1.32 0.6466 1 1 2 0.8674
481 4 1.31 1.5355 1 2 1 1.0572
482 3 1.40 1.0474 1 2 2 1.6550
483 2 2.07 0.6514 1 1 1 0.4769
484 3 1.18 1.0339 2 2 2 0.7864
485 4 2.26 1.3531 2 2 2 0.8038
486 2 2.63 0.8389 1 1 1 0.7165
487 3 3.14 1.0161 1 2 2 0.9278
488 1 1.64 0.1826 2 1 1 1.0272
489 4 2.79 1.5124 1 2 2 0.8665
490 4 2.37 1.3651 2 2 2 1.4489
491 4 0.20 1.5134 2 2 1 2.2784
492 1 1.25 0.2947 2 1 2 1.5720
493 3 0.60 0.9946 2 2 2 0.9562
494 1 1.31 0.3257 2 1 1 0.6951
495 1 1.84 0.2751 1 1 2 0.8278
496 3 1.21 1.0113 1 2 2 0.4989
497 3 1.32 0.9211 1 2 2 0.4719
498 4 2.28 1.3931 2 2 2 0.4944
499 3 2.56 1.0727 1 2 2 0.5781
500 4 1.73 1.4543 1 2 1 0.4517
501 3 1.76 0.9841 2 3 1 2.1378
502 3 1.77 1.0688 2 3 1 2.1519
503 3 1.17 1.0777 2 3 2 1.0491
504 3 1.96 1.0011 1 3 2 1.4539
505 3 1.98 1.0297 2 3 2 1.2986
506 2 3.09 0.7464 1 3 1 1.6372
507 3 1.16 0.9406 2 3 2 1.8911
508 2 1.62 0.7936 1 3 1 1.6955
509 3 2.25 1.0057 2 3 2 1.8897
510 3 1.79 1.0360 1 3 1 1.1337
511 2 1.95 0.6287 2 3 2 0.8142
512 3 1.93 1.0377 1 3 2 0.8370
513 2 1.84 0.7034 1 3 2 1.5059
514 2 2.25 0.7893 1 3 1 3.0526
515 2 2.59 0.7434 1 3 2 1.6325
516 2 1.00 0.7013 2 3 2 2.5585
517 2 2.57 0.6835 1 3 1 1.2951
518 2 1.73 0.6055 2 3 1 1.2982
519 2 1.61 0.6429 2 3 2 1.0212
520 2 1.65 0.7820 1 3 1 2.0590
521 3 2.58 1.0947 1 3 2 1.8241
522 2 1.78 0.7397 2 3 2 1.3892
523 2 2.33 0.7096 2 3 2 1.7018
524 3 2.38 0.8761 1 3 1 1.5931
525 3 2.21 0.9947 2 3 2 1.7600
526 3 1.69 1.1018 1 3 2 2.3531
527 3 1.72 1.0099 1 3 1 1.4418
528 2 0.97 0.6632 1 3 1 2.2073
529 3 2.49 0.9545 2 3 1 1.4462
530 2 1.86 0.8093 2 3 1 1.4195
531 3 1.28 1.0929 2 3 2 1.0175
532 2 2.31 0.6931 1 3 1 1.0012
533 2 2.09 0.5484 2 3 1 3.0239
534 3 1.71 1.0567 2 3 2 1.3581
535 3 1.88 0.8945 1 3 2 1.2793
536 2 1.45 0.6138 2 3 1 0.5643
537 3 3.05 1.0371 1 3 2 1.1325
538 2 1.90 0.6453 2 3 1 1.1577
539 2 2.38 0.6466 1 3 1 1.5266
540 2 3.13 0.6785 1 3 2 0.5997
541 3 1.60 1.1404 2 3 2 1.2311
542 3 2.66 0.9728 2 3 2 1.3962
543 3 1.75 0.9555 1 3 1 1.6274
544 2 1.54 0.5976 2 3 2 1.1058
545 2 1.85 0.7361 2 3 1 1.5654
546 3 1.78 1.1250 1 3 1 4.1409
547 3 1.57 1.0262 1 3 2 1.0319
548 3 0.71 1.0878 1 3 2 0.9496
549 2 2.03 0.6338 1 3 1 0.8310
550 3 2.19 1.0708 2 3 2 1.1716
551 3 2.75 1.0975 2 3 3 3.0253
552 2 0.24 0.7894 1 3 1 1.5197
553 2 2.40 0.8106 2 3 2 1.8677
554 3 2.57 1.1428 2 3 3 2.0158
555 3 2.41 0.9376 1 3 3 2.7744
556 2 2.15 0.6716 2 3 3 1.7348
557 2 2.12 0.6749 1 3 3 2.1512
558 2 2.25 0.6668 2 3 3 1.9438
559 3 2.04 1.1241 1 3 2 1.3452
560 3 1.36 1.0466 1 3 3 1.9073
561 2 1.89 0.7053 2 3 2 0.6145
562 2 1.25 0.7049 1 3 2 0.9253
563 3 0.72 1.0300 2 3 2 2.3040
564 3 1.22 1.0267 1 3 2 0.9395
565 3 1.11 0.9910 2 3 2 0.9885
566 2 2.29 0.7752 1 3 3 0.9729
567 2 2.65 0.6205 2 3 3 0.7894
568 2 1.74 0.7121 2 3 2 1.8691
569 2 1.50 0.6657 2 3 3 1.2975
570 2 2.46 0.6278 1 3 3 0.9481
571 3 1.70 0.9169 2 3 2 0.9083
572 3 2.77 1.0662 2 3 2 1.1838
573 2 3.19 0.6619 2 3 2 1.0879
574 2 2.42 0.6883 1 3 2 1.7241
575 2 1.28 0.6088 1 3 3 0.9968
576 2 2.04 0.6159 1 3 3 2.9887
577 3 2.16 1.0372 1 3 2 1.0684
578 3 1.55 0.9866 2 3 2 0.6733
579 3 1.65 0.9156 2 3 3 0.3901
580 2 0.75 0.6426 2 3 2 0.9496
581 3 1.67 0.8981 1 3 2 0.3585
582 3 2.31 0.9612 1 3 3 0.5506
583 2 1.48 0.6872 1 3 2 1.1918
584 3 3.46 0.9941 1 3 3 0.9270
585 3 3.25 0.9719 2 3 2 1.4509
586 2 1.85 0.5334 2 3 3 0.7276
587 3 1.39 0.9501 2 3 2 0.6733
588 3 1.27 1.0216 2 3 2 1.2784
589 2 2.43 0.6434 1 3 2 0.9299
590 2 1.98 0.6690 2 3 2 0.9477
591 2 0.85 0.7391 1 3 3 1.0849
592 3 1.68 1.0321 1 3 2 0.4653
593 2 1.21 0.6200 2 3 2 0.3247
594 3 1.72 1.1195 1 3 2 0.3108
595 2 2.20 0.6801 2 3 3 0.5214
596 3 2.41 1.0063 1 3 3 0.5081
597 3 2.24 1.0724 2 3 3 0.5832
598 2 1.87 0.7000 1 3 2 0.4152
599 2 1.90 0.5988 1 3 2 0.3339
600 3 2.20 1.0301 1 3 2 0.5606
