# Supplementary material for: The effect of training methodology on knowledge representation in categorization
Source: PLoS One. 2017 Aug 28;12(8):e0183904. doi: 10.1371/journal.pone.0183904 (PMC5573135; doi:10.1371/journal.pone.0183904)
Supplement: S1 File — This file contains the raw data from the experiments reported in this manuscript. (ZIP) [file pone.0183904.s001.zip › raw_data/Exp1/YES-NO/rb_xfer_concept_feedback_2_cond_1_sub_66.dat]

  1 2 1.60 0.6308 2 1 1 1.5177
  2 4 1.78 1.3029 1 2 2 1.9051
  3 2 3.13 0.6785 2 1 1 1.2216
  4 4 2.24 1.4088 2 2 1 2.3332
  5 1 2.38 0.2745 2 1 4 5.8540
  6 3 2.16 0.9763 2 2 1 2.7076
  7 2 1.95 0.6287 2 1 1 1.3832
  8 4 1.26 1.3442 2 2 1 1.7036
  9 4 1.81 1.5355 2 2 2 1.1230
 10 1 2.37 0.3204 2 1 1 1.6543
 11 4 1.89 1.4029 2 2 2 1.0266
 12 2 2.53 0.7831 2 1 1 1.2897
 13 4 0.90 1.4658 2 2 2 0.6462
 14 3 1.77 1.0688 1 2 2 1.1012
 15 4 1.88 1.5007 2 2 2 0.8487
 16 3 1.33 0.9942 2 2 2 2.6222
 17 3 1.01 1.1203 1 2 2 0.7272
 18 3 1.92 0.9950 2 2 1 2.0732
 19 1 1.11 0.3017 1 1 2 0.8078
 20 1 2.25 0.2398 1 1 1 2.8635
 21 3 1.97 1.1531 2 2 1 2.6371
 22 2 2.68 0.6820 2 1 1 0.8207
 23 4 2.02 1.4890 1 2 1 2.1077
 24 2 0.70 0.7991 2 1 1 1.9116
 25 3 2.15 1.0756 1 2 2 1.4996
 26 2 2.25 0.6668 1 1 2 3.5284
 27 1 2.51 0.2257 1 1 1 1.0269
 28 3 1.18 1.0339 1 2 2 1.5370
 29 4 2.27 1.4064 1 2 1 2.1411
 30 2 1.97 0.6427 2 1 1 0.9188
 31 2 1.90 0.6527 2 1 1 1.8838
 32 2 2.16 0.6176 2 1 1 0.7361
 33 3 2.58 0.9485 1 2 2 1.0747
 34 3 2.34 1.0168 1 2 1 1.4970
 35 4 1.14 1.2842 2 2 4 5.6938
 36 1 1.52 0.2988 1 1 1 2.0232
 37 3 0.89 0.9779 2 2 2 3.3435
 38 2 1.50 0.6326 1 1 1 1.1778
 39 1 2.31 0.2926 2 1 1 1.7143
 40 3 1.58 0.9820 1 2 2 1.1661
 41 2 1.97 0.6233 1 1 2 1.5125
 42 4 2.46 1.4183 2 2 1 0.9951
 43 4 1.84 1.4883 1 2 4 5.3383
 44 2 1.74 0.7121 1 1 4 5.6676
 45 3 2.66 0.9728 1 2 2 1.3274
 46 2 1.82 0.7845 1 1 4 7.0661
 47 3 2.75 1.1466 1 2 1 1.6148
 48 3 1.22 1.0267 2 2 2 2.0624
 49 1 1.24 0.3545 2 1 1 1.0920
 50 3 1.75 0.9555 1 2 2 1.1377
 51 2 0.24 0.7894 1 1 2 4.6848
 52 3 1.13 0.9757 2 2 4 6.1703
 53 1 0.70 0.3711 1 1 1 1.9949
 54 1 0.69 0.1626 2 1 2 1.5639
 55 1 2.65 0.2477 2 1 1 2.3646
 56 1 2.40 0.3790 2 1 2 1.9822
 57 1 2.38 0.1613 2 1 2 1.6710
 58 4 1.51 1.4660 2 2 2 1.3645
 59 2 2.04 0.6159 1 1 1 1.1582
 60 1 1.80 0.3177 1 1 2 1.4245
 61 3 1.72 1.1195 1 2 1 1.6955
 62 2 1.70 0.6737 1 1 1 3.0831
 63 1 2.05 0.3400 2 1 1 0.9524
 64 2 2.12 0.7384 2 1 2 1.1774
 65 1 1.99 0.2656 2 1 1 1.7703
 66 3 1.76 0.9841 2 2 4 6.7162
 67 2 2.72 0.6993 2 1 2 3.7829
 68 1 2.63 0.3301 1 1 2 1.8311
 69 4 2.64 1.5394 2 2 2 1.8309
 70 1 1.98 0.3373 1 1 1 1.9975
 71 2 1.25 0.7049 2 1 2 3.8373
 72 3 1.48 1.0870 2 2 2 1.6451
 73 4 1.42 1.5420 1 2 1 1.0352
 74 3 0.60 0.9946 1 2 4 5.3060
 75 4 2.22 1.4124 1 2 1 0.9974
 76 2 0.68 0.5971 2 1 2 2.7337
 77 1 2.55 0.3801 1 1 1 1.6014
 78 4 3.85 1.3632 2 2 1 1.2344
 79 2 2.32 0.6200 1 1 2 2.6331
 80 3 2.34 0.9760 2 2 1 2.1838
 81 1 1.72 0.3477 1 1 1 4.4809
 82 2 2.62 0.6511 1 1 1 1.0696
 83 1 2.96 0.3155 1 1 1 1.0435
 84 1 2.21 0.3055 2 1 2 1.9065
 85 2 0.28 0.7445 1 1 2 3.2629
 86 4 2.38 1.3801 1 2 1 1.1245
 87 4 2.14 1.3126 1 2 1 1.5593
 88 2 2.48 0.7723 2 1 2 2.9944
 89 1 1.00 0.1900 1 1 1 4.3302
 90 4 2.32 1.4923 1 2 1 0.9973
 91 1 2.14 0.3556 1 1 1 2.8220
 92 2 1.67 0.5153 1 1 1 1.1327
 93 1 1.71 0.2132 2 1 1 0.6807
 94 2 2.55 0.6575 2 1 2 4.5815
 95 2 1.71 0.7542 1 1 1 2.3751
 96 3 1.54 0.8637 2 2 2 3.2321
 97 4 1.49 1.3739 2 2 1 1.3042
 98 3 1.16 0.9406 1 2 1 0.9809
 99 1 1.68 0.3576 1 1 2 2.1330
100 1 2.10 0.2831 2 1 2 3.5519
101 2 1.90 0.5988 2 1 2 1.4622
102 4 1.84 1.3275 2 2 1 1.1711
103 2 1.14 0.7220 2 1 2 1.0523
104 4 2.02 1.4231 2 2 1 0.8911
105 2 1.98 0.6690 1 1 1 0.7356
106 1 0.55 0.3363 1 1 2 1.0172
107 1 1.88 0.2514 1 1 1 2.0178
108 2 2.31 0.6637 2 1 4 5.2334
109 3 2.07 1.0440 1 2 2 1.8621
110 1 0.85 0.3814 1 1 1 2.1957
111 3 3.14 1.0475 1 2 2 1.9400
112 1 1.91 0.2917 2 1 1 2.8631
113 1 1.77 0.3536 1 1 1 2.9006
114 2 1.62 0.7936 2 1 2 2.8578
115 3 1.41 1.1003 2 2 1 4.1835
116 1 0.79 0.3786 1 1 1 1.7922
117 4 2.16 1.4437 1 2 1 1.0579
118 4 1.99 1.4022 1 2 1 2.3042
119 2 2.40 0.8106 1 1 2 1.3893
120 3 3.05 1.0371 2 2 2 1.1814
121 3 2.47 0.9346 1 2 2 1.2950
122 1 0.87 0.4142 1 1 1 4.7076
123 3 2.44 1.0064 1 2 1 2.8093
124 2 1.94 0.6684 1 1 1 2.5377
125 3 1.96 1.0011 1 2 1 0.8523
126 3 2.99 0.9615 2 2 2 1.0510
127 1 2.39 0.3219 1 1 1 1.0579
128 3 1.91 1.0578 1 2 2 0.8396
129 1 2.93 0.3210 2 1 1 1.0469
130 2 1.76 0.6131 1 1 1 0.7412
131 4 2.26 1.3531 2 2 1 1.0723
132 4 0.20 1.5134 2 2 2 1.6939
133 4 1.99 1.2965 2 2 1 1.9069
134 2 2.63 0.8389 2 1 2 1.6147
135 2 2.23 0.7347 2 1 2 2.3737
136 1 1.94 0.2655 2 1 2 2.1274
137 2 1.11 0.7385 1 1 1 1.2355
138 4 2.14 1.3157 1 2 2 3.9146
139 4 2.62 1.3164 1 2 1 0.9423
140 4 2.53 1.3776 1 2 1 0.7286
141 1 2.02 0.3300 2 1 1 1.5318
142 4 0.50 1.3852 2 2 1 1.3029
143 1 1.28 0.3991 2 1 1 2.9630
144 3 1.93 1.0377 2 2 2 1.0437
145 4 1.56 1.4828 2 2 2 1.1946
146 2 3.13 0.6437 2 1 2 1.1228
147 4 1.15 1.4260 1 2 1 2.3039
148 4 1.69 1.3901 1 2 2 1.8444
149 3 1.56 0.9553 1 2 1 1.0100
150 4 1.69 1.4037 2 2 1 0.8662
151 2 2.81 0.6586 2 1 2 4.8843
152 2 1.90 0.6453 2 1 2 1.4497
153 1 2.87 0.4337 1 1 2 1.2646
154 3 2.62 0.9856 1 2 2 1.7660
155 1 1.67 0.1766 1 1 1 1.0397
156 3 1.42 1.0909 2 2 2 1.6709
157 3 3.63 0.9531 1 2 4 6.6532
158 4 1.11 1.3364 1 2 1 0.9862
159 2 1.57 0.6980 1 1 1 1.6431
160 1 2.45 0.3571 1 1 1 2.1382
161 3 1.69 1.1018 2 2 1 2.9334
162 4 1.16 1.3504 1 2 1 1.0476
163 3 0.85 1.0236 2 2 2 1.6144
164 2 1.89 0.6094 2 1 2 1.8301
165 1 1.89 0.2987 1 1 1 0.9260
166 1 2.70 0.3509 2 1 1 3.3529
167 4 1.73 1.4543 2 2 1 1.6360
168 3 2.81 1.0546 1 2 1 0.9232
169 3 1.38 1.0222 2 2 2 1.0401
170 3 1.65 0.9156 1 2 1 2.1751
171 3 2.34 0.8418 1 2 1 0.9045
172 3 1.10 0.9355 2 2 2 1.8037
173 4 1.92 1.3410 2 2 2 2.0205
174 4 2.65 1.3502 2 2 2 1.1878
175 2 2.43 0.6434 2 1 2 1.1001
176 2 2.67 0.6730 1 1 1 1.8733
177 3 2.10 0.8869 2 2 2 1.2701
178 3 2.13 1.0685 1 2 1 4.0127
179 2 2.40 0.6767 2 1 2 0.8682
180 3 2.20 1.0301 2 2 2 1.6504
181 3 1.51 1.0135 1 2 1 1.5604
182 4 1.85 1.3578 1 2 2 4.5468
183 3 2.75 1.0975 1 2 1 1.3651
184 2 2.85 0.6521 1 1 1 0.8948
185 3 1.65 1.0098 2 2 2 0.9791
186 2 1.51 0.6381 2 1 2 2.0053
187 2 1.95 0.7670 1 1 1 1.2937
188 4 2.99 1.2895 2 2 1 0.8732
189 2 1.63 0.5063 2 1 2 1.4862
190 2 0.73 0.8078 1 1 1 1.7956
191 4 2.50 1.3709 1 2 1 2.6203
192 4 1.30 1.3643 2 2 2 1.2362
193 1 1.66 0.3101 1 1 1 1.6113
194 2 3.08 0.7375 2 1 2 1.6910
195 2 1.00 0.7013 1 1 1 1.1753
196 3 2.15 1.0332 2 2 2 2.3221
197 2 2.09 0.5484 2 1 2 1.3581
198 4 2.40 1.5076 1 2 1 1.0331
199 4 0.76 1.3332 2 2 2 1.5920
200 3 1.68 1.0321 2 2 2 1.3449
201 4 1.51 1.4522 2 2 2 0.9913
202 1 3.07 0.1514 1 1 1 0.9121
203 2 1.89 0.7053 1 1 1 1.1645
204 1 1.77 0.2283 1 1 1 1.2935
205 3 3.22 1.1227 1 2 2 3.2493
206 2 2.29 0.7752 2 1 2 2.2235
207 2 0.45 0.6283 2 1 2 2.4877
208 2 2.76 0.6158 1 1 1 0.8850
209 4 1.40 1.4148 2 2 2 1.9935
210 1 2.19 0.2508 2 1 2 1.8583
211 4 2.73 1.2989 1 2 2 3.0323
212 2 2.43 0.7126 2 1 2 1.0000
213 1 1.62 0.3228 1 1 2 1.4554
214 2 1.96 0.6827 2 1 2 1.6770
215 2 1.83 0.6448 2 1 2 2.0424
216 3 1.14 1.0006 2 2 2 1.4498
217 2 1.50 0.8563 2 1 2 0.8729
218 1 1.90 0.2041 1 1 1 0.9905
219 2 2.53 0.6370 1 1 2 2.1908
220 1 0.98 0.2099 2 1 2 1.0404
221 3 3.63 0.9482 1 2 2 3.8952
222 1 1.60 0.2051 2 1 2 1.4995
223 4 1.01 1.5361 1 2 1 0.9447
224 2 2.46 0.6278 1 1 1 1.7389
225 1 0.96 0.3685 2 1 1 2.0704
226 2 1.58 0.5272 2 1 2 1.2930
227 1 1.69 0.3962 2 1 1 0.9291
228 3 1.50 0.9528 1 2 1 1.1082
229 2 1.15 0.7061 1 1 2 1.1514
230 1 1.43 0.2305 1 1 1 2.0813
231 1 3.06 0.3526 1 1 1 4.0795
232 2 1.84 0.6850 1 1 2 4.6276
233 3 1.89 1.0169 2 2 1 1.6907
234 1 2.91 0.3345 2 1 1 1.3603
235 4 1.94 1.3933 1 2 1 0.9702
236 3 3.08 1.0859 1 2 1 1.4764
237 2 1.60 0.6932 1 1 1 1.0816
238 3 2.21 0.9947 1 2 1 0.9438
239 3 3.78 1.1189 1 2 1 1.5211
240 3 1.75 1.1413 2 2 2 1.7328
241 2 2.65 0.6205 1 1 1 1.0964
242 4 2.49 1.4666 1 2 1 0.7641
243 1 2.10 0.1963 1 1 1 0.8550
244 1 2.06 0.5073 1 1 2 2.6210
245 2 2.12 0.6343 2 1 1 0.9956
246 3 1.56 0.9946 2 2 2 0.9797
247 4 1.74 1.4487 1 2 1 1.0702
248 3 2.88 1.0116 2 2 2 1.2111
249 2 2.49 0.7136 2 1 1 2.1551
250 1 1.90 0.3038 2 1 1 1.3971
251 1 0.47 0.2982 2 1 1 1.3873
252 4 1.88 1.3020 1 2 2 1.4361
253 1 2.48 0.1957 1 1 1 1.5149
254 2 2.83 0.6349 2 1 2 1.2633
255 4 1.49 1.3250 2 2 2 1.5970
256 1 1.51 0.4427 1 1 2 1.3568
257 4 1.09 1.3378 2 2 4 5.5204
258 1 2.00 0.3362 2 1 2 3.4734
259 1 2.72 0.3872 2 1 1 0.9116
260 3 1.17 1.0777 2 2 2 1.2747
261 4 1.79 1.4596 2 2 2 1.6018
262 4 2.27 1.5019 2 2 2 0.9850
263 2 1.10 0.7184 1 1 2 2.1541
264 1 3.24 0.2412 1 1 1 1.1165
265 2 1.34 0.5800 1 1 2 2.0091
266 3 2.25 1.0744 1 2 1 2.8172
267 2 2.35 0.6805 1 1 2 1.0411
268 1 1.84 0.2751 1 1 1 1.0396
269 1 1.67 0.4219 2 1 1 1.4292
270 3 1.00 1.0234 1 2 1 2.1971
271 4 2.78 1.4177 2 2 2 1.5904
272 1 0.20 0.3023 1 1 1 3.0392
273 4 1.80 1.3858 2 2 2 1.4863
274 4 2.24 1.3698 1 2 2 2.0357
275 3 0.67 0.9620 2 2 2 1.4431
276 3 1.94 1.0645 1 2 1 1.3528
277 2 2.12 0.6749 1 1 1 1.1549
278 2 0.97 0.7164 2 1 2 1.0219
279 3 1.97 1.0016 2 2 2 1.0365
280 3 1.88 0.8945 2 2 2 0.8194
281 3 1.11 0.9910 2 2 2 0.7002
282 1 1.96 0.2515 1 1 1 1.3668
283 2 1.72 0.6455 1 1 1 0.7681
284 2 1.86 0.8093 1 1 2 2.2752
285 1 1.43 0.2934 2 1 2 1.1525
286 2 0.75 0.6653 2 1 2 0.9704
287 4 2.31 1.2955 1 2 1 1.2033
288 4 2.92 1.4418 2 2 2 0.8596
289 1 1.29 0.3541 1 1 1 0.8976
290 3 2.45 0.9318 2 2 2 0.8467
291 4 1.47 1.4812 2 2 2 0.8851
292 4 1.98 1.5266 1 2 1 0.6976
293 1 1.96 0.2401 1 1 1 2.5905
294 2 1.54 0.5976 2 1 2 0.9676
295 1 3.03 0.3473 1 1 1 3.1206
296 1 1.70 0.3889 1 1 1 2.0051
297 1 1.66 0.3249 1 1 1 1.6447
298 2 1.55 0.6765 1 1 1 1.4515
299 1 2.56 0.3672 2 1 2 3.3935
300 4 3.26 1.4724 2 2 2 1.1710
301 2 2.20 0.6801 2 1 2 0.9449
302 4 3.09 1.3473 2 2 2 1.4598
303 1 1.45 0.2769 2 1 2 1.6243
304 3 3.25 0.9719 1 2 1 1.1595
305 3 1.12 0.9776 1 2 1 2.6493
306 4 1.33 1.3978 1 2 1 0.9926
307 1 1.80 0.3204 2 1 2 1.6423
308 3 1.36 1.0445 1 2 1 1.9532
309 4 1.31 1.5355 1 2 1 0.8907
310 4 0.96 1.3636 2 2 2 2.0404
311 2 2.31 0.7886 1 1 1 2.5027
312 3 1.60 1.1404 2 2 2 2.4257
313 3 2.05 1.1482 2 2 2 0.7042
314 3 1.42 1.0960 1 2 1 0.9168
315 4 2.25 1.3526 1 2 1 1.1214
316 3 1.28 1.0929 2 2 2 1.0769
317 4 2.26 1.2912 2 2 1 1.9551
318 2 0.85 0.7391 2 1 2 1.0042
319 4 2.10 1.3896 2 2 2 1.1650
320 3 1.71 1.0567 2 2 2 0.7199
321 1 2.24 0.2099 1 1 1 1.2822
322 2 1.83 0.5907 2 1 2 0.9669
323 2 1.29 0.6731 1 1 1 2.3131
324 3 1.75 1.1055 2 2 2 1.0377
325 1 0.82 0.3098 1 1 1 1.1491
326 1 2.03 0.3642 2 1 2 1.0481
327 4 1.27 1.2794 2 2 2 1.2930
328 1 1.25 0.2947 1 1 1 1.0749
329 4 1.55 1.5706 1 2 1 0.9917
330 1 2.71 0.2802 2 1 2 3.1537
331 1 2.65 0.3121 2 1 2 1.2510
332 1 1.31 0.3257 2 1 2 1.9702
333 1 1.83 0.2465 2 1 2 0.9882
334 3 2.09 1.0885 1 2 2 1.0769
335 4 2.71 1.3013 1 2 1 2.2971
336 1 1.66 0.3666 2 1 1 1.2463
337 2 1.83 0.7164 1 1 1 0.7795
338 1 1.21 0.3540 1 1 2 1.6923
339 1 2.54 0.3829 2 1 2 4.3372
340 4 2.60 1.3274 2 2 2 1.5795
341 2 2.31 0.6931 1 1 1 2.2201
342 2 2.46 0.7811 1 1 2 1.3477
343 4 0.89 1.4668 2 2 2 1.1495
344 4 2.09 1.4796 1 2 1 1.0964
345 4 1.90 1.3338 2 2 1 1.4531
346 3 2.86 0.8874 2 2 2 0.9564
347 4 1.20 1.3894 1 2 1 3.8230
348 1 1.61 0.3607 2 1 1 2.3742
349 2 3.03 0.5818 2 1 2 0.9919
350 1 2.86 0.2775 1 1 1 1.2963
351 4 0.29 1.3629 1 2 1 1.2460
352 3 2.58 1.0947 2 2 2 1.0688
353 3 1.27 1.0216 2 2 2 0.9789
354 2 2.87 0.6980 1 1 1 1.7957
355 4 1.95 1.4170 1 2 1 0.8754
356 2 1.11 0.5499 1 1 1 1.4252
357 3 1.88 0.9241 2 2 2 1.0977
358 3 1.12 0.9388 1 2 1 1.8138
359 4 1.77 1.4497 1 2 1 0.8697
360 4 2.61 1.4437 1 2 1 0.9239
361 3 1.30 1.1009 2 2 2 1.2239
362 3 2.11 1.1184 1 2 1 0.9426
363 2 1.63 0.6075 2 1 2 1.1463
364 3 1.72 1.0099 2 2 2 0.9727
365 4 2.75 1.4245 1 2 1 0.8709
366 4 1.12 1.4342 1 2 1 1.1013
367 4 1.95 1.4197 1 2 1 0.7535
368 1 2.38 0.3946 2 1 2 1.5876
369 1 0.95 0.4721 2 1 1 2.3565
370 3 1.99 0.9419 1 2 1 1.2073
371 3 2.16 1.1799 2 2 2 1.1914
372 3 2.77 0.9600 2 2 2 1.2006
373 2 2.21 0.6988 2 1 2 1.2094
374 3 1.47 1.0667 2 2 2 0.8642
375 2 2.32 0.8994 1 1 2 3.0703
376 1 3.26 0.2446 2 1 1 0.8442
377 4 2.82 1.3875 1 2 1 0.8504
378 1 2.95 0.2980 1 1 1 0.8576
379 3 3.02 1.0854 1 2 1 0.8158
380 4 2.30 1.4760 2 2 2 0.8879
381 2 2.30 0.6727 1 1 1 1.3811
382 1 1.97 0.2911 2 1 2 1.7735
383 1 2.12 0.3369 1 1 1 1.2710
384 3 1.95 1.0594 1 2 2 2.2524
385 2 0.97 0.6632 1 1 1 0.9457
386 2 0.91 0.6073 1 1 1 1.3646
387 3 2.19 1.0319 2 2 2 0.9341
388 1 1.59 0.2724 2 1 2 2.3841
389 3 2.41 1.0063 2 2 2 1.8499
390 1 2.01 0.2141 2 1 2 1.5930
391 2 1.53 0.5421 2 1 2 0.8167
392 4 0.49 1.3514 1 2 1 1.2799
393 2 2.76 0.5945 2 1 2 1.8041
394 4 1.09 1.5133 1 2 1 0.8363
395 2 1.66 0.6738 1 1 1 1.1075
396 4 1.36 1.4291 2 2 1 0.9364
397 4 3.00 1.4175 1 2 2 0.7704
398 2 1.95 0.7221 2 1 2 1.0762
399 1 1.21 0.3112 1 1 1 1.4583
400 2 1.52 0.6765 1 1 1 0.9691
401 1 1.53 0.2023 2 1 2 1.3057
402 1 3.12 0.2976 2 1 2 1.2942
403 1 2.64 0.3488 1 1 2 0.9141
404 4 1.85 1.3875 2 2 2 1.1906
405 4 2.79 1.5124 2 2 2 0.8630
406 3 0.55 1.1317 1 2 1 1.7090
407 1 2.13 0.3784 1 1 2 2.7770
408 4 2.67 1.4748 2 2 2 0.9544
409 1 2.11 0.2623 2 1 2 1.4698
410 4 1.92 1.3279 2 2 1 1.1869
411 1 1.89 0.3469 1 1 1 1.9555
412 4 1.83 1.4592 1 2 1 0.8783
413 2 1.38 0.6372 1 1 1 1.4979
414 1 2.49 0.2936 1 1 1 0.9509
415 4 3.39 1.4912 1 2 1 0.7688
416 1 1.80 0.3080 1 1 1 0.9698
417 2 2.41 0.6167 1 1 1 2.6357
418 2 1.47 0.6518 2 1 2 1.1063
419 3 1.68 1.0860 2 2 2 0.9656
420 4 0.72 1.3434 2 2 2 1.0953
421 4 2.34 1.3909 1 2 1 2.7001
422 3 1.10 1.1089 1 2 4 8.1288
423 4 1.27 1.3051 2 2 2 0.1474
424 2 1.32 0.6466 1 1 1 1.9650
425 3 2.41 0.9376 2 2 2 0.8465
426 3 1.41 1.0376 2 2 2 1.0204
427 2 1.21 0.6200 1 1 1 1.5805
428 3 1.57 1.0066 1 2 1 1.0451
429 4 2.36 1.2798 1 2 1 2.2343
430 2 2.07 0.6514 2 1 2 2.8179
431 3 1.61 0.9867 1 2 1 1.1522
432 3 2.26 1.1253 1 2 1 1.2343
433 4 2.16 1.5294 2 2 2 0.9783
434 2 1.20 0.6720 2 1 2 1.2190
435 2 1.73 0.6055 2 1 2 2.4742
436 3 0.71 1.0878 2 2 2 2.5194
437 3 2.21 1.0277 1 2 1 0.8592
438 1 0.52 0.3146 2 1 2 1.3221
439 2 1.84 0.7034 2 1 2 1.3664
440 1 0.91 0.3186 2 1 2 1.0322
441 4 2.54 1.3869 1 2 1 0.8949
442 4 0.57 1.4767 1 2 1 0.9708
443 4 1.67 1.3953 1 2 1 1.0371
444 1 1.68 0.1837 1 1 1 0.8122
445 4 1.89 1.2922 2 2 2 2.5396
446 4 2.33 1.4356 1 2 1 0.7268
447 4 2.53 1.4167 1 2 1 0.6821
448 3 0.58 1.1624 2 2 2 1.0546
449 2 0.97 0.6969 1 1 1 1.4385
450 1 1.89 0.3212 1 1 1 0.9014
451 4 1.37 1.3572 1 2 1 0.9785
452 3 1.39 0.9501 1 2 1 1.2837
453 2 1.61 0.6429 2 1 2 1.1609
454 2 1.70 0.6957 1 1 1 0.9140
455 4 2.10 1.3932 2 2 2 0.8063
456 2 1.78 0.7397 2 1 2 2.0873
457 1 1.09 0.2352 2 1 2 1.0128
458 4 1.54 1.4399 2 2 2 1.3720
459 1 2.79 0.3211 1 1 1 2.9334
460 2 2.15 0.6716 2 1 2 1.1855
461 3 1.88 1.0319 1 2 1 1.4669
462 4 2.06 1.3779 1 2 1 0.7605
463 4 2.01 1.4059 2 2 2 0.9384
464 4 2.27 1.3964 2 2 2 1.0290
465 2 3.29 0.7804 2 1 2 0.9564
466 4 1.79 1.3128 1 2 1 1.7098
467 3 1.70 0.9169 1 2 1 1.3058
468 3 2.38 0.8761 1 2 2 1.9105
469 3 3.03 1.1195 1 2 1 0.7616
470 3 1.22 0.9695 2 2 2 0.9241
471 3 1.36 1.0466 2 2 2 0.9765
472 1 2.05 0.4041 1 1 1 1.5544
473 1 2.84 0.2537 2 1 2 0.9322
474 1 1.61 0.1956 2 1 2 1.1018
475 1 1.57 0.3119 2 1 2 1.4663
476 4 2.29 1.2636 2 2 2 1.9921
477 1 2.35 0.2813 2 1 1 0.9123
478 3 0.72 1.0300 1 2 1 1.0441
479 1 1.64 0.1826 2 1 2 1.6505
480 3 2.68 1.1065 2 2 2 1.1284
481 4 2.37 1.3651 2 2 1 1.9166
482 1 1.14 0.3149 2 1 1 0.9910
483 1 2.15 0.2376 2 1 1 0.8322
484 2 2.98 0.6052 2 1 2 1.0474
485 1 1.99 0.2737 2 1 2 0.9902
486 4 2.28 1.3931 1 2 1 1.0951
487 4 1.47 1.4461 1 2 1 0.7635
488 2 2.42 0.6883 1 1 1 2.6937
489 2 1.43 0.7396 1 1 1 1.1215
490 3 1.62 1.0300 1 2 1 0.9103
491 3 1.21 1.0113 1 2 1 1.2974
492 3 2.16 1.0372 1 2 1 1.0776
493 4 1.63 1.4234 2 2 2 1.1385
494 2 1.94 0.6111 1 1 1 1.1256
495 3 2.60 1.1900 2 2 2 2.3384
496 4 0.80 1.4215 2 2 2 1.5013
497 3 1.51 0.9350 1 2 1 1.4899
498 1 2.35 0.2671 1 1 1 1.8946
499 2 2.75 0.6966 1 1 2 2.7710
500 3 1.85 1.0000 2 2 2 0.9406
501 3 2.56 1.0727 2 3 2 1.8220
502 3 2.33 1.1284 2 3 2 2.8800
503 2 1.56 0.6255 1 3 2 1.8435
504 3 2.04 1.1241 2 3 2 1.0424
505 3 2.77 1.0662 2 3 1 3.0715
506 2 3.19 0.6619 1 3 1 1.1559
507 2 2.03 0.6338 1 3 1 1.8937
508 2 2.41 0.6376 1 3 1 0.9058
509 2 1.48 0.6872 2 3 1 1.0283
510 3 3.46 0.9941 1 3 1 0.9070
511 2 2.26 0.7508 2 3 1 2.2459
512 3 1.47 0.9698 2 3 2 4.0681
513 2 2.88 0.8158 2 3 1 1.2323
514 3 3.16 1.0076 1 3 1 2.5343
515 2 0.94 0.7116 2 3 2 1.4875
516 3 1.40 1.0474 2 3 2 1.0752
517 2 2.79 0.6461 1 3 1 1.1838
518 3 1.85 0.9715 2 3 1 1.3835
519 3 1.55 0.9866 1 3 1 1.0720
520 3 1.78 1.1250 1 3 1 1.1235
521 2 1.28 0.6088 2 3 2 1.1016
522 3 1.57 1.0262 1 3 1 1.1683
523 2 3.37 0.7059 2 3 1 1.9444
524 3 2.39 0.9496 2 3 1 1.1848
525 2 2.05 0.7549 2 3 2 3.1690
526 3 1.98 1.0297 2 3 2 0.9456
527 2 2.06 0.6905 1 3 1 0.9793
528 3 1.34 1.1219 1 3 2 1.2527
529 2 3.09 0.7464 1 3 1 1.4090
530 2 1.50 0.6657 2 3 2 1.7197
531 3 2.16 1.0791 1 3 1 1.7135
532 3 1.82 1.0618 1 3 1 1.2044
533 3 2.58 0.9897 1 3 1 0.9542
534 2 2.69 0.6426 1 3 1 1.1149
535 3 1.87 0.9686 2 3 1 1.4461
536 2 1.85 0.7361 1 3 1 1.0350
537 3 1.31 1.1449 1 3 1 1.7845
538 2 1.65 0.7820 2 3 2 3.0555
539 2 2.71 0.6869 2 3 1 1.2605
540 2 1.85 0.5334 2 3 2 1.8822
541 3 1.67 0.8981 1 3 1 3.0373
542 2 2.64 0.6588 1 3 1 1.2663
543 2 1.45 0.6138 2 3 2 1.2062
544 2 2.57 0.6835 2 3 2 1.8625
545 2 1.73 0.5583 2 3 2 0.9546
546 3 2.45 1.0943 2 3 2 1.1556
547 3 1.36 0.9232 2 3 2 1.0839
548 2 1.98 0.6402 1 3 1 0.9905
549 3 0.99 1.0989 2 3 2 2.0383
550 2 1.93 0.6742 1 3 1 0.6676
551 3 2.49 0.9545 1 3 2 0.9789
552 3 2.62 1.0502 2 3 2 0.8740
553 3 1.60 1.0443 2 3 2 0.9907
554 2 2.18 0.7763 2 3 2 1.5031
555 3 2.29 1.0043 1 3 1 0.9384
556 2 0.73 0.7321 2 3 2 1.7570
557 2 1.75 0.6628 2 3 4 5.4699
558 3 1.32 0.9211 2 3 2 1.5861
559 3 0.58 1.0240 1 3 1 0.8978
560 2 2.59 0.7434 1 3 1 3.2847
561 3 2.28 1.0855 1 3 1 1.3923
562 3 1.97 1.0445 2 3 2 2.0715
563 2 2.25 0.7893 2 3 1 1.5169
564 3 1.71 1.0969 1 3 1 1.3997
565 2 0.83 0.7657 1 3 2 3.6943
566 2 2.25 0.7675 2 3 2 4.6262
567 2 1.69 0.6952 2 3 2 1.0095
568 3 1.14 1.0370 1 3 1 0.9530
569 2 1.87 0.7000 1 3 1 1.7936
570 3 2.24 1.0724 1 3 1 1.1040
571 2 2.46 0.7122 1 3 1 1.0281
572 3 3.14 1.0161 2 3 1 4.1386
573 2 0.85 0.7469 1 3 1 1.5719
574 3 2.69 0.9625 2 3 2 0.9972
575 3 2.12 0.9780 1 3 1 4.8997
576 2 0.20 0.7060 2 3 4 7.5589
577 2 0.20 0.7537 2 3 2 4.4951
578 3 2.25 1.0057 2 3 2 3.7788
579 2 2.15 0.6422 1 3 1 0.8108
580 3 2.29 0.9998 2 3 2 1.3220
581 2 2.08 0.8721 1 3 2 2.0604
582 3 2.57 1.1428 1 3 1 1.3376
583 3 1.90 1.1569 1 3 1 0.6918
584 2 2.33 0.7096 1 3 1 1.0389
585 3 2.31 0.9612 2 3 2 1.4532
586 2 1.29 0.5842 2 3 1 0.6015
587 2 2.73 0.6099 1 3 1 0.8330
588 2 1.65 0.7278 2 3 1 2.3357
589 3 2.19 1.0708 1 3 1 0.7448
590 3 1.23 1.1184 2 3 2 0.9226
591 2 1.95 0.8272 1 3 1 1.2694
592 3 1.27 0.9856 1 3 1 2.6100
593 2 2.36 0.6867 1 3 1 1.7927
594 2 2.08 0.7147 1 3 1 0.9202
595 3 0.85 0.9204 1 3 1 1.3469
596 2 2.38 0.6466 2 3 2 1.8450
597 3 1.75 1.0629 2 3 2 1.1460
598 2 0.75 0.6426 1 3 1 1.2925
599 3 2.52 1.0535 2 3 2 1.0957
600 3 1.79 1.0360 1 3 1 1.3159
