# Supplementary material for: The effect of training methodology on knowledge representation in categorization
Source: PLoS One. 2017 Aug 28;12(8):e0183904. doi: 10.1371/journal.pone.0183904 (PMC5573135; doi:10.1371/journal.pone.0183904)
Supplement: S1 File — This file contains the raw data from the experiments reported in this manuscript. (ZIP) [file pone.0183904.s001.zip › raw_data/Exp1/YES-NO/rb_xfer_concept_feedback_2_cond_1_sub_7.dat]

  1 1 1.67 0.1766 2 1 2 1.2544
  2 2 1.29 0.6731 2 1 2 1.3547
  3 4 2.14 1.3157 1 2 1 1.5552
  4 4 1.37 1.3572 2 2 1 1.4486
  5 1 1.99 0.2656 2 1 2 1.6210
  6 3 2.04 1.1241 1 2 2 1.3064
  7 2 2.87 0.6980 1 1 1 1.8927
  8 1 0.70 0.3711 1 1 1 1.0872
  9 2 2.08 0.7147 1 1 1 1.6986
 10 3 2.21 1.0277 1 2 2 1.7325
 11 3 3.63 0.9482 1 2 1 1.1574
 12 3 3.05 1.0371 1 2 1 0.9658
 13 4 1.99 1.4022 2 2 2 1.1338
 14 4 2.02 1.4231 1 2 1 1.3270
 15 3 1.48 1.0870 2 2 1 1.0564
 16 4 3.85 1.3632 2 2 1 1.7409
 17 4 1.77 1.4497 1 2 1 1.9898
 18 2 2.06 0.6905 2 1 2 1.7160
 19 2 1.63 0.5063 2 1 1 0.9416
 20 4 2.14 1.3126 2 2 1 3.0229
 21 2 1.78 0.7397 2 1 1 1.0033
 22 3 2.86 0.8874 1 2 1 1.6978
 23 3 2.88 1.0116 2 2 1 1.6439
 24 4 1.95 1.4170 1 2 1 1.1526
 25 2 1.87 0.7000 2 1 2 1.2972
 26 1 1.68 0.3576 2 1 1 2.1635
 27 3 1.00 1.0234 1 2 2 1.3705
 28 1 2.51 0.2257 1 1 1 2.3301
 29 1 1.61 0.1956 1 1 1 1.4743
 30 3 2.13 1.0685 2 2 1 1.2380
 31 1 1.57 0.3119 2 1 1 1.1469
 32 3 2.34 1.0168 2 2 1 2.6035
 33 3 2.75 1.0975 2 2 2 1.0647
 34 4 1.36 1.4291 2 2 2 2.0127
 35 2 1.47 0.6518 1 1 2 1.6417
 36 1 2.25 0.2398 2 1 2 1.2788
 37 3 1.27 1.0216 2 2 3 2.7776
 38 3 0.60 0.9946 2 2 2 2.8066
 39 3 1.32 0.9211 1 2 1 1.1398
 40 1 1.62 0.3228 1 1 1 1.8452
 41 2 2.98 0.6052 1 1 2 1.7211
 42 3 1.67 0.8981 2 2 2 1.8024
 43 3 1.36 0.9232 1 2 1 1.2324
 44 3 2.34 0.9760 1 2 1 0.7575
 45 1 1.21 0.3540 2 1 1 1.4061
 46 3 1.58 0.9820 1 2 1 0.7486
 47 4 2.82 1.3875 2 2 2 1.0694
 48 2 2.21 0.6988 2 1 2 1.6814
 49 1 1.43 0.2305 1 1 2 1.2999
 50 3 2.99 0.9615 2 2 2 2.2064
 51 1 1.77 0.2283 1 1 1 2.4572
 52 1 2.55 0.3801 1 1 1 0.6687
 53 2 1.63 0.6075 1 1 2 1.2809
 54 2 1.73 0.6055 1 1 1 0.7640
 55 4 0.29 1.3629 2 2 2 1.3721
 56 2 2.46 0.6278 2 1 2 1.2597
 57 2 1.98 0.6690 1 1 2 1.8481
 58 3 1.12 0.9776 1 2 2 1.2200
 59 2 2.63 0.8389 2 1 2 1.1708
 60 2 2.42 0.6883 1 1 2 2.1536
 61 4 1.63 1.4234 1 2 1 1.2812
 62 3 0.67 0.9620 2 2 1 1.5243
 63 4 1.98 1.5266 2 2 2 1.1657
 64 4 1.14 1.2842 1 2 1 0.9736
 65 4 1.69 1.4037 1 2 1 0.7496
 66 2 0.75 0.6653 1 1 1 1.2668
 67 4 1.51 1.4660 2 2 1 1.2066
 68 3 1.88 0.8945 2 2 2 1.3411
 69 3 2.58 0.9897 2 2 2 1.4221
 70 4 1.83 1.4592 2 2 2 1.4519
 71 4 1.89 1.4029 1 2 1 1.4960
 72 2 2.26 0.7508 2 1 2 1.2315
 73 2 2.38 0.6466 2 1 2 1.1565
 74 4 1.47 1.4461 1 2 1 1.5972
 75 2 2.20 0.6801 1 1 2 1.0193
 76 3 3.03 1.1195 2 2 2 1.4090
 77 1 0.82 0.3098 1 1 1 1.2553
 78 4 1.94 1.3933 2 2 1 1.8439
 79 3 1.30 1.1009 2 2 2 1.8404
 80 4 2.16 1.5294 1 2 1 0.7890
 81 3 2.33 1.1284 1 2 1 1.0926
 82 3 2.25 1.0057 1 2 1 0.7677
 83 3 2.28 1.0855 1 2 1 0.6078
 84 1 2.24 0.2099 2 1 2 1.3748
 85 2 2.62 0.6511 1 1 2 1.0862
 86 2 2.35 0.6805 2 1 2 1.1776
 87 4 1.16 1.3504 2 2 1 1.1766
 88 4 2.29 1.2636 1 2 2 1.4726
 89 4 2.25 1.3526 1 2 1 0.5480
 90 3 2.25 1.0744 2 2 1 0.6931
 91 1 1.82 0.2465 2 1 1 2.5045
 92 3 1.68 1.0860 2 2 2 1.4811
 93 3 2.47 0.9346 1 2 1 1.1406
 94 4 1.99 1.2965 1 2 1 1.4942
 95 1 1.14 0.3149 2 1 1 1.2003
 96 2 3.29 0.7804 1 1 1 2.3026
 97 3 1.10 1.1089 1 2 1 0.7764
 98 1 3.03 0.3473 1 1 2 1.3606
 99 2 1.56 0.6255 1 1 2 2.4327
100 2 1.95 0.7221 2 1 1 1.0129
101 3 0.85 0.9204 1 2 1 1.6435
102 3 1.56 0.9553 2 2 2 1.3122
103 2 0.85 0.7391 2 1 2 3.7460
104 2 2.25 0.7893 1 1 1 1.9123
105 4 2.73 1.2989 1 2 1 1.2894
106 4 1.31 1.5355 2 2 1 0.9966
107 3 2.16 1.0372 2 2 1 1.6434
108 3 1.71 1.0567 2 2 2 1.6320
109 4 2.75 1.4245 2 2 2 1.3247
110 3 2.39 0.9496 2 2 2 1.3345
111 4 0.89 1.4668 2 2 2 1.1032
112 4 2.24 1.4088 2 2 2 1.9459
113 4 2.01 1.4059 2 2 2 2.5538
114 1 1.99 0.2737 1 1 1 0.9851
115 1 1.24 0.3545 2 1 2 1.4084
116 4 2.46 1.4183 2 2 2 1.9394
117 2 1.14 0.7220 1 1 1 1.1399
118 2 2.31 0.6931 1 1 1 0.9090
119 2 2.46 0.7122 1 1 1 0.8239
120 3 0.89 0.9779 2 2 1 1.9977
121 2 1.76 0.6131 1 1 1 2.6516
122 3 2.62 1.0502 2 2 2 1.1589
123 1 2.13 0.3784 2 1 1 1.2708
124 3 1.47 1.0667 2 2 1 2.2586
125 3 3.02 1.0854 1 2 1 0.8940
126 4 1.55 1.5706 2 2 2 0.9287
127 2 1.89 0.6094 1 1 1 2.1302
128 2 2.57 0.6835 1 1 1 0.7383
129 1 3.07 0.1514 2 1 2 1.1318
130 3 1.13 0.9757 2 2 2 1.2842
131 1 1.77 0.3536 1 1 1 1.2289
132 3 2.56 1.0727 2 2 2 1.5957
133 4 2.22 1.4124 1 2 1 1.9199
134 2 1.84 0.7034 2 1 2 1.0731
135 4 1.11 1.3364 1 2 1 2.2449
136 1 2.02 0.3300 1 1 1 2.2965
137 3 3.25 0.9719 2 2 2 1.4340
138 2 0.85 0.7469 2 1 2 0.9935
139 1 2.65 0.3121 1 1 2 1.1275
140 3 0.58 1.0240 1 2 2 1.6325
141 4 2.49 1.4666 2 2 2 1.8134
142 3 1.39 0.9501 1 2 1 1.1946
143 3 1.69 1.1018 2 2 2 0.9371
144 2 2.18 0.7763 2 1 2 1.9304
145 2 2.53 0.6370 1 1 1 1.8880
146 2 1.73 0.5583 1 1 1 0.9627
147 1 2.03 0.3642 2 1 1 0.9067
148 3 2.16 1.0791 2 2 2 2.7254
149 4 2.33 1.4356 2 2 2 1.2826
150 1 1.53 0.2023 1 1 1 0.9017
151 1 1.51 0.4427 2 1 2 1.9259
152 3 2.58 1.0947 1 2 1 1.6470
153 1 0.79 0.3786 1 1 1 1.2111
154 1 1.88 0.2514 1 1 1 0.9929
155 4 1.95 1.4197 1 2 1 1.2961
156 2 0.70 0.7991 2 1 2 1.0426
157 1 0.87 0.4142 2 1 1 1.4716
158 2 3.19 0.6619 1 1 2 1.1952
159 1 2.70 0.3509 1 1 2 1.6179
160 2 1.94 0.6684 1 1 1 1.1911
161 2 2.72 0.6993 1 1 1 1.0065
162 4 2.38 1.3801 2 2 1 1.1408
163 2 1.62 0.7936 2 1 2 1.0461
164 2 1.75 0.6628 1 1 1 1.4827
165 4 1.49 1.3250 1 2 1 1.7976
166 3 2.29 0.9998 2 2 2 1.7394
167 1 2.87 0.4337 1 1 1 1.2601
168 2 3.09 0.7464 1 1 1 2.2245
169 2 2.69 0.6426 1 1 1 1.0056
170 4 1.15 1.4260 1 2 1 1.7000
171 3 1.17 1.0777 2 2 2 1.9743
172 3 1.75 1.1055 1 2 1 1.0612
173 1 1.89 0.3469 2 1 2 1.1451
174 2 2.88 0.8158 2 1 2 1.5536
175 2 2.33 0.7096 2 1 2 0.8018
176 4 2.02 1.4890 1 2 1 1.3926
177 4 1.90 1.3338 2 2 2 1.1036
178 3 1.41 1.1003 1 2 2 1.2275
179 1 2.93 0.3210 1 1 1 1.0719
180 1 1.59 0.2724 1 1 1 0.9158
181 2 2.29 0.7752 2 1 2 1.7579
182 1 2.86 0.2775 2 1 2 1.8378
183 3 1.16 0.9406 2 2 2 1.2584
184 4 1.81 1.5355 2 2 2 1.2547
185 3 2.45 0.9318 1 2 1 1.3471
186 2 1.71 0.7542 1 1 1 1.7956
187 2 2.32 0.8994 2 1 2 1.5616
188 4 2.34 1.3909 1 2 1 2.0168
189 2 2.12 0.6749 2 1 1 1.7421
190 3 1.40 1.0474 2 2 2 1.5507
191 1 3.06 0.3526 1 1 1 1.6310
192 3 2.15 1.0332 2 2 2 1.1638
193 3 2.77 1.0662 2 2 2 2.3795
194 1 3.26 0.2446 1 1 1 0.9937
195 1 1.98 0.3373 1 1 1 1.4410
196 2 1.50 0.6326 1 1 1 1.7180
197 2 1.85 0.7361 2 1 2 1.1514
198 2 2.43 0.6434 2 1 2 1.0798
199 2 2.09 0.5484 2 1 2 1.2430
200 4 0.49 1.3514 1 2 1 1.2640
201 4 1.84 1.4883 1 2 1 1.0106
202 4 0.90 1.4658 1 2 1 0.6967
203 2 1.58 0.5272 1 1 1 1.0915
204 2 2.25 0.6668 1 1 1 1.0865
205 2 2.85 0.6521 2 1 2 1.0418
206 2 1.84 0.6850 2 1 2 0.9751
207 3 1.14 1.0370 1 2 1 1.2068
208 1 2.10 0.2831 1 1 1 1.4455
209 2 1.65 0.7820 2 1 2 1.3298
210 2 2.79 0.6461 1 1 1 1.1948
211 2 2.23 0.7347 1 1 1 2.0012
212 1 1.64 0.1826 2 1 2 1.0633
213 4 1.74 1.4487 2 2 2 1.2269
214 2 1.96 0.6827 2 1 2 1.9766
215 3 2.62 0.9856 1 2 1 1.0399
216 1 1.66 0.3666 1 1 2 1.8209
217 1 2.14 0.3556 1 1 1 1.0423
218 4 0.80 1.4215 1 2 1 1.0476
219 4 2.26 1.3531 2 2 2 1.6762
220 2 1.25 0.7049 1 1 1 1.6397
221 3 1.88 0.9241 2 2 2 1.5882
222 4 2.32 1.4923 1 2 1 1.1791
223 1 1.60 0.2051 1 1 1 0.9783
224 4 1.78 1.3029 2 2 1 1.0495
225 4 1.47 1.4812 1 2 1 2.7101
226 1 0.85 0.3814 1 1 1 1.0889
227 2 2.41 0.6167 2 1 1 0.6985
228 2 2.05 0.7549 2 1 2 1.3813
229 4 1.92 1.3410 1 2 2 1.8844
230 1 0.55 0.3363 1 1 1 0.8788
231 4 1.20 1.3894 2 2 1 2.7622
232 2 1.11 0.5499 2 1 1 2.1048
233 3 0.58 1.1624 1 2 2 2.2505
234 4 2.10 1.3896 2 2 2 1.3502
235 3 1.50 0.9528 1 2 2 1.2306
236 2 1.50 0.8563 1 1 1 1.1395
237 1 2.65 0.2477 2 1 2 1.5727
238 4 0.96 1.3636 1 2 1 1.3081
239 3 2.75 1.1466 1 2 1 2.6865
240 1 1.69 0.3962 2 1 1 0.9364
241 4 2.61 1.4437 1 2 1 1.1298
242 2 1.70 0.6957 2 1 2 1.2029
243 3 1.97 1.0445 1 2 1 2.0414
244 3 1.75 1.0629 1 2 1 1.2298
245 4 2.53 1.4167 2 2 1 0.8189
246 4 1.51 1.4522 1 2 1 1.0411
247 4 2.78 1.4177 2 2 2 1.4543
248 1 1.09 0.2352 2 1 2 1.4986
249 3 2.15 1.0756 1 2 1 1.3247
250 4 1.84 1.3275 2 2 2 2.2062
251 2 2.12 0.6343 1 1 1 1.4090
252 3 0.99 1.0989 1 2 1 1.4874
253 3 0.72 1.0300 1 2 1 0.8261
254 4 2.79 1.5124 1 2 1 1.0800
255 4 3.39 1.4912 1 2 1 0.7713
256 3 1.51 0.9350 2 2 1 2.4432
257 2 0.20 0.7537 2 1 2 1.7916
258 1 1.21 0.3112 2 1 2 1.3983
259 3 2.11 1.1184 2 2 2 1.1327
260 4 2.27 1.4064 2 2 2 1.5016
261 4 1.88 1.3020 2 2 2 1.1917
262 2 2.71 0.6869 2 1 1 1.3430
263 3 1.72 1.0099 2 2 2 1.0319
264 3 1.22 0.9695 2 2 2 0.9731
265 3 2.81 1.0546 1 2 1 1.1412
266 2 3.13 0.6437 1 1 1 0.9984
267 3 1.97 1.0016 1 2 1 0.7889
268 1 1.90 0.2041 2 1 2 0.8444
269 3 1.79 1.0360 2 2 2 0.9212
270 4 2.64 1.5394 2 2 2 1.1071
271 3 1.41 1.0376 1 2 1 1.3659
272 2 3.03 0.5818 2 1 2 1.6052
273 1 0.20 0.3023 1 1 1 1.0436
274 1 1.67 0.4219 1 1 2 2.2087
275 4 2.27 1.5019 1 2 1 2.0383
276 2 3.37 0.7059 2 1 2 1.8508
277 3 1.60 1.0443 1 2 1 1.5507
278 4 2.60 1.3274 2 2 1 0.9109
279 1 2.05 0.4041 1 1 1 0.7450
280 4 2.67 1.4748 2 2 2 1.2817
281 4 2.10 1.3932 1 2 1 1.6767
282 2 1.69 0.6952 2 1 2 0.9522
283 1 1.66 0.3101 2 1 2 1.5448
284 4 0.72 1.3434 2 2 2 1.6090
285 1 1.00 0.1900 2 1 2 1.1913
286 3 2.66 0.9728 1 2 1 2.0860
287 4 2.30 1.4760 2 2 2 1.5446
288 4 1.42 1.5420 1 2 1 1.0648
289 3 2.58 0.9485 2 2 2 1.4205
290 1 1.89 0.3212 2 1 2 2.0823
291 2 0.45 0.6283 1 1 1 2.0209
292 2 2.30 0.6727 2 1 2 2.5217
293 2 1.82 0.7845 1 1 1 1.1305
294 3 2.10 0.8869 1 2 1 1.1318
295 4 1.89 1.2922 1 2 2 1.5407
296 4 1.26 1.3442 1 2 1 0.9016
297 4 0.50 1.3852 2 2 2 1.1445
298 2 1.15 0.7061 2 1 2 1.1608
299 1 1.80 0.3177 2 1 2 0.8486
300 1 3.24 0.2412 2 1 2 1.0294
301 1 2.11 0.2623 2 1 2 1.0689
302 1 1.28 0.3991 2 1 1 2.4967
303 2 1.65 0.7278 2 1 2 1.2022
304 1 1.45 0.2769 1 1 1 1.9607
305 1 2.21 0.3055 1 1 1 0.9443
306 3 2.52 1.0535 2 2 2 1.1930
307 2 2.15 0.6422 1 1 1 1.7283
308 4 2.16 1.4437 1 2 1 1.2488
309 2 2.64 0.6588 1 1 1 2.4294
310 4 2.99 1.2895 2 2 1 2.8735
311 4 1.67 1.3953 2 2 2 1.1176
312 3 1.90 1.1569 2 2 2 1.7338
313 2 1.97 0.6427 2 1 2 1.2144
314 4 2.65 1.3502 1 2 1 2.2042
315 1 2.06 0.5073 1 1 2 1.9217
316 3 1.12 0.9388 1 2 1 1.3150
317 1 0.69 0.1626 2 1 2 1.1246
318 2 1.57 0.6980 2 1 2 1.0144
319 2 1.74 0.7121 1 1 1 1.9406
320 1 1.29 0.3541 1 1 1 2.0772
321 2 1.90 0.5988 1 1 1 2.9921
322 1 2.05 0.3400 2 1 1 0.8058
323 1 1.25 0.2947 2 1 2 0.9966
324 1 2.71 0.2802 1 1 1 1.2511
325 3 2.16 1.1799 2 2 2 1.6396
326 2 2.67 0.6730 2 1 2 0.8684
327 3 3.78 1.1189 2 2 2 1.6724
328 2 1.83 0.7164 1 1 1 1.3558
329 1 2.56 0.3672 1 1 2 1.7161
330 3 2.20 1.0301 2 2 2 0.8935
331 1 1.96 0.2401 1 1 1 0.8568
332 1 2.00 0.3362 2 1 2 1.9577
333 4 3.26 1.4724 2 2 2 1.7493
334 2 1.95 0.6287 2 1 2 1.2694
335 3 2.69 0.9625 1 2 1 1.6092
336 1 2.40 0.3790 1 1 2 2.1671
337 1 2.96 0.3155 2 1 1 3.9822
338 4 2.37 1.3651 2 2 2 1.3552
339 4 1.73 1.4543 2 2 2 1.4035
340 4 1.85 1.3875 1 2 1 0.9138
341 2 2.48 0.7723 2 1 2 1.0278
342 2 2.53 0.7831 1 1 1 1.3371
343 4 1.12 1.4342 1 2 2 1.0658
344 4 1.30 1.3643 1 2 1 0.7659
345 1 2.54 0.3829 1 1 2 0.9661
346 4 1.69 1.3901 1 2 1 1.7980
347 2 0.94 0.7116 2 1 2 1.2761
348 4 2.54 1.3869 2 2 2 1.7198
349 3 1.56 0.9946 1 2 1 1.1531
350 1 2.19 0.2508 1 1 1 2.2176
351 3 3.14 1.0475 2 2 2 1.5521
352 4 0.57 1.4767 1 2 1 1.1603
353 1 2.72 0.3872 1 1 1 0.9048
354 3 1.14 1.0006 1 2 1 1.0994
355 4 1.01 1.5361 2 2 2 1.0859
356 2 1.45 0.6138 1 1 1 1.0730
357 1 2.95 0.2980 2 1 1 0.9810
358 1 2.12 0.3369 1 1 1 0.8683
359 2 1.83 0.5907 1 1 1 2.1122
360 1 2.37 0.3204 1 1 1 0.9853
361 2 1.48 0.6872 1 1 1 1.3286
362 3 1.93 1.0377 2 2 2 1.1537
363 2 0.20 0.7060 1 1 1 3.2262
364 1 1.31 0.3257 2 1 2 1.3502
365 1 0.47 0.2982 1 1 1 1.2943
366 1 2.15 0.2376 2 1 2 2.0009
367 1 1.91 0.2917 1 1 1 1.4548
368 4 2.53 1.3776 2 2 1 1.2352
369 1 2.39 0.3219 2 1 1 1.0320
370 4 1.79 1.4596 2 2 2 2.1253
371 4 1.40 1.4148 2 2 2 1.7824
372 2 2.07 0.6514 1 1 1 3.4611
373 1 1.66 0.3249 2 1 1 3.3517
374 4 2.24 1.3698 1 2 2 1.3264
375 4 3.09 1.3473 1 2 1 0.8240
376 1 1.72 0.3477 1 1 1 1.1821
377 4 2.50 1.3709 1 2 2 1.1492
378 1 2.38 0.2745 2 1 2 1.4938
379 1 1.89 0.2987 1 1 1 1.0405
380 1 2.35 0.2671 2 1 1 1.7180
381 3 3.46 0.9941 1 2 1 1.7512
382 3 2.29 1.0043 1 2 1 0.7434
383 4 0.76 1.3332 1 2 1 1.5529
384 1 1.43 0.2934 1 1 2 1.7529
385 4 1.92 1.3279 2 2 1 1.2251
386 2 0.97 0.7164 2 1 2 1.2626
387 2 2.59 0.7434 1 1 1 1.8424
388 4 1.85 1.3578 1 2 1 1.5993
389 2 2.68 0.6820 2 1 2 2.2691
390 1 1.94 0.2655 1 1 1 1.2561
391 4 1.09 1.3378 1 2 1 1.0043
392 3 1.31 1.1449 1 2 1 1.2271
393 1 0.98 0.2099 2 1 1 0.9608
394 3 2.31 0.9612 1 2 1 0.9128
395 1 2.79 0.3211 2 1 2 1.1867
396 1 2.48 0.1957 2 1 2 1.0339
397 4 2.26 1.2912 2 2 2 1.7032
398 2 2.40 0.8106 2 1 2 2.3291
399 1 0.91 0.3186 2 1 1 3.4814
400 1 1.84 0.2751 2 1 2 1.7307
401 4 0.20 1.5134 1 2 1 1.8354
402 2 2.16 0.6176 1 1 1 1.2479
403 4 1.56 1.4828 2 2 2 1.0441
404 2 1.53 0.5421 1 1 1 1.1369
405 2 2.12 0.7384 1 1 1 1.0659
406 2 1.93 0.6742 1 1 1 1.9979
407 2 1.28 0.6088 2 1 2 2.4677
408 2 1.70 0.6737 1 1 1 1.4545
409 4 2.62 1.3164 1 2 2 1.4107
410 3 2.05 1.1482 2 2 1 1.0730
411 3 2.19 1.0319 1 2 1 1.2049
412 1 1.90 0.3038 1 1 1 0.9713
413 2 0.68 0.5971 1 1 1 3.9234
414 1 2.49 0.2936 2 1 2 1.3630
415 4 1.54 1.4399 2 2 2 1.6025
416 3 1.01 1.1203 2 2 2 2.2567
417 4 2.06 1.3779 2 2 2 1.2602
418 1 2.10 0.1963 2 1 1 2.4405
419 1 1.52 0.2988 1 1 1 1.0766
420 3 1.34 1.1219 2 2 1 1.6407
421 1 2.01 0.2141 2 1 2 1.7654
422 4 1.79 1.3128 2 2 2 1.4448
423 1 2.38 0.3946 2 1 1 1.0250
424 3 1.36 1.0445 1 2 2 1.5029
425 2 1.51 0.6381 2 1 2 1.4891
426 1 2.84 0.2537 1 1 1 0.9562
427 4 1.80 1.3858 2 2 2 1.3407
428 4 2.71 1.3013 1 2 1 1.4537
429 4 3.00 1.4175 1 2 1 1.6818
430 3 2.45 1.0943 2 2 2 1.2848
431 3 2.60 1.1900 1 2 1 1.0475
432 2 2.81 0.6586 2 1 2 1.7085
433 1 2.64 0.3488 2 1 2 1.2143
434 2 1.90 0.6527 2 1 2 1.4921
435 4 2.40 1.5076 1 2 1 1.7510
436 4 2.09 1.4796 1 2 1 1.7350
437 3 1.65 1.0098 1 2 1 1.1196
438 3 1.61 0.9867 2 2 2 1.0815
439 2 1.97 0.6233 2 1 1 1.1327
440 3 1.91 1.0578 2 2 2 1.1899
441 1 2.91 0.3345 2 1 2 1.2930
442 3 1.94 1.0645 2 2 2 1.0560
443 4 1.27 1.3051 1 2 1 1.0848
444 1 0.52 0.3146 1 1 1 1.1038
445 1 1.71 0.2132 2 1 2 1.7704
446 3 1.55 0.9866 1 2 1 1.6257
447 1 2.45 0.3571 1 1 1 1.1270
448 1 1.68 0.1837 2 1 2 1.0250
449 3 1.88 1.0319 1 2 1 1.5350
450 1 1.80 0.3080 1 1 1 1.3358
451 2 2.41 0.6376 1 1 1 1.2613
452 2 1.95 0.7670 2 1 2 0.9450
453 4 1.09 1.5133 2 2 2 1.0255
454 3 3.14 1.0161 1 2 1 0.9678
455 3 2.24 1.0724 1 2 1 0.7436
456 3 0.55 1.1317 2 2 2 0.9210
457 1 2.63 0.3301 1 1 1 0.9231
458 4 1.33 1.3978 1 2 1 2.4450
459 4 2.28 1.3931 2 2 2 1.5210
460 4 1.88 1.5007 2 2 2 1.2906
461 1 1.96 0.2515 1 1 1 0.9016
462 2 2.46 0.7811 2 1 2 1.2324
463 1 3.12 0.2976 1 1 1 1.0774
464 1 2.31 0.2926 2 1 1 2.8728
465 3 1.89 1.0169 2 2 2 1.4432
466 2 1.43 0.7396 2 1 2 1.5201
467 3 3.16 1.0076 2 2 2 1.5936
468 3 1.62 1.0300 1 2 1 1.3845
469 3 1.65 0.9156 1 2 1 0.8633
470 1 2.35 0.2813 1 1 1 0.8914
471 3 1.28 1.0929 2 2 2 1.6309
472 2 1.61 0.6429 1 1 1 1.0994
473 2 2.76 0.6158 2 1 2 1.0783
474 1 1.80 0.3204 2 1 2 1.2975
475 2 2.31 0.7886 2 1 2 1.2357
476 2 1.94 0.6111 1 1 1 1.8167
477 3 1.95 1.0594 1 2 1 1.2139
478 4 2.27 1.3964 1 2 1 0.9158
479 3 1.72 1.1195 1 2 1 0.9818
480 4 2.92 1.4418 2 2 2 2.3650
481 1 0.95 0.4721 1 1 1 2.3080
482 3 2.07 1.0440 2 2 2 3.9575
483 2 1.50 0.6657 2 1 2 1.8199
484 3 2.49 0.9545 2 2 2 1.3452
485 1 1.70 0.3889 2 1 2 1.6173
486 1 1.97 0.2911 2 1 2 1.2227
487 3 1.60 1.1404 1 2 1 1.0845
488 1 1.61 0.3607 1 1 1 1.0478
489 1 2.38 0.1613 2 1 2 1.0683
490 3 1.76 0.9841 1 2 1 1.2322
491 4 1.27 1.2794 2 2 1 1.2773
492 1 0.96 0.3685 2 1 2 1.3050
493 3 3.22 1.1227 1 2 1 1.6116
494 4 2.36 1.2798 1 2 1 1.2649
495 4 2.31 1.2955 2 2 2 1.4365
496 2 2.43 0.7126 2 1 2 1.0333
497 4 1.49 1.3739 1 2 1 1.6786
498 3 1.96 1.0011 2 2 2 1.4095
499 2 2.65 0.6205 1 1 1 2.4316
500 1 1.11 0.3017 2 1 2 1.4918
501 2 0.73 0.7321 2 3 1 1.1977
502 2 3.08 0.7375 2 3 1 1.2842
503 2 0.28 0.7445 1 3 1 2.6026
504 3 1.57 1.0066 2 3 1 1.2951
505 3 2.77 0.9600 1 3 1 1.1127
506 3 1.77 1.0688 1 3 1 0.9778
507 2 1.34 0.5800 2 3 1 1.2724
508 3 1.87 0.9686 2 3 1 1.0371
509 3 2.68 1.1065 1 3 1 0.8800
510 3 1.99 0.9419 2 3 1 1.1706
511 3 1.42 1.0909 1 3 1 1.7216
512 2 1.72 0.6455 1 3 1 2.6663
513 2 1.98 0.6402 2 3 1 1.1481
514 3 1.27 0.9856 2 3 1 0.8440
515 3 2.44 1.0064 1 3 1 0.6720
516 2 1.85 0.5334 2 3 2 2.4115
517 2 2.83 0.6349 1 3 1 2.5519
518 2 1.32 0.6466 1 3 1 4.6303
519 3 2.41 1.0063 1 3 1 0.9838
520 2 2.32 0.6200 1 3 1 0.9184
521 2 2.03 0.6338 2 3 1 0.8797
522 2 2.25 0.7675 2 3 1 2.8042
523 2 1.95 0.8272 2 3 1 0.7988
524 3 1.35 1.0466 1 3 1 1.5089
525 3 1.47 0.9698 1 3 1 2.0543
526 2 0.97 0.6969 2 3 1 1.6413
527 2 2.15 0.6716 2 3 1 0.8058
528 3 2.38 0.8761 1 3 1 2.4356
529 2 0.83 0.7657 1 3 1 1.1108
530 2 1.66 0.6738 1 3 1 0.6000
531 2 1.11 0.7385 2 3 1 0.5903
532 2 2.36 0.6867 1 3 1 1.3092
533 3 1.21 1.0113 2 3 1 1.1748
534 2 0.73 0.8078 1 3 1 0.9339
535 2 0.91 0.6073 1 3 1 0.6065
536 3 1.54 0.8637 2 3 1 1.1008
537 2 1.21 0.6200 1 3 1 0.9346
538 3 1.38 1.0222 2 3 2 3.1433
539 3 2.16 0.9763 1 3 1 1.2939
540 2 2.75 0.6966 1 3 1 0.6637
541 3 0.71 1.0878 1 3 1 2.8032
542 2 1.52 0.6765 1 3 1 2.2557
543 3 3.63 0.9531 1 3 1 0.8025
544 2 2.55 0.6575 2 3 1 0.6246
545 3 2.41 0.9376 2 3 1 1.0942
546 3 1.51 1.0135 2 3 1 0.7439
547 2 1.86 0.8093 2 3 1 0.6399
548 3 2.19 1.0708 1 3 1 0.9088
549 2 2.40 0.6767 1 3 1 1.5429
550 2 1.67 0.5153 2 3 1 2.8631
551 3 1.57 1.0262 1 3 1 0.8524
552 2 1.55 0.6765 1 3 1 0.8963
553 2 1.54 0.5976 1 3 1 1.9303
554 3 1.11 0.9910 1 3 1 1.0101
555 2 0.24 0.7894 1 3 2 3.2152
556 3 1.18 1.0339 1 3 1 1.1467
557 3 1.42 1.0960 2 3 2 1.2503
558 3 1.85 1.0000 2 3 2 3.4782
559 3 0.85 1.0236 1 3 1 2.7589
560 3 1.92 0.9950 2 3 2 1.3252
561 3 1.85 0.9715 2 3 2 0.9903
562 2 1.00 0.7013 1 3 1 2.4527
563 2 0.97 0.6632 2 3 2 1.1115
564 3 1.33 0.9942 2 3 2 2.2487
565 2 1.10 0.7184 2 3 2 1.4353
566 3 2.12 0.9780 2 3 2 1.6318
567 3 3.08 1.0859 2 3 1 2.4917
568 3 1.10 0.9355 2 3 1 2.5571
569 3 1.97 1.1531 1 3 1 1.1797
570 3 1.75 1.1413 2 3 2 4.3142
571 2 3.13 0.6785 1 3 1 2.0247
572 3 1.71 1.0969 1 3 1 1.1411
573 2 2.04 0.6159 2 3 2 1.6617
574 3 2.09 1.0885 1 3 1 2.7522
575 3 1.82 1.0618 1 3 1 0.6546
576 2 1.38 0.6372 2 3 2 0.2750
577 2 1.29 0.5842 1 3 1 2.6947
578 2 2.76 0.5945 2 3 2 0.9274
579 2 2.08 0.8721 2 3 2 0.9758
580 3 2.21 0.9947 2 3 2 1.4633
581 2 1.60 0.6308 1 3 1 2.8100
582 3 2.34 0.8418 1 3 1 1.7266
583 2 1.20 0.6720 2 3 2 2.2072
584 3 2.26 1.1253 1 3 1 1.0360
585 2 1.60 0.6932 1 3 3 3.6805
586 3 1.98 1.0297 2 3 3 1.9289
587 2 2.49 0.7136 2 3 3 2.3529
588 3 1.23 1.1184 1 3 1 2.8234
589 2 2.31 0.6637 2 3 3 1.5474
590 2 2.73 0.6099 2 3 3 1.1068
591 3 1.22 1.0267 2 3 1 3.5966
592 3 1.68 1.0321 1 3 1 1.9044
593 3 1.70 0.9169 2 3 1 1.5296
594 3 1.78 1.1250 2 3 3 1.1378
595 2 1.89 0.7053 2 3 3 1.6741
596 2 1.83 0.6448 1 3 1 1.2129
597 3 2.57 1.1428 2 3 3 1.6180
598 3 1.75 0.9555 2 3 3 1.8305
599 2 1.90 0.6453 1 3 1 1.3883
600 2 0.75 0.6426 1 3 1 1.0727
