# Supplementary material for: The effect of training methodology on knowledge representation in categorization
Source: PLoS One. 2017 Aug 28;12(8):e0183904. doi: 10.1371/journal.pone.0183904 (PMC5573135; doi:10.1371/journal.pone.0183904)
Supplement: S1 File — This file contains the raw data from the experiments reported in this manuscript. (ZIP) [file pone.0183904.s001.zip › raw_data/Exp1/YES-NO/rb_xfer_concept_feedback_2_cond_1_sub_8.dat]

  1 3 0.60 0.9946 2 2 1 3.7038
  2 2 0.68 0.5971 2 1 4 16.3046
  3 4 0.20 1.5134 1 2 2 1.3827
  4 1 2.40 0.3790 1 1 2 3.6217
  5 3 2.16 1.0791 2 2 1 3.1136
  6 3 2.09 1.0885 1 2 4 23.8261
  7 1 1.59 0.2724 2 1 2 1.9020
  8 1 3.07 0.1514 2 1 2 1.5198
  9 4 2.34 1.3909 1 2 1 1.1536
 10 4 1.92 1.3410 2 2 2 1.4422
 11 3 2.77 1.0662 1 2 2 1.0072
 12 3 2.16 1.0372 1 2 1 1.2379
 13 3 2.31 0.9612 1 2 1 1.5072
 14 3 1.75 1.1055 2 2 1 1.1096
 15 1 1.51 0.4427 2 1 2 2.1603
 16 1 2.51 0.2257 1 1 1 1.7921
 17 4 2.64 1.5394 1 2 2 1.3831
 18 4 1.78 1.3029 1 2 1 0.4140
 19 1 0.47 0.2982 2 1 2 2.2363
 20 4 2.37 1.3651 2 2 2 1.4407
 21 1 2.71 0.2802 1 1 4 6.3739
 22 3 1.28 1.0929 1 2 2 0.7686
 23 1 1.88 0.2514 2 1 2 1.1689
 24 3 1.42 1.0909 2 2 2 1.1446
 25 4 2.33 1.4356 1 2 2 1.5375
 26 4 1.49 1.3739 2 2 2 0.9705
 27 2 1.83 0.6448 1 1 1 0.9306
 28 3 2.66 0.9728 2 2 1 1.8120
 29 2 0.83 0.7657 1 1 2 0.5774
 30 2 1.96 0.6827 2 1 1 0.6819
 31 1 2.39 0.3219 2 1 2 0.7092
 32 3 2.26 1.1253 2 2 2 0.7440
 33 4 1.99 1.4022 1 2 1 1.0810
 34 2 1.32 0.6466 1 1 2 0.6043
 35 2 0.24 0.7894 2 1 1 0.7716
 36 3 1.68 1.0321 1 2 1 1.0040
 37 4 1.27 1.3051 1 2 2 0.5543
 38 2 0.85 0.7391 2 1 1 1.5076
 39 1 2.65 0.2477 2 1 1 1.3978
 40 4 2.26 1.3531 2 2 2 0.6204
 41 1 1.67 0.1766 1 1 2 0.7629
 42 3 1.47 1.0667 1 2 2 0.9950
 43 4 2.22 1.4124 2 2 1 0.6017
 44 3 2.49 0.9545 1 2 1 0.8488
 45 3 0.55 1.1317 2 2 2 0.9655
 46 2 1.70 0.6957 1 1 1 1.6856
 47 1 1.61 0.3607 1 1 2 0.7608
 48 3 1.97 1.1531 1 2 1 1.2655
 49 1 1.14 0.3149 1 1 2 0.9332
 50 2 2.33 0.7096 1 1 1 0.6949
 51 3 2.19 1.0319 2 2 1 1.3340
 52 2 2.31 0.6931 2 1 1 2.9594
 53 2 1.63 0.6075 2 1 1 0.9984
 54 4 2.53 1.4167 1 2 2 1.7331
 55 4 0.76 1.3332 2 2 1 1.1018
 56 2 2.87 0.6980 1 1 1 1.0169
 57 2 2.81 0.6586 2 1 1 1.1668
 58 1 3.12 0.2976 1 1 1 0.9185
 59 2 1.89 0.6094 1 1 2 1.0007
 60 1 3.03 0.3473 1 1 1 0.8317
 61 4 0.50 1.3852 1 2 2 1.2930
 62 3 2.05 1.1482 2 2 2 1.3363
 63 4 1.01 1.5361 2 2 2 1.4253
 64 2 0.91 0.6073 1 1 2 1.5590
 65 1 1.64 0.1826 1 1 1 2.1036
 66 3 0.99 1.0989 1 2 1 1.3771
 67 2 0.28 0.7445 2 1 2 1.1531
 68 1 2.38 0.1613 1 1 1 1.2340
 69 1 1.71 0.2132 2 1 1 1.3432
 70 3 1.96 1.0011 1 2 1 1.1282
 71 1 1.00 0.1900 1 1 2 1.0414
 72 1 1.21 0.3540 2 1 1 0.6226
 73 1 1.24 0.3545 1 1 2 0.6850
 74 4 2.06 1.3779 1 2 1 0.9847
 75 1 0.20 0.3023 2 1 2 0.8799
 76 4 2.40 1.5076 2 2 1 0.6995
 77 3 1.67 0.8981 2 2 1 0.7024
 78 2 1.94 0.6684 2 1 1 0.6014
 79 4 2.71 1.3013 2 2 1 0.7126
 80 1 2.84 0.2537 1 1 2 0.6426
 81 3 1.94 1.0645 1 2 2 0.6564
 82 1 1.72 0.3477 2 1 1 0.5253
 83 4 1.95 1.4197 1 2 1 1.2158
 84 2 1.90 0.6527 1 1 2 0.8460
 85 3 1.65 0.9156 2 2 1 0.5710
 86 4 1.73 1.4543 1 2 1 0.7149
 87 2 2.46 0.7811 1 1 1 1.2132
 88 2 1.34 0.5800 2 1 1 0.6593
 89 2 1.11 0.5499 2 1 2 1.0801
 90 1 1.66 0.3101 1 1 1 1.1559
 91 2 2.48 0.7723 2 1 1 1.4761
 92 3 1.50 0.9528 2 2 2 2.2078
 93 4 1.12 1.4342 2 2 1 1.1656
 94 2 1.69 0.6952 2 1 1 2.0056
 95 1 3.24 0.2412 1 1 1 0.6996
 96 4 1.11 1.3364 2 2 2 0.9264
 97 4 2.82 1.3875 1 2 1 1.1046
 98 3 1.55 0.9866 1 2 1 1.6593
 99 3 1.97 1.0445 1 2 2 1.1037
100 1 2.10 0.2831 1 1 2 1.3383
101 2 2.32 0.6200 2 1 1 1.2019
102 4 1.33 1.3978 1 2 2 0.4323
103 3 0.85 1.0236 1 2 1 0.6782
104 1 1.90 0.3038 2 1 2 0.8421
105 4 2.32 1.4923 1 2 1 0.6872
106 3 0.67 0.9620 1 2 2 0.8350
107 1 1.67 0.4219 2 1 1 0.7847
108 1 2.25 0.2398 1 1 1 0.5681
109 4 1.95 1.4170 2 2 1 0.5443
110 2 2.32 0.8994 1 1 2 0.2899
111 4 1.89 1.2922 2 2 1 0.6775
112 4 1.88 1.5007 2 2 1 0.4892
113 1 2.93 0.3210 2 1 1 0.7250
114 4 1.30 1.3643 1 2 2 0.7673
115 2 1.85 0.7361 2 1 1 0.7035
116 1 2.14 0.3556 1 1 1 0.8027
117 1 1.62 0.3228 1 1 1 1.0731
118 4 2.49 1.4666 1 2 1 1.6534
119 1 2.95 0.2980 2 1 2 1.5775
120 2 1.70 0.6737 1 1 1 0.7455
121 1 1.43 0.2934 2 1 1 0.9060
122 2 0.20 0.7537 1 1 2 0.9969
123 2 1.83 0.7164 2 1 1 2.5559
124 4 1.16 1.3504 2 2 1 0.8671
125 2 2.26 0.7508 2 1 2 1.3115
126 2 1.50 0.8563 1 1 1 0.8574
127 2 1.50 0.6657 1 1 1 0.6782
128 3 0.85 0.9204 2 2 2 0.7857
129 4 2.54 1.3869 2 2 2 1.4493
130 1 1.80 0.3080 2 1 2 1.1576
131 2 0.75 0.6426 1 1 2 2.3183
132 3 1.22 1.0267 1 2 2 1.6235
133 2 1.83 0.5907 2 1 1 1.1491
134 3 2.58 0.9485 2 2 2 1.4134
135 3 2.47 0.9346 1 2 2 1.8751
136 4 2.46 1.4183 2 2 2 2.1504
137 3 1.79 1.0360 1 2 1 0.9424
138 1 1.99 0.2737 2 1 2 1.5517
139 1 2.87 0.4337 1 1 2 1.2641
140 4 1.84 1.4883 1 2 1 0.8919
141 4 1.69 1.4037 2 2 2 1.8558
142 3 1.16 0.9406 1 2 1 2.5558
143 4 2.14 1.3157 1 2 1 1.3151
144 2 2.35 0.6805 1 1 2 2.6773
145 4 1.85 1.3578 2 2 2 0.9277
146 2 1.29 0.6731 2 1 2 3.5770
147 4 3.09 1.3473 1 2 1 0.8873
148 2 0.73 0.8078 1 1 1 1.4187
149 1 1.66 0.3666 1 1 2 1.5045
150 2 2.07 0.6514 2 1 1 1.8590
151 3 1.33 0.9942 2 2 1 3.1998
152 2 0.20 0.7060 1 1 1 1.3330
153 3 2.77 0.9600 1 2 2 0.9742
154 4 2.38 1.3801 1 2 1 0.9024
155 1 1.29 0.3541 2 1 1 1.4892
156 4 1.74 1.4487 1 2 1 0.9159
157 1 2.65 0.3121 2 1 1 0.9342
158 1 2.05 0.4041 2 1 2 1.1359
159 1 1.89 0.3212 1 1 1 0.9848
160 3 1.12 0.9776 2 2 2 1.7203
161 1 1.89 0.3469 1 1 2 1.8819
162 3 1.18 1.0339 1 2 1 2.5644
163 1 1.94 0.2655 1 1 2 1.4992
164 1 2.38 0.2745 2 1 1 1.5818
165 2 2.57 0.6835 1 1 2 0.8368
166 1 0.96 0.3685 2 1 1 1.4822
167 1 2.56 0.3672 2 1 2 1.0693
168 4 2.24 1.4088 1 2 1 1.3774
169 3 1.35 1.0466 2 2 4 5.4091
170 4 2.29 1.2636 2 2 2 1.6751
171 4 1.89 1.4029 2 2 2 1.1104
172 3 0.72 1.0300 1 2 1 1.4985
173 2 1.95 0.8272 1 1 1 1.5316
174 1 0.55 0.3363 2 1 1 1.3323
175 4 1.81 1.5355 1 2 1 0.9416
176 3 2.16 1.1799 1 2 1 1.1349
177 3 2.62 1.0502 1 2 1 1.5285
178 1 3.06 0.3526 2 1 1 1.4092
179 2 1.95 0.7221 2 1 1 1.1039
180 4 1.51 1.4660 1 2 1 0.8587
181 1 1.80 0.3204 1 1 2 1.4552
182 2 1.58 0.5272 1 1 1 1.0195
183 2 1.78 0.7397 2 1 1 1.9456
184 4 1.80 1.3858 2 2 2 0.5696
185 2 2.04 0.6159 2 1 1 1.7221
186 2 2.79 0.6461 1 1 1 0.8675
187 4 2.67 1.4748 1 2 2 0.5599
188 2 1.86 0.8093 2 1 1 0.6168
189 3 1.61 0.9867 1 2 2 0.5831
190 2 1.28 0.6088 1 1 1 0.4709
191 3 1.60 1.0443 2 2 2 1.4913
192 4 1.36 1.4291 1 2 1 0.8623
193 2 2.06 0.6905 1 1 2 1.0183
194 4 2.78 1.4177 1 2 1 0.5925
195 2 1.60 0.6308 1 1 2 1.6242
196 2 1.63 0.5063 1 1 1 0.6458
197 1 2.12 0.3369 2 1 2 1.5388
198 4 3.26 1.4724 1 2 1 0.7957
199 2 1.20 0.6720 1 1 2 0.7230
200 1 1.09 0.2352 1 1 1 0.5493
201 3 1.92 0.9950 2 2 1 4.1569
202 3 1.32 0.9211 2 2 2 0.7952
203 2 0.94 0.7116 1 1 1 0.9460
204 3 1.78 1.1250 2 2 2 0.8506
205 3 1.88 0.8945 1 2 2 0.7200
206 3 1.21 1.0113 2 2 2 1.2979
207 3 1.77 1.0688 1 2 2 0.6923
208 3 3.16 1.0076 1 2 2 2.8323
209 1 2.00 0.3362 2 1 2 2.3721
210 2 1.65 0.7278 2 1 2 0.7790
211 4 2.61 1.4437 1 2 1 1.1628
212 3 3.14 1.0475 1 2 2 0.6024
213 1 0.82 0.3098 1 1 1 1.5693
214 1 2.24 0.2099 1 1 2 1.1374
215 2 2.38 0.6466 1 1 2 1.1467
216 1 2.01 0.2141 2 1 1 0.6352
217 4 2.92 1.4418 1 2 1 0.8247
218 1 2.37 0.3204 1 1 1 0.9512
219 4 1.94 1.3933 1 2 1 0.8317
220 1 2.91 0.3345 1 1 1 1.1093
221 1 0.95 0.4721 2 1 1 1.1599
222 4 2.14 1.3126 2 2 2 2.1768
223 3 2.13 1.0685 2 2 2 1.1996
224 1 2.64 0.3488 1 1 2 0.6301
225 2 1.73 0.6055 1 1 2 1.0038
226 2 1.25 0.7049 1 1 1 1.1945
227 3 1.14 1.0006 2 2 2 1.8732
228 3 2.11 1.1184 1 2 2 1.5406
229 2 2.83 0.6349 2 1 1 2.0458
230 4 2.25 1.3526 1 2 2 0.9294
231 4 2.28 1.3931 1 2 1 1.0109
232 3 2.29 0.9998 1 2 2 0.6730
233 2 0.97 0.6969 2 1 1 0.9816
234 3 2.68 1.1065 1 2 2 2.1968
235 4 1.47 1.4812 1 2 1 1.0349
236 4 1.15 1.4260 2 2 1 1.0641
237 4 2.26 1.2912 2 2 2 0.7479
238 3 1.27 0.9856 2 2 2 1.2293
239 4 0.49 1.3514 1 2 2 0.8420
240 4 1.79 1.4596 1 2 1 0.8478
241 3 1.51 0.9350 1 2 2 2.0924
242 4 0.80 1.4215 2 2 1 0.8792
243 2 1.87 0.7000 1 1 2 0.7785
244 4 3.39 1.4912 2 2 2 1.0741
245 1 2.86 0.2775 1 1 1 1.1024
246 2 1.95 0.6287 2 1 1 0.6247
247 3 1.36 1.0445 2 2 2 1.2550
248 2 2.25 0.6668 2 1 1 0.7396
249 1 0.87 0.4142 1 1 1 0.7172
250 1 2.13 0.3784 2 1 2 0.8794
251 2 2.15 0.6716 2 1 1 1.0117
252 2 2.43 0.7126 1 1 1 0.7857
253 4 2.31 1.2955 2 2 2 1.5453
254 3 1.90 1.1569 1 2 2 1.1460
255 1 1.91 0.2917 2 1 1 0.6022
256 4 1.77 1.4497 2 2 1 0.6417
257 1 2.35 0.2813 1 1 1 0.6632
258 1 2.79 0.3211 2 1 2 2.0911
259 2 1.51 0.6381 2 1 1 1.9739
260 3 1.93 1.0377 2 2 2 0.6850
261 4 1.98 1.5266 2 2 2 0.7289
262 3 1.56 0.9946 1 2 2 0.7147
263 2 2.76 0.5945 2 1 1 0.9167
264 3 2.69 0.9625 2 2 1 0.6071
265 2 1.47 0.6518 2 1 1 0.2938
266 2 2.49 0.7136 1 1 1 0.5690
267 3 2.44 1.0064 1 2 2 1.3298
268 3 2.41 0.9376 1 2 1 0.8281
269 2 2.98 0.6052 2 1 1 1.0880
270 3 1.95 1.0594 1 2 1 1.6836
271 3 2.34 1.0168 2 2 2 1.5025
272 2 2.09 0.5484 2 1 1 1.5926
273 3 2.07 1.0440 1 2 1 0.7679
274 4 1.51 1.4522 2 2 2 0.8077
275 3 2.56 1.0727 2 2 2 1.1830
276 3 2.88 1.0116 2 2 2 0.9980
277 2 1.65 0.7820 2 1 2 0.6850
278 3 1.00 1.0234 2 2 2 1.8486
279 3 1.11 0.9910 1 2 2 2.5725
280 2 2.41 0.6376 1 1 2 0.8592
281 2 1.38 0.6372 1 1 1 0.6080
282 2 2.59 0.7434 2 1 1 2.4954
283 3 1.56 0.9553 1 2 1 0.6010
284 4 2.79 1.5124 2 2 2 0.6478
285 1 0.52 0.3146 1 1 1 0.8047
286 4 1.79 1.3128 2 2 2 1.2516
287 3 1.54 0.8637 2 2 1 0.5126
288 3 1.65 1.0098 2 2 1 0.5548
289 3 1.89 1.0169 2 2 1 0.5557
290 4 2.02 1.4231 1 2 2 0.4532
291 4 2.10 1.3932 1 2 1 0.5619
292 3 1.70 0.9169 1 2 1 0.6424
293 1 1.84 0.2751 2 1 1 0.6162
294 1 1.31 0.3257 1 1 2 0.5507
295 4 0.72 1.3434 2 2 1 0.5435
296 1 1.21 0.3112 2 1 1 0.5212
297 1 2.02 0.3300 2 1 1 0.5078
298 1 2.11 0.2623 2 1 2 0.4308
299 2 2.31 0.7886 2 1 2 0.5166
300 1 1.68 0.1837 1 1 2 0.5193
301 2 1.56 0.6255 2 1 1 2.5517
302 1 1.25 0.2947 1 1 1 0.7752
303 4 1.47 1.4461 2 2 3 0.9432
304 4 2.75 1.4245 1 2 1 0.9834
305 1 1.82 0.2465 2 1 2 0.9187
306 2 1.45 0.6138 2 1 1 0.8492
307 3 3.05 1.0371 2 2 2 1.0699
308 1 2.03 0.3642 2 1 2 1.2817
309 2 0.70 0.7991 2 1 2 1.3412
310 4 2.10 1.3896 2 2 2 2.0380
311 3 1.38 1.0222 2 2 2 0.8187
312 3 2.21 0.9947 1 2 2 1.6408
313 2 1.21 0.6200 1 1 1 1.4217
314 3 2.52 1.0535 1 2 2 1.2436
315 1 1.69 0.3962 1 1 2 1.1207
316 1 2.49 0.2936 2 1 1 1.4587
317 4 1.84 1.3275 2 2 2 1.1352
318 4 1.40 1.4148 1 2 1 0.5043
319 1 3.26 0.2446 1 1 2 0.9790
320 2 1.82 0.7845 1 1 1 0.6434
321 2 1.71 0.7542 2 1 2 1.3367
322 1 1.77 0.2283 1 1 2 1.0742
323 3 3.08 1.0859 2 2 2 1.5018
324 2 2.75 0.6966 2 1 1 0.9039
325 1 0.70 0.3711 1 1 1 0.6829
326 3 1.57 1.0066 1 2 1 1.3425
327 4 1.99 1.2965 1 2 2 0.9520
328 3 1.10 1.1089 2 2 2 0.9443
329 1 1.96 0.2515 2 1 1 1.0812
330 3 2.04 1.1241 1 2 2 0.6283
331 3 2.81 1.0546 1 2 1 0.7623
332 1 1.68 0.3576 2 1 1 0.7944
333 2 2.12 0.6749 1 1 1 0.7615
334 3 2.38 0.8761 2 2 2 0.6816
335 1 0.91 0.3186 2 1 2 0.8292
336 1 0.69 0.1626 2 1 2 1.2268
337 1 2.21 0.3055 2 1 2 1.2565
338 3 2.45 0.9318 2 2 2 1.9574
339 1 1.60 0.2051 1 1 1 0.7972
340 1 2.63 0.3301 1 1 2 1.3479
341 4 2.27 1.4064 1 2 1 0.7085
342 2 2.36 0.6867 1 1 2 0.7193
343 4 2.27 1.5019 1 2 1 0.6583
344 1 2.72 0.3872 2 1 2 0.6786
345 3 1.71 1.0567 2 2 2 0.9783
346 2 1.74 0.7121 2 1 2 0.6259
347 1 1.43 0.2305 2 1 2 0.9204
348 4 2.53 1.3776 2 2 2 0.9302
349 4 2.16 1.4437 2 2 2 1.0198
350 1 1.97 0.2911 2 1 2 0.6581
351 2 1.94 0.6111 2 1 2 1.0830
352 4 2.30 1.4760 2 2 2 1.3259
353 2 1.48 0.6872 1 1 2 0.7280
354 1 2.45 0.3571 1 1 2 0.5936
355 3 1.41 1.1003 1 2 1 0.7055
356 2 0.97 0.7164 2 1 2 0.8602
357 2 1.43 0.7396 1 1 1 0.7372
358 1 2.31 0.2926 1 1 2 1.4745
359 4 2.99 1.2895 2 2 2 1.5506
360 4 2.16 1.5294 1 2 1 0.6546
361 2 3.08 0.7375 2 1 1 0.7959
362 2 2.76 0.6158 2 1 1 0.6666
363 1 2.38 0.3946 1 1 2 0.6230
364 4 1.14 1.2842 2 2 1 0.8239
365 1 2.10 0.1963 2 1 1 0.7313
366 1 1.57 0.3119 1 1 1 0.5970
367 4 0.29 1.3629 2 2 2 0.9000
368 1 2.48 0.1957 2 1 1 0.7667
369 1 1.45 0.2769 2 1 2 1.2154
370 4 1.90 1.3338 1 2 2 0.9170
371 4 2.36 1.2798 2 2 2 0.9273
372 2 2.46 0.7122 1 1 2 0.8416
373 1 1.61 0.1956 1 1 1 0.9669
374 4 0.96 1.3636 1 2 2 0.6469
375 4 1.88 1.3020 2 2 1 0.7237
376 1 2.05 0.3400 1 1 2 0.7580
377 2 2.88 0.8158 2 1 1 0.1909
378 1 1.99 0.2656 1 1 1 0.8233
379 2 2.62 0.6511 1 1 2 0.7012
380 2 1.85 0.5334 1 1 2 0.5282
381 4 1.31 1.5355 1 2 1 0.6659
382 1 1.28 0.3991 2 1 2 0.7426
383 2 3.09 0.7464 2 1 1 0.9522
384 2 1.72 0.6455 2 1 1 0.9927
385 2 1.76 0.6131 1 1 1 0.9922
386 1 2.35 0.2671 1 1 2 0.7838
387 4 1.26 1.3442 1 2 1 1.8154
388 2 2.12 0.7384 1 1 2 0.8843
389 2 1.90 0.5988 1 1 1 0.6241
390 1 0.85 0.3814 1 1 1 1.0067
391 4 1.20 1.3894 1 2 2 1.1251
392 2 2.05 0.7549 2 1 1 0.9751
393 1 0.79 0.3786 1 1 1 0.5751
394 3 1.10 0.9355 2 2 2 0.7115
395 3 2.16 0.9763 1 2 2 1.1218
396 3 2.99 0.9615 1 2 1 0.7320
397 3 1.01 1.1203 2 2 2 0.6296
398 2 1.15 0.7061 2 1 1 0.5870
399 2 2.08 0.8721 2 1 2 0.6348
400 4 1.69 1.3901 2 2 1 0.5604
401 4 1.37 1.3572 2 2 2 1.1038
402 4 1.63 1.4234 1 2 2 0.7064
403 2 2.72 0.6993 2 1 2 1.3496
404 2 2.18 0.7763 1 1 2 1.1339
405 2 2.46 0.6278 1 1 1 0.8312
406 2 3.13 0.6437 1 1 1 0.7089
407 4 1.49 1.3250 1 2 1 0.8001
408 2 1.52 0.6765 2 1 2 0.9026
409 4 2.02 1.4890 1 2 1 0.7774
410 3 2.34 0.9760 1 2 2 1.9129
411 3 1.88 1.0319 1 2 1 0.6824
412 4 2.50 1.3709 2 2 1 0.6858
413 3 1.75 1.0629 1 2 1 0.5935
414 2 2.43 0.6434 1 1 2 0.8253
415 3 1.36 0.9232 2 2 1 0.4234
416 1 2.15 0.2376 1 1 1 1.0060
417 4 1.09 1.3378 2 2 2 0.8048
418 3 2.12 0.9780 2 2 2 1.2676
419 3 1.30 1.1009 1 2 2 0.7995
420 2 0.45 0.6283 2 1 2 0.7905
421 3 1.72 1.1195 2 2 1 0.7183
422 4 2.09 1.4796 1 2 1 1.0402
423 4 1.67 1.3953 1 2 1 0.5576
424 2 2.69 0.6426 2 1 2 0.6627
425 4 1.54 1.4399 2 2 1 0.6831
426 3 2.41 1.0063 2 2 2 0.5747
427 4 2.73 1.2989 2 2 2 0.7114
428 4 1.55 1.5706 2 2 1 0.7376
429 1 2.70 0.3509 1 1 2 0.6828
430 1 2.54 0.3829 2 1 2 0.7347
431 1 2.06 0.5073 2 1 2 0.6004
432 2 2.53 0.6370 1 1 2 0.8873
433 2 1.95 0.7670 1 1 1 1.1708
434 4 0.89 1.4668 2 2 2 0.8748
435 1 2.19 0.2508 2 1 3 0.7513
436 3 3.22 1.1227 2 2 2 1.4325
437 1 1.53 0.2023 1 1 2 0.7483
438 2 1.75 0.6628 1 1 1 1.3809
439 4 1.56 1.4828 2 2 1 0.6684
440 2 2.03 0.6338 1 1 1 0.9847
441 2 1.00 0.7013 2 1 1 1.1837
442 3 2.25 1.0744 1 2 1 1.4712
443 4 1.42 1.5420 2 2 2 0.9388
444 1 2.96 0.3155 1 1 1 1.1561
445 4 0.90 1.4658 1 2 1 0.7411
446 3 1.13 0.9757 1 2 2 1.3744
447 3 1.85 1.0000 2 2 1 0.9344
448 3 1.69 1.1018 2 2 2 0.6957
449 4 1.92 1.3279 1 2 2 0.9228
450 1 1.66 0.3249 2 1 1 1.5886
451 3 3.02 1.0854 2 2 2 2.8318
452 2 1.14 0.7220 1 1 1 1.0680
453 4 3.00 1.4175 1 2 1 1.0482
454 2 0.75 0.6653 1 1 1 1.4361
455 3 1.88 0.9241 2 2 2 1.0337
456 3 1.87 0.9686 2 2 1 0.9749
457 4 2.60 1.3274 1 2 1 0.8634
458 2 1.60 0.6932 1 1 1 1.1898
459 3 3.46 0.9941 1 2 2 1.1786
460 1 1.89 0.2987 1 1 1 1.2097
461 3 1.98 1.0297 1 2 1 1.0724
462 2 2.63 0.8389 2 1 1 0.8042
463 3 2.21 1.0277 2 2 2 1.3711
464 3 1.41 1.0376 2 2 2 1.0668
465 2 2.30 0.6727 2 1 2 1.4550
466 1 1.80 0.3177 1 1 2 0.7792
467 4 3.85 1.3632 2 2 1 0.8989
468 1 1.77 0.3536 2 1 1 1.1019
469 1 1.90 0.2041 2 1 1 0.8644
470 3 1.72 1.0099 1 2 1 1.9166
471 4 1.83 1.4592 1 2 1 0.6458
472 3 2.29 1.0043 2 2 2 1.0990
473 3 2.25 1.0057 2 2 2 1.3815
474 1 1.96 0.2401 2 1 1 1.5967
475 4 2.27 1.3964 2 2 2 1.7150
476 1 1.52 0.2988 1 1 1 1.0924
477 3 1.31 1.1449 2 2 1 1.8636
478 1 0.98 0.2099 2 1 2 0.7794
479 4 2.65 1.3502 2 2 2 1.4510
480 4 2.62 1.3164 2 2 2 1.9673
481 4 1.85 1.3875 2 2 2 1.6384
482 1 1.11 0.3017 1 1 2 1.9154
483 2 2.71 0.6869 2 1 1 1.2046
484 3 1.75 0.9555 2 2 2 1.0272
485 1 1.98 0.3373 1 1 2 2.6653
486 4 1.09 1.5133 1 2 1 0.9244
487 2 0.97 0.6632 1 1 2 0.6782
488 1 2.55 0.3801 2 1 2 0.8020
489 2 1.61 0.6429 2 1 2 0.7047
490 4 2.01 1.4059 2 2 2 1.2840
491 3 2.86 0.8874 1 2 2 0.6551
492 4 0.57 1.4767 2 2 1 1.7237
493 3 1.48 1.0870 1 2 1 0.6136
494 3 1.47 0.9698 2 2 2 1.1159
495 4 2.24 1.3698 1 2 1 1.6537
496 4 1.27 1.2794 2 2 4 5.3942
497 1 1.70 0.3889 2 1 2 0.8605
498 3 1.62 1.0300 2 2 2 1.5373
499 3 2.24 1.0724 1 2 2 3.7385
500 2 1.84 0.6850 1 1 2 0.8337
501 3 1.76 0.9841 1 3 1 1.5431
502 3 2.19 1.0708 1 3 1 1.5949
503 2 2.25 0.7893 2 3 1 0.6565
504 2 1.73 0.5583 1 3 1 3.2685
505 2 1.57 0.6980 1 3 1 0.9182
506 2 1.67 0.5153 2 3 2 1.9755
507 2 2.25 0.7675 2 3 2 1.2062
508 3 1.68 1.0860 2 3 2 1.5160
509 2 2.16 0.6176 1 3 1 0.8051
510 2 2.73 0.6099 2 3 2 0.9471
511 2 1.62 0.7936 2 3 2 1.6591
512 3 1.57 1.0262 1 3 1 0.8228
513 3 2.28 1.0855 2 3 2 1.3321
514 2 1.66 0.6738 1 3 2 1.6763
515 2 2.31 0.6637 2 3 2 0.5832
516 3 2.20 1.0301 1 3 2 0.5183
517 3 2.75 1.0975 2 3 1 2.1840
518 2 1.84 0.7034 1 3 1 0.5819
519 3 2.58 0.9897 1 3 2 1.0690
520 3 3.03 1.1195 1 3 2 3.0962
521 3 3.14 1.0161 2 3 2 0.8164
522 3 1.14 1.0370 1 3 1 0.7497
523 2 1.89 0.7053 1 3 1 1.3500
524 2 2.29 0.7752 1 3 2 1.4938
525 3 2.15 1.0332 1 3 2 0.9113
526 2 2.64 0.6588 2 3 2 0.5847
527 3 2.57 1.1428 1 3 2 0.6719
528 3 2.39 0.9496 2 3 2 1.2113
529 3 2.45 1.0943 2 3 1 0.6564
530 3 1.51 1.0135 2 3 1 0.5887
531 2 0.73 0.7321 2 3 2 1.2595
532 3 1.27 1.0216 2 3 1 1.2227
533 2 1.29 0.5842 2 3 2 1.6601
534 3 2.62 0.9856 1 3 2 2.5594
535 2 2.42 0.6883 1 3 2 0.7901
536 2 2.67 0.6730 2 3 2 0.5568
537 3 3.63 0.9482 2 3 2 1.0213
538 2 3.37 0.7059 1 3 2 1.5465
539 3 1.22 0.9695 1 3 2 0.7785
540 2 2.40 0.6767 2 3 1 4.5369
541 2 2.65 0.6205 1 3 2 0.6873
542 2 2.55 0.6575 1 3 2 0.4497
543 3 1.82 1.0618 1 3 2 0.3503
544 3 2.10 0.8869 2 3 1 0.9507
545 2 1.11 0.7385 1 3 1 0.7109
546 3 1.99 0.9419 2 3 2 0.9686
547 3 2.75 1.1466 1 3 4 9.0799
548 2 2.08 0.7147 1 3 2 0.2527
549 3 1.40 1.0474 2 3 2 0.7136
550 2 2.21 0.6988 2 3 1 0.4588
551 3 1.60 1.1404 1 3 2 2.4231
552 3 2.33 1.1284 2 3 2 0.0111
553 2 3.19 0.6619 1 3 2 0.1534
554 3 1.34 1.1219 1 3 1 0.2495
555 3 1.58 0.9820 1 3 2 0.2784
556 2 0.85 0.7469 2 3 2 2.9457
557 2 3.03 0.5818 1 3 2 0.3282
558 3 1.39 0.9501 1 3 1 3.0812
559 2 2.20 0.6801 1 3 1 0.1863
560 3 2.15 1.0756 1 3 4 5.8099
561 3 1.71 1.0969 1 3 2 0.6198
562 3 0.58 1.0240 2 3 2 1.4895
563 2 2.41 0.6167 1 3 4 10.9157
564 3 3.63 0.9531 2 3 2 0.5264
565 3 1.12 0.9388 2 3 2 0.6630
566 2 2.68 0.6820 2 3 2 0.4348
567 2 1.90 0.6453 2 3 2 0.6479
568 2 2.40 0.8106 2 3 2 0.7643
569 2 1.98 0.6690 2 3 2 0.5796
570 2 2.53 0.7831 2 3 2 0.3228
571 2 1.97 0.6233 2 3 2 0.2444
572 2 2.85 0.6521 1 3 2 0.1531
573 3 1.85 0.9715 2 3 2 0.5616
574 2 1.98 0.6402 1 3 2 0.4572
575 2 3.13 0.6785 2 3 2 0.6377
576 3 0.71 1.0878 2 3 2 1.1388
577 2 1.10 0.7184 2 3 1 0.8751
578 3 2.60 1.1900 1 3 1 0.6228
579 2 2.15 0.6422 1 3 1 0.6604
580 2 1.93 0.6742 1 3 1 0.4477
581 3 3.78 1.1189 2 3 1 0.6119
582 2 1.55 0.6765 2 3 1 0.3380
583 3 1.42 1.0960 2 3 1 0.3152
584 3 1.97 1.0016 1 3 1 0.4292
585 3 3.25 0.9719 2 3 1 0.5539
586 3 0.58 1.1624 2 3 1 0.6827
587 3 0.89 0.9779 1 3 1 0.5090
588 2 1.53 0.5421 1 3 1 0.4558
589 3 1.75 1.1413 2 3 1 0.6359
590 2 1.50 0.6326 2 3 1 0.6009
591 2 2.23 0.7347 2 3 1 0.4554
592 2 2.12 0.6343 1 3 2 0.5236
593 3 2.34 0.8418 2 3 1 0.4537
594 3 1.17 1.0777 1 3 1 0.7779
595 2 1.54 0.5976 1 3 1 0.2566
596 3 1.23 1.1184 1 3 1 0.3810
597 2 1.97 0.6427 1 3 1 0.2923
598 3 1.91 1.0578 1 3 1 0.2874
599 2 3.29 0.7804 2 3 1 0.3067
600 3 2.58 1.0947 2 3 1 0.2130
