# Supplementary material for: The effect of training methodology on knowledge representation in categorization
Source: PLoS One. 2017 Aug 28;12(8):e0183904. doi: 10.1371/journal.pone.0183904 (PMC5573135; doi:10.1371/journal.pone.0183904)
Supplement: S1 File — This file contains the raw data from the experiments reported in this manuscript. (ZIP) [file pone.0183904.s001.zip › raw_data/Exp1/YES-NO/rb_xfer_concept_feedback_2_cond_1_sub_9.dat]

  1 3 1.79 1.0360 1 2 2 2.8895
  2 2 2.36 0.6867 1 1 1 1.8355
  3 1 2.31 0.2926 2 1 1 2.0482
  4 3 2.86 0.8874 1 2 1 1.3960
  5 1 1.21 0.3112 2 1 2 1.0106
  6 2 1.82 0.7845 2 1 2 1.0731
  7 1 1.24 0.3545 1 1 2 1.1733
  8 3 2.38 0.8761 1 2 1 0.9892
  9 4 2.79 1.5124 2 2 2 0.8288
 10 2 1.83 0.6448 1 1 2 1.4022
 11 4 1.37 1.3572 2 2 2 1.3608
 12 1 1.61 0.1956 2 1 2 1.4653
 13 3 1.85 0.9715 1 2 1 1.1729
 14 1 2.45 0.3571 1 1 2 1.1648
 15 2 2.72 0.6993 1 1 1 0.8528
 16 1 3.06 0.3526 2 1 1 0.8016
 17 2 1.97 0.6233 2 1 2 1.4165
 18 4 1.84 1.4883 2 2 2 1.6061
 19 2 1.95 0.6287 2 1 2 1.4365
 20 2 2.08 0.8721 2 1 1 1.0417
 21 1 2.38 0.3946 2 1 1 0.7430
 22 3 2.16 0.9763 2 2 2 1.0567
 23 1 1.68 0.1837 1 1 2 1.6613
 24 4 1.81 1.5355 1 2 1 1.1137
 25 2 1.72 0.6455 1 1 1 0.9237
 26 2 2.32 0.6200 2 1 1 0.9576
 27 3 2.10 0.8869 2 2 2 1.0305
 28 1 3.26 0.2446 2 1 1 1.2358
 29 3 3.14 1.0475 2 2 2 0.8651
 30 2 2.12 0.7384 1 1 1 0.7813
 31 4 1.69 1.4037 1 2 1 0.9089
 32 2 1.84 0.7034 1 1 1 1.0558
 33 2 2.42 0.6883 1 1 2 0.9404
 34 2 1.32 0.6466 1 1 2 0.9499
 35 3 1.36 1.0445 1 2 1 1.6865
 36 2 1.87 0.7000 2 1 1 1.1937
 37 3 1.75 1.1413 2 2 1 1.1207
 38 2 1.70 0.6957 2 1 1 0.9308
 39 2 2.25 0.7675 2 1 1 1.0602
 40 2 2.46 0.7122 1 1 1 0.8011
 41 1 2.38 0.1613 1 1 1 1.0554
 42 3 1.62 1.0300 1 2 1 3.4686
 43 1 1.53 0.2023 2 1 1 1.2870
 44 2 1.98 0.6402 2 1 2 1.3938
 45 1 2.48 0.1957 1 1 1 1.2491
 46 2 0.73 0.8078 2 1 2 1.0935
 47 3 2.41 1.0063 2 2 1 3.0809
 48 1 3.12 0.2976 1 1 2 1.1789
 49 4 0.29 1.3629 2 2 4 6.2020
 50 4 1.49 1.3739 2 2 1 1.3944
 51 3 3.78 1.1189 2 2 1 1.5601
 52 4 1.78 1.3029 1 2 1 0.8166
 53 3 1.71 1.0969 2 2 2 1.2787
 54 4 1.88 1.5007 1 2 1 0.6180
 55 1 2.19 0.2508 1 1 1 0.8243
 56 4 1.74 1.4487 1 2 1 0.6787
 57 2 1.15 0.7061 1 1 1 0.9863
 58 2 2.49 0.7136 2 1 2 1.7135
 59 3 1.36 0.9232 2 2 2 1.5391
 60 4 2.24 1.4088 2 2 2 1.5562
 61 1 2.02 0.3300 2 1 1 1.0605
 62 4 2.02 1.4890 1 2 1 0.9612
 63 1 2.96 0.3155 2 1 1 0.9613
 64 3 2.09 1.0885 1 2 1 1.2574
 65 4 2.33 1.4356 2 2 2 0.9180
 66 4 1.73 1.4543 2 2 2 0.8481
 67 4 2.26 1.2912 2 2 2 0.6850
 68 1 2.11 0.2623 2 1 1 1.0325
 69 2 1.56 0.6255 2 1 1 1.0540
 70 4 2.82 1.3875 1 2 1 0.7706
 71 4 2.31 1.2955 2 2 1 0.9871
 72 1 1.84 0.2751 1 1 1 0.6745
 73 1 2.01 0.2141 1 1 1 0.7107
 74 2 1.90 0.6453 2 1 2 1.0257
 75 2 2.53 0.6370 2 1 2 0.6557
 76 3 1.88 1.0319 2 2 2 1.1168
 77 1 1.57 0.3119 1 1 1 0.7987
 78 2 2.73 0.6099 1 1 1 0.9257
 79 1 2.10 0.2831 1 1 1 1.0478
 80 4 0.20 1.5134 1 2 1 0.7885
 81 2 2.09 0.5484 2 1 2 0.9401
 82 1 2.37 0.3204 1 1 1 0.7975
 83 1 1.67 0.4219 1 1 2 1.1645
 84 2 0.85 0.7391 1 1 1 1.0763
 85 2 1.90 0.5988 1 1 1 0.7205
 86 4 2.38 1.3801 1 2 1 0.6107
 87 2 2.64 0.6588 2 1 2 0.9210
 88 2 1.66 0.6738 1 1 1 1.1073
 89 1 1.88 0.2514 1 1 1 0.5500
 90 3 2.77 1.0662 2 2 2 0.7110
 91 4 1.85 1.3578 1 2 1 0.7213
 92 3 2.05 1.1482 2 2 1 0.5397
 93 4 0.72 1.3434 1 2 1 0.4694
 94 2 1.47 0.6518 2 1 2 0.6179
 95 1 2.06 0.5073 2 1 1 0.7922
 96 2 0.83 0.7657 2 1 2 0.8238
 97 2 2.23 0.7347 2 1 1 0.8380
 98 4 2.14 1.3126 1 2 1 0.6756
 99 1 0.52 0.3146 1 1 2 0.8158
100 1 1.99 0.2737 2 1 2 1.0940
101 4 1.99 1.4022 2 2 2 0.9151
102 3 2.21 0.9947 1 2 1 0.8454
103 1 1.21 0.3540 2 1 1 0.9382
104 1 1.62 0.3228 2 1 1 0.8916
105 2 1.38 0.6372 1 1 1 0.7032
106 2 1.95 0.7221 2 1 2 0.9645
107 3 1.60 1.0443 2 2 2 1.3142
108 3 2.66 0.9728 1 2 1 0.9000
109 1 1.91 0.2917 2 1 1 0.9329
110 1 1.96 0.2515 1 1 1 0.9364
111 3 1.16 0.9406 2 2 2 0.9537
112 4 1.09 1.3378 1 2 1 0.7946
113 3 1.27 0.9856 2 2 2 0.6655
114 2 2.38 0.6466 1 1 1 1.0713
115 2 0.28 0.7445 1 1 1 1.0258
116 4 1.54 1.4399 2 2 2 0.7999
117 1 1.96 0.2401 1 1 1 0.9828
118 3 2.28 1.0855 1 2 1 1.1658
119 2 2.05 0.7549 2 1 2 0.7021
120 1 1.28 0.3991 2 1 1 1.4572
121 1 1.82 0.2465 1 1 1 1.0135
122 3 1.18 1.0339 1 2 1 1.0916
123 1 1.94 0.2655 1 1 1 0.7991
124 3 2.34 0.9760 2 2 2 1.3018
125 2 1.21 0.6200 1 1 1 1.0085
126 1 1.09 0.2352 1 1 1 0.7512
127 3 1.58 0.9820 2 2 2 0.9760
128 4 1.26 1.3442 1 2 1 0.6881
129 3 2.16 1.0791 1 2 1 1.8519
130 3 2.12 0.9780 1 2 1 0.8000
131 2 2.03 0.6338 2 1 2 0.9749
132 4 1.79 1.4596 1 2 1 0.7030
133 2 0.24 0.7894 1 1 1 0.9778
134 4 2.10 1.3932 2 2 1 0.9132
135 3 1.78 1.1250 2 2 1 0.8595
136 2 1.50 0.8563 2 1 2 0.8324
137 1 1.66 0.3101 1 1 1 0.9259
138 1 1.90 0.2041 2 1 2 1.3360
139 3 1.91 1.0578 1 2 1 1.1133
140 2 3.19 0.6619 2 1 2 0.8592
141 2 0.94 0.7116 1 1 1 0.8641
142 2 2.48 0.7723 2 1 2 0.8683
143 4 1.85 1.3875 2 2 2 0.8805
144 3 1.42 1.0909 2 2 2 1.1719
145 4 0.89 1.4668 2 2 2 0.7318
146 4 2.71 1.3013 2 2 2 0.8215
147 3 1.96 1.0011 1 2 1 0.7637
148 2 3.37 0.7059 2 1 2 0.7800
149 2 1.48 0.6872 2 1 2 0.8675
150 4 1.20 1.3894 1 2 1 0.8637
151 1 1.90 0.3038 2 1 1 0.8585
152 3 1.75 1.0629 2 2 2 0.8074
153 3 1.57 1.0262 1 2 1 0.7824
154 1 0.96 0.3685 1 1 1 0.8458
155 3 1.17 1.0777 2 2 1 0.8187
156 1 2.95 0.2980 1 1 1 0.8569
157 4 2.53 1.4167 1 2 1 0.8218
158 2 0.45 0.6283 2 1 2 0.9799
159 3 1.54 0.8637 1 2 1 0.8753
160 4 1.11 1.3364 2 2 2 0.7996
161 4 0.50 1.3852 2 2 2 0.7184
162 3 1.75 0.9555 2 2 2 1.0247
163 1 1.89 0.3469 1 1 1 0.8470
164 1 1.89 0.2987 1 1 1 0.6517
165 3 1.60 1.1404 2 2 1 0.8488
166 2 3.13 0.6785 1 1 1 0.8456
167 4 1.88 1.3020 2 2 1 0.7383
168 4 1.98 1.5266 1 2 1 0.7400
169 1 2.24 0.2099 2 1 2 1.0859
170 2 2.88 0.8158 2 1 2 0.8170
171 2 1.10 0.7184 1 1 1 0.8551
172 3 1.51 0.9350 2 2 2 0.8282
173 1 1.67 0.1766 1 1 1 0.9138
174 3 1.41 1.1003 1 2 1 1.2358
175 4 2.27 1.4064 2 2 2 1.3130
176 3 1.32 0.9211 1 2 1 0.9069
177 1 2.13 0.3784 1 1 1 0.7977
178 4 1.47 1.4812 1 2 1 0.7566
179 2 2.46 0.7811 2 1 2 1.1896
180 1 2.35 0.2813 2 1 2 1.0607
181 1 2.65 0.3121 1 1 1 0.6255
182 2 1.94 0.6111 1 1 1 0.9439
183 3 1.33 0.9942 1 2 1 0.8333
184 1 2.21 0.3055 1 1 1 0.7428
185 4 2.06 1.3779 2 2 2 0.7286
186 3 0.85 0.9204 1 2 1 0.7781
187 1 1.29 0.3541 2 1 1 1.2178
188 2 1.63 0.5063 2 1 2 0.8316
189 2 3.03 0.5818 1 1 1 0.6933
190 3 2.24 1.0724 2 2 2 0.9128
191 3 2.58 0.9485 2 2 2 0.8989
192 3 1.71 1.0567 1 2 1 0.8058
193 4 2.50 1.3709 1 2 1 0.9406
194 1 0.70 0.3711 2 1 1 0.7182
195 4 2.99 1.2895 2 2 1 0.7284
196 2 1.25 0.7049 1 1 2 1.1464
197 1 2.54 0.3829 2 1 1 0.9706
198 1 2.65 0.2477 1 1 1 0.8667
199 3 2.68 1.1065 1 2 1 0.6470
200 4 2.24 1.3698 2 2 2 0.8039
201 1 2.51 0.2257 1 1 1 0.7029
202 4 1.30 1.3643 2 2 2 0.9857
203 2 2.68 0.6820 2 1 1 0.6973
204 3 2.41 0.9376 1 2 1 0.8041
205 1 2.71 0.2802 1 1 1 0.6269
206 4 1.94 1.3933 1 2 1 1.0094
207 3 1.56 0.9553 1 2 1 0.9680
208 4 1.33 1.3978 2 2 2 0.7603
209 2 1.89 0.6094 2 1 2 0.7131
210 1 2.86 0.2775 2 1 2 0.7475
211 4 1.36 1.4291 2 2 2 0.6604
212 3 1.97 1.1531 1 2 2 0.6167
213 4 2.14 1.3157 1 2 2 0.7191
214 4 1.92 1.3279 1 2 1 1.0495
215 3 2.45 1.0943 1 2 1 1.4382
216 2 1.45 0.6138 1 1 1 1.1311
217 4 2.67 1.4748 2 2 2 0.7326
218 3 2.75 1.0975 2 2 2 0.9182
219 4 2.61 1.4437 1 2 1 0.8963
220 2 1.11 0.7385 1 1 1 0.8910
221 3 1.61 0.9867 1 2 1 0.8945
222 2 2.25 0.7893 1 1 2 0.7695
223 2 2.76 0.5945 1 1 1 0.6818
224 1 2.93 0.3210 2 1 2 1.1168
225 2 1.73 0.6055 1 1 1 1.8874
226 2 2.31 0.6637 2 1 2 0.9382
227 2 1.65 0.7820 2 1 2 1.1876
228 2 3.13 0.6437 1 1 1 1.3469
229 4 2.46 1.4183 2 2 2 0.9073
230 2 2.67 0.6730 2 1 2 0.7419
231 2 2.69 0.6426 2 1 2 0.6877
232 4 2.09 1.4796 1 2 1 0.7714
233 2 2.29 0.7752 2 1 2 0.7556
234 1 2.49 0.2936 1 1 1 0.7965
235 4 1.67 1.3953 1 2 1 0.6115
236 1 1.69 0.3962 2 1 1 1.2339
237 1 0.87 0.4142 2 1 1 0.6231
238 2 2.43 0.7126 1 1 1 0.6536
239 2 1.51 0.6381 1 1 1 1.0583
240 2 1.83 0.5907 1 1 1 0.8632
241 2 2.31 0.7886 1 1 2 1.2515
242 3 1.35 1.0466 2 2 2 1.8799
243 1 0.55 0.3363 2 1 2 1.3706
244 1 1.66 0.3249 2 1 1 1.5784
245 3 3.63 0.9482 2 2 2 1.0733
246 3 1.42 1.0960 2 2 2 1.1895
247 2 2.79 0.6461 1 1 1 1.1487
248 3 3.05 1.0371 1 2 1 1.0774
249 2 1.63 0.6075 1 1 1 1.3214
250 1 0.69 0.1626 2 1 2 0.8273
251 1 1.25 0.2947 1 1 1 0.8303
252 3 1.90 1.1569 2 2 1 0.6520
253 3 1.14 1.0370 2 2 2 0.8330
254 3 2.52 1.0535 1 2 2 1.3747
255 3 1.76 0.9841 2 2 2 1.3024
256 2 2.21 0.6988 1 1 1 0.8969
257 3 2.45 0.9318 1 2 2 0.9476
258 2 2.40 0.6767 1 1 1 0.5963
259 2 1.98 0.6690 1 1 1 0.6756
260 1 2.38 0.2745 1 1 1 0.7359
261 4 1.27 1.2794 1 2 1 0.6094
262 4 1.09 1.5133 2 2 2 0.8006
263 4 2.36 1.2798 1 2 1 0.8154
264 1 1.59 0.2724 2 1 1 1.0297
265 4 0.80 1.4215 1 2 1 0.6749
266 1 2.35 0.2671 1 1 1 0.8074
267 4 1.01 1.5361 1 2 1 0.5983
268 4 1.12 1.4342 1 2 1 0.6693
269 3 2.34 0.8418 1 2 1 0.8416
270 4 2.64 1.5394 1 2 1 0.6233
271 3 3.08 1.0859 2 2 2 0.7815
272 4 2.16 1.5294 2 2 2 0.5971
273 4 1.77 1.4497 1 2 1 0.6842
274 4 2.22 1.4124 1 2 1 0.6158
275 2 1.43 0.7396 2 1 2 0.8463
276 3 0.85 1.0236 1 2 1 0.8591
277 1 1.00 0.1900 2 1 2 0.7600
278 4 2.10 1.3896 2 2 1 1.5130
279 3 3.46 0.9941 1 2 1 0.9305
280 1 1.80 0.3204 1 1 2 0.9478
281 1 1.77 0.2283 1 1 1 0.9807
282 1 2.91 0.3345 1 1 1 0.8844
283 1 2.14 0.3556 1 1 1 0.6157
284 3 0.58 1.0240 2 2 1 1.1580
285 4 0.49 1.3514 2 2 2 1.2306
286 3 1.11 0.9910 2 2 2 0.9159
287 1 0.47 0.2982 2 1 1 0.9023
288 1 1.77 0.3536 2 1 1 0.6331
289 4 1.40 1.4148 2 2 2 0.7587
290 3 2.20 1.0301 1 2 1 0.6316
291 2 1.95 0.7670 2 1 2 0.6213
292 3 2.58 1.0947 1 2 1 0.9396
293 1 1.80 0.3177 2 1 1 0.7570
294 2 1.89 0.7053 1 1 1 0.7181
295 1 2.72 0.3872 2 1 1 1.3043
296 1 2.39 0.3219 1 1 2 0.8509
297 1 1.52 0.2988 2 1 1 2.0797
298 3 2.11 1.1184 2 2 1 0.8581
299 3 1.10 0.9355 2 2 2 1.3672
300 2 3.09 0.7464 1 1 1 0.8870
301 2 0.91 0.6073 2 1 2 1.1172
302 4 2.26 1.3531 2 2 2 0.8794
303 3 2.26 1.1253 1 2 1 1.2348
304 4 1.99 1.2965 1 2 1 0.8001
305 3 1.68 1.0321 2 2 2 0.6550
306 3 2.58 0.9897 2 2 2 1.3320
307 1 1.71 0.2132 2 1 2 1.0452
308 4 2.78 1.4177 2 2 2 0.8337
309 3 2.19 1.0319 2 2 2 0.9034
310 1 1.11 0.3017 1 1 1 1.1783
311 4 3.09 1.3473 2 2 2 0.6894
312 1 2.40 0.3790 2 1 1 0.9731
313 2 2.06 0.6905 1 1 1 0.7412
314 4 0.90 1.4658 2 2 2 0.6230
315 2 1.62 0.7936 1 1 1 1.1172
316 1 1.43 0.2934 2 1 2 1.2232
317 4 2.29 1.2636 1 2 2 0.9971
318 2 1.76 0.6131 2 1 2 1.1479
319 3 1.93 1.0377 1 2 2 1.7565
320 4 3.85 1.3632 1 2 1 0.7408
321 3 1.94 1.0645 2 2 2 0.9901
322 4 1.56 1.4828 2 2 1 0.6537
323 1 1.45 0.2769 1 1 1 0.7389
324 1 0.91 0.3186 2 1 2 0.7804
325 3 2.21 1.0277 1 2 1 0.8199
326 2 2.16 0.6176 1 1 1 0.9941
327 1 1.51 0.4427 2 1 2 0.9296
328 1 1.68 0.3576 1 1 1 1.1389
329 1 0.85 0.3814 1 1 1 0.8924
330 4 1.42 1.5420 2 2 2 0.7758
331 2 2.76 0.6158 2 1 2 0.8802
332 1 2.84 0.2537 1 1 2 0.6435
333 4 2.73 1.2989 2 2 2 1.0974
334 4 2.40 1.5076 1 2 1 1.0360
335 4 2.60 1.3274 1 2 1 0.7853
336 1 1.97 0.2911 2 1 1 0.8649
337 4 2.53 1.3776 2 2 1 1.0451
338 2 0.70 0.7991 2 1 2 1.1059
339 4 2.65 1.3502 1 2 1 0.8205
340 3 0.72 1.0300 1 2 2 0.6507
341 2 2.46 0.6278 1 1 1 0.7598
342 3 1.97 1.0445 1 2 1 0.6807
343 2 1.75 0.6628 2 1 2 0.9403
344 2 1.52 0.6765 2 1 2 1.0056
345 4 1.14 1.2842 2 2 2 0.9165
346 4 2.16 1.4437 1 2 1 0.6546
347 2 1.50 0.6657 1 1 1 0.9729
348 1 2.64 0.3488 1 1 2 0.8517
349 3 1.34 1.1219 2 2 1 1.0327
350 2 2.65 0.6205 2 1 2 0.9020
351 1 1.31 0.3257 2 1 2 1.1772
352 2 1.74 0.7121 2 1 2 0.8809
353 4 2.25 1.3526 1 2 1 0.5965
354 4 1.84 1.3275 1 2 1 0.7717
355 3 1.92 0.9950 1 2 1 1.5077
356 1 1.43 0.2305 1 1 1 0.7343
357 2 2.08 0.7147 1 1 1 0.7438
358 3 1.27 1.0216 1 2 1 0.6575
359 3 1.48 1.0870 2 2 1 1.5905
360 2 1.54 0.5976 1 1 1 0.9652
361 2 2.35 0.6805 1 1 1 0.7178
362 4 1.89 1.4029 2 2 2 0.7917
363 3 2.77 0.9600 1 2 1 0.8554
364 1 2.00 0.3362 1 1 1 0.7243
365 1 1.72 0.3477 2 1 1 0.7186
366 3 1.31 1.1449 2 2 1 0.9128
367 3 1.99 0.9419 1 2 1 0.8511
368 4 1.80 1.3858 1 2 1 0.5440
369 3 2.62 0.9856 1 2 1 0.7778
370 4 2.54 1.3869 1 2 1 0.7452
371 3 2.47 0.9346 1 2 1 0.6582
372 3 1.87 0.9686 1 2 1 0.8631
373 1 1.14 0.3149 1 1 1 0.7867
374 2 1.55 0.6765 1 1 1 1.0749
375 3 2.29 1.0043 1 2 1 1.6150
376 4 3.39 1.4912 2 2 2 0.8047
377 3 1.40 1.0474 2 2 2 1.2114
378 4 1.83 1.4592 1 2 1 0.6733
379 1 2.15 0.2376 1 1 1 0.8456
380 1 2.87 0.4337 1 1 1 0.8667
381 2 1.65 0.7278 2 1 2 0.8948
382 3 1.68 1.0860 1 2 1 1.8176
383 3 1.39 0.9501 2 2 2 0.7526
384 4 1.69 1.3901 2 2 2 0.8320
385 4 3.00 1.4175 2 2 2 0.9176
386 3 1.12 0.9388 1 2 1 0.9356
387 1 1.80 0.3080 2 1 1 0.9792
388 2 2.83 0.6349 2 1 2 0.8726
389 3 3.22 1.1227 1 2 1 1.1246
390 3 1.10 1.1089 2 2 2 1.1507
391 3 1.47 0.9698 2 2 2 0.8874
392 1 0.20 0.3023 1 1 1 1.3469
393 3 2.16 1.1799 1 2 1 1.0113
394 3 1.65 1.0098 2 2 2 0.9613
395 1 3.07 0.1514 2 1 2 1.2495
396 3 2.33 1.1284 2 2 2 1.0380
397 1 2.63 0.3301 2 1 2 1.5796
398 4 1.63 1.4234 2 2 2 0.8183
399 4 2.27 1.5019 2 2 2 0.6967
400 1 2.55 0.3801 1 1 1 1.0676
401 2 1.50 0.6326 2 1 2 0.9168
402 3 1.56 0.9946 1 2 1 0.9108
403 4 1.47 1.4461 1 2 1 0.8416
404 3 1.23 1.1184 2 2 2 1.4072
405 2 2.57 0.6835 1 1 1 1.1896
406 1 1.89 0.3212 2 1 2 0.9408
407 1 1.98 0.3373 2 1 2 0.8623
408 4 0.96 1.3636 1 2 1 1.6505
409 1 2.10 0.1963 2 1 2 1.3187
410 1 1.64 0.1826 1 1 1 1.0085
411 4 3.26 1.4724 1 2 1 0.6953
412 1 2.05 0.3400 1 1 1 2.0583
413 1 2.70 0.3509 2 1 1 1.0865
414 1 1.66 0.3666 2 1 1 0.9217
415 2 2.15 0.6422 2 1 2 1.0758
416 4 2.37 1.3651 1 2 1 0.8637
417 2 2.55 0.6575 2 1 2 0.8999
418 2 2.75 0.6966 2 1 2 0.7107
419 4 1.55 1.5706 1 2 1 0.6333
420 4 2.27 1.3964 1 2 1 0.6468
421 1 2.79 0.3211 2 1 2 1.0358
422 4 2.75 1.4245 1 2 1 0.6172
423 2 2.98 0.6052 1 1 1 0.7755
424 3 2.56 1.0727 1 2 1 0.6639
425 2 1.85 0.5334 1 1 1 0.6124
426 3 2.39 0.9496 1 2 1 0.8346
427 4 2.92 1.4418 2 2 2 0.7442
428 1 1.70 0.3889 2 1 1 0.9928
429 2 1.70 0.6737 2 1 2 1.6883
430 3 0.55 1.1317 1 2 1 0.8754
431 1 0.95 0.4721 1 1 2 1.0395
432 4 1.79 1.3128 1 2 1 1.0048
433 4 1.49 1.3250 2 2 2 0.7395
434 3 2.25 1.0057 2 2 2 0.8292
435 3 1.88 0.9241 2 2 2 0.6908
436 2 1.97 0.6427 2 1 2 0.8465
437 1 2.05 0.4041 2 1 1 1.1394
438 3 1.14 1.0006 2 2 2 0.9326
439 1 2.03 0.3642 2 1 2 1.4622
440 1 2.25 0.2398 2 1 2 0.9618
441 4 2.62 1.3164 1 2 1 0.8180
442 2 2.15 0.6716 2 1 2 0.8481
443 4 1.89 1.2922 1 2 1 0.7730
444 3 1.01 1.1203 2 2 2 1.7733
445 2 2.12 0.6749 2 1 2 1.0767
446 4 1.51 1.4660 2 2 2 0.8806
447 3 3.14 1.0161 1 2 1 1.0923
448 2 2.31 0.6931 1 1 1 0.9676
449 2 1.14 0.7220 2 1 2 0.7997
450 3 0.71 1.0878 2 2 1 0.8547
451 3 1.72 1.0099 1 2 1 0.9804
452 1 1.99 0.2656 2 1 2 0.9480
453 1 3.24 0.2412 1 1 1 0.6845
454 4 0.57 1.4767 1 2 1 0.6404
455 1 2.56 0.3672 1 1 1 0.8940
456 4 2.01 1.4059 1 2 1 0.7295
457 4 2.02 1.4231 2 2 2 0.7312
458 1 2.12 0.3369 2 1 1 0.8687
459 4 1.92 1.3410 2 2 1 0.9449
460 2 1.96 0.6827 2 1 2 0.8896
461 3 2.29 0.9998 1 2 1 1.9733
462 2 3.29 0.7804 1 1 1 1.2366
463 4 2.32 1.4923 2 2 2 0.7617
464 2 2.81 0.6586 1 1 1 1.0660
465 2 0.97 0.6632 2 1 2 1.0779
466 4 2.34 1.3909 1 2 1 0.7854
467 1 0.98 0.2099 1 1 1 0.8089
468 3 1.28 1.0929 2 2 2 0.7359
469 1 3.03 0.3473 1 1 2 1.0334
470 4 1.95 1.4197 1 2 1 0.7428
471 2 0.75 0.6653 1 1 1 1.8805
472 3 2.60 1.1900 1 2 1 0.6753
473 2 1.78 0.7397 1 1 1 0.8476
474 3 1.13 0.9757 2 2 2 0.9724
475 3 2.19 1.0708 2 2 2 0.7646
476 2 0.20 0.7060 1 1 1 2.2047
477 1 0.82 0.3098 2 1 2 1.1068
478 2 1.34 0.5800 1 1 1 0.9093
479 4 2.28 1.3931 2 2 2 1.4321
480 3 1.89 1.0169 2 2 2 0.9412
481 4 1.31 1.5355 2 2 2 0.8546
482 1 1.61 0.3607 1 1 1 0.9154
483 4 1.27 1.3051 2 2 2 0.8057
484 4 1.15 1.4260 1 2 1 0.7326
485 1 1.60 0.2051 1 1 1 0.6620
486 1 0.79 0.3786 2 1 2 0.6585
487 3 2.75 1.1466 1 2 1 0.9754
488 4 0.76 1.3332 2 2 2 0.8956
489 4 1.90 1.3338 2 2 2 2.1703
490 3 1.21 1.0113 2 2 2 0.9296
491 2 1.84 0.6850 2 1 2 0.9871
492 4 1.16 1.3504 2 2 2 1.4904
493 4 2.30 1.4760 2 2 2 0.7175
494 2 2.63 0.8389 1 1 2 3.2318
495 4 1.95 1.4170 1 2 1 0.8755
496 4 1.51 1.4522 2 2 2 1.5996
497 2 1.61 0.6429 2 1 2 1.3262
498 3 0.99 1.0989 1 2 1 2.0558
499 3 1.67 0.8981 2 2 2 0.8919
500 4 2.49 1.4666 2 2 2 0.7752
501 2 2.71 0.6869 1 3 1 1.3127
502 2 1.00 0.7013 2 3 1 2.8712
503 2 1.20 0.6720 2 3 1 2.3452
504 3 0.58 1.1624 1 3 2 1.0640
505 2 0.75 0.6426 2 3 1 0.9154
506 2 1.90 0.6527 2 3 1 1.3170
507 3 1.30 1.1009 2 3 2 2.2939
508 3 1.97 1.0016 1 3 1 2.1116
509 3 1.88 0.8945 1 3 1 3.2161
510 3 0.60 0.9946 2 3 2 1.4116
511 2 2.41 0.6167 1 3 1 1.2888
512 3 2.13 1.0685 1 3 1 2.3312
513 2 0.68 0.5971 2 3 2 1.7709
514 3 2.44 1.0064 2 3 1 1.7561
515 3 2.62 1.0502 2 3 1 0.9689
516 3 1.95 1.0594 2 3 2 2.5276
517 3 1.12 0.9776 2 3 2 2.1846
518 3 2.15 1.0756 1 3 1 1.6545
519 2 1.86 0.8093 1 3 2 1.3858
520 2 2.41 0.6376 1 3 1 1.2162
521 3 2.57 1.1428 2 3 2 1.3332
522 3 2.31 0.9612 1 3 2 1.7818
523 3 1.69 1.1018 2 3 2 1.2038
524 2 0.73 0.7321 1 3 1 2.4576
525 2 2.20 0.6801 1 3 1 1.2926
526 3 1.00 1.0234 2 3 2 1.1751
527 3 0.89 0.9779 2 3 1 1.6941
528 2 1.69 0.6952 2 3 1 0.8396
529 2 1.60 0.6308 2 3 1 1.1885
530 3 1.47 1.0667 1 3 2 1.3140
531 2 2.18 0.7763 1 3 1 0.8921
532 2 0.97 0.6969 2 3 1 2.1268
533 2 1.83 0.7164 2 3 1 1.0873
534 2 2.12 0.6343 2 3 1 2.1299
535 3 0.67 0.9620 1 3 1 1.0815
536 2 0.20 0.7537 1 3 1 1.7724
537 3 2.88 1.0116 2 3 2 1.2672
538 2 1.94 0.6684 1 3 1 0.9183
539 2 2.53 0.7831 1 3 1 0.9837
540 2 0.85 0.7469 2 3 2 1.2463
541 2 1.73 0.5583 1 3 2 1.9940
542 2 1.29 0.6731 1 3 1 1.3353
543 3 1.22 0.9695 1 3 1 0.9438
544 3 1.38 1.0222 1 3 1 0.7836
545 3 1.77 1.0688 1 3 1 1.4787
546 2 3.08 0.7375 1 3 1 0.9128
547 3 2.15 1.0332 1 3 1 0.6663
548 2 0.97 0.7164 2 3 2 0.9259
549 3 3.03 1.1195 2 3 2 1.1194
550 2 1.53 0.5421 2 3 2 1.2883
551 3 3.02 1.0854 2 3 2 2.0518
552 3 2.16 1.0372 1 3 1 1.6389
553 3 1.75 1.1055 1 3 1 0.6351
554 2 1.93 0.6742 1 3 1 1.0319
555 2 2.43 0.6434 2 3 2 0.7566
556 2 2.32 0.8994 1 3 1 2.3647
557 3 2.07 1.0440 2 3 2 2.1711
558 2 2.87 0.6980 1 3 1 0.8815
559 3 2.99 0.9615 1 3 2 1.1564
560 2 2.85 0.6521 2 3 2 0.8601
561 2 2.30 0.6727 2 3 2 0.8155
562 2 1.57 0.6980 1 3 1 1.2852
563 2 2.33 0.7096 2 3 2 1.0635
564 3 2.04 1.1241 2 3 2 0.6988
565 3 1.22 1.0267 2 3 2 1.5491
566 2 1.95 0.8272 1 3 1 1.6606
567 2 2.04 0.6159 1 3 1 0.8154
568 2 1.28 0.6088 2 3 2 0.9008
569 3 1.98 1.0297 2 3 2 0.9351
570 3 1.41 1.0376 1 3 1 0.6877
571 2 2.40 0.8106 1 3 1 1.2748
572 3 1.72 1.1195 2 3 2 1.3178
573 3 1.70 0.9169 1 3 1 0.7589
574 3 1.65 0.9156 1 3 1 0.6791
575 2 2.25 0.6668 2 3 2 0.6820
576 3 1.51 1.0135 2 3 2 0.8848
577 3 2.25 1.0744 2 3 2 0.9276
578 3 3.63 0.9531 2 3 2 1.5684
579 2 2.26 0.7508 2 3 1 0.8073
580 2 1.71 0.7542 2 3 2 1.5813
581 3 2.34 1.0168 1 3 1 0.8036
582 3 3.25 0.9719 2 3 2 0.6417
583 2 1.58 0.5272 1 3 1 3.1827
584 2 1.11 0.5499 2 3 2 1.3478
585 3 3.16 1.0076 1 3 2 2.9794
586 3 2.69 0.9625 2 3 1 2.3445
587 2 2.62 0.6511 1 3 1 2.4317
588 3 2.49 0.9545 1 3 1 1.2111
589 2 1.29 0.5842 1 3 1 1.3124
590 3 2.81 1.0546 2 3 2 0.7773
591 2 1.60 0.6932 2 3 2 1.5683
592 3 1.57 1.0066 1 3 1 1.2232
593 2 1.85 0.7361 2 3 2 2.1083
594 3 1.50 0.9528 2 3 2 1.1415
595 3 1.82 1.0618 1 3 1 1.1499
596 3 1.55 0.9866 1 3 2 1.1099
597 2 1.67 0.5153 1 3 2 0.8311
598 2 2.07 0.6514 1 3 1 1.7719
599 2 2.59 0.7434 2 3 2 0.7227
600 3 1.85 1.0000 1 3 1 1.3721
