# Supplementary material for: The effect of training methodology on knowledge representation in categorization
Source: PLoS One. 2017 Aug 28;12(8):e0183904. doi: 10.1371/journal.pone.0183904 (PMC5573135; doi:10.1371/journal.pone.0183904)
Supplement: S1 File — This file contains the raw data from the experiments reported in this manuscript. (ZIP) [file pone.0183904.s001.zip › raw_data/Exp2/AB/rb_xfer_mixed_feedback_2_cond_2_sub_66.dat]

  1 4 2.31 0.6528 2 4 1.1000
  2 4 2.45 0.9719 2 4 0.8982
  3 4 2.50 1.1421 2 4 1.1189
  4 4 2.51 1.1215 2 4 0.6035
  5 3 2.34 1.7071 2 3 0.6520
  6 4 2.80 1.1860 2 4 0.4898
  7 2 1.72 1.9579 1 1 1.2878
  8 3 2.42 1.5416 2 4 0.8930
  9 2 1.63 1.9483 1 1 1.6426
 10 4 2.83 0.6250 2 4 0.5458
 11 1 0.66 2.5896 1 2 0.8838
 12 4 2.95 1.1056 2 4 0.5134
 13 2 1.76 1.9300 1 1 2.5419
 14 1 0.75 2.3090 1 2 1.2806
 15 3 2.31 1.9226 2 4 0.7661
 16 1 1.29 2.6896 1 1 1.0798
 17 4 2.53 0.9180 2 4 0.6704
 18 3 2.31 1.7323 2 3 2.9958
 19 1 0.46 2.3743 1 1 1.4843
 20 3 1.93 1.4546 2 4 0.7457
 21 2 1.32 1.8254 1 1 2.5740
 22 1 0.60 2.4105 1 1 1.1510
 23 1 1.13 2.7572 1 2 1.8341
 24 4 2.42 0.8204 2 4 3.3542
 25 4 2.86 0.8159 2 4 0.7491
 26 3 2.24 1.5901 2 3 1.3674
 27 2 1.18 1.7068 1 1 1.2334
 28 4 2.65 0.7053 2 4 0.6003
 29 4 2.60 0.9741 2 4 0.5690
 30 4 3.02 1.2229 2 4 0.5556
 31 4 2.93 0.9080 2 4 0.5024
 32 3 2.12 1.3591 2 4 1.4829
 33 4 2.66 0.4483 2 4 0.8882
 34 3 2.05 1.5202 2 3 1.2291
 35 4 2.83 1.0065 2 4 0.5727
 36 1 1.46 2.7435 1 1 2.0789
 37 4 2.44 0.5580 2 4 0.7481
 38 2 1.31 2.0201 1 1 1.7423
 39 4 2.59 0.8358 2 4 0.5937
 40 3 2.13 1.4667 2 4 2.0584
 41 3 1.78 0.9487 2 4 3.7524
 42 3 2.26 1.6672 2 4 1.5388
 43 2 0.91 1.4078 1 1 1.4309
 44 2 1.88 2.1082 1 2 1.1101
 45 2 1.20 1.8103 1 1 1.2741
 46 1 0.69 2.4978 1 2 1.0884
 47 2 1.32 1.8802 1 2 0.8143
 48 2 1.29 1.9978 1 2 0.5575
 49 3 2.09 1.3336 2 4 0.5780
 50 2 1.83 2.2245 1 2 0.5943
 51 3 1.81 1.2294 2 4 0.7080
 52 1 1.30 2.6344 1 1 0.9771
 53 4 2.34 0.6543 2 4 0.7463
 54 4 2.74 1.0264 2 4 0.8776
 55 2 1.40 1.8203 1 1 0.6595
 56 2 1.30 1.6877 1 1 1.3137
 57 3 1.88 1.7277 2 3 3.1435
 58 4 2.40 0.4766 2 4 0.6267
 59 1 1.01 2.5846 1 1 1.1699
 60 2 1.67 2.0985 1 2 1.1012
 61 3 1.55 1.2692 2 3 1.4265
 62 1 0.47 2.1353 1 1 1.2169
 63 4 2.76 0.9491 2 4 1.0018
 64 4 2.18 0.6201 2 3 2.2665
 65 1 0.89 2.6072 1 1 1.9515
 66 1 0.79 1.9647 1 1 0.6262
 67 3 1.72 1.3010 2 4 0.5940
 68 4 2.60 0.6925 2 4 0.6430
 69 3 2.36 1.6037 2 3 1.1701
 70 2 1.71 2.2396 1 2 1.7556
 71 4 2.25 0.7735 2 4 0.4062
 72 3 1.90 1.3107 2 3 2.8394
 73 2 1.84 2.2882 1 1 1.0469
 74 1 1.19 2.6213 1 1 0.7733
 75 3 1.53 1.1943 2 3 4.6003
 76 1 0.85 2.6302 1 1 0.6484
 77 3 2.53 1.5900 2 3 1.0463
 78 1 0.67 2.2161 1 1 0.7488
 79 1 0.87 2.5742 1 1 0.7277
 80 4 2.02 0.2000 2 3 2.4682
 81 3 2.27 1.4175 2 4 0.5608
 82 3 2.05 1.5890 2 3 2.4442
 83 3 2.34 1.6842 2 3 0.9702
 84 1 0.54 2.2574 1 1 0.7793
 85 1 1.24 2.6215 1 2 0.9726
 86 2 1.52 2.4427 1 1 0.5826
 87 3 2.47 1.7597 2 3 0.8807
 88 4 2.77 0.6431 2 4 0.8541
 89 2 1.63 2.1810 1 2 1.1169
 90 4 2.91 1.1572 2 4 0.7848
 91 1 0.64 2.1539 1 1 0.8823
 92 3 2.26 1.5198 2 4 0.5044
 93 3 2.35 1.4475 2 4 0.7803
 94 2 1.66 1.7133 1 2 2.3092
 95 4 3.09 1.0721 2 4 0.8109
 96 3 2.43 1.7025 2 3 2.0917
 97 4 3.00 1.1062 2 4 0.6881
 98 1 1.03 2.8472 1 1 3.4540
 99 4 2.22 0.4164 2 4 0.8290
100 1 1.35 2.9907 1 1 1.1716
101 1 0.71 2.6716 1 1 1.8333
102 3 1.70 1.1570 2 3 1.0234
103 3 2.05 1.6316 2 3 0.9841
104 4 2.63 0.8588 2 4 0.6091
105 1 0.57 2.4717 1 1 1.4654
106 3 1.81 1.5009 2 3 0.9989
107 4 2.35 0.9280 2 4 0.7757
108 3 2.26 1.8604 2 3 1.8981
109 1 1.02 2.4999 1 2 1.2389
110 1 1.30 3.0381 1 1 1.0541
111 1 0.89 2.4133 1 1 1.2213
112 2 1.54 2.3446 1 2 1.2048
113 3 2.00 1.4168 2 4 1.3664
114 1 1.13 2.7475 1 1 0.8166
115 1 0.20 1.9808 1 2 1.1125
116 1 1.39 2.6564 1 2 2.5020
117 1 0.93 2.5074 1 1 0.7214
118 1 1.05 2.6834 1 1 0.6215
119 4 2.36 0.9243 2 4 0.8929
120 3 1.88 1.1797 2 3 1.1215
121 4 2.73 0.7541 2 4 0.7424
122 4 2.77 0.8093 2 4 0.6095
123 3 1.89 1.0910 2 4 0.8003
124 1 0.78 2.1366 1 1 2.7622
125 2 1.11 1.7072 1 1 1.4115
126 2 1.87 1.9112 1 1 2.0278
127 4 2.50 0.4873 2 4 0.8349
128 2 1.55 2.0090 1 1 1.2117
129 3 1.84 1.2339 2 4 0.6918
130 4 2.46 0.4501 2 4 3.5359
131 4 2.67 0.8543 2 4 0.9010
132 1 1.05 2.6063 1 2 1.0255
133 2 1.42 2.0525 1 1 1.0960
134 4 2.87 1.2443 2 4 0.5808
135 3 2.31 1.8281 2 3 1.1509
136 2 1.33 1.9183 1 2 0.9856
137 3 2.43 1.8005 2 4 0.6828
138 2 1.59 1.9919 1 1 0.6721
139 4 2.37 0.7068 2 4 0.8383
140 4 2.84 0.7001 2 4 0.7404
141 3 1.84 1.0247 2 3 2.2080
142 3 1.76 0.8919 2 4 0.8961
143 4 2.68 0.9857 2 4 0.9000
144 1 0.79 2.3858 1 1 1.2172
145 2 1.38 2.0285 1 2 1.0729
146 3 1.96 1.3729 2 4 1.8557
147 4 2.53 0.6066 2 4 0.6691
148 3 1.71 1.0290 2 3 1.3309
149 3 2.29 1.4035 2 4 0.9421
150 4 2.45 0.6758 2 4 0.6342
151 2 1.66 1.8515 1 2 2.7910
152 4 2.95 1.0010 2 4 0.6083
153 2 1.70 2.0029 1 1 0.6655
154 2 1.79 2.1816 1 1 1.0405
155 1 0.58 2.3440 1 2 1.1348
156 4 2.29 0.7859 2 4 0.8186
157 3 2.15 1.6078 2 3 1.3221
158 4 2.78 1.0349 2 4 0.5984
159 3 2.16 1.2860 2 4 0.5593
160 2 1.50 1.6578 1 2 1.6496
161 3 2.60 1.8537 2 3 0.6243
162 1 0.59 2.0684 1 1 1.2878
163 3 1.67 1.1645 2 3 1.1799
164 1 1.02 2.6289 1 2 1.1975
165 3 1.73 1.2246 2 4 0.8779
166 4 2.74 1.0078 2 4 0.6993
167 3 2.12 1.6586 2 3 2.0245
168 4 2.81 1.0884 2 4 0.7436
169 4 2.85 0.9764 2 4 0.6591
170 1 0.93 2.6444 1 2 1.7934
171 2 1.60 1.9416 1 1 0.9057
172 1 0.97 2.0792 1 1 1.8623
173 3 1.86 1.6865 2 4 2.8123
174 3 1.93 1.3493 2 3 2.7812
175 1 0.66 2.1383 1 1 1.7421
176 3 2.02 1.1587 2 4 0.8337
177 4 2.86 1.3226 2 4 0.5849
178 3 2.00 1.8147 2 3 1.5454
179 1 0.83 2.6618 1 2 3.6840
180 1 0.66 2.0748 1 1 1.1781
181 2 1.17 1.4405 1 1 1.7394
182 1 0.75 2.0460 1 2 0.9108
183 1 0.96 2.5403 1 1 0.8824
184 3 2.34 1.5876 2 3 1.2317
185 2 1.61 1.8315 1 2 4.5829
186 4 2.49 0.7135 2 3 2.5357
187 4 2.63 0.9996 2 4 1.0281
188 1 1.08 2.4545 1 2 1.7876
189 2 1.36 1.8982 1 1 0.9727
190 2 1.70 1.7546 1 2 0.6383
191 3 1.91 1.3683 2 4 0.9023
192 3 2.00 1.3047 2 4 0.5869
193 2 1.76 1.9795 1 2 2.2367
194 2 1.66 2.1867 1 2 1.3478
195 4 2.68 0.8133 2 4 0.7665
196 1 0.61 1.8464 1 1 2.3047
197 1 0.70 2.2408 1 1 0.8928
198 3 2.07 1.7267 2 3 1.4827
199 1 1.14 2.7128 1 2 1.2083
200 3 1.73 0.9571 2 3 1.3523
201 1 1.08 2.6729 1 2 2.8669
202 1 0.87 2.0973 1 1 1.5530
203 2 1.73 2.2053 1 2 1.1476
204 4 2.70 0.5700 2 4 0.6859
205 3 1.97 0.8775 2 3 1.2507
206 1 1.13 2.4897 1 2 1.3782
207 3 1.89 1.3303 2 3 1.3475
208 4 2.46 0.8923 2 4 0.6542
209 2 1.65 1.8174 1 2 2.8121
210 3 2.20 1.5223 2 4 0.7327
211 4 2.70 1.0720 2 4 0.6724
212 1 1.14 2.4633 1 1 1.2870
213 1 0.89 2.4514 1 1 0.8370
214 4 2.60 0.8527 2 4 0.9571
215 2 1.67 2.5011 1 99 5.6469
216 3 2.17 1.5999 2 3 1.1643
217 4 2.34 0.9662 2 4 0.7029
218 4 2.89 0.6940 2 4 0.7629
219 4 2.38 0.6745 2 4 0.6608
220 1 1.02 2.6749 1 1 0.7789
221 2 1.90 2.0177 1 2 1.2844
222 2 1.92 2.2202 1 1 1.9774
223 3 2.14 1.4453 2 4 0.6579
224 2 0.85 1.3090 1 2 1.1050
225 4 2.54 1.0818 2 4 0.6856
226 2 1.89 2.0046 1 2 2.9549
227 3 2.30 1.2318 2 4 0.6056
228 2 1.44 1.8880 1 2 0.9357
229 3 1.86 1.3330 2 3 1.3386
230 2 1.80 1.9637 1 2 2.1172
231 1 0.93 2.5469 1 1 1.3455
232 1 1.06 2.6152 1 1 0.6284
233 1 1.13 2.6761 1 1 0.7149
234 3 2.12 1.5357 2 4 2.0715
235 3 2.25 1.2915 2 4 0.7963
236 4 2.75 0.7780 2 4 0.9171
237 1 0.87 2.4262 1 1 0.8575
238 2 1.21 1.5111 1 2 1.4316
239 4 2.37 0.5874 2 4 0.8787
240 3 2.18 1.4821 2 3 1.1812
241 4 2.36 0.9040 2 4 0.8126
242 3 1.91 1.2875 2 3 4.9171
243 3 1.81 1.5203 2 3 0.8417
244 4 2.49 0.9841 2 4 0.5854
245 1 1.02 2.8512 1 1 0.9863
246 3 2.07 1.2925 2 4 0.6999
247 4 2.53 0.7572 2 4 0.5446
248 3 1.86 1.2022 2 3 1.6026
249 1 1.02 2.1497 1 1 1.3962
250 4 2.75 0.7490 2 4 0.6688
251 3 1.98 1.6500 2 3 1.1217
252 4 2.63 0.7776 2 4 0.6375
253 3 1.98 1.3953 2 3 0.9402
254 1 0.92 2.1350 1 1 1.3198
255 4 3.01 0.8914 2 4 2.5239
256 2 1.60 1.8512 1 1 0.7922
257 2 1.70 1.7760 1 2 1.8008
258 1 0.79 2.2850 1 1 0.8592
259 1 0.93 2.5446 1 99 6.6894
260 2 1.82 2.1407 1 2 1.0452
261 4 2.82 0.9527 2 4 0.4593
262 4 2.77 0.8261 2 4 0.5548
263 4 2.14 0.5976 2 3 0.8137
264 4 2.69 1.1057 2 4 0.6363
265 1 0.99 2.4325 1 1 0.7732
266 3 1.52 0.9112 2 3 0.7429
267 2 1.07 2.0014 1 1 0.8661
268 4 2.66 1.2136 2 4 0.9195
269 2 1.55 2.0901 1 2 1.7149
270 1 1.12 2.5932 1 1 1.0800
271 1 1.05 2.5821 1 1 0.9481
272 3 2.01 1.5911 2 3 1.8630
273 3 2.03 1.5197 2 4 2.4622
274 2 1.31 1.5509 1 1 0.7229
275 4 2.76 0.9397 2 4 0.6400
276 1 1.13 2.4366 1 1 1.4385
277 3 1.93 1.1668 2 4 1.7269
278 3 2.45 1.8523 2 4 0.6899
279 1 1.08 2.5974 1 2 1.4173
280 1 1.11 2.4142 1 1 1.0249
281 1 1.00 2.2990 1 2 1.8411
282 2 1.46 1.7649 1 1 0.5844
283 2 1.25 1.6955 1 2 3.4330
284 4 2.17 0.3420 2 4 1.0315
285 3 1.92 1.4731 2 3 3.1671
286 2 0.91 1.6901 1 1 0.8564
287 2 0.89 1.3599 1 2 1.2307
288 2 1.59 2.3070 1 2 1.7174
289 3 2.04 1.2141 2 4 2.4896
290 4 2.30 0.6381 2 4 0.6715
291 2 1.67 1.5701 1 2 1.7247
292 2 1.57 1.8656 1 1 0.7694
293 1 1.06 2.9142 1 1 0.7783
294 1 1.11 2.5086 1 1 0.8604
295 3 1.64 1.1417 2 99 6.5862
296 3 2.15 1.3915 2 4 0.6977
297 1 0.51 2.5456 1 1 1.2469
298 2 1.59 1.7659 1 2 1.0217
299 1 0.98 2.2305 1 1 0.7336
300 2 1.33 2.1082 1 2 0.8004
301 1 1.06 2.4017 1 2 0.9869
302 2 1.44 1.8458 1 2 2.4449
303 3 2.23 1.4842 2 4 0.5870
304 1 0.50 2.0667 1 1 0.7247
305 1 0.64 2.3405 1 1 0.7845
306 2 1.65 2.3078 1 2 0.9463
307 1 0.95 2.3294 1 2 0.9483
308 2 1.41 1.8537 1 2 0.9749
309 1 0.92 2.6655 1 2 0.8414
310 4 2.21 0.5149 2 4 0.8169
311 2 1.34 1.7217 1 2 1.0976
312 3 1.54 1.1603 2 3 2.8216
313 2 1.37 1.8113 1 2 3.4463
314 3 2.54 1.8211 2 4 0.6604
315 1 0.90 2.3828 1 2 0.9472
316 3 2.07 1.5131 2 3 1.0144
317 1 0.98 2.5335 1 1 0.5353
318 3 2.02 1.0935 2 3 2.0182
319 2 1.41 2.1163 1 2 1.4822
320 4 2.57 0.8126 2 4 0.6707
321 3 2.32 1.9002 2 3 1.1743
322 2 1.53 1.7180 1 2 2.4325
323 3 2.32 1.8693 2 3 0.6086
324 4 2.37 0.6828 2 4 0.8245
325 4 2.65 0.8297 2 4 0.7118
326 3 2.07 1.2553 2 3 1.9970
327 2 1.72 2.4070 1 2 1.0768
328 1 0.83 2.9124 1 1 0.8988
329 1 1.38 2.9259 1 2 1.6472
330 1 1.39 2.5917 1 1 2.0622
331 2 1.39 2.0048 1 2 1.8125
332 4 2.56 0.8907 2 4 0.8366
333 1 0.81 2.4667 1 1 0.8996
334 3 1.99 1.5926 2 3 1.5842
335 2 1.20 1.5293 1 2 2.5778
336 4 2.84 0.8652 2 4 0.9311
337 3 1.90 1.0658 2 3 2.8387
338 1 0.52 2.6020 1 1 1.0453
339 4 2.77 0.9979 2 4 0.6210
340 3 2.25 1.7868 2 3 2.7008
341 2 1.72 1.9730 1 2 0.8495
342 4 2.55 0.7990 2 4 0.6959
343 1 0.29 2.2599 1 1 0.9085
344 2 1.45 1.8789 1 2 1.6420
345 2 1.40 1.7768 1 2 3.3847
346 4 2.84 1.1081 2 4 0.7541
347 3 1.74 1.2433 2 3 2.7098
348 1 1.07 2.3485 1 1 1.0889
349 1 0.82 2.3609 1 1 1.5027
350 2 1.74 2.1059 1 2 3.3949
351 3 1.94 1.4668 2 3 1.1568
352 2 1.50 1.9802 1 2 1.0475
353 1 0.99 2.6662 1 1 1.7741
354 1 0.93 2.9422 1 1 0.8159
355 3 1.90 1.3548 2 3 2.5995
356 1 1.04 2.3499 1 1 3.6007
357 3 1.99 1.2831 2 3 1.0676
358 1 1.25 2.4983 1 1 1.2080
359 4 2.58 0.9390 2 4 0.6809
360 3 1.71 1.2798 2 3 1.3577
361 1 1.44 3.1230 1 2 2.5450
362 3 2.44 1.2737 2 4 0.9723
363 2 1.32 2.0148 1 2 1.2775
364 4 2.87 1.1193 2 4 0.7070
365 3 2.01 1.3552 2 99 5.0715
366 1 0.80 2.6233 1 1 0.7804
367 4 2.66 1.1964 2 4 0.6464
368 4 2.62 0.8675 2 4 0.8600
369 1 0.77 2.4584 1 1 2.6991
370 4 1.97 0.2291 2 3 1.6157
371 4 2.99 0.8531 2 4 0.6316
372 3 1.55 1.2464 2 3 3.0161
373 4 2.34 1.0557 2 3 2.8875
374 1 0.74 2.4723 1 1 3.5406
375 2 1.48 1.6857 1 2 2.1522
376 2 1.72 2.1893 1 2 0.9155
377 2 2.05 2.0648 1 2 3.6948
378 4 2.75 0.6504 2 4 1.0603
379 3 2.39 1.4678 2 3 1.3940
380 4 2.58 0.5943 2 4 0.9541
381 1 0.70 2.3945 1 1 0.9414
382 1 1.14 2.5724 1 2 1.8088
383 2 0.91 1.5029 1 2 3.8095
384 2 1.94 2.0839 1 2 1.8245
385 4 2.61 0.8948 2 4 4.4504
386 2 1.53 1.8646 1 2 1.6562
387 3 2.16 1.4101 2 4 0.6791
388 1 1.05 2.4518 1 1 1.3959
389 4 2.40 0.6599 2 4 0.6049
390 1 1.23 2.8181 1 1 2.4853
391 1 0.80 2.6896 1 1 4.0192
392 2 1.07 1.2491 1 2 0.8989
393 4 1.99 0.4709 2 4 0.7036
394 2 1.61 2.1116 1 2 1.2535
395 1 0.57 2.1170 1 1 0.8994
396 2 1.84 2.0129 1 2 1.2492
397 4 2.69 0.9113 2 4 0.6715
398 3 1.82 0.9665 2 3 1.7175
399 3 1.99 1.4759 2 4 1.3233
400 2 1.63 1.9157 1 2 1.2623
401 4 2.19 0.5582 2 4 0.7593
402 4 2.58 0.8599 2 4 0.5777
403 1 0.88 2.1755 1 1 1.2675
404 3 1.81 1.4311 2 3 2.1775
405 4 2.48 0.9460 2 4 0.8744
406 1 1.14 2.6636 1 1 0.9686
407 3 1.89 1.1655 2 3 0.8260
408 1 1.18 2.3579 1 2 0.8993
409 3 2.20 1.4332 2 3 1.2549
410 2 1.91 2.2208 1 2 2.8138
411 1 1.03 2.5309 1 1 3.9094
412 3 2.15 1.5097 2 3 1.1937
413 2 1.18 1.7977 1 2 3.7231
414 4 2.87 1.1923 2 4 1.5188
415 3 1.68 1.4613 2 3 2.0506
416 2 1.52 2.2086 1 2 1.8415
417 2 1.09 1.4625 1 2 1.7680
418 1 1.14 2.7885 1 1 2.4823
419 4 2.47 0.5925 2 4 0.7042
420 1 0.93 2.5640 1 1 0.7801
421 3 1.53 1.1144 2 3 1.3249
422 2 1.71 1.8845 1 2 0.9853
423 2 1.85 2.2288 1 2 2.1150
424 4 3.02 1.5059 2 4 0.6710
425 2 1.36 1.9455 1 2 0.9555
426 1 1.04 2.6032 1 1 1.5191
427 4 2.84 1.0126 2 4 0.5626
428 2 1.60 2.0299 1 2 1.3336
429 3 2.26 1.4368 2 4 0.6807
430 2 1.31 1.8995 1 2 3.3262
431 1 0.97 2.5025 1 1 0.8733
432 1 1.12 2.7049 1 1 1.1999
433 2 1.71 2.1515 1 2 2.6962
434 4 3.05 0.8358 2 4 0.7008
435 2 1.62 2.1277 1 2 3.4738
436 2 1.57 2.1236 1 2 1.0318
437 4 2.69 0.6219 2 4 0.7833
438 2 1.34 1.7645 1 1 1.3361
439 2 1.71 2.0191 1 2 1.0283
440 4 2.78 1.1410 2 4 0.7237
441 2 1.35 1.7302 1 2 1.1431
442 4 2.63 0.8910 2 4 0.4089
443 1 0.79 2.4509 1 1 0.7535
444 1 0.98 2.7237 1 1 0.6679
445 2 1.01 1.9039 1 1 1.1862
446 1 0.95 2.5462 1 1 1.1629
447 3 1.96 1.7241 2 3 2.4065
448 2 1.07 1.5917 1 2 1.3030
449 4 2.36 0.5403 2 4 0.6427
450 1 0.83 2.5525 1 1 1.1138
451 3 1.79 0.8603 2 3 1.0478
452 3 1.55 1.4445 2 3 2.0702
453 3 1.68 1.2696 2 3 1.9879
454 2 1.64 1.8817 1 2 1.9810
455 2 1.69 1.7908 1 2 0.7583
456 2 1.30 1.6901 1 2 1.8253
457 1 1.21 2.7777 1 1 1.2576
458 4 2.05 0.5764 2 3 1.3122
459 2 1.78 2.3478 1 2 1.5962
460 4 2.34 0.5412 2 4 1.1480
461 3 1.98 1.5571 2 3 0.9668
462 2 1.30 1.6941 1 2 0.7846
463 2 1.74 2.3257 1 2 0.8038
464 2 1.10 1.5722 1 2 1.5966
465 2 1.57 2.0872 1 2 3.7727
466 2 1.10 1.9116 1 1 2.0380
467 3 2.32 1.3140 2 4 0.6936
468 2 1.37 1.8739 1 2 1.1941
469 2 1.38 1.9591 1 2 0.8428
470 4 2.71 0.8136 2 4 0.7148
471 4 2.73 0.8917 2 4 0.7895
472 1 0.70 2.6702 1 1 0.8559
473 3 1.87 1.1564 2 3 1.0948
474 3 2.03 1.8493 2 3 1.3309
475 2 1.60 1.8674 1 2 1.3427
476 3 1.97 1.3112 2 4 0.8040
477 4 2.11 0.7089 2 4 0.8835
478 4 2.58 0.9262 2 4 0.7767
479 3 1.49 1.0786 2 3 3.1626
480 2 1.32 2.1326 1 2 0.6368
481 1 0.66 2.1318 1 1 0.6994
482 1 0.68 2.5251 1 1 0.6331
483 3 1.73 1.3031 2 3 1.6480
484 1 1.23 2.6195 1 2 1.0062
485 2 1.71 2.1331 1 2 1.3576
486 4 2.50 0.8296 2 4 0.8563
487 3 1.94 1.0910 2 3 3.2077
488 2 1.49 1.7455 1 2 1.0714
489 4 2.44 0.7355 2 4 0.9653
490 4 2.29 0.4132 2 4 3.1687
491 1 0.28 1.9233 1 1 0.8743
492 2 1.66 1.7302 1 2 1.2158
493 1 1.04 2.4258 1 1 1.1757
494 4 2.41 0.3492 2 4 0.9622
495 2 1.18 1.7567 1 1 0.8274
496 4 2.42 0.8002 2 4 1.1471
497 3 1.93 1.2432 2 3 1.8863
498 1 0.85 2.0896 1 1 2.8667
499 4 2.62 0.3858 2 4 0.9052
500 2 1.62 2.2219 1 2 1.2383
501 2 1.72 2.3797 3 3 4.1214
502 3 1.51 1.1071 3 3 4.9044
503 2 1.68 1.9240 3 99 5.3478
504 2 1.54 1.8500 3 3 4.7896
505 3 2.27 1.5003 3 99 7.6134
506 2 1.28 2.0487 3 2 1.7244
507 3 2.27 1.6426 3 3 1.8548
508 3 1.99 1.4321 3 3 3.6916
509 2 1.30 1.7010 3 2 1.9759
510 2 1.55 2.0735 3 2 3.0487
511 2 1.33 1.8679 3 2 0.8374
512 3 1.97 1.3477 3 3 0.8354
513 2 1.47 1.7789 3 2 0.9778
514 3 2.18 1.7487 3 3 0.9313
515 3 2.41 1.5873 3 3 1.4442
516 3 1.82 1.1251 3 99 7.4899
517 3 1.89 1.1243 3 3 3.1188
518 2 1.19 1.3382 3 2 0.7213
519 3 2.28 1.7216 3 3 2.9399
520 2 1.35 1.8936 3 2 1.7022
521 3 2.30 1.5630 3 3 1.8734
522 3 1.62 0.8025 3 2 1.7576
523 3 2.42 1.5357 3 3 0.9103
524 2 1.35 1.3832 3 2 0.8586
525 2 1.43 1.6596 3 2 0.9749
526 2 1.50 2.0364 3 2 3.6716
527 2 1.56 2.4152 3 2 2.6523
528 2 1.36 1.5890 3 2 3.9856
529 3 1.74 1.0244 3 3 0.9460
530 3 1.61 1.1338 3 3 0.8363
531 3 1.65 0.7370 3 2 2.5303
532 2 1.58 2.0825 3 2 0.9483
533 2 1.34 1.8387 3 2 1.6931
534 3 1.85 1.1641 3 3 0.5932
535 3 2.11 1.4228 3 3 0.6744
536 2 1.53 2.0434 3 3 2.2541
537 3 2.26 1.5121 3 2 0.9793
538 3 1.82 1.1708 3 3 2.5641
539 2 1.60 2.0713 3 3 0.8289
540 2 1.17 1.7942 3 2 0.6770
541 2 1.88 2.1806 3 3 0.7371
542 2 1.40 1.9116 3 2 0.8444
543 2 1.41 1.5481 3 2 0.9703
544 2 1.54 1.9274 3 2 1.1068
545 3 1.96 1.4517 3 3 1.2386
546 3 2.34 1.1657 3 3 1.1010
547 2 1.34 2.0207 3 2 1.2006
548 2 1.80 1.9437 3 3 0.6085
549 2 1.82 1.9954 3 3 0.6881
550 2 1.21 1.7462 3 2 0.7811
551 3 2.12 1.5599 3 3 2.2032
552 2 1.75 2.3029 3 3 1.4747
553 3 2.08 1.4325 3 3 1.1354
554 2 1.71 2.3936 3 2 1.4408
555 2 1.38 1.7472 3 2 0.8875
556 3 2.11 1.4718 3 3 2.6274
557 3 1.98 1.7643 3 3 0.6902
558 2 1.77 2.1241 3 3 1.4463
559 3 1.73 1.0353 3 2 1.0764
560 2 1.60 1.7107 3 2 2.7129
561 2 1.70 1.9158 3 2 3.7003
562 2 1.56 2.4798 3 2 3.9348
563 3 2.28 1.4598 3 3 1.4402
564 3 2.10 1.2802 3 3 0.5342
565 2 1.66 2.0688 3 3 1.1539
566 2 0.90 1.6966 3 2 0.9555
567 2 1.65 1.9020 3 3 1.5169
568 3 2.09 1.5482 3 3 0.9101
569 3 1.91 1.4034 3 3 3.6339
570 2 1.20 1.7357 3 2 0.5438
571 2 1.54 2.0740 3 3 3.2345
572 2 1.73 2.2552 3 3 0.6568
573 3 2.23 1.6917 3 3 0.8695
574 3 2.03 1.4969 3 3 2.2348
575 3 1.69 1.3608 3 3 0.5682
576 2 1.48 1.8429 3 2 0.5696
577 3 2.24 1.6476 3 3 0.5783
578 3 1.88 1.1980 3 3 0.8347
579 2 1.53 1.9689 3 2 2.7044
580 2 1.52 1.7948 3 2 0.6680
581 3 1.98 1.4865 3 3 0.3773
582 2 1.42 1.5852 3 2 0.6983
583 3 2.07 1.7655 3 3 0.4220
584 3 1.83 1.3642 3 3 0.8206
585 2 1.78 2.2075 3 2 0.7078
586 3 1.79 1.5993 3 2 0.7581
587 3 2.10 1.5805 3 3 0.4493
588 3 2.07 1.3017 3 3 0.6137
589 3 2.35 1.4650 3 3 0.7571
590 3 2.27 1.2697 3 3 0.4469
591 2 1.56 2.1016 3 2 0.5966
592 3 2.10 1.6379 3 2 0.6689
593 3 2.18 1.1672 3 3 0.4657
594 2 1.34 1.8004 3 2 0.6157
595 2 1.57 1.6518 3 2 0.6217
596 3 2.23 1.6825 3 3 0.9731
597 3 2.00 1.3301 3 3 1.6373
598 2 2.05 2.0936 3 3 2.6128
599 3 2.00 1.6370 3 3 0.7727
600 3 1.68 1.4448 3 2 2.5172
