# Supplementary material for: The effect of training methodology on knowledge representation in categorization
Source: PLoS One. 2017 Aug 28;12(8):e0183904. doi: 10.1371/journal.pone.0183904 (PMC5573135; doi:10.1371/journal.pone.0183904)
Supplement: S1 File — This file contains the raw data from the experiments reported in this manuscript. (ZIP) [file pone.0183904.s001.zip › raw_data/Exp2/AB/rb_xfer_mixed_feedback_2_cond_2_sub_67.dat]

  1 2 1.50 2.0364 1 1 2.3183
  2 3 1.97 0.8775 2 3 2.0670
  3 1 1.14 2.7128 1 1 2.2809
  4 2 1.71 2.3936 1 2 1.7183
  5 3 1.73 1.2246 2 4 1.3056
  6 1 0.83 2.9124 1 1 1.8066
  7 1 1.02 2.1497 1 1 1.2956
  8 4 2.58 0.9262 2 3 2.5953
  9 1 0.54 2.2574 1 1 1.9075
 10 1 0.64 2.3405 1 1 1.0737
 11 4 2.83 1.0065 2 3 2.2382
 12 4 2.46 0.4501 2 4 1.1831
 13 2 1.60 1.8512 1 1 2.5518
 14 1 0.66 2.1318 1 1 0.8266
 15 3 1.92 1.4731 2 4 2.4176
 16 1 0.50 2.0667 1 1 1.3538
 17 4 3.05 0.8358 2 4 1.8206
 18 2 1.52 1.7948 1 2 2.0047
 19 3 2.07 1.2553 2 4 2.0853
 20 3 1.97 1.3477 2 3 1.6907
 21 3 2.18 1.4821 2 3 1.2413
 22 4 2.84 1.0126 2 4 1.8076
 23 1 0.57 2.1170 1 1 1.3127
 24 3 1.85 1.1641 2 4 2.0528
 25 4 2.56 0.8907 2 4 1.4517
 26 4 2.73 0.7541 2 4 1.0424
 27 2 1.41 2.1163 1 1 2.1377
 28 1 1.13 2.6761 1 1 2.0135
 29 4 2.49 0.9841 2 4 2.0935
 30 2 1.71 2.1331 1 2 2.3459
 31 3 1.84 1.2339 2 3 2.6457
 32 2 1.72 1.9730 1 1 1.8925
 33 1 1.12 2.7049 1 1 1.0010
 34 4 2.66 1.2136 2 3 1.9618
 35 1 0.96 2.5403 1 1 1.0368
 36 4 2.82 0.9527 2 4 2.4361
 37 1 0.93 2.5640 1 1 1.4757
 38 4 2.30 0.6381 2 4 2.9473
 39 1 1.14 2.6636 1 1 1.8542
 40 4 2.84 0.7001 2 4 1.4047
 41 4 2.18 0.6201 2 4 1.3982
 42 1 1.04 2.4258 1 1 1.1108
 43 2 1.33 2.1082 1 1 1.7553
 44 1 1.35 2.9907 1 2 1.3903
 45 1 1.05 2.6834 1 1 0.8642
 46 4 2.53 0.9180 2 4 2.1093
 47 4 2.19 0.5582 2 4 1.1626
 48 2 1.72 2.4070 1 1 3.3011
 49 3 1.96 1.7241 2 3 3.8348
 50 1 0.66 2.5896 1 1 1.5459
 51 4 2.70 1.0720 2 4 2.0210
 52 3 1.98 1.7643 2 3 1.6867
 53 1 1.13 2.4897 1 1 2.2430
 54 4 2.37 0.6828 2 4 1.2899
 55 4 2.65 0.8297 2 4 0.7183
 56 2 1.56 2.1016 1 2 2.1462
 57 2 1.94 2.0839 1 2 1.0696
 58 4 2.37 0.5874 2 4 1.2282
 59 2 1.80 1.9637 1 2 1.4520
 60 3 1.54 1.1603 2 3 1.7387
 61 1 0.51 2.5456 1 1 1.0616
 62 4 2.36 0.9243 2 4 1.2032
 63 2 1.75 2.3029 1 2 2.3083
 64 2 1.40 1.9116 1 2 1.2954
 65 2 0.90 1.6966 1 1 0.8515
 66 2 1.40 1.7768 1 2 1.2982
 67 2 1.49 1.7455 1 2 1.0796
 68 1 0.92 2.1350 1 1 1.4288
 69 2 1.07 1.2491 1 1 2.0284
 70 3 1.52 0.9112 2 4 1.4431
 71 2 1.43 1.6596 1 2 1.9784
 72 3 1.99 1.4321 2 3 1.5486
 73 3 2.12 1.3591 2 3 0.7423
 74 1 0.99 2.4325 1 1 1.5303
 75 3 2.15 1.5097 2 3 1.6286
 76 1 0.92 2.6655 1 1 1.0675
 77 1 1.04 2.6032 1 1 1.1863
 78 1 1.14 2.5724 1 1 0.6834
 79 2 1.21 1.5111 1 2 2.3522
 80 2 1.19 1.3382 1 2 1.0263
 81 3 1.90 1.3548 2 3 1.6584
 82 2 1.38 1.9591 1 2 1.8640
 83 2 1.48 1.6857 1 2 1.0384
 84 2 1.25 1.6955 1 2 2.0136
 85 2 1.18 1.7977 1 2 1.0943
 86 2 1.18 1.7567 1 2 0.7781
 87 2 1.66 2.0688 1 2 0.9474
 88 1 0.59 2.0684 1 1 0.9102
 89 1 0.97 2.0792 1 1 0.8582
 90 1 1.21 2.7777 1 2 1.6502
 91 1 1.00 2.2990 1 1 1.6819
 92 1 0.69 2.4978 1 1 0.7517
 93 2 1.30 1.6901 1 2 0.8669
 94 4 1.97 0.2291 2 4 2.3131
 95 2 1.90 2.0177 1 2 1.2449
 96 4 2.73 0.8917 2 4 1.3549
 97 4 2.42 0.8204 2 4 1.3097
 98 1 1.07 2.3485 1 2 1.7148
 99 3 1.82 0.9665 2 4 1.5345
100 4 3.02 1.2229 2 3 1.5550
101 2 1.77 2.1241 1 2 1.3680
102 4 2.11 0.7089 2 4 1.4103
103 3 2.35 1.4650 2 3 0.8991
104 3 2.05 1.5202 2 3 1.1192
105 3 2.24 1.5901 2 3 0.5800
106 4 2.61 0.8948 2 4 0.6523
107 1 0.58 2.3440 1 1 0.8592
108 2 1.36 1.8982 1 2 1.4980
109 4 2.60 0.6925 2 4 1.2150
110 2 1.45 1.8789 1 2 1.2862
111 4 2.44 0.7355 2 4 1.5558
112 1 1.11 2.5086 1 2 2.2554
113 3 1.90 1.0658 2 3 2.1748
114 1 0.81 2.4667 1 1 0.8566
115 1 1.18 2.3579 1 2 1.6885
116 1 0.87 2.4262 1 1 0.8939
117 2 1.10 1.5722 1 1 1.2504
118 3 2.26 1.6672 2 3 1.8972
119 4 2.75 0.7490 2 4 0.9189
120 4 3.00 1.1062 2 3 1.5561
121 2 1.88 2.1082 1 2 1.2699
122 4 2.74 1.0264 2 4 1.4130
123 4 2.22 0.4164 2 4 0.7727
124 3 2.34 1.7071 2 3 0.9188
125 2 1.32 1.8802 1 1 2.6916
126 3 2.00 1.4168 2 3 1.5925
127 2 1.36 1.5890 1 2 1.7230
128 2 0.91 1.5029 1 1 0.9995
129 1 1.05 2.5821 1 1 1.1118
130 1 1.38 2.9259 1 2 2.0687
131 4 2.91 1.1572 2 3 2.4350
132 1 0.88 2.1755 1 1 1.3310
133 1 1.06 2.9142 1 1 0.8784
134 2 1.31 1.8995 1 1 1.1157
135 2 1.55 2.0090 1 2 1.1520
136 4 1.99 0.4709 2 4 1.6826
137 4 2.53 0.7572 2 4 0.8575
138 3 1.79 0.8603 2 4 1.1518
139 3 2.53 1.5900 2 3 1.6259
140 3 2.03 1.4969 2 3 0.7610
141 1 0.60 2.4105 1 1 0.9878
142 3 2.18 1.1672 2 4 2.7088
143 2 1.66 2.1867 1 1 2.1604
144 4 2.58 0.9390 2 4 1.6582
145 4 2.75 0.6504 2 4 1.7629
146 4 2.68 0.8133 2 4 0.6281
147 3 2.32 1.3140 2 3 1.7314
148 4 2.57 0.8126 2 4 0.8720
149 4 2.40 0.4766 2 4 1.0635
150 1 0.85 2.6302 1 1 1.2286
151 4 2.86 1.3226 2 4 1.7587
152 3 1.81 1.5009 2 3 1.2091
153 3 2.54 1.8211 2 3 0.9945
154 2 1.31 2.0201 1 2 2.1235
155 1 0.83 2.5525 1 1 0.7033
156 1 0.79 2.3858 1 1 0.5639
157 3 1.49 1.0786 2 3 1.4783
158 3 1.94 1.0910 2 3 1.1921
159 1 1.03 2.8472 1 1 2.0361
160 4 2.55 0.7990 2 4 1.3166
161 3 2.35 1.4475 2 3 2.2084
162 1 1.13 2.7475 1 2 1.8425
163 1 0.85 2.0896 1 1 0.5943
164 2 1.35 1.7302 1 1 0.5472
165 1 1.02 2.6749 1 1 1.1184
166 4 2.14 0.5976 2 4 1.3555
167 4 2.76 0.9397 2 4 0.8939
168 1 0.75 2.0460 1 1 1.4097
169 1 0.29 2.2599 1 1 0.8259
170 2 1.33 1.9183 1 1 1.1787
171 4 2.93 0.9080 2 4 1.0837
172 4 2.02 0.2000 2 4 0.8013
173 2 1.62 2.1277 1 1 1.9869
174 3 2.00 1.8147 2 3 1.4519
175 2 1.38 2.0285 1 2 1.0907
176 3 2.34 1.5876 2 3 1.6481
177 2 1.53 1.7180 1 2 1.3505
178 2 1.34 2.0207 1 2 1.7530
179 3 1.94 1.4668 2 3 2.6745
180 4 2.53 0.6066 2 4 1.7615
181 2 1.59 2.3070 1 2 3.7712
182 2 1.44 1.8880 1 2 3.7003
183 4 2.80 1.1860 2 3 3.8254
184 4 2.81 1.0884 2 3 2.6086
185 2 1.30 1.6877 1 2 2.0250
186 2 1.54 1.9274 1 2 1.8585
187 3 2.12 1.5357 2 3 1.4009
188 4 2.62 0.8675 2 4 2.1779
189 1 0.74 2.4723 1 1 2.8354
190 1 0.46 2.3743 1 1 0.9385
191 2 1.60 2.0713 1 2 1.2637
192 4 2.58 0.8599 2 4 1.5017
193 1 0.78 2.1366 1 1 0.8194
194 3 2.07 1.3017 2 3 1.6594
195 3 2.26 1.5198 2 3 0.7790
196 4 2.45 0.9719 2 4 2.0130
197 3 2.34 1.6842 2 3 0.7577
198 4 2.36 0.5403 2 4 1.0737
199 4 2.46 0.8923 2 4 1.7421
200 4 2.50 1.1421 2 3 1.2900
201 4 2.65 0.7053 2 4 1.4258
202 3 2.11 1.4228 2 3 0.9934
203 3 2.27 1.5003 2 3 0.6023
204 3 2.05 1.5890 2 3 0.4839
205 4 2.69 1.1057 2 4 0.8021
206 2 1.32 1.8254 1 2 1.2265
207 2 1.42 2.0525 1 2 0.7715
208 2 1.11 1.7072 1 2 1.3106
209 1 1.08 2.6729 1 2 0.8992
210 2 1.63 1.9157 1 1 0.7831
211 3 2.31 1.7323 2 3 1.8325
212 1 0.68 2.5251 1 1 1.2639
213 3 2.47 1.7597 2 3 1.3096
214 3 2.02 1.1587 2 4 1.0585
215 4 2.38 0.6745 2 4 0.9448
216 2 1.84 2.2882 1 2 1.8603
217 3 2.00 1.3047 2 3 1.3788
218 1 1.05 2.4518 1 2 1.4125
219 3 2.45 1.8523 2 3 1.4296
220 4 3.02 1.5059 2 3 2.9321
221 2 1.30 1.6941 1 2 1.7286
222 1 0.90 2.3828 1 1 1.7151
223 2 1.47 1.7789 1 2 1.4712
224 2 1.63 1.9483 1 2 1.8698
225 4 2.75 0.7780 2 4 1.0757
226 2 1.85 2.2288 1 2 0.9770
227 2 1.73 2.2053 1 2 0.8422
228 4 2.77 0.9979 2 4 1.2024
229 1 1.44 3.1230 1 2 1.0351
230 2 0.91 1.4078 1 1 0.8262
231 3 1.88 1.1797 2 4 1.5782
232 3 1.64 1.1417 2 3 1.2118
233 3 2.01 1.3552 2 3 1.2599
234 3 2.32 1.8693 2 3 0.6506
235 3 1.98 1.4865 2 3 0.6894
236 3 1.55 1.2692 2 3 0.9753
237 2 2.05 2.0936 1 2 1.0980
238 4 2.87 1.1923 2 3 1.5738
239 3 1.65 0.7370 2 4 1.2075
240 2 1.50 1.6578 1 2 2.0164
241 2 1.38 1.7472 1 2 1.9217
242 3 1.98 1.6500 2 3 1.8689
243 3 2.24 1.6476 2 3 0.8591
244 1 0.83 2.6618 1 1 1.4991
245 3 2.09 1.5482 2 3 0.9999
246 3 1.98 1.3953 2 4 1.4734
247 3 2.25 1.2915 2 3 0.8890
248 1 0.71 2.6716 1 1 1.1178
249 2 2.05 2.0648 1 1 2.0897
250 1 1.04 2.3499 1 2 1.7261
251 1 0.93 2.9422 1 1 1.1633
252 2 1.57 1.6518 1 2 1.2379
253 3 1.99 1.2831 2 3 1.5004
254 2 1.28 2.0487 1 2 1.0173
255 1 1.19 2.6213 1 2 1.6346
256 1 1.05 2.6063 1 1 1.5057
257 4 2.34 0.9662 2 4 1.9097
258 4 2.95 1.0010 2 3 1.7140
259 4 2.42 0.8002 2 4 2.0859
260 2 1.60 2.0299 1 2 2.3150
261 1 1.02 2.6289 1 2 1.2559
262 1 0.80 2.6233 1 1 0.6463
263 1 1.24 2.6215 1 2 1.1006
264 3 2.36 1.6037 2 3 1.2178
265 1 1.39 2.6564 1 2 1.8412
266 1 0.57 2.4717 1 1 0.7682
267 1 0.66 2.0748 1 1 0.9472
268 1 0.47 2.1353 1 1 0.5731
269 4 2.36 0.9040 2 4 2.4234
270 3 1.86 1.6865 2 3 1.0232
271 2 1.01 1.9039 1 2 1.6482
272 4 3.01 0.8914 2 4 1.0872
273 3 2.09 1.3336 2 3 0.9174
274 1 1.11 2.4142 1 2 1.2252
275 3 1.62 0.8025 2 4 1.0816
276 3 1.82 1.1251 2 3 0.7282
277 1 1.02 2.8512 1 1 2.3467
278 3 1.76 0.8919 2 4 2.3963
279 1 0.70 2.2408 1 1 0.9739
280 3 2.26 1.5121 2 3 0.7444
281 2 1.34 1.7217 1 2 1.9085
282 3 1.93 1.2432 2 3 1.9842
283 4 2.47 0.5925 2 4 1.1947
284 2 1.39 2.0048 1 2 1.8668
285 4 2.17 0.3420 2 4 2.0414
286 1 0.75 2.3090 1 1 0.9205
287 4 2.34 0.6543 2 4 1.1321
288 2 1.56 2.4152 1 2 1.7922
289 3 1.84 1.0247 2 4 2.4649
290 1 0.98 2.5335 1 2 3.1509
291 3 1.89 1.1655 2 3 1.8576
292 4 2.21 0.5149 2 4 1.4823
293 4 2.71 0.8136 2 4 1.2790
294 2 1.53 2.0434 1 2 0.9959
295 4 2.34 0.5412 2 4 1.0292
296 1 0.87 2.0973 1 1 0.8767
297 2 1.34 1.8387 1 2 1.0347
298 4 2.29 0.4132 2 4 1.0020
299 1 0.87 2.5742 1 1 1.0022
300 3 1.55 1.2464 2 3 2.5399
301 4 2.74 1.0078 2 3 1.4728
302 3 1.71 1.2798 2 3 1.0876
303 1 0.28 1.9233 1 1 0.8462
304 2 1.37 1.8739 1 2 0.7959
305 3 1.97 1.3112 2 3 0.9726
306 4 2.62 0.3858 2 4 0.7913
307 2 1.30 1.7010 1 2 1.1537
308 4 2.58 0.5943 2 4 2.3715
309 3 1.88 1.7277 2 3 1.0375
310 3 2.28 1.7216 2 3 0.8291
311 2 1.71 2.1515 1 2 1.8461
312 1 0.79 2.4509 1 1 1.0042
313 4 2.86 0.8159 2 4 2.5180
314 1 0.79 1.9647 1 1 0.9304
315 1 1.03 2.5309 1 1 1.6627
316 2 1.29 1.9978 1 2 0.9798
317 3 1.69 1.3608 2 3 1.4528
318 1 0.93 2.5446 1 1 1.0045
319 4 2.69 0.6219 2 4 1.1252
320 1 0.67 2.2161 1 1 0.8333
321 2 1.61 2.1116 1 2 0.9765
322 2 1.37 1.8113 1 2 1.1057
323 1 1.23 2.6195 1 2 1.1194
324 1 1.08 2.4545 1 1 0.9406
325 3 1.90 1.3107 2 3 1.5840
326 1 0.66 2.1383 1 1 0.9613
327 2 1.33 1.8679 1 2 1.4430
328 1 0.70 2.3945 1 1 0.6266
329 2 1.72 2.3797 1 2 0.7156
330 4 2.54 1.0818 2 3 2.2493
331 1 0.61 1.8464 1 1 0.8312
332 1 1.14 2.7885 1 2 1.5185
333 3 1.96 1.3729 2 3 0.9305
334 2 1.55 2.0735 1 1 1.0060
335 3 2.15 1.3915 2 3 1.7415
336 1 0.64 2.1539 1 1 0.8187
337 4 2.29 0.7859 2 4 2.6912
338 4 2.25 0.7735 2 4 0.8721
339 3 1.83 1.3642 2 3 1.0938
340 1 1.06 2.6152 1 1 0.9860
341 3 2.17 1.5999 2 3 1.6599
342 1 1.30 3.0381 1 2 2.9452
343 3 2.26 1.4368 2 3 1.6121
344 3 1.82 1.1708 2 3 0.8280
345 2 1.56 2.4798 1 2 0.9068
346 1 0.98 2.2305 1 1 0.8962
347 3 2.05 1.6316 2 3 0.9966
348 2 1.40 1.8203 1 2 1.5488
349 4 2.63 0.8910 2 4 0.8071
350 3 2.44 1.2737 2 3 1.9041
351 3 1.79 1.5993 2 3 1.2520
352 2 1.59 1.7659 1 2 1.0739
353 1 1.08 2.5974 1 1 0.6558
354 1 0.70 2.6702 1 1 0.6066
355 2 1.54 2.3446 1 2 0.9023
356 4 2.60 0.8527 2 4 0.8999
357 1 1.30 2.6344 1 2 1.2478
358 2 1.32 2.0148 1 2 0.9993
359 4 3.09 1.0721 2 3 1.8788
360 3 2.16 1.4101 2 3 1.0769
361 1 0.52 2.6020 1 1 0.8988
362 3 2.15 1.6078 2 3 0.8643
363 1 0.93 2.5074 1 1 1.5018
364 4 2.70 0.5700 2 4 1.1793
365 4 2.31 0.6528 2 4 0.8763
366 3 2.30 1.5630 2 3 0.6420
367 4 2.50 0.8296 2 4 0.9622
368 2 1.61 1.8315 1 2 1.4047
369 3 1.93 1.3493 2 3 1.6386
370 4 2.37 0.7068 2 4 1.6362
371 4 2.68 0.9857 2 4 1.2127
372 1 1.14 2.4633 1 1 1.2040
373 1 1.01 2.5846 1 1 0.5639
374 2 1.57 2.0872 1 2 0.7984
375 4 2.87 1.1193 2 3 1.3912
376 2 1.70 1.7546 1 2 1.1763
377 1 0.98 2.7237 1 1 0.5298
378 4 2.49 0.7135 2 4 1.2373
379 3 2.08 1.4325 2 3 1.0118
380 2 1.60 1.9416 1 2 1.3318
381 3 2.00 1.6370 2 3 1.5119
382 2 1.21 1.7462 1 2 0.9717
383 3 1.55 1.4445 2 3 1.0523
384 4 2.77 0.8261 2 4 0.7330
385 3 1.89 1.3303 2 3 1.0712
386 4 2.77 0.6431 2 4 0.6530
387 4 2.48 0.9460 2 3 1.3164
388 2 1.74 2.3257 1 2 1.5436
389 3 1.73 1.0353 2 3 2.0268
390 1 1.23 2.8181 1 1 1.0754
391 3 2.27 1.6426 2 3 0.8646
392 4 2.34 1.0557 2 3 1.2950
393 4 2.69 0.9113 2 4 0.8594
394 1 1.29 2.6896 1 2 2.3059
395 2 1.17 1.4405 1 1 0.8230
396 1 0.93 2.6444 1 1 0.6405
397 3 2.12 1.5599 2 3 1.0723
398 2 0.89 1.3599 1 1 1.6465
399 1 0.89 2.4133 1 1 0.8229
400 4 2.41 0.3492 2 4 1.6312
401 4 2.05 0.5764 2 4 2.0095
402 3 2.27 1.2697 2 3 1.0817
403 4 2.66 0.4483 2 4 1.9685
404 1 0.89 2.4514 1 1 0.9472
405 1 0.79 2.2850 1 1 0.6301
406 3 1.89 1.1243 2 3 1.3900
407 3 2.13 1.4667 2 3 0.7198
408 4 2.35 0.9280 2 3 0.7790
409 1 0.20 1.9808 1 1 0.8123
410 2 1.65 1.8174 1 2 1.1234
411 2 1.18 1.7068 1 1 1.1599
412 2 1.53 1.9689 1 2 0.8911
413 4 2.95 1.1056 2 3 2.0394
414 1 1.46 2.7435 1 2 1.8079
415 4 2.84 1.1081 2 3 2.4969
416 1 0.80 2.6896 1 1 1.1337
417 2 1.32 2.1326 1 2 2.1768
418 3 2.04 1.2141 2 3 1.6745
419 4 2.45 0.6758 2 4 1.4157
420 1 1.25 2.4983 1 2 1.1919
421 4 2.84 0.8652 2 4 3.3295
422 1 1.02 2.4999 1 1 0.9888
423 4 2.51 1.1215 2 3 1.6467
424 2 1.07 2.0014 1 1 1.7910
425 4 2.76 0.9491 2 3 2.0483
426 4 2.44 0.5580 2 4 1.6789
427 3 1.74 1.0244 2 3 2.7007
428 2 1.53 1.8646 1 2 1.1445
429 4 2.63 0.9996 2 3 1.3637
430 2 1.76 1.9300 1 2 1.5425
431 2 1.44 1.8458 1 2 1.7213
432 1 1.12 2.5932 1 1 1.1086
433 3 1.74 1.2433 2 3 1.5460
434 1 0.99 2.6662 1 1 1.6779
435 4 2.99 0.8531 2 4 1.3394
436 4 2.63 0.7776 2 4 0.5834
437 3 2.12 1.6586 2 3 0.6886
438 4 2.67 0.8543 2 4 0.7732
439 4 2.83 0.6250 2 4 0.4963
440 1 1.13 2.7572 1 1 0.9410
441 4 2.63 0.8588 2 4 2.0651
442 2 1.70 2.0029 1 2 1.0486
443 4 2.50 0.4873 2 4 1.2224
444 3 2.20 1.5223 2 3 1.4944
445 1 0.82 2.3609 1 1 1.4836
446 2 1.66 1.8515 1 2 1.0019
447 1 0.95 2.3294 1 1 0.9942
448 3 2.00 1.3301 2 3 1.1238
449 2 1.60 1.7107 1 2 1.0884
450 2 1.58 2.0825 1 2 0.7500
451 1 0.77 2.4584 1 1 0.6463
452 3 2.42 1.5357 2 3 0.9090
453 2 1.59 1.9919 1 2 1.0191
454 2 1.52 2.4427 1 2 0.8517
455 4 2.85 0.9764 2 4 1.1374
456 1 1.13 2.4366 1 2 1.5089
457 4 2.78 1.1410 2 3 1.5953
458 1 0.93 2.5469 1 1 1.1406
459 2 1.68 1.9240 1 2 1.3991
460 2 1.69 1.7908 1 2 0.6402
461 3 2.28 1.4598 2 3 0.8636
462 1 0.95 2.5462 1 1 0.8453
463 2 1.79 2.1816 1 2 1.3004
464 4 2.59 0.8358 2 4 1.3057
465 4 2.60 0.9741 2 4 0.5496
466 3 2.07 1.7267 2 3 0.5368
467 2 1.72 2.1893 1 2 1.6204
468 3 2.23 1.4842 2 3 1.4446
469 2 0.91 1.6901 1 1 0.8584
470 3 1.87 1.1564 2 4 0.9285
471 3 1.81 1.4311 2 3 1.5715
472 4 2.87 1.2443 2 4 1.2370
473 1 0.89 2.6072 1 1 1.0203
474 1 0.97 2.5025 1 1 0.5882
475 1 1.39 2.5917 1 2 0.7505
476 3 2.10 1.6379 2 3 1.0244
477 4 2.77 0.8093 2 4 1.6005
478 1 1.06 2.4017 1 1 0.7544
479 2 1.20 1.8103 1 2 1.3091
480 3 2.43 1.7025 2 3 0.7951
481 3 1.98 1.5571 2 3 0.9869
482 2 1.70 1.7760 1 2 1.2437
483 2 1.71 2.2396 1 2 1.9150
484 2 1.09 1.4625 1 1 0.6718
485 3 2.14 1.4453 2 3 1.3645
486 3 1.89 1.0910 2 4 1.2150
487 4 2.40 0.6599 2 4 0.9903
488 2 1.73 2.2552 1 2 1.0152
489 3 2.07 1.7655 2 3 1.3117
490 2 1.52 2.2086 1 2 1.7560
491 2 1.71 2.0191 1 2 0.9582
492 3 2.03 1.5197 2 3 2.7293
493 2 1.50 1.9802 1 2 1.3256
494 4 2.78 1.0349 2 4 1.3456
495 3 2.31 1.9226 2 3 0.7007
496 3 2.01 1.5911 2 3 0.5778
497 3 1.73 1.3031 2 3 1.1231
498 4 2.89 0.6940 2 4 0.9993
499 4 2.66 1.1964 2 3 1.1123
500 3 1.61 1.1338 2 4 1.5002
501 3 1.86 1.2022 3 3 1.8188
502 3 1.81 1.5203 3 3 0.9592
503 3 1.67 1.1645 3 99 7.9036
504 3 1.68 1.2696 3 99 5.1791
505 2 1.20 1.5293 3 2 1.5482
506 2 1.65 2.3078 3 2 4.1339
507 2 1.35 1.8936 3 3 1.9606
508 2 1.36 1.9455 3 3 1.3381
509 3 1.53 1.1144 3 2 1.6296
510 3 2.20 1.4332 3 99 5.6101
511 2 1.65 1.9020 3 3 2.5782
512 3 1.70 1.1570 3 3 0.8987
513 2 1.20 1.7357 3 3 2.8219
514 3 1.86 1.3330 3 3 1.5496
515 2 1.07 1.5917 3 2 1.7034
516 3 1.78 0.9487 3 2 2.9223
517 2 1.42 1.5852 3 3 2.2294
518 2 1.66 1.7302 3 3 1.6924
519 2 1.57 1.8656 3 2 2.4161
520 3 2.42 1.5416 3 3 1.6072
521 3 1.96 1.4517 3 3 2.4308
522 3 1.51 1.1071 3 2 1.3724
523 2 1.67 1.5701 3 3 1.8050
524 2 1.74 2.1059 3 2 3.0208
525 3 1.93 1.4546 3 3 2.9311
526 3 2.43 1.8005 3 3 1.6296
527 2 1.34 1.8004 3 2 1.2846
528 2 1.41 1.5481 3 3 3.3850
529 3 2.07 1.2925 3 2 1.1445
530 2 1.78 2.2075 3 2 1.9861
531 3 1.99 1.4759 3 3 1.3706
532 3 1.68 1.4613 3 3 0.5798
533 3 1.71 1.0290 3 3 2.9242
534 3 2.10 1.2802 3 3 0.8306
535 2 1.10 1.9116 3 2 0.9497
536 2 1.70 1.9158 3 2 0.7674
537 3 1.91 1.2875 3 3 0.8970
538 3 2.02 1.0935 3 3 0.4452
539 3 2.32 1.9002 3 3 1.1057
540 2 1.31 1.5509 3 2 1.1182
541 2 1.84 2.0129 3 3 1.2977
542 2 1.48 1.8429 3 3 1.4361
543 3 1.68 1.4448 3 3 1.2268
544 2 1.71 1.8845 3 2 1.0488
545 3 2.60 1.8537 3 2 1.6944
546 3 1.53 1.1943 3 3 1.4666
547 3 2.23 1.6825 3 3 3.4240
548 3 2.34 1.1657 3 2 1.9108
549 2 1.67 2.5011 3 3 1.4903
550 3 2.31 1.8281 3 3 2.5193
551 2 1.57 2.1236 3 2 3.1121
552 3 2.41 1.5873 3 3 1.5784
553 2 1.80 1.9437 3 2 0.6911
554 2 1.34 1.7645 3 2 0.6876
555 2 1.88 2.1806 3 2 1.4118
556 2 1.62 2.2219 3 2 2.0668
557 3 2.16 1.2860 3 3 0.4329
558 2 1.87 1.9112 3 2 1.0066
559 2 1.66 1.7133 3 2 0.9188
560 3 2.25 1.7868 3 3 1.0175
561 2 1.92 2.2202 3 2 0.7277
562 2 1.89 2.0046 3 3 0.7390
563 2 1.76 1.9795 3 2 0.9651
564 2 1.82 2.1407 3 2 0.8941
565 3 2.18 1.7487 3 3 1.0179
566 2 0.85 1.3090 3 3 1.0808
567 2 1.91 2.2208 3 2 1.0451
568 2 1.60 1.8674 3 2 1.2829
569 2 1.82 1.9954 3 3 0.8548
570 2 1.72 1.9579 3 2 1.5879
571 3 1.93 1.1668 3 3 1.0851
572 3 1.99 1.5926 3 3 1.3456
573 2 1.67 2.0985 3 2 1.1318
574 3 1.81 1.2294 3 2 0.6142
575 2 1.54 1.8500 3 3 0.6060
576 3 2.07 1.5131 3 3 0.4687
577 2 1.54 2.0740 3 2 0.7137
578 3 2.26 1.8604 3 2 0.9563
579 3 1.72 1.3010 3 3 1.0942
580 3 2.30 1.2318 3 3 1.7699
581 2 1.35 1.3832 3 2 1.5151
582 2 1.63 2.1810 3 2 1.0629
583 3 2.39 1.4678 3 3 0.7163
584 2 1.83 2.2245 3 3 2.0631
585 3 1.73 0.9571 3 3 1.2916
586 2 1.41 1.8537 3 2 0.7911
587 2 1.78 2.3478 3 2 1.5429
588 2 1.17 1.7942 3 3 2.4496
589 3 2.10 1.5805 3 3 1.3916
590 3 1.91 1.4034 3 3 0.8873
591 2 1.55 2.0901 3 2 2.4203
592 3 1.88 1.1980 3 3 1.1240
593 3 2.03 1.8493 3 2 0.7895
594 3 2.23 1.6917 3 3 1.2383
595 3 2.29 1.4035 3 3 0.4223
596 2 1.64 1.8817 3 3 1.1565
597 3 1.91 1.3683 3 3 0.6309
598 3 2.11 1.4718 3 3 0.9490
599 2 1.46 1.7649 3 2 0.6626
600 3 2.27 1.4175 3 3 0.6277
