# Supplementary material for: The effect of training methodology on knowledge representation in categorization
Source: PLoS One. 2017 Aug 28;12(8):e0183904. doi: 10.1371/journal.pone.0183904 (PMC5573135; doi:10.1371/journal.pone.0183904)
Supplement: S1 File — This file contains the raw data from the experiments reported in this manuscript. (ZIP) [file pone.0183904.s001.zip › raw_data/Exp2/AB/rb_xfer_mixed_feedback_2_cond_2_sub_68.dat]

  1 4 2.19 0.5582 2 4 1.9072
  2 4 2.44 0.7355 2 4 0.9123
  3 4 2.95 1.1056 2 4 1.0919
  4 2 1.09 1.4625 1 2 1.3379
  5 1 1.14 2.7128 1 1 1.5255
  6 2 1.55 2.0090 1 1 0.8343
  7 4 2.36 0.5403 2 4 3.0099
  8 4 3.05 0.8358 2 4 0.6168
  9 1 0.58 2.3440 1 2 1.4175
 10 3 1.91 1.3683 2 4 0.5055
 11 2 1.36 1.9455 1 2 0.6851
 12 2 0.90 1.6966 1 2 0.8429
 13 2 1.40 1.9116 1 2 0.9463
 14 2 1.50 1.9802 1 2 1.0615
 15 4 2.77 0.9979 2 4 2.2434
 16 4 2.47 0.5925 2 4 0.8908
 17 4 2.54 1.0818 2 4 0.8641
 18 3 1.61 1.1338 2 4 1.0385
 19 3 1.99 1.4321 2 4 0.5663
 20 2 1.75 2.3029 1 2 0.9527
 21 3 2.47 1.7597 2 4 0.9552
 22 4 2.61 0.8948 2 4 0.7996
 23 3 2.29 1.4035 2 4 0.8723
 24 3 1.87 1.1564 2 4 0.9828
 25 4 2.34 1.0557 2 4 0.8553
 26 3 2.25 1.2915 2 4 0.3500
 27 4 3.02 1.2229 2 4 0.6574
 28 2 1.43 1.6596 1 1 3.9356
 29 4 2.36 0.9243 2 3 0.9460
 30 2 1.54 1.8500 1 1 1.4291
 31 3 1.89 1.1655 2 4 0.6851
 32 3 1.97 1.3477 2 4 2.2672
 33 1 0.70 2.2408 1 99 21.0476
 34 2 1.70 1.7546 1 2 0.5655
 35 1 0.83 2.5525 1 2 0.4709
 36 4 2.22 0.4164 2 4 1.1331
 37 3 2.35 1.4475 2 4 0.7203
 38 2 1.53 1.9689 1 2 1.5484
 39 2 1.57 1.8656 1 2 0.7988
 40 3 2.31 1.8281 2 4 0.5916
 41 1 0.75 2.0460 1 2 0.8496
 42 4 2.45 0.6758 2 4 0.7840
 43 3 2.32 1.9002 2 4 0.7612
 44 3 2.45 1.8523 2 4 0.9876
 45 3 1.72 1.3010 2 4 0.6132
 46 3 1.52 0.9112 2 4 1.8060
 47 1 0.96 2.5403 1 2 0.7806
 48 3 1.98 1.6500 2 4 1.9736
 49 1 0.89 2.4133 1 2 0.6003
 50 1 0.99 2.6662 1 2 1.0001
 51 2 1.20 1.7357 1 1 0.7980
 52 1 0.98 2.7237 1 1 1.1590
 53 2 1.62 2.1277 1 1 1.5140
 54 2 1.57 1.6518 1 1 0.4697
 55 2 1.31 1.5509 1 1 1.6448
 56 3 1.65 0.7370 2 4 1.3312
 57 4 2.14 0.5976 2 4 0.7916
 58 3 2.60 1.8537 2 4 0.5128
 59 1 0.93 2.5640 1 2 1.4781
 60 3 2.23 1.4842 2 4 0.7952
 61 2 1.53 2.0434 1 2 0.2048
 62 3 2.12 1.5357 2 4 0.5032
 63 2 1.50 1.6578 1 2 0.2993
 64 1 1.04 2.6032 1 2 0.5200
 65 3 2.03 1.5197 2 4 0.4758
 66 4 2.66 0.4483 2 4 0.3054
 67 1 1.19 2.6213 1 2 0.2379
 68 4 2.77 0.8261 2 4 0.2294
 69 2 1.67 2.0985 1 2 0.1888
 70 4 2.70 1.0720 2 4 0.1979
 71 3 1.92 1.4731 2 4 0.2627
 72 4 2.87 1.1193 2 4 0.2533
 73 1 0.69 2.4978 1 2 0.2360
 74 3 2.34 1.6842 2 4 0.2115
 75 4 2.42 0.8002 2 4 0.2848
 76 1 0.70 2.3945 1 2 0.2659
 77 2 1.60 1.8674 1 2 0.7611
 78 3 1.70 1.1570 2 4 0.3067
 79 3 1.51 1.1071 2 4 0.6708
 80 2 1.66 1.7133 1 2 0.2930
 81 2 1.32 2.1326 1 2 0.4751
 82 3 2.43 1.8005 2 4 0.2967
 83 1 1.39 2.6564 1 2 0.7261
 84 4 2.77 0.6431 2 3 0.4243
 85 3 2.41 1.5873 2 3 0.6091
 86 2 1.66 1.8515 1 1 0.5301
 87 1 0.70 2.6702 1 1 0.5984
 88 1 1.03 2.5309 1 1 0.8783
 89 4 2.70 0.5700 2 4 1.4841
 90 4 2.60 0.6925 2 4 0.7925
 91 2 1.30 1.7010 1 1 0.9066
 92 4 2.74 1.0264 2 3 0.4944
 93 4 2.84 0.7001 2 3 0.8360
 94 4 2.83 1.0065 2 4 0.6276
 95 2 1.61 1.8315 1 2 0.4196
 96 4 2.71 0.8136 2 4 0.7803
 97 3 1.79 1.5993 2 4 0.7814
 98 4 2.68 0.9857 2 4 0.4957
 99 1 1.44 3.1230 1 2 0.5714
100 3 1.68 1.4613 2 4 1.7733
101 2 1.46 1.7649 1 2 0.8237
102 2 1.70 1.7760 1 2 0.6409
103 3 1.90 1.3107 2 4 0.8776
104 3 2.42 1.5416 2 4 1.0347
105 1 1.13 2.7572 1 2 0.5861
106 4 2.30 0.6381 2 4 0.7160
107 2 1.56 2.4152 1 2 0.6246
108 4 2.85 0.9764 2 4 0.4249
109 2 1.67 1.5701 1 2 0.6000
110 3 1.99 1.4759 2 4 0.8177
111 2 1.71 2.1331 1 2 0.6016
112 4 2.63 0.8588 2 4 1.2760
113 3 2.12 1.3591 2 4 0.7851
114 4 3.02 1.5059 2 4 0.3466
115 2 1.60 1.8512 1 2 0.3573
116 4 2.49 0.9841 2 4 0.4006
117 3 2.39 1.4678 2 4 0.3217
118 2 1.52 2.4427 1 2 0.3569
119 4 2.86 0.8159 2 4 0.7125
120 1 0.75 2.3090 1 2 0.3883
121 1 0.89 2.6072 1 2 0.6547
122 3 1.99 1.2831 2 4 0.3178
123 1 0.66 2.5896 1 2 0.9143
124 4 2.82 0.9527 2 4 0.3172
125 2 1.57 2.1236 1 2 0.2975
126 1 0.93 2.5074 1 2 0.5739
127 4 2.55 0.7990 2 4 0.6229
128 1 1.38 2.9259 1 2 0.7745
129 4 2.87 1.2443 2 4 0.4805
130 4 2.84 1.1081 2 4 0.7906
131 1 0.98 2.5335 1 2 0.3273
132 3 1.73 1.2246 2 4 0.5394
133 3 1.97 1.3112 2 4 1.1107
134 2 2.05 2.0648 1 2 0.3307
135 3 2.15 1.5097 2 4 0.6627
136 2 1.34 1.8387 1 2 0.4049
137 2 1.33 2.1082 1 2 0.3508
138 1 0.81 2.4667 1 2 0.0489
139 4 2.89 0.6940 2 4 0.7754
140 3 2.09 1.3336 2 4 1.8021
141 1 1.39 2.5917 1 2 1.5634
142 4 2.44 0.5580 2 4 1.1345
143 4 2.58 0.8599 2 4 1.6254
144 1 0.93 2.5469 1 2 0.9045
145 2 1.67 2.5011 1 2 0.9092
146 1 0.77 2.4584 1 2 2.1212
147 2 0.91 1.6901 1 2 2.2127
148 3 1.81 1.5203 2 4 0.3965
149 4 2.45 0.9719 2 4 0.5262
150 3 2.03 1.8493 2 4 0.7379
151 1 0.47 2.1353 1 1 0.4016
152 2 1.72 2.3797 1 2 1.4740
153 1 1.04 2.4258 1 2 1.1126
154 1 1.13 2.4366 1 2 0.6690
155 4 2.69 0.6219 2 4 0.9865
156 1 0.80 2.6233 1 1 1.6045
157 3 2.11 1.4718 2 4 1.5085
158 2 1.10 1.5722 1 1 1.5214
159 1 0.64 2.3405 1 1 1.1575
160 3 2.27 1.5003 2 4 1.6649
161 2 1.63 1.9157 1 1 1.0068
162 3 2.00 1.3047 2 4 1.1913
163 4 2.50 0.8296 2 4 0.6011
164 3 2.07 1.3017 2 4 0.4716
165 3 1.55 1.2464 2 4 0.7109
166 4 2.58 0.5943 2 4 0.5146
167 4 2.50 0.4873 2 4 0.2786
168 4 2.34 0.6543 2 4 0.3249
169 4 2.59 0.8358 2 4 0.6402
170 1 1.05 2.4518 1 2 0.8553
171 4 2.34 0.9662 2 4 0.3731
172 3 2.07 1.5131 2 4 0.3687
173 2 1.91 2.2208 1 2 0.7153
174 2 1.52 2.2086 1 2 0.4070
175 3 2.00 1.8147 2 4 0.3438
176 2 1.94 2.0839 1 2 0.4418
177 3 2.18 1.1672 2 4 0.5613
178 4 2.46 0.8923 2 4 2.7556
179 1 1.18 2.3579 1 2 0.6941
180 4 2.86 1.3226 2 4 0.6097
181 1 0.79 1.9647 1 2 0.3245
182 2 0.85 1.3090 1 2 0.6001
183 1 1.35 2.9907 1 2 0.2809
184 1 0.52 2.6020 1 2 0.2538
185 3 2.34 1.7071 2 4 0.0153
186 2 1.57 2.0872 1 2 0.0316
187 3 2.10 1.2802 2 4 0.4539
188 2 1.82 2.1407 1 1 2.1633
189 1 1.00 2.2990 1 1 0.8068
190 3 2.09 1.5482 2 4 0.8154
191 1 0.20 1.9808 1 2 0.3346
192 1 0.66 2.0748 1 2 0.6268
193 1 0.28 1.9233 1 2 0.5690
194 1 1.05 2.6063 1 2 0.8292
195 3 2.28 1.4598 2 4 0.6052
196 3 2.08 1.4325 2 3 1.2538
197 1 1.06 2.6152 1 1 0.7333
198 1 1.05 2.5821 1 1 0.5609
199 4 2.78 1.1410 2 3 0.6194
200 1 1.24 2.6215 1 1 0.4915
201 2 1.41 2.1163 1 1 0.7944
202 1 0.87 2.5742 1 1 0.5319
203 4 2.40 0.6599 2 3 0.6074
204 3 1.53 1.1144 2 3 0.2562
205 3 2.00 1.6370 2 3 0.4701
206 2 1.52 1.7948 1 1 0.5800
207 1 0.93 2.6444 1 1 0.5494
208 2 1.71 2.0191 1 1 0.3134
209 3 2.13 1.4667 2 3 0.3579
210 1 1.11 2.4142 1 2 1.9358
211 2 1.68 1.9240 1 2 0.5406
212 4 2.05 0.5764 2 4 0.4085
213 3 1.85 1.1641 2 4 0.6399
214 1 1.06 2.9142 1 2 1.3429
215 3 1.62 0.8025 2 4 0.8278
216 4 3.00 1.1062 2 4 0.8589
217 3 1.93 1.1668 2 4 0.3382
218 3 2.16 1.2860 2 4 0.3179
219 4 2.53 0.7572 2 4 0.4501
220 1 1.21 2.7777 1 2 0.4583
221 3 2.30 1.2318 2 4 0.4392
222 2 1.30 1.6901 1 2 0.5266
223 3 1.88 1.7277 2 4 0.9139
224 1 0.85 2.6302 1 2 0.3180
225 4 2.69 1.1057 2 4 0.3391
226 2 1.65 1.9020 1 2 0.4862
227 1 0.51 2.5456 1 2 1.2199
228 3 1.98 1.7643 2 4 0.5642
229 1 1.02 2.6289 1 2 0.6461
230 4 2.25 0.7735 2 4 0.7002
231 2 1.54 1.9274 1 2 0.6164
232 3 2.04 1.2141 2 4 0.6491
233 3 1.93 1.4546 2 4 0.8312
234 1 0.83 2.6618 1 2 1.0145
235 4 2.35 0.9280 2 4 2.3345
236 4 2.62 0.3858 2 3 0.6821
237 4 2.65 0.7053 2 3 0.6400
238 4 2.29 0.4132 2 3 0.5276
239 4 2.66 1.1964 2 4 0.7946
240 4 2.75 0.7490 2 4 0.5001
241 2 1.44 1.8880 1 2 0.7042
242 4 2.53 0.6066 2 4 0.2685
243 3 2.31 1.7323 2 4 0.6582
244 1 0.93 2.5446 1 2 0.6399
245 1 1.04 2.3499 1 2 0.7438
246 3 2.17 1.5999 2 3 0.4343
247 1 0.57 2.4717 1 1 0.5696
248 1 0.54 2.2574 1 1 4.9477
249 4 2.74 1.0078 2 3 0.4151
250 4 2.83 0.6250 2 4 0.6317
251 1 1.30 2.6344 1 2 0.8371
252 4 2.37 0.6828 2 4 0.2758
253 1 0.97 2.5025 1 2 0.7957
254 2 1.80 1.9437 1 2 0.9473
255 1 0.78 2.1366 1 2 0.8300
256 3 1.81 1.4311 2 4 0.7254
257 1 1.14 2.5724 1 2 0.6322
258 3 2.26 1.4368 2 4 0.7206
259 1 1.07 2.3485 1 2 0.5330
260 2 1.10 1.9116 1 2 0.8240
261 3 1.53 1.1943 2 4 0.1369
262 3 2.16 1.4101 2 4 0.5478
263 4 2.11 0.7089 2 4 0.8784
264 3 1.71 1.0290 2 4 0.5654
265 4 2.80 1.1860 2 4 0.4406
266 2 1.44 1.8458 1 2 0.4545
267 1 0.71 2.6716 1 2 0.4696
268 2 1.33 1.9183 1 2 0.3236
269 4 2.69 0.9113 2 4 1.2475
270 1 0.98 2.2305 1 2 0.7422
271 2 1.87 1.9112 1 2 0.3694
272 3 2.43 1.7025 2 4 0.7235
273 2 1.38 1.9591 1 2 1.5440
274 1 1.11 2.5086 1 2 0.6179
275 4 2.34 0.5412 2 4 0.8188
276 1 0.87 2.0973 1 2 1.0428
277 4 2.73 0.7541 2 4 1.4582
278 4 2.56 0.8907 2 4 0.5690
279 1 0.89 2.4514 1 2 0.9645
280 2 1.38 1.7472 1 2 1.0245
281 2 1.40 1.8203 1 2 0.6221
282 2 1.92 2.2202 1 2 0.5028
283 4 2.87 1.1923 2 4 0.4104
284 2 1.17 1.4405 1 2 0.4353
285 2 1.07 1.2491 1 2 0.5064
286 4 2.41 0.3492 2 4 0.5761
287 1 0.79 2.2850 1 2 0.4580
288 3 1.68 1.2696 2 4 1.8425
289 1 0.64 2.1539 1 2 0.9863
290 2 1.07 2.0014 1 2 0.4254
291 1 0.92 2.6655 1 2 0.4023
292 1 0.60 2.4105 1 2 0.4026
293 4 2.63 0.9996 2 4 0.4280
294 3 1.90 1.3548 2 4 0.5002
295 4 2.60 0.9741 2 4 0.4565
296 4 2.42 0.8204 2 4 0.5121
297 2 1.85 2.2288 1 2 0.4530
298 1 0.57 2.1170 1 2 2.4131
299 1 0.79 2.4509 1 2 0.4835
300 1 1.12 2.5932 1 2 0.5767
301 3 2.05 1.5890 2 4 0.4889
302 1 1.13 2.6761 1 1 0.6775
303 3 2.07 1.2553 2 3 0.9959
304 2 1.39 2.0048 1 1 0.4201
305 2 1.72 1.9730 1 1 0.8765
306 2 1.60 1.9416 1 1 0.4726
307 2 1.84 2.2882 1 1 0.3991
308 4 2.63 0.7776 2 4 0.4640
309 4 2.75 0.6504 2 4 0.3340
310 4 2.76 0.9397 2 4 0.5143
311 4 2.58 0.9262 2 4 0.5566
312 1 1.25 2.4983 1 2 0.6559
313 4 2.46 0.4501 2 4 0.2863
314 1 0.88 2.1755 1 2 0.3478
315 2 1.32 2.0148 1 2 1.3832
316 1 0.46 2.3743 1 2 0.4727
317 1 0.29 2.2599 1 2 0.4306
318 3 2.18 1.4821 2 4 1.1736
319 3 2.34 1.1657 2 4 1.2327
320 2 1.28 2.0487 1 1 0.3507
321 2 1.48 1.8429 1 2 1.0894
322 1 0.87 2.4262 1 2 0.6314
323 2 1.56 2.4798 1 2 0.6307
324 4 2.91 1.1572 2 4 0.2858
325 1 1.23 2.6195 1 2 0.3713
326 4 2.76 0.9491 2 4 0.5101
327 4 2.58 0.9390 2 4 0.3230
328 3 2.54 1.8211 2 4 0.3599
329 1 0.66 2.1318 1 2 0.3139
330 2 1.62 2.2219 1 2 0.3496
331 1 0.97 2.0792 1 2 0.4408
332 3 1.84 1.0247 2 4 0.3755
333 4 3.09 1.0721 2 4 0.4093
334 2 1.18 1.7977 1 2 1.1088
335 3 2.44 1.2737 2 4 0.4635
336 3 2.18 1.7487 2 4 0.7340
337 2 1.33 1.8679 1 2 0.3369
338 3 1.73 0.9571 2 4 0.2598
339 4 2.31 0.6528 2 4 0.4182
340 3 2.36 1.6037 2 4 0.3781
341 1 1.03 2.8472 1 2 1.1566
342 2 1.41 1.5481 1 2 1.2147
343 1 0.83 2.9124 1 2 2.1986
344 2 1.63 1.9483 1 1 0.8230
345 4 2.63 0.8910 2 3 0.2384
346 3 2.15 1.3915 2 4 0.9826
347 4 2.29 0.7859 2 4 1.5918
348 3 2.53 1.5900 2 4 0.7136
349 4 2.73 0.8917 2 4 0.8545
350 4 1.99 0.4709 2 4 0.7320
351 2 1.35 1.3832 1 2 0.8608
352 1 1.14 2.7885 1 2 0.7225
353 2 1.65 2.3078 1 2 0.4635
354 1 0.59 2.0684 1 2 1.0466
355 3 2.35 1.4650 2 4 0.7482
356 3 2.01 1.3552 2 4 0.4632
357 2 1.21 1.7462 1 2 0.2777
358 2 2.05 2.0936 1 2 0.9779
359 1 1.12 2.7049 1 2 0.5490
360 4 2.68 0.8133 2 4 0.4559
361 1 1.30 3.0381 1 2 0.3672
362 2 1.45 1.8789 1 2 0.3535
363 2 1.71 2.2396 1 2 0.3004
364 1 1.29 2.6896 1 2 0.2734
365 2 1.47 1.7789 1 2 0.2408
366 4 2.40 0.4766 2 4 0.2952
367 4 2.51 1.1215 2 4 0.3075
368 4 2.37 0.7068 2 4 0.4967
369 2 1.60 1.7107 1 2 0.5174
370 3 1.89 1.3303 2 4 0.3931
371 1 1.02 2.8512 1 2 0.3785
372 2 1.90 2.0177 1 2 0.3559
373 4 2.65 0.8297 2 4 0.8235
374 3 1.90 1.0658 2 4 0.7208
375 1 0.61 1.8464 1 2 0.3169
376 1 1.08 2.5974 1 2 0.5286
377 2 1.78 2.2075 1 2 0.4193
378 4 2.81 1.0884 2 4 2.1314
379 3 1.81 1.5009 2 4 0.3991
380 3 1.98 1.5571 2 4 0.4965
381 2 1.37 1.8113 1 2 0.3727
382 2 1.53 1.7180 1 2 2.2387
383 3 1.99 1.5926 2 4 0.7582
384 1 0.82 2.3609 1 2 0.3459
385 1 0.90 2.3828 1 99 5.7885
386 2 1.31 2.0201 1 2 0.3488
387 3 1.96 1.3729 2 4 0.5111
388 2 1.83 2.2245 1 2 0.2682
389 1 0.92 2.1350 1 2 0.4356
390 3 2.31 1.9226 2 4 0.6107
391 4 2.36 0.9040 2 4 0.3944
392 4 2.57 0.8126 2 4 0.3959
393 4 2.60 0.8527 2 4 0.7966
394 1 0.50 2.0667 1 2 0.4526
395 4 2.84 1.0126 2 4 0.5089
396 2 1.74 2.3257 1 2 0.3293
397 1 1.13 2.7475 1 2 0.8774
398 2 1.70 1.9158 1 2 0.3301
399 2 1.36 1.5890 1 2 0.3573
400 1 0.93 2.9422 1 2 0.4072
401 1 1.46 2.7435 1 2 0.3792
402 4 2.75 0.7780 2 3 0.8370
403 1 1.05 2.6834 1 1 0.5732
404 3 2.34 1.5876 2 3 0.2475
405 4 2.67 0.8543 2 3 0.3571
406 3 1.76 0.8919 2 3 0.4406
407 2 1.25 1.6955 1 1 0.4791
408 1 0.80 2.6896 1 1 0.4924
409 4 2.18 0.6201 2 3 0.5864
410 3 1.69 1.3608 2 3 0.7393
411 2 0.89 1.3599 1 1 0.4552
412 3 2.32 1.8693 2 3 0.5513
413 1 1.02 2.1497 1 1 0.9859
414 1 1.23 2.8181 1 1 0.4914
415 3 1.86 1.3330 2 3 0.6792
416 2 1.59 1.7659 1 1 0.2763
417 2 1.74 2.1059 1 2 0.5551
418 2 1.77 2.1241 1 2 0.3745
419 1 0.99 2.4325 1 2 0.6174
420 1 1.13 2.4897 1 2 0.5372
421 1 1.06 2.4017 1 2 0.4199
422 1 1.01 2.5846 1 2 0.7820
423 1 1.14 2.6636 1 2 0.3427
424 1 0.79 2.3858 1 2 0.3949
425 3 1.67 1.1645 2 4 1.0040
426 3 1.86 1.2022 2 4 0.7256
427 3 2.26 1.8604 2 4 0.6007
428 2 1.66 2.1867 1 2 0.9134
429 2 1.36 1.8982 1 2 0.4864
430 1 1.08 2.6729 1 2 1.2508
431 2 1.76 1.9795 1 2 0.4584
432 2 1.89 2.0046 1 2 0.4168
433 4 2.49 0.7135 2 4 1.4165
434 4 2.62 0.8675 2 4 0.5123
435 1 1.02 2.4999 1 2 0.3009
436 4 1.97 0.2291 2 4 0.3690
437 3 2.01 1.5911 2 4 0.4439
438 3 1.91 1.2875 2 4 0.3147
439 2 1.42 1.5852 1 1 0.3346
440 2 1.54 2.0740 1 1 0.2587
441 3 1.82 1.1708 2 3 0.3131
442 1 0.74 2.4723 1 1 0.1726
443 2 1.07 1.5917 1 1 0.2072
444 3 2.26 1.5198 2 3 0.1208
445 3 2.00 1.4168 2 3 0.2602
446 4 2.53 0.9180 2 3 0.3227
447 2 1.63 2.1810 1 1 0.2226
448 4 2.21 0.5149 2 4 0.2944
449 4 2.17 0.3420 2 4 0.0126
450 4 2.78 1.0349 2 4 0.3720
451 2 1.01 1.9039 1 2 0.4268
452 3 1.89 1.1243 2 4 0.3861
453 4 2.66 1.2136 2 4 1.0764
454 2 1.59 1.9919 1 2 0.3212
455 1 0.67 2.2161 1 2 0.3419
456 4 2.77 0.8093 2 4 0.3933
457 3 2.24 1.6476 2 4 0.3940
458 3 2.11 1.4228 2 4 1.0194
459 3 2.32 1.3140 2 4 0.4913
460 3 2.20 1.5223 2 4 2.1855
461 2 1.59 2.3070 1 2 1.5309
462 2 1.72 2.4070 1 2 0.5485
463 4 2.38 0.6745 2 4 0.5524
464 2 1.66 1.7302 1 2 0.4747
465 4 2.95 1.0010 2 4 0.4257
466 3 2.27 1.6426 2 4 3.2741
467 2 1.88 2.1082 1 2 0.4323
468 2 1.48 1.6857 1 2 0.3920
469 3 1.49 1.0786 2 4 1.3287
470 3 2.03 1.4969 2 4 1.1886
471 4 2.93 0.9080 2 3 0.3894
472 4 2.50 1.1421 2 3 0.3203
473 2 1.34 1.7645 1 1 0.2845
474 1 1.14 2.4633 1 2 0.3453
475 3 2.12 1.5599 2 4 0.4519
476 1 0.95 2.5462 1 2 0.2746
477 2 0.91 1.5029 1 2 0.3292
478 3 2.10 1.5805 2 4 0.6046
479 4 3.01 0.8914 2 4 0.3324
480 3 2.10 1.6379 2 4 0.3526
481 4 2.84 0.8652 2 4 0.4826
482 3 2.27 1.4175 2 4 0.3920
483 1 1.08 2.4545 1 2 0.3685
484 4 2.02 0.2000 2 4 0.0832
485 1 0.85 2.0896 1 2 0.5681
486 1 1.02 2.6749 1 1 0.6019
487 3 1.98 1.3953 2 3 0.6110
488 2 1.70 2.0029 1 1 0.2825
489 2 1.55 2.0735 1 1 0.7367
490 4 2.48 0.9460 2 4 0.4040
491 1 0.95 2.3294 1 2 0.2920
492 2 1.11 1.7072 1 2 1.5530
493 3 2.07 1.7267 2 4 0.5159
494 3 1.81 1.2294 2 4 0.4664
495 1 0.68 2.5251 1 2 0.3752
496 2 1.54 2.3446 1 2 0.3053
497 2 1.61 2.1116 1 2 0.2533
498 4 2.37 0.5874 2 4 0.3241
499 1 0.66 2.1383 1 2 0.2645
500 4 2.99 0.8531 2 4 0.5186
501 3 1.88 1.1797 3 2 0.9947
502 2 1.37 1.8739 3 99 5.7169
503 2 1.73 2.2053 3 3 4.2795
504 2 1.19 1.3382 3 3 2.4120
505 3 1.82 0.9665 3 2 2.8107
506 2 1.60 2.0299 3 3 1.9941
507 2 1.30 1.6877 3 2 1.0510
508 2 1.79 2.1816 3 2 0.7293
509 3 2.42 1.5357 3 2 1.0268
510 2 1.30 1.6941 3 3 0.5463
511 2 1.71 2.3936 3 3 0.5481
512 3 1.83 1.3642 3 2 0.7901
513 2 1.35 1.8936 3 3 0.6932
514 3 1.96 1.4517 3 2 0.9293
515 3 2.15 1.6078 3 2 0.6288
516 3 1.68 1.4448 3 2 0.5239
517 2 1.55 2.0901 3 3 0.5033
518 3 2.26 1.6672 3 3 0.8989
519 3 2.26 1.5121 3 2 0.6786
520 3 2.14 1.4453 3 2 0.5954
521 2 1.73 2.2552 3 3 1.5067
522 2 0.91 1.4078 3 3 1.1181
523 2 1.53 1.8646 3 3 1.9848
524 2 1.65 1.8174 3 2 1.2167
525 3 1.74 1.2433 3 2 0.5109
526 3 2.02 1.0935 3 2 0.8349
527 2 1.49 1.7455 3 2 1.2012
528 3 1.91 1.4034 3 2 0.6975
529 2 1.76 1.9300 3 3 1.8217
530 3 2.02 1.1587 3 3 0.7566
531 2 1.34 1.7217 3 3 1.3092
532 3 1.94 1.0910 3 2 0.7601
533 3 1.73 1.0353 3 2 0.4255
534 2 1.42 2.0525 3 2 0.7200
535 3 1.98 1.4865 3 2 0.5706
536 2 1.32 1.8254 3 2 0.4446
537 2 1.41 1.8537 3 3 1.1066
538 3 2.00 1.3301 3 3 0.6934
539 2 1.58 2.0825 3 2 0.3381
540 3 1.73 1.3031 3 2 1.3733
541 3 2.28 1.7216 3 3 0.3264
542 2 1.29 1.9978 3 2 0.3529
543 2 1.18 1.7567 3 3 0.4834
544 3 1.93 1.3493 3 2 0.8873
545 3 1.74 1.0244 3 2 0.5794
546 3 2.24 1.5901 3 2 0.5633
547 2 1.18 1.7068 3 3 0.8764
548 2 1.84 2.0129 3 2 0.6015
549 2 1.66 2.0688 3 3 0.7847
550 3 2.23 1.6825 3 3 0.7129
551 3 1.71 1.2798 3 2 1.2358
552 2 1.38 2.0285 3 3 0.4107
553 3 1.79 0.8603 3 2 0.3300
554 2 1.20 1.5293 3 2 0.4362
555 3 1.94 1.4668 3 3 3.1402
556 2 1.20 1.8103 3 3 1.3091
557 3 1.55 1.4445 3 2 0.2802
558 2 1.21 1.5111 3 2 0.5091
559 3 2.20 1.4332 3 2 0.4798
560 2 1.60 2.0713 3 3 0.9240
561 2 1.78 2.3478 3 2 2.0874
562 2 1.64 1.8817 3 3 2.3944
563 3 1.55 1.2692 3 2 0.9072
564 3 1.54 1.1603 3 2 0.6220
565 2 1.35 1.7302 3 2 0.6048
566 3 2.05 1.6316 3 3 2.7886
567 3 1.96 1.7241 3 3 0.6767
568 3 1.84 1.2339 3 2 0.6168
569 2 1.88 2.1806 3 2 0.3124
570 3 2.27 1.2697 3 2 0.3166
571 2 1.56 2.1016 3 3 1.2304
572 3 1.88 1.1980 3 2 0.8613
573 2 1.82 1.9954 3 3 2.0344
574 2 1.40 1.7768 3 2 0.4090
575 2 1.50 2.0364 3 2 0.2568
576 3 2.23 1.6917 3 2 0.3423
577 3 1.93 1.2432 3 2 0.3122
578 3 2.05 1.5202 3 2 0.3403
579 3 2.30 1.5630 3 2 0.6235
580 2 1.69 1.7908 3 2 0.4377
581 3 1.64 1.1417 3 2 0.4273
582 3 1.78 0.9487 3 2 0.5394
583 3 2.07 1.7655 3 3 1.2127
584 2 1.31 1.8995 3 3 0.2528
585 3 1.86 1.6865 3 3 0.2577
586 2 1.72 1.9579 3 2 0.3194
587 3 2.07 1.2925 3 2 0.2659
588 3 1.89 1.0910 3 2 0.4394
589 2 1.32 1.8802 3 2 0.3972
590 2 1.71 2.1515 3 3 0.9006
591 2 1.17 1.7942 3 3 2.7441
592 3 1.82 1.1251 3 3 0.4751
593 2 1.34 2.0207 3 3 0.3192
594 2 1.71 1.8845 3 2 1.0422
595 3 2.25 1.7868 3 2 0.4726
596 2 1.34 1.8004 3 3 1.1572
597 3 1.97 0.8775 3 2 0.5346
598 2 1.72 2.1893 3 3 1.0328
599 3 2.12 1.6586 3 2 1.6315
600 2 1.80 1.9637 3 2 0.6610
