# Supplementary material for: The effect of training methodology on knowledge representation in categorization
Source: PLoS One. 2017 Aug 28;12(8):e0183904. doi: 10.1371/journal.pone.0183904 (PMC5573135; doi:10.1371/journal.pone.0183904)
Supplement: S1 File — This file contains the raw data from the experiments reported in this manuscript. (ZIP) [file pone.0183904.s001.zip › raw_data/Exp2/AB/rb_xfer_mixed_feedback_2_cond_2_sub_69.dat]

  1 1 1.38 2.9259 1 1 0.9140
  2 2 1.67 2.5011 1 1 0.8457
  3 2 1.88 2.1082 1 1 1.4290
  4 1 1.02 2.6749 1 1 0.8676
  5 3 1.86 1.2022 2 4 1.2889
  6 2 1.01 1.9039 1 2 1.4227
  7 1 1.04 2.3499 1 2 0.8946
  8 1 1.07 2.3485 1 2 1.1633
  9 2 1.72 2.1893 1 1 0.6767
 10 1 1.30 2.6344 1 2 0.8346
 11 3 1.93 1.1668 2 4 1.6591
 12 2 1.63 1.9157 1 2 0.6077
 13 3 2.26 1.8604 2 3 2.1616
 14 1 1.25 2.4983 1 2 0.8102
 15 3 2.00 1.8147 2 4 0.5144
 16 2 1.72 1.9579 1 1 0.2706
 17 2 1.30 1.6901 1 2 2.2055
 18 4 2.53 0.9180 2 4 1.4289
 19 4 2.66 1.2136 2 4 0.8278
 20 2 1.67 1.5701 1 1 0.9809
 21 4 2.87 1.1193 2 4 0.5973
 22 4 2.74 1.0078 2 4 1.4238
 23 1 0.81 2.4667 1 2 0.9587
 24 2 1.44 1.8458 1 1 1.7933
 25 3 1.51 1.1071 2 4 1.4570
 26 2 1.48 1.8429 1 2 0.4876
 27 4 2.73 0.8917 2 4 0.2623
 28 3 2.31 1.9226 2 3 2.5402
 29 1 0.61 1.8464 1 1 1.3268
 30 3 2.32 1.3140 2 4 0.8907
 31 3 1.98 1.6500 2 4 1.4796
 32 3 1.89 1.1243 2 4 0.9651
 33 4 2.34 1.0557 2 3 0.6719
 34 2 1.25 1.6955 1 2 0.7911
 35 4 2.84 1.0126 2 4 0.3188
 36 3 2.11 1.4228 2 4 0.6667
 37 4 2.19 0.5582 2 3 0.6727
 38 2 2.05 2.0648 1 2 0.8629
 39 2 1.90 2.0177 1 1 3.0534
 40 1 0.66 2.0748 1 1 0.8289
 41 4 2.29 0.7859 2 4 0.4842
 42 1 1.44 3.1230 1 2 0.2573
 43 2 1.17 1.7942 1 2 0.8238
 44 2 1.52 2.4427 1 2 1.1194
 45 1 1.05 2.6834 1 1 0.7317
 46 3 2.27 1.6426 2 4 0.6788
 47 1 0.78 2.1366 1 1 1.0207
 48 3 2.30 1.2318 2 4 1.4043
 49 2 1.47 1.7789 1 1 0.7254
 50 4 2.63 0.9996 2 4 0.8328
 51 1 1.39 2.6564 1 1 1.0154
 52 1 0.60 2.4105 1 2 0.6787
 53 3 2.10 1.5805 2 4 1.1475
 54 1 0.57 2.1170 1 1 0.6308
 55 2 1.07 1.2491 1 2 0.5267
 56 4 2.34 0.5412 2 4 0.7773
 57 1 1.08 2.5974 1 1 0.6822
 58 3 1.97 1.3477 2 4 0.8247
 59 1 1.24 2.6215 1 1 0.6497
 60 4 2.60 0.8527 2 4 0.6717
 61 1 0.64 2.3405 1 1 1.3819
 62 1 0.93 2.5640 1 1 0.6235
 63 2 1.32 1.8254 1 1 0.5750
 64 4 2.14 0.5976 2 4 0.7848
 65 1 1.11 2.4142 1 1 0.5867
 66 1 1.39 2.5917 1 1 0.4357
 67 1 0.99 2.6662 1 1 0.4268
 68 2 1.60 2.0713 1 1 0.6587
 69 3 2.07 1.2925 2 4 0.8976
 70 1 1.08 2.4545 1 1 0.6392
 71 3 2.28 1.4598 2 3 2.1512
 72 1 0.75 2.3090 1 1 0.6979
 73 1 1.23 2.6195 1 2 1.0699
 74 4 2.51 1.1215 2 4 1.5079
 75 2 1.66 2.1867 1 1 0.8019
 76 4 2.46 0.8923 2 4 0.6982
 77 1 0.97 2.0792 1 1 0.5353
 78 4 2.93 0.9080 2 4 0.8109
 79 3 1.90 1.3107 2 3 2.1160
 80 1 0.64 2.1539 1 1 0.5740
 81 3 1.76 0.8919 2 4 0.7126
 82 2 0.91 1.4078 1 1 0.6211
 83 4 2.85 0.9764 2 4 0.6929
 84 4 2.21 0.5149 2 4 0.7709
 85 2 1.67 2.0985 1 1 0.8120
 86 3 2.35 1.4475 2 4 1.0854
 87 3 2.43 1.8005 2 3 4.0666
 88 2 1.55 2.0090 1 1 3.1055
 89 4 2.35 0.9280 2 4 1.0380
 90 3 2.31 1.7323 2 3 2.1099
 91 3 2.18 1.7487 2 4 1.1536
 92 3 2.05 1.5202 2 4 0.8438
 93 4 2.66 1.1964 2 4 0.5765
 94 3 1.99 1.4321 2 3 1.2046
 95 3 1.93 1.4546 2 3 0.5812
 96 3 2.00 1.4168 2 3 0.7504
 97 1 0.69 2.4978 1 1 1.0102
 98 4 2.46 0.4501 2 4 0.9311
 99 4 2.42 0.8204 2 4 0.8850
100 4 2.47 0.5925 2 4 1.2754
101 4 2.54 1.0818 2 4 0.9425
102 1 0.80 2.6233 1 1 0.6414
103 3 2.34 1.5876 2 3 1.1454
104 4 2.87 1.1923 2 4 0.7335
105 4 2.65 0.8297 2 4 0.5448
106 3 1.98 1.5571 2 3 0.7637
107 1 1.02 2.1497 1 1 0.5655
108 2 1.11 1.7072 1 1 0.5579
109 4 2.60 0.6925 2 4 0.7458
110 2 1.59 2.3070 1 1 0.6839
111 4 2.87 1.2443 2 4 0.5857
112 2 1.73 2.2053 1 1 0.4351
113 4 2.37 0.5874 2 4 0.7867
114 1 0.50 2.0667 1 1 0.7561
115 4 2.89 0.6940 2 4 0.5422
116 4 2.67 0.8543 2 4 0.4890
117 2 1.54 2.0740 1 1 0.7102
118 3 2.32 1.8693 2 3 0.7862
119 4 2.34 0.9662 2 4 0.7084
120 3 2.02 1.1587 2 4 0.7455
121 1 0.70 2.6702 1 1 0.8838
122 3 1.70 1.1570 2 4 0.6490
123 1 1.03 2.8472 1 1 0.4722
124 3 1.89 1.3303 2 4 0.7416
125 1 0.79 2.3858 1 1 0.4650
126 2 1.57 2.1236 1 2 0.6467
127 3 1.68 1.4448 2 3 0.9085
128 3 2.18 1.1672 2 4 0.6255
129 4 2.53 0.6066 2 4 0.5777
130 3 1.94 1.0910 2 4 1.1550
131 2 0.85 1.3090 1 2 1.3501
132 3 1.85 1.1641 2 4 0.8425
133 2 1.20 1.8103 1 1 0.5602
134 4 2.86 0.8159 2 4 0.4989
135 2 1.71 2.2396 1 1 0.4241
136 4 2.70 0.5700 2 4 0.4393
137 2 1.66 1.7302 1 2 0.7915
138 1 1.18 2.3579 1 1 0.4412
139 2 1.59 1.7659 1 1 0.7441
140 2 1.62 2.2219 1 1 0.5639
141 1 1.06 2.6152 1 1 0.6300
142 3 1.82 1.1251 2 4 1.0381
143 3 2.20 1.4332 2 3 0.9882
144 4 2.29 0.4132 2 4 0.5330
145 4 2.61 0.8948 2 4 0.4890
146 1 1.11 2.5086 1 1 0.4867
147 1 1.13 2.6761 1 1 0.6034
148 3 1.90 1.3548 2 4 0.7079
149 3 1.96 1.4517 2 3 0.7124
150 3 1.91 1.2875 2 3 0.5163
151 4 2.59 0.8358 2 4 1.2854
152 1 0.85 2.0896 1 1 0.6432
153 3 1.71 1.0290 2 4 0.5719
154 3 2.36 1.6037 2 3 0.5256
155 3 2.54 1.8211 2 3 0.7137
156 2 1.82 2.1407 1 1 0.5454
157 3 2.16 1.4101 2 4 0.6317
158 3 2.12 1.5357 2 3 0.5361
159 2 1.50 1.9802 1 1 0.6191
160 2 1.17 1.4405 1 1 0.7385
161 3 2.12 1.5599 2 4 0.5981
162 1 0.68 2.5251 1 1 0.6315
163 2 1.35 1.8936 1 1 0.6787
164 1 0.87 2.4262 1 1 1.1324
165 2 1.36 1.5890 1 2 1.2073
166 1 0.89 2.6072 1 1 0.5204
167 4 2.36 0.9040 2 4 0.6118
168 1 1.14 2.7128 1 1 0.5088
169 4 2.37 0.6828 2 4 1.2096
170 3 2.05 1.5890 2 3 0.8515
171 1 1.13 2.4897 1 1 0.4653
172 2 1.56 2.4798 1 1 0.5516
173 4 2.38 0.6745 2 4 0.5790
174 4 2.86 1.3226 2 4 0.5723
175 2 1.53 1.9689 1 1 0.6155
176 3 1.65 0.7370 2 4 0.7840
177 3 1.55 1.2692 2 4 0.6809
178 3 1.52 0.9112 2 3 0.6239
179 1 0.20 1.9808 1 1 0.6956
180 3 2.25 1.7868 2 4 1.4051
181 1 0.28 1.9233 1 1 3.7417
182 3 1.72 1.3010 2 4 0.5367
183 2 1.82 1.9954 1 2 0.7562
184 2 1.54 1.9274 1 99 6.0709
185 2 1.73 2.2552 1 1 2.9562
186 2 1.21 1.5111 1 2 0.9180
187 4 2.63 0.8910 2 4 2.3146
188 2 1.78 2.2075 1 1 1.6781
189 2 1.34 1.7645 1 2 0.4995
190 2 1.70 1.9158 1 2 1.0482
191 4 2.99 0.8531 2 3 0.9125
192 3 2.47 1.7597 2 4 0.6755
193 1 1.02 2.6289 1 1 0.8265
194 2 1.63 2.1810 1 2 1.7219
195 3 2.00 1.3047 2 4 2.7437
196 4 2.48 0.9460 2 3 0.7142
197 3 2.00 1.3301 2 4 0.6623
198 1 0.59 2.0684 1 1 0.7242
199 2 1.71 2.3936 1 1 1.8796
200 2 1.43 1.6596 1 2 0.5262
201 2 1.59 1.9919 1 1 0.6350
202 2 1.63 1.9483 1 2 0.3311
203 1 0.51 2.5456 1 2 0.3178
204 3 1.74 1.2433 2 3 0.3222
205 4 2.68 0.9857 2 4 0.2216
206 1 0.83 2.5525 1 1 1.3747
207 4 2.42 0.8002 2 4 0.0796
208 3 2.26 1.5121 2 3 0.2528
209 4 1.97 0.2291 2 4 0.2365
210 1 0.54 2.2574 1 2 4.0044
211 3 2.28 1.7216 2 4 0.7477
212 1 1.08 2.6729 1 1 1.6793
213 1 1.21 2.7777 1 1 0.4429
214 4 2.45 0.6758 2 4 0.7300
215 3 1.64 1.1417 2 4 0.5171
216 4 2.75 0.6504 2 4 0.4320
217 1 0.92 2.1350 1 2 0.0958
218 3 2.35 1.4650 2 3 0.2213
219 4 2.76 0.9491 2 4 0.1728
220 4 2.49 0.7135 2 4 0.8868
221 2 1.38 1.7472 1 1 0.3329
222 1 0.66 2.1318 1 1 0.2417
223 3 1.89 1.0910 2 4 0.3920
224 2 1.70 2.0029 1 2 0.8746
225 2 1.71 1.8845 1 1 0.2394
226 4 2.63 0.8588 2 3 0.5119
227 1 0.57 2.4717 1 1 0.4672
228 1 1.14 2.6636 1 2 0.3129
229 4 1.99 0.4709 2 4 0.4534
230 3 2.44 1.2737 2 3 0.2609
231 3 2.27 1.2697 2 4 0.3403
232 2 1.80 1.9637 1 2 0.2796
233 4 2.40 0.4766 2 4 0.5737
234 4 2.66 0.4483 2 4 1.4639
235 2 1.94 2.0839 1 1 0.4545
236 1 0.66 2.5896 1 2 0.4134
237 1 0.80 2.6896 1 1 0.3971
238 4 2.77 0.6431 2 3 0.6140
239 4 2.95 1.0010 2 4 0.3417
240 2 1.84 2.2882 1 1 0.4817
241 3 2.03 1.8493 2 3 0.9533
242 4 2.49 0.9841 2 4 0.7389
243 2 1.66 1.7133 1 1 0.6301
244 1 0.79 1.9647 1 1 0.4945
245 3 2.11 1.4718 2 3 0.8437
246 4 2.78 1.0349 2 3 0.5376
247 3 2.15 1.6078 2 3 0.6158
248 2 1.60 1.9416 1 2 0.2700
249 3 2.42 1.5357 2 3 0.4759
250 2 1.54 2.3446 1 2 0.0663
251 2 1.34 1.8387 1 2 0.2396
252 2 1.65 1.9020 1 1 0.1986
253 3 1.88 1.1980 2 3 0.1677
254 3 1.53 1.1943 2 4 0.2818
255 4 2.55 0.7990 2 3 0.1907
256 3 2.16 1.2860 2 4 0.0649
257 1 0.85 2.6302 1 2 0.2075
258 1 1.06 2.4017 1 1 0.2398
259 2 1.85 2.2288 1 2 0.2471
260 3 2.00 1.6370 2 4 0.2696
261 2 1.76 1.9300 1 2 2.2610
262 4 2.77 0.9979 2 3 0.7294
263 4 2.34 0.6543 2 3 1.8862
264 4 2.69 0.9113 2 3 0.2825
265 4 2.95 1.1056 2 4 0.6076
266 3 2.05 1.6316 2 3 0.6896
267 2 1.89 2.0046 1 1 0.3262
268 1 0.95 2.3294 1 2 0.0595
269 2 1.50 1.6578 1 1 0.2421
270 1 0.99 2.4325 1 1 0.9376
271 1 0.79 2.4509 1 1 0.5175
272 1 1.05 2.6063 1 1 0.3921
273 3 1.49 1.0786 2 4 0.8518
274 4 3.02 1.2229 2 3 0.4736
275 4 3.09 1.0721 2 4 0.0559
276 3 1.89 1.1655 2 4 0.2539
277 4 2.37 0.7068 2 4 0.3007
278 2 1.77 2.1241 1 1 3.1932
279 2 1.44 1.8880 1 1 0.2729
280 3 2.02 1.0935 2 3 0.7676
281 2 1.52 1.7948 1 2 0.6651
282 4 2.40 0.6599 2 4 0.5836
283 4 2.77 0.8093 2 3 0.9694
284 4 2.73 0.7541 2 3 0.3155
285 3 2.42 1.5416 2 4 0.5521
286 4 2.65 0.7053 2 3 0.0989
287 1 1.01 2.5846 1 1 0.7760
288 1 1.35 2.9907 1 1 1.2034
289 4 2.18 0.6201 2 4 0.6815
290 2 1.36 1.9455 1 1 0.6887
291 4 2.70 1.0720 2 3 0.6617
292 3 1.73 1.2246 2 3 0.6044
293 4 2.25 0.7735 2 3 1.6305
294 2 1.41 2.1163 1 1 0.4522
295 2 1.36 1.8982 1 1 0.3717
296 3 2.27 1.4175 2 4 0.5263
297 1 1.02 2.8512 1 2 0.2989
298 1 0.58 2.3440 1 1 0.5371
299 1 0.29 2.2599 1 1 0.4522
300 2 1.34 1.8004 1 2 0.4989
301 3 1.79 0.8603 2 4 1.4687
302 3 2.26 1.6672 2 3 0.4336
303 2 1.30 1.6877 1 1 0.1527
304 1 0.89 2.4514 1 2 0.2212
305 3 2.07 1.5131 2 3 1.5989
306 3 1.91 1.3683 2 4 0.6784
307 1 1.30 3.0381 1 1 0.4353
308 2 0.91 1.6901 1 1 0.1861
309 4 2.57 0.8126 2 4 0.2604
310 2 1.20 1.7357 1 2 0.1614
311 3 1.92 1.4731 2 3 0.5014
312 3 1.73 0.9571 2 3 0.3847
313 2 1.38 1.9591 1 2 0.9786
314 1 0.70 2.2408 1 2 0.2280
315 4 2.77 0.8261 2 4 1.1070
316 3 2.30 1.5630 2 3 0.2561
317 3 2.15 1.3915 2 3 0.5423
318 2 1.72 2.3797 1 2 0.5788
319 2 1.71 2.1331 1 1 0.3078
320 2 1.07 1.5917 1 1 0.2891
321 3 1.82 0.9665 2 3 0.3738
322 4 2.50 1.1421 2 4 1.7385
323 2 1.53 1.7180 1 2 0.8067
324 2 1.35 1.7302 1 2 0.2850
325 2 1.18 1.7567 1 1 0.2983
326 2 1.83 2.2245 1 2 0.2150
327 4 2.69 0.6219 2 4 0.3033
328 3 2.26 1.5198 2 3 0.5977
329 2 1.32 2.1326 1 2 0.0639
330 4 2.69 1.1057 2 4 0.7891
331 3 2.24 1.6476 2 3 0.4696
332 3 2.41 1.5873 2 3 0.3799
333 4 2.58 0.5943 2 4 0.5967
334 4 2.60 0.9741 2 3 0.5261
335 1 1.23 2.8181 1 1 0.5550
336 4 2.62 0.8675 2 4 0.6535
337 1 1.12 2.5932 1 1 0.8772
338 1 1.14 2.5724 1 1 0.5376
339 1 0.74 2.4723 1 2 0.2783
340 3 2.23 1.4842 2 4 0.4194
341 1 1.19 2.6213 1 1 0.9315
342 1 0.52 2.6020 1 1 0.4791
343 4 2.62 0.3858 2 4 0.6768
344 1 0.98 2.2305 1 1 0.4821
345 3 1.69 1.3608 2 4 0.3831
346 1 0.93 2.5446 1 1 0.9921
347 1 0.83 2.6618 1 1 0.5135
348 2 1.60 1.8512 1 2 0.4293
349 2 1.09 1.4625 1 2 0.4843
350 2 1.32 1.8802 1 1 0.4898
351 2 1.46 1.7649 1 1 0.5621
352 3 1.84 1.0247 2 4 1.0863
353 3 1.83 1.3642 2 3 0.4415
354 1 0.93 2.6444 1 1 0.6096
355 3 1.62 0.8025 2 4 0.7621
356 3 2.20 1.5223 2 4 0.7239
357 4 3.05 0.8358 2 4 0.1284
358 2 1.45 1.8789 1 2 0.4913
359 4 2.83 1.0065 2 4 0.8016
360 3 2.07 1.7267 2 3 0.8271
361 4 2.84 0.7001 2 4 1.0015
362 3 2.13 1.4667 2 4 0.9873
363 4 2.58 0.8599 2 4 1.1327
364 3 1.73 1.0353 2 4 3.0880
365 4 2.71 0.8136 2 3 4.2627
366 4 2.41 0.3492 2 4 2.3180
367 1 0.88 2.1755 1 1 0.5759
368 2 1.33 1.9183 1 1 0.9940
369 3 1.90 1.0658 2 3 0.2507
370 2 1.29 1.9978 1 2 0.6340
371 2 1.41 1.5481 1 2 0.9635
372 1 1.05 2.5821 1 1 0.7085
373 4 2.82 0.9527 2 3 0.9702
374 1 0.46 2.3743 1 1 1.7394
375 2 1.66 2.0688 1 1 0.7669
376 2 1.30 1.6941 1 2 1.8251
377 1 0.79 2.2850 1 1 0.4494
378 4 2.44 0.5580 2 4 0.3527
379 1 0.95 2.5462 1 2 0.5079
380 1 0.67 2.2161 1 1 0.4083
381 4 2.31 0.6528 2 4 0.6889
382 1 0.75 2.0460 1 1 0.6298
383 4 2.02 0.2000 2 4 0.7106
384 1 0.89 2.4133 1 2 0.8111
385 3 2.08 1.4325 2 3 0.9711
386 3 2.01 1.3552 2 3 0.6784
387 2 1.60 1.8674 1 2 0.5956
388 1 1.13 2.4366 1 1 0.7804
389 1 1.02 2.4999 1 1 0.7345
390 3 1.81 1.4311 2 3 0.3776
391 2 1.75 2.3029 1 1 1.9236
392 1 0.71 2.6716 1 1 0.8320
393 1 0.66 2.1383 1 1 0.4397
394 4 2.83 0.6250 2 4 0.4083
395 4 2.45 0.9719 2 4 0.4975
396 2 1.74 2.1059 1 1 0.7741
397 4 2.81 1.0884 2 3 1.6634
398 2 0.89 1.3599 1 1 1.3016
399 4 2.58 0.9262 2 4 0.7783
400 4 2.84 0.8652 2 3 0.2761
401 2 1.28 2.0487 1 2 0.7217
402 4 2.50 0.4873 2 4 0.5331
403 4 2.76 0.9397 2 4 1.9925
404 4 2.63 0.7776 2 4 0.5376
405 4 2.84 1.1081 2 4 0.6287
406 4 2.50 0.8296 2 4 0.5499
407 4 2.68 0.8133 2 4 0.5209
408 3 2.14 1.4453 2 3 0.6764
409 2 1.42 1.5852 1 2 0.9215
410 1 0.98 2.5335 1 1 0.4861
411 3 2.45 1.8523 2 4 2.6034
412 3 1.86 1.6865 2 3 0.5488
413 1 0.97 2.5025 1 1 0.4796
414 2 1.58 2.0825 1 1 0.2533
415 4 2.05 0.5764 2 4 0.3154
416 4 2.58 0.9390 2 3 0.0396
417 1 0.90 2.3828 1 1 0.7988
418 4 2.56 0.8907 2 4 1.1762
419 1 0.92 2.6655 1 2 0.6683
420 2 1.80 1.9437 1 1 0.4257
421 4 2.80 1.1860 2 4 0.0721
422 4 2.22 0.4164 2 4 0.4330
423 1 0.82 2.3609 1 1 0.3579
424 2 1.71 2.0191 1 2 0.5280
425 4 3.01 0.8914 2 4 0.5724
426 3 2.09 1.3336 2 4 0.6066
427 2 1.10 1.9116 1 2 0.4787
428 1 1.12 2.7049 1 1 0.5250
429 1 0.47 2.1353 1 2 0.1595
430 3 2.53 1.5900 2 4 0.8271
431 2 1.33 2.1082 1 2 0.5305
432 4 2.30 0.6381 2 3 0.6628
433 1 0.70 2.3945 1 2 0.8045
434 1 0.87 2.0973 1 2 0.5567
435 1 0.93 2.9422 1 1 0.4793
436 1 0.87 2.5742 1 1 0.6136
437 1 1.14 2.7885 1 2 0.4767
438 4 2.75 0.7780 2 4 0.7781
439 3 2.12 1.3591 2 4 2.5635
440 2 1.41 1.8537 1 2 0.5647
441 3 1.88 1.7277 2 4 0.6313
442 2 1.61 2.1116 1 2 0.5430
443 1 1.14 2.4633 1 2 0.8517
444 2 1.62 2.1277 1 2 0.5450
445 3 2.32 1.9002 2 3 1.3156
446 2 1.57 1.8656 1 2 0.7200
447 2 1.07 2.0014 1 2 0.3491
448 1 1.04 2.6032 1 1 0.2947
449 2 1.64 1.8817 1 2 0.6346
450 4 3.02 1.5059 2 3 0.6190
451 1 1.04 2.4258 1 2 0.7717
452 2 1.66 1.8515 1 1 0.7570
453 1 0.93 2.5469 1 2 0.4481
454 4 2.36 0.5403 2 4 0.4214
455 3 2.29 1.4035 2 3 0.1747
456 2 1.57 2.0872 1 1 0.0091
457 4 2.74 1.0264 2 3 0.1928
458 2 1.65 2.3078 1 1 0.2272
459 3 2.31 1.8281 2 4 0.2742
460 3 2.18 1.4821 2 3 1.6586
461 4 2.53 0.7572 2 4 0.9917
462 4 2.75 0.7490 2 4 0.4251
463 4 2.11 0.7089 2 4 0.3612
464 1 0.83 2.9124 1 2 0.5948
465 3 1.86 1.3330 2 4 0.5794
466 1 0.96 2.5403 1 1 1.3014
467 4 2.91 1.1572 2 4 2.3214
468 4 2.17 0.3420 2 4 0.4394
469 2 1.48 1.6857 1 1 0.4939
470 3 1.88 1.1797 2 4 0.6029
471 4 2.36 0.9243 2 3 0.5874
472 3 1.97 0.8775 2 4 0.0374
473 2 1.20 1.5293 1 1 0.5734
474 2 1.69 1.7908 1 2 0.7190
475 4 2.78 1.1410 2 3 0.5561
476 3 1.98 1.3953 2 3 0.3589
477 1 1.00 2.2990 1 2 0.3687
478 2 1.35 1.3832 1 1 0.3723
479 3 2.04 1.2141 2 4 0.3029
480 1 1.05 2.4518 1 1 0.2918
481 3 1.99 1.5926 2 4 0.7847
482 2 1.57 1.6518 1 2 0.5948
483 2 0.91 1.5029 1 2 0.7152
484 1 0.93 2.5074 1 1 0.5202
485 4 3.00 1.1062 2 4 1.1016
486 3 1.98 1.4865 2 4 0.8582
487 4 2.44 0.7355 2 3 0.2806
488 3 2.27 1.5003 2 4 0.0058
489 1 1.03 2.5309 1 1 0.9346
490 3 2.10 1.2802 2 4 0.7463
491 1 1.29 2.6896 1 2 0.1171
492 1 0.77 2.4584 1 2 0.1375
493 1 1.46 2.7435 1 2 1.0684
494 1 1.13 2.7572 1 2 0.3861
495 3 2.26 1.4368 2 4 0.5168
496 1 0.98 2.7237 1 2 2.2975
497 1 1.13 2.7475 1 2 1.2695
498 1 1.06 2.9142 1 1 2.2275
499 2 1.87 1.9112 1 2 1.6281
500 2 1.78 2.3478 1 2 1.8826
501 3 2.60 1.8537 3 3 0.2069
502 2 1.74 2.3257 3 3 1.7098
503 2 1.18 1.7068 3 2 0.3037
504 2 1.34 1.7217 3 3 1.3329
505 3 2.23 1.6917 3 2 0.6610
506 2 1.31 1.5509 3 3 1.1322
507 3 1.94 1.4668 3 3 0.6778
508 3 1.84 1.2339 3 3 0.4097
509 2 1.72 1.9730 3 3 0.4577
510 3 2.34 1.7071 3 3 0.5903
511 2 0.90 1.6966 3 2 0.3018
512 2 1.55 2.0735 3 2 0.2422
513 2 1.49 1.7455 3 2 0.1441
514 3 1.54 1.1603 3 3 0.1377
515 2 1.55 2.0901 3 2 0.1637
516 3 1.93 1.2432 3 3 0.0686
517 3 2.12 1.6586 3 2 0.1625
518 3 2.34 1.1657 3 2 0.1306
519 2 1.53 2.0434 3 2 0.1257
520 2 1.30 1.7010 3 3 0.0325
521 3 1.71 1.2798 3 2 0.1187
522 2 1.72 2.4070 3 2 0.0813
523 2 1.60 2.0299 3 2 0.0767
524 2 1.52 2.2086 3 2 0.0744
525 2 1.70 1.7760 3 3 1.6381
526 2 1.56 2.1016 3 3 0.2521
527 2 1.68 1.9240 3 2 0.2514
528 2 1.38 2.0285 3 3 0.2233
529 2 1.21 1.7462 3 2 0.1902
530 3 1.78 0.9487 3 3 0.2943
531 3 2.25 1.2915 3 3 0.1151
532 2 1.88 2.1806 3 2 0.0152
533 2 1.53 1.8646 3 3 0.2294
534 3 1.73 1.3031 3 2 0.2444
535 3 1.97 1.3112 3 3 0.2666
536 3 2.07 1.2553 3 2 0.0881
537 3 1.81 1.5203 3 2 0.1892
538 3 1.87 1.1564 3 2 0.2604
539 2 1.60 1.7107 3 3 0.5551
540 3 2.03 1.4969 3 2 0.2038
541 2 1.40 1.7768 3 3 0.3636
542 2 2.05 2.0936 3 3 0.0543
543 2 1.70 1.7546 3 3 0.0281
544 2 1.39 2.0048 3 3 0.3715
545 3 1.68 1.2696 3 2 0.2442
546 2 1.37 1.8739 3 3 0.1702
547 3 2.15 1.5097 3 3 0.0834
548 2 1.42 2.0525 3 3 0.1372
549 2 1.31 2.0201 3 2 0.1377
550 3 2.10 1.6379 3 2 0.1652
551 2 1.31 1.8995 3 2 0.3041
552 2 1.33 1.8679 3 3 0.2195
553 3 1.67 1.1645 3 2 0.2182
554 3 1.99 1.2831 3 3 0.1211
555 2 1.76 1.9795 3 2 0.0523
556 3 1.91 1.4034 3 3 0.0504
557 3 1.53 1.1144 3 2 0.6498
558 2 1.65 1.8174 3 2 0.3020
559 3 2.07 1.7655 3 2 0.2018
560 3 2.07 1.3017 3 3 0.2890
561 3 1.81 1.2294 3 3 0.2458
562 2 1.61 1.8315 3 3 0.4750
563 3 2.17 1.5999 3 2 0.4172
564 3 2.01 1.5911 3 2 0.4326
565 2 1.32 2.0148 3 2 0.2235
566 3 2.24 1.5901 3 3 0.2208
567 3 1.55 1.4445 3 2 0.2918
568 2 1.19 1.3382 3 3 0.2236
569 3 1.68 1.4613 3 2 0.4230
570 2 1.79 2.1816 3 2 0.3192
571 2 1.40 1.8203 3 2 1.6823
572 3 1.79 1.5993 3 2 0.1982
573 2 1.18 1.7977 3 3 0.2703
574 2 1.50 2.0364 3 2 0.1266
575 3 2.23 1.6825 3 3 0.1098
576 3 1.55 1.2464 3 3 0.9936
577 3 2.43 1.7025 3 3 0.2495
578 2 1.10 1.5722 3 3 0.2153
579 2 1.34 2.0207 3 3 0.2453
580 2 1.84 2.0129 3 2 0.2353
581 3 1.96 1.3729 3 2 0.2344
582 3 2.39 1.4678 3 3 0.0884
583 3 2.03 1.5197 3 3 0.2369
584 2 1.37 1.8113 3 2 0.3470
585 3 1.61 1.1338 3 2 0.2379
586 3 2.09 1.5482 3 2 0.4279
587 3 2.34 1.6842 3 2 0.3466
588 2 1.71 2.1515 3 3 0.3087
589 3 1.93 1.3493 3 2 0.3769
590 2 1.91 2.2208 3 3 0.3698
591 3 1.96 1.7241 3 2 0.0585
592 2 1.92 2.2202 3 2 0.2799
593 2 1.54 1.8500 3 2 0.0136
594 2 1.40 1.9116 3 3 0.8983
595 2 1.56 2.4152 3 3 0.9423
596 3 1.81 1.5009 3 2 0.2396
597 3 1.82 1.1708 3 2 0.2456
598 3 1.99 1.4759 3 2 0.0031
599 3 1.98 1.7643 3 3 0.0911
600 3 1.74 1.0244 3 3 0.1180
