# Supplementary material for: The effect of training methodology on knowledge representation in categorization
Source: PLoS One. 2017 Aug 28;12(8):e0183904. doi: 10.1371/journal.pone.0183904 (PMC5573135; doi:10.1371/journal.pone.0183904)
Supplement: S1 File — This file contains the raw data from the experiments reported in this manuscript. (ZIP) [file pone.0183904.s001.zip › raw_data/Exp2/AB/rb_xfer_mixed_feedback_2_cond_2_sub_70.dat]

  1 1 1.07 2.3485 1 1 0.8904
  2 3 2.31 1.8281 2 4 0.8397
  3 2 1.60 2.0299 1 2 1.1350
  4 2 1.41 2.1163 1 1 1.3058
  5 4 2.49 0.7135 2 4 1.2945
  6 1 0.79 2.2850 1 1 1.0910
  7 3 2.30 1.2318 2 4 1.2322
  8 2 1.07 2.0014 1 1 0.9991
  9 4 2.60 0.9741 2 4 1.6327
 10 4 2.58 0.5943 2 4 1.3121
 11 2 1.76 1.9300 1 2 1.5400
 12 3 2.43 1.8005 2 4 1.5205
 13 4 2.57 0.8126 2 3 1.3882
 14 3 1.87 1.1564 2 4 0.7969
 15 3 1.79 1.5993 2 3 1.4297
 16 2 1.80 1.9637 1 1 0.9905
 17 2 1.52 2.4427 1 1 0.8725
 18 3 2.07 1.7267 2 4 1.5435
 19 2 1.70 1.7546 1 1 0.9540
 20 3 1.55 1.2464 2 4 1.5733
 21 2 1.82 1.9954 1 2 1.0236
 22 1 0.83 2.5525 1 1 0.7444
 23 1 0.74 2.4723 1 1 0.8750
 24 3 1.84 1.0247 2 4 1.7370
 25 1 1.06 2.9142 1 1 0.7722
 26 4 2.78 1.1410 2 3 1.0874
 27 2 1.79 2.1816 1 2 1.0923
 28 3 2.44 1.2737 2 4 0.9134
 29 3 1.94 1.4668 2 3 0.9413
 30 1 0.68 2.5251 1 1 0.8812
 31 1 1.19 2.6213 1 1 0.8784
 32 2 0.91 1.6901 1 1 0.7475
 33 1 1.05 2.6063 1 1 0.7423
 34 4 2.75 0.7780 2 4 1.1063
 35 2 1.35 1.3832 1 2 1.0626
 36 3 2.47 1.7597 2 3 1.0287
 37 1 0.54 2.2574 1 1 0.8278
 38 4 2.69 0.9113 2 4 0.8596
 39 3 2.25 1.7868 2 4 1.0509
 40 1 0.28 1.9233 1 1 0.7298
 41 1 0.82 2.3609 1 1 1.1089
 42 1 0.61 1.8464 1 1 0.6328
 43 1 0.69 2.4978 1 1 0.7540
 44 4 2.36 0.9243 2 4 1.5492
 45 1 0.64 2.1539 1 1 0.7834
 46 1 0.52 2.6020 1 1 0.8252
 47 4 2.54 1.0818 2 4 0.8899
 48 2 1.18 1.7068 1 1 0.7840
 49 3 1.98 1.4865 2 4 1.7933
 50 2 1.36 1.8982 1 2 1.0585
 51 2 1.37 1.8113 1 2 0.9140
 52 2 1.59 2.3070 1 2 0.5981
 53 3 2.15 1.3915 2 4 1.1105
 54 4 2.31 0.6528 2 4 1.3303
 55 3 1.88 1.7277 2 3 0.9824
 56 2 1.34 1.7645 1 2 1.4799
 57 4 2.75 0.6504 2 4 0.7659
 58 2 1.84 2.0129 1 2 1.1516
 59 3 2.39 1.4678 2 4 1.0110
 60 1 1.02 2.6289 1 1 0.9070
 61 1 0.70 2.3945 1 1 0.7668
 62 3 1.98 1.3953 2 4 0.8255
 63 3 2.07 1.2925 2 4 0.8570
 64 1 0.93 2.5640 1 1 0.7762
 65 4 2.70 1.0720 2 4 0.8172
 66 2 1.80 1.9437 1 2 1.1777
 67 4 2.58 0.9262 2 4 1.1535
 68 1 0.70 2.2408 1 1 0.7163
 69 1 1.03 2.5309 1 2 1.0884
 70 1 0.67 2.2161 1 1 0.7181
 71 1 1.25 2.4983 1 2 1.0660
 72 2 0.89 1.3599 1 1 0.6166
 73 1 0.90 2.3828 1 1 0.7600
 74 4 2.81 1.0884 2 4 0.9618
 75 1 0.97 2.0792 1 1 0.5236
 76 1 0.93 2.5074 1 1 0.6242
 77 2 1.07 1.2491 1 2 0.7362
 78 3 2.25 1.2915 2 4 0.8599
 79 1 1.02 2.8512 1 1 0.6987
 80 4 2.85 0.9764 2 4 1.2478
 81 3 2.10 1.5805 2 3 1.1665
 82 3 2.34 1.7071 2 3 0.8570
 83 2 1.10 1.9116 1 1 0.9359
 84 2 1.63 2.1810 1 1 0.6909
 85 1 0.81 2.4667 1 1 1.1117
 86 4 2.73 0.8917 2 4 0.8935
 87 2 1.89 2.0046 1 1 0.5462
 88 4 2.48 0.9460 2 4 1.2681
 89 4 3.05 0.8358 2 4 1.4350
 90 1 0.79 2.3858 1 1 0.9463
 91 3 1.97 1.3477 2 4 1.1824
 92 4 2.29 0.4132 2 4 0.7116
 93 4 2.77 0.9979 2 4 0.8850
 94 1 0.66 2.5896 1 1 0.8735
 95 2 1.78 2.2075 1 1 0.7925
 96 1 0.89 2.4133 1 1 0.6661
 97 2 1.74 2.3257 1 1 0.6646
 98 1 0.93 2.6444 1 1 0.5745
 99 1 1.02 2.6749 1 1 0.5528
100 1 1.14 2.7128 1 1 0.4989
101 3 1.98 1.5571 2 4 1.7123
102 2 1.92 2.2202 1 2 2.0124
103 4 2.83 0.6250 2 4 0.9646
104 3 2.60 1.8537 2 3 0.7913
105 2 1.84 2.2882 1 1 0.6892
106 1 1.13 2.4366 1 1 0.9264
107 2 1.54 2.0740 1 1 1.1064
108 4 2.44 0.5580 2 4 0.8942
109 2 1.54 1.8500 1 2 1.2911
110 3 2.07 1.5131 2 3 2.1617
111 3 2.00 1.4168 2 4 0.9326
112 1 0.66 2.1383 1 1 0.7516
113 2 1.56 2.4798 1 1 1.0681
114 2 1.71 1.8845 1 2 0.8253
115 1 0.89 2.4514 1 1 1.1286
116 2 1.61 2.1116 1 2 1.4453
117 2 1.09 1.4625 1 2 1.0762
118 2 1.53 2.0434 1 2 1.2421
119 1 0.98 2.5335 1 1 0.8339
120 3 2.23 1.6917 2 3 1.4895
121 1 0.93 2.5469 1 1 0.7918
122 3 2.35 1.4475 2 4 2.0086
123 2 1.34 1.7217 1 2 2.6108
124 3 2.10 1.2802 2 4 1.2431
125 2 1.54 2.3446 1 2 1.1551
126 2 1.82 2.1407 1 2 1.3418
127 3 2.32 1.9002 2 3 1.7055
128 2 1.38 1.7472 1 2 1.8144
129 4 2.87 1.2443 2 4 2.6061
130 3 2.23 1.6825 2 3 1.7269
131 4 2.61 0.8948 2 4 0.8735
132 4 2.45 0.6758 2 4 0.6472
133 2 1.66 1.8515 1 1 1.4705
134 3 1.78 0.9487 2 4 0.8762
135 1 1.39 2.6564 1 2 1.3318
136 4 2.42 0.8002 2 4 1.3351
137 4 2.53 0.7572 2 4 1.0109
138 4 3.09 1.0721 2 4 1.1310
139 1 0.88 2.1755 1 1 0.8392
140 1 0.51 2.5456 1 1 1.2068
141 2 1.53 1.9689 1 2 1.0072
142 4 2.62 0.8675 2 4 0.9830
143 2 1.78 2.3478 1 2 1.3118
144 4 2.86 1.3226 2 4 1.1079
145 1 1.14 2.4633 1 1 0.9605
146 3 2.11 1.4718 2 4 1.0026
147 2 1.71 2.1515 1 1 1.0196
148 1 0.57 2.4717 1 1 0.6910
149 2 1.60 1.8674 1 2 0.8075
150 2 1.40 1.8203 1 2 1.1195
151 3 1.68 1.2696 2 4 1.4654
152 4 3.02 1.5059 2 3 1.7040
153 2 1.31 1.5509 1 1 1.0203
154 2 1.30 1.6877 1 1 1.2758
155 1 0.98 2.7237 1 1 1.0188
156 1 0.80 2.6896 1 1 0.7532
157 3 1.72 1.3010 2 4 1.0590
158 2 1.88 2.1082 1 2 1.1315
159 3 1.88 1.1980 2 4 1.7738
160 2 1.33 2.1082 1 2 1.7450
161 1 0.99 2.4325 1 1 1.5081
162 1 0.97 2.5025 1 1 1.4250
163 2 1.59 1.7659 1 2 2.0978
164 3 2.41 1.5873 2 3 1.4560
165 4 2.83 1.0065 2 4 1.4391
166 4 2.65 0.8297 2 4 1.1349
167 4 2.40 0.4766 2 4 1.4019
168 1 1.23 2.8181 1 1 1.3225
169 1 1.29 2.6896 1 1 1.0551
170 3 2.17 1.5999 2 3 1.8216
171 1 0.92 2.1350 1 1 1.3749
172 1 1.46 2.7435 1 1 0.8485
173 4 2.66 1.1964 2 4 1.2066
174 3 1.49 1.0786 2 4 0.8638
175 4 2.60 0.8527 2 4 0.8855
176 1 1.35 2.9907 1 1 1.0996
177 1 0.50 2.0667 1 1 0.8639
178 3 2.10 1.6379 2 3 1.4631
179 4 2.63 0.8910 2 4 0.8919
180 2 1.20 1.5293 1 1 1.2734
181 2 0.90 1.6966 1 1 0.8077
182 4 2.21 0.5149 2 4 0.9435
183 3 1.83 1.3642 2 4 0.8669
184 4 2.44 0.7355 2 4 0.6731
185 2 1.30 1.6941 1 2 1.3823
186 4 2.56 0.8907 2 4 2.4871
187 1 1.05 2.4518 1 1 0.9091
188 1 1.44 3.1230 1 2 1.3527
189 4 2.59 0.8358 2 4 1.7475
190 4 2.36 0.5403 2 4 0.6864
191 2 1.17 1.4405 1 1 1.0284
192 4 2.30 0.6381 2 4 0.9714
193 3 2.27 1.2697 2 3 1.6066
194 4 2.46 0.8923 2 3 1.0791
195 2 1.32 2.0148 1 1 1.0352
196 2 1.52 2.2086 1 1 0.9705
197 2 1.38 2.0285 1 2 0.8842
198 4 2.60 0.6925 2 4 2.1229
199 2 1.90 2.0177 1 1 0.9670
200 2 1.40 1.9116 1 1 0.7612
201 4 2.53 0.6066 2 4 1.0617
202 3 2.32 1.8693 2 3 4.7401
203 3 2.36 1.6037 2 3 2.4469
204 3 2.11 1.4228 2 3 2.1803
205 4 2.82 0.9527 2 4 2.3812
206 3 1.71 1.2798 2 3 2.0142
207 1 0.29 2.2599 1 1 0.9511
208 1 1.11 2.5086 1 1 0.7055
209 3 2.31 1.9226 2 3 1.0459
210 4 2.99 0.8531 2 4 2.0047
211 3 1.94 1.0910 2 4 1.5338
212 3 1.89 1.0910 2 3 1.6805
213 4 2.84 1.1081 2 3 1.7343
214 4 2.77 0.8261 2 4 0.9464
215 2 1.72 2.3797 1 2 1.7877
216 3 1.73 1.0353 2 4 1.9983
217 1 1.18 2.3579 1 1 0.9429
218 3 1.99 1.4759 2 3 1.0258
219 4 2.84 1.0126 2 4 1.3301
220 1 0.98 2.2305 1 1 1.1897
221 3 2.03 1.8493 2 3 1.5428
222 1 1.05 2.6834 1 1 1.3938
223 2 1.57 2.1236 1 2 1.7308
224 4 2.47 0.5925 2 4 1.7818
225 4 2.95 1.0010 2 4 1.7190
226 3 1.53 1.1943 2 4 2.1872
227 2 1.48 1.8429 1 2 1.5962
228 4 2.80 1.1860 2 3 1.7263
229 1 0.70 2.6702 1 1 1.1554
230 2 1.30 1.6901 1 2 1.4383
231 2 1.42 1.5852 1 1 1.9571
232 4 2.38 0.6745 2 4 1.0641
233 1 0.64 2.3405 1 1 1.0223
234 4 2.63 0.9996 2 4 1.3995
235 2 1.57 2.0872 1 1 1.8249
236 4 2.34 0.6543 2 4 1.9383
237 3 1.99 1.4321 2 3 1.8123
238 1 0.87 2.5742 1 1 1.9565
239 1 1.24 2.6215 1 1 0.8471
240 2 1.44 1.8880 1 1 0.6622
241 2 1.20 1.7357 1 1 0.7808
242 3 2.27 1.5003 2 4 0.9825
243 2 1.32 2.1326 1 1 0.8479
244 2 1.56 2.1016 1 1 1.2784
245 3 1.82 1.1708 2 3 2.1247
246 2 1.58 2.0825 1 2 1.0970
247 1 1.13 2.7572 1 1 1.0214
248 4 2.45 0.9719 2 4 1.2784
249 3 2.31 1.7323 2 3 1.3079
250 2 1.11 1.7072 1 1 1.1052
251 1 1.11 2.4142 1 1 0.6103
252 3 2.24 1.6476 2 3 1.6513
253 4 2.67 0.8543 2 4 1.2264
254 1 0.83 2.6618 1 1 1.0974
255 1 0.83 2.9124 1 1 1.0225
256 3 1.96 1.3729 2 4 1.0861
257 1 1.08 2.6729 1 2 2.2124
258 1 0.92 2.6655 1 1 1.1338
259 1 0.20 1.9808 1 1 1.2250
260 4 2.37 0.6828 2 4 0.9532
261 3 1.84 1.2339 2 4 0.9242
262 1 1.14 2.6636 1 2 1.1524
263 1 0.71 2.6716 1 1 1.1237
264 1 1.01 2.5846 1 2 1.4484
265 4 2.05 0.5764 2 4 1.4787
266 1 1.12 2.7049 1 2 1.2213
267 2 1.66 2.0688 1 2 1.1977
268 4 2.68 0.9857 2 4 0.9669
269 2 1.49 1.7455 1 2 1.2343
270 2 1.60 1.8512 1 2 0.8653
271 1 1.00 2.2990 1 1 0.8317
272 4 2.17 0.3420 2 4 1.4085
273 3 2.26 1.8604 2 3 1.8730
274 2 1.55 2.0090 1 2 2.0956
275 4 3.00 1.1062 2 4 0.7893
276 4 2.87 1.1193 2 4 0.8151
277 1 0.60 2.4105 1 1 0.8147
278 3 2.05 1.5202 2 4 0.8316
279 1 0.93 2.9422 1 1 1.5832
280 4 2.46 0.4501 2 4 0.9199
281 1 0.46 2.3743 1 1 0.7802
282 3 1.97 0.8775 2 4 1.4054
283 4 2.53 0.9180 2 4 0.7097
284 3 2.34 1.1657 2 4 0.7548
285 4 2.93 0.9080 2 4 0.8540
286 1 1.03 2.8472 1 1 0.7563
287 3 2.16 1.2860 2 3 0.8561
288 3 2.18 1.1672 2 3 0.9345
289 4 3.01 0.8914 2 4 0.6670
290 2 1.31 2.0201 1 1 1.0179
291 1 1.30 3.0381 1 1 1.0091
292 2 1.29 1.9978 1 2 0.6170
293 4 2.41 0.3492 2 4 0.8420
294 1 0.79 2.4509 1 1 0.9055
295 4 2.36 0.9040 2 4 1.1499
296 3 2.13 1.4667 2 3 1.1133
297 2 1.37 1.8739 1 2 1.2449
298 1 1.21 2.7777 1 1 2.6445
299 3 2.20 1.4332 2 3 1.5628
300 3 2.35 1.4650 2 4 2.0609
301 1 0.87 2.0973 1 1 1.0411
302 3 1.81 1.2294 2 4 2.1057
303 4 2.74 1.0264 2 4 1.1736
304 4 2.55 0.7990 2 4 1.0402
305 1 0.66 2.1318 1 1 0.9517
306 3 1.86 1.3330 2 3 1.4344
307 3 2.12 1.6586 2 3 1.2330
308 1 0.85 2.0896 1 1 1.2087
309 1 0.47 2.1353 1 1 0.7059
310 3 1.91 1.2875 2 4 1.1581
311 4 2.77 0.8093 2 4 0.8411
312 2 1.43 1.6596 1 2 1.6397
313 2 1.60 1.7107 1 2 1.4233
314 4 2.68 0.8133 2 4 1.2320
315 4 2.95 1.1056 2 4 0.8223
316 1 1.06 2.4017 1 2 1.2313
317 1 1.13 2.4897 1 1 0.9268
318 3 1.89 1.3303 2 3 1.9544
319 4 2.58 0.9390 2 4 0.7022
320 4 2.34 1.0557 2 4 1.3398
321 3 2.32 1.3140 2 3 0.8626
322 2 1.64 1.8817 1 2 1.4045
323 2 1.65 2.3078 1 2 1.6378
324 4 2.87 1.1923 2 4 0.8377
325 1 1.14 2.7885 1 2 1.2366
326 3 2.00 1.6370 2 3 1.3495
327 1 1.04 2.6032 1 1 2.3027
328 2 1.63 1.9483 1 2 0.8762
329 1 1.04 2.4258 1 1 0.7624
330 1 0.78 2.1366 1 1 0.6444
331 2 1.42 2.0525 1 1 0.6983
332 4 2.89 0.6940 2 4 0.8636
333 2 1.48 1.6857 1 2 1.1574
334 1 1.38 2.9259 1 2 1.1204
335 3 1.55 1.4445 2 4 1.2698
336 1 0.95 2.3294 1 1 1.9235
337 3 2.09 1.3336 2 4 0.8160
338 3 2.18 1.4821 2 3 0.8089
339 4 2.22 0.4164 2 4 0.7536
340 3 2.16 1.4101 2 3 1.2288
341 4 2.18 0.6201 2 4 1.0208
342 4 2.34 0.5412 2 4 0.8362
343 1 1.08 2.5974 1 1 1.2292
344 1 1.06 2.6152 1 1 1.1964
345 3 2.08 1.4325 2 3 1.0769
346 2 1.65 1.9020 1 2 1.8910
347 3 2.43 1.7025 2 3 1.6155
348 4 2.51 1.1215 2 4 1.5196
349 3 2.28 1.7216 2 3 0.9238
350 1 0.75 2.3090 1 1 0.7828
351 3 2.00 1.3047 2 3 1.4537
352 4 2.66 0.4483 2 4 0.6204
353 1 0.79 1.9647 1 1 1.0595
354 2 1.30 1.7010 1 2 1.1395
355 2 2.05 2.0936 1 2 1.4546
356 4 2.37 0.7068 2 4 0.9176
357 2 1.73 2.2053 1 2 1.0259
358 1 0.96 2.5403 1 1 1.1458
359 2 1.67 1.5701 1 2 1.7317
360 2 1.46 1.7649 1 2 1.4550
361 4 2.91 1.1572 2 4 0.7902
362 4 2.11 0.7089 2 4 1.3522
363 2 1.72 1.9730 1 2 1.8104
364 1 1.13 2.6761 1 1 1.1298
365 1 0.93 2.5446 1 1 0.5977
366 2 1.60 1.9416 1 2 2.0225
367 3 2.27 1.6426 2 3 1.2314
368 2 1.74 2.1059 1 2 1.2320
369 3 2.05 1.6316 2 3 1.1112
370 4 2.50 0.8296 2 4 0.7874
371 4 2.35 0.9280 2 4 0.8289
372 4 2.29 0.7859 2 4 1.2676
373 4 2.50 0.4873 2 4 0.6022
374 2 1.73 2.2552 1 2 1.6270
375 4 2.76 0.9491 2 4 1.0674
376 1 0.85 2.6302 1 1 0.8565
377 1 0.89 2.6072 1 1 0.6962
378 4 2.34 0.9662 2 4 0.7485
379 4 2.75 0.7490 2 4 0.5839
380 2 1.34 2.0207 1 1 1.4253
381 1 1.04 2.3499 1 1 0.9449
382 1 1.08 2.4545 1 1 0.6934
383 3 1.89 1.1655 2 4 1.8497
384 1 0.99 2.6662 1 1 0.8166
385 3 1.93 1.3493 2 3 1.5530
386 1 1.05 2.5821 1 1 1.2994
387 1 1.39 2.5917 1 1 0.6883
388 4 2.42 0.8204 2 4 0.9014
389 2 1.10 1.5722 1 1 0.8747
390 2 1.01 1.9039 1 1 0.6882
391 1 1.02 2.1497 1 2 1.3277
392 4 1.99 0.4709 2 4 1.0346
393 4 2.25 0.7735 2 4 0.6649
394 3 2.12 1.3591 2 4 0.6968
395 4 2.73 0.7541 2 4 1.5332
396 4 2.66 1.2136 2 4 0.6901
397 4 2.76 0.9397 2 4 0.5664
398 3 2.23 1.4842 2 3 0.8098
399 2 1.70 1.9158 1 2 1.2256
400 4 2.02 0.2000 2 4 1.2971
401 3 1.93 1.4546 2 3 1.5489
402 3 1.90 1.0658 2 4 0.5275
403 2 1.83 2.2245 1 2 0.9627
404 2 1.19 1.3382 1 1 1.0460
405 4 2.58 0.8599 2 4 0.8131
406 2 1.33 1.9183 1 2 1.2062
407 3 2.26 1.6672 2 3 1.1828
408 3 2.34 1.6842 2 3 0.9198
409 3 1.64 1.1417 2 4 0.6592
410 3 1.54 1.1603 2 3 0.6895
411 4 2.70 0.5700 2 4 0.6782
412 2 1.47 1.7789 1 2 0.9482
413 4 2.69 0.6219 2 4 0.7746
414 3 2.01 1.5911 2 4 1.2410
415 4 2.71 0.8136 2 4 0.8162
416 2 1.68 1.9240 1 2 2.2892
417 4 2.77 0.6431 2 4 1.3507
418 1 0.80 2.6233 1 1 1.4098
419 3 1.93 1.1668 2 4 2.0016
420 3 1.86 1.2022 2 4 0.9061
421 4 1.97 0.2291 2 4 1.0472
422 3 2.15 1.5097 2 3 0.9900
423 1 0.95 2.5462 1 1 0.9907
424 2 1.62 2.2219 1 1 0.7996
425 4 2.19 0.5582 2 4 0.8884
426 3 2.26 1.4368 2 3 0.8779
427 2 1.55 2.0735 1 2 1.0031
428 1 1.23 2.6195 1 1 1.5810
429 2 1.76 1.9795 1 2 1.1823
430 4 2.63 0.7776 2 4 0.7516
431 3 2.03 1.4969 2 3 1.5537
432 2 1.85 2.2288 1 2 1.5419
433 4 2.65 0.7053 2 4 1.0807
434 3 1.71 1.0290 2 4 1.1184
435 3 1.62 0.8025 2 4 1.2414
436 3 2.30 1.5630 2 3 1.2498
437 3 2.07 1.3017 2 3 0.8157
438 4 2.84 0.8652 2 4 1.1834
439 4 2.78 1.0349 2 4 1.2108
440 3 1.65 0.7370 2 3 1.6659
441 1 1.14 2.5724 1 1 2.0398
442 2 1.31 1.8995 1 1 0.7022
443 3 1.55 1.2692 2 3 2.4697
444 2 1.77 2.1241 1 2 2.6599
445 3 1.96 1.4517 2 3 1.3292
446 3 1.99 1.2831 2 3 1.3018
447 1 0.87 2.4262 1 1 1.0760
448 1 0.66 2.0748 1 1 0.9455
449 4 2.40 0.6599 2 4 1.2593
450 2 1.94 2.0839 1 2 1.2264
451 4 3.02 1.2229 2 3 1.4943
452 3 2.02 1.1587 2 4 0.9140
453 4 2.74 1.0078 2 4 0.9658
454 2 1.87 1.9112 1 2 0.9915
455 2 1.21 1.5111 1 1 1.2970
456 1 0.75 2.0460 1 1 0.8785
457 1 1.13 2.7475 1 1 0.5323
458 3 2.24 1.5901 2 3 0.8548
459 1 0.59 2.0684 1 1 0.7256
460 1 1.30 2.6344 1 2 1.4354
461 1 0.77 2.4584 1 1 0.8260
462 4 2.49 0.9841 2 4 1.0184
463 2 1.70 1.7760 1 2 1.2187
464 1 0.57 2.1170 1 1 0.7385
465 4 2.84 0.7001 2 4 0.8231
466 4 2.14 0.5976 2 4 1.3911
467 4 2.50 1.1421 2 4 0.9540
468 4 2.86 0.8159 2 4 0.6678
469 3 2.45 1.8523 2 3 0.8988
470 3 1.81 1.5009 2 3 0.9759
471 3 2.02 1.0935 2 4 0.8499
472 3 2.07 1.2553 2 3 0.9053
473 2 1.34 1.8387 1 2 1.7739
474 2 1.52 1.7948 1 2 0.7102
475 3 2.42 1.5416 2 3 1.0743
476 2 1.55 2.0901 1 2 1.3037
477 2 1.28 2.0487 1 1 0.9163
478 2 1.20 1.8103 1 2 1.2884
479 3 1.82 0.9665 2 4 2.0303
480 3 2.09 1.5482 2 3 0.9498
481 2 1.66 1.7133 1 2 0.9837
482 4 2.37 0.5874 2 4 0.7545
483 2 1.67 2.0985 1 2 0.9488
484 1 1.02 2.4999 1 1 0.9678
485 4 2.63 0.8588 2 4 0.8258
486 3 2.53 1.5900 2 3 1.9629
487 2 1.63 1.9157 1 2 1.7399
488 3 2.20 1.5223 2 3 1.3120
489 3 2.26 1.5121 2 3 0.7796
490 2 1.35 1.7302 1 2 1.9977
491 1 0.58 2.3440 1 1 0.8785
492 3 2.12 1.5357 2 4 1.2760
493 2 1.18 1.7977 1 2 1.0018
494 4 2.62 0.3858 2 4 1.3073
495 3 1.98 1.6500 2 3 1.3689
496 4 2.69 1.1057 2 4 0.7940
497 2 1.59 1.9919 1 2 0.9381
498 1 1.12 2.5932 1 2 1.5824
499 3 1.74 1.0244 2 3 2.4163
500 2 1.65 1.8174 1 2 1.0970
501 2 1.71 2.2396 3 3 4.6500
502 3 1.97 1.3112 3 3 2.5564
503 3 1.82 1.1251 3 3 0.8704
504 2 1.32 1.8802 3 2 1.9707
505 3 1.98 1.7643 3 3 1.2439
506 3 1.73 0.9571 3 3 1.6173
507 2 0.85 1.3090 3 2 2.7605
508 3 2.42 1.5357 3 3 1.9058
509 3 1.96 1.7241 3 3 1.2299
510 3 2.05 1.5890 3 3 0.9408
511 3 1.67 1.1645 3 3 1.3350
512 3 2.29 1.4035 3 3 1.0889
513 3 1.70 1.1570 3 2 1.4772
514 2 1.54 1.9274 3 3 1.7861
515 2 1.50 2.0364 3 2 0.7931
516 3 2.27 1.4175 3 3 1.0813
517 3 2.07 1.7655 3 3 0.8851
518 2 1.72 2.4070 3 2 1.8819
519 2 1.62 2.1277 3 2 1.5912
520 3 1.86 1.6865 3 2 1.5828
521 3 1.88 1.1797 3 3 1.0480
522 2 1.25 1.6955 3 2 1.4288
523 2 0.91 1.4078 3 2 0.5708
524 3 1.73 1.2246 3 2 1.1887
525 3 1.81 1.5203 3 2 1.1000
526 2 1.34 1.8004 3 2 0.8802
527 2 1.69 1.7908 3 3 1.0761
528 3 2.26 1.5198 3 3 0.7930
529 2 1.32 1.8254 3 2 1.2096
530 3 2.34 1.5876 3 3 0.9684
531 2 2.05 2.0648 3 3 0.9771
532 2 1.50 1.9802 3 2 1.2745
533 3 2.01 1.3552 3 3 1.8793
534 3 1.85 1.1641 3 3 0.8757
535 2 1.36 1.9455 3 2 0.8572
536 2 1.33 1.8679 3 2 1.4775
537 3 2.04 1.2141 3 3 0.5777
538 2 1.71 2.0191 3 2 0.6111
539 2 1.71 2.3936 3 2 0.6259
540 2 1.56 2.4152 3 2 0.5778
541 3 1.52 0.9112 3 2 0.7060
542 3 1.81 1.4311 3 2 0.7105
543 3 1.76 0.8919 3 3 0.8097
544 2 1.17 1.7942 3 3 1.0332
545 2 0.91 1.5029 3 2 0.5842
546 3 1.90 1.3107 3 2 0.7516
547 2 1.88 2.1806 3 2 1.8403
548 2 1.70 2.0029 3 3 2.6870
549 2 1.44 1.8458 3 3 0.5871
550 2 1.21 1.7462 3 2 0.4993
551 3 2.12 1.5599 3 3 3.4531
552 3 1.91 1.3683 3 3 2.9313
553 2 1.66 1.7302 3 3 1.6046
554 2 1.38 1.9591 3 2 1.9795
555 2 1.53 1.7180 3 2 0.8375
556 2 1.75 2.3029 3 3 0.8042
557 3 1.69 1.3608 3 2 0.8039
558 2 1.67 2.5011 3 3 1.6124
559 3 1.93 1.2432 3 2 0.7630
560 3 1.92 1.4731 3 2 1.8766
561 3 2.00 1.8147 3 2 1.3770
562 3 2.18 1.7487 3 3 1.8826
563 3 1.79 0.8603 3 3 2.6712
564 2 1.35 1.8936 3 2 0.8682
565 2 1.71 2.1331 3 3 1.8486
566 3 1.91 1.4034 3 3 1.5666
567 2 1.61 1.8315 3 3 0.7759
568 3 1.51 1.1071 3 3 1.6806
569 2 1.57 1.8656 3 2 1.4858
570 3 2.14 1.4453 3 3 1.8177
571 3 2.03 1.5197 3 3 1.4980
572 2 1.72 1.9579 3 3 0.8609
573 3 1.68 1.4448 3 3 0.5862
574 2 1.60 2.0713 3 3 0.5385
575 3 1.73 1.3031 3 3 0.6613
576 3 2.54 1.8211 3 3 1.0353
577 3 2.00 1.3301 3 3 1.5692
578 3 1.61 1.1338 3 3 0.5384
579 3 1.68 1.4613 3 3 0.5805
580 2 1.39 2.0048 3 3 0.2922
581 3 1.53 1.1144 3 3 0.3455
582 2 1.18 1.7567 3 3 0.4986
583 2 1.40 1.7768 3 2 0.4473
584 3 1.74 1.2433 3 3 0.6434
585 2 1.41 1.5481 3 2 0.9296
586 2 1.91 2.2208 3 3 1.0927
587 2 1.50 1.6578 3 3 0.6484
588 2 1.41 1.8537 3 3 0.7745
589 2 1.66 2.1867 3 3 0.4862
590 2 1.53 1.8646 3 2 0.8989
591 2 1.45 1.8789 3 2 0.7258
592 2 1.57 1.6518 3 2 0.4647
593 3 1.90 1.3548 3 3 1.1967
594 3 1.99 1.5926 3 2 0.7975
595 3 2.28 1.4598 3 3 0.6607
596 2 1.36 1.5890 3 2 0.9219
597 3 1.89 1.1243 3 3 0.5581
598 2 1.07 1.5917 3 2 0.7750
599 3 2.15 1.6078 3 3 0.9910
600 2 1.72 2.1893 3 3 1.6314
