# Supplementary material for: The effect of training methodology on knowledge representation in categorization
Source: PLoS One. 2017 Aug 28;12(8):e0183904. doi: 10.1371/journal.pone.0183904 (PMC5573135; doi:10.1371/journal.pone.0183904)
Supplement: S1 File — This file contains the raw data from the experiments reported in this manuscript. (ZIP) [file pone.0183904.s001.zip › raw_data/Exp2/AB/rb_xfer_mixed_feedback_2_cond_2_sub_71.dat]

  1 3 1.68 1.4613 2 3 2.9160
  2 4 2.53 0.7572 2 3 0.7900
  3 4 2.63 0.7776 2 4 0.7743
  4 1 0.89 2.6072 1 1 0.8150
  5 3 1.67 1.1645 2 4 0.7352
  6 2 1.65 2.3078 1 1 1.0830
  7 3 1.88 1.1980 2 4 1.3519
  8 3 2.13 1.4667 2 4 1.2833
  9 4 2.93 0.9080 2 4 1.0004
 10 3 2.10 1.6379 2 3 1.1767
 11 4 2.36 0.9243 2 4 0.6179
 12 3 1.99 1.4321 2 4 0.7855
 13 2 1.48 1.6857 1 1 1.4025
 14 3 1.88 1.7277 2 3 1.2596
 15 4 2.30 0.6381 2 4 0.7691
 16 1 0.92 2.1350 1 1 1.1958
 17 3 2.09 1.3336 2 4 0.8366
 18 4 2.40 0.4766 2 4 0.7722
 19 3 2.00 1.8147 2 3 1.3191
 20 1 1.05 2.4518 1 1 0.9702
 21 3 1.91 1.3683 2 4 0.7023
 22 3 2.16 1.4101 2 4 0.6592
 23 3 1.54 1.1603 2 4 0.7776
 24 2 1.17 1.7942 1 1 0.8663
 25 4 3.02 1.5059 2 3 1.3046
 26 2 1.61 2.1116 1 1 0.7652
 27 1 0.83 2.9124 1 1 0.9837
 28 2 0.91 1.5029 1 2 0.8724
 29 1 0.70 2.6702 1 1 1.1121
 30 1 1.00 2.2990 1 1 0.9482
 31 4 2.31 0.6528 2 4 2.1190
 32 2 1.07 1.5917 1 1 1.6667
 33 4 2.58 0.9390 2 4 1.2088
 34 2 1.84 2.2882 1 1 0.9146
 35 3 1.96 1.3729 2 4 1.2468
 36 3 2.31 1.8281 2 3 1.0045
 37 1 0.66 2.0748 1 1 0.8850
 38 2 1.89 2.0046 1 1 1.0834
 39 1 0.54 2.2574 1 1 0.7362
 40 1 1.02 2.1497 1 2 0.9325
 41 3 1.97 1.3477 2 4 0.9438
 42 3 2.26 1.5198 2 4 0.7630
 43 1 1.06 2.6152 1 1 0.8769
 44 3 1.81 1.5009 2 4 0.7789
 45 2 1.88 2.1082 1 1 0.8370
 46 3 1.72 1.3010 2 4 1.0614
 47 1 1.11 2.5086 1 1 0.9699
 48 3 1.93 1.2432 2 4 1.8282
 49 2 1.55 2.0735 1 2 1.3158
 50 4 2.89 0.6940 2 3 1.4717
 51 1 0.93 2.6444 1 1 0.7634
 52 3 1.91 1.2875 2 3 1.1417
 53 3 1.97 1.3112 2 4 0.7929
 54 4 2.58 0.8599 2 4 0.9857
 55 2 1.63 1.9157 1 2 1.1308
 56 2 1.59 1.7659 1 2 1.3012
 57 1 1.30 2.6344 1 1 0.9855
 58 4 2.82 0.9527 2 3 1.0197
 59 4 2.75 0.7490 2 4 0.6429
 60 1 0.59 2.0684 1 1 0.7536
 61 1 0.93 2.5074 1 1 0.7022
 62 1 0.66 2.1318 1 1 0.9066
 63 3 2.32 1.3140 2 4 0.6886
 64 1 0.64 2.3405 1 1 0.7091
 65 2 1.70 1.7546 1 2 1.0660
 66 3 2.00 1.3301 2 3 0.8818
 67 2 1.71 2.1515 1 1 1.7594
 68 4 2.55 0.7990 2 3 1.1860
 69 1 1.13 2.7475 1 2 2.1629
 70 3 1.53 1.1943 2 4 1.3262
 71 2 1.42 2.0525 1 2 1.5779
 72 2 1.32 2.1326 1 2 0.8839
 73 1 1.14 2.4633 1 1 1.0972
 74 1 1.13 2.6761 1 1 1.0380
 75 3 1.84 1.0247 2 3 1.4614
 76 3 2.31 1.9226 2 3 0.9476
 77 1 0.68 2.5251 1 1 0.8137
 78 4 2.73 0.7541 2 3 1.0540
 79 3 1.91 1.4034 2 4 0.8128
 80 1 0.70 2.2408 1 1 0.7567
 81 1 0.79 2.4509 1 1 0.7031
 82 3 2.00 1.4168 2 4 1.4204
 83 4 2.99 0.8531 2 3 0.6819
 84 2 1.67 2.5011 1 2 1.1455
 85 2 1.44 1.8458 1 1 1.1082
 86 4 2.17 0.3420 2 3 1.6414
 87 1 1.03 2.8472 1 1 0.8566
 88 3 1.70 1.1570 2 4 2.5112
 89 2 1.07 2.0014 1 1 0.7870
 90 4 1.97 0.2291 2 4 0.9403
 91 4 2.69 0.9113 2 3 1.8651
 92 3 1.89 1.0910 2 4 0.8151
 93 3 2.26 1.6672 2 4 0.9099
 94 4 2.54 1.0818 2 4 0.4347
 95 3 1.86 1.2022 2 4 0.8415
 96 2 1.17 1.4405 1 1 0.9057
 97 4 2.02 0.2000 2 4 0.8299
 98 1 0.98 2.2305 1 1 0.8058
 99 3 2.18 1.4821 2 4 0.8777
100 2 1.63 2.1810 1 1 1.3722
101 4 2.21 0.5149 2 4 0.6955
102 4 2.34 0.6543 2 4 0.5570
103 3 1.55 1.2464 2 4 0.9272
104 3 1.96 1.4517 2 4 0.6019
105 1 0.60 2.4105 1 1 0.7553
106 4 2.67 0.8543 2 3 0.9898
107 3 2.30 1.2318 2 4 0.8803
108 4 2.29 0.7859 2 3 0.7974
109 3 1.79 0.8603 2 3 1.4459
110 2 1.60 2.0299 1 1 0.8200
111 1 1.03 2.5309 1 1 0.7645
112 2 1.67 2.0985 1 2 1.0298
113 4 2.66 0.4483 2 3 1.0859
114 2 2.05 2.0648 1 2 1.3552
115 2 1.38 1.7472 1 2 0.9426
116 3 2.47 1.7597 2 3 1.6738
117 1 1.46 2.7435 1 2 1.0722
118 4 2.36 0.9040 2 4 1.3749
119 1 0.99 2.6662 1 1 0.8878
120 4 1.99 0.4709 2 4 2.4380
121 4 2.84 1.1081 2 3 0.9972
122 3 2.15 1.5097 2 4 1.1978
123 4 2.50 0.4873 2 4 1.3355
124 2 1.47 1.7789 1 2 1.2344
125 1 0.80 2.6233 1 1 0.8018
126 1 1.29 2.6896 1 1 0.7378
127 1 0.50 2.0667 1 1 0.7414
128 1 1.39 2.6564 1 1 0.7777
129 2 0.91 1.4078 1 1 0.9151
130 1 0.97 2.0792 1 1 0.6552
131 2 1.55 2.0090 1 2 1.4867
132 4 2.29 0.4132 2 3 1.0589
133 1 0.87 2.0973 1 1 0.8346
134 4 2.69 0.6219 2 3 1.2262
135 1 0.69 2.4978 1 1 0.8816
136 2 1.66 2.0688 1 2 1.9993
137 3 1.98 1.4865 2 3 1.1681
138 2 1.37 1.8113 1 2 1.9536
139 3 1.98 1.5571 2 4 2.0122
140 4 2.63 0.8588 2 4 0.6447
141 1 0.64 2.1539 1 1 0.8666
142 2 1.63 1.9483 1 2 1.2106
143 3 2.18 1.1672 2 3 0.7623
144 2 1.40 1.8203 1 1 0.9245
145 3 2.11 1.4718 2 4 1.2410
146 2 1.40 1.9116 1 1 0.9131
147 3 1.82 1.1251 2 4 0.7167
148 3 2.24 1.5901 2 4 1.1523
149 2 1.35 1.3832 1 1 1.0431
150 1 1.12 2.5932 1 1 0.8504
151 2 1.36 1.5890 1 1 0.7894
152 1 0.85 2.0896 1 1 0.6882
153 2 1.20 1.8103 1 2 0.8531
154 1 1.04 2.4258 1 1 0.6045
155 4 2.34 1.0557 2 3 1.1417
156 4 2.58 0.5943 2 3 0.9373
157 2 1.48 1.8429 1 2 1.2201
158 3 2.23 1.4842 2 4 0.6999
159 2 1.60 1.7107 1 2 3.1454
160 1 1.05 2.6834 1 1 0.7486
161 3 2.29 1.4035 2 4 0.6648
162 1 1.04 2.3499 1 1 0.6143
163 4 2.46 0.8923 2 4 1.0946
164 3 1.81 1.4311 2 4 0.7639
165 1 0.77 2.4584 1 1 0.6153
166 2 1.72 1.9730 1 1 1.3987
167 4 2.87 1.1923 2 3 0.8558
168 3 2.05 1.5890 2 4 0.7657
169 2 2.05 2.0936 1 2 1.0561
170 4 2.46 0.4501 2 3 1.0081
171 1 0.67 2.2161 1 1 0.6090
172 4 2.75 0.6504 2 4 0.9861
173 1 0.47 2.1353 1 1 0.7076
174 1 1.05 2.5821 1 2 1.0642
175 4 2.83 0.6250 2 4 1.5183
176 1 0.93 2.5469 1 1 0.8500
177 2 1.09 1.4625 1 2 1.8490
178 1 1.12 2.7049 1 1 1.1284
179 4 2.70 1.0720 2 4 0.9642
180 2 1.73 2.2053 1 2 0.9105
181 1 0.83 2.6618 1 1 0.8825
182 3 1.94 1.0910 2 4 0.8642
183 1 1.13 2.7572 1 1 0.8304
184 4 2.44 0.5580 2 4 1.2625
185 4 2.53 0.6066 2 4 0.6127
186 4 2.77 0.8093 2 4 0.5888
187 1 0.93 2.9422 1 1 0.6785
188 4 2.86 1.3226 2 4 0.7640
189 4 2.69 1.1057 2 4 0.6686
190 1 0.52 2.6020 1 1 1.2034
191 4 2.51 1.1215 2 4 0.8440
192 3 1.98 1.7643 2 3 1.3315
193 4 2.78 1.1410 2 4 0.8944
194 2 1.72 2.3797 1 1 0.4352
195 3 2.20 1.5223 2 4 0.8108
196 1 1.25 2.4983 1 1 0.7621
197 2 1.68 1.9240 1 1 0.6526
198 2 1.57 1.8656 1 2 1.2582
199 2 1.30 1.7010 1 2 0.6502
200 2 1.72 2.4070 1 2 0.6640
201 3 1.90 1.3548 2 4 2.0218
202 1 1.14 2.7885 1 1 0.7882
203 3 2.07 1.5131 2 4 0.9263
204 2 1.25 1.6955 1 2 0.9776
205 1 0.82 2.3609 1 1 0.7479
206 1 1.21 2.7777 1 2 0.7187
207 1 1.01 2.5846 1 1 1.0915
208 4 2.95 1.0010 2 4 0.9598
209 2 1.70 2.0029 1 2 1.2663
210 1 1.08 2.4545 1 2 0.9365
211 4 2.11 0.7089 2 4 1.3974
212 3 1.68 1.4448 2 4 0.8694
213 3 2.42 1.5357 2 4 0.7885
214 3 1.73 1.0353 2 4 0.6451
215 3 2.07 1.2553 2 4 0.7310
216 2 1.61 1.8315 1 2 0.9990
217 2 1.79 2.1816 1 1 0.9603
218 3 2.09 1.5482 2 4 0.9783
219 3 2.26 1.8604 2 3 0.7232
220 1 1.44 3.1230 1 2 1.5198
221 2 1.80 1.9437 1 1 0.7562
222 2 1.69 1.7908 1 2 1.2069
223 3 2.28 1.4598 2 4 1.0950
224 2 1.87 1.9112 1 2 0.9726
225 1 0.93 2.5446 1 1 0.8388
226 4 2.75 0.7780 2 4 0.9259
227 2 1.50 1.6578 1 2 1.2735
228 4 2.85 0.9764 2 4 1.2806
229 1 1.23 2.8181 1 2 0.9658
230 1 0.81 2.4667 1 1 0.9125
231 1 1.05 2.6063 1 2 1.8204
232 3 1.97 0.8775 2 4 4.2924
233 2 1.60 1.9416 1 2 0.7701
234 3 1.61 1.1338 2 4 2.9563
235 4 2.34 0.5412 2 4 0.8623
236 3 2.03 1.4969 2 4 1.8365
237 4 2.60 0.6925 2 4 0.8290
238 4 2.49 0.7135 2 4 0.9881
239 4 2.44 0.7355 2 4 0.7026
240 3 1.88 1.1797 2 4 3.3633
241 2 0.89 1.3599 1 1 3.7569
242 1 1.07 2.3485 1 1 1.5196
243 3 1.69 1.3608 2 3 1.5400
244 3 1.96 1.7241 2 3 1.3991
245 2 1.37 1.8739 1 1 1.1119
246 2 1.53 1.8646 1 2 1.5249
247 3 2.27 1.6426 2 4 2.0329
248 1 0.87 2.5742 1 1 0.8078
249 4 2.37 0.5874 2 4 0.7444
250 1 1.06 2.4017 1 1 0.6844
251 3 2.08 1.4325 2 4 0.8232
252 1 0.92 2.6655 1 1 0.8228
253 3 2.39 1.4678 2 4 0.6399
254 1 0.57 2.1170 1 1 0.6793
255 2 1.28 2.0487 1 1 0.6526
256 4 2.65 0.8297 2 4 0.7865
257 2 1.65 1.8174 1 2 1.1560
258 4 2.68 0.9857 2 3 1.0057
259 2 1.71 2.0191 1 2 1.0231
260 1 0.95 2.3294 1 1 0.7584
261 2 1.94 2.0839 1 2 0.8103
262 2 1.18 1.7567 1 2 0.8586
263 3 2.25 1.7868 2 3 1.1676
264 1 0.57 2.4717 1 1 0.7628
265 3 2.54 1.8211 2 4 0.7085
266 2 1.35 1.8936 1 2 0.7539
267 2 1.21 1.7462 1 2 0.7089
268 1 0.71 2.6716 1 1 1.1622
269 1 1.14 2.7128 1 2 0.6601
270 3 2.01 1.5911 2 4 0.6662
271 4 2.37 0.7068 2 4 0.8887
272 4 2.73 0.8917 2 4 0.7177
273 1 1.35 2.9907 1 2 0.8896
274 3 2.00 1.6370 2 4 0.7352
275 4 2.25 0.7735 2 4 0.7392
276 3 1.49 1.0786 2 3 0.9904
277 2 1.41 1.8537 1 2 1.0159
278 4 2.48 0.9460 2 4 0.7193
279 1 0.88 2.1755 1 1 1.0117
280 2 1.72 2.1893 1 2 0.7815
281 1 0.93 2.5640 1 1 0.8544
282 4 2.84 1.0126 2 4 0.9179
283 3 1.99 1.5926 2 3 1.0261
284 1 0.29 2.2599 1 1 0.9383
285 2 1.76 1.9300 1 2 1.3183
286 3 2.26 1.5121 2 4 1.6749
287 2 1.44 1.8880 1 2 0.8003
288 3 2.12 1.6586 2 3 0.8976
289 2 0.90 1.6966 1 1 0.8865
290 4 2.81 1.0884 2 4 0.7557
291 3 2.25 1.2915 2 4 0.7500
292 3 1.64 1.1417 2 4 0.7781
293 1 0.66 2.1383 1 1 0.7320
294 3 1.94 1.4668 2 4 1.0222
295 4 2.86 0.8159 2 4 0.6943
296 3 1.52 0.9112 2 3 1.0349
297 4 2.60 0.9741 2 4 0.8594
298 1 0.87 2.4262 1 1 0.8104
299 2 1.60 1.8512 1 2 1.3139
300 4 2.57 0.8126 2 4 0.7341
301 2 1.10 1.5722 1 1 1.4231
302 3 2.12 1.5357 2 3 1.4556
303 2 1.90 2.0177 1 2 1.0546
304 4 2.47 0.5925 2 4 2.0051
305 2 1.58 2.0825 1 2 0.8779
306 4 2.37 0.6828 2 4 0.7390
307 3 1.90 1.0658 2 4 0.5823
308 4 2.49 0.9841 2 3 0.7198
309 2 1.65 1.9020 1 2 2.6677
310 3 2.05 1.5202 2 4 1.2658
311 2 1.35 1.7302 1 2 0.8080
312 4 2.66 1.2136 2 4 1.7691
313 4 2.65 0.7053 2 4 1.3147
314 2 1.77 2.1241 1 2 4.8245
315 4 2.45 0.9719 2 4 0.7357
316 2 1.42 1.5852 1 2 0.7703
317 2 1.57 2.0872 1 2 0.6765
318 2 1.21 1.5111 1 2 0.6825
319 4 2.74 1.0078 2 4 0.9032
320 1 0.99 2.4325 1 2 0.6843
321 4 2.05 0.5764 2 4 1.9382
322 2 1.75 2.3029 1 2 0.8786
323 3 1.99 1.2831 2 4 1.6529
324 2 1.57 2.1236 1 2 0.7002
325 2 1.30 1.6901 1 2 0.9679
326 2 1.76 1.9795 1 2 0.7537
327 2 1.34 1.8004 1 2 0.5651
328 3 1.79 1.5993 2 3 1.5904
329 4 2.19 0.5582 2 4 0.9764
330 1 1.02 2.4999 1 2 0.9300
331 4 3.02 1.2229 2 4 1.0452
332 4 2.84 0.7001 2 4 0.6517
333 3 2.12 1.3591 2 3 0.9542
334 4 2.36 0.5403 2 4 0.7011
335 2 1.43 1.6596 1 2 0.6981
336 1 0.58 2.3440 1 1 0.9505
337 4 2.77 0.8261 2 4 0.9373
338 2 1.71 2.2396 1 2 0.7400
339 1 1.18 2.3579 1 2 0.7112
340 4 2.56 0.8907 2 3 1.0917
341 3 1.98 1.3953 2 4 1.0808
342 2 1.80 1.9637 1 2 0.7809
343 4 2.18 0.6201 2 4 0.7588
344 4 2.41 0.3492 2 4 0.6810
345 1 1.02 2.8512 1 2 0.8867
346 2 1.62 2.2219 1 2 0.6681
347 4 2.14 0.5976 2 4 0.7713
348 1 1.04 2.6032 1 2 0.8284
349 3 2.53 1.5900 2 4 1.0280
350 1 0.61 1.8464 1 1 0.8187
351 2 1.85 2.2288 1 2 0.7240
352 4 2.87 1.2443 2 4 0.7126
353 3 2.60 1.8537 2 4 0.9805
354 4 2.61 0.8948 2 4 0.7333
355 4 2.77 0.9979 2 4 1.2810
356 4 2.91 1.1572 2 4 0.5977
357 1 1.39 2.5917 1 2 0.6794
358 3 1.82 0.9665 2 4 0.7093
359 1 0.20 1.9808 1 1 0.7050
360 1 0.79 2.3858 1 2 0.7267
361 3 1.53 1.1144 2 3 1.1306
362 2 1.40 1.7768 1 2 0.7572
363 4 2.59 0.8358 2 4 0.8956
364 1 1.13 2.4366 1 2 0.7963
365 4 2.84 0.8652 2 4 0.9727
366 4 3.09 1.0721 2 4 0.9016
367 3 1.98 1.6500 2 4 0.7714
368 4 2.78 1.0349 2 4 0.7971
369 3 1.74 1.2433 2 3 0.7423
370 3 1.73 1.3031 2 3 1.3130
371 2 1.50 1.9802 1 2 3.6458
372 2 1.82 1.9954 1 2 0.7571
373 3 1.78 0.9487 2 3 0.7116
374 2 1.29 1.9978 1 2 0.9719
375 2 1.20 1.5293 1 2 1.0070
376 1 0.75 2.3090 1 1 0.7349
377 1 1.13 2.4897 1 1 0.6986
378 4 2.50 0.8296 2 4 1.2070
379 4 2.63 0.9996 2 4 0.6396
380 4 2.35 0.9280 2 4 0.8725
381 3 1.71 1.2798 2 3 0.6943
382 2 1.91 2.2208 1 2 0.8278
383 4 2.62 0.3858 2 4 0.9637
384 2 1.30 1.6877 1 2 1.0220
385 4 2.80 1.1860 2 4 0.7176
386 1 0.97 2.5025 1 1 0.6650
387 3 1.71 1.0290 2 3 1.6629
388 4 2.71 0.8136 2 4 0.7486
389 3 1.90 1.3107 2 4 0.7746
390 3 1.65 0.7370 2 3 0.8886
391 4 2.77 0.6431 2 4 0.5267
392 3 1.93 1.1668 2 3 0.8347
393 1 0.80 2.6896 1 1 0.8979
394 2 1.19 1.3382 1 2 1.0319
395 4 2.70 0.5700 2 4 0.7191
396 4 2.68 0.8133 2 4 0.6027
397 4 2.38 0.6745 2 4 0.6198
398 2 1.66 1.7302 1 2 0.9321
399 4 2.83 1.0065 2 4 0.6719
400 3 2.10 1.2802 2 4 1.2069
401 4 2.34 0.9662 2 3 1.1169
402 1 0.79 2.2850 1 1 0.6814
403 4 2.50 1.1421 2 4 0.6866
404 2 1.54 1.9274 1 2 0.8683
405 2 1.18 1.7977 1 1 0.6671
406 1 0.66 2.5896 1 1 0.6477
407 1 0.98 2.7237 1 1 0.6392
408 3 2.34 1.7071 2 3 1.2160
409 4 2.40 0.6599 2 4 0.4309
410 2 1.56 2.4152 1 2 0.9905
411 4 2.42 0.8204 2 4 0.7445
412 1 1.11 2.4142 1 1 1.1323
413 1 0.90 2.3828 1 1 0.6311
414 1 0.83 2.5525 1 1 0.8713
415 4 2.58 0.9262 2 4 0.9484
416 2 1.60 1.8674 1 2 0.6720
417 3 1.73 1.2246 2 4 1.1580
418 2 1.64 1.8817 1 2 0.8646
419 1 1.23 2.6195 1 2 1.6461
420 3 2.02 1.0935 2 4 1.1410
421 1 0.70 2.3945 1 1 0.8568
422 1 0.75 2.0460 1 1 0.6478
423 4 2.42 0.8002 2 4 0.8146
424 1 0.46 2.3743 1 1 0.8548
425 4 2.22 0.4164 2 4 0.7912
426 3 1.55 1.2692 2 4 1.0408
427 2 1.34 2.0207 1 2 0.7685
428 3 1.81 1.2294 2 3 1.6519
429 2 1.62 2.1277 1 2 0.9705
430 1 0.28 1.9233 1 1 0.7076
431 2 1.39 2.0048 1 2 0.7533
432 1 0.89 2.4133 1 2 0.7001
433 1 0.98 2.5335 1 2 0.7685
434 2 1.54 1.8500 1 2 0.7787
435 1 0.89 2.4514 1 2 0.7638
436 3 2.07 1.3017 2 4 1.0226
437 1 1.19 2.6213 1 2 0.9900
438 1 1.08 2.6729 1 1 0.9767
439 2 1.36 1.8982 1 2 0.9220
440 2 1.60 2.0713 1 2 0.7093
441 3 2.07 1.7267 2 3 1.3305
442 2 1.41 2.1163 1 2 0.8704
443 2 1.34 1.7217 1 2 0.9570
444 1 0.79 1.9647 1 2 0.6638
445 3 1.76 0.8919 2 3 1.4217
446 4 2.53 0.9180 2 4 0.5102
447 1 1.02 2.6289 1 1 1.5868
448 1 1.14 2.5724 1 2 0.8278
449 4 2.45 0.6758 2 4 1.0601
450 3 2.03 1.5197 2 3 1.1223
451 4 2.87 1.1193 2 4 0.8527
452 4 3.00 1.1062 2 4 0.7791
453 3 1.55 1.4445 2 3 1.3643
454 3 2.24 1.6476 2 3 0.7354
455 2 1.82 2.1407 1 2 0.8254
456 1 1.02 2.6749 1 1 0.7852
457 2 1.56 2.4798 1 2 0.9560
458 4 2.62 0.8675 2 4 0.7820
459 3 2.41 1.5873 2 3 0.8002
460 1 1.14 2.6636 1 2 0.8011
461 4 2.74 1.0264 2 4 0.8017
462 1 1.38 2.9259 1 2 0.8898
463 1 0.78 2.1366 1 1 0.6550
464 2 1.88 2.1806 1 1 0.6229
465 2 1.53 1.7180 1 2 1.1667
466 4 2.66 1.1964 2 4 0.7605
467 1 0.74 2.4723 1 1 1.6355
468 3 2.44 1.2737 2 4 1.1471
469 4 2.76 0.9397 2 4 0.6050
470 2 1.38 2.0285 1 2 1.0787
471 3 2.27 1.2697 2 4 1.0445
472 2 1.59 2.3070 1 2 1.0519
473 4 2.76 0.9491 2 4 0.6600
474 2 1.73 2.2552 1 2 0.7622
475 3 2.11 1.4228 2 4 1.0759
476 4 2.60 0.8527 2 4 0.6908
477 2 1.70 1.7760 1 2 0.7433
478 4 2.63 0.8910 2 4 1.1463
479 4 2.95 1.1056 2 4 0.6851
480 2 1.33 1.9183 1 2 0.8594
481 3 1.73 0.9571 2 4 0.7537
482 2 0.85 1.3090 1 2 0.6765
483 1 0.95 2.5462 1 1 0.9860
484 1 0.85 2.6302 1 1 0.5477
485 1 1.08 2.5974 1 1 0.6708
486 3 2.28 1.7216 2 3 1.4282
487 2 1.33 1.8679 1 2 0.8205
488 1 1.06 2.9142 1 2 0.9804
489 2 0.91 1.6901 1 1 0.7985
490 1 1.30 3.0381 1 2 1.0953
491 4 3.05 0.8358 2 4 0.6762
492 3 2.32 1.9002 2 3 0.7299
493 4 3.01 0.8914 2 4 0.6610
494 1 0.96 2.5403 1 2 1.2768
495 3 2.12 1.5599 2 3 1.6660
496 3 1.87 1.1564 2 3 1.0087
497 1 1.24 2.6215 1 2 0.9049
498 1 0.51 2.5456 1 1 0.6304
499 3 1.68 1.2696 2 3 1.1173
500 3 1.51 1.1071 2 3 0.9379
501 2 1.72 1.9579 3 99 5.9423
502 2 1.54 2.3446 3 3 2.2778
503 3 2.26 1.4368 3 3 1.7067
504 2 1.67 1.5701 3 3 0.9585
505 2 1.10 1.9116 3 2 1.2643
506 3 2.04 1.2141 3 3 1.1984
507 2 1.01 1.9039 3 2 1.2227
508 3 1.89 1.1655 3 3 0.9253
509 3 2.15 1.6078 3 3 0.9598
510 3 2.27 1.5003 3 3 0.8338
511 2 1.33 2.1082 3 2 2.3196
512 3 2.34 1.6842 3 3 0.8985
513 3 1.93 1.3493 3 3 0.9262
514 3 1.82 1.1708 3 3 0.5694
515 2 1.20 1.7357 3 2 0.7129
516 3 2.01 1.3552 3 3 0.9882
517 3 1.81 1.5203 3 3 0.6366
518 2 1.66 2.1867 3 3 0.7470
519 2 1.32 2.0148 3 2 0.5322
520 2 1.59 1.9919 3 2 2.2296
521 3 2.03 1.8493 3 3 0.5959
522 2 1.56 2.1016 3 3 0.5882
523 2 1.52 2.2086 3 3 0.4935
524 2 1.53 2.0434 3 2 0.6739
525 2 1.71 2.3936 3 3 0.8229
526 3 2.34 1.1657 3 3 0.7270
527 2 1.78 2.2075 3 3 1.4812
528 2 1.71 1.8845 3 3 0.7964
529 3 1.85 1.1641 3 3 0.5732
530 3 2.43 1.8005 3 3 0.8859
531 2 1.46 1.7649 3 2 0.5543
532 3 1.86 1.6865 3 3 0.9240
533 3 2.10 1.5805 3 3 1.0951
534 3 2.20 1.4332 3 3 0.6665
535 2 1.31 1.8995 3 2 0.6400
536 2 1.84 2.0129 3 3 0.5570
537 2 1.11 1.7072 3 2 0.5422
538 2 1.18 1.7068 3 2 0.8490
539 2 1.07 1.2491 3 2 0.3986
540 3 2.18 1.7487 3 3 0.5662
541 2 1.31 2.0201 3 2 0.7669
542 2 1.71 2.1331 3 3 1.1677
543 2 1.53 1.9689 3 3 0.8734
544 2 1.32 1.8802 3 2 0.6142
545 3 2.36 1.6037 3 2 0.5640
546 3 2.07 1.7655 3 3 0.7099
547 2 1.54 2.0740 3 3 1.0965
548 2 1.74 2.1059 3 3 0.7654
549 3 1.83 1.3642 3 2 0.5815
550 3 1.74 1.0244 3 2 0.5341
551 2 1.52 2.4427 3 3 3.3499
552 2 1.57 1.6518 3 2 1.0548
553 3 2.30 1.5630 3 3 0.8365
554 3 1.89 1.3303 3 3 0.6498
555 3 1.89 1.1243 3 3 2.1284
556 3 2.35 1.4650 3 3 0.6343
557 2 1.30 1.6941 3 2 0.5364
558 3 2.35 1.4475 3 3 0.4028
559 3 2.43 1.7025 3 2 0.4580
560 2 1.31 1.5509 3 2 0.9592
561 3 2.27 1.4175 3 3 0.3853
562 2 1.92 2.2202 3 3 0.4658
563 3 1.92 1.4731 3 3 0.5262
564 2 1.38 1.9591 3 2 0.7603
565 2 1.34 1.7645 3 2 0.5459
566 2 1.52 1.7948 3 2 0.9077
567 3 1.93 1.4546 3 3 0.6312
568 3 2.42 1.5416 3 3 0.2853
569 3 2.32 1.8693 3 3 0.4091
570 2 1.32 1.8254 3 2 0.7362
571 2 1.66 1.7133 3 3 0.7793
572 3 1.86 1.3330 3 3 0.8295
573 3 2.17 1.5999 3 3 0.7069
574 3 1.62 0.8025 3 2 1.1583
575 3 2.23 1.6825 3 3 0.5290
576 2 1.78 2.3478 3 3 0.5397
577 2 1.36 1.9455 3 2 0.8618
578 3 2.31 1.7323 3 3 1.0666
579 3 1.84 1.2339 3 3 0.6082
580 2 1.50 2.0364 3 2 1.8080
581 3 2.45 1.8523 3 3 0.6396
582 2 1.66 1.8515 3 2 0.9020
583 2 1.41 1.5481 3 2 0.6252
584 2 1.83 2.2245 3 3 0.6318
585 3 2.23 1.6917 3 3 0.5903
586 3 2.34 1.5876 3 3 0.4223
587 2 1.74 2.3257 3 3 0.9486
588 3 2.05 1.6316 3 3 0.5833
589 3 2.15 1.3915 3 3 0.5265
590 3 2.07 1.2925 3 3 0.7063
591 3 2.16 1.2860 3 3 0.3735
592 2 1.34 1.8387 3 2 0.5503
593 2 1.70 1.9158 3 3 0.5757
594 2 1.45 1.8789 3 2 1.4335
595 3 1.99 1.4759 3 3 0.6237
596 2 1.49 1.7455 3 2 0.6304
597 3 2.00 1.3047 3 3 0.3805
598 2 1.55 2.0901 3 3 0.3959
599 3 2.02 1.1587 3 3 0.5644
600 3 2.14 1.4453 3 3 0.7177
