# Supplementary material for: The effect of training methodology on knowledge representation in categorization
Source: PLoS One. 2017 Aug 28;12(8):e0183904. doi: 10.1371/journal.pone.0183904 (PMC5573135; doi:10.1371/journal.pone.0183904)
Supplement: S1 File — This file contains the raw data from the experiments reported in this manuscript. (ZIP) [file pone.0183904.s001.zip › raw_data/Exp2/AB/rb_xfer_mixed_feedback_2_cond_2_sub_72.dat]

  1 1 1.00 2.2990 1 2 2.1860
  2 4 2.68 0.8133 2 3 1.4672
  3 2 1.50 2.0364 1 1 2.0501
  4 2 1.60 2.0713 1 2 4.5218
  5 3 2.00 1.8147 2 3 2.3249
  6 3 2.07 1.5131 2 3 0.9057
  7 1 1.06 2.6152 1 99 5.1352
  8 3 1.92 1.4731 2 4 1.7221
  9 1 1.46 2.7435 1 2 1.4468
 10 2 1.30 1.7010 1 1 0.9809
 11 4 2.77 0.8093 2 3 1.2949
 12 4 2.62 0.3858 2 4 0.8209
 13 2 1.35 1.3832 1 1 0.9089
 14 4 2.85 0.9764 2 3 1.0974
 15 4 2.49 0.9841 2 4 2.3589
 16 2 1.33 1.9183 1 2 1.4329
 17 4 3.02 1.2229 2 3 1.2326
 18 4 2.84 0.7001 2 3 0.9603
 19 3 2.18 1.7487 2 4 0.8032
 20 2 1.89 2.0046 1 1 1.5487
 21 3 1.94 1.0910 2 3 1.0717
 22 1 0.98 2.2305 1 2 1.4702
 23 4 2.69 1.1057 2 3 1.1331
 24 1 1.06 2.9142 1 1 0.9932
 25 3 2.09 1.3336 2 3 1.4744
 26 3 2.53 1.5900 2 4 1.1366
 27 2 1.36 1.9455 1 1 4.8446
 28 2 1.74 2.1059 1 2 3.3150
 29 4 2.44 0.5580 2 3 1.0639
 30 3 1.89 1.1655 2 3 0.7903
 31 3 1.81 1.5203 2 4 1.5842
 32 4 2.62 0.8675 2 3 0.8665
 33 2 1.71 2.1331 1 1 2.7053
 34 2 1.25 1.6955 1 1 1.2310
 35 1 0.92 2.6655 1 1 0.9264
 36 1 0.70 2.6702 1 1 1.7067
 37 1 1.08 2.4545 1 1 1.7754
 38 2 1.38 2.0285 1 2 0.9711
 39 2 1.72 1.9730 1 2 1.1410
 40 1 0.99 2.4325 1 2 0.8893
 41 1 0.66 2.5896 1 1 0.7993
 42 3 2.34 1.1657 2 3 0.7841
 43 3 2.27 1.4175 2 3 0.5463
 44 4 2.87 1.2443 2 3 1.1813
 45 4 2.59 0.8358 2 4 0.9030
 46 1 1.02 2.6749 1 1 1.1969
 47 1 1.30 2.6344 1 2 1.2138
 48 4 2.42 0.8204 2 3 1.6704
 49 3 2.45 1.8523 2 4 1.2212
 50 2 1.32 1.8802 1 1 0.8299
 51 1 0.99 2.6662 1 1 0.8224
 52 2 1.57 1.8656 1 2 1.3195
 53 4 3.00 1.1062 2 4 1.5236
 54 3 2.26 1.5198 2 4 0.7592
 55 3 2.12 1.6586 2 4 2.3216
 56 4 3.01 0.8914 2 3 0.6781
 57 4 2.69 0.6219 2 4 0.9804
 58 4 2.36 0.9243 2 4 0.5978
 59 1 0.79 2.4509 1 1 0.8076
 60 2 1.21 1.7462 1 1 0.7289
 61 2 1.88 2.1806 1 2 1.8295
 62 3 1.88 1.7277 2 4 1.2689
 63 4 2.58 0.9262 2 4 1.2832
 64 3 2.26 1.4368 2 4 0.6813
 65 4 2.44 0.7355 2 3 0.5348
 66 4 2.86 0.8159 2 4 0.5630
 67 3 1.53 1.1144 2 4 0.5736
 68 1 0.60 2.4105 1 1 2.7275
 69 3 1.55 1.2464 2 3 1.6755
 70 4 2.50 0.8296 2 4 1.6904
 71 1 0.98 2.7237 1 1 0.8155
 72 4 2.19 0.5582 2 3 0.8408
 73 1 0.85 2.0896 1 1 0.6325
 74 2 1.17 1.4405 1 2 2.1531
 75 4 2.68 0.9857 2 4 1.4041
 76 1 1.05 2.6834 1 2 0.7492
 77 4 2.34 0.9662 2 3 0.9769
 78 2 1.75 2.3029 1 2 1.4828
 79 3 1.70 1.1570 2 3 1.1921
 80 1 1.02 2.6289 1 1 1.0810
 81 4 2.74 1.0078 2 4 0.8631
 82 3 2.08 1.4325 2 4 1.0849
 83 2 1.53 2.0434 1 2 1.4031
 84 1 0.54 2.2574 1 1 1.0602
 85 3 1.69 1.3608 2 4 1.5633
 86 4 2.63 0.7776 2 4 0.9817
 87 1 1.19 2.6213 1 2 1.4079
 88 3 2.00 1.6370 2 3 2.1132
 89 2 1.32 2.0148 1 2 1.5659
 90 4 2.91 1.1572 2 4 1.4243
 91 4 2.45 0.9719 2 4 0.8404
 92 2 1.47 1.7789 1 2 0.9283
 93 1 0.82 2.3609 1 1 0.6129
 94 1 0.20 1.9808 1 1 0.8921
 95 4 2.63 0.9996 2 3 1.8265
 96 2 1.83 2.2245 1 2 1.0662
 97 4 2.75 0.6504 2 4 0.8018
 98 2 1.76 1.9300 1 2 1.4431
 99 3 2.34 1.6842 2 3 2.0419
100 4 2.36 0.9040 2 4 0.9216
101 1 0.52 2.6020 1 1 0.8097
102 2 1.69 1.7908 1 2 0.8106
103 4 2.73 0.8917 2 3 1.8350
104 4 2.50 1.1421 2 4 1.2115
105 4 2.57 0.8126 2 4 0.6995
106 4 2.69 0.9113 2 4 0.6162
107 2 1.41 2.1163 1 2 0.9845
108 1 1.14 2.5724 1 2 0.5070
109 3 2.13 1.4667 2 4 1.8483
110 4 2.95 1.1056 2 4 0.7350
111 3 1.73 0.9571 2 3 1.4594
112 3 2.26 1.5121 2 4 1.7855
113 3 1.55 1.4445 2 3 1.0599
114 4 2.05 0.5764 2 4 1.6586
115 3 1.98 1.4865 2 3 1.0497
116 3 1.81 1.2294 2 3 1.0977
117 2 1.56 2.4152 1 2 0.9662
118 3 2.31 1.7323 2 4 1.0403
119 3 1.52 0.9112 2 3 0.7444
120 3 2.16 1.2860 2 3 0.5804
121 3 2.00 1.3047 2 3 0.7415
122 2 1.07 1.5917 1 1 1.0503
123 4 2.63 0.8910 2 3 1.1851
124 4 2.53 0.6066 2 4 0.8597
125 2 1.50 1.6578 1 2 2.4182
126 1 0.87 2.4262 1 1 0.6190
127 2 1.82 1.9954 1 2 0.6512
128 4 2.37 0.7068 2 4 0.7869
129 2 1.40 1.8203 1 2 0.7085
130 4 2.87 1.1923 2 4 0.9455
131 2 1.17 1.7942 1 1 0.7018
132 2 1.52 2.2086 1 2 0.8427
133 3 1.96 1.4517 2 4 0.5775
134 1 0.87 2.5742 1 1 0.7002
135 3 2.60 1.8537 2 4 1.5683
136 3 1.72 1.3010 2 3 1.5159
137 2 1.60 1.8674 1 2 1.3595
138 2 1.66 1.7133 1 2 0.6263
139 3 2.23 1.4842 2 3 1.8903
140 1 0.66 2.1383 1 1 0.6878
141 1 1.18 2.3579 1 1 0.5736
142 3 2.15 1.5097 2 4 0.8323
143 2 1.40 1.9116 1 2 1.2884
144 3 1.73 1.0353 2 3 1.4464
145 3 1.93 1.4546 2 3 0.8464
146 2 1.79 2.1816 1 2 0.7969
147 4 2.54 1.0818 2 4 1.7267
148 4 2.35 0.9280 2 4 0.7782
149 1 0.80 2.6896 1 1 0.6128
150 1 1.01 2.5846 1 1 0.8611
151 4 2.75 0.7780 2 3 1.0287
152 2 1.18 1.7977 1 1 0.6449
153 2 1.59 1.7659 1 2 1.0595
154 3 1.76 0.8919 2 4 2.3066
155 1 0.89 2.4514 1 1 0.5682
156 4 2.29 0.4132 2 4 1.0594
157 4 2.14 0.5976 2 4 0.5299
158 3 2.43 1.7025 2 3 1.2616
159 1 0.92 2.1350 1 1 0.5566
160 2 0.89 1.3599 1 1 1.9836
161 1 0.83 2.6618 1 1 0.5462
162 1 0.83 2.5525 1 1 0.5331
163 2 1.11 1.7072 1 1 1.6650
164 4 2.83 1.0065 2 4 0.6956
165 2 1.20 1.8103 1 1 0.6374
166 2 1.61 2.1116 1 2 1.5181
167 4 2.40 0.4766 2 4 0.8017
168 1 1.25 2.4983 1 2 0.9476
169 4 2.49 0.7135 2 4 1.5423
170 4 2.77 0.8261 2 4 0.7391
171 3 2.07 1.7655 2 3 1.2864
172 1 1.12 2.5932 1 2 1.0837
173 3 2.32 1.9002 2 4 1.3934
174 2 0.85 1.3090 1 1 0.6829
175 3 2.44 1.2737 2 3 1.5041
176 1 0.67 2.2161 1 1 0.6450
177 4 2.42 0.8002 2 4 0.6849
178 2 1.38 1.7472 1 1 0.9374
179 3 1.73 1.2246 2 3 0.7102
180 2 1.48 1.8429 1 2 1.3634
181 1 1.02 2.4999 1 1 0.6208
182 4 2.41 0.3492 2 4 1.2062
183 3 2.26 1.8604 2 4 1.1275
184 4 2.31 0.6528 2 4 0.9234
185 3 1.82 0.9665 2 3 1.8242
186 4 2.18 0.6201 2 4 0.8889
187 1 0.74 2.4723 1 1 0.6225
188 4 2.53 0.9180 2 4 2.4228
189 3 2.43 1.8005 2 3 0.9275
190 2 1.60 1.8512 1 2 1.7237
191 4 2.83 0.6250 2 4 0.9842
192 3 2.25 1.7868 2 3 0.8583
193 3 1.97 1.3477 2 3 1.0817
194 4 2.74 1.0264 2 3 1.5584
195 2 1.60 2.0299 1 2 2.7859
196 2 1.77 2.1241 1 2 1.0036
197 3 2.07 1.3017 2 4 0.9883
198 3 1.67 1.1645 2 4 1.4710
199 3 1.64 1.1417 2 3 1.0212
200 1 0.64 2.3405 1 1 0.7661
201 3 1.71 1.2798 2 3 1.1981
202 2 1.78 2.3478 1 2 0.8315
203 4 2.36 0.5403 2 4 0.6872
204 3 2.10 1.6379 2 3 0.9809
205 1 1.03 2.5309 1 1 1.4863
206 2 1.71 2.1515 1 1 0.7725
207 3 2.14 1.4453 2 3 1.5352
208 4 1.97 0.2291 2 4 0.9234
209 1 0.79 2.2850 1 1 0.5923
210 3 2.16 1.4101 2 3 1.2336
211 1 0.85 2.6302 1 1 0.6096
212 1 1.04 2.3499 1 1 0.6175
213 2 1.53 1.9689 1 2 0.7619
214 4 2.22 0.4164 2 4 1.0929
215 1 1.13 2.7572 1 2 1.8108
216 2 1.70 1.7546 1 2 2.0990
217 3 1.82 1.1708 2 3 1.0396
218 4 2.70 0.5700 2 4 0.8242
219 2 1.21 1.5111 1 1 1.3847
220 1 1.14 2.7128 1 2 0.8337
221 3 2.54 1.8211 2 3 1.2256
222 3 2.18 1.1672 2 3 1.0424
223 2 1.39 2.0048 1 2 1.0986
224 2 1.07 1.2491 1 1 2.0885
225 4 2.71 0.8136 2 3 1.3423
226 2 1.84 2.0129 1 2 1.0899
227 1 0.95 2.5462 1 2 1.5190
228 1 1.44 3.1230 1 1 1.3392
229 3 1.97 0.8775 2 3 2.3347
230 1 1.14 2.4633 1 1 1.4515
231 4 3.05 0.8358 2 3 1.0336
232 3 2.15 1.6078 2 3 3.0983
233 4 2.84 1.1081 2 3 0.8790
234 3 2.30 1.5630 2 3 0.9409
235 1 0.93 2.9422 1 1 0.7056
236 1 0.79 1.9647 1 1 0.5824
237 2 1.55 2.0901 1 2 0.9766
238 1 0.89 2.4133 1 1 0.5063
239 1 1.04 2.6032 1 1 0.4877
240 4 2.55 0.7990 2 4 0.7335
241 1 1.13 2.7475 1 1 0.6811
242 2 1.29 1.9978 1 1 1.1035
243 1 1.07 2.3485 1 2 0.5884
244 2 1.71 2.0191 1 2 1.3429
245 1 0.70 2.2408 1 1 0.6010
246 4 2.58 0.9390 2 3 1.0509
247 1 0.93 2.5446 1 1 0.5696
248 3 2.03 1.8493 2 4 0.5810
249 3 1.96 1.3729 2 4 1.1503
250 4 2.84 0.8652 2 4 0.7536
251 3 1.87 1.1564 2 3 1.0621
252 3 2.07 1.7267 2 4 0.6762
253 1 1.39 2.6564 1 2 0.8749
254 2 0.91 1.4078 1 1 0.6177
255 3 1.90 1.3107 2 3 1.2424
256 1 0.81 2.4667 1 1 0.5781
257 1 0.29 2.2599 1 1 0.6680
258 2 1.72 2.3797 1 2 0.6909
259 2 1.34 2.0207 1 2 0.6889
260 2 1.30 1.6901 1 2 0.8547
261 1 0.50 2.0667 1 1 0.6373
262 2 1.54 2.0740 1 2 0.6614
263 1 0.66 2.1318 1 1 0.5238
264 2 1.71 1.8845 1 2 0.8330
265 4 2.48 0.9460 2 4 0.8963
266 1 1.11 2.5086 1 1 0.6139
267 4 2.80 1.1860 2 4 1.2549
268 1 0.98 2.5335 1 1 0.5578
269 4 2.95 1.0010 2 4 0.6971
270 3 1.96 1.7241 2 4 0.6302
271 1 1.35 2.9907 1 2 0.9038
272 3 1.84 1.2339 2 3 0.6844
273 4 2.89 0.6940 2 4 0.9862
274 3 2.12 1.5357 2 4 0.6756
275 3 1.74 1.2433 2 3 0.6185
276 4 2.82 0.9527 2 4 0.8114
277 4 2.38 0.6745 2 4 0.4603
278 4 2.29 0.7859 2 4 0.4666
279 4 2.46 0.4501 2 4 0.4974
280 3 2.27 1.6426 2 3 1.0702
281 3 1.91 1.4034 2 3 0.7174
282 4 2.65 0.8297 2 3 0.5623
283 3 2.42 1.5357 2 3 0.7651
284 4 2.76 0.9397 2 3 0.9115
285 2 1.84 2.2882 1 2 1.6845
286 1 0.97 2.5025 1 1 0.5540
287 1 1.39 2.5917 1 2 1.2369
288 3 1.89 1.1243 2 3 1.4048
289 4 2.67 0.8543 2 3 1.0539
290 3 1.81 1.4311 2 3 1.2528
291 1 0.93 2.5640 1 1 1.1014
292 4 2.99 0.8531 2 4 0.9623
293 3 1.98 1.3953 2 4 1.0369
294 4 2.17 0.3420 2 4 0.6606
295 2 1.66 2.1867 1 2 2.3151
296 4 2.02 0.2000 2 4 0.7282
297 3 2.27 1.5003 2 3 0.7638
298 4 2.93 0.9080 2 3 1.0709
299 2 1.10 1.5722 1 1 0.7172
300 2 1.66 1.7302 1 2 0.7770
301 2 1.31 2.0201 1 1 1.5195
302 3 1.82 1.1251 2 4 1.4052
303 4 2.30 0.6381 2 4 0.8062
304 1 0.46 2.3743 1 1 0.6072
305 1 1.05 2.5821 1 2 1.0004
306 2 1.70 1.7760 1 2 1.5629
307 1 1.12 2.7049 1 2 0.8757
308 1 0.78 2.1366 1 1 1.4662
309 4 2.76 0.9491 2 3 0.9530
310 4 2.77 0.6431 2 4 0.7881
311 2 1.59 1.9919 1 2 0.7335
312 4 2.66 1.2136 2 3 1.0024
313 3 1.79 1.5993 2 3 1.0114
314 3 1.65 0.7370 2 3 1.0350
315 3 2.01 1.3552 2 3 0.8591
316 3 1.86 1.2022 2 3 0.8747
317 1 1.06 2.4017 1 1 0.7131
318 3 2.00 1.4168 2 3 0.7339
319 1 1.05 2.4518 1 1 0.6657
320 1 0.95 2.3294 1 1 0.5524
321 4 2.70 1.0720 2 4 1.7562
322 2 1.90 2.0177 1 2 1.1593
323 3 2.27 1.2697 2 4 1.9135
324 2 1.72 2.1893 1 2 1.1583
325 3 1.81 1.5009 2 3 0.9382
326 4 3.02 1.5059 2 4 0.6775
327 4 2.78 1.0349 2 3 0.6920
328 4 2.37 0.5874 2 4 1.3783
329 2 1.30 1.6877 1 2 1.3807
330 3 2.12 1.3591 2 3 0.8050
331 4 2.86 1.3226 2 4 0.8463
332 4 2.60 0.6925 2 4 0.9335
333 2 1.49 1.7455 1 2 1.4414
334 1 1.30 3.0381 1 2 0.8251
335 1 0.93 2.5469 1 1 0.7217
336 4 2.56 0.8907 2 99 5.3013
337 2 1.30 1.6941 1 1 1.4338
338 4 2.51 1.1215 2 3 0.7142
339 2 1.73 2.2552 1 2 0.7338
340 4 2.37 0.6828 2 4 0.7775
341 1 0.28 1.9233 1 1 0.5882
342 3 1.88 1.1797 2 4 1.2623
343 2 1.36 1.8982 1 2 3.9329
344 3 2.05 1.5202 2 3 1.1050
345 3 1.90 1.0658 2 4 2.3176
346 2 1.01 1.9039 1 1 1.0336
347 1 1.03 2.8472 1 2 1.7136
348 2 1.09 1.4625 1 1 3.6773
349 1 0.89 2.6072 1 1 0.8916
350 4 2.21 0.5149 2 4 1.6576
351 3 2.34 1.7071 2 3 1.0829
352 1 1.02 2.1497 1 1 1.9616
353 1 1.38 2.9259 1 2 1.1237
354 4 2.58 0.5943 2 3 0.6556
355 3 1.68 1.4448 2 3 0.5992
356 1 1.23 2.6195 1 2 2.2330
357 4 2.81 1.0884 2 4 1.5684
358 3 2.07 1.2925 2 4 0.6910
359 1 0.75 2.3090 1 1 0.6577
360 2 1.60 1.7107 1 2 1.6323
361 4 2.11 0.7089 2 4 1.2875
362 2 1.59 2.3070 1 2 0.7816
363 4 2.84 1.0126 2 3 0.7115
364 3 2.34 1.5876 2 3 1.0039
365 3 2.20 1.4332 2 4 1.3175
366 1 1.14 2.7885 1 1 1.2180
367 4 2.40 0.6599 2 4 1.1542
368 2 1.34 1.7645 1 1 1.5659
369 3 2.11 1.4228 2 3 0.9283
370 3 1.55 1.2692 2 3 0.7012
371 3 2.26 1.6672 2 3 0.9937
372 1 0.57 2.4717 1 1 0.5551
373 1 0.71 2.6716 1 1 1.7097
374 3 2.35 1.4650 2 3 0.8985
375 2 1.37 1.8113 1 2 1.3115
376 3 1.97 1.3112 2 4 2.9002
377 4 1.99 0.4709 2 3 1.2976
378 1 0.96 2.5403 1 1 0.7026
379 2 1.66 1.8515 1 2 1.3887
380 2 1.34 1.8387 1 1 1.3257
381 2 1.72 1.9579 1 2 0.7709
382 2 1.53 1.8646 1 2 0.5654
383 1 0.93 2.5074 1 1 0.7443
384 2 1.54 1.9274 1 2 0.7075
385 1 0.64 2.1539 1 1 0.6249
386 2 1.54 1.8500 1 2 1.2494
387 2 1.87 1.9112 1 2 1.0005
388 2 1.68 1.9240 1 2 0.7452
389 3 2.28 1.4598 2 3 1.3410
390 4 2.60 0.8527 2 4 0.9836
391 4 2.65 0.7053 2 4 1.5217
392 1 1.24 2.6215 1 99 15.9656
393 3 1.85 1.1641 2 3 1.2563
394 4 2.46 0.8923 2 4 0.7266
395 3 2.02 1.1587 2 4 4.0271
396 2 1.64 1.8817 1 1 2.2901
397 1 0.68 2.5251 1 1 0.9589
398 1 0.75 2.0460 1 1 1.5462
399 3 1.49 1.0786 2 4 1.2382
400 2 1.74 2.3257 1 2 1.8699
401 2 1.20 1.7357 1 2 2.3245
402 1 0.87 2.0973 1 1 0.7533
403 3 1.99 1.5926 2 3 1.2605
404 2 1.07 2.0014 1 2 0.8837
405 3 2.10 1.2802 2 3 0.7762
406 2 1.56 2.1016 1 2 1.2590
407 1 0.88 2.1755 1 1 0.5930
408 3 2.15 1.3915 2 3 0.6984
409 1 0.51 2.5456 1 1 0.6084
410 4 2.66 1.1964 2 3 0.6403
411 3 2.35 1.4475 2 3 1.0248
412 2 1.65 2.3078 1 2 1.1057
413 2 1.94 2.0839 1 2 1.4314
414 3 2.10 1.5805 2 3 0.6539
415 1 1.02 2.8512 1 1 0.5815
416 4 2.34 0.5412 2 3 0.6311
417 1 0.79 2.3858 1 1 0.5037
418 2 1.20 1.5293 1 2 1.7259
419 1 0.70 2.3945 1 1 0.4741
420 3 1.68 1.4613 2 4 0.7368
421 2 1.33 2.1082 1 1 0.5410
422 4 2.34 1.0557 2 3 0.6884
423 1 0.59 2.0684 1 1 0.5263
424 4 2.50 0.4873 2 4 0.8502
425 2 2.05 2.0936 1 2 1.4168
426 3 1.62 0.8025 2 3 0.6655
427 1 0.90 2.3828 1 2 0.7918
428 4 2.75 0.7490 2 4 1.1296
429 3 2.17 1.5999 2 3 0.7096
430 3 1.99 1.4759 2 3 0.6096
431 3 2.03 1.5197 2 3 0.5869
432 1 1.29 2.6896 1 2 0.9644
433 1 0.80 2.6233 1 1 0.5829
434 1 1.13 2.6761 1 2 0.8814
435 2 1.55 2.0090 1 2 2.1114
436 2 0.91 1.6901 1 1 1.5388
437 4 2.60 0.9741 2 3 1.0149
438 2 1.54 2.3446 1 2 1.3999
439 2 1.85 2.2288 1 2 0.6565
440 3 1.54 1.1603 2 4 1.2886
441 4 2.25 0.7735 2 3 0.8299
442 1 0.61 1.8464 1 1 0.5810
443 1 1.13 2.4366 1 1 0.6155
444 4 2.63 0.8588 2 4 0.8408
445 3 1.74 1.0244 2 3 1.0958
446 1 0.97 2.0792 1 2 1.7249
447 4 2.77 0.9979 2 3 1.2578
448 4 2.87 1.1193 2 4 1.0331
449 4 2.73 0.7541 2 4 1.9701
450 4 2.58 0.8599 2 4 0.7712
451 4 2.34 0.6543 2 4 1.5281
452 3 1.53 1.1943 2 4 1.0591
453 4 2.66 0.4483 2 3 0.7622
454 1 1.14 2.6636 1 1 2.5807
455 1 0.83 2.9124 1 1 0.6557
456 2 1.45 1.8789 1 2 2.2063
457 2 1.37 1.8739 1 2 0.5437
458 1 1.21 2.7777 1 2 0.7717
459 2 1.52 2.4427 1 2 0.7898
460 2 1.38 1.9591 1 2 0.5997
461 2 1.44 1.8880 1 2 0.8103
462 1 0.57 2.1170 1 1 0.6823
463 2 1.35 1.7302 1 1 0.4404
464 1 1.23 2.8181 1 2 0.6803
465 1 0.69 2.4978 1 1 0.5105
466 1 0.77 2.4584 1 1 0.5224
467 2 1.70 1.9158 1 1 0.3830
468 2 1.80 1.9637 1 2 1.3375
469 3 2.23 1.6825 2 3 0.8929
470 1 1.04 2.4258 1 1 0.5939
471 1 1.08 2.6729 1 1 0.5705
472 1 0.58 2.3440 1 1 0.5096
473 1 0.47 2.1353 1 1 0.6890
474 4 2.78 1.1410 2 3 1.6070
475 4 2.45 0.6758 2 4 0.9445
476 2 1.35 1.8936 1 2 0.9888
477 1 1.08 2.5974 1 2 0.8216
478 4 3.09 1.0721 2 3 0.7985
479 2 1.76 1.9795 1 2 1.0650
480 2 1.57 2.0872 1 2 1.3588
481 4 2.53 0.7572 2 4 0.7536
482 2 1.91 2.2208 1 2 0.5891
483 2 0.91 1.5029 1 2 0.9270
484 2 1.63 2.1810 1 2 0.5942
485 2 1.31 1.5509 1 2 1.1401
486 1 1.05 2.6063 1 2 0.5040
487 4 2.61 0.8948 2 3 0.8930
488 1 0.93 2.6444 1 2 0.7870
489 3 2.36 1.6037 2 3 2.7729
490 3 2.24 1.5901 2 4 0.5515
491 2 1.40 1.7768 1 1 1.2587
492 1 1.11 2.4142 1 1 0.8584
493 3 2.04 1.2141 2 3 0.8648
494 2 1.19 1.3382 1 2 0.9201
495 3 1.68 1.2696 2 3 0.8684
496 4 2.47 0.5925 2 4 0.7864
497 1 1.13 2.4897 1 2 0.9091
498 3 1.51 1.1071 2 3 0.6413
499 1 0.66 2.0748 1 1 0.5528
500 2 1.57 2.1236 1 2 0.8369
501 2 1.57 1.6518 3 3 0.8093
502 2 1.33 1.8679 3 99 5.3318
503 2 1.92 2.2202 3 2 1.6862
504 3 2.30 1.2318 3 3 1.3392
505 3 1.90 1.3548 3 3 2.1820
506 3 1.78 0.9487 3 3 1.1351
507 2 1.50 1.9802 3 2 1.9928
508 3 2.25 1.2915 3 3 1.2095
509 3 2.29 1.4035 3 3 0.5221
510 3 2.31 1.9226 3 3 0.9403
511 2 0.90 1.6966 3 2 2.3828
512 2 1.61 1.8315 3 2 2.1283
513 2 1.60 1.9416 3 3 2.2668
514 2 1.62 2.1277 3 2 1.5518
515 3 2.09 1.5482 3 3 1.2103
516 2 1.63 1.9483 3 3 0.9463
517 3 2.39 1.4678 3 3 0.6759
518 3 2.41 1.5873 3 3 1.1611
519 3 2.47 1.7597 3 3 2.4595
520 2 1.71 2.2396 3 2 1.2329
521 2 1.34 1.8004 3 2 1.6390
522 2 1.71 2.3936 3 2 2.3263
523 3 1.91 1.3683 3 3 0.8963
524 3 2.32 1.3140 3 3 0.4605
525 2 1.32 1.8254 3 2 1.5862
526 3 2.32 1.8693 3 3 1.1309
527 3 2.01 1.5911 3 3 0.6609
528 3 1.98 1.7643 3 3 0.6272
529 3 1.98 1.5571 3 3 0.7865
530 2 1.88 2.1082 3 2 2.3950
531 2 1.66 2.0688 3 2 0.8522
532 3 1.71 1.0290 3 3 0.6104
533 3 2.42 1.5416 3 3 0.4181
534 3 1.89 1.0910 3 3 0.4409
535 2 1.28 2.0487 3 3 0.6797
536 2 1.62 2.2219 3 3 0.3090
537 3 1.99 1.4321 3 2 0.5365
538 2 1.82 2.1407 3 3 1.4516
539 3 1.79 0.8603 3 3 0.8658
540 2 1.36 1.5890 3 3 0.6388
541 3 2.03 1.4969 3 3 0.5012
542 2 1.65 1.9020 3 2 0.6333
543 3 2.07 1.2553 3 3 0.5599
544 3 1.88 1.1980 3 3 0.4342
545 2 1.18 1.7567 3 2 0.7201
546 2 1.53 1.7180 3 2 0.4763
547 3 1.93 1.3493 3 2 0.4493
548 2 1.52 1.7948 3 3 1.1588
549 3 1.73 1.3031 3 3 0.6331
550 3 1.93 1.2432 3 3 0.5996
551 2 1.56 2.4798 3 2 2.1789
552 2 1.72 2.4070 3 2 1.1883
553 3 2.28 1.7216 3 3 2.5804
554 3 1.84 1.0247 3 3 1.9334
555 3 2.24 1.6476 3 3 0.5598
556 3 1.94 1.4668 3 3 0.4970
557 3 1.91 1.2875 3 3 0.5896
558 2 1.46 1.7649 3 3 0.4616
559 2 1.58 2.0825 3 2 0.5952
560 2 1.31 1.8995 3 2 1.1950
561 3 2.05 1.6316 3 3 1.2038
562 3 1.61 1.1338 3 3 0.5641
563 3 2.18 1.4821 3 3 1.0128
564 2 1.34 1.7217 3 2 1.0686
565 2 1.55 2.0735 3 2 0.9704
566 3 2.11 1.4718 3 3 0.6756
567 2 1.43 1.6596 3 2 1.8008
568 2 1.73 2.2053 3 2 1.4481
569 2 1.10 1.9116 3 2 1.5511
570 3 2.02 1.0935 3 3 2.3612
571 3 1.83 1.3642 3 3 0.5617
572 2 1.70 2.0029 3 3 2.2838
573 3 1.99 1.2831 3 3 0.6003
574 2 1.78 2.2075 3 2 1.9525
575 2 1.67 2.0985 3 2 1.0744
576 3 1.93 1.1668 3 3 0.5842
577 3 2.00 1.3301 3 3 0.8007
578 2 1.80 1.9437 3 3 0.9038
579 3 1.89 1.3303 3 3 0.5316
580 2 1.65 1.8174 3 3 0.7189
581 2 1.48 1.6857 3 3 0.9855
582 2 1.41 1.8537 3 2 1.2506
583 3 1.98 1.6500 3 3 0.8642
584 3 2.20 1.5223 3 3 0.5489
585 2 1.63 1.9157 3 3 1.3262
586 2 1.44 1.8458 3 2 0.9854
587 2 1.42 2.0525 3 2 0.9138
588 2 1.67 2.5011 3 2 1.6130
589 3 2.12 1.5599 3 3 1.0443
590 2 1.18 1.7068 3 2 1.1705
591 3 2.23 1.6917 3 3 1.0036
592 3 2.31 1.8281 3 3 1.4674
593 2 1.32 2.1326 3 2 0.7444
594 2 2.05 2.0648 3 2 3.1307
595 3 1.86 1.3330 3 3 0.7659
596 3 1.86 1.6865 3 3 0.9996
597 2 1.42 1.5852 3 3 0.6392
598 2 1.41 1.5481 3 3 0.8937
599 2 1.67 1.5701 3 3 0.5782
600 3 2.05 1.5890 3 3 0.8442
