# Supplementary material for: The effect of training methodology on knowledge representation in categorization
Source: PLoS One. 2017 Aug 28;12(8):e0183904. doi: 10.1371/journal.pone.0183904 (PMC5573135; doi:10.1371/journal.pone.0183904)
Supplement: S1 File — This file contains the raw data from the experiments reported in this manuscript. (ZIP) [file pone.0183904.s001.zip › raw_data/Exp2/AB/rb_xfer_mixed_feedback_2_cond_2_sub_73.dat]

  1 2 1.80 1.9637 1 1 0.4966
  2 1 1.06 2.4017 1 2 0.6460
  3 1 0.78 2.1366 1 1 0.5098
  4 3 1.52 0.9112 2 4 0.8335
  5 1 1.18 2.3579 1 2 0.6260
  6 2 1.40 1.7768 1 1 0.7453
  7 2 1.17 1.7942 1 1 0.5888
  8 1 1.02 2.4999 1 2 0.6072
  9 2 1.74 2.1059 1 1 0.2893
 10 3 2.16 1.2860 2 4 0.5012
 11 4 3.02 1.5059 2 3 0.3469
 12 4 2.77 0.8261 2 4 0.9984
 13 2 1.71 2.0191 1 1 0.8554
 14 1 0.77 2.4584 1 1 0.5913
 15 3 1.90 1.3107 2 4 0.7207
 16 2 1.56 2.4798 1 1 0.4935
 17 1 1.08 2.5974 1 1 0.5631
 18 3 2.00 1.6370 2 4 0.9737
 19 1 0.66 2.0748 1 1 0.6711
 20 3 2.09 1.5482 2 4 0.4298
 21 2 1.60 2.0299 1 1 0.4384
 22 2 1.84 2.0129 1 1 0.6854
 23 2 1.30 1.7010 1 1 0.6995
 24 2 1.72 1.9730 1 1 0.6166
 25 1 0.59 2.0684 1 1 0.7697
 26 3 1.88 1.1797 2 4 1.1971
 27 4 2.38 0.6745 2 3 0.8289
 28 1 0.89 2.4133 1 1 0.8053
 29 4 2.34 0.6543 2 4 0.9252
 30 2 1.67 1.5701 1 2 1.1140
 31 3 2.11 1.4228 2 3 0.3029
 32 3 2.27 1.2697 2 3 1.4277
 33 4 2.49 0.7135 2 4 0.6667
 34 4 2.36 0.9040 2 4 1.3377
 35 1 0.74 2.4723 1 1 0.8538
 36 1 1.04 2.3499 1 2 0.5813
 37 2 0.90 1.6966 1 1 0.6388
 38 2 1.50 2.0364 1 1 0.6304
 39 3 1.51 1.1071 2 4 0.9834
 40 4 2.53 0.6066 2 4 0.7287
 41 3 1.99 1.2831 2 4 0.8529
 42 1 0.70 2.3945 1 1 0.6283
 43 1 0.50 2.0667 1 1 0.6600
 44 2 1.46 1.7649 1 1 0.9227
 45 1 0.85 2.6302 1 1 0.5511
 46 4 2.80 1.1860 2 4 0.8012
 47 4 2.56 0.8907 2 4 0.5952
 48 2 1.62 2.1277 1 1 0.8604
 49 4 3.01 0.8914 2 4 0.8907
 50 4 2.58 0.8599 2 3 0.4651
 51 3 2.43 1.7025 2 3 1.1170
 52 4 2.77 0.6431 2 4 0.4807
 53 3 1.81 1.4311 2 4 0.5909
 54 4 3.09 1.0721 2 4 0.8725
 55 4 2.19 0.5582 2 3 0.3999
 56 1 1.44 3.1230 1 1 0.8331
 57 2 1.01 1.9039 1 1 0.7208
 58 4 2.82 0.9527 2 3 0.9254
 59 3 2.12 1.6586 2 4 0.6263
 60 1 0.99 2.6662 1 1 0.3460
 61 1 0.93 2.5446 1 1 0.6859
 62 1 0.97 2.5025 1 1 0.6596
 63 1 0.88 2.1755 1 1 0.4743
 64 1 1.21 2.7777 1 1 0.5532
 65 2 1.57 2.0872 1 1 0.6685
 66 2 1.57 2.1236 1 1 0.4587
 67 2 1.36 1.5890 1 1 0.6338
 68 1 0.98 2.2305 1 1 0.5066
 69 3 2.05 1.5890 2 4 0.6638
 70 1 1.08 2.6729 1 1 0.6381
 71 4 2.57 0.8126 2 4 0.6225
 72 4 2.45 0.9719 2 3 0.6953
 73 1 0.58 2.3440 1 1 0.6842
 74 2 1.35 1.8936 1 1 0.8500
 75 4 2.42 0.8204 2 4 0.5533
 76 2 1.32 2.0148 1 1 0.2452
 77 2 1.20 1.8103 1 1 0.5640
 78 1 0.82 2.3609 1 1 0.7272
 79 3 1.93 1.4546 2 4 1.2340
 80 2 1.34 2.0207 1 1 0.4346
 81 1 1.25 2.4983 1 1 0.6425
 82 3 2.18 1.7487 2 3 0.8185
 83 2 1.34 1.7217 1 1 0.6272
 84 4 2.29 0.7859 2 3 0.6263
 85 2 1.61 2.1116 1 1 0.6981
 86 1 1.14 2.6636 1 1 0.4789
 87 2 1.69 1.7908 1 1 0.8854
 88 4 2.48 0.9460 2 4 0.6820
 89 2 1.10 1.9116 1 1 0.2559
 90 2 1.83 2.2245 1 1 0.5273
 91 3 1.99 1.5926 2 4 0.6194
 92 4 2.76 0.9491 2 3 0.4687
 93 2 1.34 1.8004 1 2 0.4266
 94 1 0.95 2.5462 1 1 0.4113
 95 2 1.32 1.8254 1 1 0.5708
 96 3 1.90 1.0658 2 4 0.6927
 97 2 1.10 1.5722 1 2 0.6745
 98 2 1.91 2.2208 1 1 0.3766
 99 4 2.74 1.0264 2 4 0.4669
100 1 1.03 2.8472 1 1 0.4485
101 2 1.35 1.7302 1 1 0.6705
102 4 2.25 0.7735 2 4 0.9491
103 4 2.69 0.9113 2 3 0.2885
104 1 1.14 2.7885 1 2 0.4940
105 1 0.64 2.3405 1 1 0.5481
106 3 1.71 1.2798 2 4 0.5274
107 2 1.84 2.2882 1 1 0.4268
108 4 2.84 1.1081 2 4 0.7545
109 4 2.46 0.4501 2 4 0.8231
110 1 0.67 2.2161 1 2 0.3668
111 1 1.23 2.8181 1 2 0.5293
112 3 1.73 0.9571 2 4 0.6940
113 3 2.44 1.2737 2 4 0.6187
114 1 0.60 2.4105 1 2 0.8033
115 3 1.81 1.5203 2 4 0.5808
116 3 1.98 1.7643 2 3 0.4948
117 1 0.93 2.6444 1 1 0.5079
118 4 2.65 0.8297 2 3 0.7206
119 2 1.49 1.7455 1 1 0.3012
120 2 1.56 2.1016 1 2 0.7788
121 4 2.60 0.8527 2 4 0.3565
122 4 2.99 0.8531 2 3 0.6806
123 4 2.58 0.5943 2 3 0.6705
124 2 1.70 1.7760 1 1 0.2288
125 3 2.24 1.5901 2 4 0.3573
126 4 3.02 1.2229 2 3 0.3524
127 2 1.21 1.5111 1 1 0.4195
128 3 1.86 1.2022 2 4 0.5406
129 3 1.99 1.4321 2 3 0.3842
130 3 2.07 1.5131 2 3 0.4904
131 2 1.45 1.8789 1 1 0.6078
132 2 1.18 1.7068 1 1 0.8329
133 1 1.04 2.6032 1 2 0.5607
134 1 0.75 2.0460 1 1 0.4594
135 4 2.05 0.5764 2 4 0.6731
136 3 2.02 1.1587 2 4 0.8081
137 1 0.83 2.5525 1 1 0.7379
138 3 2.07 1.2925 2 4 1.3175
139 3 2.13 1.4667 2 3 0.7619
140 1 0.52 2.6020 1 1 0.6208
141 2 1.88 2.1806 1 1 1.3014
142 1 0.93 2.9422 1 1 0.5384
143 4 2.76 0.9397 2 3 0.8871
144 4 2.17 0.3420 2 4 1.3249
145 3 2.12 1.3591 2 4 0.9691
146 2 1.92 2.2202 1 2 0.9719
147 4 2.58 0.9262 2 4 1.3027
148 3 1.96 1.7241 2 3 0.7002
149 3 1.93 1.1668 2 4 0.6577
150 4 2.69 0.6219 2 4 0.6412
151 4 2.45 0.6758 2 4 0.5645
152 1 0.96 2.5403 1 1 0.5112
153 2 1.53 1.8646 1 2 0.9632
154 1 1.11 2.4142 1 1 1.2052
155 2 1.66 1.7302 1 2 0.6064
156 3 2.18 1.1672 2 3 1.2563
157 3 2.27 1.5003 2 3 1.0473
158 1 1.05 2.4518 1 1 0.6635
159 2 1.65 2.3078 1 2 0.8932
160 2 1.38 1.7472 1 1 0.7950
161 3 1.98 1.4865 2 3 0.8119
162 3 1.68 1.4613 2 3 0.8047
163 4 2.78 1.1410 2 4 0.5023
164 3 1.94 1.4668 2 3 0.9552
165 4 2.60 0.6925 2 3 0.8224
166 4 2.37 0.5874 2 4 0.7594
167 3 1.54 1.1603 2 3 0.7704
168 2 1.73 2.2053 1 2 1.0859
169 3 2.26 1.4368 2 4 1.0195
170 3 2.32 1.3140 2 3 0.6363
171 1 0.85 2.0896 1 1 0.6365
172 4 2.60 0.9741 2 4 0.6514
173 1 1.11 2.5086 1 1 0.6034
174 3 2.03 1.4969 2 3 1.3399
175 1 0.66 2.5896 1 1 0.5762
176 3 1.85 1.1641 2 4 0.5864
177 4 2.44 0.5580 2 4 0.6032
178 2 1.17 1.4405 1 1 0.5729
179 1 0.75 2.3090 1 1 0.5273
180 3 2.47 1.7597 2 3 0.9955
181 2 1.29 1.9978 1 1 0.7007
182 4 2.30 0.6381 2 4 0.5625
183 3 2.43 1.8005 2 3 0.4137
184 2 1.33 2.1082 1 2 0.8135
185 1 0.61 1.8464 1 1 0.6935
186 3 2.45 1.8523 2 4 0.7390
187 4 2.68 0.9857 2 4 0.9511
188 1 1.30 3.0381 1 1 0.6897
189 2 1.54 2.3446 1 1 0.9275
190 2 1.66 2.1867 1 1 0.7791
191 1 1.30 2.6344 1 2 0.8687
192 2 1.32 2.1326 1 1 0.6034
193 1 0.64 2.1539 1 1 0.7247
194 1 0.20 1.9808 1 1 0.8501
195 3 1.74 1.2433 2 3 1.4415
196 3 2.26 1.5121 2 3 0.6728
197 2 1.72 2.4070 1 2 0.9116
198 4 2.69 1.1057 2 4 0.6924
199 2 1.41 2.1163 1 1 0.6504
200 3 1.68 1.4448 2 3 0.9452
201 2 1.52 1.7948 1 1 0.6293
202 4 2.49 0.9841 2 4 1.6126
203 2 1.70 2.0029 1 2 0.7572
204 3 1.76 0.8919 2 4 1.0885
205 1 0.80 2.6233 1 1 0.7509
206 1 0.80 2.6896 1 1 0.6106
207 2 1.54 1.8500 1 1 0.6590
208 4 2.89 0.6940 2 4 1.2491
209 4 2.61 0.8948 2 4 1.0091
210 4 2.50 0.4873 2 4 0.7305
211 4 2.47 0.5925 2 4 0.4779
212 4 2.34 0.9662 2 4 0.3805
213 4 2.66 1.1964 2 3 1.0622
214 1 1.23 2.6195 1 1 0.7966
215 3 1.74 1.0244 2 3 1.1340
216 3 2.25 1.7868 2 3 0.6180
217 4 2.35 0.9280 2 4 0.6506
218 3 1.89 1.1655 2 3 0.8257
219 1 0.92 2.1350 1 1 0.8822
220 1 0.93 2.5469 1 1 0.6481
221 2 1.71 2.2396 1 2 0.8079
222 3 2.15 1.6078 2 3 0.7365
223 1 1.00 2.2990 1 1 0.7811
224 3 1.88 1.1980 2 3 1.5187
225 1 1.05 2.6063 1 1 0.6673
226 4 3.05 0.8358 2 4 0.6904
227 1 0.51 2.5456 1 1 0.5362
228 2 1.42 2.0525 1 2 0.8044
229 3 2.35 1.4650 2 3 0.8778
230 3 1.89 1.1243 2 3 1.1953
231 2 1.59 1.7659 1 1 0.6844
232 1 0.87 2.0973 1 1 0.6023
233 1 0.87 2.4262 1 1 0.5876
234 2 1.82 1.9954 1 2 0.9179
235 4 2.41 0.3492 2 3 1.0659
236 3 2.41 1.5873 2 3 0.5925
237 1 1.05 2.5821 1 1 0.7627
238 2 2.05 2.0648 1 1 1.1723
239 3 1.79 1.5993 2 3 1.2549
240 4 2.70 0.5700 2 4 0.6226
241 1 1.13 2.4897 1 1 0.9427
242 1 0.57 2.4717 1 1 0.6662
243 1 0.90 2.3828 1 1 0.7126
244 2 1.65 1.8174 1 2 0.7892
245 2 1.07 2.0014 1 1 0.7354
246 4 2.14 0.5976 2 4 0.7789
247 1 0.46 2.3743 1 1 0.6601
248 2 1.07 1.2491 1 2 0.7232
249 3 1.64 1.1417 2 4 0.8079
250 2 1.60 1.9416 1 2 0.9126
251 4 2.54 1.0818 2 4 0.8032
252 3 1.55 1.2464 2 4 0.5805
253 3 1.81 1.5009 2 3 0.5342
254 2 1.36 1.8982 1 2 0.4508
255 4 2.53 0.7572 2 3 0.4096
256 1 1.39 2.6564 1 2 0.3228
257 4 2.46 0.8923 2 3 0.3190
258 1 1.06 2.6152 1 2 0.3394
259 4 2.58 0.9390 2 3 0.2240
260 3 2.01 1.3552 2 4 0.2241
261 1 1.02 2.6289 1 1 0.7293
262 4 2.91 1.1572 2 4 0.0302
263 4 2.93 0.9080 2 4 0.0303
264 3 2.25 1.2915 2 4 0.0933
265 3 2.00 1.4168 2 4 0.0982
266 3 2.08 1.4325 2 3 0.1918
267 1 0.87 2.5742 1 2 0.1525
268 2 1.38 1.9591 1 2 0.4447
269 1 0.92 2.6655 1 2 1.2204
270 1 1.08 2.4545 1 2 0.4128
271 2 1.67 2.0985 1 1 0.0131
272 3 1.71 1.0290 2 4 0.4204
273 2 1.72 1.9579 1 1 0.1660
274 2 1.71 1.8845 1 2 0.0330
275 4 2.71 0.8136 2 3 0.0249
276 4 2.55 0.7990 2 3 0.2485
277 2 1.55 2.0090 1 2 0.2890
278 1 1.24 2.6215 1 2 0.5659
279 3 1.72 1.3010 2 3 0.1198
280 1 1.06 2.9142 1 2 0.0441
281 4 2.73 0.7541 2 3 0.5314
282 4 2.18 0.6201 2 3 0.1517
283 2 1.57 1.8656 1 2 0.2268
284 4 2.44 0.7355 2 3 0.2665
285 3 2.35 1.4475 2 4 0.3445
286 2 1.60 2.0713 1 1 0.3411
287 3 2.23 1.4842 2 4 0.0244
288 3 1.53 1.1943 2 4 0.2418
289 1 1.39 2.5917 1 1 0.4729
290 4 2.59 0.8358 2 4 0.1205
291 4 2.66 1.2136 2 4 0.1405
292 3 1.62 0.8025 2 4 0.6726
293 3 1.96 1.4517 2 4 1.1753
294 2 1.55 2.0735 1 1 0.2334
295 4 3.00 1.1062 2 4 0.6822
296 3 2.05 1.5202 2 4 0.0637
297 1 1.13 2.7475 1 1 0.3905
298 2 1.63 1.9483 1 1 0.2473
299 3 2.26 1.6672 2 4 0.0625
300 1 0.93 2.5640 1 1 0.6544
301 2 1.58 2.0825 1 2 1.8451
302 2 1.28 2.0487 1 2 0.3175
303 2 1.20 1.7357 1 2 0.1383
304 2 1.34 1.7645 1 2 0.3819
305 4 2.53 0.9180 2 3 0.2964
306 2 1.60 1.7107 1 2 0.4064
307 4 2.40 0.6599 2 3 0.2475
308 4 2.63 0.8588 2 4 1.2135
309 3 1.94 1.0910 2 3 1.0145
310 1 1.03 2.5309 1 1 0.7590
311 3 1.73 1.2246 2 4 0.6258
312 3 2.31 1.8281 2 3 0.8030
313 3 2.04 1.2141 2 4 0.7564
314 2 1.44 1.8458 1 1 0.9122
315 1 1.29 2.6896 1 1 0.7966
316 1 1.14 2.7128 1 1 0.7892
317 4 2.75 0.6504 2 4 1.4074
318 2 1.75 2.3029 1 2 1.0167
319 3 1.82 0.9665 2 4 1.3138
320 2 1.78 2.2075 1 1 0.9022
321 3 1.97 1.3112 2 4 1.5873
322 4 2.95 1.1056 2 4 1.1486
323 2 1.40 1.9116 1 2 0.7922
324 2 1.72 2.1893 1 1 0.8740
325 2 1.82 2.1407 1 1 0.7599
326 1 0.79 1.9647 1 2 0.3784
327 4 2.83 1.0065 2 4 1.6931
328 2 1.30 1.6941 1 2 0.3065
329 2 1.63 2.1810 1 2 0.1280
330 4 2.86 1.3226 2 4 0.6105
331 4 2.63 0.8910 2 4 0.1316
332 1 0.79 2.2850 1 2 0.9370
333 4 2.29 0.4132 2 3 1.5714
334 4 2.77 0.9979 2 3 0.5427
335 3 1.86 1.3330 2 3 0.1459
336 1 0.79 2.3858 1 2 0.9579
337 2 1.31 1.8995 1 1 0.1766
338 3 2.07 1.7267 2 4 0.7717
339 3 1.49 1.0786 2 4 1.6285
340 2 1.64 1.8817 1 1 0.3333
341 1 1.12 2.7049 1 2 0.0179
342 1 1.01 2.5846 1 2 0.2263
343 1 1.02 2.8512 1 1 0.3628
344 4 2.95 1.0010 2 4 1.7496
345 4 2.67 0.8543 2 4 0.4969
346 4 2.65 0.7053 2 3 0.0608
347 3 2.23 1.6917 2 4 0.4115
348 4 2.34 1.0557 2 4 0.9245
349 1 0.54 2.2574 1 1 0.6731
350 4 2.02 0.2000 2 4 1.3605
351 3 1.90 1.3548 2 3 0.8627
352 1 1.19 2.6213 1 1 0.3665
353 3 2.18 1.4821 2 4 0.3119
354 4 2.75 0.7780 2 4 0.4287
355 4 2.36 0.5403 2 4 0.5653
356 3 2.02 1.0935 2 4 0.6806
357 4 2.87 1.1923 2 4 0.4939
358 3 2.12 1.5357 2 3 1.7320
359 4 2.85 0.9764 2 4 0.6629
360 1 0.83 2.6618 1 1 0.5017
361 1 0.70 2.2408 1 1 0.7311
362 4 1.99 0.4709 2 4 0.5665
363 3 1.82 1.1251 2 3 0.7695
364 2 1.77 2.1241 1 1 0.4282
365 3 1.55 1.4445 2 4 0.9405
366 1 1.35 2.9907 1 1 0.1041
367 2 1.76 1.9795 1 1 0.3500
368 1 1.07 2.3485 1 1 0.8889
369 4 2.86 0.8159 2 4 0.8227
370 2 1.53 1.7180 1 2 0.7358
371 3 1.98 1.6500 2 3 1.2510
372 2 0.91 1.6901 1 1 0.5545
373 3 2.12 1.5599 2 3 0.9586
374 2 1.74 2.3257 1 1 0.4972
375 1 1.04 2.4258 1 2 0.4071
376 3 1.97 1.3477 2 4 0.6951
377 2 1.90 2.0177 1 1 1.1899
378 1 0.66 2.1383 1 1 0.4393
379 1 0.99 2.4325 1 1 0.5268
380 1 0.29 2.2599 1 1 0.5068
381 4 2.77 0.8093 2 4 0.6801
382 3 1.96 1.3729 2 3 0.6305
383 4 2.75 0.7490 2 4 0.5580
384 3 2.42 1.5416 2 3 1.8030
385 3 1.91 1.4034 2 3 0.5388
386 2 1.11 1.7072 1 1 0.7833
387 2 1.42 1.5852 1 2 0.8564
388 2 1.43 1.6596 1 2 0.5431
389 3 2.28 1.4598 2 3 0.9786
390 3 1.99 1.4759 2 3 0.8360
391 1 1.38 2.9259 1 2 0.9802
392 3 1.91 1.3683 2 3 1.4142
393 1 0.47 2.1353 1 1 0.6625
394 4 2.40 0.4766 2 4 1.1893
395 1 1.12 2.5932 1 2 0.7670
396 2 1.31 1.5509 1 2 0.9306
397 2 1.41 1.8537 1 1 0.6545
398 2 1.76 1.9300 1 2 0.8297
399 4 2.87 1.2443 2 4 0.8054
400 3 2.00 1.8147 2 3 1.0231
401 1 0.68 2.5251 1 1 0.5637
402 2 1.50 1.6578 1 2 0.6221
403 2 1.70 1.7546 1 2 0.7589
404 4 2.83 0.6250 2 4 0.6742
405 1 0.66 2.1318 1 1 0.5691
406 2 1.59 1.9919 1 2 0.6673
407 1 0.69 2.4978 1 1 0.8654
408 3 1.73 1.3031 2 3 0.9601
409 3 2.24 1.6476 2 3 1.0755
410 2 1.18 1.7977 1 2 0.7298
411 2 1.48 1.8429 1 2 0.6215
412 4 2.51 1.1215 2 4 1.4298
413 3 1.84 1.2339 2 3 1.7270
414 4 2.66 0.4483 2 4 0.9299
415 3 2.03 1.5197 2 3 0.7100
416 3 2.26 1.8604 2 3 0.8266
417 3 2.27 1.6426 2 3 0.8345
418 4 2.50 0.8296 2 4 1.1300
419 1 1.02 2.6749 1 1 0.8704
420 3 1.65 0.7370 2 3 0.7173
421 1 0.95 2.3294 1 1 0.7219
422 1 0.93 2.5074 1 1 0.5662
423 4 2.68 0.8133 2 3 0.9288
424 1 0.57 2.1170 1 1 0.6931
425 1 1.14 2.5724 1 1 0.5139
426 2 1.25 1.6955 1 2 0.6872
427 2 1.71 2.1515 1 1 0.8846
428 2 1.36 1.9455 1 2 0.7864
429 3 1.84 1.0247 2 3 0.6373
430 4 2.63 0.9996 2 4 0.9885
431 3 2.34 1.5876 2 3 0.4547
432 3 2.53 1.5900 2 3 0.6466
433 2 1.33 1.9183 1 1 0.5257
434 4 2.11 0.7089 2 4 0.9938
435 3 1.67 1.1645 2 4 0.9871
436 3 1.93 1.2432 2 4 0.7260
437 4 2.84 0.7001 2 4 1.2178
438 4 2.78 1.0349 2 4 1.4101
439 2 1.30 1.6901 1 1 1.4987
440 1 1.02 2.1497 1 1 0.4641
441 1 0.79 2.4509 1 1 0.4549
442 2 1.38 2.0285 1 1 0.5900
443 1 0.89 2.6072 1 1 0.4319
444 3 2.09 1.3336 2 4 0.5679
445 4 2.37 0.7068 2 4 0.5384
446 4 2.36 0.9243 2 4 0.5821
447 2 1.80 1.9437 1 1 0.4953
448 3 1.69 1.3608 2 3 0.1322
449 2 1.54 2.0740 1 2 0.1208
450 2 1.71 2.3936 1 2 0.0133
451 1 1.14 2.4633 1 2 0.3218
452 4 2.63 0.7776 2 3 0.3978
453 4 2.22 0.4164 2 4 0.5983
454 4 2.62 0.8675 2 4 0.7271
455 1 0.71 2.6716 1 1 0.4917
456 2 1.47 1.7789 1 2 0.8493
457 1 0.83 2.9124 1 1 0.4885
458 1 1.05 2.6834 1 1 0.4631
459 4 2.62 0.3858 2 4 0.6214
460 4 2.37 0.6828 2 4 1.6220
461 4 2.81 1.0884 2 4 1.3105
462 1 0.28 1.9233 1 1 0.9479
463 4 2.74 1.0078 2 4 0.6151
464 2 1.52 2.4427 1 2 0.9194
465 4 2.84 0.8652 2 4 0.6444
466 4 2.70 1.0720 2 4 0.6194
467 1 0.70 2.6702 1 1 0.5403
468 3 2.03 1.8493 2 3 1.0085
469 4 2.73 0.8917 2 4 0.5773
470 3 2.20 1.5223 2 3 0.9637
471 3 2.31 1.7323 2 3 0.6303
472 4 2.21 0.5149 2 4 0.7340
473 4 2.87 1.1193 2 4 0.9707
474 2 1.20 1.5293 1 2 0.8213
475 2 1.65 1.9020 1 2 0.8605
476 4 2.84 1.0126 2 4 0.5958
477 1 0.98 2.5335 1 1 0.5328
478 3 1.89 1.0910 2 3 1.0572
479 4 1.97 0.2291 2 4 0.8005
480 1 0.89 2.4514 1 1 0.5379
481 4 2.31 0.6528 2 4 0.6375
482 3 2.29 1.4035 2 3 0.6299
483 1 1.13 2.4366 1 1 0.5817
484 2 1.87 1.9112 1 2 1.0946
485 2 1.94 2.0839 1 2 0.6205
486 1 1.13 2.7572 1 1 0.6052
487 4 2.50 1.1421 2 4 0.7419
488 2 1.18 1.7567 1 1 1.1064
489 1 0.98 2.7237 1 2 0.1280
490 1 0.81 2.4667 1 2 0.0367
491 3 1.98 1.3953 2 3 0.0035
492 4 2.42 0.8002 2 3 0.5015
493 3 2.11 1.4718 2 3 0.3869
494 3 1.73 1.0353 2 3 0.3330
495 1 1.46 2.7435 1 2 0.5530
496 3 1.89 1.3303 2 3 0.0599
497 3 2.34 1.1657 2 3 0.0675
498 1 1.13 2.6761 1 2 0.1694
499 4 2.34 0.5412 2 3 1.4918
500 1 0.97 2.0792 1 1 4.3691
501 2 1.78 2.3478 3 3 3.8364
502 2 1.41 1.5481 3 2 1.7769
503 3 2.17 1.5999 3 3 1.7623
504 3 1.61 1.1338 3 2 1.9237
505 3 2.34 1.7071 3 3 1.2228
506 2 0.91 1.5029 3 2 0.8221
507 3 2.30 1.5630 3 3 1.8291
508 3 1.55 1.2692 3 3 1.4520
509 3 2.05 1.6316 3 3 0.7704
510 2 1.59 2.3070 3 3 0.9636
511 3 2.32 1.9002 3 3 0.6129
512 3 2.34 1.6842 3 3 0.5806
513 3 1.91 1.2875 3 2 0.7650
514 2 1.79 2.1816 3 3 0.6147
515 3 2.14 1.4453 3 2 0.7496
516 3 1.79 0.8603 3 2 1.6155
517 3 2.60 1.8537 3 3 0.7746
518 2 1.37 1.8113 3 2 1.4727
519 3 2.15 1.3915 3 3 0.6459
520 3 2.36 1.6037 3 2 0.7400
521 3 2.26 1.5198 3 3 0.3661
522 2 1.73 2.2552 3 3 0.5195
523 3 1.92 1.4731 3 2 0.6185
524 2 1.44 1.8880 3 3 0.3299
525 2 2.05 2.0936 3 2 0.5314
526 2 1.72 2.3797 3 3 0.2699
527 2 1.66 2.0688 3 3 0.3475
528 3 2.31 1.9226 3 3 0.2539
529 3 2.30 1.2318 3 2 0.4031
530 2 1.66 1.8515 3 3 0.4667
531 3 1.97 0.8775 3 2 0.3280
532 2 1.89 2.0046 3 3 0.8759
533 2 1.34 1.8387 3 3 0.7373
534 2 1.09 1.4625 3 2 1.1556
535 3 2.10 1.2802 3 3 0.3737
536 2 1.53 1.9689 3 3 0.4225
537 2 1.54 1.9274 3 3 0.3413
538 2 1.66 1.7133 3 3 0.3193
539 2 1.19 1.3382 3 2 0.4669
540 3 2.10 1.6379 3 3 0.5284
541 2 1.63 1.9157 3 3 0.3788
542 2 0.89 1.3599 3 2 0.9315
543 2 1.33 1.8679 3 3 0.4222
544 3 1.81 1.2294 3 2 0.5884
545 2 1.40 1.8203 3 3 0.3492
546 3 2.54 1.8211 3 3 0.5031
547 2 1.52 2.2086 3 3 0.6425
548 2 0.91 1.4078 3 2 0.3615
549 3 1.68 1.2696 3 3 0.4277
550 2 1.30 1.6877 3 3 0.5065
551 2 1.56 2.4152 3 3 1.1891
552 2 1.32 1.8802 3 3 0.3971
553 3 2.00 1.3301 3 2 0.6780
554 2 1.55 2.0901 3 3 0.8432
555 2 1.39 2.0048 3 3 1.3294
556 3 2.42 1.5357 3 2 1.5164
557 2 1.85 2.2288 3 3 0.6154
558 2 1.61 1.8315 3 3 0.3104
559 3 2.39 1.4678 3 2 0.3312
560 3 2.28 1.7216 3 3 0.5173
561 2 1.60 1.8674 3 3 0.3678
562 3 2.15 1.5097 3 2 0.2573
563 2 1.68 1.9240 3 2 0.2959
564 2 1.50 1.9802 3 3 0.4030
565 2 1.62 2.2219 3 2 0.2682
566 2 1.35 1.3832 3 3 0.3054
567 3 2.01 1.5911 3 2 0.2046
568 3 1.86 1.6865 3 2 0.1741
569 3 1.82 1.1708 3 3 0.0149
570 2 1.53 2.0434 3 3 0.0470
571 3 2.23 1.6825 3 3 0.3715
572 2 1.88 2.1082 3 3 0.0213
573 3 2.10 1.5805 3 3 0.7257
574 3 2.00 1.3047 3 2 0.1034
575 3 2.32 1.8693 3 2 0.2604
576 3 1.87 1.1564 3 2 0.4813
577 3 2.16 1.4101 3 3 0.4145
578 3 1.93 1.3493 3 2 0.1658
579 2 1.67 2.5011 3 3 0.1910
580 3 2.27 1.4175 3 3 0.5203
581 3 2.07 1.7655 3 2 0.2022
582 2 1.48 1.6857 3 2 0.3697
583 2 1.71 2.1331 3 3 0.6118
584 3 1.70 1.1570 3 3 0.4034
585 3 1.83 1.3642 3 3 0.2601
586 3 1.98 1.5571 3 3 0.2415
587 3 2.20 1.4332 3 2 0.3438
588 3 1.53 1.1144 3 2 0.3951
589 3 1.78 0.9487 3 3 0.3158
590 3 1.88 1.7277 3 2 0.3591
591 2 1.31 2.0201 3 2 0.4887
592 2 1.57 1.6518 3 3 0.0861
593 3 2.07 1.3017 3 2 0.5061
594 2 1.21 1.7462 3 2 0.2940
595 2 1.70 1.9158 3 3 0.0270
596 3 2.07 1.2553 3 2 0.0340
597 2 1.37 1.8739 3 2 0.0333
598 2 1.07 1.5917 3 3 0.5198
599 2 0.85 1.3090 3 3 0.0511
600 2 1.60 1.8512 3 2 0.9849
