# Supplementary material for: The effect of training methodology on knowledge representation in categorization
Source: PLoS One. 2017 Aug 28;12(8):e0183904. doi: 10.1371/journal.pone.0183904 (PMC5573135; doi:10.1371/journal.pone.0183904)
Supplement: S1 File — This file contains the raw data from the experiments reported in this manuscript. (ZIP) [file pone.0183904.s001.zip › raw_data/Exp2/AB/rb_xfer_mixed_feedback_2_cond_2_sub_74.dat]

  1 2 1.11 1.7072 1 1 1.8865
  2 1 0.93 2.9422 1 2 1.5060
  3 3 1.82 0.9665 2 3 0.9424
  4 2 1.43 1.6596 1 1 0.8646
  5 3 1.90 1.3548 2 4 1.1663
  6 4 3.09 1.0721 2 3 1.0487
  7 4 3.02 1.5059 2 3 1.5191
  8 1 0.66 2.1383 1 1 1.1380
  9 3 1.65 0.7370 2 3 1.5170
 10 3 2.25 1.7868 2 4 0.8880
 11 1 0.79 2.2850 1 1 0.9012
 12 1 1.23 2.8181 1 1 0.7855
 13 4 2.91 1.1572 2 3 1.4192
 14 2 1.50 1.9802 1 1 1.1862
 15 1 0.20 1.9808 1 1 0.8670
 16 1 0.89 2.6072 1 1 0.7857
 17 1 1.13 2.4897 1 1 1.0599
 18 4 2.50 0.4873 2 3 1.8251
 19 2 1.54 2.3446 1 1 1.5694
 20 1 1.02 2.1497 1 1 0.7244
 21 2 1.80 1.9437 1 2 2.3359
 22 3 2.03 1.5197 2 4 1.7550
 23 3 1.55 1.2464 2 3 1.7250
 24 3 1.73 0.9571 2 3 0.8661
 25 3 2.16 1.2860 2 4 2.2892
 26 1 0.70 2.2408 1 1 1.0788
 27 1 0.89 2.4514 1 1 0.6840
 28 2 1.62 2.2219 1 1 1.7304
 29 4 2.54 1.0818 2 4 1.0778
 30 1 0.95 2.5462 1 1 1.0350
 31 3 1.55 1.2692 2 3 2.1312
 32 2 1.84 2.0129 1 2 0.9591
 33 2 1.70 1.7760 1 2 1.8167
 34 2 1.78 2.2075 1 2 1.1930
 35 3 1.99 1.4321 2 4 0.8890
 36 1 0.89 2.4133 1 1 0.8546
 37 2 1.66 1.8515 1 2 1.6779
 38 1 0.28 1.9233 1 1 0.8811
 39 1 0.77 2.4584 1 1 1.5444
 40 3 2.02 1.0935 2 3 2.3632
 41 3 2.18 1.7487 2 3 0.8059
 42 1 1.13 2.7572 1 1 0.8946
 43 3 2.35 1.4650 2 3 1.2030
 44 3 2.09 1.5482 2 3 0.7156
 45 4 2.59 0.8358 2 3 0.8240
 46 2 1.31 2.0201 1 1 1.0154
 47 4 2.14 0.5976 2 4 1.2801
 48 1 1.12 2.5932 1 2 1.6140
 49 4 2.34 0.9662 2 4 1.0701
 50 4 2.63 0.9996 2 4 1.1802
 51 4 2.50 1.1421 2 4 1.4143
 52 3 2.01 1.5911 2 4 1.0935
 53 4 2.80 1.1860 2 4 1.2422
 54 1 1.21 2.7777 1 1 1.1770
 55 2 1.35 1.7302 1 1 2.1628
 56 1 0.66 2.5896 1 1 0.7724
 57 1 0.82 2.3609 1 1 0.6469
 58 3 1.96 1.4517 2 4 0.9491
 59 2 1.41 1.8537 1 2 0.7512
 60 4 3.01 0.8914 2 3 0.6265
 61 2 1.30 1.6901 1 1 0.8261
 62 4 2.36 0.5403 2 4 1.1065
 63 2 1.57 2.0872 1 2 1.3432
 64 2 1.59 1.9919 1 2 1.2017
 65 1 0.50 2.0667 1 1 0.7544
 66 1 0.60 2.4105 1 1 0.8056
 67 3 1.74 1.0244 2 3 1.0629
 68 3 1.64 1.1417 2 3 0.9565
 69 2 1.32 2.1326 1 2 0.9108
 70 2 1.56 2.4152 1 2 1.1944
 71 4 2.36 0.9040 2 4 1.0124
 72 3 2.26 1.4368 2 4 1.9395
 73 3 2.03 1.8493 2 4 1.3350
 74 1 0.57 2.4717 1 1 1.1467
 75 2 1.94 2.0839 1 2 2.8057
 76 3 1.49 1.0786 2 3 1.1108
 77 3 1.86 1.2022 2 3 0.9387
 78 2 1.71 2.0191 1 2 0.9916
 79 2 1.34 1.8004 1 2 1.4078
 80 2 1.48 1.6857 1 2 0.8250
 81 2 1.80 1.9637 1 2 0.9453
 82 4 2.77 0.8093 2 4 1.1710
 83 3 1.61 1.1338 2 3 1.3656
 84 1 0.66 2.1318 1 1 0.6077
 85 1 0.90 2.3828 1 1 0.5757
 86 2 1.65 1.8174 1 2 0.6811
 87 2 1.56 2.1016 1 2 1.2138
 88 4 2.45 0.6758 2 4 0.6695
 89 2 1.74 2.1059 1 2 1.0194
 90 1 1.12 2.7049 1 2 1.3226
 91 3 2.43 1.7025 2 4 0.7191
 92 2 1.60 1.8512 1 2 2.0193
 93 1 1.18 2.3579 1 1 1.3375
 94 2 1.59 1.7659 1 2 1.0852
 95 4 2.42 0.8204 2 4 1.1469
 96 4 2.62 0.8675 2 4 1.0065
 97 3 1.96 1.7241 2 4 1.3107
 98 4 2.75 0.7780 2 4 0.8591
 99 2 1.37 1.8739 1 1 0.7535
100 1 1.07 2.3485 1 1 0.5958
101 4 2.44 0.5580 2 4 1.3086
102 2 1.36 1.9455 1 2 1.8959
103 1 1.06 2.6152 1 1 0.8525
104 2 1.69 1.7908 1 2 0.6514
105 3 2.14 1.4453 2 4 0.8109
106 1 0.95 2.3294 1 1 1.3708
107 3 1.84 1.0247 2 3 2.0293
108 4 2.75 0.6504 2 4 0.6277
109 3 2.05 1.5202 2 3 1.2115
110 3 1.93 1.1668 2 3 0.7790
111 2 1.30 1.6941 1 1 0.9565
112 4 2.56 0.8907 2 4 0.8080
113 2 1.55 2.0735 1 2 0.7764
114 4 2.71 0.8136 2 4 0.7151
115 2 1.21 1.7462 1 2 0.7915
116 3 2.44 1.2737 2 4 0.8900
117 3 1.98 1.3953 2 3 0.7032
118 4 2.77 0.8261 2 4 0.6447
119 4 2.70 0.5700 2 4 0.5067
120 2 1.36 1.5890 1 1 2.1273
121 3 2.34 1.1657 2 4 0.6042
122 4 2.69 0.6219 2 4 0.6683
123 1 0.83 2.5525 1 1 0.9298
124 3 2.32 1.3140 2 3 1.3249
125 4 2.34 0.5412 2 3 0.8336
126 2 1.67 1.5701 1 2 1.0330
127 3 2.23 1.4842 2 4 1.5759
128 2 1.79 2.1816 1 2 0.9062
129 3 2.31 1.7323 2 4 0.7907
130 4 2.70 1.0720 2 4 0.7197
131 3 2.27 1.4175 2 4 1.4360
132 1 1.46 2.7435 1 2 0.9002
133 4 2.86 1.3226 2 4 0.9844
134 1 1.02 2.6749 1 1 2.9549
135 4 2.38 0.6745 2 3 2.4772
136 4 2.02 0.2000 2 3 1.2111
137 2 1.40 1.8203 1 2 1.8271
138 4 2.29 0.7859 2 4 1.6510
139 2 1.77 2.1241 1 2 1.3384
140 1 1.24 2.6215 1 1 0.8061
141 4 2.60 0.6925 2 4 1.2060
142 4 2.29 0.4132 2 3 1.3113
143 4 2.65 0.8297 2 4 0.6275
144 4 2.30 0.6381 2 4 0.6353
145 4 2.84 0.8652 2 4 0.8657
146 2 1.71 2.1515 1 1 1.2891
147 3 1.72 1.3010 2 3 1.0228
148 2 1.29 1.9978 1 1 0.8469
149 3 1.55 1.4445 2 3 1.9257
150 1 1.13 2.6761 1 1 2.2813
151 3 2.00 1.4168 2 3 1.3985
152 1 1.19 2.6213 1 1 0.8204
153 1 0.98 2.7237 1 1 0.9430
154 1 1.05 2.4518 1 1 0.6907
155 1 1.04 2.3499 1 1 0.6886
156 4 2.40 0.6599 2 4 0.7748
157 2 1.88 2.1082 1 2 1.5517
158 1 0.67 2.2161 1 1 0.6183
159 2 1.61 1.8315 1 2 0.5151
160 3 1.99 1.4759 2 3 0.8938
161 1 0.99 2.6662 1 2 1.0914
162 4 2.22 0.4164 2 3 0.9378
163 1 1.05 2.6063 1 1 0.9173
164 3 1.91 1.3683 2 3 0.8494
165 3 2.24 1.5901 2 4 0.5042
166 4 3.00 1.1062 2 4 0.7012
167 4 2.74 1.0078 2 4 0.6100
168 3 2.00 1.3047 2 3 2.3933
169 4 2.69 1.1057 2 4 0.6420
170 2 1.52 2.4427 1 2 0.8894
171 2 1.32 1.8802 1 1 1.5989
172 4 2.95 1.1056 2 4 1.9760
173 3 2.27 1.6426 2 4 0.7945
174 4 2.60 0.8527 2 4 0.8663
175 3 1.98 1.5571 2 3 0.5934
176 4 2.78 1.0349 2 4 0.7138
177 2 1.82 1.9954 1 1 0.9586
178 2 1.74 2.3257 1 2 0.7535
179 2 1.07 2.0014 1 1 1.0913
180 1 1.29 2.6896 1 1 1.1940
181 4 2.40 0.4766 2 4 1.5185
182 4 2.21 0.5149 2 4 0.9665
183 3 2.11 1.4228 2 3 0.9452
184 1 0.81 2.4667 1 1 0.7315
185 2 1.34 1.7217 1 1 1.2155
186 4 2.68 0.8133 2 4 0.8637
187 3 2.26 1.5121 2 4 2.3098
188 3 2.35 1.4475 2 4 0.9134
189 1 0.87 2.0973 1 1 0.7973
190 1 1.14 2.5724 1 1 0.7659
191 3 2.12 1.3591 2 3 1.3982
192 4 2.34 1.0557 2 4 1.0155
193 1 1.08 2.5974 1 1 0.9198
194 3 2.10 1.5805 2 3 2.6184
195 1 0.68 2.5251 1 1 0.6430
196 1 1.39 2.5917 1 2 1.0331
197 3 1.88 1.1980 2 4 1.4484
198 4 2.60 0.9741 2 4 2.1430
199 1 0.79 1.9647 1 1 0.6987
200 3 1.98 1.4865 2 3 0.9040
201 3 2.00 1.8147 2 4 0.6682
202 1 0.93 2.5074 1 1 0.7865
203 3 1.70 1.1570 2 3 0.8149
204 3 1.68 1.2696 2 3 0.7748
205 2 1.33 1.8679 1 1 1.5053
206 4 2.86 0.8159 2 4 0.6460
207 4 2.66 0.4483 2 4 0.8929
208 4 2.73 0.7541 2 4 0.7305
209 2 1.18 1.7977 1 1 1.5900
210 1 0.85 2.0896 1 1 1.0223
211 2 1.72 2.1893 1 2 0.7272
212 2 0.90 1.6966 1 1 0.6828
213 4 2.82 0.9527 2 4 0.6964
214 4 2.84 1.0126 2 4 0.5726
215 2 1.60 2.0299 1 2 1.5909
216 4 2.48 0.9460 2 4 0.6315
217 2 1.42 2.0525 1 2 1.6238
218 2 1.84 2.2882 1 2 1.1833
219 2 1.66 1.7302 1 2 0.8245
220 3 2.23 1.6917 2 4 1.5928
221 1 1.14 2.6636 1 1 0.5929
222 4 2.46 0.8923 2 4 1.2107
223 3 2.25 1.2915 2 4 1.6097
224 3 1.89 1.0910 2 3 0.8988
225 4 2.45 0.9719 2 4 1.3608
226 2 1.37 1.8113 1 1 1.1768
227 4 2.99 0.8531 2 4 0.9865
228 3 2.28 1.7216 2 4 1.0128
229 1 1.11 2.5086 1 1 1.2615
230 1 0.58 2.3440 1 1 0.5642
231 1 1.13 2.4366 1 1 0.7502
232 4 2.31 0.6528 2 3 1.0332
233 1 1.14 2.7885 1 2 1.0727
234 4 2.53 0.9180 2 3 1.1987
235 2 1.32 2.0148 1 2 2.1370
236 1 1.38 2.9259 1 2 2.7799
237 4 2.66 1.2136 2 4 3.8217
238 1 1.30 3.0381 1 1 1.5738
239 2 1.83 2.2245 1 2 0.9353
240 1 0.54 2.2574 1 1 0.8185
241 4 2.89 0.6940 2 4 3.5630
242 2 1.87 1.9112 1 2 0.8063
243 2 1.07 1.2491 1 1 1.2862
244 1 0.83 2.9124 1 1 1.4759
245 1 0.71 2.6716 1 1 0.6570
246 2 1.60 1.8674 1 2 1.3762
247 2 1.28 2.0487 1 2 1.0333
248 4 2.78 1.1410 2 4 0.6952
249 2 0.91 1.6901 1 1 1.0439
250 3 2.54 1.8211 2 4 0.6752
251 3 2.07 1.7267 2 3 0.8828
252 1 0.52 2.6020 1 1 0.5119
253 3 1.82 1.1251 2 4 0.5244
254 3 1.89 1.1243 2 3 0.8640
255 3 1.94 1.0910 2 3 0.6945
256 3 1.96 1.3729 2 4 0.9551
257 3 2.00 1.3301 2 4 1.4947
258 2 1.62 2.1277 1 2 1.0343
259 3 2.27 1.2697 2 3 0.5851
260 2 1.44 1.8458 1 2 1.1311
261 1 0.93 2.5446 1 1 0.6220
262 3 1.81 1.4311 2 3 0.9092
263 1 1.05 2.6834 1 2 0.7377
264 2 1.71 1.8845 1 2 0.6124
265 4 2.19 0.5582 2 4 0.9569
266 4 2.77 0.6431 2 4 0.7504
267 1 0.93 2.5469 1 1 0.9375
268 1 0.92 2.1350 1 1 2.5567
269 1 0.97 2.0792 1 1 0.5838
270 2 1.61 2.1116 1 2 1.0568
271 3 1.90 1.3107 2 3 1.0240
272 4 2.34 0.6543 2 4 0.7918
273 1 0.57 2.1170 1 1 0.8098
274 1 1.08 2.4545 1 2 0.8750
275 4 2.37 0.7068 2 4 1.3529
276 1 0.74 2.4723 1 1 0.9878
277 3 2.60 1.8537 2 4 1.3420
278 3 1.52 0.9112 2 3 1.6411
279 4 2.95 1.0010 2 4 0.5138
280 3 2.12 1.5599 2 4 0.5975
281 4 2.76 0.9397 2 4 0.6697
282 4 2.49 0.9841 2 4 0.6360
283 3 2.13 1.4667 2 3 0.6750
284 2 1.63 1.9157 1 2 0.7692
285 2 1.66 1.7133 1 2 0.6029
286 2 1.67 2.5011 1 2 0.5893
287 1 1.06 2.4017 1 1 0.7505
288 2 1.53 1.9689 1 1 1.2728
289 4 2.67 0.8543 2 4 1.7191
290 4 2.63 0.8588 2 4 0.6019
291 4 2.51 1.1215 2 4 0.8034
292 4 2.58 0.9390 2 4 0.5879
293 3 1.97 0.8775 2 3 0.7334
294 4 2.76 0.9491 2 4 2.3849
295 3 1.93 1.4546 2 3 0.8741
296 4 2.74 1.0264 2 4 0.7038
297 3 1.84 1.2339 2 3 0.8767
298 3 1.74 1.2433 2 3 0.6027
299 4 2.84 0.7001 2 4 0.5725
300 3 1.87 1.1564 2 3 0.8068
301 2 1.90 2.0177 1 2 0.9812
302 4 2.62 0.3858 2 4 0.9496
303 4 2.17 0.3420 2 4 1.6177
304 4 2.58 0.8599 2 4 0.6980
305 3 2.32 1.9002 2 4 0.7359
306 2 1.34 2.0207 1 1 0.7865
307 3 2.01 1.3552 2 3 0.8932
308 3 1.97 1.3112 2 3 1.4260
309 2 1.72 2.4070 1 2 0.6512
310 4 2.63 0.7776 2 4 0.9218
311 4 2.47 0.5925 2 4 1.7007
312 2 1.76 1.9300 1 2 1.1223
313 1 0.98 2.2305 1 1 0.6701
314 3 1.98 1.7643 2 3 1.7078
315 3 2.34 1.7071 2 4 0.6657
316 1 1.02 2.4999 1 1 1.0877
317 4 2.44 0.7355 2 4 0.6596
318 1 1.06 2.9142 1 1 0.5702
319 3 2.43 1.8005 2 4 0.7650
320 3 2.53 1.5900 2 4 0.5987
321 1 1.04 2.6032 1 2 0.9687
322 3 1.83 1.3642 2 3 1.3784
323 2 1.25 1.6955 1 1 1.0354
324 2 1.35 1.3832 1 2 0.9147
325 1 1.14 2.7128 1 2 0.9024
326 4 2.87 1.2443 2 4 1.3070
327 3 1.79 0.8603 2 3 1.0157
328 2 1.60 2.0713 1 2 1.2633
329 2 1.49 1.7455 1 2 0.9176
330 4 2.75 0.7490 2 4 0.7931
331 1 1.03 2.5309 1 1 0.7636
332 3 1.99 1.5926 2 3 0.8850
333 1 0.98 2.5335 1 1 0.8424
334 3 2.27 1.5003 2 4 0.7304
335 2 0.85 1.3090 1 1 0.7897
336 1 1.03 2.8472 1 1 0.8872
337 1 0.80 2.6896 1 1 0.6291
338 2 1.72 1.9730 1 2 0.9092
339 1 0.99 2.4325 1 1 0.5068
340 2 1.47 1.7789 1 2 1.2471
341 4 2.36 0.9243 2 3 1.0053
342 1 1.05 2.5821 1 2 0.8296
343 3 1.51 1.1071 2 3 0.9573
344 1 1.11 2.4142 1 1 1.7436
345 3 1.71 1.2798 2 3 0.9464
346 3 1.88 1.1797 2 3 1.3577
347 4 2.55 0.7990 2 4 1.8005
348 2 1.41 1.5481 1 1 0.8091
349 2 1.70 2.0029 1 2 1.8188
350 2 1.73 2.2053 1 2 0.7150
351 1 0.51 2.5456 1 1 0.8006
352 2 1.50 2.0364 1 2 0.5693
353 4 2.46 0.4501 2 4 1.1719
354 2 1.52 1.7948 1 1 0.8382
355 2 1.33 1.9183 1 2 0.9254
356 4 1.99 0.4709 2 4 0.6419
357 1 1.25 2.4983 1 1 0.7781
358 3 2.30 1.5630 2 4 0.7394
359 1 0.88 2.1755 1 1 0.6473
360 2 1.66 2.1867 1 2 0.8447
361 3 1.73 1.3031 2 3 1.4838
362 1 0.75 2.3090 1 1 0.6821
363 1 0.87 2.4262 1 1 0.8961
364 4 2.73 0.8917 2 4 0.6053
365 1 0.75 2.0460 1 1 0.5418
366 3 2.15 1.6078 2 3 0.8738
367 3 1.85 1.1641 2 3 1.0160
368 2 1.63 2.1810 1 2 1.2885
369 2 1.45 1.8789 1 2 1.1261
370 3 2.02 1.1587 2 4 0.6664
371 1 1.44 3.1230 1 2 1.3610
372 1 1.30 2.6344 1 1 0.7945
373 3 1.81 1.5009 2 3 0.8036
374 2 1.35 1.8936 1 2 0.8039
375 2 1.20 1.8103 1 1 0.9253
376 4 2.50 0.8296 2 4 1.3210
377 4 2.53 0.7572 2 4 0.8771
378 3 2.41 1.5873 2 4 0.6906
379 2 1.73 2.2552 1 2 1.1903
380 4 2.83 1.0065 2 4 0.8806
381 4 2.18 0.6201 2 3 0.6378
382 1 0.64 2.3405 1 1 0.5883
383 2 1.44 1.8880 1 2 0.6781
384 3 2.36 1.6037 2 4 0.5638
385 4 2.41 0.3492 2 4 0.5900
386 4 2.69 0.9113 2 4 0.5671
387 2 1.66 2.0688 1 2 0.7772
388 1 0.69 2.4978 1 1 0.4752
389 1 0.83 2.6618 1 1 0.6887
390 4 2.49 0.7135 2 4 0.7585
391 3 2.00 1.6370 2 4 0.8743
392 4 2.93 0.9080 2 4 0.5846
393 1 1.23 2.6195 1 2 0.9370
394 3 2.20 1.5223 2 4 0.7174
395 4 2.84 1.1081 2 4 0.5777
396 2 1.40 1.9116 1 2 0.9228
397 3 1.91 1.2875 2 4 0.6631
398 4 2.05 0.5764 2 3 0.9882
399 2 1.38 1.7472 1 2 0.6222
400 1 0.78 2.1366 1 1 0.7340
401 2 1.46 1.7649 1 2 0.9162
402 2 1.55 2.0901 1 2 0.5279
403 1 0.70 2.6702 1 1 0.4582
404 1 1.02 2.8512 1 1 0.5296
405 3 2.16 1.4101 2 4 0.6686
406 1 0.79 2.4509 1 1 0.6985
407 1 0.47 2.1353 1 2 0.4719
408 4 2.66 1.1964 2 4 0.5663
409 3 2.10 1.6379 2 3 0.8175
410 2 1.53 2.0434 1 2 1.3060
411 2 1.18 1.7567 1 1 0.7828
412 2 1.10 1.5722 1 1 0.6871
413 3 2.26 1.8604 2 4 0.7804
414 2 2.05 2.0936 1 1 0.6941
415 3 1.97 1.3477 2 3 0.8342
416 1 0.87 2.5742 1 1 0.7702
417 2 0.91 1.5029 1 1 0.5948
418 1 1.08 2.6729 1 2 1.0273
419 2 2.05 2.0648 1 2 2.8513
420 4 2.83 0.6250 2 4 1.2012
421 2 1.53 1.8646 1 2 1.1136
422 4 1.97 0.2291 2 3 0.8056
423 2 1.64 1.8817 1 2 0.7589
424 4 2.58 0.9262 2 4 0.9466
425 2 1.57 1.8656 1 1 0.7572
426 1 0.59 2.0684 1 1 0.5529
427 1 0.96 2.5403 1 1 0.4425
428 1 0.97 2.5025 1 1 0.6826
429 1 1.35 2.9907 1 1 1.8646
430 3 2.03 1.4969 2 3 1.1593
431 3 1.67 1.1645 2 3 0.6571
432 3 1.82 1.1708 2 3 0.8972
433 4 2.77 0.9979 2 4 1.0450
434 3 2.04 1.2141 2 4 0.5077
435 1 1.01 2.5846 1 1 0.9039
436 2 1.71 2.1331 1 2 0.5808
437 1 0.93 2.6444 1 1 0.8145
438 3 1.73 1.2246 2 3 0.9271
439 2 1.18 1.7068 1 2 1.4433
440 3 2.42 1.5357 2 3 1.4107
441 4 2.25 0.7735 2 3 0.6993
442 2 1.20 1.5293 1 2 0.8632
443 4 2.58 0.5943 2 4 1.1426
444 3 2.29 1.4035 2 3 0.7299
445 3 1.73 1.0353 2 3 0.7248
446 4 3.05 0.8358 2 4 0.6892
447 2 1.31 1.8995 1 2 1.5030
448 3 2.11 1.4718 2 3 0.6588
449 3 2.05 1.6316 2 3 0.7633
450 3 2.30 1.2318 2 4 1.1803
451 1 0.66 2.0748 1 1 0.9246
452 4 2.87 1.1193 2 4 0.6404
453 3 1.81 1.2294 2 3 0.8324
454 4 2.63 0.8910 2 4 0.8176
455 2 1.17 1.7942 1 2 0.6654
456 1 0.64 2.1539 1 1 0.5758
457 1 1.13 2.7475 1 1 0.5075
458 1 1.02 2.6289 1 1 0.5363
459 4 2.81 1.0884 2 4 0.7784
460 3 1.81 1.5203 2 3 0.7413
461 1 0.93 2.5640 1 1 1.0239
462 4 2.11 0.7089 2 3 0.9287
463 1 0.46 2.3743 1 1 0.5485
464 2 1.30 1.6877 1 2 0.7344
465 4 2.37 0.5874 2 4 0.6258
466 1 0.85 2.6302 1 1 0.6499
467 3 1.89 1.3303 2 3 1.1124
468 4 2.42 0.8002 2 4 0.6132
469 2 1.57 2.1236 1 2 0.8857
470 4 3.02 1.2229 2 4 0.8266
471 1 0.92 2.6655 1 1 1.0995
472 2 1.21 1.5111 1 2 0.7514
473 2 1.65 2.3078 1 2 1.0191
474 4 2.87 1.1923 2 4 0.8106
475 3 1.68 1.4613 2 3 0.7547
476 1 0.70 2.3945 1 1 0.6369
477 4 2.53 0.6066 2 4 0.7254
478 1 1.04 2.4258 1 1 0.6003
479 4 2.35 0.9280 2 3 0.7378
480 4 2.57 0.8126 2 4 0.6374
481 1 1.14 2.4633 1 1 0.7172
482 1 0.61 1.8464 1 1 0.6978
483 3 2.39 1.4678 2 4 0.9656
484 2 1.54 2.0740 1 1 0.9447
485 4 2.68 0.9857 2 4 0.9148
486 1 0.29 2.2599 1 1 0.5910
487 1 1.00 2.2990 1 1 1.4325
488 2 1.57 1.6518 1 2 0.9524
489 4 2.65 0.7053 2 4 0.7482
490 1 0.79 2.3858 1 1 0.8376
491 1 0.80 2.6233 1 1 0.5886
492 3 1.53 1.1943 2 3 0.8391
493 4 2.61 0.8948 2 4 0.8792
494 2 0.89 1.3599 1 2 1.1163
495 1 1.39 2.6564 1 2 0.9766
496 4 2.85 0.9764 2 4 0.6258
497 2 1.09 1.4625 1 1 0.9535
498 3 1.93 1.3493 2 4 1.1106
499 4 2.37 0.6828 2 4 0.7942
500 2 1.85 2.2288 1 2 0.8029
501 3 2.24 1.6476 3 3 4.2953
502 3 2.45 1.8523 3 3 2.1848
503 2 1.33 2.1082 3 2 1.5858
504 2 1.72 1.9579 3 2 0.5611
505 3 1.86 1.6865 3 3 0.7951
506 2 1.54 1.8500 3 2 1.4824
507 3 1.53 1.1144 3 3 1.3831
508 2 1.41 2.1163 3 3 0.8240
509 3 1.92 1.4731 3 3 0.6545
510 2 1.54 1.9274 3 3 0.5245
511 2 1.10 1.9116 3 2 0.4702
512 3 2.12 1.5357 3 3 0.8520
513 2 1.48 1.8429 3 2 0.6972
514 3 2.08 1.4325 3 3 0.9252
515 3 2.28 1.4598 3 3 0.5612
516 3 1.71 1.0290 3 2 0.7464
517 2 1.34 1.7645 3 2 1.1469
518 3 2.31 1.8281 3 3 0.6046
519 3 2.18 1.1672 3 3 0.8445
520 2 1.53 1.7180 3 2 0.6900
521 3 2.26 1.5198 3 3 0.7590
522 3 1.86 1.3330 3 3 0.7524
523 3 1.98 1.6500 3 2 0.9697
524 3 2.12 1.6586 3 3 2.0665
525 2 1.89 2.0046 3 2 1.0720
526 2 1.01 1.9039 3 2 0.7077
527 3 1.94 1.4668 3 3 1.5360
528 2 1.75 2.3029 3 2 1.2587
529 2 1.40 1.7768 3 2 1.5026
530 3 1.93 1.2432 3 2 0.8505
531 2 1.70 1.9158 3 3 2.3670
532 3 2.17 1.5999 3 2 0.7603
533 3 2.07 1.5131 3 3 0.6329
534 2 1.39 2.0048 3 2 0.7034
535 3 1.89 1.1655 3 3 1.6904
536 2 1.32 1.8254 3 2 0.5823
537 2 1.68 1.9240 3 3 1.8224
538 3 2.09 1.3336 3 2 1.2457
539 2 1.82 2.1407 3 3 0.5879
540 2 1.17 1.4405 3 2 0.6512
541 2 1.71 2.3936 3 3 0.8892
542 2 1.34 1.8387 3 2 0.6845
543 3 2.07 1.2925 3 3 0.6645
544 3 1.79 1.5993 3 2 1.7810
545 2 1.60 1.9416 3 2 0.5897
546 2 1.38 1.9591 3 2 0.7414
547 3 1.99 1.2831 3 3 0.5436
548 3 1.78 0.9487 3 3 0.5219
549 3 2.34 1.5876 3 3 0.5172
550 3 2.23 1.6825 3 3 0.4400
551 2 1.88 2.1806 3 3 2.9353
552 2 1.42 1.5852 3 2 0.7226
553 2 1.72 2.3797 3 3 1.2455
554 3 2.26 1.6672 3 3 0.5953
555 3 1.76 0.8919 3 3 2.2821
556 2 1.19 1.3382 3 2 0.8550
557 2 1.07 1.5917 3 2 0.6117
558 3 2.42 1.5416 3 3 0.5315
559 3 1.88 1.7277 3 3 0.8533
560 3 2.15 1.5097 3 3 1.3952
561 2 1.36 1.8982 3 2 1.0344
562 2 1.50 1.6578 3 2 0.6093
563 3 2.32 1.8693 3 3 0.4884
564 2 1.67 2.0985 3 3 1.1718
565 2 1.52 2.2086 3 3 1.0203
566 2 1.70 1.7546 3 3 0.6514
567 3 2.34 1.6842 3 3 1.1051
568 2 1.60 1.7107 3 2 0.9960
569 2 1.63 1.9483 3 3 1.7165
570 3 1.54 1.1603 3 3 1.4077
571 2 1.92 2.2202 3 3 0.7205
572 3 1.68 1.4448 3 3 0.7623
573 3 2.07 1.2553 3 3 0.6681
574 3 1.62 0.8025 3 2 1.0250
575 2 1.91 2.2208 3 3 1.2717
576 2 1.76 1.9795 3 3 0.7158
577 2 1.38 2.0285 3 2 0.7190
578 2 1.65 1.9020 3 2 1.7457
579 3 1.91 1.4034 3 3 0.7716
580 3 2.07 1.7655 3 3 0.7877
581 2 0.91 1.4078 3 2 1.7086
582 3 2.47 1.7597 3 3 0.5361
583 3 2.31 1.9226 3 3 0.5708
584 3 2.10 1.2802 3 3 0.4990
585 3 2.18 1.4821 3 3 0.4224
586 3 1.90 1.0658 3 3 0.5730
587 2 1.59 2.3070 3 3 0.4386
588 2 1.20 1.7357 3 2 0.5484
589 3 2.05 1.5890 3 3 0.6059
590 2 1.31 1.5509 3 2 1.0859
591 3 2.15 1.3915 3 3 0.6732
592 2 1.55 2.0090 3 2 0.8384
593 2 1.58 2.0825 3 3 2.5244
594 3 2.20 1.4332 3 3 0.6378
595 2 1.71 2.2396 3 3 1.2044
596 2 1.78 2.3478 3 3 0.5478
597 2 1.30 1.7010 3 2 0.6603
598 3 2.07 1.3017 3 3 1.0016
599 3 1.69 1.3608 3 3 1.8742
600 2 1.56 2.4798 3 3 1.2064
