# Supplementary material for: The effect of training methodology on knowledge representation in categorization
Source: PLoS One. 2017 Aug 28;12(8):e0183904. doi: 10.1371/journal.pone.0183904 (PMC5573135; doi:10.1371/journal.pone.0183904)
Supplement: S1 File — This file contains the raw data from the experiments reported in this manuscript. (ZIP) [file pone.0183904.s001.zip › raw_data/Exp2/AB/rb_xfer_mixed_feedback_2_cond_2_sub_75.dat]

  1 3 1.72 1.3010 2 4 1.6800
  2 2 1.71 2.1515 1 1 2.2577
  3 2 1.01 1.9039 1 1 2.0505
  4 2 1.57 1.8656 1 2 1.6656
  5 4 2.29 0.4132 2 4 2.2068
  6 1 0.79 2.4509 1 1 2.0069
  7 3 1.81 1.4311 2 4 1.8794
  8 1 0.57 2.1170 1 1 3.4693
  9 1 1.35 2.9907 1 2 1.6669
 10 2 1.54 1.9274 1 1 0.7053
 11 1 0.78 2.1366 1 2 2.1818
 12 4 2.56 0.8907 2 3 1.9995
 13 4 1.97 0.2291 2 4 2.5916
 14 1 0.70 2.3945 1 1 1.4891
 15 1 0.97 2.5025 1 2 1.5985
 16 4 2.40 0.4766 2 3 2.0868
 17 1 0.90 2.3828 1 2 1.6036
 18 1 1.02 2.1497 1 2 2.1000
 19 1 0.80 2.6896 1 1 1.4904
 20 2 1.53 1.7180 1 2 2.1353
 21 4 2.30 0.6381 2 3 1.5540
 22 1 0.28 1.9233 1 2 1.4701
 23 2 1.53 1.8646 1 2 2.7876
 24 1 0.79 2.2850 1 1 2.9084
 25 3 2.11 1.4228 2 4 1.3048
 26 1 0.99 2.4325 1 1 1.9664
 27 2 1.85 2.2288 1 2 1.3840
 28 1 1.00 2.2990 1 1 1.5858
 29 2 1.61 2.1116 1 2 0.8270
 30 2 1.72 2.4070 1 1 0.7631
 31 3 1.91 1.4034 2 3 1.3656
 32 3 2.35 1.4475 2 4 1.0150
 33 2 2.05 2.0936 1 2 1.4706
 34 1 0.51 2.5456 1 1 1.1179
 35 2 1.46 1.7649 1 2 1.9214
 36 2 1.37 1.8113 1 2 1.4701
 37 1 0.93 2.5469 1 2 1.1162
 38 3 2.08 1.4325 2 3 1.8401
 39 2 1.35 1.8936 1 1 2.0562
 40 1 1.04 2.3499 1 1 1.2380
 41 2 1.61 1.8315 1 1 1.5581
 42 4 3.01 0.8914 2 4 1.2405
 43 4 2.66 1.2136 2 4 0.8876
 44 3 2.07 1.7655 2 4 1.4204
 45 3 2.53 1.5900 2 3 1.3725
 46 3 2.05 1.6316 2 3 1.4622
 47 1 0.70 2.2408 1 1 0.9960
 48 2 1.33 1.8679 1 2 0.7487
 49 1 1.04 2.4258 1 1 0.7922
 50 3 1.89 1.1243 2 4 1.4953
 51 4 2.93 0.9080 2 4 1.1004
 52 3 2.07 1.2925 2 4 1.2166
 53 1 1.02 2.8512 1 1 0.8002
 54 4 2.86 0.8159 2 3 1.6811
 55 3 2.00 1.4168 2 4 1.2308
 56 4 2.76 0.9491 2 3 1.4694
 57 2 1.30 1.6941 1 1 0.7876
 58 4 2.34 0.9662 2 3 1.2611
 59 3 2.26 1.4368 2 4 1.0192
 60 2 1.76 1.9795 1 2 2.4193
 61 1 1.13 2.4897 1 1 1.1712
 62 4 2.34 1.0557 2 4 1.5805
 63 3 1.93 1.1668 2 4 1.0865
 64 3 1.69 1.3608 2 3 0.7167
 65 3 2.30 1.5630 2 4 0.8482
 66 2 1.48 1.8429 1 1 0.8708
 67 4 2.69 0.9113 2 3 1.7096
 68 2 1.20 1.5293 1 2 1.4658
 69 4 2.18 0.6201 2 4 0.9353
 70 4 2.48 0.9460 2 4 0.6426
 71 1 1.14 2.7128 1 1 1.1871
 72 4 2.31 0.6528 2 3 0.7632
 73 4 2.65 0.8297 2 4 1.1331
 74 4 2.68 0.9857 2 4 0.7609
 75 4 2.34 0.6543 2 4 0.7394
 76 2 1.38 2.0285 1 1 1.0391
 77 3 2.34 1.5876 2 4 0.7257
 78 3 1.68 1.4613 2 4 1.0255
 79 4 2.74 1.0264 2 3 0.8584
 80 4 2.99 0.8531 2 4 0.7849
 81 2 1.63 1.9483 1 1 0.8106
 82 2 1.31 1.5509 1 1 0.7864
 83 3 2.18 1.7487 2 4 0.8109
 84 2 1.34 1.8387 1 1 1.2602
 85 3 2.25 1.2915 2 4 0.8257
 86 4 2.50 0.4873 2 3 0.9133
 87 4 2.67 0.8543 2 4 0.7172
 88 3 1.79 0.8603 2 3 1.0094
 89 4 2.75 0.7780 2 4 0.8088
 90 3 1.91 1.2875 2 3 1.2095
 91 1 1.14 2.6636 1 1 1.1776
 92 2 1.47 1.7789 1 1 1.0669
 93 1 0.61 1.8464 1 1 1.4082
 94 3 1.67 1.1645 2 4 2.0569
 95 1 1.11 2.4142 1 2 1.1999
 96 1 1.08 2.4545 1 1 0.6339
 97 1 1.14 2.7885 1 1 0.9377
 98 1 0.79 2.3858 1 2 2.2141
 99 1 0.77 2.4584 1 1 0.6369
100 3 2.03 1.8493 2 3 0.9806
101 4 2.76 0.9397 2 4 1.5922
102 3 2.26 1.8604 2 4 1.0355
103 1 1.03 2.5309 1 1 1.0030
104 4 2.75 0.6504 2 3 1.4427
105 2 1.71 2.1331 1 1 0.8904
106 2 0.91 1.5029 1 2 1.6561
107 3 2.00 1.8147 2 4 0.6958
108 1 0.58 2.3440 1 1 1.1484
109 3 1.85 1.1641 2 3 0.9031
110 4 2.62 0.8675 2 4 1.2121
111 4 2.82 0.9527 2 3 1.0044
112 1 0.69 2.4978 1 2 0.5743
113 1 0.66 2.5896 1 1 1.1209
114 2 1.65 1.9020 1 2 1.2771
115 3 1.98 1.5571 2 3 1.7785
116 1 0.83 2.6618 1 1 1.1719
117 3 1.51 1.1071 2 4 1.0391
118 4 2.40 0.6599 2 3 0.8709
119 1 0.50 2.0667 1 1 0.6611
120 3 2.42 1.5357 2 4 0.8760
121 2 1.69 1.7908 1 1 0.7946
122 3 1.82 1.1708 2 3 1.0436
123 3 1.82 1.1251 2 3 0.9616
124 4 2.87 1.1923 2 4 0.7793
125 2 1.44 1.8880 1 1 0.7888
126 2 1.30 1.6877 1 1 0.7183
127 2 1.45 1.8789 1 1 0.7238
128 4 2.37 0.5874 2 3 1.1516
129 4 2.29 0.7859 2 4 1.2582
130 3 2.26 1.5198 2 4 0.6730
131 1 1.19 2.6213 1 1 0.7515
132 3 1.97 0.8775 2 4 1.5854
133 4 2.91 1.1572 2 4 0.8592
134 4 2.36 0.9040 2 4 0.6426
135 4 2.84 0.7001 2 3 1.5309
136 3 1.73 1.3031 2 3 1.8144
137 3 1.74 1.0244 2 3 0.9583
138 3 2.42 1.5416 2 4 1.0088
139 1 1.13 2.6761 1 1 0.8904
140 2 1.64 1.8817 1 2 0.8713
141 2 1.71 1.8845 1 2 1.0056
142 3 2.34 1.1657 2 3 1.7100
143 4 2.63 0.8588 2 3 1.6007
144 3 2.15 1.3915 2 3 0.9555
145 4 3.09 1.0721 2 4 0.6857
146 2 1.43 1.6596 1 2 1.4352
147 1 0.57 2.4717 1 1 0.6840
148 3 1.55 1.4445 2 4 1.7840
149 4 2.83 1.0065 2 4 0.8741
150 1 0.80 2.6233 1 1 0.9679
151 4 2.58 0.8599 2 4 1.1490
152 2 1.36 1.5890 1 1 0.9998
153 3 2.24 1.6476 2 3 2.3675
154 2 1.40 1.7768 1 1 1.0344
155 4 2.66 1.1964 2 4 1.1135
156 3 2.26 1.5121 2 4 0.9261
157 4 2.75 0.7490 2 3 1.3144
158 2 1.28 2.0487 1 1 1.2390
159 1 1.08 2.5974 1 1 1.3353
160 2 1.07 2.0014 1 1 2.3310
161 1 0.89 2.6072 1 2 1.3434
162 1 0.87 2.5742 1 1 0.8975
163 4 2.69 0.6219 2 4 1.3437
164 1 0.98 2.7237 1 1 0.8992
165 4 2.85 0.9764 2 4 1.1597
166 1 1.02 2.6749 1 1 0.9789
167 4 2.50 1.1421 2 4 0.9492
168 2 1.71 2.3936 1 2 1.4641
169 2 1.33 1.9183 1 2 1.5023
170 4 2.17 0.3420 2 3 0.8755
171 4 2.80 1.1860 2 4 1.3034
172 2 1.67 2.5011 1 2 1.1182
173 1 1.07 2.3485 1 1 0.6905
174 3 2.15 1.5097 2 4 1.1044
175 1 1.12 2.7049 1 1 1.0764
176 4 2.84 1.0126 2 3 1.8654
177 1 1.02 2.4999 1 1 0.6638
178 4 2.42 0.8002 2 4 0.9736
179 3 1.88 1.1797 2 3 1.4235
180 3 2.10 1.5805 2 4 0.9519
181 3 2.31 1.7323 2 3 1.0824
182 2 1.63 1.9157 1 1 1.3924
183 3 2.32 1.8693 2 3 1.4352
184 2 1.60 1.8512 1 1 1.2976
185 1 0.85 2.0896 1 1 1.5905
186 4 2.89 0.6940 2 4 1.1125
187 2 1.19 1.3382 1 2 1.3079
188 2 1.59 2.3070 1 2 1.1771
189 4 2.84 1.1081 2 4 1.0743
190 1 0.93 2.9422 1 1 1.2075
191 3 2.07 1.2553 2 3 1.9361
192 3 2.27 1.5003 2 3 1.2204
193 2 1.41 1.5481 1 2 1.2369
194 3 1.89 1.3303 2 3 1.2356
195 2 1.88 2.1806 1 1 1.2990
196 2 1.40 1.8203 1 1 1.1032
197 3 1.94 1.0910 2 4 1.9483
198 2 1.90 2.0177 1 2 1.9583
199 1 0.83 2.5525 1 1 1.1446
200 3 2.18 1.1672 2 4 1.0762
201 3 2.43 1.7025 2 3 2.2393
202 3 1.64 1.1417 2 4 1.1591
203 4 2.95 1.0010 2 4 1.0727
204 2 1.55 2.0901 1 1 1.2549
205 2 1.32 1.8254 1 2 1.1336
206 2 1.71 2.2396 1 1 1.0890
207 1 0.82 2.3609 1 1 1.3895
208 4 2.44 0.5580 2 4 1.2389
209 4 2.37 0.7068 2 4 1.0792
210 2 1.29 1.9978 1 2 1.1461
211 2 1.52 2.2086 1 1 1.1679
212 3 1.87 1.1564 2 4 1.0495
213 3 2.30 1.2318 2 3 1.1131
214 2 1.54 2.3446 1 1 0.9186
215 3 2.09 1.5482 2 3 3.4748
216 2 1.52 2.4427 1 2 1.7764
217 1 1.02 2.6289 1 1 1.1876
218 4 2.70 1.0720 2 4 1.3169
219 2 2.05 2.0648 1 2 1.3433
220 1 0.46 2.3743 1 1 1.5389
221 4 2.53 0.9180 2 4 1.2946
222 2 1.11 1.7072 1 1 0.9955
223 4 2.65 0.7053 2 4 1.0675
224 3 1.88 1.1980 2 3 0.9620
225 3 1.73 1.2246 2 4 1.0043
226 1 1.46 2.7435 1 1 1.0295
227 2 1.50 2.0364 1 2 1.2296
228 4 2.60 0.9741 2 4 1.3739
229 1 1.06 2.6152 1 1 0.8635
230 3 2.41 1.5873 2 3 0.9577
231 1 0.93 2.5446 1 1 0.8802
232 3 1.96 1.7241 2 3 1.4298
233 1 0.89 2.4514 1 1 0.9810
234 3 2.02 1.0935 2 4 0.9104
235 1 1.29 2.6896 1 2 1.4735
236 4 2.05 0.5764 2 4 1.4079
237 3 1.86 1.6865 2 3 1.5602
238 2 1.34 2.0207 1 2 1.2990
239 4 2.57 0.8126 2 4 1.0239
240 3 1.93 1.3493 2 3 0.8729
241 2 0.85 1.3090 1 2 2.3668
242 3 2.00 1.3301 2 3 1.6011
243 4 2.73 0.8917 2 4 0.9458
244 3 2.24 1.5901 2 3 0.9725
245 1 0.89 2.4133 1 1 0.9346
246 4 1.99 0.4709 2 4 1.0656
247 2 0.89 1.3599 1 2 1.3918
248 4 2.46 0.4501 2 4 1.0087
249 3 2.12 1.6586 2 3 1.1864
250 2 1.80 1.9637 1 1 1.7076
251 1 1.39 2.5917 1 1 1.1975
252 2 1.55 2.0090 1 2 1.1343
253 4 2.84 0.8652 2 4 1.1064
254 4 2.87 1.1193 2 3 0.5520
255 1 0.81 2.4667 1 1 0.6584
256 2 1.74 2.1059 1 2 0.7049
257 3 1.84 1.2339 2 3 0.9336
258 1 1.25 2.4983 1 1 1.1149
259 1 0.93 2.5074 1 1 0.9744
260 2 1.50 1.9802 1 2 0.8578
261 4 2.14 0.5976 2 4 1.0479
262 4 2.22 0.4164 2 4 0.9344
263 4 2.35 0.9280 2 3 1.6334
264 3 2.10 1.2802 2 4 0.8968
265 1 0.95 2.5462 1 1 1.2368
266 1 0.87 2.0973 1 1 1.4917
267 2 1.87 1.9112 1 2 1.2574
268 4 2.44 0.7355 2 4 1.0081
269 3 2.10 1.6379 2 3 1.0648
270 3 2.17 1.5999 2 3 0.9274
271 4 3.05 0.8358 2 4 0.9640
272 4 2.60 0.6925 2 4 0.9014
273 3 1.99 1.4321 2 3 1.0742
274 1 0.88 2.1755 1 1 0.8961
275 4 2.53 0.7572 2 4 0.9000
276 1 1.06 2.9142 1 1 1.0002
277 2 0.91 1.6901 1 2 0.8178
278 2 1.72 2.3797 1 1 0.8494
279 4 2.62 0.3858 2 4 1.1122
280 2 1.41 2.1163 1 2 2.0602
281 1 0.54 2.2574 1 1 0.9380
282 2 1.31 2.0201 1 2 0.8122
283 1 1.05 2.6063 1 2 0.8372
284 4 2.02 0.2000 2 4 0.9009
285 1 0.74 2.4723 1 1 0.7689
286 1 1.13 2.7475 1 1 0.9789
287 1 1.04 2.6032 1 1 1.0533
288 1 0.79 1.9647 1 2 0.9238
289 4 2.74 1.0078 2 4 0.8319
290 4 2.83 0.6250 2 4 0.8554
291 3 1.84 1.0247 2 3 1.1739
292 2 1.70 2.0029 1 2 1.4402
293 1 1.30 2.6344 1 1 0.9190
294 3 2.13 1.4667 2 3 1.7150
295 3 2.12 1.5599 2 3 1.0068
296 3 2.04 1.2141 2 4 0.8394
297 1 1.18 2.3579 1 1 0.9829
298 1 0.83 2.9124 1 1 1.1529
299 4 2.53 0.6066 2 4 1.0432
300 3 1.73 1.0353 2 3 2.2587
301 1 0.85 2.6302 1 1 1.0774
302 4 2.71 0.8136 2 4 2.6432
303 4 2.45 0.6758 2 4 0.6179
304 3 2.36 1.6037 2 3 1.3541
305 4 2.66 0.4483 2 4 0.5805
306 1 0.75 2.0460 1 1 0.9418
307 2 1.70 1.7546 1 1 1.1946
308 3 2.03 1.4969 2 4 0.9446
309 1 1.05 2.5821 1 1 0.8216
310 4 2.87 1.2443 2 4 0.7817
311 2 1.42 2.0525 1 1 0.8868
312 3 1.90 1.0658 2 4 0.8760
313 3 1.71 1.0290 2 4 1.2503
314 4 2.55 0.7990 2 4 1.1042
315 3 2.26 1.6672 2 3 1.2050
316 1 0.68 2.5251 1 1 1.1493
317 3 2.00 1.3047 2 3 1.8173
318 4 2.70 0.5700 2 4 0.8893
319 4 2.38 0.6745 2 3 0.8229
320 3 1.98 1.7643 2 3 0.8716
321 1 1.05 2.4518 1 1 0.9748
322 2 1.07 1.5917 1 2 1.2006
323 4 3.02 1.2229 2 3 1.2564
324 2 1.18 1.7567 1 2 1.3112
325 1 1.38 2.9259 1 1 1.6843
326 3 1.73 0.9571 2 4 1.4894
327 4 2.36 0.9243 2 3 1.2708
328 1 1.24 2.6215 1 2 1.8047
329 4 2.78 1.1410 2 3 1.5968
330 4 2.49 0.7135 2 4 1.8126
331 2 1.89 2.0046 1 2 1.1576
332 2 1.39 2.0048 1 1 0.9923
333 1 0.47 2.1353 1 1 1.3852
334 3 1.93 1.2432 2 4 1.3787
335 2 1.60 2.0299 1 1 1.2760
336 3 1.93 1.4546 2 3 1.1692
337 1 0.93 2.6444 1 2 1.0838
338 3 1.81 1.2294 2 3 1.6242
339 2 1.65 2.3078 1 1 0.9383
340 2 1.83 2.2245 1 2 1.1821
341 4 3.02 1.5059 2 3 1.0713
342 3 2.12 1.3591 2 4 0.5886
343 2 1.94 2.0839 1 1 1.2789
344 1 1.21 2.7777 1 1 1.3477
345 1 0.29 2.2599 1 1 1.1030
346 1 0.66 2.1318 1 1 0.8112
347 4 2.81 1.0884 2 4 1.9788
348 1 0.66 2.1383 1 1 0.9235
349 3 1.92 1.4731 2 3 1.6156
350 1 1.39 2.6564 1 2 1.6562
351 3 2.25 1.7868 2 3 2.0208
352 1 0.52 2.6020 1 1 1.0534
353 4 2.69 1.1057 2 3 1.5961
354 1 0.64 2.1539 1 1 0.8038
355 1 0.60 2.4105 1 1 0.9241
356 3 2.14 1.4453 2 3 0.9125
357 4 2.58 0.9390 2 4 0.7569
358 1 1.14 2.4633 1 1 1.2867
359 3 2.32 1.3140 2 3 1.0836
360 4 2.77 0.6431 2 4 0.9858
361 4 2.63 0.7776 2 3 1.2603
362 4 2.95 1.1056 2 3 1.1370
363 4 2.50 0.8296 2 4 1.0922
364 1 1.13 2.4366 1 1 1.4903
365 2 1.32 2.1326 1 2 1.6724
366 2 1.60 1.8674 1 2 1.0303
367 4 2.77 0.8261 2 3 1.3574
368 3 1.74 1.2433 2 3 1.0569
369 2 1.34 1.7645 1 2 1.3039
370 2 1.48 1.6857 1 2 1.0292
371 4 2.42 0.8204 2 4 1.1247
372 1 0.98 2.5335 1 1 1.1538
373 4 2.51 1.1215 2 4 1.0605
374 4 2.68 0.8133 2 4 0.9140
375 4 2.54 1.0818 2 4 0.9103
376 2 1.50 1.6578 1 2 1.5790
377 2 1.82 1.9954 1 1 1.4685
378 3 1.98 1.6500 2 3 1.6349
379 4 2.45 0.9719 2 4 1.6018
380 3 2.31 1.9226 2 3 0.8983
381 2 1.10 1.5722 1 2 1.1189
382 2 1.60 1.7107 1 1 1.5075
383 3 1.90 1.3548 2 4 1.2309
384 3 2.12 1.5357 2 3 1.1911
385 3 1.99 1.4759 2 3 1.0082
386 3 2.27 1.6426 2 3 2.0900
387 1 0.75 2.3090 1 1 1.3027
388 3 2.20 1.4332 2 3 2.4363
389 2 1.67 1.5701 1 2 1.6988
390 4 2.11 0.7089 2 4 1.0175
391 2 1.18 1.7068 1 1 1.1921
392 2 1.72 1.9730 1 1 0.8816
393 2 1.17 1.4405 1 2 1.1031
394 4 2.37 0.6828 2 4 1.0116
395 4 2.58 0.5943 2 4 0.9406
396 1 1.23 2.6195 1 1 0.9931
397 2 1.84 2.0129 1 2 1.3863
398 3 1.68 1.2696 2 3 1.1076
399 2 1.31 1.8995 1 2 1.7844
400 4 2.59 0.8358 2 4 0.9384
401 1 0.95 2.3294 1 1 1.2823
402 3 1.90 1.3107 2 3 1.1516
403 4 2.61 0.8948 2 4 1.0419
404 4 2.78 1.0349 2 3 1.0335
405 3 2.60 1.8537 2 3 1.0091
406 2 1.60 2.0713 1 2 1.3782
407 3 2.18 1.4821 2 3 1.1147
408 2 1.10 1.9116 1 1 0.9105
409 3 2.43 1.8005 2 3 1.5945
410 1 0.99 2.6662 1 1 0.8995
411 3 1.96 1.4517 2 3 1.5218
412 4 2.86 1.3226 2 3 1.4694
413 2 1.25 1.6955 1 2 1.4836
414 4 2.21 0.5149 2 4 1.1768
415 4 2.25 0.7735 2 4 1.8027
416 2 1.32 2.0148 1 2 1.4514
417 4 2.36 0.5403 2 4 1.1228
418 3 2.23 1.6825 2 3 1.2074
419 2 1.67 2.0985 1 2 1.7588
420 2 1.72 1.9579 1 2 1.1623
421 2 1.21 1.5111 1 2 1.2688
422 2 1.36 1.9455 1 2 1.2434
423 4 2.19 0.5582 2 4 0.9470
424 2 1.92 2.2202 1 1 0.9262
425 3 2.00 1.6370 2 3 1.1785
426 2 1.18 1.7977 1 1 1.1315
427 1 1.01 2.5846 1 1 1.4543
428 3 2.27 1.4175 2 3 1.8850
429 2 1.55 2.0735 1 1 0.9704
430 3 2.34 1.7071 2 3 1.0369
431 2 1.44 1.8458 1 2 1.1089
432 1 0.67 2.2161 1 1 1.1128
433 3 2.23 1.4842 2 3 3.1576
434 2 1.66 2.0688 1 1 1.4566
435 1 0.71 2.6716 1 1 1.1982
436 3 1.54 1.1603 2 3 1.8396
437 1 0.92 2.1350 1 1 2.1036
438 3 1.83 1.3642 2 3 1.3096
439 1 1.23 2.8181 1 1 1.2902
440 3 1.97 1.3477 2 3 1.8721
441 1 0.92 2.6655 1 1 1.3192
442 2 1.33 2.1082 1 2 2.2274
443 1 0.59 2.0684 1 1 1.9069
444 1 1.11 2.5086 1 2 2.5912
445 3 2.23 1.6917 2 3 1.3451
446 1 0.64 2.3405 1 1 1.3165
447 4 2.49 0.9841 2 3 2.4969
448 1 1.03 2.8472 1 1 1.1248
449 1 1.05 2.6834 1 1 1.1940
450 3 2.28 1.4598 2 3 1.3948
451 2 1.30 1.6901 1 2 1.3536
452 3 1.53 1.1144 2 3 1.0200
453 2 1.73 2.2552 1 2 0.9171
454 4 2.47 0.5925 2 4 1.0489
455 2 1.07 1.2491 1 2 1.1125
456 4 2.63 0.9996 2 4 0.9657
457 4 2.34 0.5412 2 4 0.9363
458 1 0.98 2.2305 1 2 1.4022
459 3 2.31 1.8281 2 3 1.1228
460 2 1.65 1.8174 1 2 1.4876
461 2 1.75 2.3029 1 1 0.8773
462 3 2.05 1.5890 2 3 1.5788
463 2 1.40 1.9116 1 2 1.2528
464 3 2.35 1.4650 2 3 1.4749
465 2 1.53 2.0434 1 2 1.2160
466 4 3.00 1.1062 2 4 1.7289
467 3 2.07 1.5131 2 3 1.1723
468 1 0.20 1.9808 1 1 1.1189
469 1 0.70 2.6702 1 1 0.8998
470 3 1.96 1.3729 2 3 1.7596
471 1 0.97 2.0792 1 1 1.2181
472 3 2.02 1.1587 2 3 1.3619
473 2 1.21 1.7462 1 1 1.1092
474 1 1.44 3.1230 1 1 1.5372
475 4 2.41 0.3492 2 4 1.2608
476 1 0.66 2.0748 1 1 1.0508
477 1 0.96 2.5403 1 1 1.0834
478 1 1.13 2.7572 1 2 1.1687
479 1 0.87 2.4262 1 1 0.8752
480 2 1.70 1.7760 1 2 0.9532
481 1 1.14 2.5724 1 1 1.0360
482 4 2.46 0.8923 2 4 1.1628
483 3 1.65 0.7370 2 3 1.0297
484 1 1.12 2.5932 1 1 0.9724
485 4 2.60 0.8527 2 4 1.0475
486 1 1.08 2.6729 1 1 0.8944
487 2 0.90 1.6966 1 2 1.2116
488 1 0.93 2.5640 1 1 1.0362
489 4 2.63 0.8910 2 4 0.9791
490 2 1.35 1.7302 1 2 1.3090
491 1 1.30 3.0381 1 1 1.3136
492 2 1.41 1.8537 1 1 0.9972
493 4 2.58 0.9262 2 4 1.0616
494 2 1.38 1.7472 1 1 0.9558
495 1 1.06 2.4017 1 1 0.9420
496 4 2.77 0.9979 2 4 1.1149
497 4 2.73 0.7541 2 4 1.2546
498 2 1.84 2.2882 1 1 0.8940
499 4 2.77 0.8093 2 4 1.0815
500 2 1.56 2.4798 1 2 1.0554
501 3 1.81 1.5203 3 3 4.1855
502 2 1.60 1.9416 3 2 1.7907
503 3 2.15 1.6078 3 2 3.7575
504 2 1.74 2.3257 3 2 1.7035
505 2 1.53 1.9689 3 2 1.4108
506 3 1.88 1.7277 3 2 1.0182
507 3 1.52 0.9112 3 3 0.9836
508 3 2.01 1.5911 3 3 2.5753
509 2 1.56 2.4152 3 2 1.3124
510 3 1.82 0.9665 3 3 0.8754
511 3 2.20 1.5223 3 3 1.5048
512 3 1.91 1.3683 3 3 0.7483
513 2 1.38 1.9591 3 2 0.6534
514 2 1.59 1.9919 3 2 0.5629
515 2 1.77 2.1241 3 2 0.5877
516 2 1.42 1.5852 3 2 1.9155
517 2 1.88 2.1082 3 2 0.8862
518 3 2.29 1.4035 3 3 0.6997
519 2 1.54 1.8500 3 2 0.7024
520 3 1.86 1.3330 3 3 1.5630
521 2 1.35 1.3832 3 3 0.5562
522 3 2.16 1.2860 3 3 0.8546
523 2 1.09 1.4625 3 3 1.0992
524 2 1.70 1.9158 3 2 1.3276
525 2 1.71 2.0191 3 2 0.5138
526 3 2.11 1.4718 3 3 1.0760
527 2 1.30 1.7010 3 2 0.9779
528 2 1.58 2.0825 3 2 0.6749
529 3 1.61 1.1338 3 3 0.7267
530 3 1.79 1.5993 3 3 2.0016
531 2 1.17 1.7942 3 2 0.9856
532 2 1.57 2.0872 3 2 0.7861
533 3 2.34 1.6842 3 2 0.6103
534 3 1.55 1.2692 3 3 0.6019
535 2 1.68 1.9240 3 2 0.4659
536 2 1.78 2.2075 3 2 0.4381
537 3 2.07 1.3017 3 3 0.7730
538 2 1.66 1.8515 3 2 0.5585
539 2 1.20 1.7357 3 2 1.2231
540 3 1.70 1.1570 3 3 1.3024
541 3 2.09 1.3336 3 3 0.5374
542 3 1.89 1.1655 3 3 0.5560
543 3 2.54 1.8211 3 2 0.8455
544 3 1.97 1.3112 3 3 0.9078
545 3 1.68 1.4448 3 3 1.1434
546 3 1.89 1.0910 3 3 1.2409
547 3 2.01 1.3552 3 3 0.5269
548 3 2.05 1.5202 3 3 0.8662
549 2 1.54 2.0740 3 2 0.8557
550 3 1.49 1.0786 3 3 0.9082
551 3 2.03 1.5197 3 3 1.7957
552 2 1.91 2.2208 3 2 0.7163
553 2 1.57 1.6518 3 3 0.8465
554 2 1.66 2.1867 3 2 0.5889
555 3 1.53 1.1943 3 3 0.5175
556 2 1.66 1.7302 3 2 1.5129
557 2 1.34 1.7217 3 2 0.6609
558 3 2.45 1.8523 3 2 0.9304
559 2 1.78 2.3478 3 2 0.5236
560 3 2.47 1.7597 3 3 1.4864
561 2 1.20 1.8103 3 2 0.5871
562 3 1.78 0.9487 3 3 0.8511
563 2 1.36 1.8982 3 2 0.9130
564 2 1.37 1.8739 3 2 0.4292
565 3 1.98 1.3953 3 3 0.5403
566 2 0.91 1.4078 3 3 1.4543
567 2 1.73 2.2053 3 2 0.8202
568 2 1.56 2.1016 3 2 0.4990
569 2 1.32 1.8802 3 2 0.4391
570 2 1.63 2.1810 3 2 0.7177
571 2 1.82 2.1407 3 2 0.5123
572 2 1.49 1.7455 3 2 1.2038
573 2 1.72 2.1893 3 2 0.5627
574 3 1.62 0.8025 3 3 0.6364
575 3 1.98 1.4865 3 3 0.8827
576 2 1.62 2.1277 3 2 2.5346
577 2 1.59 1.7659 3 2 0.7930
578 3 2.28 1.7216 3 2 0.6896
579 3 2.16 1.4101 3 3 0.7488
580 2 1.79 2.1816 3 2 0.6945
581 2 1.57 2.1236 3 2 0.5146
582 3 2.27 1.2697 3 3 0.5178
583 3 1.99 1.5926 3 3 0.8963
584 3 1.86 1.2022 3 3 0.6283
585 3 1.81 1.5009 3 3 0.5946
586 3 2.07 1.7267 3 2 0.6431
587 2 1.62 2.2219 3 2 0.5047
588 3 1.55 1.2464 3 3 0.6521
589 3 1.76 0.8919 3 3 0.4903
590 3 2.32 1.9002 3 2 0.4458
591 2 1.66 1.7133 3 2 0.7648
592 2 1.34 1.8004 3 2 0.5577
593 3 1.99 1.2831 3 3 0.4314
594 2 1.80 1.9437 3 2 0.4856
595 3 1.94 1.4668 3 3 0.5545
596 3 1.71 1.2798 3 3 0.7156
597 2 1.76 1.9300 3 2 0.7014
598 3 2.39 1.4678 3 3 0.7212
599 3 2.44 1.2737 3 3 0.5717
600 2 1.52 1.7948 3 2 0.6367
