# Supplementary material for: The effect of training methodology on knowledge representation in categorization
Source: PLoS One. 2017 Aug 28;12(8):e0183904. doi: 10.1371/journal.pone.0183904 (PMC5573135; doi:10.1371/journal.pone.0183904)
Supplement: S1 File — This file contains the raw data from the experiments reported in this manuscript. (ZIP) [file pone.0183904.s001.zip › raw_data/Exp2/AB/rb_xfer_mixed_feedback_2_cond_2_sub_76.dat]

  1 1 1.13 2.4897 1 1 2.1409
  2 2 1.07 1.2491 1 2 0.6551
  3 2 1.91 2.2208 1 2 2.6933
  4 4 2.34 1.0557 2 4 1.6023
  5 2 1.59 1.9919 1 1 1.3386
  6 3 2.00 1.4168 2 4 0.8068
  7 1 0.28 1.9233 1 1 2.1260
  8 1 0.70 2.2408 1 1 0.8568
  9 1 0.99 2.4325 1 1 0.7274
 10 3 2.45 1.8523 2 3 1.3778
 11 1 1.12 2.5932 1 1 0.9325
 12 2 1.82 1.9954 1 1 2.2141
 13 1 0.81 2.4667 1 1 2.0541
 14 3 1.84 1.0247 2 4 2.5088
 15 4 2.18 0.6201 2 4 2.2650
 16 4 2.75 0.6504 2 4 1.5825
 17 3 1.74 1.2433 2 4 1.4883
 18 4 2.11 0.7089 2 4 2.3650
 19 1 0.89 2.4133 1 1 1.5261
 20 4 2.36 0.9243 2 4 2.2813
 21 2 1.32 2.0148 1 1 1.2389
 22 1 0.96 2.5403 1 1 1.5351
 23 2 1.69 1.7908 1 1 3.6665
 24 2 1.50 1.6578 1 1 1.7854
 25 1 1.02 2.8512 1 1 1.4906
 26 2 1.71 2.1331 1 1 1.1194
 27 3 2.32 1.3140 2 4 0.9163
 28 3 2.16 1.2860 2 4 1.1362
 29 1 0.80 2.6896 1 1 0.9314
 30 3 2.30 1.2318 2 4 1.5349
 31 3 2.25 1.7868 2 3 1.5140
 32 3 1.90 1.3107 2 3 1.1912
 33 4 2.70 1.0720 2 4 1.6316
 34 2 1.83 2.2245 1 1 1.1508
 35 4 2.84 0.7001 2 4 1.7386
 36 2 1.62 2.2219 1 1 1.5727
 37 1 1.11 2.5086 1 1 4.8313
 38 3 1.84 1.2339 2 4 1.6564
 39 3 1.52 0.9112 2 4 0.7358
 40 1 0.85 2.6302 1 1 0.7311
 41 3 2.12 1.5357 2 99 8.2771
 42 2 0.91 1.5029 1 2 1.2104
 43 4 2.05 0.5764 2 4 1.5386
 44 1 0.95 2.3294 1 1 1.2863
 45 2 1.44 1.8880 1 1 1.2438
 46 4 2.69 0.9113 2 4 1.0822
 47 4 1.97 0.2291 2 4 1.0805
 48 1 1.01 2.5846 1 1 0.9181
 49 1 0.75 2.0460 1 1 1.9540
 50 2 1.72 1.9730 1 2 2.4528
 51 1 0.58 2.3440 1 1 0.9527
 52 4 2.40 0.4766 2 4 0.8515
 53 4 2.50 0.8296 2 4 0.4977
 54 1 0.70 2.6702 1 1 0.6780
 55 3 1.86 1.3330 2 4 0.6447
 56 4 2.57 0.8126 2 4 0.7314
 57 1 1.05 2.6834 1 1 0.9826
 58 3 2.24 1.6476 2 4 1.7047
 59 1 0.97 2.0792 1 1 0.7006
 60 1 0.89 2.4514 1 1 0.8752
 61 2 1.77 2.1241 1 2 0.8719
 62 1 1.25 2.4983 1 1 1.2227
 63 1 0.46 2.3743 1 1 0.6317
 64 2 1.33 1.9183 1 2 0.9670
 65 3 1.94 1.0910 2 4 0.9210
 66 1 0.79 1.9647 1 1 0.5640
 67 1 0.59 2.0684 1 1 0.5904
 68 2 1.47 1.7789 1 2 0.6089
 69 3 2.31 1.8281 2 4 0.7134
 70 4 2.73 0.7541 2 3 0.7647
 71 3 1.90 1.0658 2 4 1.4791
 72 4 2.66 1.1964 2 4 0.7571
 73 2 1.78 2.2075 1 1 1.0336
 74 2 1.20 1.8103 1 1 0.7601
 75 2 1.84 2.0129 1 1 1.4260
 76 3 1.53 1.1943 2 4 1.6676
 77 1 0.54 2.2574 1 1 0.6488
 78 1 1.14 2.6636 1 1 0.8164
 79 1 0.83 2.5525 1 1 0.6011
 80 2 1.49 1.7455 1 1 0.5786
 81 4 2.91 1.1572 2 4 0.8363
 82 2 1.61 1.8315 1 1 0.7964
 83 4 2.93 0.9080 2 4 0.7654
 84 2 1.32 1.8802 1 1 0.6629
 85 2 1.30 1.7010 1 1 0.7903
 86 4 2.63 0.8910 2 4 0.6162
 87 2 1.41 1.8537 1 1 1.0247
 88 4 2.58 0.9390 2 4 0.6165
 89 4 2.17 0.3420 2 4 0.5041
 90 4 2.68 0.8133 2 4 0.6366
 91 3 1.61 1.1338 2 4 0.6532
 92 3 2.11 1.4228 2 4 0.4114
 93 3 1.93 1.1668 2 4 0.4759
 94 3 1.98 1.5571 2 4 0.9553
 95 2 1.74 2.3257 1 1 0.7500
 96 3 1.71 1.2798 2 4 0.7995
 97 2 1.36 1.8982 1 1 0.6332
 98 4 2.29 0.4132 2 4 1.0645
 99 2 1.71 2.2396 1 1 3.7827
100 2 1.70 2.0029 1 1 2.8316
101 3 1.91 1.4034 2 4 0.9763
102 3 1.79 0.8603 2 4 1.6662
103 3 1.76 0.8919 2 3 1.4159
104 4 3.05 0.8358 2 4 1.1367
105 1 0.67 2.2161 1 1 0.7476
106 3 2.10 1.2802 2 4 1.0707
107 1 0.92 2.6655 1 1 0.5649
108 1 0.75 2.3090 1 1 0.5266
109 2 1.67 1.5701 1 1 1.5474
110 2 1.71 2.3936 1 2 1.2854
111 2 1.55 2.0090 1 1 0.5546
112 4 2.47 0.5925 2 4 0.7903
113 4 3.01 0.8914 2 4 1.7194
114 3 2.44 1.2737 2 3 1.6919
115 1 0.93 2.6444 1 1 0.7067
116 2 1.53 1.8646 1 1 0.9908
117 1 1.03 2.8472 1 1 0.5606
118 3 2.26 1.8604 2 3 1.1075
119 1 0.99 2.6662 1 1 0.5912
120 4 2.66 1.2136 2 4 0.6489
121 1 1.05 2.6063 1 1 0.6317
122 1 0.51 2.5456 1 1 0.5519
123 3 2.26 1.4368 2 4 0.6185
124 3 1.68 1.4613 2 3 0.9477
125 1 1.46 2.7435 1 1 0.7653
126 1 0.87 2.5742 1 1 0.5601
127 1 1.07 2.3485 1 1 0.5627
128 4 2.77 0.6431 2 4 0.6451
129 3 2.07 1.5131 2 4 0.9633
130 1 1.39 2.5917 1 1 0.7864
131 1 0.93 2.5074 1 1 0.6642
132 3 2.18 1.4821 2 4 0.6306
133 2 1.53 2.0434 1 1 0.4601
134 4 2.44 0.5580 2 4 0.7165
135 2 1.75 2.3029 1 1 0.5617
136 2 1.60 1.8512 1 1 0.5081
137 1 0.57 2.1170 1 1 0.7048
138 4 2.70 0.5700 2 4 0.8385
139 2 1.88 2.1082 1 2 1.4533
140 2 1.61 2.1116 1 1 0.5241
141 2 1.31 1.5509 1 1 0.4331
142 2 1.34 1.8387 1 1 0.4728
143 3 2.09 1.5482 2 4 0.7108
144 1 0.61 1.8464 1 1 0.5861
145 2 1.66 1.7302 1 1 0.5869
146 3 1.64 1.1417 2 4 0.5489
147 1 0.66 2.0748 1 1 0.7448
148 1 1.14 2.7885 1 1 0.4989
149 3 2.07 1.2925 2 4 0.7435
150 2 1.39 2.0048 1 1 0.5291
151 2 1.18 1.7977 1 1 0.5932
152 3 2.34 1.5876 2 4 0.9060
153 3 1.97 0.8775 2 4 0.6468
154 4 2.75 0.7490 2 4 0.6695
155 4 2.75 0.7780 2 4 0.6768
156 4 2.67 0.8543 2 4 0.4973
157 4 2.30 0.6381 2 4 0.6149
158 3 2.14 1.4453 2 3 0.7916
159 1 1.14 2.4633 1 1 0.6816
160 3 2.53 1.5900 2 4 0.9514
161 2 1.87 1.9112 1 1 0.7290
162 4 2.31 0.6528 2 4 0.6526
163 1 0.98 2.2305 1 1 0.5791
164 2 1.21 1.7462 1 1 0.5162
165 2 1.80 1.9637 1 1 0.5520
166 4 2.89 0.6940 2 4 0.6919
167 4 2.34 0.6543 2 4 0.7780
168 3 1.51 1.1071 2 3 1.1394
169 3 1.53 1.1144 2 4 0.5991
170 4 2.36 0.5403 2 4 0.5763
171 4 2.69 0.6219 2 3 0.6341
172 4 2.50 0.4873 2 4 0.5611
173 3 1.68 1.4448 2 3 0.6196
174 1 0.90 2.3828 1 1 0.7562
175 2 0.89 1.3599 1 2 0.9596
176 1 1.13 2.7475 1 1 0.5549
177 2 1.41 2.1163 1 1 0.5089
178 1 0.93 2.5640 1 1 0.6017
179 1 1.03 2.5309 1 1 0.4983
180 3 2.15 1.5097 2 4 0.7669
181 3 1.71 1.0290 2 4 1.0255
182 3 2.34 1.7071 2 4 0.9626
183 1 0.87 2.4262 1 1 0.7654
184 1 0.79 2.4509 1 1 0.5187
185 3 2.03 1.8493 2 4 0.5389
186 1 0.50 2.0667 1 1 0.5426
187 4 2.62 0.8675 2 4 1.2884
188 4 2.34 0.9662 2 3 0.9829
189 1 1.30 2.6344 1 1 0.4323
190 4 2.21 0.5149 2 4 0.7678
191 1 0.77 2.4584 1 1 0.5776
192 3 2.00 1.3047 2 4 0.5783
193 2 1.52 2.2086 1 1 1.1962
194 2 1.09 1.4625 1 2 0.5895
195 1 0.64 2.3405 1 1 0.5267
196 1 1.13 2.4366 1 1 0.4263
197 2 1.34 1.7645 1 1 0.4112
198 4 2.37 0.7068 2 4 0.8603
199 2 1.60 2.0713 1 1 0.4331
200 1 1.13 2.7572 1 1 0.4246
201 4 2.81 1.0884 2 4 0.5324
202 4 2.77 0.8093 2 4 0.4487
203 1 1.44 3.1230 1 1 0.5520
204 1 0.87 2.0973 1 1 0.5788
205 4 2.77 0.8261 2 4 0.5493
206 3 2.20 1.4332 2 4 0.5360
207 1 1.02 2.1497 1 1 0.5947
208 1 1.39 2.6564 1 1 0.5082
209 3 1.98 1.4865 2 3 1.6811
210 4 2.87 1.1193 2 4 0.5354
211 4 1.99 0.4709 2 3 0.7870
212 4 2.53 0.6066 2 4 0.5258
213 3 2.16 1.4101 2 4 0.5940
214 3 1.96 1.3729 2 4 0.7461
215 3 1.54 1.1603 2 4 0.4536
216 3 1.99 1.4759 2 3 0.8290
217 4 2.99 0.8531 2 4 0.6765
218 2 1.62 2.1277 1 1 0.7550
219 1 1.04 2.6032 1 1 0.5334
220 4 2.61 0.8948 2 4 1.0099
221 1 0.93 2.5469 1 1 0.6256
222 4 2.48 0.9460 2 4 0.5620
223 3 2.32 1.8693 2 4 0.5636
224 1 0.83 2.6618 1 1 0.9104
225 2 1.56 2.4152 1 1 0.5790
226 1 0.64 2.1539 1 1 0.4597
227 1 1.38 2.9259 1 1 0.4821
228 3 2.15 1.3915 2 4 0.7193
229 1 1.11 2.4142 1 1 0.4919
230 4 2.14 0.5976 2 4 0.8898
231 3 1.65 0.7370 2 3 0.7986
232 2 1.66 1.7133 1 1 1.1681
233 2 1.72 2.3797 1 1 0.5230
234 3 2.29 1.4035 2 4 0.7492
235 1 1.24 2.6215 1 1 0.5294
236 4 2.40 0.6599 2 4 0.5321
237 1 1.08 2.6729 1 1 0.5200
238 3 1.96 1.4517 2 3 0.8693
239 2 1.17 1.4405 1 1 0.7396
240 4 2.60 0.6925 2 4 0.6469
241 4 2.84 1.0126 2 4 0.5497
242 2 1.54 1.9274 1 1 0.4888
243 4 2.84 1.1081 2 4 0.7028
244 1 1.08 2.5974 1 2 0.9154
245 3 1.93 1.2432 2 4 0.7760
246 4 2.63 0.9996 2 4 0.6894
247 2 1.70 1.9158 1 1 0.8872
248 2 1.82 2.1407 1 2 1.7500
249 3 1.99 1.2831 2 3 1.2003
250 1 1.04 2.4258 1 1 0.5374
251 1 1.23 2.8181 1 1 0.5534
252 1 0.57 2.4717 1 1 0.5000
253 2 1.36 1.9455 1 1 0.4808
254 1 0.74 2.4723 1 1 0.5194
255 2 1.70 1.7760 1 1 0.4035
256 4 2.95 1.1056 2 4 0.7876
257 3 2.26 1.6672 2 4 0.6120
258 2 1.30 1.6877 1 1 0.5080
259 2 1.10 1.9116 1 1 0.4889
260 3 2.35 1.4650 2 4 0.5736
261 2 1.78 2.3478 1 1 0.5752
262 1 0.68 2.5251 1 1 0.6566
263 2 1.80 1.9437 1 2 1.3682
264 3 2.34 1.1657 2 4 0.8807
265 2 1.58 2.0825 1 2 0.9029
266 2 1.20 1.5293 1 2 0.8762
267 2 1.29 1.9978 1 1 0.6578
268 4 3.00 1.1062 2 4 0.8246
269 2 1.50 1.9802 1 1 0.6016
270 1 1.12 2.7049 1 1 0.5056
271 4 2.53 0.9180 2 4 0.8693
272 1 1.06 2.9142 1 1 0.5881
273 4 2.45 0.9719 2 4 0.6296
274 1 0.85 2.0896 1 1 0.5664
275 2 1.71 1.8845 1 1 0.6079
276 3 1.99 1.5926 2 4 0.9282
277 4 2.65 0.7053 2 3 0.8033
278 1 1.18 2.3579 1 1 0.8215
279 4 2.68 0.9857 2 4 0.5665
280 3 1.98 1.6500 2 4 0.5040
281 3 2.39 1.4678 2 4 0.4601
282 4 2.53 0.7572 2 4 0.5064
283 1 0.97 2.5025 1 1 0.5758
284 2 1.55 2.0735 1 1 0.5141
285 3 1.96 1.7241 2 4 1.1424
286 3 1.49 1.0786 2 4 0.4650
287 1 1.23 2.6195 1 1 0.7036
288 1 0.89 2.6072 1 1 0.5324
289 2 1.60 1.8674 1 1 0.5448
290 4 2.49 0.9841 2 4 0.6508
291 3 1.86 1.2022 2 3 1.5705
292 4 2.25 0.7735 2 4 1.2533
293 2 1.54 2.3446 1 2 1.1720
294 4 2.76 0.9491 2 4 2.8398
295 4 2.76 0.9397 2 4 0.8625
296 4 2.66 0.4483 2 4 0.7418
297 4 2.46 0.8923 2 4 0.7133
298 4 2.37 0.6828 2 4 1.1336
299 2 1.76 1.9300 1 2 0.6974
300 4 2.86 1.3226 2 4 0.6549
301 2 1.54 2.0740 1 1 0.9781
302 3 1.68 1.2696 2 3 0.9459
303 3 2.17 1.5999 2 4 0.8526
304 1 0.29 2.2599 1 1 0.5555
305 1 1.21 2.7777 1 1 0.7980
306 2 1.88 2.1806 1 2 0.6543
307 4 2.74 1.0078 2 4 0.7415
308 2 1.30 1.6941 1 1 0.5697
309 3 1.73 0.9571 2 4 1.1405
310 1 0.98 2.5335 1 1 0.5042
311 4 2.87 1.2443 2 4 0.6044
312 1 1.02 2.4999 1 1 0.6526
313 2 1.60 1.7107 1 1 0.6441
314 4 2.35 0.9280 2 4 0.6023
315 3 2.10 1.6379 2 4 1.4356
316 1 0.52 2.6020 1 1 0.5386
317 2 0.90 1.6966 1 1 0.6628
318 3 2.00 1.6370 2 4 0.7085
319 3 2.09 1.3336 2 4 0.6656
320 3 2.07 1.3017 2 3 0.7036
321 4 2.37 0.5874 2 3 0.5570
322 1 1.04 2.3499 1 1 0.8643
323 3 1.86 1.6865 2 4 1.3888
324 1 1.02 2.6289 1 1 1.4704
325 4 2.42 0.8002 2 4 1.1408
326 1 1.30 3.0381 1 1 3.6960
327 2 1.33 2.1082 1 2 2.6767
328 4 2.50 1.1421 2 4 0.6422
329 2 1.38 1.9591 1 1 0.6502
330 4 2.56 0.8907 2 4 0.8008
331 1 0.98 2.7237 1 1 0.6174
332 4 2.83 1.0065 2 4 0.6426
333 4 2.74 1.0264 2 4 0.6420
334 3 2.43 1.8005 2 4 0.7857
335 4 2.63 0.8588 2 4 0.5609
336 1 0.66 2.5896 1 1 0.4711
337 4 2.42 0.8204 2 4 0.5649
338 1 0.80 2.6233 1 1 0.5425
339 3 2.27 1.6426 2 4 0.6252
340 1 1.14 2.7128 1 1 0.6336
341 2 1.74 2.1059 1 1 0.5770
342 4 2.63 0.7776 2 4 1.1067
343 4 2.54 1.0818 2 4 0.5210
344 4 2.78 1.0349 2 4 0.6519
345 2 1.01 1.9039 1 1 0.6198
346 4 2.83 0.6250 2 4 0.5248
347 2 0.91 1.6901 1 1 0.7933
348 2 1.21 1.5111 1 2 1.0675
349 1 0.47 2.1353 1 1 0.5766
350 4 2.22 0.4164 2 4 1.1616
351 1 0.20 1.9808 1 1 0.6366
352 3 2.20 1.5223 2 4 0.9569
353 4 2.44 0.7355 2 4 0.5987
354 3 2.36 1.6037 2 4 1.1354
355 1 1.13 2.6761 1 1 1.6196
356 1 0.95 2.5462 1 1 0.4838
357 3 2.00 1.3301 2 4 0.7295
358 1 0.82 2.3609 1 1 0.8057
359 4 2.58 0.9262 2 4 0.8866
360 2 1.07 2.0014 1 1 0.5005
361 2 1.40 1.9116 1 1 0.4733
362 3 2.42 1.5416 2 3 1.0148
363 2 1.48 1.6857 1 1 0.9664
364 4 2.58 0.5943 2 4 0.5689
365 2 1.67 2.0985 1 1 0.5878
366 3 2.01 1.5911 2 4 0.9014
367 3 1.82 0.9665 2 4 0.9473
368 4 2.36 0.9040 2 4 0.8056
369 4 2.95 1.0010 2 4 1.1908
370 3 1.92 1.4731 2 4 0.6396
371 2 1.90 2.0177 1 1 0.5427
372 2 1.67 2.5011 1 1 0.6320
373 1 0.78 2.1366 1 1 0.5516
374 3 2.15 1.6078 2 4 0.9868
375 2 1.85 2.2288 1 1 0.6593
376 4 2.85 0.9764 2 4 0.6093
377 3 1.74 1.0244 2 4 0.7137
378 4 2.62 0.3858 2 4 0.5265
379 4 2.77 0.9979 2 4 0.7691
380 1 0.92 2.1350 1 1 0.5874
381 2 1.18 1.7068 1 2 1.2050
382 3 1.91 1.3683 2 4 0.8788
383 2 1.52 2.4427 1 1 1.1728
384 2 1.43 1.6596 1 1 0.7661
385 1 1.08 2.4545 1 1 0.6718
386 3 2.02 1.1587 2 4 1.0779
387 1 0.60 2.4105 1 1 0.5946
388 1 0.88 2.1755 1 1 0.5720
389 2 1.45 1.8789 1 1 0.8459
390 4 2.71 0.8136 2 4 1.0928
391 3 1.81 1.5203 2 4 0.7717
392 3 2.28 1.7216 2 4 0.8380
393 4 2.73 0.8917 2 4 0.5903
394 3 1.89 1.3303 2 4 1.3994
395 3 1.99 1.4321 2 3 0.9363
396 3 2.01 1.3552 2 3 1.2996
397 1 1.00 2.2990 1 1 1.3605
398 1 1.14 2.5724 1 1 0.4659
399 3 2.07 1.7655 2 3 2.7767
400 1 0.79 2.3858 1 1 1.2620
401 3 2.27 1.2697 2 4 4.8446
402 2 1.63 1.9157 1 1 2.9068
403 4 2.19 0.5582 2 99 7.1756
404 2 1.25 1.6955 1 1 2.1933
405 3 2.27 1.4175 2 99 5.9463
406 4 2.02 0.2000 2 4 3.4926
407 3 1.98 1.7643 2 3 2.9469
408 2 1.31 1.8995 1 1 1.3093
409 3 1.73 1.0353 2 4 1.6181
410 3 2.26 1.5198 2 99 5.0979
411 4 2.60 0.9741 2 4 1.5030
412 4 2.60 0.8527 2 4 1.6187
413 4 2.78 1.1410 2 4 2.9713
414 2 1.53 1.9689 1 2 3.2622
415 3 2.03 1.5197 2 3 3.4368
416 2 1.40 1.8203 1 1 1.5558
417 3 1.87 1.1564 2 3 1.4145
418 4 2.58 0.8599 2 4 2.2141
419 2 1.60 2.0299 1 1 1.2381
420 3 1.79 1.5993 2 4 1.0133
421 2 1.48 1.8429 1 1 3.3660
422 1 0.93 2.5446 1 1 3.7842
423 2 1.46 1.7649 1 1 2.0820
424 4 2.29 0.7859 2 4 1.7989
425 2 1.20 1.7357 1 1 2.2560
426 4 2.55 0.7990 2 3 1.8071
427 2 1.32 2.1326 1 1 1.1445
428 4 2.34 0.5412 2 4 2.5402
429 4 2.69 1.1057 2 4 0.6474
430 2 1.35 1.8936 1 1 0.6143
431 4 2.41 0.3492 2 4 2.0946
432 1 0.66 2.1383 1 1 0.8114
433 3 2.05 1.5202 2 4 1.4759
434 4 3.02 1.2229 2 4 0.6671
435 3 2.54 1.8211 2 3 1.1522
436 2 1.40 1.7768 1 1 0.6666
437 4 2.45 0.6758 2 4 1.2008
438 2 2.05 2.0936 1 1 0.8186
439 3 1.88 1.1980 2 4 2.8106
440 3 1.88 1.7277 2 4 4.8742
441 1 0.71 2.6716 1 1 3.6329
442 3 2.08 1.4325 2 3 2.1922
443 4 2.82 0.9527 2 4 3.3780
444 3 1.81 1.2294 2 4 2.8354
445 3 2.34 1.6842 2 4 3.4264
446 3 2.03 1.4969 2 3 1.2336
447 1 0.93 2.9422 1 1 0.9367
448 2 1.89 2.0046 1 1 1.7246
449 1 1.06 2.4017 1 1 0.6016
450 4 3.02 1.5059 2 4 1.8341
451 3 2.07 1.7267 2 4 0.7187
452 2 1.42 2.0525 1 1 0.6187
453 2 1.30 1.6901 1 1 0.7076
454 2 1.68 1.9240 1 1 1.6792
455 1 0.70 2.3945 1 1 0.6297
456 2 1.44 1.8458 1 2 1.0280
457 3 1.73 1.3031 2 4 1.1888
458 3 1.67 1.1645 2 4 1.2469
459 4 3.09 1.0721 2 4 0.8367
460 1 0.83 2.9124 1 1 1.3729
461 1 1.02 2.6749 1 1 1.2625
462 4 2.46 0.4501 2 3 2.3327
463 3 2.12 1.3591 2 4 1.1936
464 4 2.84 0.8652 2 4 1.1071
465 2 1.73 2.2053 1 1 2.5989
466 1 1.19 2.6213 1 2 1.7122
467 3 2.24 1.5901 2 4 1.1242
468 1 1.35 2.9907 1 1 0.7761
469 2 1.34 2.0207 1 1 2.2182
470 2 1.11 1.7072 1 1 2.4188
471 2 2.05 2.0648 1 2 3.5473
472 4 2.59 0.8358 2 4 3.6946
473 4 2.49 0.7135 2 4 3.1480
474 4 2.87 1.1923 2 4 3.5193
475 3 1.94 1.4668 2 4 4.4580
476 2 1.56 2.1016 1 1 0.7295
477 1 0.66 2.1318 1 1 0.6930
478 1 1.06 2.6152 1 1 1.7392
479 2 1.28 2.0487 1 1 0.5984
480 3 2.11 1.4718 2 4 0.8728
481 1 1.05 2.4518 1 1 1.9179
482 3 1.98 1.3953 2 3 3.3699
483 3 1.72 1.3010 2 4 1.7647
484 1 1.05 2.5821 1 1 0.6867
485 2 1.60 1.9416 1 1 0.7236
486 3 1.55 1.2692 2 4 0.9604
487 1 0.79 2.2850 1 1 0.6179
488 2 1.56 2.4798 1 1 1.0988
489 2 1.36 1.5890 1 1 0.7426
490 2 1.71 2.0191 1 1 0.5783
491 4 2.80 1.1860 2 4 0.7003
492 4 2.38 0.6745 2 4 1.0338
493 2 1.94 2.0839 1 1 1.1685
494 1 0.69 2.4978 1 1 0.7235
495 4 2.51 1.1215 2 4 0.9912
496 4 2.65 0.8297 2 4 0.9930
497 3 1.62 0.8025 2 4 0.6912
498 3 2.18 1.7487 2 4 0.6001
499 4 2.86 0.8159 2 4 0.6255
500 1 1.29 2.6896 1 1 0.7525
501 3 1.70 1.1570 3 2 1.7047
502 2 1.72 2.1893 3 99 5.9119
503 2 1.63 1.9483 3 3 3.0199
504 3 2.12 1.6586 3 3 1.9057
505 2 1.41 1.5481 3 2 1.2544
506 3 2.32 1.9002 3 3 4.3883
507 2 1.66 2.1867 3 3 3.6998
508 3 1.82 1.1251 3 2 1.2641
509 2 1.72 2.4070 3 3 1.2835
510 2 1.59 1.7659 3 3 1.4559
511 3 2.30 1.5630 3 2 2.4128
512 3 2.28 1.4598 3 2 1.3318
513 2 1.59 2.3070 3 3 1.9910
514 2 1.52 1.7948 3 3 2.3499
515 3 1.89 1.1655 3 2 0.9442
516 3 2.27 1.5003 3 2 2.3133
517 3 2.31 1.7323 3 3 1.6375
518 2 1.35 1.3832 3 2 1.0114
519 2 1.32 1.8254 3 3 1.4195
520 2 1.66 1.8515 3 3 3.1627
521 2 1.54 1.8500 3 3 0.6755
522 3 2.23 1.6825 3 3 0.5456
523 3 1.93 1.4546 3 2 0.7404
524 2 1.17 1.7942 3 3 1.1503
525 2 0.85 1.3090 3 2 0.4797
526 3 1.97 1.3112 3 2 0.5254
527 3 1.55 1.4445 3 2 0.6561
528 2 1.65 1.8174 3 3 0.6295
529 2 1.76 1.9795 3 3 0.7088
530 3 2.23 1.4842 3 2 0.7689
531 3 2.02 1.0935 3 2 0.5294
532 2 1.57 1.8656 3 3 0.5959
533 3 2.00 1.8147 3 3 1.3016
534 3 1.83 1.3642 3 2 0.4726
535 2 1.65 1.9020 3 3 0.8066
536 2 1.72 1.9579 3 3 0.5659
537 2 1.38 1.7472 3 3 0.7269
538 2 1.35 1.7302 3 3 0.4822
539 2 1.65 2.3078 3 3 0.4956
540 2 1.70 1.7546 3 3 0.5156
541 3 2.10 1.5805 3 3 0.6052
542 2 1.34 1.8004 3 3 0.5807
543 2 1.63 2.1810 3 3 0.7335
544 3 1.88 1.1797 3 2 1.0633
545 3 2.13 1.4667 3 2 1.4291
546 2 1.37 1.8739 3 3 1.0194
547 3 1.93 1.3493 3 2 0.9787
548 3 1.97 1.3477 3 2 0.9225
549 2 1.79 2.1816 3 3 0.9572
550 3 2.12 1.5599 3 2 0.9995
551 2 1.37 1.8113 3 2 1.2977
552 3 1.73 1.2246 3 2 0.4857
553 3 2.04 1.2141 3 2 0.4655
554 3 2.47 1.7597 3 3 0.4629
555 2 1.07 1.5917 3 2 0.6925
556 3 2.35 1.4475 3 2 0.5535
557 2 1.71 2.1515 3 3 0.5311
558 3 2.42 1.5357 3 2 0.5335
559 3 2.25 1.2915 3 2 0.5490
560 3 2.43 1.7025 3 3 0.9456
561 2 1.31 2.0201 3 3 0.3553
562 3 2.07 1.2553 3 2 0.4846
563 3 2.41 1.5873 3 2 0.8731
564 2 1.38 2.0285 3 3 0.4300
565 3 1.85 1.1641 3 2 0.4775
566 3 2.05 1.6316 3 3 1.8654
567 2 1.10 1.5722 3 2 0.7668
568 3 1.69 1.3608 3 2 0.5593
569 2 1.57 2.0872 3 3 0.5776
570 3 2.18 1.1672 3 2 0.4827
571 3 2.23 1.6917 3 3 0.5514
572 2 1.18 1.7567 3 3 0.4570
573 2 1.33 1.8679 3 3 0.4635
574 3 2.31 1.9226 3 3 1.2205
575 2 1.92 2.2202 3 3 0.6195
576 2 1.34 1.7217 3 3 0.4188
577 3 1.91 1.2875 3 2 0.7371
578 3 1.81 1.4311 3 2 0.5239
579 2 1.53 1.7180 3 3 0.5357
580 2 1.84 2.2882 3 3 0.5142
581 3 1.55 1.2464 3 2 0.5569
582 3 1.90 1.3548 3 2 0.4551
583 2 0.91 1.4078 3 2 0.5010
584 2 1.64 1.8817 3 3 0.5686
585 2 1.42 1.5852 3 2 0.5460
586 2 1.50 2.0364 3 3 0.5081
587 3 1.89 1.1243 3 2 0.5121
588 3 2.60 1.8537 3 3 0.4528
589 2 1.19 1.3382 3 2 0.4655
590 2 1.66 2.0688 3 3 0.5513
591 3 1.81 1.5009 3 2 1.1128
592 2 1.55 2.0901 3 3 0.6202
593 3 2.26 1.5121 3 2 0.5553
594 2 1.73 2.2552 3 3 0.4771
595 3 1.78 0.9487 3 2 0.5626
596 2 1.57 2.1236 3 3 0.5160
597 2 1.57 1.6518 3 3 0.7910
598 3 1.89 1.0910 3 2 0.4553
599 3 2.05 1.5890 3 2 0.3895
600 3 1.82 1.1708 3 2 0.4695
