# Supplementary material for: The effect of training methodology on knowledge representation in categorization
Source: PLoS One. 2017 Aug 28;12(8):e0183904. doi: 10.1371/journal.pone.0183904 (PMC5573135; doi:10.1371/journal.pone.0183904)
Supplement: S1 File — This file contains the raw data from the experiments reported in this manuscript. (ZIP) [file pone.0183904.s001.zip › raw_data/Exp2/AB/rb_xfer_mixed_feedback_2_cond_2_sub_77.dat]

  1 2 1.72 2.1893 1 1 0.5185
  2 3 2.07 1.7267 2 3 0.8651
  3 1 1.05 2.4518 1 2 0.6466
  4 4 2.29 0.4132 2 3 0.7816
  5 3 2.28 1.4598 2 4 0.9675
  6 4 2.49 0.9841 2 4 0.9921
  7 4 2.53 0.6066 2 3 1.1611
  8 3 1.54 1.1603 2 3 1.0028
  9 1 0.83 2.9124 1 1 1.0029
 10 4 1.99 0.4709 2 4 0.8450
 11 3 2.25 1.7868 2 4 0.7392
 12 4 2.58 0.9262 2 4 0.9734
 13 1 0.70 2.6702 1 1 1.0952
 14 4 2.70 1.0720 2 4 0.9631
 15 4 2.78 1.1410 2 4 0.9495
 16 2 0.91 1.6901 1 1 1.0080
 17 3 1.79 0.8603 2 4 0.7202
 18 1 0.90 2.3828 1 1 0.8439
 19 3 2.13 1.4667 2 4 1.3231
 20 2 1.70 1.7546 1 1 1.1666
 21 4 2.50 0.8296 2 4 0.9689
 22 3 2.11 1.4228 2 3 1.0426
 23 1 1.30 2.6344 1 2 1.5682
 24 4 2.83 1.0065 2 4 0.9063
 25 2 1.60 1.9416 1 1 0.9511
 26 3 1.53 1.1943 2 3 1.0586
 27 1 0.79 2.4509 1 1 1.1123
 28 1 0.75 2.0460 1 1 0.6779
 29 1 0.93 2.9422 1 1 0.8671
 30 2 1.33 2.1082 1 2 0.9224
 31 3 2.26 1.5121 2 4 0.7736
 32 2 1.33 1.8679 1 1 0.7839
 33 2 2.05 2.0648 1 1 1.2015
 34 3 1.93 1.3493 2 3 1.2188
 35 3 2.12 1.5357 2 4 1.5862
 36 4 2.86 0.8159 2 4 0.6038
 37 1 0.98 2.7237 1 1 0.9976
 38 1 0.78 2.1366 1 1 0.9356
 39 1 1.04 2.3499 1 1 0.6989
 40 1 0.85 2.6302 1 1 0.7850
 41 3 2.24 1.6476 2 3 1.4172
 42 4 2.42 0.8002 2 4 0.6650
 43 3 1.97 0.8775 2 4 0.7591
 44 3 2.25 1.2915 2 4 0.8272
 45 1 0.75 2.3090 1 1 0.7944
 46 3 2.10 1.6379 2 3 1.1634
 47 2 0.89 1.3599 1 2 1.0931
 48 4 2.37 0.5874 2 4 0.8497
 49 2 1.57 2.0872 1 1 0.7847
 50 3 1.76 0.8919 2 3 1.3051
 51 3 1.74 1.2433 2 4 1.2986
 52 3 1.90 1.3548 2 3 1.2069
 53 4 2.69 1.1057 2 4 0.8970
 54 3 2.14 1.4453 2 4 1.2687
 55 2 1.71 1.8845 1 1 1.3624
 56 4 2.66 1.2136 2 4 0.8131
 57 3 1.99 1.5926 2 3 2.6131
 58 4 2.40 0.6599 2 4 0.6219
 59 2 1.19 1.3382 1 1 1.2053
 60 2 1.60 2.0713 1 2 1.3984
 61 3 1.98 1.7643 2 3 1.7674
 62 1 1.13 2.7572 1 1 0.7057
 63 1 0.92 2.1350 1 1 0.6863
 64 2 1.42 1.5852 1 1 1.2589
 65 4 2.30 0.6381 2 4 1.3380
 66 3 1.53 1.1144 2 3 2.2125
 67 4 2.65 0.7053 2 4 0.7805
 68 2 1.61 1.8315 1 2 2.9498
 69 1 0.89 2.4514 1 1 0.6565
 70 4 3.05 0.8358 2 4 2.3502
 71 2 1.30 1.6901 1 2 1.5618
 72 2 1.43 1.6596 1 2 0.6447
 73 4 2.40 0.4766 2 4 0.6991
 74 3 1.82 1.1708 2 3 0.8393
 75 4 2.02 0.2000 2 4 0.7264
 76 1 0.64 2.1539 1 1 0.6819
 77 1 0.79 1.9647 1 1 0.5510
 78 2 0.85 1.3090 1 1 0.7220
 79 2 1.38 1.9591 1 2 1.3426
 80 3 2.00 1.8147 2 3 1.5866
 81 1 1.46 2.7435 1 2 1.1957
 82 4 2.63 0.8588 2 4 1.8606
 83 4 2.44 0.5580 2 4 0.5797
 84 3 1.89 1.1655 2 3 0.9570
 85 3 1.52 0.9112 2 3 0.8316
 86 4 2.58 0.9390 2 4 0.7348
 87 3 2.07 1.5131 2 3 1.2125
 88 2 1.50 2.0364 1 2 1.5389
 89 1 0.99 2.4325 1 2 0.9263
 90 1 1.04 2.4258 1 1 0.9380
 91 1 0.64 2.3405 1 1 0.7406
 92 3 2.00 1.4168 2 3 1.9615
 93 1 1.44 3.1230 1 2 1.5467
 94 3 1.51 1.1071 2 3 1.5503
 95 4 2.91 1.1572 2 4 1.0085
 96 3 2.16 1.4101 2 4 1.1059
 97 3 2.00 1.6370 2 3 0.8222
 98 4 2.49 0.7135 2 4 0.5905
 99 2 1.52 1.7948 1 2 0.9858
100 2 1.54 2.0740 1 2 1.6183
101 1 0.87 2.4262 1 1 0.9579
102 4 2.84 1.0126 2 4 0.6579
103 3 1.82 1.1251 2 3 1.0135
104 3 1.90 1.3107 2 3 0.8453
105 2 1.87 1.9112 1 2 1.2842
106 3 1.67 1.1645 2 3 1.6409
107 3 1.85 1.1641 2 3 0.8648
108 1 0.93 2.5640 1 1 0.7444
109 1 0.79 2.2850 1 1 0.5066
110 4 2.19 0.5582 2 4 0.5359
111 4 2.22 0.4164 2 4 0.5229
112 2 0.91 1.4078 1 1 1.1752
113 3 2.26 1.8604 2 3 1.3456
114 4 2.51 1.1215 2 4 0.5553
115 4 2.59 0.8358 2 4 0.4938
116 4 2.69 0.9113 2 4 0.4917
117 3 2.00 1.3301 2 4 0.8980
118 1 1.13 2.7475 1 2 1.0696
119 1 0.57 2.1170 1 1 0.6440
120 4 2.73 0.7541 2 4 0.6185
121 4 2.81 1.0884 2 4 0.4739
122 3 2.26 1.6672 2 3 0.9038
123 3 2.31 1.8281 2 3 0.5731
124 2 1.31 1.8995 1 2 0.9200
125 4 2.34 1.0557 2 4 0.5557
126 1 1.13 2.4897 1 2 1.2061
127 1 1.06 2.4017 1 1 1.3988
128 3 1.93 1.2432 2 3 0.8807
129 2 1.68 1.9240 1 1 1.0374
130 4 2.85 0.9764 2 4 0.4922
131 4 2.34 0.9662 2 4 0.4893
132 3 2.18 1.4821 2 4 0.7662
133 2 1.56 2.4798 1 2 1.6495
134 1 1.19 2.6213 1 1 0.9358
135 2 1.01 1.9039 1 1 1.7875
136 3 2.34 1.5876 2 3 0.9010
137 2 1.42 2.0525 1 1 1.9220
138 1 0.29 2.2599 1 1 0.9497
139 2 1.30 1.6941 1 1 1.3774
140 1 1.03 2.5309 1 1 1.2035
141 3 1.68 1.4448 2 3 1.3724
142 2 1.34 1.8004 1 2 1.5658
143 1 0.82 2.3609 1 1 0.9438
144 3 1.99 1.4321 2 3 1.3057
145 3 2.15 1.6078 2 3 1.1510
146 1 1.01 2.5846 1 1 1.3932
147 4 2.42 0.8204 2 4 0.6826
148 2 1.85 2.2288 1 1 2.2391
149 3 1.84 1.2339 2 3 0.9442
150 2 1.92 2.2202 1 1 2.0750
151 2 1.21 1.7462 1 2 1.7838
152 3 2.34 1.6842 2 3 0.8972
153 1 1.25 2.4983 1 1 0.8386
154 4 2.62 0.3858 2 4 0.7018
155 4 2.50 0.4873 2 4 0.5223
156 3 2.07 1.3017 2 3 1.0709
157 3 2.24 1.5901 2 3 1.1329
158 3 1.73 1.2246 2 3 1.2803
159 2 1.75 2.3029 1 2 2.4619
160 4 2.77 0.8093 2 4 0.6444
161 1 0.89 2.4133 1 1 2.0512
162 1 0.89 2.6072 1 1 0.5862
163 3 2.10 1.2802 2 3 1.2679
164 1 1.11 2.5086 1 1 2.3702
165 3 2.32 1.3140 2 3 1.1650
166 3 2.12 1.6586 2 3 0.7275
167 3 2.26 1.4368 2 3 0.6416
168 1 0.57 2.4717 1 1 0.6822
169 4 2.66 1.1964 2 3 0.9836
170 2 1.67 1.5701 1 2 3.3281
171 1 0.59 2.0684 1 1 1.1640
172 3 1.84 1.0247 2 3 1.0697
173 3 2.27 1.2697 2 4 0.5799
174 4 2.68 0.9857 2 4 0.7408
175 2 1.55 2.0901 1 2 1.3369
176 2 1.72 1.9730 1 2 0.7078
177 3 2.53 1.5900 2 3 2.5276
178 1 1.04 2.6032 1 1 0.9075
179 4 2.45 0.6758 2 4 0.5926
180 2 1.88 2.1806 1 1 0.6261
181 4 2.53 0.7572 2 4 0.5383
182 1 1.39 2.6564 1 1 0.8609
183 4 2.47 0.5925 2 4 0.6114
184 4 2.36 0.5403 2 4 0.6038
185 4 2.41 0.3492 2 4 0.4519
186 2 1.71 2.1331 1 2 0.9308
187 1 0.96 2.5403 1 1 0.5342
188 3 2.05 1.5890 2 3 1.8733
189 3 1.65 0.7370 2 3 1.3600
190 4 2.05 0.5764 2 4 0.5931
191 2 1.70 1.9158 1 2 1.6331
192 4 2.17 0.3420 2 4 0.6421
193 2 1.57 1.6518 1 2 2.5036
194 1 1.05 2.6834 1 1 1.0366
195 4 2.58 0.5943 2 4 0.5558
196 3 1.69 1.3608 2 3 0.7998
197 4 2.21 0.5149 2 4 0.6157
198 3 2.12 1.5599 2 3 0.7599
199 3 1.91 1.4034 2 3 0.7137
200 4 2.61 0.8948 2 4 0.6532
201 2 1.59 2.3070 1 2 1.6084
202 1 0.50 2.0667 1 1 0.6654
203 2 1.37 1.8739 1 2 0.7107
204 4 2.60 0.6925 2 4 0.5866
205 2 1.69 1.7908 1 2 1.0999
206 1 0.98 2.5335 1 1 0.6640
207 4 2.74 1.0078 2 4 0.5666
208 4 2.86 1.3226 2 4 0.4812
209 4 2.18 0.6201 2 4 0.4707
210 1 1.02 2.4999 1 1 1.0042
211 4 2.50 1.1421 2 4 0.4853
212 1 0.70 2.2408 1 1 0.5866
213 1 0.66 2.0748 1 1 0.4531
214 4 3.00 1.1062 2 4 0.4850
215 4 2.37 0.7068 2 4 0.4737
216 3 1.70 1.1570 2 3 1.1352
217 3 1.87 1.1564 2 3 0.5150
218 1 0.98 2.2305 1 1 0.5911
219 4 2.66 0.4483 2 4 0.5522
220 4 2.35 0.9280 2 4 0.4186
221 2 1.64 1.8817 1 2 1.3072
222 1 0.61 1.8464 1 1 0.7344
223 1 1.07 2.3485 1 1 0.6181
224 2 1.65 1.8174 1 2 0.8110
225 3 2.32 1.9002 2 3 1.1873
226 4 2.93 0.9080 2 4 0.5245
227 2 1.65 1.9020 1 1 0.5931
228 4 2.29 0.7859 2 4 0.5794
229 4 2.54 1.0818 2 4 0.5482
230 2 1.18 1.7977 1 2 0.9024
231 4 2.36 0.9040 2 3 0.9151
232 4 2.48 0.9460 2 4 0.4640
233 1 1.35 2.9907 1 2 2.2371
234 4 2.75 0.7780 2 4 0.6447
235 2 1.83 2.2245 1 2 0.8599
236 2 1.53 1.7180 1 2 0.9302
237 3 1.78 0.9487 2 3 1.1669
238 1 0.97 2.5025 1 1 1.1277
239 4 3.01 0.8914 2 4 0.5239
240 2 1.10 1.5722 1 2 1.4477
241 2 1.40 1.7768 1 2 0.9742
242 4 2.69 0.6219 2 4 0.5769
243 2 1.34 1.8387 1 2 0.7858
244 4 2.63 0.7776 2 4 0.5164
245 4 2.84 0.7001 2 4 0.4253
246 1 1.02 2.6289 1 1 0.5928
247 3 2.17 1.5999 2 3 1.4987
248 4 2.36 0.9243 2 4 0.4310
249 4 2.89 0.6940 2 4 0.3896
250 3 1.72 1.3010 2 3 1.3280
251 1 0.80 2.6233 1 1 2.2450
252 2 1.17 1.7942 1 2 0.7631
253 1 0.79 2.3858 1 1 0.4780
254 3 2.02 1.1587 2 3 0.6832
255 1 1.39 2.5917 1 2 1.5356
256 2 1.62 2.1277 1 2 0.9063
257 2 1.84 2.0129 1 2 0.7675
258 1 0.81 2.4667 1 1 0.7863
259 1 0.93 2.5446 1 1 0.5725
260 3 1.99 1.2831 2 3 1.3984
261 1 1.38 2.9259 1 1 1.5598
262 4 2.57 0.8126 2 4 0.5779
263 1 1.13 2.4366 1 1 0.6437
264 1 0.66 2.1383 1 1 0.5776
265 2 1.11 1.7072 1 1 0.5396
266 1 1.14 2.4633 1 1 0.5992
267 3 2.01 1.3552 2 4 0.5671
268 3 2.27 1.4175 2 3 0.6975
269 1 1.02 2.8512 1 1 0.9585
270 4 2.76 0.9491 2 4 0.5522
271 3 2.20 1.4332 2 3 0.6762
272 1 0.66 2.1318 1 1 0.5939
273 3 2.30 1.5630 2 3 0.6824
274 1 0.95 2.3294 1 2 1.4566
275 1 1.13 2.6761 1 1 1.3199
276 2 1.80 1.9637 1 2 1.2041
277 4 2.55 0.7990 2 4 0.7105
278 2 1.77 2.1241 1 2 2.2895
279 4 2.77 0.8261 2 4 0.5924
280 1 0.69 2.4978 1 1 0.9701
281 2 1.88 2.1082 1 2 0.8047
282 2 1.36 1.9455 1 2 1.3488
283 2 1.71 2.1515 1 2 1.7837
284 1 1.00 2.2990 1 2 0.7133
285 1 0.93 2.6444 1 1 0.5982
286 3 2.03 1.4969 2 3 0.6542
287 4 3.02 1.2229 2 4 0.5330
288 4 2.87 1.1193 2 4 0.3759
289 2 1.50 1.9802 1 2 1.2425
290 2 1.44 1.8880 1 2 0.7386
291 1 0.74 2.4723 1 1 0.5985
292 2 1.41 1.5481 1 2 1.1597
293 3 1.89 1.0910 2 3 1.5689
294 3 1.99 1.4759 2 3 0.6043
295 3 2.34 1.1657 2 4 0.7963
296 1 1.02 2.6749 1 1 1.4292
297 4 2.56 0.8907 2 4 0.7078
298 3 1.88 1.1980 2 3 1.3694
299 2 1.71 2.2396 1 2 1.3320
300 3 2.23 1.6917 2 3 1.4308
301 2 1.20 1.5293 1 1 1.0760
302 2 1.30 1.6877 1 2 1.0660
303 4 2.75 0.7490 2 4 0.5840
304 4 2.67 0.8543 2 4 0.4807
305 2 1.78 2.2075 1 2 0.9832
306 3 2.27 1.6426 2 3 0.9758
307 4 2.84 0.8652 2 4 0.5063
308 1 1.12 2.7049 1 1 0.9988
309 4 2.77 0.6431 2 4 0.5362
310 3 1.68 1.2696 2 3 0.8684
311 2 1.71 2.3936 1 2 1.0500
312 3 2.23 1.6825 2 3 1.0731
313 3 1.81 1.5203 2 3 0.5680
314 3 2.31 1.7323 2 3 0.5865
315 3 1.97 1.3477 2 3 0.6044
316 4 2.76 0.9397 2 4 0.7494
317 2 1.28 2.0487 1 2 1.3208
318 1 0.93 2.5469 1 1 1.1021
319 3 2.05 1.6316 2 3 0.9371
320 2 1.61 2.1116 1 2 1.2932
321 2 1.56 2.1016 1 2 0.5451
322 4 2.34 0.5412 2 4 1.1250
323 1 0.52 2.6020 1 1 0.7222
324 4 2.99 0.8531 2 4 0.5811
325 1 1.23 2.6195 1 1 0.9984
326 3 2.35 1.4475 2 3 1.4152
327 3 1.55 1.2692 2 3 0.6642
328 2 1.74 2.1059 1 2 1.1017
329 2 1.53 2.0434 1 2 1.1546
330 2 1.07 1.2491 1 2 0.7017
331 3 1.68 1.4613 2 3 0.7066
332 2 1.17 1.4405 1 2 0.8496
333 3 1.71 1.0290 2 4 0.8138
334 1 1.08 2.6729 1 1 1.3664
335 1 0.66 2.5896 1 1 0.5046
336 2 1.32 1.8254 1 2 0.7406
337 2 1.70 2.0029 1 2 1.8885
338 2 1.36 1.8982 1 2 0.8388
339 4 2.82 0.9527 2 4 0.5677
340 1 1.18 2.3579 1 2 1.1207
341 2 1.53 1.8646 1 2 0.7485
342 3 1.71 1.2798 2 3 0.9041
343 2 1.31 1.5509 1 2 1.7886
344 4 2.37 0.6828 2 4 0.6459
345 4 2.65 0.8297 2 4 0.4597
346 3 1.96 1.7241 2 3 1.6913
347 1 0.97 2.0792 1 1 1.7772
348 2 1.40 1.8203 1 2 0.8586
349 3 2.20 1.5223 2 3 1.4493
350 3 1.98 1.5571 2 3 0.7688
351 2 1.35 1.8936 1 2 1.0208
352 1 1.08 2.4545 1 1 0.5006
353 4 3.02 1.5059 2 3 0.8173
354 1 1.29 2.6896 1 1 0.8890
355 1 1.14 2.7885 1 1 1.0547
356 4 2.95 1.1056 2 3 1.0057
357 1 0.54 2.2574 1 1 0.5584
358 2 1.73 2.2552 1 1 0.5460
359 4 2.73 0.8917 2 4 0.9077
360 2 1.72 2.3797 1 2 1.3123
361 1 0.68 2.5251 1 1 0.5247
362 4 2.38 0.6745 2 4 0.7381
363 4 3.09 1.0721 2 4 0.5325
364 2 1.80 1.9437 1 2 0.7764
365 4 2.74 1.0264 2 4 0.5224
366 4 2.87 1.1923 2 4 0.4218
367 1 1.02 2.1497 1 2 0.7817
368 1 0.47 2.1353 1 1 0.5584
369 2 1.52 2.4427 1 1 1.4739
370 4 2.63 0.9996 2 4 0.8151
371 1 0.51 2.5456 1 1 0.6320
372 1 1.30 3.0381 1 1 1.4883
373 2 1.18 1.7068 1 2 0.8850
374 2 1.94 2.0839 1 2 1.4352
375 3 1.98 1.3953 2 3 1.0395
376 1 0.67 2.2161 1 1 1.8826
377 3 1.86 1.3330 2 3 1.3297
378 2 1.57 2.1236 1 2 1.5881
379 2 1.36 1.5890 1 2 2.1578
380 4 1.97 0.2291 2 4 0.7522
381 1 0.87 2.5742 1 1 0.9956
382 1 0.77 2.4584 1 1 0.4279
383 2 1.32 2.1326 1 2 0.7718
384 1 0.80 2.6896 1 1 0.5176
385 2 1.71 2.0191 1 2 0.6580
386 1 1.05 2.5821 1 1 0.4413
387 2 1.20 1.7357 1 2 0.5445
388 3 1.86 1.2022 2 3 0.9477
389 3 2.03 1.8493 2 3 1.3743
390 2 1.45 1.8789 1 2 0.8477
391 3 2.15 1.3915 2 3 1.3192
392 2 1.59 1.7659 1 2 0.8104
393 1 0.28 1.9233 1 1 0.5618
394 3 1.55 1.4445 2 3 0.6528
395 4 2.75 0.6504 2 4 0.5158
396 4 2.71 0.8136 2 4 0.4477
397 2 1.18 1.7567 1 2 0.7658
398 3 2.09 1.3336 2 3 0.7132
399 2 1.63 2.1810 1 1 0.6373
400 1 1.12 2.5932 1 2 0.9806
401 2 1.20 1.8103 1 2 0.6395
402 4 2.53 0.9180 2 4 0.5523
403 2 1.35 1.3832 1 2 0.8826
404 4 2.58 0.8599 2 4 0.4812
405 2 1.10 1.9116 1 2 0.7744
406 3 2.11 1.4718 2 3 0.7124
407 1 0.99 2.6662 1 1 1.1482
408 4 2.60 0.8527 2 4 0.5111
409 4 2.63 0.8910 2 4 0.4353
410 4 2.68 0.8133 2 4 0.4102
411 3 1.73 1.0353 2 3 0.5698
412 2 1.25 1.6955 1 2 1.0847
413 2 1.44 1.8458 1 2 0.6172
414 2 1.50 1.6578 1 2 0.4970
415 1 0.93 2.5074 1 1 0.5737
416 1 1.23 2.8181 1 1 0.4880
417 2 1.57 1.8656 1 2 0.5656
418 1 0.58 2.3440 1 1 0.5271
419 2 1.72 2.4070 1 2 0.8509
420 3 1.96 1.4517 2 3 1.4963
421 2 1.49 1.7455 1 2 0.6454
422 1 1.11 2.4142 1 1 0.4853
423 1 0.92 2.6655 1 1 0.4256
424 4 2.87 1.2443 2 4 0.5784
425 3 1.93 1.1668 2 4 0.4131
426 3 1.90 1.0658 2 4 0.4214
427 2 1.89 2.0046 1 2 1.5095
428 2 1.91 2.2208 1 2 1.2583
429 3 2.18 1.1672 2 4 1.4725
430 2 1.31 2.0201 1 2 1.0541
431 4 2.11 0.7089 2 4 0.7087
432 2 1.46 1.7649 1 2 0.7697
433 1 1.05 2.6063 1 1 0.6270
434 3 1.88 1.7277 2 3 2.6584
435 2 1.66 1.7302 1 2 0.6659
436 3 1.96 1.3729 2 3 0.7369
437 3 2.28 1.7216 2 3 0.8920
438 4 2.25 0.7735 2 4 0.5697
439 4 2.45 0.9719 2 4 0.4278
440 3 1.93 1.4546 2 3 0.8347
441 2 1.66 2.1867 1 1 0.6979
442 1 1.24 2.6215 1 2 1.4706
443 2 1.56 2.4152 1 1 1.9721
444 1 0.88 2.1755 1 1 0.6552
445 1 0.83 2.5525 1 1 0.4312
446 1 1.14 2.5724 1 1 0.4144
447 3 1.91 1.2875 2 3 0.6538
448 1 0.60 2.4105 1 1 0.5338
449 4 2.46 0.4501 2 4 0.9335
450 1 1.06 2.6152 1 1 0.9260
451 3 1.91 1.3683 2 3 0.6202
452 3 2.32 1.8693 2 3 1.1159
453 2 1.38 1.7472 1 2 1.1682
454 3 2.15 1.5097 2 3 1.7784
455 3 2.36 1.6037 2 3 0.7075
456 4 2.80 1.1860 2 4 0.8808
457 4 2.60 0.9741 2 4 0.4626
458 2 1.70 1.7760 1 2 1.0997
459 3 2.31 1.9226 2 3 0.8812
460 4 2.31 0.6528 2 4 0.6139
461 2 0.91 1.5029 1 2 0.8139
462 2 1.76 1.9300 1 2 0.9273
463 3 2.43 1.7025 2 3 0.7232
464 1 0.20 1.9808 1 1 0.6953
465 1 0.70 2.3945 1 1 1.1481
466 3 2.34 1.7071 2 3 0.8003
467 2 1.65 2.3078 1 1 0.6556
468 3 1.94 1.4668 2 3 0.6148
469 3 2.42 1.5416 2 3 1.0625
470 1 1.14 2.6636 1 1 0.9004
471 1 0.95 2.5462 1 1 0.5945
472 4 2.14 0.5976 2 3 0.6682
473 4 2.77 0.9979 2 4 0.6820
474 2 1.30 1.7010 1 2 1.1511
475 2 1.47 1.7789 1 2 0.7141
476 3 1.82 0.9665 2 4 0.8305
477 2 1.48 1.8429 1 2 1.1018
478 1 0.46 2.3743 1 1 0.6112
479 4 2.84 1.1081 2 4 0.7542
480 4 2.78 1.0349 2 4 0.8144
481 4 2.44 0.7355 2 4 0.6233
482 1 1.14 2.7128 1 1 0.8867
483 4 2.34 0.6543 2 4 0.6059
484 3 1.92 1.4731 2 3 0.5896
485 4 2.46 0.8923 2 4 0.5439
486 1 1.08 2.5974 1 1 0.5145
487 1 1.21 2.7777 1 1 0.4786
488 4 2.62 0.8675 2 4 0.4854
489 4 2.70 0.5700 2 4 0.4271
490 1 0.71 2.6716 1 1 0.4738
491 4 2.95 1.0010 2 4 0.4720
492 2 1.60 2.0299 1 2 0.9024
493 1 0.83 2.6618 1 1 0.6027
494 1 1.06 2.9142 1 1 0.5479
495 4 2.83 0.6250 2 4 0.5653
496 1 0.87 2.0973 1 2 0.7600
497 1 1.03 2.8472 1 1 0.4906
498 3 1.94 1.0910 2 3 0.7832
499 1 0.85 2.0896 1 2 1.0250
500 2 1.82 2.1407 1 2 1.0406
501 3 2.30 1.2318 3 2 4.4001
502 3 2.54 1.8211 3 3 2.6523
503 3 2.05 1.5202 3 3 3.0341
504 2 1.73 2.2053 3 3 3.3684
505 2 1.72 1.9579 3 3 3.4656
506 2 1.54 2.3446 3 3 1.4221
507 2 1.55 2.0090 3 2 3.0370
508 3 2.29 1.4035 3 3 0.8667
509 2 1.41 1.8537 3 2 1.7919
510 2 1.54 1.8500 3 2 0.5357
511 3 1.98 1.6500 3 3 1.1955
512 3 2.00 1.3047 3 3 1.0106
513 3 1.88 1.1797 3 3 0.6333
514 3 2.10 1.5805 3 2 1.7516
515 3 1.73 1.3031 3 3 1.7539
516 3 1.81 1.2294 3 3 0.5232
517 3 1.73 0.9571 3 3 1.3021
518 3 2.60 1.8537 3 3 2.0900
519 2 1.32 1.8802 3 2 1.1905
520 3 2.42 1.5357 3 3 1.0311
521 2 1.55 2.0735 3 2 0.7649
522 3 1.81 1.5009 3 2 0.8859
523 2 1.66 1.7133 3 2 0.7473
524 3 2.03 1.5197 3 2 0.6763
525 2 1.38 2.0285 3 2 0.6339
526 2 1.37 1.8113 3 2 0.8087
527 3 2.43 1.8005 3 3 0.8549
528 3 2.04 1.2141 3 3 2.1091
529 2 1.35 1.7302 3 2 0.8166
530 2 1.63 1.9483 3 2 0.5754
531 2 1.58 2.0825 3 2 0.7127
532 2 1.90 2.0177 3 2 0.6365
533 2 1.60 1.8674 3 2 1.0017
534 3 2.12 1.3591 3 3 0.5466
535 2 1.78 2.3478 3 2 0.6028
536 3 2.27 1.5003 3 3 1.0998
537 2 1.53 1.9689 3 2 0.7513
538 3 2.07 1.2553 3 3 2.1775
539 2 1.82 1.9954 3 2 1.3626
540 2 1.79 2.1816 3 2 0.6517
541 3 1.97 1.3112 3 3 0.6344
542 3 2.41 1.5873 3 3 1.3120
543 3 2.16 1.2860 3 3 1.7555
544 3 2.26 1.5198 3 3 0.6134
545 2 2.05 2.0936 3 3 1.7004
546 2 1.07 2.0014 3 2 0.7509
547 2 1.62 2.2219 3 2 0.5532
548 3 1.49 1.0786 3 3 1.1062
549 2 1.60 1.8512 3 2 0.6057
550 2 1.07 1.5917 3 2 0.8452
551 2 1.54 1.9274 3 2 1.8300
552 2 1.34 1.7217 3 2 0.5259
553 2 1.63 1.9157 3 2 0.5606
554 3 1.81 1.4311 3 3 0.8902
555 3 2.01 1.5911 3 3 0.9979
556 3 2.07 1.7655 3 3 1.3261
557 2 1.60 1.7107 3 2 2.2253
558 2 1.29 1.9978 3 2 0.6090
559 2 1.84 2.2882 3 2 0.6725
560 2 1.66 1.8515 3 2 1.2459
561 3 1.86 1.6865 3 2 0.5156
562 3 2.09 1.5482 3 3 0.5907
563 3 1.61 1.1338 3 3 0.6872
564 2 1.34 2.0207 3 2 1.0918
565 3 1.98 1.4865 3 3 1.7279
566 2 1.40 1.9116 3 2 1.2107
567 2 1.74 2.3257 3 3 1.7064
568 2 1.67 2.0985 3 2 1.2053
569 3 1.79 1.5993 3 2 2.5498
570 3 2.35 1.4650 3 3 1.0554
571 3 2.02 1.0935 3 3 1.7331
572 2 1.32 2.0148 3 2 0.7208
573 2 1.09 1.4625 3 3 0.8037
574 2 1.66 2.0688 3 2 3.3549
575 3 2.07 1.2925 3 3 2.8209
576 3 2.08 1.4325 3 3 0.8364
577 3 1.89 1.1243 3 3 0.5631
578 3 2.39 1.4678 3 3 0.5559
579 2 1.67 2.5011 3 2 0.9817
580 2 0.90 1.6966 3 2 0.8152
581 3 1.89 1.3303 3 3 0.7026
582 3 1.55 1.2464 3 3 0.7534
583 3 1.74 1.0244 3 3 0.5067
584 3 1.64 1.1417 3 3 1.4778
585 2 1.41 2.1163 3 2 0.6509
586 3 2.45 1.8523 3 3 0.7445
587 2 1.59 1.9919 3 2 0.5471
588 2 1.21 1.5111 3 2 0.7018
589 2 1.48 1.6857 3 2 0.5049
590 3 1.62 0.8025 3 3 1.9643
591 2 1.52 2.2086 3 2 0.6938
592 3 2.44 1.2737 3 3 0.5136
593 3 2.18 1.7487 3 2 0.4293
594 2 1.33 1.9183 3 2 0.9389
595 3 1.83 1.3642 3 3 0.9338
596 2 1.39 2.0048 3 2 0.5686
597 2 1.76 1.9795 3 2 0.3145
598 2 1.34 1.7645 3 2 0.9005
599 3 2.47 1.7597 3 3 0.6812
600 3 2.23 1.4842 3 3 0.6052
