# Supplementary material for: The effect of training methodology on knowledge representation in categorization
Source: PLoS One. 2017 Aug 28;12(8):e0183904. doi: 10.1371/journal.pone.0183904 (PMC5573135; doi:10.1371/journal.pone.0183904)
Supplement: S1 File — This file contains the raw data from the experiments reported in this manuscript. (ZIP) [file pone.0183904.s001.zip › raw_data/Exp2/AB/rb_xfer_mixed_feedback_2_cond_2_sub_78.dat]

  1 4 2.60 0.6925 2 3 2.9165
  2 4 2.58 0.8599 2 4 1.6717
  3 4 3.01 0.8914 2 4 0.9571
  4 4 2.57 0.8126 2 4 0.9589
  5 1 1.13 2.6761 1 1 1.7198
  6 3 2.07 1.2553 2 4 1.6345
  7 3 2.02 1.1587 2 3 1.0419
  8 2 1.80 1.9637 1 1 1.0971
  9 2 1.72 1.9579 1 2 2.1641
 10 2 1.41 2.1163 1 2 0.7267
 11 1 0.89 2.4514 1 1 1.3534
 12 2 1.74 2.3257 1 2 1.0430
 13 2 1.75 2.3029 1 1 2.0814
 14 2 0.90 1.6966 1 1 0.7508
 15 4 2.85 0.9764 2 3 2.0660
 16 4 2.87 1.1923 2 4 0.3600
 17 3 2.20 1.4332 2 3 1.0415
 18 4 2.30 0.6381 2 4 0.8568
 19 1 1.05 2.4518 1 1 0.8630
 20 1 1.04 2.6032 1 1 0.7819
 21 3 2.34 1.6842 2 4 1.3363
 22 3 2.00 1.3301 2 4 0.9312
 23 3 1.68 1.2696 2 3 0.5433
 24 2 1.33 1.9183 1 1 0.7475
 25 1 0.93 2.5446 1 2 0.1900
 26 1 1.44 3.1230 1 1 0.8565
 27 3 2.34 1.7071 2 3 1.1993
 28 2 1.66 1.8515 1 1 0.7761
 29 3 1.81 1.5203 2 4 1.1547
 30 1 1.05 2.6834 1 2 1.0756
 31 3 2.03 1.4969 2 3 1.6277
 32 2 1.38 1.9591 1 1 0.5058
 33 3 2.31 1.7323 2 3 0.5839
 34 2 1.69 1.7908 1 1 0.5461
 35 2 1.35 1.3832 1 2 0.3168
 36 2 1.63 1.9483 1 1 0.4576
 37 4 2.61 0.8948 2 3 0.6641
 38 4 2.42 0.8002 2 4 0.1832
 39 3 1.69 1.3608 2 4 0.7437
 40 4 2.99 0.8531 2 3 0.4105
 41 1 1.25 2.4983 1 2 0.4371
 42 4 2.05 0.5764 2 3 0.6207
 43 4 1.99 0.4709 2 4 0.3556
 44 3 2.31 1.8281 2 3 0.3660
 45 3 2.53 1.5900 2 4 0.4961
 46 2 1.67 1.5701 1 1 0.4454
 47 2 1.34 1.7217 1 2 0.2689
 48 1 1.35 2.9907 1 1 1.0427
 49 1 0.89 2.6072 1 1 0.9460
 50 1 1.14 2.7128 1 1 0.7169
 51 2 1.34 2.0207 1 1 0.9782
 52 1 0.71 2.6716 1 1 0.7473
 53 4 2.82 0.9527 2 3 1.2544
 54 4 2.66 1.2136 2 4 0.6447
 55 2 1.10 1.9116 1 1 1.0758
 56 1 0.93 2.5469 1 1 0.7133
 57 3 2.00 1.3047 2 4 1.6144
 58 2 1.68 1.9240 1 1 1.4311
 59 1 1.05 2.5821 1 1 0.5906
 60 4 2.68 0.8133 2 3 0.4719
 61 3 2.15 1.6078 2 3 0.8538
 62 3 2.25 1.2915 2 4 0.8130
 63 4 2.66 0.4483 2 3 0.3262
 64 4 2.68 0.9857 2 4 0.4894
 65 4 2.17 0.3420 2 3 0.6080
 66 3 1.93 1.1668 2 4 0.3439
 67 2 1.71 2.1515 1 1 0.8201
 68 3 2.35 1.4650 2 4 0.6677
 69 4 2.45 0.6758 2 4 0.9230
 70 3 1.71 1.2798 2 4 0.5907
 71 3 2.26 1.5198 2 4 0.4643
 72 1 0.74 2.4723 1 1 0.6213
 73 1 0.80 2.6233 1 1 0.7341
 74 1 0.79 2.4509 1 2 0.5376
 75 3 2.01 1.5911 2 4 0.8856
 76 1 1.12 2.5932 1 1 0.9387
 77 2 1.36 1.8982 1 2 1.2966
 78 1 0.87 2.5742 1 1 0.6929
 79 3 1.97 1.3477 2 4 0.8007
 80 3 1.96 1.4517 2 4 0.2972
 81 1 0.29 2.2599 1 1 0.7908
 82 4 2.95 1.1056 2 4 0.3439
 83 4 2.84 1.1081 2 4 0.5948
 84 3 2.16 1.2860 2 4 0.5082
 85 4 2.46 0.8923 2 4 0.6161
 86 1 1.29 2.6896 1 1 0.7282
 87 1 0.28 1.9233 1 1 0.7075
 88 3 2.12 1.3591 2 4 0.5778
 89 4 2.63 0.7776 2 4 0.8026
 90 1 0.79 2.2850 1 1 0.4828
 91 3 2.11 1.4228 2 3 0.5996
 92 2 1.07 2.0014 1 2 1.4417
 93 4 2.62 0.3858 2 4 1.1049
 94 4 2.54 1.0818 2 3 1.0701
 95 3 1.89 1.0910 2 3 0.6442
 96 4 2.81 1.0884 2 4 1.0901
 97 2 1.44 1.8458 1 2 1.2559
 98 1 0.75 2.3090 1 1 0.5116
 99 1 0.70 2.6702 1 1 0.6755
100 3 1.71 1.0290 2 3 1.8012
101 4 2.76 0.9491 2 4 2.0321
102 2 1.87 1.9112 1 2 1.3200
103 1 0.99 2.6662 1 1 0.6051
104 3 2.12 1.6586 2 4 0.5976
105 1 1.13 2.7572 1 1 0.6623
106 1 1.39 2.5917 1 1 0.5969
107 1 1.00 2.2990 1 1 0.5105
108 2 1.48 1.8429 1 2 0.6423
109 1 0.64 2.3405 1 1 0.3949
110 4 2.77 0.8261 2 4 0.9391
111 2 1.36 1.9455 1 1 1.5895
112 2 1.18 1.7977 1 1 0.6156
113 1 1.11 2.4142 1 1 0.5609
114 4 2.41 0.3492 2 3 1.2342
115 4 2.60 0.8527 2 3 0.6729
116 4 2.84 1.0126 2 3 0.7989
117 4 2.29 0.4132 2 4 1.3836
118 3 2.31 1.9226 2 3 0.8249
119 1 0.83 2.9124 1 1 0.6324
120 1 0.66 2.1318 1 1 0.5202
121 3 2.17 1.5999 2 3 1.0361
122 4 2.44 0.5580 2 4 0.7797
123 4 2.18 0.6201 2 3 0.6451
124 3 2.42 1.5357 2 3 0.8363
125 4 2.14 0.5976 2 4 0.8126
126 1 0.97 2.5025 1 1 0.4212
127 1 0.83 2.6618 1 1 0.5486
128 3 2.10 1.2802 2 4 1.5679
129 1 0.79 1.9647 1 1 0.6822
130 3 2.23 1.4842 2 4 0.7680
131 1 1.03 2.5309 1 1 0.5867
132 3 2.27 1.4175 2 3 0.9300
133 3 1.97 1.3112 2 4 0.9441
134 1 0.92 2.1350 1 1 0.4509
135 1 0.93 2.5640 1 1 0.7068
136 4 2.86 0.8159 2 3 0.5122
137 1 0.87 2.4262 1 1 0.6132
138 4 2.86 1.3226 2 4 0.5243
139 4 2.50 0.4873 2 3 0.8480
140 4 2.36 0.9040 2 3 1.0790
141 1 1.12 2.7049 1 1 0.4687
142 3 2.04 1.2141 2 4 0.7949
143 4 2.42 0.8204 2 4 1.8593
144 1 1.06 2.4017 1 1 1.0743
145 1 1.08 2.4545 1 1 0.6098
146 2 1.54 1.8500 1 2 0.7146
147 3 2.28 1.7216 2 3 1.4292
148 2 0.89 1.3599 1 1 2.2053
149 3 1.55 1.2464 2 3 2.0378
150 2 1.59 1.9919 1 2 1.4527
151 4 2.63 0.8588 2 4 1.2866
152 2 1.48 1.6857 1 2 1.2129
153 2 1.52 1.7948 1 2 1.5808
154 1 0.95 2.5462 1 1 0.4943
155 2 1.54 1.9274 1 2 1.9800
156 4 3.05 0.8358 2 4 1.1489
157 1 0.78 2.1366 1 1 0.7842
158 1 0.82 2.3609 1 1 0.5456
159 2 1.42 1.5852 1 2 1.4124
160 2 1.07 1.5917 1 1 1.0772
161 4 2.53 0.6066 2 4 1.0270
162 1 1.04 2.3499 1 1 0.6423
163 3 1.52 0.9112 2 3 1.5871
164 3 1.99 1.4759 2 3 3.4280
165 1 0.93 2.9422 1 1 0.8586
166 2 1.30 1.6941 1 1 0.7461
167 2 1.76 1.9300 1 2 1.3162
168 1 0.47 2.1353 1 1 0.6650
169 2 1.54 2.0740 1 2 1.1586
170 2 1.66 2.1867 1 2 1.0744
171 1 0.90 2.3828 1 1 0.8327
172 4 2.70 1.0720 2 4 1.3681
173 1 0.70 2.2408 1 1 0.7228
174 1 0.87 2.0973 1 1 0.5908
175 2 1.60 2.0299 1 2 1.1440
176 4 2.66 1.1964 2 4 0.9542
177 3 2.34 1.5876 2 3 1.2368
178 1 1.02 2.1497 1 1 0.7633
179 3 1.79 0.8603 2 3 1.7910
180 4 2.76 0.9397 2 4 0.9676
181 3 1.90 1.0658 2 3 1.5533
182 3 2.25 1.7868 2 3 1.2608
183 2 1.64 1.8817 1 2 1.1874
184 3 1.88 1.1797 2 3 2.1480
185 1 1.21 2.7777 1 1 1.2630
186 1 1.13 2.4366 1 1 0.8695
187 4 2.89 0.6940 2 4 0.8361
188 1 0.20 1.9808 1 1 0.6515
189 1 1.02 2.8512 1 1 0.8103
190 2 1.72 2.3797 1 2 0.8107
191 1 1.38 2.9259 1 2 0.9636
192 1 0.64 2.1539 1 1 0.5819
193 2 1.55 2.0090 1 2 1.5348
194 4 2.93 0.9080 2 4 0.8595
195 3 2.10 1.6379 2 3 1.2971
196 3 2.03 1.5197 2 4 1.2636
197 4 2.56 0.8907 2 4 0.5740
198 2 1.66 1.7133 1 1 1.1769
199 2 1.30 1.6877 1 2 0.9788
200 4 3.00 1.1062 2 4 0.7733
201 2 1.37 1.8113 1 1 0.6690
202 4 2.36 0.9243 2 4 0.5154
203 2 1.32 1.8802 1 1 0.3117
204 4 2.11 0.7089 2 4 0.2525
205 4 2.50 1.1421 2 4 0.5787
206 3 1.83 1.3642 2 4 0.7801
207 2 1.50 2.0364 1 2 1.1026
208 4 2.40 0.6599 2 4 0.6261
209 4 2.73 0.8917 2 4 0.6020
210 1 0.85 2.6302 1 1 0.5231
211 2 1.61 2.1116 1 2 1.5127
212 3 2.01 1.3552 2 4 0.6592
213 2 1.34 1.7645 1 1 1.2176
214 4 2.70 0.5700 2 4 0.5775
215 1 1.14 2.5724 1 1 0.6513
216 4 2.02 0.2000 2 4 0.6022
217 2 1.07 1.2491 1 1 0.6187
218 4 2.34 1.0557 2 4 0.3149
219 3 2.44 1.2737 2 4 0.7028
220 2 1.35 1.8936 1 1 0.5481
221 3 1.96 1.3729 2 4 0.6219
222 2 1.83 2.2245 1 2 1.0544
223 2 1.53 2.0434 1 2 1.3329
224 1 0.66 2.1383 1 1 0.4802
225 3 2.05 1.5890 2 3 0.8534
226 3 1.94 1.4668 2 3 0.5399
227 3 1.89 1.3303 2 4 0.7422
228 2 1.41 1.5481 1 2 1.5625
229 1 1.30 3.0381 1 2 0.6504
230 3 2.09 1.5482 2 3 1.0740
231 2 1.31 1.5509 1 2 0.7673
232 4 2.87 1.2443 2 4 0.6589
233 4 2.53 0.7572 2 4 0.5924
234 4 2.40 0.4766 2 4 0.5862
235 1 1.14 2.4633 1 1 0.6759
236 4 2.83 1.0065 2 4 0.5945
237 4 2.34 0.9662 2 4 0.6423
238 2 1.66 2.0688 1 1 1.2737
239 2 1.55 2.0901 1 2 1.0728
240 2 1.41 1.8537 1 1 0.8067
241 2 1.57 2.1236 1 1 0.6883
242 2 1.38 1.7472 1 2 0.6219
243 4 3.09 1.0721 2 4 0.7493
244 1 1.46 2.7435 1 1 0.7290
245 2 1.30 1.6901 1 1 1.1565
246 3 2.00 1.8147 2 4 0.8630
247 3 2.20 1.5223 2 4 0.5248
248 3 1.81 1.5009 2 4 0.4102
249 1 1.19 2.6213 1 1 0.7770
250 3 2.23 1.6917 2 4 0.6583
251 4 2.87 1.1193 2 4 0.9372
252 2 1.62 2.1277 1 1 0.6999
253 3 2.16 1.4101 2 4 0.4015
254 3 1.91 1.4034 2 4 0.3154
255 2 1.39 2.0048 1 1 0.1582
256 3 2.18 1.7487 2 3 0.9294
257 4 2.37 0.5874 2 4 0.6359
258 4 2.31 0.6528 2 4 0.5330
259 1 1.23 2.8181 1 1 0.6803
260 2 1.21 1.7462 1 1 0.5016
261 1 0.68 2.5251 1 1 0.5054
262 4 2.37 0.6828 2 4 0.5722
263 4 2.59 0.8358 2 4 0.5834
264 4 3.02 1.5059 2 4 1.1056
265 3 1.82 1.1708 2 4 0.5735
266 4 2.34 0.6543 2 4 0.7028
267 4 2.75 0.6504 2 4 0.6196
268 2 1.70 1.7760 1 2 2.1551
269 4 2.65 0.8297 2 4 0.6386
270 1 0.66 2.0748 1 1 0.4941
271 4 2.77 0.9979 2 4 0.4666
272 2 1.30 1.7010 1 2 1.0806
273 1 1.06 2.6152 1 1 0.5419
274 2 1.82 1.9954 1 2 1.1452
275 4 2.49 0.7135 2 4 0.6375
276 2 1.09 1.4625 1 1 0.6533
277 2 1.45 1.8789 1 1 1.0113
278 4 2.37 0.7068 2 4 0.5787
279 3 1.99 1.4321 2 4 0.5722
280 4 2.35 0.9280 2 4 0.5600
281 4 2.67 0.8543 2 4 0.6024
282 3 1.98 1.7643 2 3 0.9397
283 3 1.68 1.4448 2 3 0.9285
284 3 1.82 1.1251 2 4 1.4265
285 3 1.89 1.1655 2 3 1.1308
286 2 2.05 2.0936 1 2 1.6374
287 3 2.13 1.4667 2 3 1.6451
288 4 2.75 0.7780 2 4 0.5947
289 1 0.96 2.5403 1 1 0.6920
290 1 0.79 2.3858 1 1 0.5685
291 1 1.18 2.3579 1 1 0.5870
292 3 2.34 1.1657 2 4 0.6441
293 2 1.82 2.1407 1 2 0.9075
294 3 1.73 1.3031 2 4 0.5989
295 1 1.02 2.6289 1 1 0.7283
296 1 0.80 2.6896 1 1 0.7227
297 4 3.02 1.2229 2 4 0.4877
298 1 0.85 2.0896 1 1 0.6148
299 3 2.10 1.5805 2 4 0.4777
300 1 0.69 2.4978 1 1 0.5623
301 4 2.83 0.6250 2 4 0.5810
302 1 1.08 2.5974 1 1 0.8303
303 1 0.70 2.3945 1 1 0.6384
304 4 2.29 0.7859 2 4 0.5024
305 4 2.71 0.8136 2 4 0.5551
306 4 2.48 0.9460 2 4 0.5347
307 1 0.92 2.6655 1 1 0.3711
308 3 2.15 1.5097 2 3 0.5787
309 1 0.61 1.8464 1 1 0.5723
310 1 1.07 2.3485 1 1 0.8795
311 2 1.63 1.9157 1 2 1.5652
312 3 2.12 1.5357 2 4 0.5190
313 3 2.23 1.6825 2 3 0.8183
314 4 2.58 0.9390 2 4 0.5634
315 1 0.83 2.5525 1 1 0.7103
316 3 1.74 1.0244 2 3 2.0816
317 3 2.09 1.3336 2 3 0.8307
318 2 1.50 1.9802 1 2 1.4558
319 2 1.58 2.0825 1 2 1.4161
320 3 1.91 1.2875 2 3 1.5031
321 2 1.40 1.8203 1 2 0.8690
322 2 1.56 2.4152 1 2 0.7473
323 3 1.94 1.0910 2 3 1.7670
324 2 1.21 1.5111 1 2 1.9683
325 4 2.63 0.8910 2 4 0.9381
326 4 2.78 1.0349 2 4 0.6068
327 3 2.00 1.4168 2 3 0.8952
328 2 1.50 1.6578 1 2 0.9804
329 1 0.51 2.5456 1 1 0.7095
330 1 0.57 2.4717 1 1 0.5297
331 3 2.42 1.5416 2 3 1.4599
332 3 2.35 1.4475 2 3 2.1419
333 1 1.24 2.6215 1 1 1.0070
334 3 2.18 1.4821 2 3 0.7435
335 1 1.02 2.6749 1 1 0.6499
336 2 1.90 2.0177 1 2 0.8966
337 1 0.97 2.0792 1 1 0.7093
338 2 1.70 2.0029 1 2 1.4994
339 4 2.55 0.7990 2 4 0.8721
340 1 1.14 2.7885 1 1 1.2374
341 1 0.58 2.3440 1 1 0.5417
342 2 0.85 1.3090 1 1 0.7462
343 4 2.69 0.6219 2 4 0.9731
344 4 2.84 0.7001 2 4 0.8402
345 2 1.37 1.8739 1 2 1.0956
346 3 1.81 1.2294 2 3 1.1716
347 3 2.47 1.7597 2 3 0.8941
348 3 1.98 1.4865 2 3 0.6263
349 1 0.54 2.2574 1 1 0.5712
350 1 0.93 2.5074 1 1 0.6762
351 3 2.26 1.5121 2 3 0.7169
352 2 1.84 2.0129 1 2 0.8969
353 1 1.11 2.5086 1 1 0.7888
354 2 1.36 1.5890 1 2 1.1344
355 3 2.27 1.5003 2 3 0.6897
356 3 1.64 1.1417 2 3 1.4004
357 2 1.91 2.2208 1 2 1.1041
358 3 1.78 0.9487 2 3 1.9408
359 4 2.22 0.4164 2 4 0.8639
360 2 1.60 1.8512 1 2 1.2971
361 4 2.74 1.0264 2 4 0.6447
362 4 2.95 1.0010 2 4 0.7635
363 3 2.24 1.6476 2 3 0.8937
364 1 0.57 2.1170 1 1 0.5933
365 2 1.56 2.4798 1 2 1.0899
366 4 2.21 0.5149 2 4 0.7445
367 4 2.36 0.5403 2 4 0.5237
368 1 0.89 2.4133 1 1 0.5129
369 2 1.35 1.7302 1 2 1.3873
370 3 1.53 1.1943 2 3 1.0935
371 3 2.45 1.8523 2 3 1.3856
372 2 1.52 2.4427 1 2 1.2365
373 4 2.46 0.4501 2 4 0.8913
374 3 1.55 1.2692 2 3 0.7289
375 3 1.96 1.7241 2 3 0.7157
376 3 2.28 1.4598 2 3 0.7435
377 3 1.84 1.2339 2 3 0.8100
378 4 2.77 0.6431 2 4 1.0179
379 1 1.01 2.5846 1 1 1.2351
380 2 1.79 2.1816 1 2 1.4020
381 4 2.53 0.9180 2 3 0.9075
382 2 1.32 1.8254 1 1 0.8876
383 3 2.43 1.7025 2 3 0.9495
384 2 1.60 1.9416 1 2 0.8241
385 2 1.33 2.1082 1 2 1.2401
386 4 2.65 0.7053 2 3 0.9676
387 1 0.98 2.5335 1 1 0.6333
388 4 2.78 1.1410 2 3 1.1537
389 1 1.23 2.6195 1 2 1.6846
390 2 1.49 1.7455 1 2 0.9869
391 4 2.77 0.8093 2 4 0.5400
392 4 2.73 0.7541 2 4 4.3211
393 1 0.99 2.4325 1 1 0.6453
394 3 1.86 1.3330 2 3 1.0363
395 1 1.13 2.4897 1 1 0.6753
396 4 2.58 0.5943 2 4 1.2175
397 4 2.74 1.0078 2 3 1.0180
398 3 1.61 1.1338 2 3 1.2503
399 3 1.98 1.3953 2 3 0.9934
400 4 2.50 0.8296 2 4 1.5380
401 2 1.01 1.9039 1 1 0.8585
402 2 1.88 2.1806 1 2 1.1606
403 2 0.91 1.5029 1 2 1.0435
404 4 2.45 0.9719 2 4 1.0263
405 3 2.24 1.5901 2 3 1.1635
406 4 2.47 0.5925 2 3 0.9817
407 2 1.71 2.3936 1 2 1.1352
408 3 2.32 1.3140 2 3 1.2100
409 2 1.43 1.6596 1 2 1.0984
410 2 1.60 1.7107 1 2 1.4229
411 1 1.14 2.6636 1 1 1.3826
412 3 1.84 1.0247 2 4 2.3275
413 4 2.58 0.9262 2 4 0.6668
414 4 2.62 0.8675 2 4 0.9048
415 3 1.90 1.3548 2 3 0.7733
416 2 1.31 2.0201 1 2 1.0786
417 1 1.03 2.8472 1 2 0.6761
418 2 1.80 1.9437 1 1 0.3950
419 4 2.91 1.1572 2 4 0.9640
420 2 1.72 2.1893 1 2 0.5981
421 4 2.49 0.9841 2 4 0.4466
422 2 1.54 2.3446 1 1 0.3331
423 1 1.08 2.6729 1 1 3.0341
424 2 1.53 1.9689 1 2 0.7202
425 3 1.70 1.1570 2 3 0.8682
426 1 0.52 2.6020 1 1 0.6265
427 2 1.47 1.7789 1 2 0.6259
428 1 1.13 2.7475 1 2 0.4669
429 1 0.81 2.4667 1 1 0.5286
430 1 0.75 2.0460 1 1 0.9167
431 3 2.32 1.8693 2 3 1.7607
432 1 0.93 2.6444 1 1 2.2602
433 2 1.33 1.8679 1 2 1.3461
434 1 0.66 2.5896 1 1 0.5417
435 1 0.77 2.4584 1 1 0.5133
436 1 1.30 2.6344 1 2 0.6451
437 3 1.98 1.6500 2 3 0.7393
438 1 0.95 2.3294 1 1 0.6228
439 2 1.70 1.7546 1 1 0.8787
440 4 2.25 0.7735 2 3 0.9483
441 4 2.69 1.1057 2 4 0.5828
442 2 1.88 2.1082 1 2 1.1686
443 2 1.53 1.7180 1 2 1.3554
444 3 1.76 0.8919 2 3 0.8534
445 4 1.97 0.2291 2 4 1.1873
446 4 2.34 0.5412 2 4 0.6608
447 3 1.90 1.3107 2 3 0.7059
448 3 2.27 1.6426 2 3 0.7515
449 1 1.39 2.6564 1 2 0.8979
450 2 1.78 2.2075 1 2 0.7588
451 2 1.34 1.8004 1 2 0.7439
452 2 1.44 1.8880 1 2 0.6187
453 2 1.59 2.3070 1 2 0.4674
454 2 1.42 2.0525 1 2 0.4486
455 3 1.86 1.6865 2 3 0.6792
456 1 1.04 2.4258 1 1 1.0617
457 1 0.98 2.2305 1 1 0.6593
458 2 1.70 1.9158 1 1 0.7537
459 2 1.18 1.7567 1 2 0.8915
460 2 1.34 1.8387 1 2 0.6563
461 3 1.72 1.3010 2 3 0.9105
462 3 1.81 1.4311 2 3 0.5003
463 3 1.99 1.5926 2 3 0.6331
464 2 1.38 2.0285 1 2 0.8330
465 3 2.29 1.4035 2 3 0.7290
466 3 2.60 1.8537 2 3 1.7557
467 1 1.06 2.9142 1 1 1.2298
468 4 2.75 0.7490 2 4 0.9331
469 4 2.84 0.8652 2 4 0.7617
470 2 1.19 1.3382 1 2 0.9556
471 4 2.63 0.9996 2 4 0.8624
472 2 1.55 2.0735 1 2 1.1006
473 3 2.54 1.8211 2 3 0.8733
474 1 0.60 2.4105 1 1 0.7928
475 4 2.38 0.6745 2 4 1.2589
476 1 1.05 2.6063 1 1 0.7537
477 3 1.88 1.1980 2 3 1.6205
478 4 2.69 0.9113 2 4 1.4286
479 3 1.65 0.7370 2 4 0.9802
480 1 0.46 2.3743 1 1 0.6374
481 2 1.57 2.0872 1 2 0.7085
482 4 2.60 0.9741 2 4 0.8830
483 3 2.07 1.5131 2 3 0.8081
484 3 2.07 1.2925 2 3 1.1119
485 1 0.88 2.1755 1 1 0.8127
486 4 2.80 1.1860 2 3 1.3802
487 1 1.02 2.4999 1 1 0.8294
488 1 0.67 2.2161 1 1 0.3496
489 3 2.08 1.4325 2 4 0.5990
490 2 0.91 1.6901 1 1 0.5753
491 2 1.56 2.1016 1 1 0.6431
492 3 2.02 1.0935 2 4 0.5228
493 1 0.98 2.7237 1 1 0.1916
494 4 2.19 0.5582 2 4 0.3120
495 4 2.44 0.7355 2 4 0.2776
496 4 2.51 1.1215 2 4 0.1062
497 2 1.60 1.8674 1 1 2.1943
498 1 0.50 2.0667 1 2 0.8110
499 2 1.20 1.7357 1 1 0.2574
500 1 0.59 2.0684 1 1 0.0635
501 3 1.89 1.1243 3 3 1.1543
502 2 1.71 2.1331 3 3 1.1600
503 3 2.05 1.5202 3 3 1.8497
504 3 2.05 1.6316 3 3 1.6721
505 2 1.32 2.0148 3 2 3.0926
506 2 1.60 2.0713 3 2 0.7763
507 2 1.73 2.2053 3 3 0.1613
508 3 2.07 1.7655 3 2 0.0905
509 2 1.72 1.9730 3 3 0.0868
510 3 1.73 1.0353 3 3 0.1632
511 2 1.67 2.0985 3 2 0.0281
512 2 1.62 2.2219 3 3 0.0525
513 2 1.63 2.1810 3 2 0.0746
514 3 2.30 1.5630 3 3 0.0626
515 2 1.71 2.2396 3 2 0.0689
516 3 2.26 1.4368 3 3 0.1703
517 3 2.36 1.6037 3 2 0.1635
518 2 1.18 1.7068 3 2 0.1084
519 2 1.40 1.7768 3 2 0.0071
520 3 2.11 1.4718 3 3 0.1910
521 2 1.28 2.0487 3 2 0.1118
522 3 1.86 1.2022 3 3 0.1955
523 2 1.65 1.8174 3 3 0.1475
524 2 1.17 1.7942 3 2 0.1174
525 3 1.97 0.8775 3 3 0.1106
526 3 1.93 1.2432 3 2 0.0919
527 3 1.62 0.8025 3 3 0.1839
528 2 1.92 2.2202 3 3 0.0071
529 3 1.87 1.1564 3 2 0.1833
530 2 0.91 1.4078 3 3 0.1838
531 2 1.10 1.5722 3 3 0.1027
532 2 1.65 2.3078 3 3 0.0267
533 2 2.05 2.0648 3 3 0.1928
534 2 1.77 2.1241 3 2 0.4428
535 3 1.68 1.4613 3 3 0.0172
536 3 2.41 1.5873 3 3 0.0157
537 3 2.03 1.8493 3 2 0.1487
538 2 1.84 2.2882 3 3 0.0160
539 3 1.51 1.1071 3 2 0.4067
540 2 1.71 2.0191 3 3 0.0292
541 3 1.92 1.4731 3 2 0.1963
542 2 1.67 2.5011 3 3 0.0844
543 3 2.14 1.4453 3 2 0.0087
544 2 1.17 1.4405 3 3 0.0960
545 3 1.98 1.5571 3 2 0.0923
546 3 2.00 1.6370 3 3 0.0793
547 3 2.07 1.7267 3 3 0.1163
548 3 1.85 1.1641 3 2 0.0943
549 3 2.39 1.4678 3 2 0.3881
550 2 1.40 1.9116 3 3 0.0437
551 2 1.52 2.2086 3 3 0.7270
552 2 1.72 2.4070 3 2 0.5047
553 3 2.12 1.5599 3 2 0.5574
554 2 1.25 1.6955 3 2 0.1899
555 3 1.53 1.1144 3 3 0.1829
556 2 1.29 1.9978 3 3 0.1746
557 2 1.11 1.7072 3 3 0.1191
558 2 1.32 2.1326 3 3 0.2656
559 3 1.73 1.2246 3 3 0.2064
560 2 1.73 2.2552 3 3 0.1894
561 3 2.43 1.8005 3 2 0.0621
562 3 1.54 1.1603 3 3 0.8769
563 2 1.59 1.7659 3 3 0.2888
564 2 1.66 1.7302 3 2 0.1012
565 2 1.20 1.8103 3 2 0.1049
566 3 2.15 1.3915 3 2 0.0051
567 3 2.26 1.6672 3 2 0.3803
568 3 1.93 1.3493 3 3 0.1067
569 2 1.85 2.2288 3 2 0.0145
570 2 1.57 1.8656 3 3 0.0779
571 2 1.76 1.9795 3 3 0.1456
572 2 1.89 2.0046 3 2 0.2293
573 2 1.94 2.0839 3 3 0.1076
574 2 1.74 2.1059 3 3 0.0468
575 2 1.46 1.7649 3 2 0.1803
576 3 1.49 1.0786 3 2 0.0687
577 3 1.67 1.1645 3 3 0.1223
578 2 1.53 1.8646 3 2 0.1326
579 2 1.65 1.9020 3 2 0.1589
580 3 1.82 0.9665 3 3 0.2158
581 3 1.79 1.5993 3 3 0.0942
582 3 2.30 1.2318 3 3 0.0828
583 2 1.31 1.8995 3 3 0.1981
584 2 1.61 1.8315 3 3 0.0535
585 2 1.57 1.6518 3 3 0.1076
586 3 1.55 1.4445 3 3 0.4955
587 3 1.91 1.3683 3 2 0.0113
588 2 1.20 1.5293 3 3 0.0970
589 3 2.26 1.8604 3 3 0.0362
590 2 1.71 1.8845 3 3 0.2344
591 3 1.99 1.2831 3 2 0.0082
592 3 1.73 0.9571 3 3 0.0157
593 3 2.07 1.3017 3 2 0.0303
594 3 2.32 1.9002 3 2 0.2113
595 3 1.88 1.7277 3 2 0.4200
596 2 1.78 2.3478 3 3 0.1052
597 3 1.93 1.4546 3 2 0.2780
598 3 2.18 1.1672 3 3 0.2179
599 3 1.74 1.2433 3 2 0.1528
600 3 2.27 1.2697 3 3 0.2179
