# Supplementary material for: The effect of training methodology on knowledge representation in categorization
Source: PLoS One. 2017 Aug 28;12(8):e0183904. doi: 10.1371/journal.pone.0183904 (PMC5573135; doi:10.1371/journal.pone.0183904)
Supplement: S1 File — This file contains the raw data from the experiments reported in this manuscript. (ZIP) [file pone.0183904.s001.zip › raw_data/Exp2/AB/rb_xfer_mixed_feedback_2_cond_2_sub_79.dat]

  1 4 2.95 1.1056 2 4 2.5230
  2 2 1.17 1.4405 1 99 7.0229
  3 4 2.48 0.9460 2 3 3.2690
  4 3 1.79 0.8603 2 4 3.0673
  5 3 2.25 1.2915 2 4 1.7685
  6 3 2.16 1.2860 2 4 1.9948
  7 4 2.75 0.6504 2 3 1.3720
  8 4 2.45 0.9719 2 4 1.0929
  9 1 1.14 2.4633 1 1 1.1457
 10 4 2.86 0.8159 2 3 1.6201
 11 4 2.85 0.9764 2 4 0.8525
 12 4 2.68 0.9857 2 4 0.9551
 13 2 1.69 1.7908 1 1 2.1881
 14 2 1.63 1.9157 1 1 1.0290
 15 3 1.90 1.3548 2 3 2.0130
 16 2 1.65 2.3078 1 1 1.4052
 17 1 1.08 2.6729 1 2 1.2288
 18 3 1.73 1.0353 2 4 1.6433
 19 1 0.87 2.5742 1 1 1.2582
 20 2 0.91 1.6901 1 1 3.0243
 21 3 1.68 1.4448 2 3 2.6724
 22 3 1.99 1.2831 2 3 1.3179
 23 3 1.89 1.1243 2 3 2.7860
 24 4 2.29 0.7859 2 3 1.4357
 25 4 2.84 0.8652 2 4 0.7710
 26 4 2.50 0.4873 2 4 0.7082
 27 1 0.64 2.1539 1 1 0.8967
 28 1 0.98 2.2305 1 1 0.6699
 29 4 2.14 0.5976 2 4 1.7338
 30 1 0.20 1.9808 1 1 0.9850
 31 1 0.51 2.5456 1 1 1.5316
 32 3 1.76 0.8919 2 4 1.7583
 33 1 0.70 2.6702 1 1 1.1143
 34 1 1.05 2.6834 1 1 1.1984
 35 1 0.89 2.4133 1 1 0.7842
 36 1 0.83 2.9124 1 1 0.9368
 37 3 2.08 1.4325 2 4 1.1330
 38 3 2.18 1.1672 2 3 0.6090
 39 2 1.34 2.0207 1 1 1.4568
 40 1 1.04 2.6032 1 1 1.2162
 41 2 1.72 2.1893 1 2 1.0483
 42 4 2.59 0.8358 2 3 1.1902
 43 1 0.75 2.3090 1 1 1.1760
 44 2 1.60 2.0713 1 2 1.0487
 45 3 2.42 1.5357 2 3 2.8473
 46 1 0.79 1.9647 1 1 1.2463
 47 4 2.70 0.5700 2 4 2.1249
 48 3 2.24 1.5901 2 4 0.9124
 49 4 2.65 0.8297 2 4 0.9250
 50 2 1.74 2.1059 1 1 1.0319
 51 2 1.70 2.0029 1 2 1.6962
 52 3 1.99 1.5926 2 3 2.0693
 53 3 2.12 1.6586 2 3 1.4427
 54 4 2.34 0.5412 2 3 1.2503
 55 3 2.39 1.4678 2 4 1.5370
 56 4 2.61 0.8948 2 4 1.3251
 57 4 2.53 0.7572 2 4 0.8417
 58 2 1.57 1.8656 1 2 1.5936
 59 1 0.93 2.5074 1 1 0.8348
 60 2 1.71 1.8845 1 2 0.9214
 61 1 0.28 1.9233 1 1 0.7506
 62 3 2.10 1.5805 2 3 1.1057
 63 1 0.97 2.0792 1 1 0.9502
 64 3 2.26 1.6672 2 3 1.2648
 65 4 2.77 0.6431 2 4 0.6884
 66 1 1.18 2.3579 1 1 1.2209
 67 1 1.06 2.9142 1 1 1.3816
 68 3 2.27 1.4175 2 4 1.1425
 69 4 2.44 0.5580 2 4 0.7305
 70 3 1.99 1.4321 2 3 0.9740
 71 4 2.78 1.0349 2 4 1.3114
 72 4 2.42 0.8002 2 4 0.7163
 73 2 1.49 1.7455 1 1 0.8244
 74 1 0.93 2.9422 1 1 0.9127
 75 3 2.31 1.7323 2 3 1.2449
 76 4 2.73 0.7541 2 4 1.1792
 77 2 1.66 1.7302 1 2 0.7405
 78 2 1.70 1.7760 1 2 1.0238
 79 2 1.34 1.8387 1 2 0.7578
 80 3 1.73 0.9571 2 4 0.9947
 81 4 2.38 0.6745 2 4 0.5881
 82 2 1.38 1.7472 1 1 1.1578
 83 1 1.05 2.5821 1 1 0.6403
 84 2 1.76 1.9795 1 2 1.3210
 85 1 0.70 2.2408 1 1 0.8523
 86 3 1.88 1.7277 2 3 0.9470
 87 1 1.06 2.4017 1 1 1.3018
 88 2 1.34 1.8004 1 1 1.3382
 89 4 2.11 0.7089 2 4 0.9904
 90 4 2.51 1.1215 2 4 1.1754
 91 3 1.93 1.3493 2 4 0.9053
 92 2 1.56 2.4152 1 2 1.1582
 93 3 2.26 1.4368 2 3 1.4406
 94 4 2.53 0.6066 2 4 1.0570
 95 4 2.46 0.4501 2 4 0.9840
 96 1 1.03 2.5309 1 1 0.8656
 97 2 1.60 2.0299 1 2 0.9684
 98 3 2.27 1.2697 2 3 1.5787
 99 4 2.83 0.6250 2 4 0.9084
100 4 2.50 1.1421 2 4 1.0489
101 4 2.49 0.7135 2 4 1.0243
102 4 2.34 1.0557 2 4 1.2254
103 2 1.66 2.0688 1 2 1.2081
104 3 2.26 1.5198 2 3 1.0175
105 3 2.09 1.5482 2 3 1.0022
106 3 2.18 1.7487 2 3 1.1704
107 2 1.36 1.8982 1 2 1.1482
108 2 1.83 2.2245 1 2 1.1269
109 4 2.34 0.9662 2 4 1.2115
110 4 2.37 0.7068 2 4 0.9559
111 1 1.13 2.4897 1 1 0.9672
112 3 1.89 1.0910 2 4 1.0806
113 2 1.92 2.2202 1 2 1.3980
114 4 2.63 0.8588 2 4 0.7998
115 3 2.25 1.7868 2 3 1.2794
116 1 1.30 2.6344 1 1 1.9270
117 2 1.79 2.1816 1 2 1.1215
118 4 2.05 0.5764 2 4 1.0066
119 4 2.63 0.8910 2 4 1.1749
120 4 2.82 0.9527 2 4 1.1533
121 1 1.12 2.7049 1 1 0.9559
122 3 1.54 1.1603 2 3 1.6956
123 3 2.17 1.5999 2 3 0.9248
124 3 1.65 0.7370 2 3 2.4416
125 4 2.42 0.8204 2 3 1.5606
126 3 2.15 1.3915 2 3 0.8438
127 4 2.84 1.0126 2 3 1.0681
128 2 1.30 1.6941 1 1 0.8811
129 4 2.69 0.6219 2 4 1.0469
130 2 1.62 2.2219 1 2 1.3330
131 3 1.68 1.4613 2 3 2.2000
132 3 1.90 1.0658 2 3 1.0011
133 4 2.25 0.7735 2 4 0.8666
134 2 1.67 2.0985 1 2 0.9616
135 1 0.98 2.5335 1 1 0.8107
136 4 3.00 1.1062 2 3 1.6825
137 1 0.80 2.6896 1 1 0.8247
138 2 1.72 2.3797 1 2 1.2568
139 1 0.83 2.5525 1 1 0.8626
140 1 1.12 2.5932 1 1 0.7410
141 3 2.00 1.6370 2 3 1.0085
142 3 1.98 1.5571 2 3 0.9058
143 4 2.63 0.7776 2 4 0.7113
144 1 0.87 2.0973 1 1 0.8188
145 4 2.69 1.1057 2 4 1.4671
146 2 1.44 1.8880 1 2 1.4252
147 1 0.77 2.4584 1 1 0.7372
148 3 2.16 1.4101 2 3 2.1488
149 3 1.91 1.2875 2 3 1.0471
150 3 1.84 1.2339 2 4 0.6138
151 3 2.05 1.5890 2 3 0.9337
152 3 1.89 1.3303 2 3 1.0257
153 1 0.89 2.6072 1 1 0.9369
154 4 2.36 0.9040 2 3 2.0211
155 4 2.45 0.6758 2 4 1.0621
156 1 1.19 2.6213 1 1 0.9480
157 3 2.31 1.9226 2 3 1.8142
158 1 0.93 2.5446 1 1 0.7349
159 2 1.37 1.8113 1 2 1.2998
160 4 3.09 1.0721 2 3 1.7128
161 4 2.73 0.8917 2 4 0.7409
162 3 2.31 1.8281 2 3 0.8154
163 3 2.35 1.4650 2 3 1.2387
164 4 2.87 1.1923 2 4 0.9433
165 3 2.03 1.8493 2 3 0.8581
166 2 1.66 2.1867 1 2 0.9850
167 4 1.97 0.2291 2 4 1.3462
168 2 1.59 1.9919 1 2 1.5484
169 1 1.11 2.4142 1 1 0.8950
170 1 0.81 2.4667 1 1 0.8599
171 4 2.17 0.3420 2 4 1.3367
172 2 1.63 2.1810 1 2 0.9960
173 2 1.74 2.3257 1 2 2.3015
174 4 2.89 0.6940 2 4 1.0111
175 2 1.85 2.2288 1 2 1.3125
176 2 1.40 1.9116 1 2 1.4400
177 2 1.53 2.0434 1 2 0.8315
178 1 1.08 2.4545 1 1 1.1196
179 1 1.02 2.4999 1 1 0.7007
180 1 0.58 2.3440 1 1 0.5848
181 3 1.70 1.1570 2 3 1.5235
182 1 0.66 2.5896 1 1 0.7910
183 2 1.29 1.9978 1 1 1.4638
184 1 0.66 2.1318 1 1 0.6222
185 4 2.37 0.5874 2 4 1.1262
186 4 2.54 1.0818 2 4 1.6748
187 4 2.67 0.8543 2 4 1.1683
188 4 3.05 0.8358 2 4 1.0913
189 2 1.20 1.5293 1 2 1.2168
190 2 1.90 2.0177 1 2 0.9762
191 4 2.71 0.8136 2 4 1.1316
192 1 1.35 2.9907 1 2 1.3991
193 1 1.30 3.0381 1 1 0.9360
194 4 2.62 0.8675 2 4 1.1958
195 2 1.33 2.1082 1 1 1.3499
196 3 1.99 1.4759 2 3 1.3279
197 3 2.07 1.5131 2 3 1.8028
198 1 1.14 2.6636 1 1 1.0993
199 4 2.49 0.9841 2 4 1.6236
200 2 1.41 2.1163 1 1 1.9523
201 3 2.04 1.2141 2 3 1.2363
202 2 1.07 1.5917 1 1 0.7399
203 2 1.70 1.7546 1 2 0.9030
204 2 1.38 1.9591 1 2 2.5077
205 2 1.61 2.1116 1 2 1.0071
206 1 0.69 2.4978 1 1 0.9434
207 2 0.85 1.3090 1 1 1.0021
208 2 1.72 1.9579 1 2 1.7787
209 1 0.54 2.2574 1 1 1.1413
210 3 1.79 1.5993 2 3 1.2012
211 3 1.85 1.1641 2 4 1.0581
212 3 2.01 1.5911 2 3 1.4653
213 2 1.50 1.9802 1 2 2.0396
214 3 2.35 1.4475 2 3 2.9592
215 1 1.01 2.5846 1 1 1.2265
216 2 1.31 2.0201 1 2 1.3294
217 1 0.92 2.6655 1 1 0.9734
218 1 0.59 2.0684 1 1 0.7914
219 1 1.14 2.7128 1 2 1.4334
220 1 0.70 2.3945 1 1 0.7936
221 3 1.89 1.1655 2 4 2.9071
222 4 2.58 0.9390 2 4 0.9594
223 3 2.01 1.3552 2 4 0.8733
224 2 2.05 2.0936 1 2 2.3034
225 1 0.66 2.0748 1 1 0.7807
226 4 3.01 0.8914 2 4 1.7415
227 3 2.53 1.5900 2 3 1.8568
228 4 2.44 0.7355 2 4 0.9601
229 3 1.98 1.6500 2 3 1.7786
230 3 1.55 1.4445 2 3 0.9559
231 4 2.22 0.4164 2 4 1.0458
232 3 1.53 1.1144 2 3 2.0844
233 2 1.64 1.8817 1 2 1.0577
234 1 0.67 2.2161 1 1 0.9295
235 1 0.95 2.3294 1 1 0.9014
236 2 1.39 2.0048 1 1 0.7547
237 4 2.60 0.8527 2 4 1.2136
238 1 0.85 2.0896 1 1 0.8294
239 1 0.98 2.7237 1 1 0.7256
240 4 2.37 0.6828 2 4 1.0095
241 1 0.99 2.4325 1 1 0.9076
242 1 1.29 2.6896 1 2 0.8882
243 2 1.56 2.4798 1 2 0.7894
244 1 1.14 2.7885 1 2 0.7758
245 2 1.67 1.5701 1 2 1.8183
246 2 1.89 2.0046 1 2 1.5060
247 3 1.61 1.1338 2 3 1.4069
248 3 2.29 1.4035 2 3 1.1669
249 4 2.34 0.6543 2 4 0.9289
250 4 2.75 0.7490 2 4 0.7242
251 1 1.02 2.6289 1 1 2.1590
252 2 1.59 1.7659 1 2 1.1046
253 3 1.49 1.0786 2 3 1.7014
254 2 1.36 1.5890 1 2 2.2189
255 2 1.31 1.8995 1 2 1.4099
256 2 1.63 1.9483 1 2 1.1133
257 3 2.13 1.4667 2 3 1.0287
258 2 1.54 1.8500 1 2 1.1410
259 2 1.73 2.2552 1 2 1.6554
260 2 1.54 2.3446 1 2 1.3417
261 1 1.02 2.8512 1 1 1.8814
262 1 1.05 2.4518 1 1 1.0224
263 4 2.30 0.6381 2 4 1.0466
264 4 2.66 1.2136 2 3 1.0308
265 3 1.74 1.2433 2 3 2.1181
266 1 1.02 2.6749 1 1 0.8424
267 3 2.00 1.3301 2 3 1.8014
268 1 0.87 2.4262 1 1 0.9305
269 3 2.47 1.7597 2 3 1.2864
270 2 1.37 1.8739 1 2 1.1156
271 4 2.86 1.3226 2 3 2.0482
272 1 0.29 2.2599 1 1 0.8388
273 1 0.92 2.1350 1 1 1.0465
274 4 2.60 0.6925 2 4 1.6213
275 1 1.38 2.9259 1 2 1.4049
276 4 2.57 0.8126 2 4 1.1815
277 3 1.98 1.4865 2 3 0.9667
278 4 3.02 1.2229 2 3 1.2178
279 3 2.45 1.8523 2 3 1.4812
280 2 1.35 1.7302 1 2 1.0547
281 2 1.31 1.5509 1 2 1.1571
282 2 1.38 2.0285 1 2 0.7433
283 4 2.81 1.0884 2 3 1.5308
284 2 1.66 1.7133 1 2 1.2384
285 4 2.58 0.8599 2 4 2.7338
286 3 2.42 1.5416 2 3 1.3043
287 1 0.96 2.5403 1 1 0.9181
288 1 1.13 2.4366 1 1 1.6741
289 1 1.23 2.6195 1 1 1.7445
290 4 2.76 0.9491 2 4 1.9229
291 2 1.34 1.7217 1 2 1.3424
292 2 1.55 2.0735 1 2 1.5213
293 4 2.55 0.7990 2 4 1.5735
294 4 2.47 0.5925 2 4 0.9922
295 3 1.81 1.5203 2 4 1.2327
296 2 0.90 1.6966 1 1 1.0970
297 1 0.79 2.2850 1 1 0.7659
298 4 2.35 0.9280 2 4 1.7429
299 4 2.50 0.8296 2 4 1.2262
300 2 1.46 1.7649 1 2 0.9790
301 1 0.52 2.6020 1 1 1.2676
302 3 1.78 0.9487 2 4 1.6734
303 2 1.17 1.7942 1 2 1.0636
304 3 2.00 1.8147 2 3 0.9731
305 3 1.55 1.2692 2 3 1.3438
306 1 1.02 2.1497 1 2 1.2356
307 3 1.82 1.1708 2 3 1.0276
308 2 1.53 1.9689 1 2 1.0511
309 3 2.02 1.1587 2 3 0.9609
310 2 1.10 1.9116 1 2 1.7149
311 2 1.66 1.8515 1 2 0.9034
312 1 0.99 2.6662 1 1 1.3574
313 1 0.61 1.8464 1 1 0.6961
314 2 1.09 1.4625 1 1 0.9887
315 1 0.46 2.3743 1 1 1.7510
316 3 2.43 1.8005 2 3 1.1294
317 4 2.31 0.6528 2 4 1.1657
318 3 2.26 1.5121 2 3 1.4489
319 4 2.29 0.4132 2 4 0.8797
320 2 1.82 1.9954 1 2 1.2862
321 1 1.23 2.8181 1 2 2.5475
322 4 2.70 1.0720 2 3 1.1909
323 1 1.24 2.6215 1 2 1.1517
324 3 2.12 1.5599 2 3 1.0508
325 3 2.10 1.2802 2 3 0.8646
326 1 1.07 2.3485 1 2 1.1355
327 3 1.68 1.2696 2 3 1.0915
328 4 2.36 0.5403 2 4 1.3373
329 3 1.64 1.1417 2 3 1.5243
330 3 1.74 1.0244 2 3 1.2077
331 2 1.07 2.0014 1 1 1.3601
332 2 1.52 1.7948 1 2 1.9304
333 3 1.53 1.1943 2 3 1.1749
334 4 2.77 0.9979 2 3 1.6567
335 3 1.96 1.3729 2 3 1.0146
336 4 2.74 1.0264 2 4 1.5760
337 3 2.54 1.8211 2 3 1.3454
338 4 2.66 1.1964 2 3 1.9640
339 3 1.84 1.0247 2 3 1.1906
340 1 0.82 2.3609 1 1 0.8796
341 3 2.34 1.5876 2 3 1.1975
342 3 1.72 1.3010 2 3 1.6945
343 1 0.60 2.4105 1 1 0.7876
344 1 0.50 2.0667 1 1 0.8610
345 2 1.21 1.5111 1 2 1.4601
346 3 1.91 1.4034 2 3 1.4992
347 1 0.66 2.1383 1 1 0.8160
348 4 2.84 1.1081 2 3 0.8969
349 3 1.86 1.3330 2 3 1.2141
350 4 2.21 0.5149 2 4 0.7821
351 4 2.95 1.0010 2 3 1.5153
352 2 1.32 1.8254 1 2 1.0636
353 2 1.84 2.0129 1 2 1.2696
354 4 2.18 0.6201 2 4 1.4994
355 2 1.72 1.9730 1 2 1.4397
356 2 1.71 2.1515 1 2 0.7364
357 3 1.81 1.2294 2 3 0.9322
358 3 1.67 1.1645 2 3 0.8150
359 1 0.90 2.3828 1 1 1.0309
360 3 1.71 1.0290 2 3 1.2139
361 1 1.44 3.1230 1 2 1.7260
362 3 1.55 1.2464 2 3 3.7144
363 4 2.66 0.4483 2 4 1.0063
364 4 2.19 0.5582 2 4 0.8550
365 4 2.77 0.8261 2 4 0.8293
366 2 1.48 1.8429 1 2 1.0610
367 1 1.13 2.6761 1 1 1.0346
368 2 1.33 1.9183 1 1 0.6667
369 1 0.78 2.1366 1 1 0.6815
370 2 1.18 1.7567 1 2 1.0945
371 4 2.62 0.3858 2 4 1.3310
372 1 0.74 2.4723 1 1 0.7902
373 4 2.46 0.8923 2 4 1.8400
374 4 2.78 1.1410 2 4 1.1822
375 1 0.80 2.6233 1 1 0.9196
376 1 1.06 2.6152 1 1 0.8698
377 4 2.74 1.0078 2 4 0.9774
378 2 1.73 2.2053 1 2 1.0915
379 2 1.54 1.9274 1 2 1.5529
380 4 2.40 0.6599 2 4 1.1314
381 1 1.08 2.5974 1 2 1.0078
382 1 0.93 2.5469 1 1 0.8491
383 1 0.93 2.6444 1 1 0.6798
384 2 1.40 1.8203 1 2 0.9808
385 3 1.86 1.6865 2 3 1.3109
386 2 1.71 2.0191 1 2 1.1068
387 4 2.75 0.7780 2 4 1.1030
388 1 0.79 2.4509 1 1 1.2922
389 3 2.28 1.7216 2 3 1.2415
390 3 2.20 1.5223 2 4 1.5283
391 3 1.52 0.9112 2 3 0.9648
392 2 1.84 2.2882 1 2 1.2152
393 4 3.02 1.5059 2 3 1.3267
394 1 1.13 2.7572 1 1 1.3947
395 1 1.39 2.6564 1 1 0.8827
396 1 0.47 2.1353 1 1 0.7368
397 4 2.83 1.0065 2 4 1.8125
398 1 0.85 2.6302 1 1 0.8363
399 2 1.57 2.1236 1 2 0.8357
400 1 0.97 2.5025 1 1 1.0262
401 4 2.84 0.7001 2 4 1.1249
402 1 0.68 2.5251 1 1 0.7537
403 4 2.80 1.1860 2 3 1.6448
404 1 0.57 2.4717 1 1 0.7070
405 4 2.58 0.5943 2 4 1.3283
406 1 1.21 2.7777 1 2 1.2357
407 4 2.58 0.9262 2 4 2.6754
408 3 2.12 1.5357 2 3 0.9534
409 2 1.42 1.5852 1 2 1.6769
410 4 2.65 0.7053 2 4 1.9368
411 1 1.03 2.8472 1 2 0.9961
412 3 2.07 1.2553 2 3 2.5337
413 1 0.75 2.0460 1 1 1.3619
414 2 1.33 1.8679 1 2 1.2205
415 2 1.32 2.0148 1 2 1.5248
416 4 2.93 0.9080 2 4 1.2240
417 1 1.05 2.6063 1 1 1.9841
418 2 1.60 1.9416 1 2 1.4341
419 1 0.71 2.6716 1 1 1.4667
420 2 1.71 2.2396 1 2 0.7600
421 1 1.04 2.3499 1 1 1.6431
422 4 2.77 0.8093 2 4 1.7151
423 1 1.25 2.4983 1 2 1.2862
424 2 1.35 1.8936 1 2 1.0922
425 3 1.71 1.2798 2 3 1.5368
426 2 2.05 2.0648 1 2 1.7000
427 2 1.10 1.5722 1 2 1.9439
428 3 1.97 0.8775 2 4 1.2187
429 3 1.81 1.5009 2 4 1.8670
430 1 0.95 2.5462 1 1 1.2336
431 3 2.32 1.8693 2 3 2.0815
432 2 1.57 2.0872 1 2 1.1822
433 2 1.76 1.9300 1 2 1.3040
434 2 1.50 1.6578 1 2 1.1897
435 1 1.39 2.5917 1 2 1.1748
436 3 2.34 1.6842 2 3 1.1523
437 3 2.18 1.4821 2 3 1.9633
438 3 2.23 1.6917 2 3 0.7817
439 4 2.69 0.9113 2 4 1.4073
440 3 1.73 1.3031 2 3 1.7364
441 4 2.41 0.3492 2 4 1.1637
442 3 1.92 1.4731 2 3 1.3415
443 2 1.67 2.5011 1 2 1.3121
444 1 0.83 2.6618 1 1 1.2043
445 2 1.91 2.2208 1 2 1.0368
446 4 2.56 0.8907 2 4 1.2840
447 3 2.15 1.6078 2 3 1.1781
448 4 2.36 0.9243 2 4 0.9220
449 1 1.00 2.2990 1 1 1.2068
450 1 1.13 2.7475 1 1 0.7755
451 1 0.79 2.3858 1 1 0.6135
452 3 2.44 1.2737 2 3 1.0375
453 2 1.56 2.1016 1 2 0.9485
454 4 2.40 0.4766 2 4 1.3031
455 4 2.60 0.9741 2 4 1.1235
456 3 2.32 1.9002 2 3 1.4162
457 2 1.20 1.7357 1 1 1.3912
458 4 2.02 0.2000 2 4 1.3143
459 3 2.24 1.6476 2 3 1.1735
460 1 0.64 2.3405 1 1 0.7684
461 2 0.91 1.5029 1 1 1.8495
462 3 2.23 1.6825 2 3 1.4011
463 4 2.87 1.2443 2 4 2.4095
464 1 0.88 2.1755 1 1 1.2343
465 2 1.78 2.2075 1 2 2.0748
466 1 1.04 2.4258 1 2 2.6249
467 2 1.55 2.0901 1 2 1.0404
468 2 1.50 2.0364 1 2 0.8393
469 4 2.76 0.9397 2 4 1.7673
470 1 1.46 2.7435 1 2 0.9867
471 1 1.11 2.5086 1 1 1.1708
472 3 2.11 1.4228 2 3 0.9183
473 2 1.60 1.8512 1 2 2.0736
474 4 2.68 0.8133 2 4 1.3123
475 3 2.27 1.5003 2 3 1.6443
476 2 0.91 1.4078 1 1 1.5001
477 2 1.45 1.8789 1 2 1.1772
478 2 1.54 2.0740 1 2 0.9305
479 3 2.26 1.8604 2 3 1.3097
480 3 2.60 1.8537 2 3 0.9311
481 4 2.91 1.1572 2 4 1.1258
482 1 0.89 2.4514 1 1 0.9226
483 4 2.99 0.8531 2 3 1.1752
484 2 1.25 1.6955 1 2 1.1768
485 2 1.30 1.7010 1 2 1.0261
486 2 1.28 2.0487 1 2 1.1778
487 4 2.87 1.1193 2 3 1.2434
488 3 2.07 1.2925 2 4 0.6500
489 2 1.71 2.3936 1 2 1.0897
490 4 2.63 0.9996 2 4 2.5516
491 1 1.14 2.5724 1 1 1.2973
492 2 1.30 1.6877 1 1 1.4867
493 1 0.57 2.1170 1 1 0.7797
494 3 2.02 1.0935 2 3 1.6544
495 4 2.53 0.9180 2 4 1.2051
496 4 1.99 0.4709 2 4 0.8624
497 3 1.87 1.1564 2 3 1.4282
498 1 0.93 2.5640 1 1 0.8350
499 2 1.07 1.2491 1 2 1.2187
500 3 1.82 0.9665 2 4 2.9710
501 3 1.69 1.3608 3 99 6.5079
502 3 2.03 1.4969 3 3 2.1964
503 2 1.20 1.8103 3 3 2.8113
504 2 1.36 1.9455 3 2 4.7007
505 3 2.34 1.1657 3 3 4.9123
506 2 1.53 1.7180 3 2 3.3075
507 3 2.00 1.4168 3 2 1.6701
508 2 1.70 1.9158 3 3 3.8602
509 3 1.81 1.4311 3 2 3.4965
510 2 1.62 2.1277 3 3 2.3570
511 2 1.60 1.8674 3 3 1.4383
512 2 1.32 2.1326 3 3 1.2614
513 2 1.35 1.3832 3 3 2.1227
514 3 2.12 1.3591 3 3 4.2543
515 3 2.27 1.6426 3 3 2.5076
516 2 1.80 1.9637 3 3 1.1991
517 2 1.47 1.7789 3 2 1.2866
518 2 1.41 1.5481 3 2 0.7633
519 2 1.87 1.9112 3 3 1.3645
520 2 1.34 1.7645 3 2 1.6380
521 2 1.52 2.4427 3 2 3.3241
522 3 2.10 1.6379 3 3 1.0147
523 3 1.86 1.2022 3 3 1.4136
524 3 1.83 1.3642 3 3 2.5723
525 3 2.20 1.4332 3 3 1.5575
526 3 2.07 1.7267 3 3 2.0797
527 2 1.42 2.0525 3 2 1.3088
528 3 2.23 1.4842 3 3 1.1210
529 2 1.94 2.0839 3 3 2.7400
530 3 1.96 1.4517 3 2 2.1339
531 2 1.21 1.7462 3 2 0.7685
532 3 1.82 1.1251 3 3 2.6171
533 3 1.96 1.7241 3 3 1.7913
534 2 1.88 2.1806 3 2 2.2717
535 2 1.65 1.8174 3 2 0.7095
536 3 2.05 1.6316 3 3 1.2646
537 2 1.57 1.6518 3 2 0.9409
538 3 2.36 1.6037 3 3 1.3268
539 2 1.01 1.9039 3 2 0.9134
540 2 1.72 2.4070 3 3 2.1722
541 2 1.61 1.8315 3 2 1.1974
542 2 1.77 2.1241 3 2 0.8051
543 3 2.03 1.5197 3 3 0.8914
544 2 1.30 1.6901 3 2 0.8308
545 3 1.62 0.8025 3 2 4.7343
546 2 1.75 2.3029 3 2 4.1123
547 3 2.07 1.7655 3 3 0.9556
548 2 1.53 1.8646 3 2 1.2293
549 2 1.55 2.0090 3 2 0.8676
550 2 1.71 2.1331 3 2 0.8649
551 2 1.59 2.3070 3 3 4.8742
552 2 1.48 1.6857 3 3 3.6300
553 2 1.78 2.3478 3 3 0.8782
554 2 1.18 1.7068 3 2 0.8659
555 2 1.43 1.6596 3 2 0.7027
556 3 2.34 1.7071 3 3 1.3294
557 3 2.00 1.3047 3 3 0.7003
558 2 1.41 1.8537 3 2 1.4961
559 2 1.19 1.3382 3 2 2.6187
560 2 1.32 1.8802 3 2 1.0813
561 2 1.65 1.9020 3 3 1.7020
562 3 2.15 1.5097 3 3 1.2566
563 3 1.98 1.3953 3 3 0.9818
564 2 1.60 1.7107 3 2 1.5664
565 2 1.52 2.2086 3 2 1.3437
566 3 1.98 1.7643 3 3 0.8263
567 3 2.09 1.3336 3 3 0.7442
568 2 1.82 2.1407 3 3 0.7380
569 2 1.58 2.0825 3 3 1.8294
570 2 1.44 1.8458 3 2 2.8124
571 3 1.88 1.1980 3 3 1.1400
572 3 2.28 1.4598 3 3 0.8303
573 2 1.40 1.7768 3 2 0.9961
574 3 1.73 1.2246 3 3 1.6448
575 3 2.11 1.4718 3 3 0.8842
576 3 2.30 1.5630 3 3 0.7998
577 3 1.97 1.3112 3 3 1.0710
578 3 1.91 1.3683 3 3 2.0753
579 3 1.93 1.1668 3 3 2.2169
580 3 1.93 1.2432 3 3 1.5669
581 3 1.90 1.3107 3 2 1.1675
582 3 1.94 1.0910 3 3 2.0491
583 3 1.88 1.1797 3 2 1.3828
584 2 0.89 1.3599 3 2 0.7580
585 3 2.05 1.5202 3 3 1.0161
586 3 1.93 1.4546 3 2 3.2382
587 3 2.43 1.7025 3 3 0.8923
588 3 2.32 1.3140 3 3 1.7531
589 3 1.51 1.1071 3 2 2.5709
590 2 1.68 1.9240 3 2 2.3324
591 2 1.11 1.7072 3 2 1.4629
592 3 2.30 1.2318 3 3 2.9158
593 2 1.18 1.7977 3 2 2.0156
594 3 2.41 1.5873 3 3 0.8872
595 3 2.07 1.3017 3 3 2.2273
596 2 1.80 1.9437 3 2 2.9629
597 3 1.94 1.4668 3 3 0.8272
598 3 1.97 1.3477 3 3 0.7782
599 3 2.14 1.4453 3 3 1.0595
600 2 1.88 2.1082 3 3 1.4417
