# Supplementary material for: The effect of training methodology on knowledge representation in categorization
Source: PLoS One. 2017 Aug 28;12(8):e0183904. doi: 10.1371/journal.pone.0183904 (PMC5573135; doi:10.1371/journal.pone.0183904)
Supplement: S1 File — This file contains the raw data from the experiments reported in this manuscript. (ZIP) [file pone.0183904.s001.zip › raw_data/Exp2/AB/rb_xfer_mixed_feedback_2_cond_2_sub_80.dat]

  1 3 2.24 1.6476 2 3 1.3267
  2 3 2.24 1.5901 2 4 1.3309
  3 2 1.94 2.0839 1 1 1.5981
  4 3 2.27 1.4175 2 3 1.0158
  5 4 2.70 1.0720 2 3 1.0477
  6 1 1.39 2.5917 1 1 1.3191
  7 3 1.90 1.3107 2 3 1.4921
  8 1 0.20 1.9808 1 2 1.4096
  9 1 1.02 2.8512 1 1 1.3308
 10 4 2.77 0.8093 2 3 1.1501
 11 1 0.58 2.3440 1 1 1.4970
 12 3 2.13 1.4667 2 3 1.8787
 13 2 1.30 1.7010 1 1 1.7088
 14 3 1.70 1.1570 2 3 0.9612
 15 1 1.11 2.5086 1 2 2.3797
 16 3 2.27 1.6426 2 3 0.8781
 17 3 2.10 1.2802 2 3 0.9236
 18 3 1.97 0.8775 2 3 1.2649
 19 1 1.02 2.1497 1 1 1.1587
 20 4 3.02 1.2229 2 4 1.3293
 21 4 2.89 0.6940 2 4 0.6135
 22 1 0.89 2.4514 1 1 0.9176
 23 2 1.85 2.2288 1 1 0.7308
 24 4 2.40 0.6599 2 4 1.3428
 25 1 1.12 2.7049 1 1 1.1775
 26 2 1.32 1.8254 1 1 1.1388
 27 2 1.50 2.0364 1 1 1.4635
 28 1 0.89 2.4133 1 1 1.0295
 29 3 2.25 1.7868 2 3 1.3021
 30 4 2.55 0.7990 2 4 0.8189
 31 4 2.50 0.4873 2 4 0.7796
 32 3 1.96 1.3729 2 3 0.9738
 33 4 2.76 0.9397 2 4 0.8730
 34 2 1.60 2.0299 1 1 1.0631
 35 1 1.04 2.4258 1 1 0.8856
 36 1 0.82 2.3609 1 1 0.8916
 37 2 1.82 2.1407 1 2 2.3228
 38 3 2.27 1.5003 2 4 1.0223
 39 3 2.07 1.5131 2 3 1.0063
 40 4 2.51 1.1215 2 4 0.7430
 41 2 1.72 1.9730 1 2 2.1623
 42 2 1.39 2.0048 1 1 1.1488
 43 1 0.78 2.1366 1 1 0.7362
 44 4 2.37 0.7068 2 4 1.2607
 45 3 2.00 1.4168 2 3 1.3635
 46 3 1.97 1.3477 2 3 0.9498
 47 4 2.46 0.8923 2 4 0.9296
 48 2 1.71 2.2396 1 2 1.4535
 49 1 1.13 2.6761 1 2 2.1405
 50 1 0.93 2.5469 1 1 0.7449
 51 3 1.73 0.9571 2 3 1.1165
 52 3 2.30 1.2318 2 4 0.7531
 53 1 0.95 2.5462 1 1 1.1648
 54 3 2.34 1.1657 2 4 0.9188
 55 4 2.77 0.9979 2 4 0.9321
 56 2 1.33 2.1082 1 2 1.0956
 57 4 2.78 1.1410 2 4 0.8609
 58 4 2.05 0.5764 2 4 1.0197
 59 1 1.14 2.6636 1 2 1.0522
 60 3 2.18 1.4821 2 3 1.2914
 61 2 1.57 2.0872 1 1 2.6420
 62 1 0.98 2.7237 1 1 1.2261
 63 2 1.71 2.1331 1 2 0.8816
 64 4 2.19 0.5582 2 3 1.0308
 65 3 2.10 1.5805 2 4 0.9349
 66 2 1.61 2.1116 1 2 1.1868
 67 4 2.53 0.7572 2 4 0.8922
 68 2 1.44 1.8458 1 2 1.3387
 69 2 1.62 2.2219 1 2 1.0061
 70 1 0.89 2.6072 1 1 0.7597
 71 1 1.23 2.8181 1 1 0.9464
 72 1 0.87 2.4262 1 1 0.7984
 73 4 2.83 1.0065 2 4 0.7832
 74 3 2.26 1.8604 2 3 1.8735
 75 2 1.59 1.7659 1 2 1.0314
 76 2 1.70 1.9158 1 2 0.6802
 77 1 1.05 2.4518 1 1 1.3169
 78 1 0.93 2.6444 1 1 0.7854
 79 2 1.49 1.7455 1 2 0.6914
 80 3 2.20 1.4332 2 4 0.8251
 81 3 1.54 1.1603 2 3 0.8736
 82 3 2.35 1.4650 2 4 0.6715
 83 4 2.46 0.4501 2 4 0.5823
 84 4 2.84 0.8652 2 4 0.7846
 85 2 1.70 1.7760 1 2 1.0190
 86 1 1.04 2.3499 1 1 0.6516
 87 4 2.82 0.9527 2 4 0.9788
 88 2 1.72 2.1893 1 2 0.9328
 89 2 1.18 1.7068 1 1 0.9034
 90 2 1.52 2.4427 1 1 1.0456
 91 1 1.02 2.4999 1 1 1.8523
 92 2 1.37 1.8113 1 1 0.6681
 93 3 2.04 1.2141 2 3 1.1063
 94 4 2.40 0.4766 2 4 0.7035
 95 3 2.44 1.2737 2 4 0.6610
 96 1 1.06 2.6152 1 1 0.9396
 97 4 2.75 0.7780 2 4 0.7435
 98 1 1.03 2.5309 1 1 0.8348
 99 2 1.50 1.9802 1 2 1.0587
100 3 2.16 1.2860 2 3 0.9384
101 1 0.77 2.4584 1 1 0.8614
102 3 1.84 1.0247 2 3 0.9481
103 1 0.54 2.2574 1 1 0.9116
104 3 2.32 1.8693 2 3 1.2436
105 4 2.59 0.8358 2 4 0.6429
106 4 2.69 0.6219 2 4 0.6029
107 1 0.85 2.6302 1 1 0.8195
108 2 1.42 1.5852 1 1 1.0276
109 1 0.83 2.5525 1 1 0.6751
110 4 2.50 0.8296 2 3 0.9220
111 2 1.71 2.0191 1 2 1.0142
112 1 0.97 2.0792 1 1 0.7901
113 4 1.99 0.4709 2 3 1.0234
114 1 0.64 2.1539 1 1 0.6324
115 1 0.80 2.6896 1 1 0.7682
116 4 2.31 0.6528 2 4 0.7304
117 2 1.83 2.2245 1 2 1.4861
118 4 2.34 1.0557 2 4 0.7245
119 1 1.13 2.7475 1 1 0.9371
120 3 2.17 1.5999 2 4 0.9496
121 2 1.84 2.0129 1 2 0.9683
122 1 1.25 2.4983 1 2 0.9225
123 1 1.04 2.6032 1 1 0.8394
124 3 2.29 1.4035 2 4 0.9030
125 3 2.35 1.4475 2 4 1.0762
126 4 2.54 1.0818 2 4 0.7863
127 3 1.85 1.1641 2 3 0.9403
128 2 1.43 1.6596 1 2 0.8329
129 4 2.87 1.1923 2 4 0.6964
130 1 0.98 2.2305 1 1 0.8623
131 4 2.68 0.8133 2 4 0.6281
132 2 1.48 1.8429 1 2 0.8678
133 1 0.66 2.1383 1 1 1.5142
134 2 1.56 2.4152 1 1 1.1188
135 2 1.09 1.4625 1 1 0.9961
136 2 1.19 1.3382 1 2 0.8292
137 1 0.79 1.9647 1 1 0.7892
138 1 1.02 2.6289 1 1 1.0073
139 2 1.17 1.4405 1 1 0.6963
140 1 1.44 3.1230 1 2 0.7578
141 4 3.00 1.1062 2 4 0.7369
142 2 1.57 1.6518 1 2 0.9891
143 3 2.60 1.8537 2 4 0.7744
144 1 1.14 2.5724 1 2 1.0084
145 1 0.66 2.1318 1 1 0.8582
146 4 2.60 0.8527 2 4 1.0407
147 4 2.74 1.0264 2 4 0.5835
148 4 2.35 0.9280 2 4 0.5862
149 1 0.28 1.9233 1 1 0.7724
150 3 1.94 1.0910 2 4 0.6616
151 4 2.66 1.2136 2 4 0.6895
152 3 1.68 1.4448 2 3 0.6875
153 3 1.67 1.1645 2 3 0.6051
154 3 2.00 1.3047 2 3 0.7820
155 4 2.29 0.4132 2 4 0.5847
156 2 1.33 1.8679 1 1 0.9947
157 2 1.66 1.7302 1 2 0.7316
158 1 1.13 2.4897 1 2 1.9516
159 2 1.07 2.0014 1 1 0.8357
160 1 1.38 2.9259 1 2 0.8265
161 3 2.18 1.7487 2 4 0.8266
162 2 1.65 1.8174 1 2 1.8984
163 3 1.96 1.7241 2 3 2.0166
164 4 2.69 1.1057 2 4 0.6729
165 3 2.15 1.5097 2 3 0.8151
166 1 0.74 2.4723 1 1 0.7042
167 4 2.57 0.8126 2 3 0.8292
168 2 1.71 1.8845 1 2 1.4203
169 3 1.52 0.9112 2 3 1.0855
170 3 2.05 1.6316 2 4 0.7794
171 1 0.67 2.2161 1 1 0.9570
172 2 1.61 1.8315 1 2 0.7370
173 4 2.84 0.7001 2 4 0.6442
174 1 0.87 2.5742 1 1 0.6835
175 3 2.03 1.4969 2 3 0.9130
176 4 2.86 0.8159 2 4 0.5102
177 1 0.93 2.5446 1 1 0.7388
178 3 2.54 1.8211 2 4 0.6066
179 2 1.47 1.7789 1 2 0.9988
180 4 2.77 0.6431 2 4 0.6960
181 4 2.36 0.9243 2 4 0.6692
182 1 0.93 2.5074 1 1 0.8275
183 3 2.12 1.3591 2 3 0.7874
184 1 0.87 2.0973 1 1 0.7730
185 4 2.95 1.0010 2 4 0.6314
186 2 1.35 1.8936 1 1 0.7115
187 1 1.21 2.7777 1 2 1.3315
188 2 1.54 1.8500 1 1 0.8474
189 4 2.02 0.2000 2 3 1.5751
190 2 0.91 1.6901 1 1 0.7217
191 2 1.90 2.0177 1 2 2.6218
192 4 2.71 0.8136 2 4 0.6228
193 2 1.55 2.0090 1 2 1.2153
194 2 1.31 1.8995 1 1 1.2554
195 3 1.99 1.5926 2 3 0.9914
196 3 2.31 1.9226 2 4 1.1694
197 4 2.93 0.9080 2 4 0.7715
198 3 1.82 0.9665 2 4 0.5822
199 4 2.66 1.1964 2 4 0.6330
200 4 2.17 0.3420 2 3 0.6725
201 1 1.18 2.3579 1 1 0.7921
202 3 1.64 1.1417 2 3 1.1301
203 4 2.47 0.5925 2 4 0.6137
204 3 2.03 1.8493 2 3 0.8785
205 2 1.56 2.4798 1 1 1.0044
206 1 1.14 2.4633 1 1 0.5338
207 2 1.71 2.3936 1 2 0.7382
208 1 1.23 2.6195 1 1 1.0298
209 2 1.57 2.1236 1 1 0.6223
210 1 0.83 2.9124 1 1 0.6945
211 2 1.20 1.7357 1 2 0.8278
212 4 2.58 0.9390 2 4 0.7238
213 1 0.95 2.3294 1 2 1.1283
214 4 2.87 1.2443 2 4 0.6769
215 4 2.45 0.9719 2 4 0.6661
216 1 1.02 2.6749 1 1 0.9131
217 1 1.14 2.7128 1 2 0.8617
218 1 0.57 2.4717 1 1 1.0928
219 4 2.18 0.6201 2 4 0.6975
220 3 1.98 1.7643 2 3 0.8315
221 1 0.92 2.6655 1 1 1.3671
222 3 2.20 1.5223 2 4 0.8660
223 3 2.08 1.4325 2 3 1.2235
224 3 2.05 1.5890 2 3 0.8322
225 4 2.66 0.4483 2 4 0.6489
226 2 1.32 2.0148 1 1 0.8962
227 4 2.69 0.9113 2 4 0.7173
228 1 0.88 2.1755 1 1 0.9377
229 4 2.53 0.6066 2 4 0.7097
230 3 1.93 1.4546 2 4 1.2983
231 3 1.68 1.2696 2 3 0.8483
232 1 0.71 2.6716 1 1 1.0393
233 3 1.55 1.4445 2 3 1.3750
234 3 1.98 1.5571 2 4 0.6094
235 1 0.83 2.6618 1 1 0.8975
236 1 1.13 2.7572 1 1 0.7994
237 1 1.08 2.6729 1 2 1.0961
238 3 1.87 1.1564 2 4 0.7895
239 2 1.35 1.3832 1 1 1.4081
240 4 2.34 0.6543 2 4 0.6655
241 4 2.44 0.5580 2 4 0.6477
242 1 1.08 2.4545 1 2 1.2066
243 1 0.99 2.4325 1 1 0.8478
244 2 1.60 1.7107 1 2 0.7344
245 1 1.46 2.7435 1 2 0.8022
246 3 2.14 1.4453 2 3 0.9076
247 3 2.07 1.7655 2 3 0.8085
248 4 2.63 0.7776 2 4 0.5934
249 3 1.94 1.4668 2 3 1.1068
250 3 1.74 1.2433 2 3 0.7371
251 4 2.73 0.8917 2 4 0.7856
252 3 1.98 1.6500 2 3 0.8201
253 2 1.40 1.8203 1 1 1.2366
254 1 0.99 2.6662 1 1 0.7725
255 4 2.63 0.9996 2 4 0.6390
256 1 0.60 2.4105 1 1 0.8392
257 3 1.78 0.9487 2 3 0.8153
258 1 0.69 2.4978 1 1 0.8003
259 3 2.42 1.5416 2 4 0.6331
260 3 2.23 1.6825 2 3 0.8335
261 2 1.65 1.9020 1 1 0.8494
262 2 1.70 1.7546 1 2 0.6569
263 1 1.05 2.6834 1 2 0.8796
264 3 1.55 1.2464 2 3 0.8222
265 2 1.54 2.3446 1 2 1.2623
266 3 1.89 1.1243 2 3 0.9171
267 2 1.60 1.9416 1 2 1.4096
268 2 1.67 2.5011 1 2 0.7949
269 2 1.87 1.9112 1 2 0.6759
270 3 1.88 1.1797 2 3 0.9139
271 1 1.24 2.6215 1 2 1.4704
272 4 2.53 0.9180 2 3 1.1891
273 4 2.63 0.8910 2 4 0.5755
274 4 2.60 0.9741 2 4 0.5935
275 2 1.52 1.7948 1 2 1.1953
276 3 1.99 1.2831 2 3 0.9723
277 3 1.99 1.4321 2 3 1.2153
278 2 1.88 2.1082 1 2 1.0314
279 2 1.07 1.2491 1 2 1.0957
280 4 2.95 1.1056 2 4 0.8608
281 1 0.96 2.5403 1 1 1.1078
282 2 1.53 1.9689 1 1 0.8414
283 2 1.88 2.1806 1 2 1.0494
284 4 2.34 0.9662 2 3 1.1527
285 4 2.70 0.5700 2 4 0.6681
286 1 1.00 2.2990 1 1 0.9701
287 2 1.31 1.5509 1 2 0.8449
288 4 2.45 0.6758 2 3 0.9801
289 3 1.93 1.1668 2 4 0.9410
290 1 0.92 2.1350 1 1 1.1291
291 1 0.29 2.2599 1 1 0.8454
292 3 2.00 1.3301 2 3 1.1807
293 2 1.59 2.3070 1 1 1.3585
294 2 1.72 2.4070 1 2 0.5851
295 1 0.79 2.2850 1 1 0.9795
296 1 1.01 2.5846 1 1 0.7175
297 2 1.63 1.9483 1 2 0.7457
298 2 1.73 2.2552 1 2 0.9096
299 1 1.30 2.6344 1 2 1.5215
300 2 1.18 1.7977 1 2 0.7109
301 2 1.34 1.8387 1 2 1.3385
302 1 1.03 2.8472 1 2 0.6866
303 2 1.67 2.0985 1 2 0.9724
304 4 2.36 0.9040 2 4 1.0068
305 3 2.02 1.1587 2 4 0.9192
306 3 1.61 1.1338 2 3 0.8999
307 2 1.37 1.8739 1 2 0.9131
308 4 2.29 0.7859 2 4 0.6776
309 1 1.05 2.6063 1 1 1.0837
310 1 0.66 2.0748 1 1 0.7288
311 1 0.79 2.4509 1 1 0.8449
312 2 1.60 1.8674 1 2 0.6276
313 3 2.12 1.6586 2 3 1.0995
314 4 2.58 0.5943 2 4 0.6574
315 2 1.72 1.9579 1 2 1.5202
316 1 1.12 2.5932 1 1 1.1961
317 4 2.49 0.9841 2 4 0.7008
318 4 2.85 0.9764 2 4 0.6505
319 3 2.01 1.3552 2 3 0.7942
320 3 2.26 1.6672 2 3 1.0673
321 2 1.32 1.8802 1 1 1.5460
322 4 2.21 0.5149 2 3 1.5733
323 4 2.75 0.7490 2 4 0.4956
324 1 0.75 2.3090 1 1 0.9889
325 2 1.57 1.8656 1 2 0.6870
326 3 2.09 1.5482 2 3 0.8130
327 3 2.00 1.8147 2 3 0.6775
328 2 1.69 1.7908 1 2 1.3642
329 1 0.70 2.6702 1 1 0.7742
330 1 0.51 2.5456 1 1 0.6816
331 1 0.46 2.3743 1 1 0.5995
332 4 2.61 0.8948 2 4 0.9607
333 3 1.51 1.1071 2 3 0.7623
334 2 1.73 2.2053 1 2 0.9895
335 2 1.34 1.7217 1 1 1.2315
336 3 1.65 0.7370 2 3 0.9116
337 3 1.82 1.1708 2 3 0.8201
338 3 2.47 1.7597 2 4 0.7482
339 4 2.30 0.6381 2 4 0.7761
340 4 2.36 0.5403 2 4 0.5619
341 1 0.93 2.9422 1 2 1.1089
342 3 2.18 1.1672 2 3 0.8803
343 4 2.63 0.8588 2 4 0.5666
344 1 1.30 3.0381 1 2 0.9296
345 3 1.86 1.3330 2 3 0.9490
346 4 2.62 0.8675 2 4 0.5843
347 3 2.34 1.7071 2 4 0.9788
348 3 1.90 1.0658 2 4 0.6684
349 1 0.70 2.2408 1 1 1.2911
350 1 1.35 2.9907 1 2 0.7208
351 3 1.99 1.4759 2 4 1.1728
352 3 2.41 1.5873 2 4 0.6701
353 1 0.59 2.0684 1 1 0.8055
354 4 2.37 0.6828 2 4 0.6389
355 3 1.73 1.0353 2 3 0.8389
356 4 2.81 1.0884 2 4 0.7583
357 3 1.81 1.2294 2 3 0.8170
358 1 0.66 2.5896 1 1 1.0417
359 2 1.65 2.3078 1 2 0.7618
360 1 0.61 1.8464 1 1 0.6768
361 3 1.53 1.1943 2 3 0.8589
362 4 2.84 1.1081 2 4 0.5542
363 2 2.05 2.0936 1 2 1.7888
364 4 2.87 1.1193 2 4 0.7435
365 3 1.82 1.1251 2 3 0.6504
366 1 0.52 2.6020 1 1 0.7776
367 4 2.22 0.4164 2 3 0.9554
368 4 2.25 0.7735 2 4 0.5745
369 3 2.15 1.6078 2 3 1.3849
370 2 1.32 2.1326 1 2 0.9068
371 2 1.68 1.9240 1 2 0.9683
372 4 2.42 0.8002 2 4 0.8107
373 3 1.49 1.0786 2 3 0.7310
374 2 1.41 1.5481 1 2 0.8389
375 4 2.86 1.3226 2 4 0.6869
376 4 2.44 0.7355 2 3 0.9726
377 4 2.75 0.6504 2 4 0.5676
378 3 1.88 1.1980 2 3 0.8020
379 2 1.74 2.1059 1 2 0.7873
380 3 2.11 1.4228 2 3 0.9174
381 4 2.91 1.1572 2 4 0.6339
382 1 1.39 2.6564 1 2 0.8257
383 2 1.71 2.1515 1 2 0.8988
384 2 1.92 2.2202 1 2 0.7668
385 1 1.19 2.6213 1 1 0.8022
386 3 2.45 1.8523 2 4 1.5793
387 3 2.26 1.5198 2 3 1.0768
388 4 3.05 0.8358 2 4 0.6356
389 3 2.32 1.3140 2 3 1.0908
390 4 2.99 0.8531 2 4 0.6248
391 1 0.57 2.1170 1 1 0.9778
392 1 1.11 2.4142 1 2 0.6916
393 1 0.79 2.3858 1 1 0.8575
394 4 2.77 0.8261 2 4 1.3852
395 1 0.85 2.0896 1 1 0.7954
396 4 2.67 0.8543 2 4 0.7243
397 2 1.66 2.0688 1 2 1.1769
398 4 2.65 0.7053 2 4 0.6266
399 3 2.07 1.7267 2 3 0.7623
400 2 1.10 1.5722 1 2 1.6291
401 2 0.90 1.6966 1 2 0.9860
402 2 1.46 1.7649 1 2 1.0039
403 3 2.03 1.5197 2 3 1.0051
404 3 1.84 1.2339 2 4 0.7096
405 1 1.06 2.4017 1 2 0.9141
406 3 1.93 1.3493 2 3 0.8948
407 2 1.75 2.3029 1 2 1.1001
408 3 2.34 1.5876 2 3 0.8575
409 4 2.38 0.6745 2 3 2.4804
410 3 2.34 1.6842 2 3 1.0696
411 3 2.42 1.5357 2 4 1.2203
412 4 2.56 0.8907 2 4 0.7089
413 2 1.36 1.5890 1 2 1.0027
414 4 1.97 0.2291 2 3 1.0598
415 2 1.41 1.8537 1 2 1.1783
416 1 1.05 2.5821 1 1 0.8845
417 2 0.91 1.5029 1 1 0.7628
418 1 0.93 2.5640 1 1 1.0843
419 4 2.50 1.1421 2 4 0.9784
420 3 2.05 1.5202 2 3 1.0675
421 4 2.37 0.5874 2 4 0.7549
422 2 1.48 1.6857 1 2 1.0535
423 2 1.66 1.8515 1 2 0.9097
424 1 0.98 2.5335 1 1 1.0895
425 4 2.48 0.9460 2 4 0.8320
426 3 2.11 1.4718 2 3 0.7995
427 4 2.60 0.6925 2 4 0.6016
428 4 2.83 0.6250 2 4 0.6509
429 2 1.30 1.6901 1 2 0.9382
430 1 0.68 2.5251 1 1 0.6943
431 4 2.74 1.0078 2 4 0.6190
432 2 1.54 2.0740 1 2 1.0441
433 3 1.53 1.1144 2 3 1.2029
434 3 1.81 1.5009 2 3 1.1324
435 1 0.80 2.6233 1 1 1.0005
436 2 1.28 2.0487 1 2 0.6981
437 2 1.59 1.9919 1 2 0.8548
438 2 1.34 1.8004 1 1 1.4623
439 2 1.67 1.5701 1 2 0.7476
440 1 0.90 2.3828 1 1 0.5754
441 4 2.76 0.9491 2 4 0.6576
442 3 2.25 1.2915 2 4 0.7854
443 4 2.34 0.5412 2 4 0.6669
444 3 2.10 1.6379 2 3 2.3141
445 2 1.89 2.0046 1 2 1.2703
446 4 2.58 0.8599 2 4 1.3016
447 2 1.30 1.6941 1 2 1.1382
448 4 2.84 1.0126 2 4 0.7655
449 2 0.85 1.3090 1 1 1.1116
450 4 2.42 0.8204 2 4 0.6848
451 3 1.93 1.2432 2 3 1.4567
452 1 0.64 2.3405 1 1 0.7522
453 1 0.97 2.5025 1 2 1.1071
454 2 1.72 2.3797 1 2 0.8561
455 4 3.09 1.0721 2 4 0.8643
456 3 1.89 1.0910 2 3 0.6543
457 3 2.01 1.5911 2 3 0.8696
458 3 2.43 1.8005 2 4 0.6604
459 4 2.65 0.8297 2 4 0.6030
460 1 1.14 2.7885 1 2 0.9803
461 4 2.58 0.9262 2 4 1.0384
462 3 1.91 1.2875 2 3 0.9502
463 2 1.35 1.7302 1 2 0.8181
464 4 2.73 0.7541 2 4 0.6670
465 1 0.70 2.3945 1 1 1.3935
466 2 1.76 1.9795 1 2 0.8664
467 2 1.31 2.0201 1 2 0.9368
468 4 2.68 0.9857 2 4 0.8135
469 2 1.52 2.2086 1 2 1.1419
470 2 1.45 1.8789 1 2 0.7059
471 1 1.13 2.4366 1 1 1.3508
472 4 2.80 1.1860 2 4 0.6657
473 2 1.50 1.6578 1 2 0.7769
474 2 1.64 1.8817 1 2 1.0983
475 1 1.29 2.6896 1 2 1.1435
476 3 2.39 1.4678 2 4 0.6745
477 4 3.01 0.8914 2 4 0.5293
478 4 2.78 1.0349 2 4 0.5891
479 4 2.11 0.7089 2 3 0.7991
480 4 2.49 0.7135 2 4 0.7609
481 1 1.08 2.5974 1 2 0.9315
482 1 0.75 2.0460 1 1 0.9270
483 2 1.77 2.1241 1 2 0.7471
484 1 0.47 2.1353 1 1 0.7107
485 2 1.78 2.3478 1 2 1.1634
486 1 0.50 2.0667 1 1 0.6938
487 2 1.55 2.0735 1 2 0.5236
488 2 1.66 2.1867 1 2 0.9836
489 4 2.62 0.3858 2 4 0.7857
490 4 3.02 1.5059 2 4 0.8837
491 2 1.70 2.0029 1 2 1.1376
492 3 2.00 1.6370 2 3 0.8777
493 4 2.14 0.5976 2 3 1.3477
494 2 1.54 1.9274 1 2 1.1355
495 1 0.81 2.4667 1 1 1.5155
496 1 1.06 2.9142 1 1 1.0634
497 4 2.41 0.3492 2 4 1.0309
498 3 2.09 1.3336 2 3 1.2382
499 3 1.89 1.1655 2 3 0.9109
500 1 1.07 2.3485 1 1 1.0596
501 3 1.96 1.4517 3 3 0.8717
502 3 1.68 1.4613 3 2 2.3197
503 3 1.71 1.0290 3 3 2.4027
504 3 1.62 0.8025 3 3 1.2982
505 3 2.26 1.4368 3 3 1.9829
506 3 1.88 1.7277 3 3 1.2636
507 2 0.89 1.3599 3 2 1.6594
508 2 1.34 2.0207 3 2 1.2097
509 3 2.02 1.0935 3 3 0.8262
510 3 2.43 1.7025 3 3 2.0731
511 3 1.89 1.3303 3 2 2.0300
512 3 1.83 1.3642 3 2 0.7249
513 2 1.60 1.8512 3 2 1.0963
514 2 1.07 1.5917 3 2 0.7888
515 3 2.07 1.2553 3 3 1.2208
516 2 1.84 2.2882 3 3 1.0126
517 3 1.86 1.2022 3 3 0.9077
518 3 2.15 1.3915 3 3 0.9357
519 2 1.53 2.0434 3 2 0.9301
520 2 1.21 1.7462 3 2 0.6604
521 3 1.79 1.5993 3 3 0.8670
522 3 1.69 1.3608 3 3 0.9597
523 3 2.31 1.8281 3 3 0.8816
524 2 1.11 1.7072 3 2 1.6062
525 3 1.98 1.4865 3 3 0.8624
526 2 1.80 1.9437 3 3 0.8040
527 3 2.53 1.5900 3 3 0.8438
528 2 1.62 2.1277 3 3 0.7468
529 3 1.92 1.4731 3 2 1.1962
530 2 1.38 1.7472 3 2 1.0129
531 3 1.71 1.2798 3 2 3.7475
532 3 1.76 0.8919 3 2 2.2615
533 2 1.91 2.2208 3 3 1.4274
534 2 1.63 1.9157 3 3 1.3227
535 2 1.18 1.7567 3 2 0.7822
536 2 2.05 2.0648 3 3 1.1101
537 2 1.38 1.9591 3 2 1.5224
538 2 1.30 1.6877 3 2 0.9017
539 2 1.25 1.6955 3 2 0.6656
540 3 1.91 1.4034 3 3 0.7674
541 2 1.79 2.1816 3 3 0.9846
542 2 1.38 2.0285 3 2 0.8084
543 2 1.29 1.9978 3 2 0.8648
544 2 1.10 1.9116 3 2 0.9415
545 2 1.21 1.5111 3 2 0.7363
546 2 1.78 2.2075 3 3 0.8342
547 2 1.34 1.7645 3 2 0.7043
548 2 1.40 1.7768 3 2 0.7476
549 2 1.80 1.9637 3 3 0.8215
550 3 2.27 1.2697 3 3 0.6523
551 3 1.81 1.4311 3 3 2.1161
552 2 0.91 1.4078 3 2 0.5828
553 3 1.91 1.3683 3 3 0.9519
554 2 1.42 2.0525 3 2 1.7936
555 2 1.82 1.9954 3 3 0.9229
556 3 2.31 1.7323 3 3 1.1813
557 2 1.01 1.9039 3 2 0.8218
558 3 1.72 1.3010 3 3 1.3969
559 3 1.90 1.3548 3 3 0.6611
560 3 1.74 1.0244 3 3 1.1947
561 2 1.56 2.1016 3 2 1.4670
562 3 2.16 1.4101 3 3 0.6564
563 2 1.76 1.9300 3 3 0.9258
564 3 2.07 1.3017 3 3 0.6732
565 3 2.12 1.5357 3 3 0.7339
566 2 1.60 2.0713 3 2 0.8005
567 3 1.86 1.6865 3 3 0.9684
568 3 2.12 1.5599 3 3 0.6252
569 2 1.40 1.9116 3 2 0.6804
570 3 2.28 1.7216 3 3 0.6689
571 3 1.73 1.3031 3 2 1.5624
572 2 1.53 1.8646 3 2 0.6916
573 3 2.23 1.4842 3 3 0.6323
574 2 1.36 1.9455 3 2 0.8310
575 3 2.30 1.5630 3 3 0.7102
576 3 2.32 1.9002 3 3 0.5056
577 2 1.53 1.7180 3 2 0.6379
578 2 1.20 1.8103 3 2 0.6683
579 3 1.73 1.2246 3 3 0.7614
580 3 1.79 0.8603 3 3 0.6598
581 2 1.44 1.8880 3 2 0.6978
582 3 2.07 1.2925 3 3 0.6297
583 3 1.81 1.5203 3 3 0.4929
584 2 1.63 2.1810 3 2 0.8655
585 2 1.20 1.5293 3 2 0.5822
586 3 2.23 1.6917 3 3 0.6472
587 3 1.97 1.3112 3 3 2.1816
588 2 1.74 2.3257 3 3 1.0782
589 2 1.33 1.9183 3 2 0.7312
590 3 2.26 1.5121 3 3 0.6773
591 3 1.55 1.2692 3 2 0.8186
592 3 1.98 1.3953 3 3 0.5695
593 2 1.66 1.7133 3 2 0.7310
594 2 1.41 2.1163 3 2 0.5658
595 2 1.17 1.7942 3 2 0.6147
596 3 2.28 1.4598 3 3 0.6141
597 3 2.36 1.6037 3 3 0.5900
598 2 1.55 2.0901 3 2 0.6784
599 2 1.58 2.0825 3 2 0.4919
600 2 1.36 1.8982 3 2 0.5602
