# Supplementary material for: The effect of training methodology on knowledge representation in categorization
Source: PLoS One. 2017 Aug 28;12(8):e0183904. doi: 10.1371/journal.pone.0183904 (PMC5573135; doi:10.1371/journal.pone.0183904)
Supplement: S1 File — This file contains the raw data from the experiments reported in this manuscript. (ZIP) [file pone.0183904.s001.zip › raw_data/Exp2/AB/rb_xfer_mixed_feedback_2_cond_2_sub_81.dat]

  1 1 0.79 2.4509 1 1 1.8840
  2 4 2.36 0.9040 2 3 1.3777
  3 4 2.77 0.9979 2 4 1.2440
  4 2 1.88 2.1806 1 1 0.9226
  5 3 1.96 1.4517 2 3 1.4077
  6 2 1.60 2.0713 1 2 1.1364
  7 4 2.69 0.6219 2 4 1.1652
  8 2 1.36 1.8982 1 1 0.4952
  9 2 1.47 1.7789 1 2 0.5558
 10 2 1.60 1.9416 1 2 0.7756
 11 1 1.00 2.2990 1 1 0.7291
 12 4 2.76 0.9491 2 3 1.0538
 13 3 1.85 1.1641 2 4 0.8371
 14 4 2.62 0.8675 2 3 0.9168
 15 4 2.44 0.5580 2 4 0.6485
 16 4 2.84 0.7001 2 4 0.6400
 17 1 0.70 2.6702 1 1 0.8318
 18 4 2.34 0.5412 2 4 0.7125
 19 3 2.30 1.5630 2 3 0.6212
 20 2 2.05 2.0936 1 2 1.2372
 21 1 0.80 2.6233 1 1 0.5334
 22 3 2.45 1.8523 2 4 0.6971
 23 2 1.31 1.8995 1 2 0.7100
 24 1 0.52 2.6020 1 1 0.8104
 25 4 2.73 0.8917 2 3 1.8511
 26 1 0.98 2.5335 1 1 0.8425
 27 2 1.34 1.7645 1 2 0.6891
 28 2 1.34 1.7217 1 2 0.9201
 29 3 2.31 1.9226 2 4 1.2999
 30 3 2.20 1.5223 2 3 0.4653
 31 2 1.20 1.8103 1 1 1.0403
 32 4 2.77 0.8261 2 4 0.7517
 33 3 1.55 1.2464 2 4 0.9235
 34 4 2.66 1.1964 2 3 0.5919
 35 4 2.48 0.9460 2 4 0.7939
 36 1 0.96 2.5403 1 2 0.5154
 37 1 0.20 1.9808 1 1 4.4949
 38 4 2.25 0.7735 2 3 1.6371
 39 4 2.51 1.1215 2 4 0.9172
 40 4 2.65 0.8297 2 4 0.6412
 41 4 2.99 0.8531 2 4 0.7611
 42 3 1.76 0.8919 2 3 1.1240
 43 2 1.59 1.7659 1 1 1.3051
 44 1 0.66 2.5896 1 1 0.6780
 45 4 2.22 0.4164 2 4 1.0847
 46 3 2.13 1.4667 2 3 0.6740
 47 2 1.48 1.6857 1 2 0.5286
 48 2 1.65 1.9020 1 2 0.7971
 49 2 1.44 1.8880 1 2 0.8780
 50 1 1.12 2.5932 1 1 0.8193
 51 3 2.18 1.4821 2 4 0.6212
 52 2 1.57 1.8656 1 2 0.5093
 53 4 2.45 0.9719 2 3 0.9776
 54 1 0.50 2.0667 1 1 0.8363
 55 1 1.13 2.4897 1 1 0.6272
 56 3 1.74 1.2433 2 4 0.8191
 57 4 2.70 0.5700 2 3 0.4921
 58 4 2.95 1.0010 2 4 0.6098
 59 2 0.85 1.3090 1 2 0.7551
 60 4 2.34 0.6543 2 4 0.9257
 61 3 1.98 1.6500 2 3 0.8267
 62 4 2.86 0.8159 2 4 0.6911
 63 1 1.14 2.5724 1 1 0.6809
 64 1 0.51 2.5456 1 1 0.6472
 65 4 2.36 0.5403 2 4 0.7743
 66 1 1.29 2.6896 1 1 0.6645
 67 3 1.70 1.1570 2 4 1.4066
 68 1 1.24 2.6215 1 1 0.6961
 69 1 1.02 2.6289 1 1 0.6694
 70 3 2.30 1.2318 2 3 0.8428
 71 1 0.93 2.5469 1 1 0.7383
 72 2 1.29 1.9978 1 2 0.9416
 73 1 0.83 2.9124 1 1 0.7372
 74 2 1.57 2.0872 1 2 0.6295
 75 4 2.61 0.8948 2 4 1.1732
 76 3 2.43 1.8005 2 3 0.8001
 77 2 1.71 2.3936 1 1 0.7770
 78 2 1.32 2.1326 1 1 1.2833
 79 4 2.29 0.7859 2 4 0.5928
 80 4 2.65 0.7053 2 4 0.9140
 81 1 0.98 2.2305 1 2 1.1505
 82 2 1.10 1.9116 1 1 0.5463
 83 3 2.18 1.7487 2 3 1.4695
 84 3 1.87 1.1564 2 4 1.0524
 85 4 2.57 0.8126 2 3 0.6118
 86 3 2.15 1.5097 2 3 0.8514
 87 2 1.10 1.5722 1 1 0.6666
 88 4 2.53 0.9180 2 4 0.7532
 89 4 2.75 0.7490 2 4 0.6846
 90 1 0.87 2.4262 1 1 0.6186
 91 1 1.44 3.1230 1 2 1.0038
 92 3 2.10 1.6379 2 3 0.8924
 93 1 0.70 2.2408 1 1 0.5153
 94 3 2.31 1.8281 2 4 0.4877
 95 3 1.61 1.1338 2 3 1.0374
 96 3 2.18 1.1672 2 3 0.4760
 97 2 1.18 1.7567 1 2 0.5384
 98 2 1.70 2.0029 1 1 0.5745
 99 4 2.63 0.8910 2 4 0.5684
100 1 0.58 2.3440 1 1 0.5311
101 3 1.73 1.2246 2 4 0.7612
102 1 1.30 3.0381 1 2 0.8272
103 2 1.50 1.9802 1 1 0.9322
104 4 2.46 0.8923 2 4 0.5916
105 4 2.49 0.7135 2 4 0.5777
106 1 0.79 2.2850 1 1 0.3715
107 4 2.84 1.1081 2 4 0.8069
108 3 1.84 1.0247 2 4 0.7112
109 3 1.91 1.3683 2 3 0.7801
110 3 2.25 1.2915 2 3 0.5744
111 4 2.74 1.0264 2 3 0.5767
112 1 0.69 2.4978 1 1 0.4030
113 2 1.72 1.9579 1 1 0.7005
114 1 1.02 2.4999 1 1 0.6260
115 4 2.86 1.3226 2 3 1.0423
116 2 1.40 1.9116 1 1 0.6100
117 2 1.52 2.4427 1 1 0.6597
118 4 2.63 0.8588 2 4 0.6334
119 2 1.20 1.7357 1 1 0.6093
120 1 0.47 2.1353 1 1 0.6421
121 4 3.09 1.0721 2 4 1.3055
122 1 1.46 2.7435 1 1 0.7426
123 4 2.87 1.1193 2 4 0.7390
124 2 1.63 2.1810 1 2 1.6543
125 4 2.18 0.6201 2 3 0.4378
126 1 1.11 2.5086 1 1 0.9573
127 3 1.73 1.0353 2 4 0.5126
128 3 1.97 1.3112 2 3 0.3007
129 4 2.58 0.9262 2 3 0.7298
130 4 3.01 0.8914 2 4 0.4377
131 3 2.35 1.4475 2 4 0.4939
132 4 2.47 0.5925 2 4 0.8118
133 1 0.95 2.3294 1 1 0.6435
134 2 1.72 2.4070 1 1 0.5468
135 3 2.10 1.5805 2 3 1.5825
136 3 1.89 1.1243 2 3 0.7761
137 4 2.82 0.9527 2 3 0.3699
138 4 2.50 0.8296 2 3 0.7965
139 2 1.94 2.0839 1 1 0.8057
140 3 2.08 1.4325 2 3 0.9434
141 3 2.07 1.3017 2 3 1.4833
142 1 0.92 2.1350 1 1 0.8331
143 4 2.93 0.9080 2 3 1.7130
144 1 0.57 2.4717 1 1 0.7574
145 1 0.60 2.4105 1 1 0.5844
146 4 2.89 0.6940 2 4 2.2266
147 1 1.01 2.5846 1 1 0.8337
148 4 2.60 0.9741 2 4 0.3537
149 4 2.49 0.9841 2 4 0.5327
150 2 1.68 1.9240 1 2 0.8402
151 2 1.66 1.7302 1 1 0.3615
152 1 0.95 2.5462 1 1 0.4603
153 4 2.66 0.4483 2 4 0.3465
154 3 2.02 1.1587 2 4 0.6693
155 2 1.61 2.1116 1 2 1.1323
156 2 1.67 1.5701 1 1 0.8874
157 1 0.64 2.3405 1 1 0.5731
158 1 1.13 2.4366 1 1 0.7038
159 1 1.08 2.5974 1 1 0.4527
160 1 0.97 2.0792 1 1 0.5478
161 4 2.66 1.2136 2 4 0.9922
162 1 0.66 2.1383 1 1 0.7852
163 4 2.21 0.5149 2 4 0.9159
164 1 1.04 2.3499 1 2 0.2958
165 2 1.63 1.9483 1 1 0.8616
166 4 2.11 0.7089 2 4 0.8598
167 4 2.29 0.4132 2 4 0.5864
168 2 1.53 1.9689 1 1 0.5170
169 3 2.05 1.5890 2 4 1.0338
170 1 0.93 2.6444 1 1 0.3924
171 4 2.46 0.4501 2 4 1.6355
172 4 2.60 0.8527 2 4 0.3552
173 1 1.21 2.7777 1 1 0.6458
174 3 2.27 1.5003 2 4 0.4371
175 2 1.54 1.8500 1 1 0.4289
176 4 2.53 0.6066 2 4 0.3564
177 1 0.61 1.8464 1 2 0.6565
178 1 1.19 2.6213 1 1 0.3831
179 1 1.04 2.4258 1 1 0.4013
180 4 2.41 0.3492 2 4 0.6104
181 1 1.14 2.7885 1 1 0.2504
182 3 2.12 1.6586 2 4 0.5303
183 2 1.38 2.0285 1 1 0.3104
184 4 2.42 0.8204 2 4 1.9556
185 1 1.03 2.8472 1 1 0.6377
186 3 2.23 1.6825 2 4 0.5656
187 3 1.71 1.0290 2 4 0.8639
188 3 1.55 1.4445 2 3 1.1424
189 4 3.02 1.5059 2 3 0.4992
190 2 1.74 2.3257 1 1 0.5843
191 1 1.08 2.4545 1 1 0.3298
192 2 1.88 2.1082 1 2 0.4531
193 3 1.98 1.7643 2 4 2.0291
194 4 2.44 0.7355 2 4 0.9177
195 2 0.89 1.3599 1 1 0.5457
196 3 1.91 1.4034 2 4 0.8289
197 2 1.40 1.8203 1 1 0.3814
198 2 1.80 1.9437 1 1 0.3747
199 2 1.76 1.9300 1 2 0.4259
200 2 1.59 2.3070 1 1 0.2821
201 1 1.05 2.4518 1 1 0.2798
202 4 2.40 0.6599 2 4 0.2767
203 2 0.91 1.5029 1 1 0.2501
204 1 1.13 2.7475 1 1 0.6500
205 1 1.02 2.6749 1 1 0.4565
206 4 2.62 0.3858 2 4 0.8811
207 1 1.30 2.6344 1 1 0.5651
208 2 1.54 2.0740 1 1 0.5847
209 4 2.40 0.4766 2 4 0.8430
210 3 2.03 1.4969 2 4 0.7057
211 4 2.68 0.8133 2 4 0.6230
212 2 1.78 2.3478 1 1 0.4072
213 4 2.75 0.6504 2 3 1.4004
214 4 2.53 0.7572 2 4 0.5298
215 2 1.48 1.8429 1 2 0.2925
216 3 2.54 1.8211 2 3 0.8107
217 2 1.25 1.6955 1 2 0.6186
218 3 1.98 1.4865 2 4 0.5078
219 3 1.89 1.0910 2 4 0.5685
220 2 1.74 2.1059 1 2 0.6344
221 1 0.77 2.4584 1 1 0.5943
222 1 0.88 2.1755 1 1 0.6765
223 1 1.25 2.4983 1 1 0.3545
224 3 2.00 1.8147 2 4 0.5658
225 4 2.34 1.0557 2 4 0.6717
226 4 2.78 1.0349 2 4 0.4310
227 1 1.13 2.7572 1 1 0.8715
228 1 1.35 2.9907 1 1 0.4131
229 1 0.54 2.2574 1 2 0.4139
230 1 0.87 2.5742 1 1 0.2868
231 2 1.30 1.7010 1 1 0.6292
232 2 1.50 2.0364 1 1 0.2604
233 2 1.35 1.3832 1 2 0.3233
234 2 1.53 1.7180 1 2 0.2321
235 4 2.30 0.6381 2 4 0.4315
236 2 1.89 2.0046 1 1 0.3676
237 1 1.14 2.7128 1 2 0.2256
238 1 0.75 2.3090 1 1 0.5876
239 3 1.86 1.2022 2 4 0.8454
240 4 2.68 0.9857 2 3 0.4441
241 3 2.10 1.2802 2 4 0.3479
242 4 2.69 0.9113 2 3 0.2786
243 4 3.02 1.2229 2 4 0.7247
244 2 1.85 2.2288 1 2 0.6024
245 3 1.51 1.1071 2 4 0.8266
246 1 1.12 2.7049 1 1 0.6741
247 4 2.34 0.9662 2 4 0.3765
248 1 1.13 2.6761 1 1 0.6670
249 3 2.26 1.5121 2 4 1.7856
250 4 2.85 0.9764 2 3 0.5953
251 3 1.62 0.8025 2 4 0.2577
252 4 2.76 0.9397 2 4 0.4571
253 1 1.07 2.3485 1 2 0.2811
254 3 2.27 1.2697 2 3 0.4864
255 2 1.34 1.8004 1 1 0.8215
256 2 1.34 2.0207 1 1 0.3814
257 4 2.59 0.8358 2 4 0.3914
258 1 1.04 2.6032 1 1 0.5942
259 3 2.35 1.4650 2 4 1.2197
260 3 1.99 1.4759 2 3 1.4921
261 3 2.11 1.4718 2 3 0.4018
262 2 1.63 1.9157 1 1 0.8195
263 2 1.09 1.4625 1 1 0.6992
264 4 2.05 0.5764 2 3 1.2960
265 3 1.78 0.9487 2 4 1.0453
266 4 2.37 0.6828 2 4 0.3569
267 1 0.66 2.1318 1 1 0.1517
268 2 1.33 1.8679 1 1 0.2505
269 1 0.59 2.0684 1 1 0.2490
270 2 1.41 1.8537 1 1 0.3285
271 3 2.25 1.7868 2 4 0.4765
272 1 0.80 2.6896 1 1 0.4906
273 1 1.38 2.9259 1 1 0.5685
274 2 1.53 1.8646 1 2 0.7311
275 3 1.81 1.4311 2 4 0.1990
276 4 2.37 0.7068 2 4 0.7449
277 2 1.65 1.8174 1 1 0.8438
278 4 2.54 1.0818 2 4 1.4758
279 4 2.45 0.6758 2 4 0.4339
280 2 1.54 2.3446 1 1 0.2822
281 4 2.37 0.5874 2 4 2.6078
282 3 2.43 1.7025 2 3 1.2567
283 2 1.87 1.9112 1 1 0.8476
284 2 1.66 1.7133 1 1 0.4553
285 2 1.60 1.7107 1 2 0.3665
286 3 2.03 1.5197 2 4 0.2884
287 4 1.97 0.2291 2 4 0.2539
288 4 2.83 0.6250 2 4 0.2937
289 3 2.24 1.6476 2 4 0.6034
290 1 1.18 2.3579 1 2 0.4119
291 4 2.70 1.0720 2 3 0.2605
292 4 2.58 0.5943 2 4 0.3708
293 4 2.80 1.1860 2 4 0.3813
294 3 2.26 1.5198 2 4 0.3279
295 2 1.80 1.9637 1 2 0.9801
296 2 1.55 2.0901 1 2 0.3336
297 3 1.53 1.1943 2 4 3.8021
298 1 0.29 2.2599 1 2 0.6186
299 1 1.02 2.8512 1 1 0.7311
300 2 1.66 1.8515 1 1 1.0719
301 3 1.97 0.8775 2 3 0.7203
302 4 2.75 0.7780 2 4 1.0446
303 2 1.18 1.7068 1 2 0.2837
304 1 0.57 2.1170 1 1 0.5944
305 3 2.15 1.6078 2 3 0.7231
306 1 0.99 2.6662 1 1 0.5359
307 2 1.31 1.5509 1 2 0.1392
308 3 1.67 1.1645 2 3 0.9685
309 1 0.98 2.7237 1 1 0.2018
310 3 1.52 0.9112 2 4 0.5318
311 4 2.55 0.7990 2 3 0.3758
312 3 2.42 1.5416 2 3 0.2499
313 2 1.37 1.8113 1 1 0.3205
314 3 2.32 1.8693 2 4 0.3650
315 1 1.23 2.8181 1 1 0.8808
316 2 1.33 2.1082 1 2 0.2383
317 1 0.99 2.4325 1 1 0.3180
318 2 1.76 1.9795 1 2 0.5308
319 3 1.79 0.8603 2 4 0.5990
320 2 1.30 1.6877 1 1 0.8410
321 3 1.54 1.1603 2 4 0.5600
322 1 1.06 2.4017 1 1 0.1075
323 2 1.17 1.4405 1 2 0.5040
324 1 0.89 2.4133 1 1 0.4872
325 1 1.11 2.4142 1 1 0.3551
326 2 1.36 1.5890 1 1 0.4150
327 1 0.83 2.5525 1 1 0.3911
328 3 2.32 1.3140 2 4 0.3695
329 2 1.35 1.8936 1 1 0.5800
330 2 1.41 2.1163 1 2 0.4699
331 3 1.82 0.9665 2 4 0.9156
332 1 0.85 2.6302 1 1 0.1926
333 3 1.86 1.3330 2 4 0.0587
334 4 2.77 0.6431 2 4 0.9296
335 3 2.28 1.4598 2 3 0.4857
336 3 2.29 1.4035 2 4 1.4671
337 4 2.69 1.1057 2 3 0.3385
338 2 1.70 1.9158 1 2 1.1504
339 1 0.78 2.1366 1 2 0.3534
340 3 2.05 1.5202 2 4 0.7726
341 2 1.70 1.7546 1 2 0.9048
342 3 1.69 1.3608 2 4 0.7336
343 3 1.88 1.1980 2 4 0.2166
344 3 1.81 1.5009 2 3 0.9215
345 1 0.67 2.2161 1 1 0.4301
346 2 1.71 2.0191 1 1 0.5017
347 4 2.58 0.9390 2 3 1.9957
348 2 1.66 2.1867 1 1 0.4681
349 3 2.27 1.4175 2 4 0.7551
350 2 1.60 1.8674 1 1 1.0861
351 1 0.82 2.3609 1 2 1.6037
352 3 1.72 1.3010 2 4 0.3247
353 3 1.97 1.3477 2 3 0.6496
354 4 2.38 0.6745 2 3 1.2804
355 4 2.60 0.6925 2 3 0.4944
356 3 1.99 1.2831 2 3 1.5569
357 1 1.39 2.5917 1 2 0.0943
358 2 1.33 1.9183 1 1 0.6030
359 3 2.05 1.6316 2 4 0.2930
360 2 1.60 1.8512 1 1 0.3062
361 3 1.90 1.0658 2 4 0.6233
362 1 0.81 2.4667 1 1 0.3521
363 3 1.99 1.5926 2 4 0.8193
364 4 2.63 0.9996 2 3 0.5885
365 4 2.19 0.5582 2 4 0.3503
366 1 0.75 2.0460 1 1 0.3294
367 4 2.17 0.3420 2 4 0.8204
368 2 1.72 1.9730 1 1 0.2770
369 1 0.93 2.9422 1 1 1.0503
370 3 1.98 1.5571 2 3 0.8493
371 1 1.06 2.9142 1 1 0.7691
372 1 0.90 2.3828 1 2 0.1399
373 4 2.31 0.6528 2 4 0.2152
374 3 1.93 1.2432 2 3 0.7610
375 1 0.93 2.5074 1 1 0.3300
376 3 1.68 1.2696 2 3 0.0377
377 4 2.58 0.8599 2 4 0.2213
378 2 1.75 2.3029 1 1 0.7124
379 1 0.83 2.6618 1 1 1.1485
380 3 1.86 1.6865 2 4 1.1022
381 2 1.90 2.0177 1 1 0.3631
382 2 1.54 1.9274 1 1 1.2291
383 3 2.41 1.5873 2 3 0.6056
384 3 2.00 1.4168 2 4 0.7997
385 4 2.67 0.8543 2 3 0.4396
386 2 1.32 1.8802 1 1 0.2804
387 3 1.68 1.4448 2 4 0.3414
388 3 1.96 1.7241 2 3 0.4017
389 4 2.71 0.8136 2 3 0.4592
390 1 0.89 2.4514 1 1 0.3300
391 3 2.26 1.4368 2 4 1.4939
392 1 0.89 2.6072 1 1 0.3160
393 3 2.14 1.4453 2 4 0.4564
394 2 1.82 2.1407 1 1 0.2876
395 1 1.39 2.6564 1 2 0.5092
396 2 1.65 2.3078 1 1 0.5942
397 1 0.46 2.3743 1 1 0.4039
398 3 2.04 1.2141 2 3 1.2049
399 2 1.56 2.1016 1 2 0.3504
400 1 0.64 2.1539 1 2 0.6577
401 4 2.91 1.1572 2 4 1.0230
402 4 2.02 0.2000 2 4 0.3597
403 3 2.07 1.2925 2 4 0.3146
404 3 2.39 1.4678 2 4 0.2234
405 2 1.46 1.7649 1 1 0.3752
406 2 1.40 1.7768 1 2 0.1145
407 1 0.79 1.9647 1 1 0.0625
408 1 1.14 2.4633 1 1 0.9024
409 4 2.73 0.7541 2 4 0.4899
410 2 1.01 1.9039 1 1 0.4404
411 1 1.02 2.1497 1 2 0.2720
412 1 1.05 2.5821 1 2 0.2617
413 2 1.62 2.1277 1 2 0.4444
414 2 0.91 1.6901 1 2 0.4841
415 1 0.28 1.9233 1 2 1.3058
416 2 1.61 1.8315 1 1 2.5347
417 1 1.08 2.6729 1 1 0.6507
418 2 1.35 1.7302 1 2 0.0432
419 2 1.42 2.0525 1 1 0.2574
420 4 2.87 1.1923 2 4 1.0811
421 1 0.85 2.0896 1 2 1.2553
422 2 1.83 2.2245 1 1 1.1984
423 4 2.78 1.1410 2 4 0.5184
424 4 2.63 0.7776 2 4 0.5071
425 2 1.67 2.5011 1 2 1.1142
426 4 3.05 0.8358 2 4 1.5264
427 2 1.38 1.7472 1 2 0.4009
428 3 2.17 1.5999 2 4 0.3546
429 1 0.74 2.4723 1 1 1.6387
430 1 0.71 2.6716 1 1 1.3424
431 1 0.70 2.3945 1 1 1.8252
432 3 1.89 1.1655 2 4 0.5697
433 3 2.60 1.8537 2 4 1.5329
434 1 0.97 2.5025 1 1 0.7203
435 3 2.12 1.5357 2 3 1.7660
436 3 1.81 1.2294 2 4 1.6162
437 3 2.36 1.6037 2 3 0.6489
438 4 1.99 0.4709 2 3 0.4561
439 4 2.14 0.5976 2 3 0.4952
440 1 0.87 2.0973 1 1 0.2608
441 1 1.03 2.5309 1 1 0.3636
442 2 1.21 1.7462 1 1 0.2462
443 1 0.92 2.6655 1 1 0.4383
444 2 0.90 1.6966 1 1 0.9336
445 3 2.00 1.3047 2 3 0.5773
446 2 1.71 2.1331 1 99 5.5879
447 2 1.07 1.2491 1 2 0.4284
448 2 1.43 1.6596 1 2 0.2437
449 3 1.71 1.2798 2 3 0.7307
450 3 1.79 1.5993 2 4 0.3199
451 2 1.71 1.8845 1 1 0.6371
452 1 0.93 2.5446 1 1 0.3333
453 4 3.00 1.1062 2 3 0.2246
454 4 2.84 0.8652 2 4 0.7218
455 4 2.42 0.8002 2 3 0.9023
456 3 1.98 1.3953 2 4 0.6111
457 1 1.06 2.6152 1 2 0.3158
458 1 0.68 2.5251 1 1 0.5853
459 2 1.60 2.0299 1 1 0.4109
460 2 2.05 2.0648 1 2 0.2266
461 3 1.68 1.4613 2 4 0.3144
462 3 2.34 1.7071 2 4 0.7996
463 3 2.15 1.3915 2 3 0.2406
464 1 0.93 2.5640 1 2 0.4164
465 1 1.14 2.6636 1 1 0.2819
466 2 1.11 1.7072 1 1 0.2633
467 2 1.73 2.2552 1 1 0.3735
468 3 2.53 1.5900 2 4 0.3757
469 4 2.83 1.0065 2 4 0.4186
470 4 2.84 1.0126 2 3 0.4441
471 3 2.16 1.4101 2 3 0.3384
472 4 2.50 1.1421 2 4 0.5671
473 3 1.94 1.4668 2 4 0.6496
474 3 1.49 1.0786 2 4 0.2804
475 4 2.95 1.1056 2 4 0.3186
476 4 2.74 1.0078 2 4 0.2758
477 3 2.31 1.7323 2 4 0.3857
478 4 2.81 1.0884 2 4 0.2125
479 1 1.05 2.6063 1 2 0.1487
480 4 2.87 1.2443 2 4 0.2803
481 1 0.66 2.0748 1 1 1.7109
482 3 1.65 0.7370 2 4 1.2425
483 2 1.84 2.0129 1 1 1.3304
484 2 1.44 1.8458 1 1 0.3983
485 4 2.36 0.9243 2 4 2.3365
486 4 2.56 0.8907 2 4 0.5316
487 2 1.72 2.3797 1 1 0.6880
488 2 1.62 2.2219 1 1 0.2535
489 4 2.35 0.9280 2 4 1.4678
490 1 0.79 2.3858 1 1 0.4982
491 3 2.34 1.6842 2 3 0.4239
492 3 1.90 1.3548 2 3 0.3126
493 3 1.93 1.1668 2 3 0.3731
494 1 1.23 2.6195 1 1 0.2870
495 2 1.31 2.0201 1 1 0.3015
496 3 1.73 0.9571 2 3 0.6745
497 3 1.64 1.1417 2 3 2.0176
498 4 2.50 0.4873 2 3 0.2743
499 4 2.77 0.8093 2 3 0.2171
500 1 1.05 2.6834 1 1 0.6744
501 2 1.38 1.9591 3 2 3.4897
502 2 0.91 1.4078 3 3 1.8489
503 2 1.49 1.7455 3 2 1.1912
504 2 1.07 2.0014 3 2 1.6879
505 3 2.00 1.3301 3 2 1.6683
506 3 1.96 1.3729 3 2 1.0665
507 2 1.52 1.7948 3 3 0.6231
508 2 1.73 2.2053 3 3 0.5509
509 3 1.92 1.4731 3 3 1.2493
510 2 1.45 1.8789 3 3 0.8068
511 3 1.73 1.3031 3 2 0.4068
512 2 1.72 2.1893 3 3 0.3744
513 3 1.88 1.1797 3 2 0.7196
514 3 2.01 1.3552 3 2 0.8753
515 3 2.23 1.4842 3 3 1.1603
516 3 1.82 1.1251 3 2 0.9863
517 3 2.11 1.4228 3 2 1.2744
518 3 1.74 1.0244 3 2 0.7675
519 3 2.07 1.2553 3 3 0.5606
520 2 1.34 1.8387 3 2 0.3624
521 2 1.56 2.4152 3 3 0.5725
522 2 1.59 1.9919 3 3 0.3015
523 3 2.07 1.7655 3 3 0.2339
524 2 1.92 2.2202 3 3 0.2647
525 2 1.39 2.0048 3 3 0.2299
526 3 2.32 1.9002 3 3 0.3160
527 2 1.71 2.2396 3 3 0.2798
528 3 2.34 1.5876 3 2 0.2845
529 2 1.71 2.1515 3 2 0.6967
530 2 1.55 2.0735 3 3 0.3731
531 3 1.89 1.3303 3 3 0.2542
532 3 2.27 1.6426 3 3 1.2596
533 2 1.70 1.7760 3 2 0.2821
534 2 1.69 1.7908 3 2 1.1585
535 3 1.55 1.2692 3 2 0.3052
536 2 1.50 1.6578 3 2 0.7565
537 2 1.07 1.5917 3 2 0.5270
538 2 1.53 2.0434 3 2 1.0737
539 3 2.26 1.6672 3 2 0.4380
540 3 2.47 1.7597 3 3 0.7492
541 3 2.12 1.5599 3 3 0.7183
542 2 1.37 1.8739 3 3 0.3057
543 2 1.30 1.6941 3 3 0.7340
544 2 1.56 2.4798 3 3 0.2397
545 2 1.57 1.6518 3 3 0.5501
546 2 1.36 1.9455 3 3 0.4801
547 2 1.79 2.1816 3 2 2.2922
548 2 1.32 2.0148 3 3 0.7686
549 3 2.23 1.6917 3 3 2.8441
550 2 1.82 1.9954 3 3 0.4010
551 3 2.34 1.1657 3 2 0.6768
552 3 1.53 1.1144 3 3 0.9064
553 3 1.93 1.3493 3 3 0.3025
554 2 1.67 2.0985 3 2 0.3780
555 3 2.12 1.3591 3 2 1.2674
556 3 2.09 1.5482 3 3 0.8087
557 3 2.16 1.2860 3 3 0.2647
558 3 1.84 1.2339 3 3 0.2456
559 2 1.52 2.2086 3 3 0.2519
560 2 1.84 2.2882 3 2 0.3050
561 3 2.44 1.2737 3 2 0.0947
562 2 1.91 2.2208 3 3 1.2659
563 3 1.82 1.1708 3 2 1.5753
564 3 2.26 1.8604 3 3 0.1126
565 3 2.07 1.5131 3 3 0.2281
566 3 2.09 1.3336 3 2 1.2586
567 3 2.24 1.5901 3 2 0.2727
568 3 2.20 1.4332 3 3 0.3502
569 2 1.28 2.0487 3 3 0.3044
570 3 1.99 1.4321 3 2 0.3805
571 2 1.41 1.5481 3 3 0.4690
572 2 1.18 1.7977 3 3 0.6984
573 3 2.00 1.6370 3 3 0.1020
574 3 2.01 1.5911 3 2 0.6658
575 2 1.77 2.1241 3 3 0.5827
576 2 1.21 1.5111 3 2 0.8311
577 3 2.03 1.8493 3 3 1.6623
578 3 1.81 1.5203 3 2 0.7159
579 3 2.07 1.7267 3 2 0.3827
580 2 1.78 2.2075 3 2 1.0314
581 3 1.83 1.3642 3 2 1.0457
582 3 1.91 1.2875 3 3 0.3882
583 2 1.66 2.0688 3 3 1.5967
584 2 1.58 2.0825 3 3 0.5010
585 3 2.42 1.5357 3 3 1.8641
586 2 1.17 1.7942 3 3 0.5735
587 2 1.55 2.0090 3 3 0.3586
588 3 1.90 1.3107 3 2 2.7764
589 2 1.64 1.8817 3 3 0.2744
590 2 1.32 1.8254 3 2 1.6873
591 3 2.02 1.0935 3 2 1.5397
592 2 1.42 1.5852 3 3 0.4071
593 2 1.20 1.5293 3 2 0.1748
594 3 1.88 1.7277 3 3 0.5689
595 2 1.57 2.1236 3 2 0.2810
596 3 1.93 1.4546 3 2 3.9657
597 3 1.94 1.0910 3 3 1.1751
598 2 1.30 1.6901 3 3 1.6799
599 2 1.19 1.3382 3 3 1.0611
600 3 2.28 1.7216 3 3 1.5227
