# Supplementary material for: The effect of training methodology on knowledge representation in categorization
Source: PLoS One. 2017 Aug 28;12(8):e0183904. doi: 10.1371/journal.pone.0183904 (PMC5573135; doi:10.1371/journal.pone.0183904)
Supplement: S1 File — This file contains the raw data from the experiments reported in this manuscript. (ZIP) [file pone.0183904.s001.zip › raw_data/Exp2/AB/rb_xfer_mixed_feedback_2_cond_2_sub_82.dat]

  1 2 1.71 2.1515 1 2 1.6999
  2 3 2.02 1.1587 2 3 0.8864
  3 2 1.72 2.4070 1 2 0.8121
  4 3 1.90 1.0658 2 3 1.4047
  5 1 1.14 2.5724 1 2 2.0200
  6 3 1.86 1.2022 2 3 0.8922
  7 2 1.80 1.9437 1 2 1.3279
  8 2 1.41 1.5481 1 1 1.4028
  9 2 1.33 1.9183 1 1 1.2365
 10 1 0.87 2.4262 1 1 1.1545
 11 1 1.04 2.6032 1 1 0.6849
 12 3 1.55 1.4445 2 3 2.0431
 13 4 3.09 1.0721 2 4 2.0969
 14 2 0.91 1.5029 1 1 1.0134
 15 3 1.99 1.5926 2 4 1.5649
 16 4 2.69 0.9113 2 3 1.7029
 17 3 1.89 1.3303 2 4 3.2836
 18 4 2.70 0.5700 2 3 0.6172
 19 3 1.68 1.4448 2 3 2.0644
 20 2 1.61 2.1116 1 2 1.6306
 21 4 2.82 0.9527 2 4 1.7418
 22 2 1.60 1.8512 1 1 1.1531
 23 1 1.23 2.6195 1 1 1.6515
 24 2 1.31 1.5509 1 1 0.6359
 25 1 0.78 2.1366 1 1 0.6994
 26 2 1.54 1.9274 1 1 0.7531
 27 4 2.36 0.5403 2 4 1.4679
 28 2 1.36 1.8982 1 2 1.2817
 29 2 1.59 1.9919 1 2 3.4649
 30 1 0.93 2.5640 1 1 2.1495
 31 3 1.93 1.4546 2 4 3.0968
 32 3 2.05 1.5890 2 3 0.9653
 33 3 2.10 1.6379 2 3 0.7842
 34 4 2.86 1.3226 2 3 0.6817
 35 1 1.14 2.6636 1 1 1.3912
 36 4 2.54 1.0818 2 3 2.2804
 37 3 1.71 1.0290 2 4 1.4774
 38 3 2.29 1.4035 2 3 1.7470
 39 1 1.12 2.7049 1 2 0.9904
 40 3 1.91 1.3683 2 3 0.9760
 41 1 0.82 2.3609 1 1 0.8177
 42 2 1.73 2.2552 1 1 3.3369
 43 1 0.92 2.6655 1 1 0.5009
 44 3 2.07 1.2925 2 3 1.6810
 45 1 0.20 1.9808 1 1 0.9592
 46 3 1.87 1.1564 2 3 1.5531
 47 1 0.79 1.9647 1 1 0.7395
 48 2 1.49 1.7455 1 1 1.1991
 49 1 1.01 2.5846 1 2 1.3114
 50 2 1.20 1.7357 1 2 1.1484
 51 2 1.64 1.8817 1 1 1.1415
 52 4 2.78 1.0349 2 3 2.3298
 53 4 2.87 1.1923 2 4 0.6293
 54 2 1.36 1.9455 1 1 1.0046
 55 1 0.89 2.4133 1 2 0.6220
 56 1 1.02 2.6289 1 1 0.6539
 57 1 1.24 2.6215 1 1 1.0851
 58 3 2.10 1.2802 2 4 1.1630
 59 1 1.08 2.5974 1 1 0.7011
 60 4 2.95 1.0010 2 4 0.6911
 61 4 2.84 1.0126 2 4 0.5199
 62 3 2.03 1.8493 2 3 1.4921
 63 4 2.36 0.9243 2 4 0.9779
 64 4 2.60 0.6925 2 4 0.6750
 65 1 1.19 2.6213 1 1 2.0103
 66 3 2.42 1.5357 2 4 2.2170
 67 4 3.05 0.8358 2 4 1.2658
 68 2 1.61 1.8315 1 1 2.4470
 69 1 1.07 2.3485 1 1 0.7983
 70 3 2.12 1.3591 2 4 1.7821
 71 3 2.14 1.4453 2 3 0.7204
 72 1 0.79 2.3858 1 1 0.9076
 73 1 0.98 2.5335 1 1 0.6731
 74 3 1.65 0.7370 2 3 2.0869
 75 4 2.60 0.8527 2 4 0.5491
 76 1 0.75 2.3090 1 1 0.7118
 77 1 0.79 2.2850 1 1 1.0367
 78 1 1.14 2.7885 1 1 0.6994
 79 3 2.09 1.5482 2 3 2.5035
 80 3 2.39 1.4678 2 4 1.4212
 81 1 0.98 2.7237 1 1 0.7645
 82 4 2.74 1.0264 2 3 1.5907
 83 2 1.65 1.8174 1 1 1.1051
 84 3 2.23 1.6825 2 3 1.9737
 85 1 1.06 2.9142 1 1 0.8717
 86 4 3.00 1.1062 2 3 0.8219
 87 3 2.25 1.2915 2 4 0.7191
 88 3 1.96 1.3729 2 3 0.8592
 89 2 1.84 2.0129 1 1 1.0902
 90 4 2.38 0.6745 2 3 1.0149
 91 4 2.17 0.3420 2 4 0.6719
 92 2 0.91 1.4078 1 1 0.9188
 93 4 2.73 0.8917 2 4 0.9626
 94 4 2.61 0.8948 2 4 0.6292
 95 4 2.37 0.5874 2 4 0.4772
 96 2 1.18 1.7977 1 1 0.8676
 97 1 0.83 2.9124 1 1 0.5698
 98 2 1.42 2.0525 1 2 0.6039
 99 2 1.38 2.0285 1 1 0.8448
100 2 1.60 1.8674 1 2 0.6668
101 3 2.27 1.2697 2 4 1.9423
102 3 1.69 1.3608 2 3 0.7050
103 1 0.93 2.6444 1 1 1.3016
104 1 1.13 2.4897 1 1 0.7064
105 1 0.46 2.3743 1 1 0.9039
106 2 1.70 1.9158 1 2 0.6035
107 4 2.84 1.1081 2 4 1.8763
108 2 0.90 1.6966 1 1 2.4653
109 1 1.30 3.0381 1 1 1.4794
110 1 0.54 2.2574 1 1 0.7481
111 1 0.85 2.6302 1 2 2.0156
112 1 0.95 2.5462 1 1 0.4493
113 1 0.92 2.1350 1 1 0.4310
114 3 1.86 1.6865 2 3 2.1178
115 3 1.89 1.0910 2 4 0.8263
116 1 0.71 2.6716 1 1 0.7211
117 4 2.22 0.4164 2 3 1.5020
118 1 0.93 2.5469 1 1 0.8267
119 2 1.20 1.8103 1 2 3.6814
120 2 1.34 1.8387 1 2 0.4778
121 1 1.08 2.4545 1 1 0.9318
122 1 0.90 2.3828 1 1 0.4384
123 4 2.35 0.9280 2 4 1.5183
124 4 2.14 0.5976 2 4 1.4567
125 3 2.12 1.5599 2 3 0.8634
126 2 1.30 1.6877 1 2 1.6862
127 1 0.57 2.1170 1 1 0.6927
128 4 2.50 0.4873 2 4 1.6256
129 4 2.18 0.6201 2 4 0.5227
130 1 0.50 2.0667 1 1 0.9192
131 1 0.77 2.4584 1 1 0.4516
132 2 1.56 2.4798 1 2 2.9463
133 2 0.85 1.3090 1 1 1.0769
134 1 0.75 2.0460 1 1 1.2743
135 1 0.66 2.0748 1 1 0.5526
136 2 1.91 2.2208 1 2 1.4911
137 2 1.66 1.8515 1 2 0.5211
138 2 1.20 1.5293 1 2 0.7978
139 2 1.59 1.7659 1 2 0.5738
140 4 2.44 0.5580 2 3 2.1120
141 3 1.55 1.2464 2 4 0.9244
142 4 2.41 0.3492 2 3 0.6323
143 1 1.13 2.7572 1 2 1.7190
144 1 0.93 2.5446 1 1 0.5803
145 1 1.02 2.4999 1 1 0.4851
146 3 1.70 1.1570 2 4 2.1632
147 2 1.54 1.8500 1 1 1.9675
148 2 1.83 2.2245 1 2 1.1283
149 1 1.13 2.4366 1 2 0.8116
150 4 2.68 0.9857 2 3 2.1789
151 2 1.52 2.2086 1 2 2.6046
152 2 1.70 2.0029 1 2 0.8654
153 2 1.71 2.2396 1 2 0.5032
154 4 2.42 0.8204 2 3 2.8198
155 1 0.66 2.1318 1 1 0.7716
156 4 2.40 0.6599 2 4 0.5981
157 3 2.08 1.4325 2 3 0.7911
158 4 2.69 0.6219 2 4 0.5517
159 4 2.65 0.8297 2 4 0.8581
160 4 2.89 0.6940 2 4 0.5770
161 2 1.38 1.9591 1 1 0.9703
162 2 1.92 2.2202 1 2 1.1334
163 2 1.72 2.3797 1 2 0.4659
164 2 1.56 2.1016 1 2 0.7831
165 4 2.51 1.1215 2 4 0.4658
166 2 1.75 2.3029 1 2 0.8396
167 1 1.14 2.7128 1 1 0.6230
168 2 1.63 1.9157 1 1 0.7741
169 3 1.54 1.1603 2 3 1.3281
170 1 0.66 2.1383 1 1 1.0597
171 3 2.07 1.5131 2 3 1.7943
172 3 1.72 1.3010 2 3 1.9478
173 1 1.00 2.2990 1 1 0.7424
174 1 1.05 2.4518 1 1 0.5208
175 1 1.11 2.5086 1 1 0.4537
176 4 2.34 0.9662 2 4 2.6607
177 4 2.81 1.0884 2 4 0.7627
178 4 2.45 0.9719 2 4 0.5245
179 2 0.89 1.3599 1 1 0.7456
180 2 1.84 2.2882 1 1 1.4842
181 1 1.08 2.6729 1 1 0.5768
182 3 2.35 1.4475 2 3 2.2741
183 3 1.84 1.0247 2 4 0.8733
184 3 1.76 0.8919 2 3 0.6954
185 3 2.32 1.9002 2 4 2.4195
186 4 2.63 0.9996 2 3 2.1478
187 2 1.37 1.8739 1 2 1.4709
188 1 0.61 1.8464 1 1 0.6612
189 3 2.60 1.8537 2 3 1.7321
190 3 1.73 1.3031 2 3 1.6871
191 4 2.69 1.1057 2 4 1.0364
192 4 2.84 0.7001 2 4 0.5564
193 4 2.05 0.5764 2 4 0.6244
194 3 1.82 1.1251 2 3 1.9437
195 1 0.69 2.4978 1 1 1.5062
196 2 1.17 1.7942 1 1 0.5679
197 4 2.58 0.5943 2 4 1.2575
198 2 1.56 2.4152 1 99 8.3282
199 4 2.70 1.0720 2 3 1.1966
200 3 2.26 1.6672 2 4 0.9579
201 4 2.34 1.0557 2 4 0.0854
202 1 0.96 2.5403 1 1 1.1777
203 3 2.24 1.6476 2 4 1.4356
204 2 1.19 1.3382 1 1 0.9392
205 4 2.53 0.6066 2 4 1.2382
206 2 1.34 1.8004 1 1 0.9569
207 4 2.87 1.2443 2 4 2.4011
208 3 2.07 1.3017 2 4 0.6161
209 2 1.60 1.9416 1 2 1.6722
210 3 1.83 1.3642 2 3 1.5990
211 4 2.75 0.6504 2 4 0.8869
212 3 2.07 1.2553 2 4 0.8539
213 1 0.80 2.6233 1 1 0.7796
214 1 1.13 2.6761 1 1 0.8856
215 3 2.34 1.7071 2 4 1.0675
216 3 2.25 1.7868 2 3 0.9216
217 1 0.29 2.2599 1 1 0.9492
218 1 0.87 2.0973 1 1 0.9839
219 1 1.02 2.8512 1 1 0.4989
220 4 2.66 1.1964 2 4 1.3277
221 2 1.07 1.2491 1 1 0.6736
222 2 2.05 2.0648 1 2 1.3204
223 4 2.67 0.8543 2 4 0.9326
224 3 2.26 1.4368 2 3 1.0234
225 1 1.11 2.4142 1 1 0.9843
226 4 2.77 0.8261 2 4 0.6987
227 4 2.63 0.8588 2 4 0.5743
228 2 1.31 2.0201 1 2 2.3530
229 2 1.37 1.8113 1 2 0.5559
230 2 1.50 2.0364 1 2 0.4235
231 3 2.30 1.5630 2 4 0.9823
232 3 2.05 1.6316 2 3 0.6723
233 3 2.53 1.5900 2 3 0.3678
234 2 1.40 1.7768 1 2 2.4096
235 4 2.46 0.8923 2 4 1.2192
236 2 1.10 1.5722 1 1 1.0828
237 4 2.62 0.3858 2 4 1.3292
238 3 1.62 0.8025 2 3 1.8052
239 3 2.34 1.5876 2 4 0.6621
240 2 1.53 1.9689 1 2 3.2617
241 3 1.96 1.4517 2 4 1.9310
242 3 1.53 1.1144 2 3 1.4942
243 1 0.83 2.6618 1 1 0.9474
244 1 1.14 2.4633 1 1 0.9978
245 4 2.87 1.1193 2 4 1.6789
246 2 1.71 2.3936 1 2 2.0654
247 1 0.70 2.2408 1 1 0.6588
248 2 1.44 1.8458 1 2 0.8979
249 3 1.74 1.2433 2 3 1.5024
250 4 2.76 0.9491 2 4 0.6202
251 3 2.27 1.5003 2 4 0.6839
252 3 1.79 1.5993 2 3 0.8002
253 4 2.21 0.5149 2 4 0.9128
254 4 2.48 0.9460 2 4 0.8140
255 3 1.53 1.1943 2 3 0.9809
256 1 1.04 2.4258 1 1 0.9185
257 3 2.00 1.3047 2 3 1.5863
258 2 1.60 1.7107 1 1 1.2758
259 4 2.65 0.7053 2 4 0.7376
260 4 3.01 0.8914 2 4 1.1144
261 3 2.07 1.7267 2 3 3.5545
262 4 2.73 0.7541 2 4 0.7011
263 4 2.85 0.9764 2 4 0.6339
264 3 2.00 1.4168 2 3 0.7288
265 4 2.42 0.8002 2 4 1.3792
266 4 2.53 0.9180 2 4 0.5826
267 1 0.70 2.6702 1 1 0.7196
268 4 2.63 0.7776 2 4 0.8351
269 2 1.09 1.4625 1 1 0.9239
270 4 2.55 0.7990 2 4 0.6710
271 1 1.05 2.6063 1 1 1.2784
272 2 1.50 1.9802 1 1 0.8604
273 1 0.89 2.6072 1 2 0.9304
274 4 2.37 0.6828 2 4 0.6143
275 1 0.83 2.5525 1 1 0.9179
276 1 1.23 2.8181 1 2 0.9217
277 4 2.74 1.0078 2 4 0.7743
278 1 0.59 2.0684 1 1 0.7918
279 4 2.83 1.0065 2 4 0.8744
280 2 1.42 1.5852 1 2 2.9852
281 3 2.43 1.8005 2 4 0.8026
282 1 1.02 2.6749 1 1 0.7146
283 3 2.26 1.5121 2 4 0.9118
284 3 1.93 1.1668 2 3 1.1140
285 2 1.21 1.5111 1 1 1.5825
286 1 0.99 2.4325 1 1 0.6479
287 1 1.21 2.7777 1 1 0.6305
288 3 2.12 1.5357 2 4 1.3972
289 1 0.67 2.2161 1 1 1.0289
290 2 1.78 2.3478 1 2 1.2130
291 3 2.26 1.5198 2 4 2.9643
292 4 2.57 0.8126 2 3 0.7901
293 2 1.87 1.9112 1 2 1.6244
294 4 2.58 0.9262 2 4 1.1606
295 3 2.42 1.5416 2 3 1.2023
296 1 0.95 2.3294 1 1 0.9237
297 3 1.97 1.3112 2 3 2.4639
298 1 0.64 2.3405 1 1 0.7664
299 2 1.41 2.1163 1 1 0.9123
300 2 1.07 1.5917 1 1 1.3567
301 3 1.82 1.1708 2 4 1.8046
302 4 2.47 0.5925 2 4 1.1152
303 2 1.21 1.7462 1 1 1.3124
304 4 2.31 0.6528 2 4 2.1724
305 2 1.80 1.9637 1 2 2.1041
306 1 0.52 2.6020 1 1 0.7087
307 2 1.18 1.7567 1 2 1.1923
308 1 0.89 2.4514 1 1 1.5056
309 3 1.94 1.4668 2 4 1.6641
310 2 1.17 1.4405 1 2 2.1814
311 4 2.63 0.8910 2 4 0.7751
312 3 2.03 1.5197 2 4 0.7051
313 2 1.34 1.7645 1 1 1.9182
314 4 2.93 0.9080 2 4 0.5470
315 3 2.11 1.4718 2 4 0.6118
316 1 0.66 2.5896 1 1 0.7564
317 3 1.85 1.1641 2 4 1.6565
318 1 0.79 2.4509 1 1 2.9591
319 4 2.37 0.7068 2 4 0.8744
320 2 1.34 2.0207 1 2 1.6969
321 4 2.58 0.8599 2 4 1.4777
322 4 2.99 0.8531 2 4 0.7781
323 1 1.18 2.3579 1 1 3.0451
324 4 2.58 0.9390 2 4 2.1467
325 1 0.47 2.1353 1 2 2.8218
326 4 2.91 1.1572 2 4 2.6789
327 2 1.79 2.1816 1 1 2.4207
328 1 0.74 2.4723 1 1 0.9005
329 4 2.44 0.7355 2 4 1.4826
330 3 2.00 1.8147 2 4 0.9342
331 4 2.84 0.8652 2 4 0.6184
332 3 1.98 1.4865 2 3 0.6020
333 2 1.71 2.0191 1 2 1.7794
334 4 2.80 1.1860 2 4 1.1966
335 3 2.16 1.2860 2 4 3.1168
336 1 0.93 2.9422 1 1 0.9282
337 3 1.88 1.1797 2 3 1.4439
338 1 0.57 2.4717 1 1 0.6597
339 4 2.60 0.9741 2 4 1.4667
340 3 1.81 1.5203 2 3 2.8728
341 4 2.45 0.6758 2 4 4.2632
342 1 0.97 2.0792 1 1 0.8939
343 2 1.39 2.0048 1 1 0.7311
344 3 2.28 1.4598 2 4 0.6608
345 3 2.34 1.1657 2 4 0.6671
346 2 1.50 1.6578 1 2 1.6265
347 1 1.44 3.1230 1 2 1.3066
348 3 1.98 1.3953 2 4 3.2396
349 3 1.68 1.2696 2 3 0.7351
350 2 1.65 2.3078 1 99 5.1394
351 2 1.89 2.0046 1 1 0.8378
352 1 1.12 2.5932 1 1 0.6848
353 2 1.76 1.9795 1 2 1.2997
354 3 1.89 1.1655 2 4 1.0716
355 3 1.67 1.1645 2 4 1.5970
356 4 2.50 1.1421 2 4 0.5662
357 1 1.05 2.6834 1 1 1.3445
358 2 1.63 2.1810 1 2 0.9955
359 1 1.39 2.6564 1 1 0.4838
360 2 1.35 1.3832 1 1 0.5864
361 1 0.81 2.4667 1 1 0.6037
362 4 2.19 0.5582 2 4 0.7323
363 2 1.71 2.1331 1 2 1.6242
364 4 1.97 0.2291 2 4 0.8411
365 4 2.71 0.8136 2 4 0.7691
366 2 1.48 1.6857 1 1 2.1467
367 2 1.63 1.9483 1 2 0.7494
368 4 2.86 0.8159 2 4 0.4250
369 3 2.11 1.4228 2 4 1.0176
370 4 2.30 0.6381 2 4 1.0891
371 3 1.90 1.3107 2 3 0.5823
372 2 1.33 2.1082 1 1 1.0011
373 4 2.49 0.7135 2 4 0.6414
374 2 1.31 1.8995 1 1 1.1057
375 2 1.54 2.3446 1 2 0.5818
376 4 2.46 0.4501 2 4 0.6473
377 2 1.66 1.7133 1 2 0.9420
378 1 1.30 2.6344 1 2 1.1545
379 3 2.31 1.8281 2 4 1.0684
380 1 0.70 2.3945 1 1 0.6665
381 2 1.28 2.0487 1 1 0.8159
382 2 1.82 1.9954 1 2 0.6801
383 3 2.28 1.7216 2 4 1.4294
384 3 2.01 1.3552 2 4 0.6372
385 1 1.13 2.7475 1 1 1.5810
386 4 3.02 1.5059 2 4 0.7184
387 4 2.77 0.9979 2 4 0.6661
388 2 1.54 2.0740 1 2 1.9611
389 4 2.56 0.8907 2 4 1.8511
390 4 2.66 1.2136 2 4 0.5942
391 2 1.58 2.0825 1 2 1.0104
392 4 2.66 0.4483 2 4 0.7062
393 3 1.89 1.1243 2 4 1.4639
394 3 1.64 1.1417 2 3 1.0538
395 4 2.62 0.8675 2 4 0.9163
396 2 1.53 2.0434 1 2 1.0398
397 2 1.38 1.7472 1 2 1.6485
398 3 1.91 1.2875 2 3 1.6717
399 1 1.39 2.5917 1 2 1.1488
400 4 2.50 0.8296 2 4 0.6561
401 4 2.11 0.7089 2 4 0.7142
402 4 2.25 0.7735 2 4 0.5593
403 3 2.13 1.4667 2 4 0.6254
404 1 0.51 2.5456 1 1 2.2174
405 1 0.97 2.5025 1 1 0.7846
406 1 0.58 2.3440 1 1 0.6746
407 3 2.20 1.5223 2 4 0.6653
408 3 2.32 1.3140 2 3 0.5024
409 3 2.00 1.3301 2 3 0.7154
410 2 1.01 1.9039 1 1 0.9843
411 2 1.72 1.9730 1 2 2.1850
412 3 2.26 1.8604 2 4 3.0435
413 2 1.35 1.8936 1 2 1.4337
414 3 2.23 1.6917 2 4 0.7685
415 3 2.10 1.5805 2 3 1.3310
416 4 2.53 0.7572 2 4 0.5585
417 2 1.32 1.8254 1 1 0.9615
418 4 3.02 1.2229 2 4 0.8277
419 2 1.30 1.7010 1 1 0.8512
420 3 2.27 1.4175 2 4 1.3221
421 4 2.78 1.1410 2 4 0.6707
422 2 1.48 1.8429 1 1 1.9653
423 2 1.72 1.9579 1 2 0.5110
424 3 2.16 1.4101 2 3 1.2280
425 4 2.77 0.6431 2 4 0.4838
426 2 1.30 1.6941 1 1 1.1304
427 4 2.75 0.7490 2 4 0.8367
428 2 1.52 2.4427 1 2 0.8371
429 4 2.75 0.7780 2 4 0.7479
430 4 2.68 0.8133 2 4 0.5597
431 4 2.76 0.9397 2 4 0.7057
432 3 2.31 1.7323 2 3 1.3441
433 3 2.41 1.5873 2 3 0.7143
434 2 1.59 2.3070 1 2 2.3282
435 2 1.55 2.0901 1 2 0.5065
436 1 0.99 2.6662 1 1 0.7750
437 4 2.34 0.5412 2 4 0.6487
438 3 1.97 0.8775 2 3 0.7830
439 1 1.03 2.5309 1 1 1.4898
440 4 2.95 1.1056 2 4 0.6471
441 3 2.35 1.4650 2 4 0.9662
442 1 0.64 2.1539 1 1 0.7849
443 3 1.93 1.3493 2 3 1.3212
444 3 2.45 1.8523 2 4 0.7095
445 3 2.18 1.1672 2 4 0.8506
446 1 0.28 1.9233 1 1 0.7531
447 4 2.59 0.8358 2 4 1.1402
448 2 1.46 1.7649 1 2 1.9125
449 3 2.32 1.8693 2 4 0.8681
450 4 1.99 0.4709 2 4 1.0666
451 4 2.77 0.8093 2 4 0.6835
452 3 2.03 1.4969 2 3 1.3687
453 1 1.35 2.9907 1 2 1.8504
454 2 1.66 2.0688 1 2 0.6013
455 3 1.99 1.2831 2 3 1.2085
456 2 1.57 2.1236 1 2 0.5459
457 3 2.43 1.7025 2 4 0.6766
458 4 2.40 0.4766 2 4 0.8429
459 1 1.38 2.9259 1 2 1.7767
460 1 1.04 2.3499 1 1 0.9534
461 3 1.55 1.2692 2 3 1.9086
462 1 0.85 2.0896 1 1 0.9284
463 4 2.49 0.9841 2 4 1.1081
464 2 1.18 1.7068 1 2 0.8077
465 4 2.29 0.7859 2 4 0.6972
466 4 2.02 0.2000 2 4 2.7087
467 3 1.79 0.8603 2 3 1.5856
468 3 1.93 1.2432 2 3 0.9068
469 1 0.60 2.4105 1 1 0.7036
470 2 1.32 1.8802 1 2 1.3573
471 4 2.83 0.6250 2 4 0.6063
472 3 2.20 1.4332 2 4 0.9994
473 4 2.36 0.9040 2 4 1.0570
474 1 0.93 2.5074 1 1 0.6965
475 1 0.68 2.5251 1 2 1.0853
476 1 1.46 2.7435 1 2 0.8512
477 3 2.47 1.7597 2 4 0.7539
478 2 1.67 2.5011 1 2 1.5169
479 2 1.34 1.7217 1 1 1.1126
480 1 1.06 2.6152 1 2 0.3493
481 2 1.68 1.9240 1 2 0.6081
482 2 1.40 1.9116 1 2 0.9030
483 2 1.45 1.8789 1 2 0.5181
484 2 1.90 2.0177 1 2 0.5471
485 2 1.82 2.1407 1 2 0.8359
486 1 0.88 2.1755 1 1 0.6202
487 4 2.34 0.6543 2 4 1.1575
488 1 1.29 2.6896 1 1 1.3185
489 1 1.25 2.4983 1 1 0.5788
490 1 0.80 2.6896 1 1 0.6045
491 3 2.09 1.3336 2 4 1.2777
492 1 0.87 2.5742 1 1 0.6831
493 4 2.29 0.4132 2 4 1.7612
494 1 1.05 2.5821 1 1 0.7625
495 3 2.15 1.3915 2 4 0.6053
496 1 1.02 2.1497 1 1 0.6377
497 1 1.03 2.8472 1 1 0.6768
498 1 1.06 2.4017 1 2 1.1625
499 3 2.07 1.7655 2 99 6.1330
500 1 0.98 2.2305 1 1 1.0376
501 3 2.17 1.5999 3 99 10.4586
502 2 1.70 1.7546 3 2 3.3969
503 3 1.88 1.7277 3 2 2.3729
504 2 1.85 2.2288 3 2 0.4611
505 3 2.44 1.2737 3 99 6.2586
506 3 2.23 1.4842 3 99 11.9573
507 3 2.04 1.2141 3 99 15.8319
508 2 1.71 1.8845 3 2 1.0148
509 2 1.74 2.1059 3 2 0.0450
510 2 1.73 2.2053 3 99 5.1806
511 3 1.82 0.9665 3 3 2.7731
512 3 1.71 1.2798 3 2 1.4368
513 3 1.91 1.4034 3 2 4.8433
514 2 1.69 1.7908 3 3 0.3362
515 2 1.53 1.7180 3 99 9.6273
516 2 1.67 1.5701 3 2 1.4745
517 2 1.77 2.1241 3 3 0.2547
518 3 1.84 1.2339 3 99 21.9234
519 2 1.47 1.7789 3 2 0.2552
520 3 2.54 1.8211 3 3 0.2189
521 3 2.05 1.5202 3 99 7.2677
522 3 2.12 1.6586 3 99 13.4320
523 3 1.98 1.5571 3 99 7.7571
524 3 2.36 1.6037 3 3 2.2551
525 2 1.65 1.9020 3 3 1.5889
526 2 2.05 2.0936 3 99 16.3325
527 2 1.66 2.1867 3 2 1.2236
528 3 1.74 1.0244 3 3 2.4294
529 2 1.43 1.6596 3 99 12.4125
530 3 1.73 0.9571 3 3 3.6353
531 3 1.97 1.3477 3 3 2.9455
532 3 1.73 1.0353 3 3 0.7396
533 3 1.73 1.2246 3 3 0.6060
534 2 1.57 2.0872 3 2 0.7493
535 2 1.30 1.6901 3 2 0.7512
536 3 1.81 1.5009 3 3 0.7366
537 3 2.18 1.7487 3 3 1.5790
538 2 1.70 1.7760 3 3 0.7303
539 2 1.94 2.0839 3 2 0.8369
540 2 1.62 2.2219 3 3 0.6981
541 3 2.00 1.6370 3 2 0.3658
542 3 2.02 1.0935 3 3 0.6698
543 2 1.53 1.8646 3 2 0.6827
544 2 1.10 1.9116 3 3 1.2636
545 3 1.51 1.1071 3 2 0.5337
546 3 1.86 1.3330 3 3 0.7839
547 3 1.96 1.7241 3 3 0.5920
548 3 2.24 1.5901 3 3 0.7834
549 3 1.81 1.4311 3 3 0.8081
550 3 2.01 1.5911 3 3 0.5834
551 2 1.76 1.9300 3 3 1.5099
552 2 1.88 2.1806 3 2 0.5617
553 3 2.31 1.9226 3 3 0.7864
554 2 1.25 1.6955 3 2 0.5464
555 3 1.90 1.3548 3 3 0.7086
556 2 1.57 1.6518 3 3 2.8317
557 2 1.55 2.0090 3 2 0.8938
558 3 2.30 1.2318 3 2 4.2338
559 2 1.32 2.0148 3 2 2.7203
560 2 0.91 1.6901 3 2 2.2516
561 2 1.52 1.7948 3 2 1.5770
562 3 1.81 1.2294 3 2 0.6578
563 2 1.72 2.1893 3 2 0.7361
564 3 1.98 1.7643 3 3 0.2888
565 2 1.62 2.1277 3 2 0.5103
566 2 1.78 2.2075 3 3 0.5460
567 2 1.07 2.0014 3 3 0.2191
568 3 1.61 1.1338 3 2 0.2511
569 3 2.27 1.6426 3 2 0.1215
570 3 2.15 1.6078 3 3 1.3570
571 2 1.32 2.1326 3 99 5.1102
572 3 1.99 1.4759 3 3 1.3362
573 3 1.99 1.4321 3 3 0.6114
574 2 1.67 2.0985 3 2 0.7140
575 3 1.92 1.4731 3 3 0.6527
576 3 2.34 1.6842 3 2 0.7129
577 2 1.66 1.7302 3 2 0.5634
578 2 1.74 2.3257 3 3 0.6212
579 2 1.55 2.0735 3 3 0.4126
580 2 1.29 1.9978 3 3 0.6914
581 3 2.15 1.5097 3 3 4.2956
582 3 1.78 0.9487 3 3 1.1479
583 2 1.41 1.8537 3 2 0.5161
584 2 1.60 2.0713 3 2 0.7028
585 2 1.57 1.8656 3 2 0.7306
586 2 1.35 1.7302 3 2 0.4994
587 3 1.88 1.1980 3 3 0.5026
588 3 1.52 0.9112 3 3 0.5161
589 2 1.11 1.7072 3 99 6.4058
590 2 1.40 1.8203 3 3 3.3559
591 3 1.49 1.0786 3 2 2.6460
592 3 2.18 1.4821 3 3 2.7796
593 3 1.94 1.0910 3 3 1.0046
594 3 1.98 1.6500 3 3 0.8036
595 2 1.88 2.1082 3 2 2.5063
596 2 1.60 2.0299 3 2 0.9252
597 3 1.68 1.4613 3 3 0.9766
598 2 1.33 1.8679 3 2 0.9291
599 2 1.44 1.8880 3 2 0.7165
600 2 1.36 1.5890 3 2 1.0634
