# Supplementary material for: The effect of training methodology on knowledge representation in categorization
Source: PLoS One. 2017 Aug 28;12(8):e0183904. doi: 10.1371/journal.pone.0183904 (PMC5573135; doi:10.1371/journal.pone.0183904)
Supplement: S1 File — This file contains the raw data from the experiments reported in this manuscript. (ZIP) [file pone.0183904.s001.zip › raw_data/Exp2/AB/rb_xfer_mixed_feedback_2_cond_2_sub_83.dat]

  1 4 2.66 1.1964 2 3 1.1461
  2 3 2.23 1.6917 2 3 1.0434
  3 4 2.69 0.6219 2 4 0.9298
  4 1 0.83 2.5525 1 1 1.3002
  5 4 2.67 0.8543 2 4 1.0333
  6 2 1.53 2.0434 1 1 0.7681
  7 2 1.52 2.2086 1 1 1.0988
  8 2 1.31 1.8995 1 1 1.0876
  9 2 1.39 2.0048 1 2 0.6360
 10 3 1.96 1.3729 2 4 1.0111
 11 2 1.71 2.1515 1 1 1.0837
 12 1 0.92 2.6655 1 1 1.2172
 13 1 1.13 2.7475 1 1 0.8165
 14 1 0.85 2.0896 1 1 0.8571
 15 3 1.82 0.9665 2 4 1.0250
 16 3 2.26 1.5198 2 3 1.4238
 17 1 0.70 2.2408 1 1 1.7290
 18 3 2.24 1.6476 2 3 1.0937
 19 2 1.56 2.4152 1 2 0.6815
 20 3 1.90 1.3107 2 4 1.4313
 21 3 2.28 1.4598 2 3 3.3106
 22 1 0.98 2.2305 1 1 1.4993
 23 4 2.77 0.6431 2 4 1.1588
 24 3 1.81 1.2294 2 3 0.8908
 25 2 1.71 2.1331 1 2 0.6006
 26 2 1.67 2.0985 1 1 1.3931
 27 4 2.34 0.9662 2 4 0.9535
 28 4 2.58 0.9262 2 4 1.1974
 29 1 1.13 2.6761 1 1 0.8385
 30 4 2.80 1.1860 2 4 0.9658
 31 2 1.64 1.8817 1 2 1.6160
 32 4 2.95 1.1056 2 4 1.2575
 33 2 1.70 1.9158 1 2 2.4800
 34 2 0.91 1.4078 1 1 0.9728
 35 2 1.72 2.4070 1 2 1.5026
 36 4 2.49 0.9841 2 4 0.9406
 37 3 2.02 1.1587 2 4 1.0318
 38 1 1.05 2.6063 1 1 1.0786
 39 1 1.08 2.6729 1 1 0.7085
 40 3 1.79 0.8603 2 3 1.0485
 41 1 1.03 2.5309 1 1 1.5356
 42 4 2.84 1.1081 2 4 1.5232
 43 4 2.73 0.7541 2 4 2.1919
 44 4 1.97 0.2291 2 4 0.7128
 45 4 2.55 0.7990 2 4 0.7100
 46 4 2.60 0.8527 2 4 0.6503
 47 4 2.35 0.9280 2 4 0.5452
 48 2 1.34 1.8387 1 1 0.8279
 49 4 2.29 0.7859 2 4 1.1147
 50 4 2.60 0.6925 2 4 1.0791
 51 3 2.01 1.5911 2 3 1.2832
 52 4 2.36 0.5403 2 4 1.8492
 53 2 1.87 1.9112 1 2 1.9110
 54 4 2.45 0.9719 2 4 2.8585
 55 4 2.31 0.6528 2 4 1.8014
 56 4 2.62 0.8675 2 4 0.6267
 57 2 1.48 1.6857 1 2 1.1858
 58 1 1.23 2.6195 1 2 1.7398
 59 4 2.93 0.9080 2 4 1.2718
 60 3 2.18 1.1672 2 4 1.2617
 61 2 1.47 1.7789 1 2 0.9648
 62 1 1.30 3.0381 1 2 1.9017
 63 2 1.61 2.1116 1 2 0.8675
 64 1 0.88 2.1755 1 1 0.8665
 65 1 0.79 2.2850 1 1 1.0013
 66 3 2.07 1.7655 2 4 1.6502
 67 3 1.89 1.1243 2 4 1.1284
 68 1 0.89 2.6072 1 1 0.9010
 69 2 1.35 1.7302 1 2 1.1948
 70 1 0.98 2.7237 1 1 1.2592
 71 3 1.89 1.0910 2 4 0.8590
 72 2 1.54 1.9274 1 2 0.9139
 73 2 1.42 2.0525 1 2 4.9571
 74 2 1.65 1.9020 1 2 1.3690
 75 3 2.16 1.2860 2 4 0.9307
 76 2 1.32 2.1326 1 2 2.3258
 77 3 2.02 1.0935 2 4 0.9545
 78 1 1.13 2.4366 1 1 1.7569
 79 1 1.02 2.1497 1 1 0.9522
 80 3 2.36 1.6037 2 3 0.6183
 81 3 1.98 1.6500 2 3 0.6819
 82 4 2.25 0.7735 2 3 0.9831
 83 2 0.89 1.3599 1 1 0.9794
 84 4 2.69 1.1057 2 3 1.5312
 85 1 1.19 2.6213 1 1 1.0788
 86 2 0.91 1.5029 1 1 2.4831
 87 4 2.62 0.3858 2 4 1.1292
 88 4 2.68 0.9857 2 4 0.7569
 89 1 0.69 2.4978 1 1 1.6879
 90 1 1.39 2.6564 1 1 0.7173
 91 3 2.32 1.3140 2 4 1.0419
 92 3 2.24 1.5901 2 3 1.5207
 93 4 2.81 1.0884 2 4 0.8768
 94 2 1.20 1.8103 1 1 1.6591
 95 3 2.30 1.2318 2 4 1.4408
 96 3 1.94 1.4668 2 4 1.4506
 97 1 0.81 2.4667 1 1 1.7025
 98 1 0.75 2.0460 1 1 0.6443
 99 1 1.01 2.5846 1 1 0.6438
100 1 0.64 2.1539 1 1 0.8021
101 3 1.91 1.2875 2 4 0.6874
102 3 1.81 1.4311 2 3 1.7248
103 3 1.99 1.2831 2 3 0.6973
104 4 2.51 1.1215 2 3 0.6454
105 3 2.45 1.8523 2 3 1.0924
106 4 2.74 1.0078 2 4 0.7222
107 3 2.07 1.2925 2 4 1.4555
108 1 0.79 1.9647 1 1 0.7419
109 1 0.97 2.0792 1 1 1.0825
110 1 0.79 2.3858 1 1 0.6713
111 1 1.14 2.4633 1 1 0.6061
112 4 2.82 0.9527 2 4 0.7598
113 2 1.53 1.9689 1 1 1.3641
114 4 2.74 1.0264 2 4 1.0605
115 3 2.30 1.5630 2 4 1.0028
116 4 2.84 1.0126 2 4 1.7643
117 3 1.76 0.8919 2 4 1.6552
118 3 2.26 1.8604 2 3 0.8299
119 3 1.51 1.1071 2 4 0.6927
120 1 0.29 2.2599 1 1 0.9860
121 1 0.52 2.6020 1 1 0.6759
122 1 0.79 2.4509 1 1 1.3866
123 4 3.02 1.5059 2 4 1.1239
124 3 1.91 1.4034 2 4 0.5518
125 4 2.86 0.8159 2 4 0.4115
126 2 1.60 1.9416 1 2 1.0356
127 2 1.88 2.1082 1 1 1.2521
128 3 1.89 1.3303 2 3 1.0901
129 3 2.26 1.5121 2 4 0.7279
130 3 2.29 1.4035 2 4 0.2338
131 3 2.34 1.5876 2 4 0.5052
132 1 0.77 2.4584 1 1 0.7104
133 1 0.58 2.3440 1 1 0.5715
134 2 2.05 2.0936 1 2 2.9814
135 4 2.37 0.6828 2 4 0.9177
136 4 2.42 0.8204 2 3 2.8581
137 4 2.37 0.5874 2 4 1.4661
138 3 1.71 1.0290 2 4 1.7592
139 3 1.98 1.3953 2 3 0.6984
140 2 1.40 1.8203 1 2 0.9994
141 3 2.05 1.5890 2 4 0.9922
142 1 0.87 2.0973 1 1 0.7451
143 4 2.66 1.2136 2 4 0.6289
144 4 2.46 0.8923 2 3 0.4048
145 1 0.71 2.6716 1 1 0.6298
146 4 2.73 0.8917 2 4 0.7175
147 3 1.81 1.5009 2 4 1.3938
148 2 1.65 1.8174 1 1 0.9003
149 4 2.53 0.9180 2 4 0.6794
150 3 1.99 1.4759 2 4 1.4062
151 1 1.04 2.4258 1 2 1.4336
152 3 1.88 1.7277 2 3 1.2659
153 2 1.78 2.3478 1 2 2.1843
154 2 1.54 2.3446 1 2 0.8892
155 2 1.83 2.2245 1 2 0.6315
156 2 1.37 1.8113 1 1 1.1275
157 4 2.60 0.9741 2 4 0.8673
158 1 1.18 2.3579 1 1 1.9779
159 1 1.21 2.7777 1 1 1.7568
160 4 2.84 0.7001 2 4 0.6801
161 3 1.83 1.3642 2 4 0.8045
162 1 0.99 2.4325 1 1 1.1902
163 2 1.66 2.0688 1 2 0.6159
164 1 0.82 2.3609 1 1 0.7292
165 3 1.62 0.8025 2 3 1.1888
166 4 2.68 0.8133 2 4 0.6387
167 2 1.82 1.9954 1 2 2.9660
168 3 2.12 1.5357 2 4 1.0492
169 1 0.64 2.3405 1 1 0.6311
170 4 2.44 0.5580 2 4 0.5583
171 2 1.73 2.2552 1 2 2.3946
172 2 1.78 2.2075 1 2 0.1237
173 3 2.15 1.6078 2 4 1.5030
174 1 1.13 2.7572 1 2 0.8926
175 3 2.08 1.4325 2 3 1.0505
176 1 1.03 2.8472 1 1 1.6415
177 3 1.53 1.1144 2 99 5.8418
178 1 1.25 2.4983 1 2 1.3356
179 4 2.44 0.7355 2 4 0.6599
180 4 2.02 0.2000 2 4 1.6337
181 4 2.49 0.7135 2 4 0.8101
182 4 2.66 0.4483 2 4 0.8339
183 3 2.07 1.7267 2 4 1.2418
184 3 1.82 1.1251 2 4 2.2331
185 4 2.22 0.4164 2 4 0.6254
186 4 2.40 0.4766 2 4 0.7062
187 2 1.30 1.6901 1 1 1.5424
188 4 2.34 0.6543 2 4 1.0580
189 1 1.11 2.5086 1 1 1.4179
190 4 2.70 0.5700 2 4 1.7306
191 4 2.63 0.8910 2 4 0.9895
192 4 2.56 0.8907 2 4 0.7673
193 3 1.88 1.1980 2 4 1.2182
194 4 2.75 0.7490 2 4 0.9219
195 4 2.83 0.6250 2 4 1.5494
196 2 1.68 1.9240 1 99 5.2881
197 3 1.93 1.1668 2 4 1.7407
198 1 1.23 2.8181 1 1 0.2965
199 2 1.30 1.6941 1 1 2.1673
200 1 1.00 2.2990 1 1 0.5122
201 3 1.93 1.4546 2 4 1.1804
202 2 1.53 1.8646 1 1 1.0712
203 2 1.76 1.9300 1 1 0.4860
204 3 2.05 1.5202 2 4 1.1641
205 2 1.29 1.9978 1 1 0.5979
206 2 1.41 2.1163 1 1 1.0315
207 2 1.48 1.8429 1 2 0.4075
208 1 0.67 2.2161 1 1 0.7113
209 3 2.01 1.3552 2 4 1.6440
210 2 1.76 1.9795 1 1 0.9709
211 2 1.30 1.7010 1 1 0.6769
212 1 0.57 2.1170 1 1 0.5945
213 4 2.95 1.0010 2 4 1.0994
214 2 1.60 1.8512 1 2 3.4006
215 2 1.18 1.7068 1 1 0.6498
216 1 1.46 2.7435 1 2 1.2242
217 4 2.75 0.6504 2 4 0.9601
218 3 1.96 1.4517 2 4 1.9142
219 4 2.65 0.8297 2 4 2.7431
220 2 1.19 1.3382 1 2 0.7454
221 2 1.80 1.9437 1 2 1.5248
222 3 2.53 1.5900 2 4 2.3758
223 3 1.90 1.0658 2 4 0.8433
224 2 1.30 1.6877 1 2 1.4733
225 3 2.10 1.5805 2 4 1.5679
226 3 1.81 1.5203 2 4 0.6572
227 4 2.05 0.5764 2 3 0.7280
228 2 1.34 1.7645 1 2 1.9560
229 1 1.06 2.6152 1 2 1.6236
230 1 1.08 2.5974 1 1 1.2317
231 3 2.18 1.4821 2 4 2.7996
232 2 1.46 1.7649 1 2 3.5998
233 1 0.59 2.0684 1 1 0.9688
234 2 1.72 2.3797 1 2 2.5801
235 3 1.88 1.1797 2 4 2.1183
236 2 1.32 1.8254 1 2 1.4903
237 1 0.89 2.4514 1 1 1.5427
238 2 1.21 1.7462 1 2 1.7779
239 2 1.71 2.3936 1 2 2.0999
240 4 2.77 0.9979 2 4 1.3765
241 2 1.80 1.9637 1 1 0.8664
242 1 0.66 2.0748 1 1 1.6016
243 1 0.95 2.3294 1 2 1.8745
244 3 2.47 1.7597 2 4 3.7776
245 3 1.86 1.2022 2 4 3.8506
246 4 2.38 0.6745 2 3 4.8425
247 2 1.85 2.2288 1 1 2.1619
248 2 1.62 2.2219 1 2 1.5721
249 3 1.49 1.0786 2 3 2.4222
250 1 1.14 2.6636 1 1 0.9651
251 4 2.50 0.8296 2 4 1.2353
252 1 0.95 2.5462 1 2 1.2430
253 1 0.97 2.5025 1 1 1.0191
254 1 0.54 2.2574 1 1 0.8995
255 4 2.76 0.9491 2 4 1.4002
256 1 0.87 2.5742 1 1 0.5687
257 2 1.62 2.1277 1 1 1.0988
258 2 1.57 2.0872 1 1 0.8633
259 2 1.57 1.6518 1 2 0.9967
260 4 2.87 1.1923 2 4 0.8612
261 4 2.46 0.4501 2 4 0.7320
262 3 1.97 0.8775 2 4 0.4157
263 1 1.05 2.6834 1 2 0.3823
264 1 1.02 2.6289 1 1 0.5518
265 1 0.83 2.6618 1 1 1.0828
266 4 2.29 0.4132 2 4 0.7442
267 4 2.41 0.3492 2 4 1.3385
268 3 2.20 1.4332 2 4 0.5821
269 1 0.80 2.6896 1 1 0.6960
270 3 2.27 1.5003 2 4 1.6361
271 1 1.35 2.9907 1 1 1.1963
272 2 1.25 1.6955 1 1 1.0200
273 2 1.45 1.8789 1 2 1.4766
274 1 0.68 2.5251 1 1 1.3133
275 1 1.07 2.3485 1 1 1.1350
276 1 0.47 2.1353 1 1 0.9145
277 1 1.13 2.4897 1 2 0.7987
278 2 1.66 1.8515 1 2 3.5350
279 2 1.37 1.8739 1 2 1.3145
280 1 0.60 2.4105 1 1 0.5986
281 3 2.16 1.4101 2 3 1.8864
282 2 1.07 1.5917 1 2 1.9247
283 1 1.06 2.9142 1 2 0.8168
284 3 2.10 1.2802 2 4 2.3682
285 4 2.42 0.8002 2 3 0.6346
286 2 1.91 2.2208 1 1 0.8413
287 4 2.37 0.7068 2 4 0.8576
288 4 3.05 0.8358 2 4 0.6241
289 4 2.76 0.9397 2 4 0.4725
290 4 3.01 0.8914 2 4 0.4062
291 3 1.79 1.5993 2 3 1.0553
292 4 2.48 0.9460 2 4 0.5018
293 2 1.21 1.5111 1 2 1.0909
294 4 2.63 0.7776 2 4 0.5289
295 2 1.49 1.7455 1 2 0.9964
296 2 1.10 1.9116 1 1 0.6460
297 3 2.31 1.9226 2 4 1.4527
298 2 1.11 1.7072 1 1 1.0685
299 2 1.34 2.0207 1 2 0.8418
300 4 2.77 0.8093 2 4 0.7547
301 1 1.14 2.7128 1 1 2.2307
302 4 2.45 0.6758 2 4 0.9345
303 2 1.90 2.0177 1 2 0.9465
304 3 1.68 1.4613 2 3 0.7730
305 1 0.90 2.3828 1 1 0.4392
306 2 1.60 2.0299 1 2 1.5283
307 4 3.00 1.1062 2 4 0.5799
308 4 2.11 0.7089 2 4 1.4291
309 1 0.46 2.3743 1 1 0.5498
310 3 1.52 0.9112 2 3 1.0648
311 4 2.86 1.3226 2 4 0.7591
312 3 2.13 1.4667 2 4 0.7868
313 4 2.21 0.5149 2 4 0.5884
314 2 1.28 2.0487 1 1 0.7824
315 4 2.54 1.0818 2 4 3.0239
316 4 2.87 1.1193 2 4 1.5753
317 4 2.61 0.8948 2 4 0.5545
318 3 1.84 1.2339 2 4 0.6279
319 4 3.09 1.0721 2 4 0.5078
320 1 1.04 2.6032 1 1 1.6904
321 2 1.18 1.7977 1 2 1.0874
322 1 1.44 3.1230 1 2 1.6142
323 3 2.09 1.5482 2 4 0.5344
324 2 1.67 2.5011 1 2 1.8263
325 4 2.77 0.8261 2 4 1.4346
326 4 2.63 0.8588 2 4 0.6264
327 1 0.70 2.6702 1 1 0.6342
328 1 0.89 2.4133 1 1 0.7054
329 3 1.99 1.4321 2 4 1.0702
330 1 0.85 2.6302 1 1 1.0045
331 1 1.06 2.4017 1 1 0.7170
332 1 0.74 2.4723 1 1 0.6961
333 1 1.30 2.6344 1 2 0.7091
334 2 1.57 1.8656 1 2 1.2569
335 2 1.75 2.3029 1 2 0.5513
336 2 1.56 2.1016 1 2 0.5787
337 4 2.57 0.8126 2 4 0.5636
338 2 1.63 1.9157 1 2 1.0704
339 3 2.23 1.4842 2 4 1.7726
340 3 2.60 1.8537 2 4 1.3986
341 1 1.02 2.6749 1 1 0.8561
342 1 1.14 2.7885 1 2 1.5910
343 2 1.54 2.0740 1 2 1.2167
344 4 2.19 0.5582 2 4 0.5371
345 4 2.89 0.6940 2 4 0.7888
346 3 2.15 1.3915 2 3 1.2466
347 1 1.12 2.5932 1 2 1.1736
348 2 1.73 2.2053 1 1 1.2481
349 3 1.84 1.0247 2 4 1.3993
350 4 2.34 1.0557 2 4 0.6717
351 2 0.90 1.6966 1 1 2.0970
352 4 2.58 0.9390 2 4 0.8463
353 1 1.11 2.4142 1 1 1.3246
354 2 1.88 2.1806 1 2 1.5128
355 4 2.75 0.7780 2 4 1.3885
356 3 2.32 1.8693 2 4 2.2475
357 3 1.71 1.2798 2 4 1.4066
358 4 2.71 0.8136 2 4 1.5348
359 1 1.29 2.6896 1 2 1.2021
360 4 2.99 0.8531 2 4 0.6514
361 1 0.20 1.9808 1 1 1.1072
362 1 0.51 2.5456 1 1 1.3926
363 4 2.58 0.8599 2 4 0.9628
364 4 2.65 0.7053 2 4 0.9562
365 3 2.31 1.7323 2 4 1.0631
366 2 1.89 2.0046 1 2 1.4772
367 3 1.87 1.1564 2 4 2.9318
368 1 1.39 2.5917 1 2 1.0793
369 1 0.57 2.4717 1 1 1.2930
370 2 1.31 2.0201 1 2 1.3071
371 3 2.25 1.7868 2 4 0.8963
372 2 1.01 1.9039 1 2 1.5738
373 4 2.83 1.0065 2 4 1.9761
374 2 1.52 1.7948 1 2 1.2674
375 2 1.63 1.9483 1 1 1.0979
376 1 0.28 1.9233 1 1 0.8061
377 1 0.66 2.1383 1 2 1.6947
378 4 2.78 1.0349 2 4 2.1383
379 3 2.05 1.6316 2 4 1.3430
380 2 1.66 1.7302 1 1 2.0822
381 3 1.98 1.4865 2 4 1.0718
382 4 2.85 0.9764 2 4 0.5979
383 1 1.08 2.4545 1 2 1.6478
384 2 1.58 2.0825 1 2 2.6158
385 1 0.92 2.1350 1 1 0.5191
386 1 0.96 2.5403 1 2 0.7080
387 1 0.50 2.0667 1 1 1.1608
388 1 0.99 2.6662 1 1 1.4020
389 1 1.24 2.6215 1 2 1.7864
390 3 1.78 0.9487 2 4 1.0118
391 4 2.59 0.8358 2 4 0.7243
392 4 2.34 0.5412 2 4 0.7528
393 2 1.72 1.9579 1 2 1.0765
394 1 1.38 2.9259 1 2 0.9147
395 4 2.70 1.0720 2 4 3.7184
396 4 2.50 1.1421 2 4 1.0992
397 1 0.87 2.4262 1 1 1.6392
398 1 0.93 2.5074 1 1 0.5198
399 3 2.07 1.2553 2 4 0.8838
400 1 0.66 2.1318 1 1 0.9942
401 1 0.93 2.6444 1 2 1.1761
402 1 1.12 2.7049 1 2 1.3388
403 3 1.53 1.1943 2 4 2.3507
404 3 1.94 1.0910 2 4 4.5863
405 3 2.07 1.3017 2 4 1.1802
406 3 2.03 1.8493 2 4 1.1025
407 2 1.82 2.1407 1 2 1.6994
408 4 2.69 0.9113 2 4 0.8145
409 3 2.03 1.4969 2 3 1.5763
410 3 1.90 1.3548 2 3 1.0731
411 1 1.05 2.4518 1 2 1.2884
412 3 2.35 1.4475 2 4 0.6931
413 3 2.27 1.6426 2 4 0.9786
414 1 0.75 2.3090 1 1 0.6206
415 1 0.66 2.5896 1 1 0.6677
416 3 2.41 1.5873 2 4 2.1315
417 3 2.15 1.5097 2 4 3.0308
418 3 2.54 1.8211 2 4 2.4867
419 4 2.87 1.2443 2 4 1.0211
420 4 2.17 0.3420 2 3 1.7333
421 1 0.93 2.5640 1 1 0.8398
422 3 2.32 1.9002 2 3 2.1843
423 3 2.00 1.8147 2 3 0.7774
424 1 0.78 2.1366 1 1 0.7395
425 2 1.38 1.7472 1 2 1.8074
426 1 1.02 2.4999 1 2 1.4248
427 3 2.00 1.6370 2 3 1.5206
428 2 1.53 1.7180 1 2 1.7978
429 1 1.14 2.5724 1 2 1.1752
430 3 2.43 1.8005 2 3 3.4015
431 3 1.61 1.1338 2 4 1.2751
432 4 2.78 1.1410 2 4 1.4488
433 1 0.98 2.5335 1 2 0.8722
434 4 2.53 0.6066 2 4 0.3985
435 4 2.14 0.5976 2 4 0.5045
436 2 1.66 1.7133 1 1 1.2045
437 2 1.10 1.5722 1 2 0.2781
438 3 2.27 1.2697 2 3 1.1808
439 1 0.83 2.9124 1 1 0.5568
440 2 1.70 2.0029 1 1 0.8561
441 4 3.02 1.2229 2 4 0.2948
442 2 1.36 1.5890 1 1 0.5086
443 3 1.65 0.7370 2 4 1.5128
444 1 1.05 2.5821 1 1 0.9168
445 3 2.34 1.6842 2 4 1.2172
446 4 2.30 0.6381 2 4 1.0984
447 2 1.31 1.5509 1 2 0.5421
448 3 1.93 1.2432 2 3 1.0987
449 2 1.36 1.9455 1 1 0.6149
450 4 2.63 0.9996 2 4 0.3348
451 4 2.40 0.6599 2 4 0.9178
452 3 2.18 1.7487 2 4 0.8999
453 2 1.71 2.0191 1 1 0.3762
454 3 1.69 1.3608 2 4 0.4334
455 2 1.50 2.0364 1 1 1.0268
456 3 2.12 1.5599 2 4 0.2650
457 2 1.69 1.7908 1 2 0.8704
458 3 1.82 1.1708 2 4 0.6693
459 1 0.70 2.3945 1 1 0.7402
460 3 2.09 1.3336 2 4 0.3919
461 3 1.92 1.4731 2 3 1.8486
462 1 1.04 2.3499 1 2 1.0803
463 4 1.99 0.4709 2 4 0.9365
464 1 0.80 2.6233 1 2 0.2661
465 2 1.60 2.0713 1 1 2.4797
466 1 0.93 2.5446 1 1 0.9351
467 4 2.36 0.9243 2 4 0.9691
468 4 2.18 0.6201 2 4 0.5239
469 2 1.52 2.4427 1 2 1.0807
470 1 0.93 2.5469 1 2 1.2619
471 3 2.42 1.5357 2 4 1.1172
472 2 1.55 2.0090 1 2 1.5458
473 3 1.93 1.3493 2 4 1.3889
474 3 2.00 1.4168 2 4 0.5435
475 4 2.58 0.5943 2 4 1.0507
476 4 2.36 0.9040 2 4 0.7299
477 2 1.32 1.8802 1 2 1.0931
478 4 2.91 1.1572 2 4 1.4579
479 1 0.61 1.8464 1 1 1.0165
480 4 2.53 0.7572 2 4 2.9218
481 2 1.61 1.8315 1 2 0.9818
482 3 1.68 1.2696 2 4 0.7994
483 3 2.27 1.4175 2 4 1.2400
484 2 0.85 1.3090 1 2 1.2077
485 1 1.02 2.8512 1 2 1.2096
486 4 2.84 0.8652 2 4 0.8657
487 2 1.59 2.3070 1 2 2.5764
488 2 1.72 2.1893 1 2 2.0668
489 1 0.93 2.9422 1 1 1.1612
490 4 2.47 0.5925 2 4 1.0670
491 2 1.33 2.1082 1 2 1.3048
492 2 1.55 2.0735 1 1 1.3495
493 4 2.50 0.4873 2 4 1.3213
494 2 1.67 1.5701 1 2 1.5404
495 2 1.40 1.9116 1 2 1.2964
496 3 1.97 1.3477 2 4 3.7502
497 2 1.60 1.7107 1 2 2.6659
498 3 2.20 1.5223 2 4 0.5441
499 2 1.35 1.8936 1 2 3.3229
500 2 1.44 1.8880 1 1 1.0232
501 3 1.67 1.1645 3 3 2.7733
502 3 2.03 1.5197 3 2 1.8591
503 2 1.42 1.5852 3 3 1.6012
504 2 1.38 2.0285 3 2 0.3048
505 2 1.54 1.8500 3 2 0.3812
506 2 1.43 1.6596 3 2 0.4943
507 2 1.40 1.7768 3 2 0.4580
508 2 1.34 1.8004 3 2 0.2707
509 2 1.07 1.2491 3 2 0.3564
510 3 2.11 1.4228 3 3 0.5897
511 3 2.26 1.4368 3 3 0.6313
512 2 1.20 1.5293 3 2 0.5662
513 3 1.64 1.1417 3 3 0.4627
514 3 1.85 1.1641 3 3 0.8768
515 3 1.55 1.4445 3 2 0.8103
516 2 1.63 2.1810 3 3 2.5858
517 2 1.74 2.1059 3 3 1.8338
518 2 1.84 2.2882 3 3 0.5040
519 2 1.41 1.5481 3 2 0.7644
520 3 2.25 1.2915 3 3 1.6779
521 2 1.92 2.2202 3 3 2.1956
522 2 1.77 2.1241 3 3 1.6761
523 2 1.50 1.9802 3 3 1.4333
524 3 1.55 1.2464 3 3 0.8958
525 3 1.74 1.2433 3 3 0.8520
526 3 2.26 1.6672 3 2 4.2737
527 2 1.50 1.6578 3 99 6.2703
528 2 1.72 1.9730 3 3 1.1472
529 2 1.56 2.4798 3 3 0.7254
530 3 1.97 1.3112 3 3 2.5846
531 2 1.18 1.7567 3 2 1.4900
532 3 2.12 1.3591 3 3 2.4694
533 2 1.66 2.1867 3 3 2.5634
534 3 2.43 1.7025 3 3 0.9648
535 2 1.33 1.8679 3 2 0.9421
536 3 2.17 1.5999 3 3 1.6317
537 2 1.71 1.8845 3 3 0.8944
538 2 1.84 2.0129 3 3 1.1793
539 3 2.00 1.3301 3 3 0.5793
540 2 1.09 1.4625 3 2 4.0367
541 3 1.96 1.7241 3 3 1.6673
542 3 1.99 1.5926 3 3 0.8070
543 3 1.72 1.3010 3 2 2.9359
544 2 1.65 2.3078 3 3 0.7308
545 2 1.36 1.8982 3 2 2.3563
546 3 2.28 1.7216 3 3 1.4878
547 2 1.07 2.0014 3 2 0.7400
548 3 2.31 1.8281 3 3 0.5977
549 2 1.34 1.7217 3 3 3.1250
550 3 2.44 1.2737 3 3 1.1127
551 3 2.10 1.6379 3 2 0.8093
552 3 1.73 1.0353 3 3 0.4014
553 3 2.11 1.4718 3 2 0.6005
554 3 2.23 1.6825 3 3 0.6322
555 3 2.14 1.4453 3 3 0.3273
556 3 1.91 1.3683 3 3 0.4505
557 2 1.57 2.1236 3 2 0.4545
558 2 1.60 1.8674 3 2 0.9807
559 3 1.70 1.1570 3 2 0.6278
560 3 2.34 1.1657 3 3 0.6433
561 2 1.79 2.1816 3 3 1.0972
562 2 1.35 1.3832 3 2 0.5893
563 3 2.00 1.3047 3 3 1.0456
564 3 1.55 1.2692 3 2 0.7882
565 2 1.74 2.3257 3 3 1.7081
566 2 1.33 1.9183 3 2 0.5998
567 2 1.70 1.7760 3 2 0.4950
568 3 1.89 1.1655 3 3 1.5396
569 3 1.73 1.2246 3 2 1.8538
570 3 1.86 1.3330 3 3 1.9152
571 3 2.07 1.5131 3 2 1.4704
572 3 1.98 1.5571 3 3 0.7715
573 3 1.86 1.6865 3 3 0.7971
574 3 2.34 1.7071 3 3 1.1406
575 3 1.68 1.4448 3 3 1.2875
576 2 1.94 2.0839 3 2 0.0828
577 2 1.44 1.8458 3 2 0.9352
578 2 2.05 2.0648 3 3 0.5699
579 3 2.12 1.6586 3 3 0.6751
580 3 1.54 1.1603 3 2 0.5526
581 2 1.59 1.9919 3 2 0.9779
582 3 1.73 1.3031 3 3 0.6906
583 3 2.35 1.4650 3 3 0.8551
584 3 1.98 1.7643 3 2 1.6693
585 3 2.04 1.2141 3 2 0.6108
586 2 1.17 1.4405 3 2 1.1393
587 2 1.59 1.7659 3 2 1.0775
588 2 1.41 1.8537 3 2 1.8267
589 3 1.74 1.0244 3 2 2.5292
590 3 1.73 0.9571 3 3 0.7237
591 3 2.39 1.4678 3 3 0.7510
592 2 1.20 1.7357 3 2 0.6480
593 2 1.70 1.7546 3 3 0.7027
594 2 1.32 2.0148 3 2 0.6095
595 2 0.91 1.6901 3 2 1.4892
596 2 1.17 1.7942 3 2 0.5333
597 2 1.55 2.0901 3 3 0.8245
598 3 2.42 1.5416 3 3 0.8145
599 2 1.71 2.2396 3 3 1.0381
600 2 1.38 1.9591 3 2 0.4677
