# Supplementary material for: The effect of training methodology on knowledge representation in categorization
Source: PLoS One. 2017 Aug 28;12(8):e0183904. doi: 10.1371/journal.pone.0183904 (PMC5573135; doi:10.1371/journal.pone.0183904)
Supplement: S1 File — This file contains the raw data from the experiments reported in this manuscript. (ZIP) [file pone.0183904.s001.zip › raw_data/Exp2/AB/rb_xfer_mixed_feedback_2_cond_2_sub_84.dat]

  1 1 1.25 2.4983 1 2 2.8652
  2 1 0.66 2.0748 1 2 1.4556
  3 4 2.63 0.7776 2 3 4.2524
  4 1 0.79 2.4509 1 2 2.6834
  5 4 2.46 0.4501 2 4 1.4648
  6 4 2.77 0.9979 2 3 1.8946
  7 2 1.77 2.1241 1 1 0.8344
  8 2 1.71 1.8845 1 1 1.2731
  9 2 1.74 2.3257 1 1 1.1670
 10 2 1.62 2.2219 1 2 1.9367
 11 1 1.30 2.6344 1 2 1.8360
 12 4 3.00 1.1062 2 3 2.6921
 13 1 1.38 2.9259 1 99 6.6408
 14 4 2.75 0.7780 2 3 2.6241
 15 3 2.13 1.4667 2 4 1.9987
 16 4 2.63 0.8588 2 3 1.4562
 17 2 1.88 2.1082 1 2 1.4387
 18 3 2.07 1.7655 2 4 1.1016
 19 4 3.09 1.0721 2 3 1.8588
 20 2 1.84 2.0129 1 2 1.8735
 21 1 1.21 2.7777 1 2 2.2329
 22 3 1.82 1.1708 2 4 2.2718
 23 2 1.70 2.0029 1 2 1.0545
 24 3 1.73 1.3031 2 4 2.1878
 25 2 1.53 1.9689 1 2 0.7421
 26 2 1.31 2.0201 1 2 0.5940
 27 2 1.54 1.9274 1 2 0.6589
 28 2 1.30 1.7010 1 2 0.6256
 29 2 1.52 2.4427 1 2 0.9776
 30 2 1.65 1.8174 1 2 0.4915
 31 3 1.96 1.3729 2 3 2.5998
 32 2 1.80 1.9637 1 2 0.9925
 33 4 2.78 1.0349 2 3 1.3148
 34 4 2.95 1.1056 2 4 1.1660
 35 1 0.59 2.0684 1 1 3.0483
 36 4 2.40 0.4766 2 3 2.5828
 37 1 1.06 2.6152 1 2 1.4641
 38 1 0.98 2.7237 1 1 1.5436
 39 2 1.61 2.1116 1 2 1.3298
 40 3 2.47 1.7597 2 3 2.7021
 41 2 1.32 1.8254 1 2 0.9389
 42 3 2.25 1.2915 2 4 2.3106
 43 1 1.13 2.4897 1 1 1.0034
 44 1 0.83 2.6618 1 1 1.6117
 45 3 1.79 1.5993 2 3 3.7231
 46 2 1.60 1.9416 1 2 1.1991
 47 2 1.48 1.8429 1 2 0.5765
 48 3 2.42 1.5357 2 3 1.8261
 49 2 1.39 2.0048 1 2 2.5783
 50 4 2.34 0.5412 2 3 3.1563
 51 2 1.46 1.7649 1 2 1.5204
 52 2 1.36 1.9455 1 2 0.5814
 53 2 1.28 2.0487 1 2 0.6386
 54 4 2.83 1.0065 2 4 1.2542
 55 2 1.71 2.2396 1 2 0.8688
 56 4 2.50 1.1421 2 4 0.9952
 57 4 2.50 0.4873 2 4 1.2200
 58 4 2.70 1.0720 2 4 0.7237
 59 4 2.05 0.5764 2 4 1.5356
 60 2 1.50 1.9802 1 2 1.6582
 61 3 1.74 1.0244 2 3 2.8893
 62 3 1.61 1.1338 2 3 1.0387
 63 4 2.35 0.9280 2 4 1.0307
 64 4 2.53 0.7572 2 3 2.8938
 65 3 2.05 1.6316 2 4 4.5940
 66 4 2.36 0.9243 2 3 1.4761
 67 4 1.99 0.4709 2 4 0.5302
 68 2 1.55 2.0901 1 2 1.0128
 69 4 2.69 0.6219 2 4 2.0679
 70 2 1.70 1.7546 1 2 0.9619
 71 2 1.73 2.2552 1 2 1.0116
 72 4 2.63 0.9996 2 4 1.2107
 73 4 2.53 0.6066 2 4 1.4194
 74 1 1.23 2.8181 1 2 2.1320
 75 1 0.95 2.5462 1 1 0.6143
 76 3 2.20 1.4332 2 4 1.8228
 77 4 2.77 0.8093 2 4 1.3022
 78 3 2.32 1.8693 2 4 1.7385
 79 4 2.36 0.9040 2 4 0.9029
 80 4 2.56 0.8907 2 4 0.8259
 81 2 1.37 1.8739 1 2 1.1300
 82 4 2.87 1.1193 2 4 0.8141
 83 1 1.08 2.6729 1 1 2.1901
 84 3 2.09 1.3336 2 99 6.2475
 85 4 2.30 0.6381 2 4 0.6834
 86 3 1.74 1.2433 2 4 1.2327
 87 3 1.86 1.2022 2 4 0.6800
 88 3 2.54 1.8211 2 4 1.1350
 89 2 1.60 1.8674 1 1 1.8981
 90 2 1.59 1.9919 1 2 1.4393
 91 4 2.19 0.5582 2 4 1.7190
 92 1 0.52 2.6020 1 1 1.6919
 93 2 1.71 2.0191 1 2 0.8572
 94 2 1.32 2.0148 1 2 0.4732
 95 2 1.33 2.1082 1 2 0.4539
 96 1 1.00 2.2990 1 1 1.3416
 97 1 0.98 2.2305 1 1 1.2265
 98 1 0.81 2.4667 1 1 0.4259
 99 4 2.60 0.9741 2 4 1.5294
100 1 1.05 2.6063 1 1 1.2290
101 3 2.41 1.5873 2 3 3.5805
102 3 1.99 1.2831 2 4 1.2292
103 2 1.32 1.8802 1 2 1.0217
104 2 1.25 1.6955 1 2 0.9427
105 4 2.42 0.8002 2 4 1.0805
106 2 1.54 1.8500 1 2 0.6386
107 4 2.73 0.7541 2 4 0.9423
108 3 1.93 1.3493 2 4 0.9295
109 1 1.11 2.4142 1 2 0.8699
110 1 1.13 2.7572 1 1 0.7713
111 3 2.45 1.8523 2 3 2.5900
112 4 2.45 0.9719 2 3 1.0947
113 4 2.74 1.0264 2 4 1.3321
114 2 0.85 1.3090 1 1 0.9273
115 1 0.57 2.1170 1 1 1.0579
116 4 2.47 0.5925 2 3 3.4258
117 2 1.58 2.0825 1 2 1.3701
118 4 2.38 0.6745 2 4 1.3561
119 2 1.55 2.0735 1 2 1.5677
120 1 0.70 2.6702 1 1 1.2502
121 2 1.72 2.3797 1 2 1.1446
122 2 1.65 1.9020 1 2 1.1389
123 2 1.35 1.3832 1 1 1.1811
124 1 0.96 2.5403 1 2 0.9669
125 1 0.20 1.9808 1 1 1.2412
126 4 2.67 0.8543 2 4 1.9363
127 4 2.48 0.9460 2 4 1.0047
128 1 0.93 2.5469 1 1 1.8768
129 4 2.69 0.9113 2 4 1.1626
130 1 0.99 2.4325 1 1 2.2375
131 2 1.31 1.5509 1 2 2.2449
132 4 2.60 0.6925 2 4 1.1550
133 2 1.59 1.7659 1 2 1.2461
134 3 2.20 1.5223 2 4 1.4196
135 1 1.35 2.9907 1 2 1.5563
136 3 2.30 1.5630 2 4 2.1915
137 1 0.98 2.5335 1 1 1.3054
138 2 2.05 2.0936 1 2 1.3105
139 4 2.86 1.3226 2 4 1.2744
140 4 2.62 0.3858 2 4 0.7759
141 2 1.44 1.8458 1 2 1.1699
142 2 1.76 1.9795 1 2 1.4362
143 2 1.62 2.1277 1 2 0.6759
144 3 1.71 1.2798 2 4 1.6423
145 3 2.07 1.2553 2 3 2.0655
146 1 0.83 2.5525 1 1 0.7744
147 2 1.34 1.8004 1 2 1.4161
148 3 2.29 1.4035 2 4 1.1055
149 3 1.97 0.8775 2 4 2.9268
150 4 2.40 0.6599 2 4 1.7069
151 2 1.66 1.8515 1 2 1.3019
152 4 2.73 0.8917 2 4 0.8350
153 3 1.73 1.0353 2 4 1.0343
154 1 0.82 2.3609 1 2 0.8821
155 2 1.29 1.9978 1 1 1.5757
156 3 2.34 1.5876 2 3 1.3149
157 2 1.52 2.2086 1 2 0.6462
158 1 0.77 2.4584 1 2 0.6207
159 3 2.27 1.4175 2 4 0.8545
160 3 2.42 1.5416 2 3 0.6041
161 1 0.68 2.5251 1 1 0.4213
162 4 2.75 0.6504 2 4 0.5245
163 3 1.91 1.2875 2 4 1.1763
164 2 1.59 2.3070 1 1 2.3542
165 3 2.03 1.8493 2 4 2.7086
166 3 1.99 1.5926 2 3 0.7852
167 3 1.73 0.9571 2 3 0.6434
168 4 2.80 1.1860 2 3 0.5701
169 4 2.75 0.7490 2 4 0.6679
170 2 1.07 1.5917 1 1 1.0736
171 4 2.22 0.4164 2 4 1.2716
172 3 1.51 1.1071 2 4 0.7254
173 2 1.49 1.7455 1 2 0.4244
174 2 1.53 1.8646 1 2 0.4326
175 3 2.15 1.5097 2 4 1.3287
176 3 1.84 1.2339 2 4 0.5487
177 3 1.92 1.4731 2 3 1.2946
178 2 1.38 1.9591 1 2 1.5709
179 1 1.39 2.6564 1 2 0.6535
180 1 0.93 2.6444 1 1 0.4517
181 3 1.83 1.3642 2 3 0.6836
182 4 2.11 0.7089 2 3 0.6490
183 2 1.30 1.6941 1 1 0.4547
184 3 2.31 1.8281 2 4 0.4780
185 3 2.09 1.5482 2 4 0.9163
186 1 0.97 2.5025 1 2 1.2409
187 3 2.11 1.4718 2 3 0.7276
188 1 1.18 2.3579 1 2 1.2030
189 3 1.64 1.1417 2 4 0.5485
190 1 0.89 2.4514 1 1 0.5347
191 1 0.93 2.5074 1 2 1.1865
192 2 1.79 2.1816 1 1 0.7803
193 4 2.76 0.9491 2 4 0.5089
194 3 1.86 1.3330 2 3 0.8832
195 4 2.49 0.9841 2 4 0.5284
196 4 2.65 0.8297 2 4 0.7401
197 3 2.28 1.7216 2 4 0.6073
198 3 2.35 1.4475 2 4 0.6899
199 2 1.60 1.8512 1 2 0.7348
200 3 2.60 1.8537 2 3 0.4344
201 4 2.58 0.5943 2 4 0.7436
202 1 0.60 2.4105 1 2 0.8106
203 1 1.01 2.5846 1 1 0.6429
204 1 1.14 2.7885 1 1 1.2748
205 3 1.89 1.1243 2 4 0.8473
206 2 1.01 1.9039 1 2 0.2051
207 2 1.53 1.7180 1 2 0.7342
208 2 1.38 2.0285 1 2 0.5063
209 3 1.85 1.1641 2 4 0.7348
210 1 0.71 2.6716 1 1 0.8334
211 4 2.51 1.1215 2 3 0.5217
212 3 2.26 1.5198 2 4 0.5413
213 1 0.93 2.9422 1 2 0.4243
214 4 3.02 1.2229 2 4 0.4653
215 2 1.40 1.7768 1 2 0.5034
216 1 0.69 2.4978 1 2 1.0841
217 1 1.44 3.1230 1 2 0.7623
218 2 1.30 1.6901 1 1 0.5793
219 2 1.73 2.2053 1 2 0.7744
220 4 2.84 0.7001 2 4 0.7041
221 2 1.57 1.8656 1 2 0.8774
222 4 2.49 0.7135 2 4 0.4494
223 3 1.91 1.3683 2 3 0.5129
224 2 1.94 2.0839 1 1 0.6222
225 4 2.86 0.8159 2 3 0.2942
226 1 0.70 2.3945 1 2 0.5317
227 3 2.44 1.2737 2 4 0.8959
228 1 0.67 2.2161 1 1 0.6612
229 1 0.80 2.6896 1 1 0.5554
230 2 1.41 2.1163 1 2 0.7102
231 1 1.02 2.6749 1 2 0.9859
232 1 0.75 2.0460 1 1 0.8367
233 4 2.59 0.8358 2 4 0.7873
234 2 1.63 1.9157 1 1 0.4304
235 3 1.71 1.0290 2 4 0.5815
236 4 2.58 0.9262 2 4 0.5190
237 2 1.78 2.2075 1 2 0.6354
238 4 2.87 1.2443 2 4 0.7631
239 3 1.91 1.4034 2 4 0.5173
240 2 1.66 2.0688 1 2 0.5120
241 2 1.57 2.1236 1 2 0.9324
242 4 3.01 0.8914 2 3 0.6243
243 1 0.97 2.0792 1 2 0.5446
244 1 0.29 2.2599 1 1 0.9796
245 1 0.64 2.1539 1 1 0.7328
246 1 0.66 2.1383 1 2 0.8017
247 4 2.37 0.6828 2 4 0.7854
248 3 1.88 1.1797 2 3 1.6195
249 2 1.85 2.2288 1 2 1.1389
250 3 2.16 1.4101 2 4 0.6782
251 4 2.25 0.7735 2 4 0.9162
252 3 1.81 1.5203 2 4 0.4967
253 3 1.82 0.9665 2 4 0.4297
254 3 1.96 1.4517 2 4 0.6200
255 1 1.04 2.6032 1 2 0.5334
256 3 2.32 1.3140 2 4 0.6081
257 3 2.11 1.4228 2 4 0.7770
258 4 2.17 0.3420 2 4 0.9931
259 2 1.83 2.2245 1 1 0.3940
260 4 2.44 0.7355 2 3 1.0523
261 2 1.35 1.8936 1 1 0.8336
262 1 1.02 2.1497 1 2 0.9789
263 3 2.30 1.2318 2 4 0.7155
264 1 1.05 2.6834 1 1 0.4323
265 1 0.47 2.1353 1 1 0.7914
266 2 1.66 1.7133 1 1 0.5371
267 2 1.60 1.7107 1 1 0.4050
268 3 2.04 1.2141 2 3 0.6853
269 3 1.90 1.3107 2 4 0.6743
270 1 1.39 2.5917 1 2 0.2402
271 1 0.79 2.3858 1 1 0.6166
272 2 1.21 1.7462 1 1 0.9600
273 3 1.98 1.7643 2 4 0.6261
274 1 0.46 2.3743 1 1 0.6502
275 4 2.29 0.7859 2 4 0.6736
276 1 0.61 1.8464 1 1 0.5351
277 1 1.14 2.4633 1 2 0.7873
278 4 2.58 0.8599 2 4 0.4362
279 3 2.32 1.9002 2 4 1.0205
280 1 1.03 2.8472 1 1 0.7565
281 1 0.95 2.3294 1 2 0.5195
282 2 0.91 1.6901 1 2 0.6193
283 3 2.35 1.4650 2 3 0.6357
284 2 1.50 1.6578 1 2 0.9477
285 1 1.12 2.7049 1 2 0.3179
286 4 2.82 0.9527 2 4 0.2735
287 4 2.36 0.5403 2 4 0.2089
288 2 1.61 1.8315 1 1 0.2328
289 2 1.30 1.6877 1 2 0.3926
290 2 1.20 1.8103 1 1 0.2737
291 4 2.65 0.7053 2 4 0.3922
292 2 1.18 1.7977 1 2 0.7951
293 3 2.28 1.4598 2 3 0.3395
294 3 2.00 1.8147 2 4 0.5996
295 4 2.95 1.0010 2 4 0.7691
296 1 1.30 3.0381 1 1 0.3773
297 4 2.02 0.2000 2 4 0.4678
298 2 1.53 2.0434 1 1 0.4017
299 3 2.17 1.5999 2 4 0.2348
300 1 0.79 2.2850 1 1 0.4414
301 4 2.68 0.8133 2 4 0.8366
302 4 2.87 1.1923 2 4 0.6508
303 4 2.69 1.1057 2 4 0.6022
304 1 1.02 2.8512 1 1 1.0187
305 3 2.24 1.6476 2 4 1.1156
306 2 1.60 2.0299 1 2 0.5667
307 2 1.40 1.8203 1 2 0.7220
308 3 2.05 1.5202 2 4 0.7894
309 1 0.99 2.6662 1 1 1.0954
310 1 0.85 2.6302 1 1 1.2113
311 1 0.89 2.6072 1 1 0.7075
312 4 2.31 0.6528 2 4 0.7292
313 2 1.18 1.7068 1 1 1.2685
314 3 2.05 1.5890 2 4 0.4909
315 3 1.79 0.8603 2 3 0.4642
316 4 2.58 0.9390 2 4 0.6873
317 4 2.62 0.8675 2 4 0.6857
318 3 1.49 1.0786 2 4 0.3700
319 1 1.29 2.6896 1 1 0.1969
320 4 2.14 0.5976 2 3 0.5408
321 3 1.90 1.0658 2 4 0.5603
322 1 1.12 2.5932 1 2 0.2983
323 4 2.42 0.8204 2 3 0.3676
324 1 1.05 2.5821 1 1 0.4744
325 3 1.53 1.1144 2 4 0.5203
326 4 3.02 1.5059 2 4 0.8531
327 3 1.65 0.7370 2 4 0.6757
328 2 1.35 1.7302 1 2 1.1709
329 4 2.50 0.8296 2 4 0.6288
330 3 1.62 0.8025 2 4 0.5153
331 1 0.78 2.1366 1 1 0.9856
332 1 1.13 2.4366 1 2 0.7055
333 1 0.79 1.9647 1 2 0.6774
334 4 2.71 0.8136 2 4 0.7227
335 2 0.89 1.3599 1 1 1.5675
336 1 1.24 2.6215 1 2 0.5289
337 3 2.15 1.3915 2 4 0.6132
338 2 1.87 1.9112 1 2 1.4127
339 4 2.77 0.6431 2 4 1.5583
340 4 2.44 0.5580 2 4 0.3207
341 2 1.55 2.0090 1 2 0.2285
342 3 1.55 1.4445 2 3 0.3072
343 4 2.85 0.9764 2 4 0.3533
344 3 2.12 1.6586 2 3 0.3641
345 1 1.06 2.9142 1 1 0.9265
346 4 2.57 0.8126 2 4 0.7697
347 1 1.46 2.7435 1 2 0.8282
348 3 2.10 1.5805 2 4 0.8281
349 4 2.89 0.6940 2 3 0.8676
350 1 0.85 2.0896 1 1 0.7780
351 1 1.06 2.4017 1 2 0.7337
352 4 2.74 1.0078 2 4 0.8399
353 1 1.05 2.4518 1 1 0.6146
354 2 1.72 2.4070 1 2 0.4554
355 2 1.63 2.1810 1 2 0.6700
356 3 1.99 1.4321 2 3 0.4118
357 1 0.51 2.5456 1 1 0.2523
358 4 1.97 0.2291 2 4 0.5066
359 4 2.77 0.8261 2 3 0.4545
360 3 1.86 1.6865 2 4 0.3579
361 3 2.25 1.7868 2 4 0.3927
362 1 1.14 2.5724 1 1 0.9781
363 1 0.54 2.2574 1 1 0.5791
364 2 1.20 1.7357 1 1 0.7418
365 4 2.83 0.6250 2 4 0.8176
366 2 1.78 2.3478 1 2 0.8649
367 2 1.67 2.5011 1 2 0.6405
368 3 1.54 1.1603 2 4 0.6882
369 3 2.01 1.3552 2 4 0.8220
370 4 2.55 0.7990 2 4 0.4692
371 4 2.66 0.4483 2 4 0.5709
372 3 1.82 1.1251 2 3 0.5006
373 3 1.72 1.3010 2 4 0.4820
374 3 2.12 1.3591 2 4 0.3115
375 3 2.02 1.0935 2 4 0.4587
376 1 1.14 2.7128 1 2 0.5457
377 1 0.92 2.1350 1 1 0.5481
378 3 2.24 1.5901 2 3 0.2470
379 1 0.80 2.6233 1 1 0.2543
380 4 2.84 1.0126 2 4 0.2690
381 1 0.57 2.4717 1 2 0.3150
382 1 0.66 2.5896 1 1 0.5511
383 4 2.76 0.9397 2 4 0.5384
384 3 2.27 1.6426 2 4 0.4373
385 4 2.34 0.9662 2 4 0.6759
386 4 2.21 0.5149 2 4 0.4269
387 2 1.43 1.6596 1 1 0.5384
388 3 1.98 1.4865 2 4 0.6783
389 2 1.56 2.4798 1 2 2.0688
390 1 1.19 2.6213 1 1 0.6180
391 2 1.10 1.9116 1 1 0.4499
392 3 1.88 1.1980 2 4 0.6575
393 3 1.90 1.3548 2 3 0.5348
394 4 2.41 0.3492 2 4 0.8516
395 3 1.99 1.4759 2 3 0.9528
396 3 2.27 1.5003 2 3 0.6912
397 1 1.13 2.7475 1 1 0.8750
398 4 2.53 0.9180 2 3 0.5432
399 4 2.37 0.5874 2 3 0.8122
400 2 1.18 1.7567 1 1 0.7790
401 4 2.81 1.0884 2 4 0.6077
402 3 2.23 1.6917 2 4 0.6876
403 1 1.08 2.4545 1 1 0.6617
404 1 0.88 2.1755 1 1 0.4681
405 2 1.34 1.8387 1 1 0.6335
406 3 1.94 1.4668 2 4 0.6656
407 3 2.26 1.5121 2 4 0.4642
408 3 2.07 1.3017 2 4 0.4620
409 4 2.18 0.6201 2 4 0.4282
410 3 2.08 1.4325 2 3 0.6516
411 2 1.66 2.1867 1 2 0.4337
412 4 2.63 0.8910 2 4 0.6420
413 3 2.26 1.6672 2 4 1.9062
414 1 0.66 2.1318 1 1 0.7426
415 2 1.17 1.4405 1 2 0.4751
416 2 1.67 2.0985 1 2 0.8407
417 4 2.61 0.8948 2 4 0.9599
418 2 1.91 2.2208 1 2 0.6655
419 1 0.83 2.9124 1 1 1.4486
420 3 1.97 1.3112 2 4 1.0399
421 2 1.72 2.1893 1 2 0.7107
422 4 2.29 0.4132 2 4 0.5486
423 1 1.03 2.5309 1 1 0.6551
424 4 2.66 1.2136 2 4 1.0533
425 1 1.04 2.3499 1 1 0.7074
426 2 1.75 2.3029 1 1 0.4483
427 3 1.55 1.2464 2 4 0.3444
428 3 1.97 1.3477 2 4 0.3782
429 2 1.34 1.7217 1 2 0.3079
430 1 1.13 2.6761 1 1 0.8087
431 2 1.82 2.1407 1 2 0.4336
432 1 0.93 2.5640 1 1 0.4100
433 4 2.60 0.8527 2 4 0.4662
434 3 2.18 1.4821 2 4 0.3369
435 3 1.70 1.1570 2 4 0.3078
436 1 0.28 1.9233 1 1 0.6419
437 1 0.64 2.3405 1 1 0.3119
438 3 2.00 1.3047 2 3 0.5072
439 4 2.84 0.8652 2 4 0.5679
440 2 1.64 1.8817 1 1 0.9944
441 1 0.87 2.5742 1 1 0.7070
442 4 2.54 1.0818 2 4 0.9600
443 4 2.78 1.1410 2 4 0.5230
444 4 2.37 0.7068 2 3 0.5198
445 1 0.87 2.0973 1 2 0.3795
446 1 0.58 2.3440 1 2 0.4044
447 2 1.74 2.1059 1 1 0.8712
448 3 1.81 1.5009 2 4 0.5640
449 3 1.73 1.2246 2 3 0.4462
450 3 2.03 1.5197 2 4 0.4367
451 4 2.45 0.6758 2 4 0.6202
452 3 1.68 1.2696 2 4 0.4681
453 1 1.04 2.4258 1 1 0.5541
454 1 0.92 2.6655 1 1 0.6222
455 2 1.41 1.5481 1 1 0.5486
456 4 2.91 1.1572 2 4 0.4397
457 4 3.05 0.8358 2 4 0.4481
458 2 1.37 1.8113 1 1 0.5096
459 4 2.68 0.9857 2 4 0.4991
460 2 1.69 1.7908 1 1 0.6646
461 2 1.34 2.0207 1 1 0.4528
462 1 0.93 2.5446 1 1 0.4282
463 1 1.11 2.5086 1 2 0.4282
464 2 1.19 1.3382 1 1 0.4671
465 3 2.00 1.3301 2 4 0.6510
466 1 1.02 2.6289 1 1 0.4408
467 1 0.70 2.2408 1 1 0.5599
468 1 0.75 2.3090 1 1 0.3709
469 3 1.98 1.5571 2 4 0.2855
470 1 1.02 2.4999 1 1 0.2184
471 4 2.84 1.1081 2 4 0.2026
472 3 2.15 1.6078 2 4 0.3799
473 3 1.89 1.0910 2 4 0.3578
474 1 0.74 2.4723 1 1 0.4721
475 4 2.34 0.6543 2 4 0.5575
476 2 1.67 1.5701 1 2 0.3600
477 1 1.23 2.6195 1 2 0.7316
478 1 0.90 2.3828 1 1 1.0056
479 3 1.68 1.4613 2 4 0.5721
480 4 2.99 0.8531 2 4 0.4505
481 2 1.36 1.5890 1 2 0.9377
482 3 2.12 1.5599 2 4 0.4278
483 2 1.33 1.9183 1 1 0.3468
484 3 2.18 1.1672 2 4 0.2219
485 1 0.50 2.0667 1 1 0.2221
486 2 1.11 1.7072 1 1 0.4800
487 3 1.55 1.2692 2 3 0.2523
488 4 2.70 0.5700 2 3 0.3885
489 1 1.14 2.6636 1 1 0.3567
490 4 2.93 0.9080 2 4 0.4561
491 1 1.07 2.3485 1 1 0.4216
492 2 1.50 2.0364 1 1 0.4060
493 4 2.46 0.8923 2 4 0.3987
494 2 1.48 1.6857 1 2 0.4404
495 2 1.54 2.3446 1 2 1.0252
496 4 2.66 1.1964 2 4 0.5997
497 1 1.08 2.5974 1 1 0.3443
498 1 0.89 2.4133 1 1 0.5555
499 1 0.87 2.4262 1 1 0.4142
500 4 2.34 1.0557 2 4 0.5817
501 3 1.98 1.6500 3 2 3.4143
502 2 0.90 1.6966 3 2 1.2265
503 3 2.31 1.9226 3 2 1.7866
504 2 1.71 2.3936 3 2 1.0181
505 2 2.05 2.0648 3 2 0.8487
506 3 1.94 1.0910 3 3 2.1900
507 3 1.69 1.3608 3 3 2.0708
508 3 2.53 1.5900 3 3 3.0520
509 2 1.38 1.7472 3 3 1.5616
510 2 1.76 1.9300 3 2 0.5557
511 2 1.32 2.1326 3 3 1.0386
512 2 1.34 1.7645 3 3 1.1952
513 2 1.57 2.0872 3 2 0.7650
514 3 2.23 1.6825 3 2 0.7176
515 3 2.07 1.2925 3 3 1.5046
516 3 2.36 1.6037 3 3 2.0366
517 3 1.93 1.4546 3 3 1.0112
518 2 1.33 1.8679 3 2 0.4991
519 2 1.63 1.9483 3 2 0.3835
520 3 2.00 1.6370 3 3 0.7849
521 2 1.52 1.7948 3 2 0.3768
522 3 1.89 1.1655 3 3 0.5457
523 2 1.42 1.5852 3 3 0.5881
524 2 1.57 1.6518 3 3 0.5805
525 3 1.81 1.4311 3 3 0.7968
526 2 1.71 2.1515 3 2 0.3894
527 2 0.91 1.4078 3 3 0.8301
528 2 1.42 2.0525 3 2 0.5009
529 3 1.76 0.8919 3 3 0.4873
530 3 1.68 1.4448 3 3 0.7241
531 2 1.10 1.5722 3 3 0.5107
532 2 1.07 1.2491 3 3 0.7075
533 3 2.00 1.4168 3 3 1.1020
534 2 1.07 2.0014 3 3 0.7622
535 2 0.91 1.5029 3 3 0.4837
536 2 1.20 1.5293 3 3 0.8236
537 3 2.10 1.6379 3 2 1.2463
538 2 1.70 1.9158 3 2 0.8441
539 3 2.07 1.5131 3 3 0.9869
540 2 1.72 1.9579 3 2 0.4587
541 2 1.56 2.1016 3 2 0.5375
542 3 2.34 1.6842 3 2 0.6444
543 3 2.27 1.2697 3 3 0.5546
544 2 1.44 1.8880 3 2 0.4924
545 3 2.26 1.8604 3 2 0.5922
546 3 1.96 1.7241 3 2 0.7049
547 2 1.90 2.0177 3 2 0.5486
548 2 1.68 1.9240 3 2 0.4867
549 3 2.43 1.8005 3 2 0.3309
550 2 1.36 1.8982 3 2 0.3320
551 2 1.71 2.1331 3 2 1.0121
552 3 1.67 1.1645 3 2 0.4197
553 3 1.89 1.3303 3 3 0.7625
554 2 1.45 1.8789 3 2 0.5164
555 3 1.93 1.2432 3 3 0.7601
556 2 1.66 1.7302 3 2 0.7454
557 3 2.12 1.5357 3 3 0.8285
558 2 1.31 1.8995 3 3 1.0995
559 2 1.56 2.4152 3 2 1.0312
560 3 1.78 0.9487 3 3 0.6295
561 2 1.54 2.0740 3 2 0.6280
562 3 1.98 1.3953 3 3 0.7631
563 2 1.41 1.8537 3 3 0.6682
564 3 1.93 1.1668 3 3 0.5363
565 3 2.23 1.4842 3 3 0.4986
566 3 1.88 1.7277 3 3 0.5504
567 2 1.70 1.7760 3 2 0.6319
568 3 2.10 1.2802 3 3 0.5579
569 3 2.18 1.7487 3 2 0.5995
570 2 1.92 2.2202 3 2 0.4637
571 2 1.72 1.9730 3 2 0.7882
572 2 1.47 1.7789 3 3 1.1170
573 3 2.14 1.4453 3 3 0.6643
574 3 2.39 1.4678 3 3 0.7080
575 2 1.82 1.9954 3 2 0.5450
576 3 1.81 1.2294 3 3 0.6751
577 2 1.88 2.1806 3 2 0.4715
578 3 2.01 1.5911 3 3 0.5411
579 2 1.09 1.4625 3 3 0.5120
580 2 1.65 2.3078 3 2 0.3884
581 2 1.80 1.9437 3 2 0.4752
582 3 2.34 1.1657 3 3 0.5603
583 2 1.60 2.0713 3 2 0.4504
584 3 1.84 1.0247 3 3 0.6566
585 3 2.31 1.7323 3 2 0.7177
586 3 2.03 1.4969 3 3 0.4256
587 2 1.89 2.0046 3 2 0.3914
588 3 1.87 1.1564 3 3 0.4330
589 3 2.43 1.7025 3 2 0.5262
590 3 1.52 0.9112 3 3 0.3620
591 3 2.16 1.2860 3 2 0.7483
592 3 1.53 1.1943 3 3 0.7498
593 3 2.07 1.7267 3 3 1.1114
594 3 2.26 1.4368 3 3 0.5705
595 2 1.21 1.5111 3 3 0.4843
596 2 1.84 2.2882 3 2 0.3682
597 2 1.40 1.9116 3 2 0.4718
598 3 2.34 1.7071 3 2 0.6774
599 2 1.17 1.7942 3 2 0.3944
600 3 2.02 1.1587 3 3 0.5309
