# Supplementary material for: The effect of training methodology on knowledge representation in categorization
Source: PLoS One. 2017 Aug 28;12(8):e0183904. doi: 10.1371/journal.pone.0183904 (PMC5573135; doi:10.1371/journal.pone.0183904)
Supplement: S1 File — This file contains the raw data from the experiments reported in this manuscript. (ZIP) [file pone.0183904.s001.zip › raw_data/Exp2/AB/rb_xfer_mixed_feedback_2_cond_2_sub_85.dat]

  1 4 2.71 0.8136 2 4 1.2862
  2 1 1.39 2.6564 1 2 1.0151
  3 3 2.32 1.9002 2 4 1.3311
  4 2 1.62 2.1277 1 1 2.6942
  5 2 1.69 1.7908 1 1 1.0657
  6 1 0.58 2.3440 1 2 1.2715
  7 1 1.06 2.9142 1 2 1.2225
  8 2 1.43 1.6596 1 2 1.1978
  9 4 2.49 0.7135 2 3 1.4542
 10 3 1.93 1.1668 2 4 2.7571
 11 1 0.93 2.5469 1 2 2.2793
 12 3 1.81 1.4311 2 4 0.7881
 13 3 2.29 1.4035 2 4 0.6625
 14 3 2.18 1.1672 2 4 0.8609
 15 3 2.24 1.6476 2 4 0.7076
 16 2 1.10 1.5722 1 2 1.2552
 17 1 1.05 2.5821 1 2 1.7103
 18 1 1.39 2.5917 1 2 0.9462
 19 4 2.68 0.8133 2 4 2.6289
 20 4 2.77 0.9979 2 3 1.2125
 21 3 2.25 1.2915 2 4 0.9486
 22 4 2.29 0.7859 2 3 1.1912
 23 1 1.29 2.6896 1 1 1.5216
 24 1 1.23 2.6195 1 1 0.8448
 25 1 0.59 2.0684 1 2 1.8525
 26 1 1.08 2.5974 1 1 1.1461
 27 3 2.34 1.5876 2 3 1.0378
 28 2 1.20 1.8103 1 1 1.1174
 29 3 2.12 1.5357 2 3 1.0573
 30 4 2.78 1.0349 2 4 1.5370
 31 4 2.70 1.0720 2 3 1.5643
 32 2 1.40 1.8203 1 2 1.9736
 33 4 2.69 0.6219 2 4 1.6487
 34 4 2.76 0.9397 2 4 0.8878
 35 2 1.50 1.9802 1 2 0.8611
 36 4 3.00 1.1062 2 4 0.8836
 37 4 2.17 0.3420 2 4 1.3762
 38 4 2.73 0.7541 2 4 0.9055
 39 1 0.80 2.6896 1 1 1.9106
 40 2 2.05 2.0648 1 1 0.8984
 41 1 1.04 2.3499 1 2 0.9028
 42 3 2.05 1.6316 2 3 2.4355
 43 4 2.60 0.9741 2 4 1.0839
 44 4 2.41 0.3492 2 4 1.1211
 45 1 1.08 2.6729 1 1 0.7410
 46 3 1.84 1.0247 2 4 1.0974
 47 4 2.46 0.8923 2 4 1.0704
 48 4 2.84 0.7001 2 4 0.8190
 49 3 2.23 1.6825 2 3 1.0989
 50 1 0.92 2.1350 1 1 1.8247
 51 3 2.25 1.7868 2 3 2.7012
 52 2 1.07 1.5917 1 1 0.9232
 53 2 1.78 2.3478 1 2 2.3587
 54 2 1.63 1.9483 1 2 2.1132
 55 3 2.27 1.5003 2 4 2.3251
 56 4 2.47 0.5925 2 4 0.8818
 57 3 1.86 1.6865 2 3 2.8236
 58 1 0.79 2.3858 1 1 1.2709
 59 2 1.30 1.7010 1 1 1.1493
 60 2 1.62 2.2219 1 2 1.7097
 61 4 2.60 0.8527 2 4 1.1411
 62 1 0.98 2.7237 1 1 1.8573
 63 2 1.57 2.0872 1 2 4.1756
 64 3 1.67 1.1645 2 4 3.0258
 65 3 1.84 1.2339 2 3 1.9220
 66 3 2.23 1.4842 2 3 1.4543
 67 3 1.93 1.3493 2 3 1.0610
 68 3 2.28 1.4598 2 3 1.2511
 69 3 1.99 1.4321 2 3 0.9139
 70 2 1.74 2.3257 1 2 2.1346
 71 3 1.65 0.7370 2 3 3.6909
 72 2 1.21 1.5111 1 1 3.2150
 73 3 2.10 1.2802 2 4 1.5191
 74 4 2.63 0.8910 2 4 0.8837
 75 4 2.76 0.9491 2 4 0.8090
 76 1 1.30 2.6344 1 1 0.9618
 77 1 1.44 3.1230 1 1 2.0674
 78 4 2.22 0.4164 2 4 1.6169
 79 3 2.03 1.5197 2 3 1.8075
 80 1 0.70 2.3945 1 1 0.8246
 81 1 0.77 2.4584 1 1 1.0167
 82 3 2.09 1.5482 2 3 1.2089
 83 3 1.96 1.7241 2 3 1.3452
 84 3 2.16 1.2860 2 4 1.7077
 85 1 0.28 1.9233 1 1 0.9837
 86 2 1.42 1.5852 1 1 2.4729
 87 2 0.91 1.4078 1 1 1.3907
 88 3 1.73 1.3031 2 3 3.3199
 89 1 1.38 2.9259 1 2 1.2606
 90 3 1.81 1.5203 2 4 1.4184
 91 1 1.14 2.4633 1 1 4.0421
 92 4 2.40 0.6599 2 4 1.6340
 93 3 1.89 1.3303 2 3 1.3535
 94 3 1.93 1.2432 2 3 0.8445
 95 1 1.18 2.3579 1 1 2.7069
 96 4 2.34 0.5412 2 4 2.1199
 97 3 1.88 1.7277 2 3 1.4356
 98 1 1.02 2.6289 1 1 1.4430
 99 1 1.06 2.4017 1 1 1.2022
100 4 2.77 0.6431 2 4 1.7782
101 3 2.26 1.5121 2 3 1.1863
102 3 2.14 1.4453 2 3 0.9156
103 3 2.09 1.3336 2 3 1.0078
104 3 1.89 1.0910 2 3 3.2732
105 2 1.28 2.0487 1 1 2.0079
106 3 1.62 0.8025 2 4 3.1852
107 1 0.93 2.5446 1 1 3.7313
108 3 1.49 1.0786 2 3 1.2702
109 3 2.43 1.8005 2 3 1.1653
110 1 1.13 2.6761 1 1 3.4805
111 4 2.58 0.9390 2 4 2.4772
112 4 2.95 1.0010 2 4 1.3466
113 1 0.90 2.3828 1 1 0.8929
114 4 2.36 0.9243 2 4 3.5622
115 4 2.18 0.6201 2 4 0.9559
116 1 1.11 2.4142 1 1 0.9439
117 4 2.38 0.6745 2 4 0.8579
118 3 1.73 1.0353 2 3 1.2252
119 3 2.34 1.7071 2 3 0.8896
120 2 0.85 1.3090 1 1 3.9356
121 1 0.70 2.6702 1 1 1.6424
122 1 0.80 2.6233 1 1 2.4165
123 2 1.40 1.7768 1 2 1.2165
124 3 1.69 1.3608 2 3 1.8252
125 1 1.35 2.9907 1 2 3.4409
126 4 2.51 1.1215 2 3 1.3763
127 2 1.41 1.5481 1 2 3.0176
128 2 1.21 1.7462 1 1 3.3621
129 1 0.93 2.9422 1 1 1.0003
130 3 2.31 1.8281 2 3 1.0938
131 1 1.02 2.6749 1 1 2.2905
132 1 1.02 2.8512 1 1 3.0560
133 4 2.11 0.7089 2 4 1.4222
134 1 0.75 2.3090 1 1 0.8550
135 1 0.95 2.3294 1 1 2.3664
136 4 2.37 0.6828 2 4 1.9439
137 1 0.79 2.4509 1 1 1.1790
138 4 3.02 1.5059 2 3 1.2608
139 1 0.67 2.2161 1 1 1.8031
140 4 2.83 1.0065 2 4 1.5411
141 1 0.93 2.5640 1 1 0.9454
142 4 2.75 0.7490 2 4 2.9789
143 1 0.79 2.2850 1 1 0.7650
144 1 0.20 1.9808 1 1 1.2086
145 4 2.75 0.7780 2 4 1.6493
146 4 2.34 1.0557 2 99 5.3761
147 1 0.70 2.2408 1 1 0.6814
148 3 2.16 1.4101 2 3 1.7521
149 4 2.54 1.0818 2 4 2.0905
150 2 1.31 1.5509 1 2 3.7906
151 2 1.71 2.0191 1 2 3.0659
152 3 2.41 1.5873 2 3 1.3199
153 3 2.11 1.4228 2 3 1.3403
154 4 2.84 1.1081 2 4 1.2400
155 3 2.34 1.1657 2 4 2.4476
156 2 1.63 2.1810 1 2 1.9977
157 1 0.83 2.5525 1 1 0.8073
158 3 1.91 1.3683 2 3 1.5838
159 2 1.48 1.6857 1 2 1.1379
160 3 2.03 1.4969 2 3 2.7010
161 4 2.78 1.1410 2 4 1.3531
162 1 1.08 2.4545 1 2 2.0682
163 4 2.81 1.0884 2 4 1.3948
164 4 2.35 0.9280 2 4 2.2198
165 2 1.29 1.9978 1 1 3.4844
166 1 1.11 2.5086 1 1 0.8664
167 2 1.49 1.7455 1 2 1.3759
168 1 0.87 2.0973 1 1 1.0982
169 4 2.69 0.9113 2 4 2.8383
170 2 1.18 1.7977 1 2 2.9983
171 3 2.01 1.3552 2 3 1.1756
172 1 0.66 2.0748 1 1 0.6179
173 3 2.02 1.1587 2 3 4.0179
174 1 0.85 2.6302 1 1 0.9627
175 2 1.34 1.8387 1 2 0.7558
176 1 1.07 2.3485 1 2 0.8865
177 1 1.25 2.4983 1 1 1.4921
178 3 2.26 1.6672 2 3 1.1933
179 3 2.20 1.4332 2 3 1.5865
180 2 1.67 1.5701 1 2 2.1801
181 1 1.13 2.4366 1 1 1.1414
182 2 1.74 2.1059 1 2 1.5299
183 2 1.07 2.0014 1 1 0.8513
184 1 0.47 2.1353 1 1 2.0924
185 4 3.02 1.2229 2 4 1.6737
186 2 1.94 2.0839 1 2 1.1435
187 4 2.87 1.2443 2 4 1.6751
188 3 1.82 0.9665 2 4 2.5045
189 3 2.15 1.6078 2 3 1.0131
190 4 3.09 1.0721 2 4 2.2216
191 2 1.44 1.8458 1 1 1.7900
192 4 2.77 0.8261 2 4 2.5594
193 4 2.74 1.0264 2 4 2.6576
194 2 1.76 1.9795 1 2 1.0649
195 3 2.36 1.6037 2 3 1.6310
196 4 3.05 0.8358 2 4 0.9744
197 1 0.98 2.5335 1 1 1.3124
198 2 1.70 1.7760 1 2 1.1882
199 1 1.01 2.5846 1 1 2.3099
200 2 1.54 2.3446 1 2 1.9546
201 4 2.25 0.7735 2 4 1.7329
202 1 0.46 2.3743 1 1 0.7762
203 1 1.05 2.6834 1 1 1.2262
204 1 1.04 2.4258 1 1 1.2022
205 1 0.75 2.0460 1 1 0.6662
206 3 1.85 1.1641 2 4 2.5062
207 3 2.11 1.4718 2 3 1.1100
208 4 2.57 0.8126 2 4 1.1539
209 4 2.58 0.5943 2 4 1.6847
210 2 1.61 1.8315 1 2 1.1695
211 3 2.26 1.5198 2 3 1.5715
212 2 1.54 2.0740 1 2 1.8694
213 3 1.91 1.2875 2 4 4.4111
214 3 2.00 1.6370 2 3 1.2116
215 2 1.55 2.0090 1 2 2.5716
216 4 2.84 0.8652 2 4 2.2856
217 4 2.29 0.4132 2 4 1.8903
218 1 0.96 2.5403 1 1 1.8076
219 2 1.84 2.2882 1 2 2.6710
220 3 1.97 1.3477 2 3 3.5089
221 3 2.08 1.4325 2 3 2.2249
222 2 1.59 2.3070 1 2 1.2804
223 2 1.47 1.7789 1 2 1.4698
224 4 2.36 0.9040 2 4 4.3715
225 3 2.15 1.3915 2 3 1.4299
226 3 2.27 1.6426 2 3 1.4042
227 2 1.82 2.1407 1 2 1.7410
228 1 0.87 2.5742 1 1 0.8241
229 4 2.56 0.8907 2 4 2.1855
230 1 1.24 2.6215 1 2 1.0582
231 4 2.91 1.1572 2 4 2.9693
232 4 2.99 0.8531 2 4 2.1475
233 2 1.58 2.0825 1 2 1.9352
234 2 1.72 2.4070 1 2 1.6102
235 3 1.53 1.1144 2 3 4.5858
236 2 1.20 1.7357 1 2 3.1556
237 4 2.53 0.6066 2 4 2.8462
238 1 0.60 2.4105 1 1 0.8445
239 4 2.59 0.8358 2 4 1.2671
240 4 2.89 0.6940 2 4 2.4175
241 1 0.68 2.5251 1 1 0.9545
242 1 1.06 2.6152 1 2 2.3502
243 3 2.24 1.5901 2 3 1.9685
244 3 1.98 1.7643 2 3 1.6184
245 1 1.14 2.7885 1 1 2.2751
246 1 0.95 2.5462 1 1 0.6726
247 2 1.34 2.0207 1 1 3.6230
248 2 1.71 1.8845 1 2 1.0462
249 2 1.25 1.6955 1 2 0.9092
250 2 1.36 1.9455 1 2 0.8898
251 2 1.60 1.8674 1 2 1.0158
252 1 0.64 2.3405 1 1 1.0884
253 2 1.76 1.9300 1 2 0.9350
254 1 0.66 2.1318 1 1 1.2911
255 2 1.87 1.9112 1 2 1.9206
256 4 2.75 0.6504 2 4 3.1092
257 4 2.63 0.8588 2 4 1.4266
258 4 2.77 0.8093 2 99 5.2502
259 4 2.65 0.8297 2 4 1.9189
260 4 2.48 0.9460 2 4 0.9396
261 1 0.99 2.6662 1 1 2.5126
262 4 2.83 0.6250 2 4 3.5002
263 4 2.67 0.8543 2 4 1.1044
264 2 1.72 1.9579 1 2 2.2617
265 2 1.50 1.6578 1 1 3.9069
266 2 1.33 1.8679 1 2 3.0879
267 2 1.18 1.7567 1 1 1.7487
268 2 1.59 1.9919 1 2 1.7745
269 1 1.03 2.5309 1 99 17.6713
270 3 2.28 1.7216 2 3 4.1004
271 4 2.65 0.7053 2 4 1.0252
272 4 2.63 0.7776 2 4 1.4422
273 1 0.29 2.2599 1 1 4.1937
274 3 2.12 1.6586 2 3 1.8277
275 1 0.98 2.2305 1 1 1.7058
276 4 2.70 0.5700 2 4 3.2160
277 3 1.98 1.6500 2 3 2.5930
278 4 2.44 0.5580 2 4 2.2102
279 1 1.05 2.6063 1 1 2.7071
280 4 2.19 0.5582 2 99 6.5594
281 2 1.20 1.5293 1 99 5.0725
282 3 1.90 1.3107 2 3 3.3968
283 4 2.45 0.9719 2 4 1.4698
284 1 0.52 2.6020 1 1 0.9242
285 1 1.12 2.7049 1 2 0.8322
286 3 1.89 1.1243 2 99 6.1758
287 1 0.50 2.0667 1 1 0.7520
288 1 0.97 2.0792 1 2 2.9467
289 4 2.36 0.5403 2 4 1.5576
290 1 0.97 2.5025 1 2 3.1521
291 2 1.88 2.1082 1 2 1.9067
292 1 1.14 2.6636 1 2 3.9749
293 2 1.56 2.4798 1 2 1.4654
294 3 2.00 1.8147 2 3 1.3677
295 3 2.07 1.7655 2 3 0.7052
296 1 1.13 2.7572 1 1 2.5109
297 2 1.72 2.3797 1 2 2.6585
298 1 0.61 1.8464 1 1 0.9370
299 2 1.66 2.0688 1 2 1.9323
300 1 1.05 2.4518 1 1 1.1121
301 4 2.66 1.2136 2 3 1.8947
302 2 1.33 1.9183 1 1 3.0986
303 4 2.42 0.8204 2 4 2.4095
304 3 1.83 1.3642 2 4 0.2809
305 1 1.00 2.2990 1 1 0.2240
306 2 1.60 1.8512 1 1 0.0311
307 2 1.88 2.1806 1 1 0.1907
308 4 2.74 1.0078 2 4 1.3596
309 4 2.86 0.8159 2 4 0.7226
310 2 0.91 1.6901 1 1 0.5497
311 4 2.21 0.5149 2 4 0.7206
312 4 2.37 0.5874 2 3 1.0137
313 4 2.42 0.8002 2 4 0.7499
314 4 2.05 0.5764 2 4 0.9693
315 2 1.83 2.2245 1 2 1.0839
316 3 2.10 1.5805 2 3 0.9859
317 3 2.32 1.8693 2 3 1.1948
318 1 0.83 2.6618 1 1 1.6592
319 3 2.34 1.6842 2 3 1.0752
320 2 1.71 2.1515 1 2 1.1043
321 4 2.50 0.8296 2 4 1.5656
322 1 0.51 2.5456 1 1 1.8237
323 2 1.31 2.0201 1 2 4.2475
324 3 1.90 1.3548 2 3 2.6319
325 2 1.32 2.0148 1 2 1.8633
326 2 1.38 1.7472 1 1 4.4213
327 3 2.12 1.5599 2 3 0.9885
328 2 1.33 2.1082 1 2 2.4051
329 2 1.19 1.3382 1 1 2.5349
330 3 1.94 1.4668 2 3 1.9465
331 4 2.86 1.3226 2 4 0.9649
332 1 0.85 2.0896 1 1 3.1600
333 4 2.95 1.1056 2 4 1.4594
334 3 2.07 1.3017 2 3 1.9312
335 2 1.32 1.8802 1 2 2.5580
336 3 1.76 0.8919 2 4 3.5452
337 2 1.80 1.9437 1 2 1.7326
338 3 2.15 1.5097 2 3 1.1758
339 1 0.93 2.6444 1 1 3.2349
340 3 1.79 1.5993 2 3 1.8266
341 1 1.23 2.8181 1 2 2.6428
342 3 1.74 1.2433 2 3 2.6905
343 1 0.89 2.4514 1 1 2.4248
344 1 0.79 1.9647 1 1 2.0647
345 3 1.81 1.5009 2 3 2.9197
346 4 2.73 0.8917 2 4 2.6109
347 4 2.62 0.3858 2 4 1.9152
348 2 1.42 2.0525 1 2 1.2634
349 1 0.57 2.1170 1 1 3.4532
350 1 0.66 2.5896 1 1 0.9717
351 2 1.17 1.7942 1 2 1.3948
352 3 1.73 1.2246 2 3 2.4358
353 1 0.99 2.4325 1 1 2.7463
354 4 2.61 0.8948 2 4 2.7969
355 2 1.07 1.2491 1 2 2.3499
356 3 2.26 1.4368 2 4 1.5850
357 2 1.30 1.6877 1 2 1.2023
358 2 1.66 1.7133 1 2 1.3232
359 2 1.61 2.1116 1 2 0.5993
360 3 2.20 1.5223 2 3 2.8401
361 3 1.91 1.4034 2 3 1.3198
362 3 2.31 1.9226 2 3 3.2050
363 1 1.03 2.8472 1 1 2.6533
364 1 0.83 2.9124 1 1 1.7892
365 1 0.69 2.4978 1 1 0.8784
366 2 1.73 2.2552 1 2 3.0291
367 1 0.87 2.4262 1 1 1.9408
368 3 1.70 1.1570 2 3 3.3603
369 4 2.30 0.6381 2 4 0.8349
370 2 1.55 2.0735 1 2 0.9141
371 2 1.40 1.9116 1 2 1.5103
372 1 1.12 2.5932 1 2 2.6183
373 2 1.79 2.1816 1 2 1.5001
374 4 2.34 0.6543 2 4 1.2077
375 1 0.89 2.6072 1 1 1.3199
376 2 1.35 1.3832 1 2 2.5809
377 3 1.98 1.3953 2 4 3.0616
378 3 2.53 1.5900 2 4 1.9881
379 3 1.88 1.1797 2 3 1.5017
380 4 2.87 1.1193 2 4 2.0266
381 2 1.17 1.4405 1 2 3.4270
382 3 1.97 1.3112 2 3 1.7064
383 3 1.88 1.1980 2 3 3.9670
384 2 1.46 1.7649 1 2 0.9853
385 3 2.60 1.8537 2 3 3.8595
386 3 1.89 1.1655 2 3 3.1633
387 1 1.14 2.7128 1 2 1.7482
388 1 1.46 2.7435 1 2 0.0478
389 2 0.91 1.5029 1 2 0.1357
390 3 2.00 1.3301 2 3 0.3071
391 2 1.57 2.1236 1 1 0.2713
392 4 2.58 0.9262 2 4 0.1262
393 4 2.37 0.7068 2 4 0.4408
394 4 2.63 0.9996 2 4 0.6180
395 4 1.99 0.4709 2 4 1.2332
396 2 1.39 2.0048 1 1 0.1285
397 4 2.80 1.1860 2 4 0.0755
398 4 2.60 0.6925 2 4 0.0897
399 3 1.98 1.5571 2 3 0.2386
400 1 1.30 3.0381 1 1 0.2616
401 3 2.12 1.3591 2 3 0.1628
402 4 3.01 0.8914 2 4 0.2047
403 4 2.62 0.8675 2 4 0.0148
404 1 0.92 2.6655 1 2 0.0958
405 4 2.50 1.1421 2 3 0.0197
406 4 2.49 0.9841 2 3 0.4110
407 3 2.42 1.5416 2 4 0.3799
408 1 0.93 2.5074 1 2 2.1237
409 2 1.65 2.3078 1 1 0.1610
410 1 1.02 2.4999 1 1 0.2738
411 2 1.53 1.9689 1 1 1.9599
412 1 1.13 2.7475 1 2 0.5158
413 3 2.26 1.8604 2 3 0.2871
414 2 1.80 1.9637 1 1 0.0757
415 1 0.64 2.1539 1 2 0.0039
416 2 1.53 1.7180 1 1 0.0294
417 4 2.53 0.9180 2 3 0.2998
418 3 1.99 1.4759 2 3 0.1051
419 3 1.86 1.2022 2 99 6.9887
420 2 1.35 1.8936 1 2 0.5276
421 3 1.74 1.0244 2 3 0.7152
422 4 2.93 0.9080 2 3 2.1906
423 3 2.05 1.5202 2 4 0.1118
424 2 1.71 2.2396 1 1 0.7160
425 3 2.07 1.2553 2 3 0.8233
426 2 1.18 1.7068 1 1 2.8870
427 2 1.66 1.7302 1 2 0.1978
428 2 1.63 1.9157 1 2 0.4453
429 2 1.60 1.9416 1 2 1.6751
430 2 1.31 1.8995 1 2 2.2091
431 4 2.50 0.4873 2 99 8.9791
432 2 1.60 1.7107 1 1 0.0512
433 3 1.96 1.4517 2 4 0.1069
434 2 1.34 1.8004 1 1 0.0704
435 2 1.55 2.0901 1 2 0.3509
436 4 2.44 0.7355 2 3 2.5602
437 4 2.66 0.4483 2 4 0.0657
438 3 1.68 1.2696 2 3 1.7204
439 4 2.40 0.4766 2 4 0.7426
440 3 2.30 1.5630 2 4 0.4989
441 2 1.64 1.8817 1 99 5.1824
442 4 2.84 1.0126 2 4 0.0959
443 2 1.59 1.7659 1 2 0.6224
444 4 2.82 0.9527 2 4 0.6379
445 2 1.34 1.7645 1 1 1.7026
446 1 1.02 2.1497 1 2 0.5147
447 3 1.81 1.2294 2 4 0.2383
448 4 2.66 1.1964 2 4 0.5809
449 2 1.41 2.1163 1 2 0.0871
450 3 1.99 1.2831 2 4 0.1158
451 2 1.73 2.2053 1 2 1.2926
452 2 1.44 1.8880 1 2 0.5450
453 1 0.71 2.6716 1 1 0.9477
454 4 2.58 0.8599 2 4 1.3267
455 3 1.82 1.1251 2 4 2.9945
456 1 1.13 2.4897 1 2 0.1955
457 2 0.89 1.3599 1 2 0.1963
458 2 1.82 1.9954 1 2 0.1820
459 1 0.89 2.4133 1 2 0.0472
460 1 0.57 2.4717 1 2 0.1005
461 4 2.34 0.9662 2 4 0.2090
462 4 1.97 0.2291 2 4 0.1538
463 4 2.87 1.1923 2 4 0.1566
464 3 1.96 1.3729 2 3 0.0392
465 2 1.70 1.9158 1 1 0.2231
466 1 0.66 2.1383 1 1 0.1594
467 4 2.68 0.9857 2 3 0.0658
468 1 0.54 2.2574 1 1 0.0476
469 3 1.71 1.0290 2 3 0.1594
470 1 0.78 2.1366 1 1 0.8826
471 2 1.71 2.3936 1 2 1.1602
472 1 1.21 2.7777 1 2 2.1772
473 4 2.53 0.7572 2 4 0.5162
474 4 2.55 0.7990 2 4 0.1687
475 4 2.46 0.4501 2 4 0.1454
476 3 1.82 1.1708 2 3 0.1480
477 3 2.42 1.5357 2 3 0.3594
478 2 1.70 2.0029 1 1 0.8497
479 2 1.57 1.6518 1 2 1.2477
480 3 1.68 1.4448 2 3 1.8873
481 3 2.01 1.5911 2 3 1.1004
482 3 2.35 1.4650 2 3 1.0637
483 1 1.19 2.6213 1 2 1.6462
484 2 1.37 1.8113 1 2 0.0781
485 1 0.74 2.4723 1 2 0.2123
486 2 1.72 2.1893 1 2 0.0840
487 4 2.85 0.9764 2 4 0.2651
488 3 2.45 1.8523 2 4 1.8148
489 1 0.82 2.3609 1 2 0.0232
490 4 2.45 0.6758 2 4 0.0639
491 1 0.81 2.4667 1 2 0.1816
492 1 1.04 2.6032 1 2 0.1121
493 4 2.69 1.1057 2 4 0.2924
494 4 2.31 0.6528 2 4 1.3053
495 4 2.02 0.2000 2 4 1.3023
496 2 1.30 1.6941 1 2 0.3550
497 4 2.14 0.5976 2 4 0.1351
498 2 1.36 1.5890 1 2 0.0181
499 1 0.88 2.1755 1 2 0.2117
500 1 1.14 2.5724 1 2 0.3721
501 3 1.78 0.9487 3 3 1.5082
502 3 1.51 1.1071 3 3 2.4684
503 2 1.54 1.9274 3 2 1.3687
504 2 1.34 1.7217 3 2 1.1540
505 2 1.50 2.0364 3 2 1.7783
506 2 1.36 1.8982 3 2 0.9391
507 2 1.65 1.8174 3 3 1.9265
508 3 2.07 1.5131 3 3 0.6325
509 3 1.97 0.8775 3 3 3.5907
510 2 1.11 1.7072 3 2 1.1118
511 2 1.30 1.6901 3 2 0.6824
512 2 1.77 2.1241 3 2 4.0232
513 3 1.92 1.4731 3 3 0.9809
514 3 2.31 1.7323 3 3 0.8855
515 3 1.93 1.4546 3 3 2.9299
516 2 1.54 1.8500 3 2 0.8784
517 3 2.18 1.4821 3 3 0.6180
518 3 1.87 1.1564 3 3 2.6894
519 2 1.72 1.9730 3 2 2.5247
520 2 1.67 2.0985 3 2 1.2883
521 3 2.27 1.2697 3 3 0.6368
522 2 1.10 1.9116 3 2 0.9311
523 3 1.68 1.4613 3 3 1.8217
524 2 1.71 2.1331 3 2 2.0996
525 2 1.32 2.1326 3 2 1.2961
526 3 2.32 1.3140 3 3 1.4050
527 3 2.43 1.7025 3 3 1.3081
528 3 2.27 1.4175 3 3 0.7283
529 2 1.92 2.2202 3 2 3.2989
530 2 1.60 2.0299 3 2 0.6630
531 2 1.67 2.5011 3 3 1.2762
532 3 1.86 1.3330 3 3 0.9696
533 2 1.70 1.7546 3 2 1.2825
534 3 2.47 1.7597 3 3 0.6717
535 3 2.00 1.3047 3 3 1.7802
536 2 0.90 1.6966 3 2 0.5490
537 2 1.53 2.0434 3 2 0.5658
538 2 1.45 1.8789 3 2 0.5505
539 2 1.89 2.0046 3 2 2.1754
540 3 1.73 0.9571 3 3 0.7202
541 2 1.53 1.8646 3 2 0.5237
542 3 1.55 1.2692 3 2 1.4709
543 3 2.39 1.4678 3 3 0.6117
544 2 1.60 2.0713 3 2 1.3002
545 3 2.07 1.7267 3 3 0.7122
546 3 2.17 1.5999 3 3 0.9716
547 3 2.03 1.8493 3 3 0.7810
548 3 1.54 1.1603 3 2 1.1097
549 2 1.57 1.8656 3 3 1.2492
550 2 1.52 2.4427 3 3 0.9977
551 2 1.52 1.7948 3 2 3.1297
552 2 1.01 1.9039 3 2 1.0445
553 3 1.55 1.4445 3 2 1.0667
554 2 1.56 2.4152 3 2 1.8559
555 2 1.85 2.2288 3 2 2.1740
556 2 1.52 2.2086 3 2 0.7825
557 2 1.78 2.2075 3 2 1.7185
558 3 2.44 1.2737 3 3 0.8988
559 3 2.07 1.2925 3 3 0.8622
560 3 2.02 1.0935 3 3 0.4593
561 3 1.52 0.9112 3 2 2.2658
562 3 2.13 1.4667 3 3 0.5191
563 2 1.66 1.8515 3 3 1.9866
564 3 2.00 1.4168 3 3 0.6179
565 2 1.84 2.0129 3 3 1.3853
566 2 1.75 2.3029 3 3 0.7137
567 2 1.66 2.1867 3 2 0.8691
568 3 2.54 1.8211 3 3 0.4982
569 3 1.61 1.1338 3 2 1.0218
570 2 1.41 1.8537 3 2 0.6682
571 3 1.55 1.2464 3 3 0.6489
572 3 2.10 1.6379 3 3 0.6709
573 2 1.32 1.8254 3 2 1.0764
574 3 2.18 1.7487 3 3 0.9447
575 3 2.35 1.4475 3 3 0.5638
576 2 1.35 1.7302 3 2 0.7898
577 2 1.91 2.2208 3 3 1.4942
578 2 1.65 1.9020 3 2 0.6672
579 3 1.90 1.0658 3 3 0.6728
580 2 1.48 1.8429 3 2 0.5496
581 3 1.99 1.5926 3 3 1.5199
582 2 1.56 2.1016 3 2 0.8503
583 2 1.09 1.4625 3 2 0.3756
584 3 2.04 1.2141 3 3 0.4246
585 2 1.90 2.0177 3 3 0.5595
586 3 2.30 1.2318 3 3 0.5786
587 3 1.53 1.1943 3 2 0.4197
588 3 1.94 1.0910 3 3 1.3625
589 2 1.38 1.9591 3 2 0.4036
590 2 2.05 2.0936 3 3 0.6517
591 3 1.64 1.1417 3 2 0.6179
592 3 2.23 1.6917 3 3 0.4254
593 2 1.37 1.8739 3 2 1.0329
594 3 1.72 1.3010 3 3 0.5995
595 2 1.68 1.9240 3 3 0.7593
596 3 2.05 1.5890 3 3 0.9764
597 3 1.98 1.4865 3 3 0.7223
598 3 1.71 1.2798 3 3 0.8290
599 3 1.79 0.8603 3 2 0.5231
600 2 1.38 2.0285 3 2 0.4065
