# Supplementary material for: The effect of training methodology on knowledge representation in categorization
Source: PLoS One. 2017 Aug 28;12(8):e0183904. doi: 10.1371/journal.pone.0183904 (PMC5573135; doi:10.1371/journal.pone.0183904)
Supplement: S1 File — This file contains the raw data from the experiments reported in this manuscript. (ZIP) [file pone.0183904.s001.zip › raw_data/Exp2/AB/rb_xfer_mixed_feedback_2_cond_2_sub_86.dat]

  1 4 2.58 0.9390 2 3 1.7121
  2 1 0.89 2.4133 1 1 1.3713
  3 1 0.68 2.5251 1 1 1.2599
  4 1 0.92 2.1350 1 1 1.3304
  5 3 2.23 1.6917 2 3 1.3416
  6 2 1.84 2.2882 1 1 1.1199
  7 4 2.45 0.6758 2 4 1.8441
  8 4 2.36 0.9040 2 4 1.1863
  9 3 1.78 0.9487 2 4 0.8601
 10 3 1.96 1.7241 2 3 3.3141
 11 3 1.91 1.4034 2 4 0.9413
 12 2 1.20 1.5293 1 1 2.5216
 13 1 0.79 1.9647 1 1 1.0051
 14 4 2.70 0.5700 2 4 2.9822
 15 3 1.99 1.4759 2 3 4.7127
 16 1 1.05 2.5821 1 1 1.6687
 17 2 1.55 2.0090 1 2 1.4901
 18 2 1.41 2.1163 1 2 1.9761
 19 1 0.66 2.0748 1 1 0.6894
 20 1 0.61 1.8464 1 1 0.5989
 21 3 2.32 1.8693 2 4 3.3759
 22 1 1.39 2.5917 1 1 1.3065
 23 4 2.34 0.5412 2 4 2.0320
 24 4 2.59 0.8358 2 3 1.5027
 25 2 1.60 2.0713 1 2 1.7685
 26 2 1.59 1.7659 1 2 1.2951
 27 3 2.23 1.6825 2 3 1.6045
 28 3 2.43 1.7025 2 3 0.7245
 29 4 2.78 1.1410 2 4 0.8011
 30 4 2.63 0.8588 2 4 0.5465
 31 4 2.02 0.2000 2 4 0.8374
 32 2 1.55 2.0901 1 1 1.3494
 33 3 2.13 1.4667 2 4 0.8874
 34 4 2.82 0.9527 2 4 4.4440
 35 2 1.75 2.3029 1 2 2.5708
 36 2 1.84 2.0129 1 2 1.1568
 37 4 2.75 0.6504 2 4 3.7761
 38 4 2.25 0.7735 2 4 0.7142
 39 2 1.60 1.8674 1 2 1.3833
 40 2 1.35 1.3832 1 1 0.8570
 41 1 0.85 2.0896 1 1 0.6965
 42 4 2.63 0.8910 2 4 2.2929
 43 4 2.50 1.1421 2 4 0.9146
 44 4 2.93 0.9080 2 4 0.9433
 45 1 0.70 2.3945 1 1 0.6501
 46 4 2.45 0.9719 2 4 2.3757
 47 2 1.80 1.9637 1 2 1.7075
 48 2 1.76 1.9300 1 2 0.7112
 49 2 1.07 1.5917 1 1 0.8760
 50 1 0.87 2.0973 1 1 0.7944
 51 3 2.28 1.4598 2 4 2.4799
 52 1 0.95 2.3294 1 1 4.3744
 53 4 2.18 0.6201 2 4 4.4084
 54 1 0.80 2.6233 1 1 0.6570
 55 2 1.34 1.7217 1 2 1.7915
 56 4 2.34 0.6543 2 4 2.1931
 57 3 2.44 1.2737 2 3 2.0181
 58 2 1.54 2.0740 1 2 1.1472
 59 1 0.64 2.1539 1 1 0.6296
 60 4 2.51 1.1215 2 3 2.1339
 61 2 1.30 1.6901 1 2 1.0339
 62 4 2.74 1.0078 2 4 1.0895
 63 3 2.31 1.9226 2 3 1.2070
 64 2 1.66 2.0688 1 1 0.8158
 65 3 2.30 1.2318 2 4 1.4553
 66 2 1.36 1.5890 1 2 1.3669
 67 3 1.64 1.1417 2 4 1.2404
 68 3 2.15 1.3915 2 99 5.7935
 69 3 1.84 1.2339 2 3 1.1141
 70 4 2.83 0.6250 2 4 0.7726
 71 2 1.78 2.3478 1 2 1.0944
 72 1 0.93 2.6444 1 1 1.0041
 73 3 2.11 1.4718 2 3 1.5485
 74 1 0.83 2.5525 1 1 0.8716
 75 2 1.58 2.0825 1 2 1.1416
 76 3 1.86 1.6865 2 3 1.9198
 77 4 2.53 0.7572 2 4 0.6205
 78 3 1.88 1.1797 2 4 1.0919
 79 4 2.69 0.6219 2 4 0.6981
 80 3 2.07 1.2553 2 4 1.3099
 81 2 1.43 1.6596 1 2 0.9454
 82 3 1.99 1.5926 2 3 0.8678
 83 2 1.09 1.4625 1 2 0.8025
 84 3 2.26 1.4368 2 3 0.6349
 85 4 2.46 0.4501 2 4 0.4749
 86 4 2.76 0.9397 2 3 0.7526
 87 3 1.82 1.1251 2 4 0.5719
 88 3 2.34 1.6842 2 3 2.1900
 89 3 2.07 1.7655 2 3 0.4156
 90 3 2.12 1.5357 2 3 0.5042
 91 4 2.29 0.7859 2 4 0.6367
 92 2 1.32 1.8802 1 2 0.7635
 93 3 2.34 1.1657 2 4 0.6456
 94 4 2.73 0.8917 2 4 0.6048
 95 2 1.71 2.3936 1 2 1.3977
 96 4 2.85 0.9764 2 4 0.6937
 97 4 2.75 0.7780 2 4 0.5941
 98 3 1.94 1.4668 2 3 0.9240
 99 4 1.97 0.2291 2 4 0.6553
100 3 2.12 1.6586 2 3 0.5495
101 2 1.78 2.2075 1 2 1.0041
102 4 2.60 0.8527 2 4 0.8529
103 1 1.02 2.8512 1 2 0.8028
104 3 1.73 1.3031 2 3 1.1712
105 4 2.40 0.4766 2 4 0.6602
106 1 0.93 2.5074 1 1 0.5476
107 4 2.29 0.4132 2 4 0.6948
108 4 2.44 0.5580 2 4 0.5788
109 1 1.04 2.3499 1 1 0.8602
110 4 2.78 1.0349 2 4 0.6741
111 2 1.34 2.0207 1 1 0.7687
112 4 2.21 0.5149 2 4 0.9625
113 2 1.71 2.0191 1 2 1.4779
114 4 2.49 0.9841 2 4 0.6993
115 4 2.77 0.8093 2 4 0.5518
116 2 1.19 1.3382 1 2 1.0101
117 2 1.48 1.8429 1 2 1.0022
118 3 2.12 1.3591 2 4 0.7473
119 3 2.41 1.5873 2 3 1.1893
120 2 1.10 1.5722 1 2 0.9112
121 2 2.05 2.0648 1 2 1.6591
122 2 1.28 2.0487 1 2 2.0412
123 4 2.84 1.1081 2 4 1.1450
124 2 1.39 2.0048 1 2 0.9464
125 2 1.34 1.7645 1 2 1.1978
126 4 2.58 0.5943 2 4 0.6949
127 1 1.44 3.1230 1 2 0.8351
128 1 1.03 2.8472 1 1 1.1073
129 1 1.05 2.4518 1 1 0.6632
130 3 1.69 1.3608 2 3 1.5819
131 4 2.63 0.9996 2 4 0.6867
132 1 0.70 2.2408 1 1 0.8299
133 2 1.41 1.5481 1 2 0.9886
134 1 1.35 2.9907 1 2 0.8452
135 3 1.55 1.2692 2 3 1.3960
136 3 2.53 1.5900 2 4 1.4845
137 2 1.07 1.2491 1 2 1.5136
138 3 2.00 1.6370 2 3 1.1986
139 3 1.55 1.2464 2 3 1.8222
140 2 1.82 1.9954 1 2 1.1420
141 1 0.93 2.9422 1 1 1.0974
142 4 2.50 0.8296 2 4 1.0225
143 2 1.74 2.3257 1 2 0.7827
144 2 1.38 2.0285 1 2 1.3295
145 3 2.32 1.9002 2 4 1.9246
146 4 2.83 1.0065 2 4 0.7122
147 2 1.52 1.7948 1 2 1.9006
148 4 2.11 0.7089 2 4 0.8421
149 2 1.62 2.2219 1 2 4.4087
150 1 0.77 2.4584 1 1 0.5358
151 3 1.83 1.3642 2 4 0.9013
152 4 2.65 0.7053 2 4 0.5395
153 4 2.68 0.8133 2 4 0.5342
154 4 2.62 0.8675 2 4 0.5052
155 1 0.98 2.7237 1 1 0.6305
156 1 0.80 2.6896 1 1 0.4776
157 3 2.12 1.5599 2 3 0.7394
158 3 2.26 1.5121 2 4 0.6153
159 3 2.03 1.8493 2 3 1.0384
160 2 1.37 1.8739 1 2 0.7341
161 1 0.67 2.2161 1 1 0.6347
162 4 2.42 0.8204 2 4 0.5308
163 4 2.95 1.1056 2 4 0.5421
164 1 1.14 2.5724 1 1 0.4902
165 1 0.78 2.1366 1 1 0.5195
166 1 0.74 2.4723 1 1 0.5232
167 3 2.15 1.5097 2 4 0.6632
168 2 1.85 2.2288 1 2 0.8138
169 4 2.44 0.7355 2 4 0.5905
170 2 1.45 1.8789 1 2 0.6879
171 1 1.02 2.6289 1 1 0.5493
172 3 2.00 1.8147 2 3 0.9111
173 4 2.67 0.8543 2 4 0.7072
174 4 2.65 0.8297 2 4 0.5447
175 4 2.05 0.5764 2 4 1.0036
176 1 0.54 2.2574 1 1 0.5649
177 2 1.74 2.1059 1 2 0.8318
178 2 1.47 1.7789 1 2 0.6387
179 1 0.79 2.2850 1 1 0.8064
180 4 2.89 0.6940 2 4 0.6794
181 1 0.93 2.5640 1 1 0.7263
182 3 2.35 1.4475 2 4 0.7928
183 4 2.91 1.1572 2 4 1.0582
184 2 1.53 1.9689 1 2 0.6892
185 2 1.80 1.9437 1 2 1.0308
186 1 1.00 2.2990 1 1 0.7496
187 3 1.89 1.1655 2 3 1.2240
188 1 0.90 2.3828 1 1 0.6568
189 1 0.57 2.4717 1 1 0.5677
190 1 1.12 2.5932 1 2 0.9061
191 2 1.49 1.7455 1 2 0.7589
192 4 2.86 1.3226 2 4 0.9144
193 1 0.82 2.3609 1 1 0.6626
194 3 2.05 1.5890 2 3 0.9333
195 3 1.53 1.1943 2 3 1.4173
196 3 1.89 1.3303 2 4 0.7926
197 1 0.93 2.5469 1 1 0.7379
198 1 1.08 2.4545 1 1 0.6060
199 1 0.28 1.9233 1 1 0.6794
200 1 1.21 2.7777 1 1 0.7801
201 3 1.79 1.5993 2 3 1.6994
202 3 2.34 1.5876 2 3 0.6395
203 4 2.68 0.9857 2 4 0.7758
204 2 1.30 1.7010 1 2 1.3300
205 4 2.77 0.6431 2 4 0.6299
206 2 1.21 1.5111 1 2 0.8221
207 3 2.60 1.8537 2 3 1.0053
208 2 1.50 2.0364 1 2 1.0873
209 4 2.34 1.0557 2 4 0.7492
210 4 2.57 0.8126 2 4 0.5443
211 2 1.37 1.8113 1 2 0.8514
212 2 1.48 1.6857 1 2 0.8665
213 3 2.10 1.6379 2 4 0.6328
214 1 1.04 2.4258 1 1 0.6000
215 2 1.91 2.2208 1 2 1.0406
216 1 1.03 2.5309 1 1 0.8792
217 2 1.11 1.7072 1 2 0.6772
218 2 1.36 1.9455 1 2 0.6585
219 3 2.05 1.6316 2 3 0.9691
220 4 2.38 0.6745 2 4 0.6674
221 4 2.75 0.7490 2 4 0.7374
222 1 1.13 2.7572 1 2 0.8207
223 3 2.25 1.2915 2 4 0.6599
224 1 0.83 2.6618 1 1 0.6266
225 3 1.73 1.0353 2 3 1.3536
226 2 1.29 1.9978 1 2 0.7975
227 4 2.55 0.7990 2 4 0.6700
228 2 1.31 1.8995 1 2 1.0209
229 2 1.56 2.1016 1 2 0.7974
230 2 1.35 1.8936 1 2 0.7343
231 4 2.99 0.8531 2 4 1.0180
232 3 1.88 1.7277 2 3 1.0334
233 4 2.37 0.7068 2 4 1.1692
234 1 0.93 2.5446 1 1 0.6841
235 3 1.98 1.7643 2 4 0.6093
236 4 2.60 0.6925 2 4 0.5709
237 1 0.81 2.4667 1 1 0.6526
238 3 2.27 1.4175 2 3 1.0902
239 4 2.69 0.9113 2 4 1.0164
240 3 1.54 1.1603 2 3 1.2081
241 1 1.30 3.0381 1 2 1.3773
242 3 2.07 1.3017 2 4 0.7147
243 1 0.98 2.5335 1 1 0.8452
244 2 1.41 1.8537 1 2 1.2526
245 3 1.97 0.8775 2 4 0.9307
246 3 1.68 1.4613 2 3 2.8065
247 4 2.30 0.6381 2 4 0.6860
248 3 2.07 1.5131 2 3 0.9635
249 1 0.50 2.0667 1 1 0.6299
250 4 2.31 0.6528 2 4 0.7646
251 1 1.30 2.6344 1 2 1.0703
252 4 2.87 1.2443 2 4 0.5565
253 3 2.43 1.8005 2 3 0.7914
254 4 2.60 0.9741 2 4 0.5220
255 3 2.30 1.5630 2 3 0.6617
256 4 2.36 0.5403 2 4 0.5884
257 4 2.80 1.1860 2 3 0.7093
258 4 3.02 1.2229 2 4 0.5306
259 1 1.06 2.9142 1 1 0.5497
260 1 0.66 2.1383 1 1 0.6014
261 3 1.70 1.1570 2 3 0.9297
262 4 1.99 0.4709 2 3 1.8370
263 2 1.87 1.9112 1 2 0.9976
264 1 1.02 2.4999 1 1 0.7899
265 1 0.69 2.4978 1 1 0.5918
266 1 1.01 2.5846 1 1 1.7932
267 3 1.68 1.4448 2 3 1.3152
268 2 1.20 1.8103 1 2 1.2072
269 2 1.94 2.0839 1 2 1.2649
270 4 2.66 0.4483 2 4 0.7979
271 3 1.96 1.4517 2 3 1.1834
272 2 1.65 2.3078 1 2 0.9447
273 1 1.13 2.6761 1 1 0.7629
274 4 2.17 0.3420 2 4 0.7407
275 3 2.25 1.7868 2 3 0.8560
276 2 1.64 1.8817 1 2 1.3440
277 1 0.98 2.2305 1 1 0.7627
278 3 2.08 1.4325 2 3 0.8372
279 3 2.16 1.2860 2 4 1.0200
280 2 1.65 1.8174 1 2 1.0057
281 2 1.89 2.0046 1 2 1.0377
282 4 3.00 1.1062 2 4 0.7654
283 3 1.53 1.1144 2 3 0.8478
284 1 0.85 2.6302 1 1 0.7506
285 4 2.71 0.8136 2 4 0.9852
286 2 1.54 1.8500 1 2 0.6829
287 2 1.71 2.1331 1 2 0.6959
288 4 2.58 0.8599 2 4 0.7486
289 3 2.15 1.6078 2 3 1.1124
290 3 1.86 1.3330 2 3 1.1655
291 1 1.19 2.6213 1 1 1.3827
292 4 2.62 0.3858 2 4 1.7038
293 1 0.96 2.5403 1 1 0.6850
294 2 1.31 2.0201 1 2 0.8260
295 2 1.72 2.1893 1 2 1.6019
296 1 1.14 2.4633 1 1 0.7479
297 2 1.67 2.0985 1 2 0.7674
298 2 1.59 2.3070 1 2 0.7051
299 1 0.66 2.1318 1 1 0.6450
300 1 0.95 2.5462 1 1 0.6364
301 1 1.25 2.4983 1 1 1.1413
302 1 1.08 2.6729 1 1 0.4887
303 1 0.47 2.1353 1 1 0.5671
304 3 1.51 1.1071 2 4 0.5948
305 1 0.58 2.3440 1 1 0.5222
306 1 0.29 2.2599 1 1 0.4942
307 2 1.59 1.9919 1 2 0.8835
308 2 1.54 2.3446 1 2 0.7934
309 1 1.13 2.4366 1 2 0.6501
310 2 1.33 1.9183 1 2 0.7211
311 1 1.14 2.7885 1 2 0.9007
312 4 2.46 0.8923 2 4 1.1299
313 4 2.76 0.9491 2 4 0.8372
314 1 1.12 2.7049 1 1 0.9566
315 3 1.61 1.1338 2 3 1.2618
316 3 1.90 1.3107 2 4 0.9250
317 1 1.14 2.6636 1 1 0.8726
318 1 0.57 2.1170 1 1 0.5286
319 2 1.90 2.0177 1 2 0.8664
320 1 0.89 2.4514 1 1 0.5379
321 4 2.40 0.6599 2 4 0.7084
322 1 0.75 2.3090 1 1 0.5540
323 1 1.06 2.6152 1 1 0.6856
324 2 1.34 1.8004 1 2 0.8426
325 1 0.97 2.0792 1 1 0.7470
326 1 1.13 2.7475 1 1 0.8215
327 1 0.75 2.0460 1 1 0.6060
328 2 0.91 1.4078 1 2 0.6544
329 2 2.05 2.0936 1 2 0.6861
330 3 2.14 1.4453 2 4 0.9471
331 2 1.60 1.8512 1 2 0.8377
332 3 1.93 1.4546 2 3 0.9975
333 1 0.87 2.5742 1 1 0.6530
334 3 1.93 1.3493 2 3 1.0366
335 4 2.63 0.7776 2 4 1.0841
336 1 0.99 2.4325 1 1 0.8020
337 2 1.67 2.5011 1 2 0.7941
338 1 1.11 2.5086 1 2 0.6825
339 4 2.87 1.1923 2 4 0.7039
340 4 2.86 0.8159 2 3 1.5325
341 3 2.18 1.1672 2 3 0.6491
342 1 0.79 2.3858 1 1 0.5681
343 3 2.34 1.7071 2 3 0.9050
344 2 1.61 2.1116 1 2 1.2468
345 2 1.88 2.1806 1 2 0.7253
346 4 2.34 0.9662 2 4 1.0082
347 2 1.17 1.7942 1 1 0.9766
348 2 1.71 2.1515 1 2 1.2666
349 4 3.01 0.8914 2 4 0.6159
350 3 2.27 1.5003 2 3 0.8160
351 1 1.08 2.5974 1 1 1.6093
352 3 1.82 0.9665 2 3 0.8491
353 4 2.58 0.9262 2 4 0.7851
354 2 1.70 2.0029 1 2 0.8271
355 1 1.07 2.3485 1 1 0.6421
356 3 2.31 1.8281 2 3 0.9380
357 1 0.20 1.9808 1 1 0.9807
358 2 1.50 1.9802 1 2 0.8476
359 4 2.48 0.9460 2 4 0.7491
360 1 1.04 2.6032 1 1 0.5201
361 3 1.71 1.2798 2 3 1.2526
362 3 1.88 1.1980 2 4 0.5708
363 3 2.00 1.3047 2 3 1.0693
364 3 2.27 1.6426 2 3 0.8829
365 2 1.32 2.0148 1 2 0.8799
366 2 1.60 2.0299 1 2 1.2698
367 1 0.88 2.1755 1 1 0.6835
368 2 1.70 1.7760 1 2 0.8889
369 2 1.18 1.7068 1 2 0.9028
370 2 1.66 2.1867 1 2 0.8112
371 2 1.42 1.5852 1 2 0.7306
372 4 2.41 0.3492 2 4 0.9425
373 2 1.82 2.1407 1 2 0.8421
374 1 0.99 2.6662 1 1 0.6501
375 4 3.09 1.0721 2 4 0.6318
376 3 2.28 1.7216 2 3 1.4081
377 3 2.42 1.5416 2 3 0.6093
378 4 2.77 0.9979 2 4 0.8651
379 2 1.33 1.8679 1 2 1.2311
380 2 1.44 1.8458 1 2 0.8157
381 3 2.01 1.3552 2 3 2.0562
382 3 1.89 1.0910 2 3 1.3108
383 2 1.31 1.5509 1 2 3.1723
384 1 0.79 2.4509 1 1 0.6450
385 4 2.66 1.2136 2 4 0.6692
386 2 1.60 1.7107 1 2 0.7293
387 1 1.05 2.6063 1 1 0.6696
388 3 1.98 1.6500 2 3 0.8502
389 4 2.84 0.8652 2 4 0.8813
390 4 2.70 1.0720 2 4 1.4481
391 1 1.39 2.6564 1 2 0.9427
392 1 1.29 2.6896 1 2 2.2669
393 1 1.05 2.6834 1 1 0.6249
394 3 2.18 1.7487 2 3 0.8485
395 4 2.47 0.5925 2 4 0.6000
396 4 2.53 0.6066 2 4 0.9841
397 2 1.68 1.9240 1 2 0.9940
398 2 1.60 1.9416 1 2 1.1227
399 4 2.14 0.5976 2 3 2.0461
400 4 2.69 1.1057 2 4 0.7175
401 2 1.72 1.9579 1 2 1.0999
402 4 2.84 1.0126 2 4 0.6398
403 2 1.63 1.9483 1 2 0.6881
404 3 1.81 1.4311 2 3 0.8553
405 2 1.63 1.9157 1 2 0.8056
406 2 1.66 1.7133 1 2 0.5585
407 3 2.45 1.8523 2 3 1.1208
408 1 0.83 2.9124 1 1 1.0463
409 4 2.61 0.8948 2 4 1.4213
410 4 2.35 0.9280 2 4 0.5582
411 2 1.76 1.9795 1 1 1.5861
412 3 1.99 1.4321 2 3 0.8907
413 3 2.07 1.2925 2 4 0.6165
414 3 2.26 1.8604 2 3 1.9447
415 1 1.24 2.6215 1 1 2.9793
416 3 1.99 1.2831 2 3 2.2676
417 2 1.40 1.9116 1 1 1.0426
418 2 1.07 2.0014 1 1 1.0339
419 1 1.02 2.6749 1 1 1.0330
420 1 1.13 2.4897 1 2 0.8560
421 4 2.56 0.8907 2 4 0.8802
422 2 1.55 2.0735 1 2 0.9085
423 3 1.97 1.3477 2 4 0.8023
424 4 2.37 0.5874 2 4 0.6107
425 4 2.22 0.4164 2 4 0.6272
426 2 1.53 1.7180 1 2 0.9549
427 4 2.73 0.7541 2 4 0.6460
428 2 1.30 1.6877 1 2 0.9407
429 3 2.29 1.4035 2 3 0.8568
430 1 0.97 2.5025 1 1 0.8150
431 4 2.53 0.9180 2 4 0.8085
432 4 2.50 0.4873 2 4 0.9046
433 3 2.39 1.4678 2 3 0.8927
434 1 1.06 2.4017 1 1 0.9609
435 3 1.52 0.9112 2 3 1.2428
436 2 1.30 1.6941 1 2 1.7540
437 3 2.11 1.4228 2 3 1.4845
438 1 1.02 2.1497 1 2 2.5535
439 4 3.02 1.5059 2 3 1.1157
440 3 2.03 1.5197 2 4 0.8887
441 3 1.73 1.2246 2 99 6.0065
442 4 2.87 1.1193 2 4 0.5741
443 4 2.36 0.9243 2 4 0.5770
444 1 0.89 2.6072 1 1 0.9866
445 1 0.87 2.4262 1 1 0.4754
446 2 1.66 1.7302 1 2 1.1291
447 3 1.90 1.3548 2 3 1.0204
448 4 2.74 1.0264 2 4 0.6840
449 4 2.19 0.5582 2 4 0.5856
450 3 1.82 1.1708 2 3 0.5950
451 3 1.65 0.7370 2 3 1.0768
452 2 1.50 1.6578 1 2 1.2101
453 3 1.89 1.1243 2 3 1.6422
454 2 1.65 1.9020 1 2 0.8022
455 3 1.74 1.0244 2 3 0.6034
456 4 2.66 1.1964 2 3 0.9001
457 4 2.54 1.0818 2 4 0.4333
458 1 0.64 2.3405 1 1 0.6013
459 1 1.23 2.6195 1 2 0.8099
460 2 1.40 1.7768 1 2 1.0029
461 4 2.77 0.8261 2 4 0.7960
462 3 2.42 1.5357 2 3 0.7001
463 2 1.72 1.9730 1 2 2.1531
464 1 1.11 2.4142 1 1 0.7481
465 2 1.32 2.1326 1 2 0.7190
466 1 1.23 2.8181 1 2 1.2980
467 1 1.14 2.7128 1 1 0.6718
468 1 0.71 2.6716 1 1 0.5428
469 3 1.79 0.8603 2 3 0.9139
470 1 0.46 2.3743 1 1 0.6457
471 1 0.59 2.0684 1 1 0.6206
472 3 1.91 1.2875 2 3 0.7651
473 1 0.60 2.4105 1 1 0.8229
474 1 0.92 2.6655 1 1 1.0636
475 2 1.57 1.8656 1 2 1.3737
476 4 2.95 1.0010 2 4 1.2239
477 4 2.37 0.6828 2 4 0.5918
478 4 2.81 1.0884 2 4 0.6164
479 3 1.71 1.0290 2 3 1.1371
480 3 1.55 1.4445 2 3 0.9806
481 2 1.71 2.2396 1 2 1.7577
482 4 2.49 0.7135 2 4 1.4186
483 2 1.57 2.1236 1 2 1.2739
484 1 0.66 2.5896 1 1 0.9762
485 4 2.84 0.7001 2 4 0.6812
486 1 0.70 2.6702 1 1 0.6390
487 3 1.81 1.5009 2 3 0.7826
488 3 1.84 1.0247 2 4 1.7523
489 3 2.02 1.0935 2 3 0.8758
490 1 1.38 2.9259 1 2 1.0733
491 2 1.73 2.2552 1 2 1.4151
492 1 1.46 2.7435 1 2 1.0553
493 3 1.49 1.0786 2 3 1.5678
494 1 1.18 2.3579 1 1 1.7942
495 4 2.42 0.8002 2 4 1.4657
496 1 0.51 2.5456 1 1 0.8556
497 1 0.52 2.6020 1 1 0.6861
498 4 3.05 0.8358 2 4 0.8993
499 3 1.87 1.1564 2 3 1.4078
500 3 1.90 1.0658 2 3 1.9052
501 2 1.67 1.5701 3 3 3.8475
502 3 2.09 1.5482 3 3 1.3071
503 3 1.98 1.3953 3 3 1.6708
504 2 1.83 2.2245 3 2 4.2602
505 2 1.57 2.0872 3 2 4.8503
506 3 1.98 1.4865 3 2 3.8158
507 2 1.34 1.8387 3 2 0.9994
508 3 2.00 1.4168 3 3 0.9114
509 3 2.18 1.4821 3 3 1.6824
510 3 1.76 0.8919 3 3 2.7272
511 3 2.09 1.3336 3 2 1.7216
512 2 0.89 1.3599 3 3 3.2048
513 3 1.94 1.0910 3 2 1.8290
514 3 2.07 1.7267 3 99 6.0361
515 3 1.98 1.5571 3 3 2.2348
516 3 2.02 1.1587 3 2 3.9779
517 3 2.03 1.4969 3 2 2.6833
518 2 1.56 2.4152 3 3 2.1985
519 2 0.85 1.3090 3 2 2.9027
520 3 2.10 1.2802 3 2 3.0731
521 3 1.62 0.8025 3 3 2.0073
522 3 1.81 1.5203 3 3 2.4861
523 2 1.72 2.4070 3 3 2.7702
524 2 1.18 1.7567 3 2 2.4586
525 2 1.73 2.2053 3 3 1.6336
526 2 1.20 1.7357 3 3 4.1746
527 2 0.90 1.6966 3 2 0.8240
528 3 2.10 1.5805 3 3 1.4231
529 3 2.00 1.3301 3 2 0.9346
530 2 1.42 2.0525 3 2 1.5449
531 3 2.16 1.4101 3 3 0.8920
532 3 1.72 1.3010 3 3 0.9201
533 3 2.04 1.2141 3 2 1.9869
534 2 1.53 1.8646 3 2 2.0504
535 2 1.25 1.6955 3 2 0.8099
536 2 1.77 2.1241 3 3 0.5365
537 2 1.79 2.1816 3 3 0.4338
538 3 2.36 1.6037 3 3 0.8884
539 2 1.92 2.2202 3 3 0.5331
540 3 2.17 1.5999 3 3 4.7920
541 3 2.31 1.7323 3 3 1.5761
542 3 2.47 1.7597 3 3 2.1845
543 3 2.26 1.5198 3 2 0.6165
544 2 1.53 2.0434 3 3 0.7851
545 3 1.67 1.1645 3 3 2.1445
546 3 1.68 1.2696 3 3 0.8992
547 2 1.35 1.7302 3 2 1.7352
548 2 1.71 1.8845 3 99 6.8818
549 2 1.61 1.8315 3 3 0.8150
550 3 2.27 1.2697 3 2 2.5824
551 3 1.93 1.1668 3 99 5.4719
552 2 1.69 1.7908 3 2 1.7092
553 2 1.01 1.9039 3 3 2.7202
554 2 1.52 2.2086 3 2 2.1479
555 3 1.81 1.2294 3 99 5.5175
556 3 1.73 0.9571 3 2 0.8325
557 2 1.70 1.9158 3 3 2.4878
558 2 1.10 1.9116 3 99 5.9797
559 3 2.20 1.4332 3 2 2.3814
560 2 1.33 2.1082 3 3 0.5734
561 3 2.26 1.6672 3 3 0.8312
562 2 1.72 2.3797 3 3 0.5093
563 3 1.85 1.1641 3 2 0.5294
564 2 1.88 2.1082 3 3 0.4037
565 3 2.32 1.3140 3 2 0.3480
566 2 1.40 1.8203 3 3 0.3577
567 3 2.05 1.5202 3 3 1.8556
568 2 1.46 1.7649 3 2 0.8380
569 3 1.93 1.2432 3 3 1.1077
570 2 0.91 1.5029 3 3 1.2634
571 3 2.24 1.5901 3 2 1.1572
572 3 1.86 1.2022 3 99 5.1106
573 2 1.66 1.8515 3 2 1.1945
574 3 2.20 1.5223 3 3 2.8663
575 3 1.74 1.2433 3 3 3.9508
576 3 2.23 1.4842 3 3 2.0957
577 2 1.54 1.9274 3 2 1.2925
578 2 1.21 1.7462 3 3 1.4248
579 3 2.01 1.5911 3 3 1.2794
580 2 1.62 2.1277 3 2 0.7245
581 3 1.91 1.3683 3 3 0.8958
582 3 1.97 1.3112 3 2 3.8758
583 3 1.92 1.4731 3 3 1.0638
584 2 1.17 1.4405 3 3 2.4212
585 2 1.38 1.9591 3 2 2.9327
586 3 2.24 1.6476 3 2 0.5111
587 2 1.70 1.7546 3 2 0.5697
588 3 2.35 1.4650 3 3 0.6827
589 2 1.52 2.4427 3 3 3.2159
590 2 1.63 2.1810 3 3 0.5674
591 2 1.32 1.8254 3 2 0.6712
592 3 2.54 1.8211 3 3 4.1412
593 2 1.56 2.4798 3 2 1.0064
594 2 1.36 1.8982 3 2 3.7173
595 2 1.44 1.8880 3 2 3.9374
596 2 0.91 1.6901 3 2 0.7081
597 2 1.18 1.7977 3 2 0.4634
598 2 1.38 1.7472 3 2 0.4368
599 3 1.96 1.3729 3 3 0.6279
600 2 1.57 1.6518 3 2 0.5619
