# Supplementary material for: The effect of training methodology on knowledge representation in categorization
Source: PLoS One. 2017 Aug 28;12(8):e0183904. doi: 10.1371/journal.pone.0183904 (PMC5573135; doi:10.1371/journal.pone.0183904)
Supplement: S1 File — This file contains the raw data from the experiments reported in this manuscript. (ZIP) [file pone.0183904.s001.zip › raw_data/Exp2/AB/rb_xfer_mixed_feedback_2_cond_2_sub_87.dat]

  1 1 0.50 2.0667 1 1 0.8701
  2 2 1.62 2.2219 1 2 0.5150
  3 3 2.07 1.7655 2 3 1.9184
  4 2 1.80 1.9437 1 2 1.8984
  5 1 1.05 2.6063 1 1 0.9433
  6 2 1.73 2.2552 1 2 0.5933
  7 1 1.02 2.4999 1 1 1.2583
  8 4 2.78 1.0349 2 3 0.8567
  9 3 2.18 1.4821 2 4 0.6149
 10 4 2.73 0.8917 2 3 1.2467
 11 2 1.36 1.9455 1 2 1.1497
 12 4 2.58 0.9262 2 4 1.1130
 13 3 1.74 1.2433 2 4 1.3568
 14 2 1.31 1.5509 1 2 0.9517
 15 3 1.79 0.8603 2 4 1.1546
 16 4 2.57 0.8126 2 4 1.0139
 17 4 2.49 0.9841 2 3 1.3422
 18 3 1.99 1.4759 2 4 1.1137
 19 2 1.31 1.8995 1 2 1.3010
 20 4 2.74 1.0078 2 3 1.2656
 21 1 0.83 2.6618 1 1 0.7361
 22 1 1.29 2.6896 1 2 1.2592
 23 2 1.54 1.9274 1 2 1.1303
 24 4 2.58 0.5943 2 4 0.9013
 25 1 1.04 2.6032 1 1 0.8905
 26 1 1.11 2.4142 1 1 0.7516
 27 3 2.15 1.6078 2 3 0.8341
 28 2 1.20 1.8103 1 2 0.7779
 29 4 2.76 0.9397 2 4 0.6680
 30 1 0.96 2.5403 1 1 0.7615
 31 4 2.75 0.7490 2 4 1.0996
 32 2 1.60 2.0713 1 2 3.4170
 33 2 1.71 2.1331 1 2 1.1754
 34 2 1.42 1.5852 1 1 0.9140
 35 3 1.71 1.0290 2 3 1.6618
 36 2 1.44 1.8458 1 2 0.9081
 37 1 0.70 2.6702 1 1 0.6097
 38 1 0.47 2.1353 1 1 0.7381
 39 4 2.25 0.7735 2 4 0.9817
 40 3 2.43 1.7025 2 4 0.9987
 41 1 0.29 2.2599 1 1 0.7121
 42 3 2.34 1.6842 2 4 1.0528
 43 4 2.82 0.9527 2 4 0.9166
 44 2 1.32 1.8802 1 2 0.7529
 45 4 2.50 0.8296 2 4 1.0924
 46 4 2.42 0.8002 2 4 0.7287
 47 4 2.17 0.3420 2 4 0.7639
 48 4 2.21 0.5149 2 3 1.0859
 49 2 0.91 1.6901 1 2 0.8600
 50 1 0.79 2.4509 1 2 1.0976
 51 1 0.93 2.5469 1 2 1.5120
 52 3 1.81 1.2294 2 4 1.1801
 53 3 1.94 1.4668 2 4 1.0055
 54 4 2.14 0.5976 2 3 0.5580
 55 4 2.83 0.6250 2 4 0.9761
 56 3 2.44 1.2737 2 3 1.0505
 57 1 0.66 2.5896 1 2 0.8403
 58 4 2.87 1.2443 2 4 1.1760
 59 1 1.46 2.7435 1 2 1.9714
 60 2 1.28 2.0487 1 2 1.3693
 61 2 1.64 1.8817 1 2 1.1510
 62 4 2.40 0.6599 2 3 1.4668
 63 4 2.65 0.7053 2 4 0.7617
 64 2 0.91 1.5029 1 2 2.0761
 65 1 0.59 2.0684 1 1 0.8409
 66 1 0.61 1.8464 1 1 1.2816
 67 2 1.46 1.7649 1 2 0.7912
 68 4 2.53 0.6066 2 4 1.3690
 69 3 1.90 1.3548 2 4 0.9788
 70 1 0.74 2.4723 1 2 1.1561
 71 4 2.58 0.8599 2 4 0.9761
 72 2 1.67 2.0985 1 2 1.0989
 73 1 1.23 2.8181 1 2 0.8629
 74 3 2.27 1.5003 2 3 1.7001
 75 1 0.64 2.3405 1 1 1.3206
 76 3 2.28 1.7216 2 4 1.4142
 77 2 1.90 2.0177 1 2 1.2044
 78 3 2.34 1.1657 2 3 1.7105
 79 2 1.37 1.8113 1 2 0.9620
 80 1 1.13 2.7475 1 2 1.0033
 81 1 0.98 2.2305 1 2 1.9646
 82 1 0.20 1.9808 1 1 0.8787
 83 3 1.73 1.3031 2 3 1.4826
 84 2 1.50 1.9802 1 2 1.0880
 85 4 2.63 0.8588 2 4 0.7488
 86 3 2.07 1.2553 2 4 0.6229
 87 4 2.40 0.4766 2 4 0.9108
 88 2 1.78 2.2075 1 2 1.3777
 89 2 1.41 1.5481 1 2 0.8908
 90 4 2.36 0.9243 2 3 1.8244
 91 2 1.84 2.2882 1 2 1.1674
 92 2 1.56 2.1016 1 2 0.6255
 93 2 1.45 1.8789 1 2 0.6815
 94 1 1.14 2.6636 1 1 0.9674
 95 2 1.38 2.0285 1 2 0.6651
 96 3 2.12 1.6586 2 3 1.4717
 97 1 0.79 1.9647 1 2 0.7725
 98 3 2.02 1.0935 2 4 1.2314
 99 4 2.53 0.7572 2 4 0.6499
100 4 2.34 0.6543 2 4 1.9489
101 4 2.71 0.8136 2 4 0.9241
102 3 1.98 1.3953 2 3 1.0953
103 4 2.49 0.7135 2 3 1.5161
104 4 2.05 0.5764 2 3 1.1447
105 3 2.14 1.4453 2 4 1.0435
106 4 3.05 0.8358 2 4 0.7461
107 4 2.75 0.6504 2 4 0.5561
108 3 1.72 1.3010 2 3 0.7435
109 3 2.30 1.2318 2 4 1.0658
110 3 1.55 1.2692 2 3 0.8882
111 1 0.64 2.1539 1 1 0.9889
112 2 1.34 1.8387 1 2 0.9506
113 4 2.87 1.1193 2 4 0.9448
114 3 1.98 1.5571 2 3 0.9799
115 4 2.63 0.9996 2 4 0.6942
116 4 2.18 0.6201 2 4 0.6992
117 2 1.66 1.7302 1 2 1.7442
118 1 1.02 2.1497 1 1 0.9066
119 3 2.43 1.8005 2 4 0.8623
120 3 2.16 1.4101 2 3 1.5890
121 2 1.11 1.7072 1 2 0.9191
122 4 2.45 0.6758 2 4 0.6747
123 4 2.37 0.5874 2 4 0.7695
124 2 1.76 1.9300 1 2 1.2764
125 2 2.05 2.0648 1 2 1.2674
126 4 2.54 1.0818 2 4 0.9693
127 3 1.54 1.1603 2 3 1.3163
128 3 2.39 1.4678 2 4 0.6889
129 3 2.11 1.4718 2 4 0.8546
130 2 1.18 1.7567 1 2 0.8066
131 4 2.60 0.6925 2 4 0.9113
132 1 1.03 2.5309 1 1 1.2836
133 4 2.70 0.5700 2 4 0.7466
134 3 2.42 1.5357 2 4 1.7732
135 4 2.02 0.2000 2 4 1.5824
136 3 1.73 1.2246 2 3 1.2394
137 4 2.65 0.8297 2 4 0.5918
138 4 2.62 0.3858 2 3 0.8168
139 4 3.01 0.8914 2 4 0.7701
140 4 2.77 0.8261 2 4 0.5873
141 2 1.67 1.5701 1 2 1.1405
142 4 2.89 0.6940 2 4 0.6408
143 3 2.26 1.5121 2 4 0.8326
144 1 0.57 2.4717 1 1 0.9842
145 1 0.77 2.4584 1 1 0.6578
146 1 1.04 2.4258 1 2 0.7600
147 1 1.05 2.5821 1 1 1.0980
148 2 1.71 2.2396 1 2 0.6232
149 1 0.54 2.2574 1 1 0.6062
150 1 0.98 2.7237 1 2 1.0713
151 2 1.57 2.1236 1 2 1.2112
152 2 1.32 2.1326 1 2 0.7232
153 2 1.72 2.4070 1 2 0.4396
154 1 0.81 2.4667 1 1 0.6859
155 1 1.19 2.6213 1 2 0.9074
156 2 1.68 1.9240 1 2 0.8249
157 3 2.05 1.5890 2 3 1.4822
158 1 0.60 2.4105 1 1 0.8401
159 2 1.75 2.3029 1 2 1.0638
160 2 1.72 1.9730 1 2 1.1173
161 3 1.79 1.5993 2 3 1.3784
162 2 1.82 1.9954 1 2 0.7249
163 4 2.77 0.6431 2 4 0.5849
164 1 0.83 2.5525 1 2 0.9788
165 3 1.86 1.3330 2 3 1.2834
166 2 1.72 1.9579 1 2 0.8410
167 4 2.85 0.9764 2 4 0.7452
168 2 1.58 2.0825 1 2 0.8038
169 1 0.70 2.3945 1 1 0.6529
170 1 0.66 2.0748 1 1 0.5146
171 2 1.20 1.5293 1 2 0.8073
172 3 1.81 1.4311 2 3 1.1752
173 4 2.53 0.9180 2 4 0.4349
174 3 2.08 1.4325 2 4 0.8582
175 1 1.11 2.5086 1 2 1.2967
176 2 1.66 1.7133 1 2 0.8293
177 2 1.82 2.1407 1 2 0.9974
178 2 1.60 1.9416 1 2 0.5333
179 2 1.66 1.8515 1 2 0.6095
180 3 2.36 1.6037 2 4 1.1147
181 1 0.93 2.5640 1 2 1.4465
182 3 1.94 1.0910 2 3 1.1022
183 4 2.84 0.7001 2 4 0.7467
184 4 2.73 0.7541 2 4 0.8461
185 2 1.44 1.8880 1 2 0.9175
186 4 2.50 0.4873 2 4 0.6887
187 4 2.58 0.9390 2 3 1.1597
188 3 2.10 1.6379 2 3 1.2654
189 4 2.63 0.8910 2 4 0.6307
190 1 1.02 2.6289 1 2 0.7027
191 2 1.60 2.0299 1 2 1.1085
192 4 2.50 1.1421 2 3 1.3614
193 1 0.87 2.5742 1 1 1.3077
194 3 1.99 1.5926 2 3 1.1930
195 3 2.29 1.4035 2 4 0.5774
196 1 1.21 2.7777 1 2 1.0356
197 4 2.86 1.3226 2 4 0.9867
198 1 1.12 2.7049 1 2 1.2608
199 1 0.99 2.4325 1 2 0.7635
200 3 1.93 1.3493 2 3 1.5489
201 1 0.95 2.3294 1 2 1.3311
202 2 1.87 1.9112 1 2 0.6547
203 2 1.85 2.2288 1 2 0.5668
204 1 1.13 2.4897 1 1 0.9456
205 2 1.60 1.8674 1 2 1.0193
206 1 0.70 2.2408 1 1 1.1089
207 4 2.61 0.8948 2 4 0.9928
208 3 1.98 1.7643 2 3 0.8502
209 4 2.51 1.1215 2 4 0.6407
210 2 1.34 2.0207 1 2 0.7932
211 1 1.14 2.7128 1 2 0.7629
212 2 1.18 1.7068 1 1 0.9735
213 4 2.38 0.6745 2 4 0.7601
214 2 1.80 1.9637 1 2 2.2416
215 4 2.37 0.6828 2 4 0.8086
216 2 1.29 1.9978 1 2 0.6826
217 2 1.59 1.7659 1 2 0.6484
218 4 2.46 0.8923 2 4 0.6393
219 2 1.60 1.7107 1 2 0.8466
220 3 2.09 1.3336 2 4 0.8372
221 3 1.89 1.0910 2 3 0.9564
222 1 0.79 2.3858 1 2 0.8563
223 4 2.36 0.5403 2 4 0.7431
224 3 1.92 1.4731 2 3 0.9072
225 2 1.40 1.7768 1 2 0.7354
226 3 2.05 1.6316 2 4 0.7466
227 4 2.69 0.9113 2 4 0.6944
228 3 2.05 1.5202 2 3 0.8586
229 3 1.68 1.2696 2 3 0.8730
230 4 2.74 1.0264 2 4 0.5763
231 3 2.00 1.4168 2 3 0.7619
232 2 1.72 2.1893 1 2 0.8601
233 2 1.71 2.0191 1 2 0.9303
234 3 1.97 0.8775 2 3 1.1108
235 1 1.14 2.5724 1 1 1.1635
236 3 1.96 1.7241 2 3 0.8861
237 1 1.07 2.3485 1 2 0.6914
238 1 1.44 3.1230 1 2 1.2488
239 2 1.77 2.1241 1 2 0.8160
240 4 2.87 1.1923 2 4 0.8176
241 4 2.70 1.0720 2 4 0.6006
242 3 2.01 1.3552 2 3 0.7781
243 4 2.42 0.8204 2 4 0.6843
244 3 1.73 0.9571 2 3 0.9214
245 1 0.93 2.6444 1 1 0.9984
246 1 1.02 2.6749 1 1 0.7360
247 3 2.45 1.8523 2 4 0.6601
248 4 2.34 0.9662 2 4 1.2434
249 2 1.52 1.7948 1 2 1.1385
250 3 2.20 1.4332 2 4 0.9098
251 2 1.39 2.0048 1 2 0.9692
252 2 1.47 1.7789 1 2 0.6599
253 4 2.66 1.1964 2 4 1.1386
254 3 1.88 1.1980 2 3 0.7905
255 4 2.60 0.8527 2 4 0.6872
256 4 2.47 0.5925 2 4 0.7883
257 1 1.39 2.5917 1 2 0.9429
258 4 2.67 0.8543 2 4 0.8028
259 1 1.05 2.6834 1 1 1.0436
260 2 1.54 2.3446 1 2 0.6666
261 1 1.05 2.4518 1 1 0.7210
262 1 0.88 2.1755 1 1 0.5897
263 3 2.18 1.7487 2 3 1.0310
264 3 1.93 1.2432 2 3 0.8555
265 1 1.06 2.9142 1 2 1.1734
266 1 1.18 2.3579 1 2 1.1123
267 3 1.84 1.0247 2 3 1.0994
268 1 1.14 2.4633 1 2 0.9766
269 4 2.95 1.0010 2 4 0.7636
270 3 2.42 1.5416 2 4 1.0610
271 1 0.93 2.5446 1 1 1.1155
272 3 2.32 1.9002 2 3 1.2156
273 3 1.84 1.2339 2 3 0.8548
274 3 2.03 1.4969 2 3 1.0211
275 2 1.41 2.1163 1 2 1.1648
276 2 1.59 1.9919 1 2 0.7668
277 1 0.85 2.6302 1 1 0.7843
278 2 1.55 2.0090 1 2 0.6977
279 1 0.93 2.5074 1 1 0.7760
280 2 0.89 1.3599 1 1 0.6652
281 2 1.60 1.8512 1 2 0.8471
282 3 2.07 1.2925 2 3 1.0218
283 2 1.30 1.7010 1 2 0.8376
284 4 2.78 1.1410 2 4 0.6606
285 3 1.89 1.1243 2 3 0.8118
286 2 1.40 1.9116 1 2 1.0833
287 1 0.95 2.5462 1 1 0.6646
288 1 0.46 2.3743 1 1 0.5997
289 4 2.75 0.7780 2 4 0.6562
290 1 1.03 2.8472 1 2 0.7108
291 4 2.69 0.6219 2 4 0.7239
292 1 0.52 2.6020 1 1 0.4963
293 2 1.83 2.2245 1 2 1.3801
294 3 1.89 1.1655 2 3 0.9018
295 2 1.53 1.9689 1 2 1.1154
296 1 0.87 2.0973 1 1 0.5675
297 3 1.76 0.8919 2 3 0.9617
298 3 2.26 1.5198 2 4 0.7562
299 3 2.03 1.5197 2 3 0.9591
300 4 2.68 0.8133 2 4 0.8822
301 1 0.66 2.1383 1 1 0.6367
302 1 0.80 2.6896 1 1 0.6925
303 4 2.66 1.2136 2 4 0.6657
304 2 1.65 1.8174 1 2 1.7281
305 2 1.65 2.3078 1 2 1.3071
306 2 1.40 1.8203 1 2 0.5673
307 3 2.11 1.4228 2 3 0.8179
308 3 2.16 1.2860 2 3 0.4504
309 1 0.68 2.5251 1 1 2.8651
310 1 0.89 2.4133 1 1 1.3126
311 3 1.69 1.3608 2 3 0.8845
312 2 1.61 2.1116 1 2 1.3535
313 2 1.70 1.7760 1 2 1.1723
314 1 0.28 1.9233 1 1 0.7591
315 4 2.37 0.7068 2 3 1.0741
316 1 1.23 2.6195 1 2 0.8808
317 3 2.25 1.2915 2 4 1.1178
318 3 2.15 1.5097 2 3 0.7304
319 1 1.38 2.9259 1 2 0.7023
320 2 1.72 2.3797 1 2 4.1470
321 2 1.54 1.8500 1 2 1.8623
322 3 1.85 1.1641 2 3 1.1012
323 4 2.35 0.9280 2 4 0.9061
324 1 1.13 2.6761 1 1 1.8462
325 2 1.62 2.1277 1 2 1.3808
326 1 0.66 2.1318 1 2 0.7588
327 3 1.89 1.3303 2 3 0.9312
328 1 1.04 2.3499 1 2 0.7822
329 1 1.00 2.2990 1 1 0.7524
330 3 2.28 1.4598 2 4 1.1554
331 1 1.14 2.7885 1 1 1.5355
332 3 1.67 1.1645 2 3 0.8502
333 3 2.12 1.3591 2 3 1.0480
334 3 1.87 1.1564 2 3 0.5763
335 2 1.20 1.7357 1 2 1.2333
336 3 1.53 1.1943 2 3 0.8250
337 1 0.97 2.0792 1 1 1.2652
338 3 2.24 1.5901 2 4 0.9836
339 3 1.99 1.2831 2 3 0.6886
340 4 3.02 1.2229 2 4 0.6382
341 2 1.71 1.8845 1 2 1.0290
342 4 2.44 0.5580 2 3 1.0527
343 4 2.29 0.4132 2 4 0.7395
344 3 2.00 1.3301 2 3 1.2713
345 4 2.68 0.9857 2 4 0.6375
346 3 1.65 0.7370 2 3 0.5960
347 1 1.01 2.5846 1 1 1.2296
348 2 1.07 2.0014 1 1 0.7171
349 4 2.44 0.7355 2 4 1.6152
350 2 1.34 1.7645 1 2 1.4000
351 3 2.07 1.7267 2 4 1.2538
352 3 2.23 1.6917 2 4 0.6363
353 4 2.66 0.4483 2 4 0.7307
354 4 1.99 0.4709 2 3 0.5587
355 4 2.60 0.9741 2 4 0.4168
356 2 1.52 2.4427 1 2 1.2091
357 4 2.99 0.8531 2 4 0.7299
358 2 1.21 1.5111 1 2 0.6290
359 2 1.61 1.8315 1 2 0.7409
360 4 2.84 0.8652 2 4 0.6961
361 1 0.75 2.3090 1 1 0.6778
362 2 1.94 2.0839 1 2 1.1315
363 2 1.37 1.8739 1 2 1.1681
364 1 0.93 2.9422 1 1 0.5705
365 3 1.93 1.4546 2 3 0.8201
366 3 2.12 1.5357 2 4 0.5247
367 4 2.76 0.9491 2 4 0.6003
368 1 0.82 2.3609 1 1 0.6969
369 4 2.29 0.7859 2 3 0.7977
370 4 2.31 0.6528 2 4 0.5258
371 2 1.66 2.1867 1 2 1.0726
372 4 2.45 0.9719 2 3 1.1585
373 2 1.69 1.7908 1 2 0.8976
374 1 1.12 2.5932 1 2 1.1425
375 1 1.08 2.5974 1 1 0.5383
376 2 1.33 1.9183 1 1 0.9170
377 2 1.25 1.6955 1 2 0.8482
378 4 2.81 1.0884 2 4 1.2398
379 3 1.83 1.3642 2 3 0.6473
380 2 1.10 1.5722 1 1 1.1902
381 1 0.97 2.5025 1 1 0.6881
382 3 1.99 1.4321 2 3 1.0137
383 3 2.09 1.5482 2 4 1.4057
384 4 2.77 0.9979 2 4 0.5819
385 1 1.30 3.0381 1 2 1.0483
386 3 1.96 1.4517 2 3 1.0153
387 1 1.24 2.6215 1 1 1.4889
388 1 0.87 2.4262 1 1 0.8940
389 4 2.46 0.4501 2 4 1.5391
390 3 2.34 1.5876 2 3 0.7507
391 4 2.83 1.0065 2 4 0.6903
392 1 0.92 2.6655 1 1 0.8408
393 3 2.35 1.4650 2 4 1.5676
394 1 0.85 2.0896 1 1 0.8181
395 1 0.51 2.5456 1 1 0.6582
396 1 0.58 2.3440 1 1 0.5621
397 4 2.80 1.1860 2 3 1.8761
398 1 0.80 2.6233 1 1 1.0996
399 3 1.90 1.0658 2 3 1.7358
400 3 1.71 1.2798 2 3 0.8443
401 1 1.08 2.6729 1 1 0.9166
402 2 1.63 2.1810 1 1 1.0885
403 2 1.32 1.8254 1 1 1.0538
404 3 2.01 1.5911 2 3 1.2759
405 2 1.35 1.7302 1 2 1.1853
406 4 1.97 0.2291 2 3 1.4667
407 2 1.55 2.0901 1 2 1.1607
408 4 2.84 1.0126 2 4 1.0194
409 3 2.26 1.6672 2 4 0.7387
410 2 1.30 1.6877 1 2 0.8716
411 2 1.91 2.2208 1 2 0.9814
412 2 1.34 1.7217 1 2 1.0542
413 1 0.71 2.6716 1 1 0.4932
414 2 1.19 1.3382 1 2 1.8269
415 1 0.90 2.3828 1 1 0.7382
416 4 2.11 0.7089 2 4 1.0694
417 1 1.39 2.6564 1 1 0.8834
418 4 2.30 0.6381 2 4 1.0899
419 2 1.57 1.6518 1 2 1.0308
420 1 0.89 2.4514 1 1 0.6216
421 3 1.86 1.6865 2 3 1.2461
422 3 1.97 1.3112 2 3 1.2845
423 4 2.77 0.8093 2 4 0.8263
424 3 2.25 1.7868 2 4 0.9872
425 4 2.19 0.5582 2 3 1.5241
426 4 2.22 0.4164 2 4 1.0807
427 2 1.56 2.4152 1 2 1.4292
428 4 2.41 0.3492 2 4 1.0697
429 1 0.75 2.0460 1 1 0.7473
430 3 1.97 1.3477 2 3 0.8551
431 2 1.50 1.6578 1 2 0.9655
432 1 0.67 2.2161 1 1 0.5601
433 4 2.63 0.7776 2 4 0.9859
434 1 1.08 2.4545 1 1 1.3311
435 2 1.59 2.3070 1 2 1.0538
436 1 0.98 2.5335 1 1 0.7409
437 3 1.90 1.3107 2 4 1.2875
438 4 2.55 0.7990 2 4 0.6202
439 1 1.30 2.6344 1 2 0.9009
440 3 1.81 1.5203 2 3 0.9697
441 3 1.73 1.0353 2 3 0.4597
442 3 2.07 1.3017 2 4 0.4507
443 1 0.69 2.4978 1 1 0.7788
444 1 0.92 2.1350 1 1 0.5227
445 3 1.96 1.3729 2 3 0.8869
446 3 2.27 1.4175 2 4 0.6279
447 4 2.62 0.8675 2 4 1.3486
448 3 2.23 1.4842 2 3 0.8076
449 1 0.78 2.1366 1 1 0.6725
450 3 2.53 1.5900 2 3 1.1893
451 1 0.79 2.2850 1 1 0.7299
452 4 2.59 0.8358 2 4 1.0064
453 2 1.32 2.0148 1 2 0.8558
454 1 1.13 2.4366 1 1 1.4210
455 4 3.02 1.5059 2 3 0.8050
456 3 1.61 1.1338 2 3 0.5415
457 4 2.36 0.9040 2 4 0.7539
458 4 3.09 1.0721 2 4 0.6361
459 1 1.13 2.7572 1 1 0.8442
460 4 2.48 0.9460 2 4 0.9217
461 2 1.10 1.9116 1 2 0.9500
462 1 0.83 2.9124 1 1 0.7363
463 3 2.31 1.7323 2 4 1.0276
464 3 2.54 1.8211 2 4 0.7472
465 4 2.56 0.8907 2 3 0.7984
466 4 2.69 1.1057 2 4 0.4950
467 1 0.89 2.6072 1 1 0.8753
468 1 1.06 2.6152 1 1 0.8023
469 4 2.91 1.1572 2 4 1.4109
470 3 1.55 1.4445 2 3 0.5796
471 2 1.56 2.4798 1 2 1.4126
472 3 2.34 1.7071 2 3 1.5176
473 3 2.18 1.1672 2 3 0.8027
474 3 2.17 1.5999 2 3 0.7635
475 1 0.57 2.1170 1 1 0.6701
476 4 2.93 0.9080 2 4 0.8362
477 3 2.00 1.6370 2 3 0.6371
478 1 1.06 2.4017 1 2 1.3154
479 1 1.02 2.8512 1 1 0.6724
480 4 3.00 1.1062 2 4 0.8393
481 2 1.88 2.1082 1 2 1.2869
482 2 1.74 2.3257 1 2 0.9963
483 2 1.18 1.7977 1 1 0.7090
484 4 2.95 1.1056 2 4 0.9219
485 4 2.84 1.1081 2 4 0.8548
486 2 1.89 2.0046 1 1 1.0378
487 2 1.35 1.3832 1 1 1.5010
488 4 2.34 1.0557 2 3 1.1041
489 4 2.34 0.5412 2 4 0.5752
490 1 0.99 2.6662 1 1 0.9448
491 2 1.38 1.7472 1 1 1.2749
492 2 0.85 1.3090 1 1 1.9376
493 2 1.55 2.0735 1 1 0.7880
494 3 2.27 1.6426 2 3 1.4865
495 1 1.25 2.4983 1 2 1.2046
496 3 1.49 1.0786 2 3 1.1821
497 4 2.86 0.8159 2 4 0.4873
498 2 1.52 2.2086 1 2 1.2053
499 1 1.35 2.9907 1 2 0.8870
500 2 0.90 1.6966 1 1 1.3000
501 2 1.48 1.6857 3 3 0.8580
502 2 1.57 2.0872 3 3 1.1975
503 3 2.23 1.6825 3 3 2.5566
504 2 1.70 1.9158 3 3 3.5188
505 2 1.71 2.3936 3 3 2.7538
506 3 2.30 1.5630 3 3 1.7077
507 2 1.66 2.0688 3 3 1.9278
508 2 1.92 2.2202 3 3 2.1063
509 2 1.09 1.4625 3 2 1.5412
510 2 1.70 2.0029 3 3 1.5370
511 2 1.53 1.7180 3 2 1.6411
512 3 2.31 1.8281 3 3 1.0876
513 3 1.62 0.8025 3 2 2.6360
514 3 1.78 0.9487 3 3 0.8568
515 3 2.07 1.5131 3 3 1.3741
516 2 1.63 1.9483 3 2 1.6234
517 2 1.70 1.7546 3 2 1.2534
518 3 2.00 1.8147 3 2 1.2675
519 3 1.91 1.2875 3 3 0.7436
520 2 1.57 1.8656 3 2 1.0900
521 2 1.33 1.8679 3 2 1.4145
522 2 1.67 2.5011 3 3 0.7400
523 2 1.17 1.7942 3 2 1.1899
524 3 1.82 0.9665 3 3 0.6456
525 2 1.76 1.9795 3 2 2.1393
526 3 1.68 1.4448 3 3 0.5738
527 2 1.07 1.2491 3 2 0.5343
528 3 2.31 1.9226 3 3 1.4480
529 2 0.91 1.4078 3 2 0.9968
530 2 1.43 1.6596 3 2 1.4138
531 2 1.30 1.6901 3 2 0.9087
532 2 1.49 1.7455 3 2 0.8473
533 3 2.47 1.7597 3 3 0.9498
534 2 1.07 1.5917 3 2 0.8245
535 2 1.63 1.9157 3 2 0.9902
536 3 2.00 1.3047 3 3 1.0156
537 2 1.65 1.9020 3 3 0.6469
538 3 2.12 1.5599 3 3 0.6760
539 2 1.41 1.8537 3 2 0.7699
540 2 1.74 2.1059 3 3 1.3313
541 3 1.98 1.6500 3 3 1.5868
542 3 2.35 1.4475 3 3 0.9009
543 3 2.26 1.8604 3 3 1.1613
544 3 1.53 1.1144 3 2 1.1954
545 3 1.55 1.2464 3 3 2.4274
546 3 1.52 0.9112 3 3 0.6742
547 3 1.91 1.3683 3 3 0.7671
548 2 1.34 1.8004 3 2 0.9523
549 2 1.71 2.1515 3 2 1.7386
550 2 1.84 2.0129 3 2 0.8440
551 2 1.35 1.8936 3 2 3.8891
552 3 1.82 1.1251 3 3 0.7903
553 3 1.88 1.1797 3 3 1.3160
554 2 1.42 2.0525 3 2 0.7921
555 3 1.51 1.1071 3 3 0.5370
556 2 1.31 2.0201 3 2 0.5231
557 3 2.10 1.2802 3 3 0.4866
558 3 1.74 1.0244 3 3 0.6757
559 3 1.64 1.1417 3 3 0.6002
560 3 1.81 1.5009 3 3 1.0242
561 3 2.32 1.3140 3 3 0.6390
562 2 1.50 2.0364 3 2 0.6202
563 3 2.10 1.5805 3 3 1.1794
564 2 1.21 1.7462 3 2 0.8516
565 3 1.88 1.7277 3 3 2.5124
566 3 2.13 1.4667 3 3 0.6304
567 3 1.70 1.1570 3 3 0.7248
568 3 2.32 1.8693 3 3 1.5267
569 3 2.20 1.5223 3 2 2.8019
570 3 2.15 1.3915 3 2 0.6900
571 2 1.53 2.0434 3 2 0.7902
572 3 1.82 1.1708 3 3 0.5515
573 2 1.48 1.8429 3 2 0.7370
574 3 2.24 1.6476 3 2 1.4909
575 3 2.27 1.2697 3 3 0.5840
576 2 1.17 1.4405 3 2 1.4246
577 3 1.68 1.4613 3 2 2.9189
578 2 1.78 2.3478 3 3 1.4098
579 3 1.93 1.1668 3 3 0.7466
580 2 1.36 1.8982 3 2 0.8369
581 2 1.38 1.9591 3 2 2.3791
582 2 1.53 1.8646 3 2 0.6606
583 2 1.88 2.1806 3 2 2.4736
584 2 1.73 2.2053 3 2 1.0471
585 3 2.60 1.8537 3 3 1.0041
586 2 2.05 2.0936 3 3 0.6990
587 3 1.86 1.2022 3 3 0.6957
588 2 1.36 1.5890 3 2 0.8996
589 3 1.98 1.4865 3 3 0.6953
590 3 2.26 1.4368 3 3 0.6997
591 3 2.04 1.2141 3 3 0.4707
592 2 1.54 2.0740 3 2 1.0927
593 2 1.33 2.1082 3 2 0.5767
594 2 1.30 1.6941 3 2 0.8663
595 3 2.03 1.8493 3 3 1.0936
596 2 1.01 1.9039 3 2 0.7063
597 3 2.41 1.5873 3 3 0.8143
598 3 2.02 1.1587 3 3 0.7568
599 3 1.91 1.4034 3 3 0.5750
600 2 1.79 2.1816 3 2 0.6652
