# Supplementary material for: The effect of training methodology on knowledge representation in categorization
Source: PLoS One. 2017 Aug 28;12(8):e0183904. doi: 10.1371/journal.pone.0183904 (PMC5573135; doi:10.1371/journal.pone.0183904)
Supplement: S1 File — This file contains the raw data from the experiments reported in this manuscript. (ZIP) [file pone.0183904.s001.zip › raw_data/Exp2/AB/rb_xfer_mixed_feedback_2_cond_2_sub_88.dat]

  1 2 1.36 1.8982 1 1 1.5134
  2 3 2.54 1.8211 2 4 1.4225
  3 3 1.79 1.5993 2 3 4.6786
  4 4 2.87 1.1923 2 3 1.1000
  5 3 2.31 1.8281 2 4 2.0334
  6 2 1.41 2.1163 1 1 1.1777
  7 1 1.11 2.4142 1 2 0.9555
  8 1 0.83 2.6618 1 2 1.6631
  9 3 1.73 0.9571 2 4 1.4690
 10 3 2.15 1.3915 2 3 2.1403
 11 1 0.79 1.9647 1 1 1.4240
 12 2 0.91 1.4078 1 1 2.1765
 13 3 2.09 1.3336 2 3 1.6988
 14 2 1.40 1.8203 1 1 3.6877
 15 3 2.20 1.4332 2 3 1.7344
 16 3 1.93 1.3493 2 3 2.5458
 17 2 1.42 2.0525 1 2 2.7330
 18 4 2.34 1.0557 2 3 1.5451
 19 3 1.79 0.8603 2 4 1.3732
 20 3 2.23 1.4842 2 4 1.9107
 21 2 1.17 1.7942 1 2 4.7315
 22 2 1.66 2.0688 1 1 1.0481
 23 1 1.13 2.6761 1 99 5.0546
 24 4 2.60 0.8527 2 3 1.3573
 25 2 1.54 1.9274 1 1 1.5765
 26 4 2.34 0.5412 2 4 3.4582
 27 2 1.31 2.0201 1 1 1.2018
 28 2 1.78 2.2075 1 2 2.8432
 29 1 0.69 2.4978 1 2 1.4582
 30 3 2.27 1.2697 2 3 2.5696
 31 4 2.89 0.6940 2 4 2.3004
 32 1 0.98 2.7237 1 1 0.9538
 33 3 2.39 1.4678 2 3 1.3168
 34 2 1.64 1.8817 1 1 1.6819
 35 4 2.73 0.7541 2 3 3.3106
 36 4 2.22 0.4164 2 4 0.9552
 37 1 0.51 2.5456 1 2 1.3748
 38 3 1.88 1.7277 2 3 1.9617
 39 2 1.55 2.0090 1 1 1.4601
 40 3 2.01 1.3552 2 3 1.1547
 41 1 1.25 2.4983 1 1 1.3979
 42 3 1.86 1.6865 2 3 1.3354
 43 4 2.54 1.0818 2 4 2.1713
 44 3 2.29 1.4035 2 4 1.2218
 45 4 2.68 0.9857 2 4 1.3668
 46 3 2.27 1.4175 2 4 2.0013
 47 3 2.26 1.5121 2 3 1.6184
 48 3 1.52 0.9112 2 3 1.1631
 49 4 2.86 1.3226 2 4 1.1338
 50 1 0.87 2.0973 1 2 1.1939
 51 2 1.71 2.3936 1 2 1.5238
 52 2 1.59 1.7659 1 2 1.1771
 53 2 1.39 2.0048 1 2 0.9467
 54 1 0.93 2.5469 1 2 1.1264
 55 1 0.89 2.4133 1 1 1.4586
 56 3 1.55 1.2464 2 3 1.6012
 57 1 0.80 2.6896 1 1 1.2746
 58 2 1.58 2.0825 1 1 0.8812
 59 2 1.32 2.0148 1 2 1.6468
 60 2 1.57 1.8656 1 2 1.3020
 61 2 1.43 1.6596 1 2 0.9799
 62 2 1.29 1.9978 1 1 1.5332
 63 3 1.91 1.3683 2 3 1.7619
 64 2 1.48 1.6857 1 2 1.1560
 65 2 1.60 1.8512 1 2 1.1515
 66 1 1.12 2.7049 1 2 1.1471
 67 4 2.34 0.9662 2 4 1.0620
 68 3 1.89 1.1655 2 3 1.6365
 69 3 1.81 1.4311 2 4 2.1484
 70 1 1.35 2.9907 1 1 1.2233
 71 2 1.56 2.4152 1 2 0.8639
 72 4 2.36 0.9040 2 4 0.8311
 73 3 2.32 1.9002 2 4 0.8952
 74 2 1.44 1.8458 1 1 2.0682
 75 1 0.68 2.5251 1 2 1.1388
 76 1 0.54 2.2574 1 1 1.6226
 77 1 0.87 2.4262 1 1 0.9910
 78 3 2.10 1.5805 2 4 0.9371
 79 4 2.50 0.4873 2 3 1.3167
 80 4 2.40 0.6599 2 4 0.6898
 81 4 2.83 1.0065 2 4 0.7357
 82 2 1.71 2.0191 1 1 2.2117
 83 3 2.42 1.5357 2 4 0.8121
 84 2 1.70 1.7760 1 2 1.1805
 85 1 1.04 2.6032 1 2 1.2625
 86 4 2.62 0.8675 2 4 1.1332
 87 3 2.35 1.4475 2 4 0.7131
 88 4 2.87 1.1193 2 4 0.7006
 89 4 2.66 1.1964 2 4 1.0666
 90 1 0.93 2.9422 1 1 1.3930
 91 3 2.18 1.4821 2 4 0.7618
 92 1 0.79 2.3858 1 2 2.5157
 93 3 1.96 1.3729 2 3 1.1526
 94 2 1.71 1.8845 1 1 0.9401
 95 2 1.89 2.0046 1 1 1.2406
 96 1 0.29 2.2599 1 1 0.9605
 97 2 1.73 2.2552 1 2 0.9467
 98 4 2.63 0.9996 2 4 0.9258
 99 2 1.68 1.9240 1 2 1.0180
100 4 2.51 1.1215 2 4 0.9236
101 4 2.68 0.8133 2 4 0.7779
102 3 2.17 1.5999 2 4 1.0588
103 1 0.97 2.0792 1 1 0.9624
104 1 0.85 2.6302 1 1 0.8128
105 2 1.18 1.7567 1 1 0.9652
106 1 0.95 2.3294 1 1 1.6402
107 4 2.85 0.9764 2 4 0.9191
108 4 2.05 0.5764 2 4 1.8121
109 2 1.45 1.8789 1 2 2.0206
110 4 2.37 0.7068 2 4 1.1892
111 2 1.54 1.8500 1 1 1.6153
112 4 2.19 0.5582 2 4 0.9522
113 2 1.20 1.8103 1 2 1.9637
114 3 2.16 1.2860 2 4 0.8384
115 2 1.61 1.8315 1 2 1.7018
116 2 1.72 1.9579 1 2 1.6194
117 4 2.70 0.5700 2 4 0.7237
118 4 2.17 0.3420 2 4 0.8733
119 3 2.10 1.6379 2 4 1.1904
120 1 0.77 2.4584 1 1 0.9771
121 3 2.07 1.5131 2 3 1.0108
122 3 1.90 1.3548 2 3 1.0035
123 3 1.99 1.4321 2 3 0.9480
124 3 1.53 1.1144 2 3 0.7994
125 1 0.59 2.0684 1 1 0.9767
126 4 2.75 0.7780 2 4 1.0428
127 2 1.35 1.3832 1 2 1.5226
128 4 2.50 0.8296 2 4 1.0948
129 1 1.08 2.6729 1 2 1.5399
130 3 2.07 1.3017 2 3 0.9842
131 1 1.13 2.4897 1 1 1.1862
132 1 1.14 2.6636 1 1 0.7805
133 3 2.18 1.1672 2 3 0.9098
134 3 1.91 1.2875 2 3 0.8110
135 2 1.34 2.0207 1 1 1.2672
136 1 0.64 2.3405 1 1 1.0985
137 1 0.46 2.3743 1 1 0.9914
138 1 1.23 2.8181 1 2 1.2338
139 4 2.66 1.2136 2 4 1.0168
140 2 1.71 2.1331 1 1 1.8651
141 1 0.75 2.3090 1 1 0.8479
142 4 2.69 0.6219 2 4 0.7272
143 4 2.61 0.8948 2 4 0.7075
144 1 0.20 1.9808 1 1 1.0092
145 4 2.93 0.9080 2 4 0.8018
146 3 2.31 1.7323 2 4 0.9553
147 3 2.53 1.5900 2 4 0.5988
148 2 0.91 1.5029 1 1 1.8404
149 2 1.66 1.7302 1 2 0.9600
150 4 2.63 0.7776 2 4 1.0348
151 4 2.58 0.9262 2 4 0.7114
152 4 2.66 0.4483 2 4 0.6758
153 1 0.57 2.1170 1 1 1.0020
154 1 0.92 2.6655 1 1 1.0991
155 4 2.40 0.4766 2 4 0.8882
156 1 0.81 2.4667 1 1 1.2863
157 1 1.14 2.7128 1 2 0.7881
158 1 1.05 2.6834 1 2 0.9902
159 4 2.60 0.6925 2 3 1.0480
160 1 1.08 2.5974 1 1 0.9115
161 2 0.91 1.6901 1 1 0.8045
162 1 0.64 2.1539 1 1 1.6932
163 1 0.89 2.4514 1 2 1.0105
164 4 3.09 1.0721 2 4 0.7714
165 3 1.98 1.5571 2 3 0.7897
166 2 1.35 1.8936 1 1 1.4870
167 2 0.89 1.3599 1 1 1.4533
168 2 1.32 1.8254 1 1 1.1004
169 3 1.82 1.1708 2 3 1.1858
170 1 0.95 2.5462 1 1 1.3951
171 3 1.73 1.3031 2 3 0.9568
172 2 2.05 2.0648 1 1 1.0644
173 3 2.42 1.5416 2 4 1.0227
174 1 1.24 2.6215 1 1 0.8791
175 1 0.58 2.3440 1 1 1.2539
176 2 1.31 1.8995 1 2 1.2206
177 1 0.75 2.0460 1 1 0.8211
178 2 1.47 1.7789 1 1 0.9980
179 4 2.58 0.5943 2 4 0.7106
180 1 0.96 2.5403 1 1 0.8918
181 3 2.03 1.4969 2 4 0.8246
182 2 1.41 1.8537 1 1 1.8894
183 4 2.46 0.4501 2 4 1.1113
184 4 2.42 0.8002 2 4 2.7008
185 2 1.87 1.9112 1 2 1.0411
186 4 2.76 0.9397 2 4 0.6818
187 1 0.98 2.2305 1 1 0.5912
188 2 1.38 1.7472 1 1 1.1217
189 1 1.11 2.5086 1 2 1.3820
190 3 1.97 0.8775 2 3 1.4157
191 2 1.78 2.3478 1 1 1.2571
192 4 2.53 0.7572 2 4 0.7205
193 2 1.36 1.5890 1 1 1.7965
194 2 1.32 1.8802 1 2 0.8293
195 4 2.42 0.8204 2 4 0.6615
196 1 0.93 2.6444 1 1 0.9791
197 3 1.55 1.4445 2 3 1.0141
198 1 0.93 2.5074 1 2 1.4065
199 3 2.11 1.4718 2 4 0.6244
200 1 1.44 3.1230 1 2 1.5530
201 4 2.46 0.8923 2 4 0.7161
202 1 1.06 2.6152 1 2 1.0244
203 4 2.34 0.6543 2 4 0.7446
204 4 2.29 0.4132 2 4 0.9562
205 1 1.02 2.1497 1 2 0.8873
206 1 1.39 2.6564 1 1 1.3813
207 2 1.20 1.7357 1 1 0.9112
208 2 1.38 2.0285 1 2 1.2993
209 1 0.66 2.5896 1 1 1.0651
210 2 1.72 1.9730 1 2 0.9434
211 3 1.84 1.0247 2 3 1.0911
212 4 2.91 1.1572 2 4 0.8491
213 4 2.48 0.9460 2 4 0.7683
214 3 2.26 1.6672 2 3 0.9231
215 1 0.74 2.4723 1 1 1.8629
216 4 2.44 0.7355 2 4 1.0134
217 1 0.66 2.0748 1 1 1.5578
218 3 1.83 1.3642 2 3 0.8974
219 2 1.90 2.0177 1 2 1.1426
220 4 2.58 0.9390 2 4 0.7859
221 1 0.79 2.2850 1 1 1.0832
222 1 1.04 2.4258 1 1 0.8812
223 3 1.74 1.2433 2 3 0.8637
224 3 1.81 1.5009 2 3 0.7981
225 1 1.05 2.5821 1 1 1.6552
226 1 0.88 2.1755 1 1 0.9748
227 4 2.80 1.1860 2 4 0.9133
228 4 2.55 0.7990 2 4 0.5655
229 2 1.11 1.7072 1 2 1.1204
230 1 1.30 3.0381 1 2 0.8928
231 1 1.18 2.3579 1 1 0.9220
232 2 1.57 2.0872 1 1 0.9745
233 1 1.14 2.5724 1 2 0.8572
234 2 1.07 1.2491 1 2 1.0169
235 3 1.65 0.7370 2 3 0.6659
236 3 2.15 1.5097 2 4 0.8471
237 1 0.71 2.6716 1 2 1.8385
238 1 0.52 2.6020 1 1 1.2468
239 2 1.66 1.7133 1 2 1.1983
240 4 3.02 1.5059 2 4 0.7360
241 3 2.26 1.5198 2 4 0.6517
242 1 1.14 2.4633 1 1 1.4420
243 3 1.87 1.1564 2 3 1.5545
244 2 1.46 1.7649 1 1 1.4054
245 3 2.12 1.3591 2 4 0.9747
246 3 1.68 1.4448 2 3 0.7939
247 3 2.12 1.6586 2 4 0.8345
248 4 2.47 0.5925 2 4 0.6352
249 2 1.52 1.7948 1 2 1.2104
250 2 1.85 2.2288 1 2 0.7317
251 3 2.01 1.5911 2 4 0.8951
252 1 0.83 2.9124 1 2 1.0758
253 2 1.71 2.2396 1 2 0.7784
254 2 1.17 1.4405 1 2 1.1565
255 2 1.65 1.9020 1 2 0.9596
256 4 2.30 0.6381 2 4 0.9942
257 1 0.61 1.8464 1 2 0.8270
258 2 1.56 2.1016 1 2 1.0020
259 2 1.82 2.1407 1 2 0.9712
260 4 2.65 0.8297 2 4 0.7653
261 2 1.34 1.8004 1 2 0.8403
262 1 1.21 2.7777 1 2 0.9920
263 3 1.86 1.3330 2 3 0.8740
264 2 1.48 1.8429 1 2 1.0807
265 3 1.78 0.9487 2 3 1.4948
266 4 2.84 0.8652 2 4 0.6679
267 1 0.70 2.6702 1 1 1.2833
268 1 1.19 2.6213 1 2 1.0087
269 1 1.01 2.5846 1 1 0.7612
270 1 1.13 2.4366 1 1 0.8368
271 3 1.88 1.1797 2 3 1.1315
272 3 2.13 1.4667 2 4 0.6392
273 4 2.77 0.8093 2 4 0.5679
274 2 1.66 2.1867 1 2 1.3617
275 2 1.60 2.0299 1 2 0.9170
276 2 1.07 1.5917 1 2 1.3697
277 3 2.03 1.8493 2 4 0.6605
278 3 1.99 1.4759 2 4 0.6266
279 3 1.94 1.0910 2 3 1.2426
280 2 1.73 2.2053 1 2 2.0898
281 1 0.92 2.1350 1 1 1.1358
282 1 0.99 2.6662 1 1 1.2443
283 2 1.67 2.5011 1 1 0.8832
284 4 2.53 0.6066 2 4 0.6570
285 3 1.72 1.3010 2 4 0.9125
286 3 2.11 1.4228 2 4 0.5332
287 2 1.37 1.8113 1 2 1.0246
288 3 2.16 1.4101 2 4 0.6493
289 3 1.99 1.2831 2 3 1.0244
290 2 1.33 1.8679 1 1 1.2972
291 1 1.13 2.7572 1 1 1.3500
292 3 2.08 1.4325 2 3 1.2014
293 1 1.05 2.4518 1 1 1.1307
294 3 1.53 1.1943 2 3 0.9511
295 4 3.01 0.8914 2 4 1.1619
296 4 1.97 0.2291 2 3 0.7565
297 3 2.43 1.8005 2 4 0.9444
298 3 2.32 1.8693 2 4 1.0746
299 3 2.28 1.7216 2 3 0.8977
300 3 2.10 1.2802 2 3 0.8872
301 2 1.34 1.8387 1 1 0.6919
302 2 1.41 1.5481 1 2 0.5219
303 2 1.67 1.5701 1 2 0.5267
304 4 2.60 0.9741 2 4 0.4586
305 4 2.69 0.9113 2 4 0.4979
306 3 1.98 1.3953 2 3 0.4633
307 1 1.30 2.6344 1 2 0.6298
308 4 2.38 0.6745 2 4 0.6785
309 4 2.35 0.9280 2 4 1.0839
310 3 2.34 1.6842 2 4 0.4813
311 2 1.40 1.7768 1 2 0.7033
312 2 1.72 2.3797 1 2 0.6445
313 3 1.62 0.8025 2 3 0.9002
314 1 1.02 2.6749 1 1 1.0652
315 4 3.00 1.1062 2 4 0.9600
316 2 1.94 2.0839 1 2 0.9149
317 4 2.57 0.8126 2 4 1.0391
318 3 2.43 1.7025 2 3 0.7035
319 1 1.12 2.5932 1 2 0.9408
320 1 1.02 2.6289 1 2 0.7691
321 1 1.03 2.5309 1 2 0.5235
322 3 2.34 1.7071 2 3 1.1757
323 3 2.23 1.6917 2 3 0.6900
324 3 2.30 1.2318 2 4 0.7364
325 4 2.49 0.7135 2 4 0.8287
326 4 2.86 0.8159 2 4 0.9791
327 4 2.75 0.7490 2 4 0.6614
328 1 1.08 2.4545 1 2 0.7802
329 2 1.70 1.9158 1 1 0.8705
330 3 2.00 1.3301 2 3 0.9328
331 3 1.74 1.0244 2 3 0.6482
332 3 2.27 1.5003 2 3 0.6079
333 3 2.00 1.4168 2 3 0.6891
334 4 2.77 0.6431 2 4 0.8378
335 4 2.18 0.6201 2 3 0.9824
336 3 2.00 1.3047 2 3 0.7517
337 1 1.46 2.7435 1 2 1.3630
338 1 0.90 2.3828 1 2 0.7339
339 2 1.92 2.2202 1 2 0.8739
340 2 1.76 1.9795 1 2 1.0085
341 1 0.50 2.0667 1 1 0.9530
342 1 0.93 2.5640 1 1 0.6518
343 2 1.49 1.7455 1 1 0.6750
344 4 2.67 0.8543 2 4 1.0653
345 1 0.97 2.5025 1 2 0.7284
346 4 2.59 0.8358 2 4 0.6925
347 4 2.37 0.6828 2 4 0.8184
348 2 1.07 2.0014 1 1 0.8668
349 3 1.97 1.3477 2 4 0.8421
350 4 2.84 1.0126 2 4 0.5692
351 3 1.82 0.9665 2 4 0.5265
352 4 2.14 0.5976 2 4 0.4668
353 4 2.99 0.8531 2 4 0.5147
354 4 2.49 0.9841 2 4 0.5904
355 3 2.02 1.1587 2 4 0.5599
356 4 2.76 0.9491 2 4 0.6349
357 4 2.69 1.1057 2 4 0.6511
358 1 1.03 2.8472 1 2 1.5623
359 3 1.98 1.4865 2 3 0.6837
360 1 0.93 2.5446 1 2 1.1461
361 3 1.93 1.2432 2 3 1.0366
362 1 0.67 2.2161 1 1 0.5719
363 4 2.25 0.7735 2 3 0.8384
364 4 2.74 1.0264 2 4 0.6386
365 2 1.88 2.1082 1 2 1.2707
366 3 1.68 1.4613 2 3 1.4051
367 4 2.77 0.9979 2 4 0.5987
368 3 1.61 1.1338 2 3 0.7272
369 2 1.52 2.2086 1 1 0.8760
370 2 1.60 1.8674 1 2 0.9452
371 2 1.67 2.0985 1 2 0.5492
372 4 2.36 0.5403 2 4 1.4959
373 1 1.06 2.4017 1 1 0.9893
374 4 2.77 0.8261 2 3 0.7993
375 4 2.45 0.6758 2 4 0.5688
376 3 2.47 1.7597 2 4 0.5236
377 2 1.76 1.9300 1 1 0.8078
378 1 0.80 2.6233 1 2 0.5449
379 4 2.71 0.8136 2 4 0.9164
380 4 2.63 0.8910 2 4 0.5850
381 2 1.80 1.9637 1 1 1.0746
382 4 2.62 0.3858 2 4 0.7531
383 3 2.12 1.5357 2 3 2.7578
384 3 2.41 1.5873 2 3 1.1518
385 3 2.02 1.0935 2 3 0.6425
386 1 0.87 2.5742 1 1 0.7866
387 1 0.79 2.4509 1 1 0.7086
388 1 0.98 2.5335 1 1 0.5771
389 4 2.81 1.0884 2 4 0.9232
390 2 1.84 2.0129 1 2 0.8555
391 4 2.36 0.9243 2 3 1.1828
392 2 1.01 1.9039 1 2 1.4248
393 2 1.44 1.8880 1 2 0.6894
394 2 1.56 2.4798 1 1 1.1758
395 2 1.77 2.1241 1 2 1.1297
396 4 2.82 0.9527 2 4 1.0452
397 1 0.60 2.4105 1 1 0.6053
398 1 1.39 2.5917 1 2 0.7500
399 2 1.62 2.1277 1 2 0.5613
400 3 1.76 0.8919 2 3 0.9798
401 1 0.82 2.3609 1 1 0.6247
402 3 1.98 1.7643 2 3 0.8172
403 1 1.07 2.3485 1 1 0.6178
404 1 1.05 2.6063 1 1 0.7222
405 2 1.36 1.9455 1 2 0.8545
406 3 2.60 1.8537 2 4 1.0853
407 3 1.93 1.4546 2 3 0.7717
408 2 1.19 1.3382 1 1 1.4290
409 4 2.02 0.2000 2 3 0.9492
410 4 2.70 1.0720 2 4 0.6407
411 3 2.36 1.6037 2 4 0.5368
412 3 1.71 1.2798 2 3 1.0047
413 4 2.65 0.7053 2 4 0.7987
414 4 2.95 1.1056 2 4 0.5834
415 2 1.50 1.6578 1 1 0.9774
416 2 1.18 1.7977 1 2 0.9712
417 1 1.00 2.2990 1 2 0.6384
418 4 2.45 0.9719 2 4 0.6705
419 2 1.52 2.4427 1 2 1.0125
420 4 2.41 0.3492 2 4 1.0859
421 1 1.04 2.3499 1 2 1.8112
422 3 1.55 1.2692 2 3 0.9166
423 2 1.20 1.5293 1 1 1.1210
424 2 1.88 2.1806 1 1 1.4219
425 4 2.29 0.7859 2 3 0.9260
426 1 1.38 2.9259 1 2 1.1625
427 1 0.85 2.0896 1 2 0.8768
428 3 1.54 1.1603 2 3 1.0268
429 3 1.64 1.1417 2 4 0.8431
430 2 1.28 2.0487 1 2 1.3778
431 4 2.74 1.0078 2 4 0.9557
432 1 0.57 2.4717 1 1 2.2710
433 1 0.47 2.1353 1 1 0.6851
434 3 1.67 1.1645 2 4 1.5961
435 4 2.73 0.8917 2 4 0.7008
436 4 2.95 1.0010 2 4 0.7054
437 2 1.40 1.9116 1 2 1.2067
438 4 3.05 0.8358 2 4 0.5925
439 3 1.90 1.3107 2 4 0.5384
440 4 2.21 0.5149 2 4 0.6306
441 1 0.28 1.9233 1 1 0.6701
442 2 1.72 2.1893 1 2 0.8120
443 2 0.85 1.3090 1 1 0.9485
444 4 2.87 1.2443 2 4 0.6637
445 1 0.99 2.4325 1 2 1.0546
446 4 2.37 0.5874 2 4 0.6698
447 2 1.30 1.6941 1 2 0.7566
448 4 2.44 0.5580 2 4 0.8564
449 3 2.25 1.7868 2 4 0.6078
450 2 1.10 1.5722 1 1 0.8249
451 1 0.89 2.6072 1 1 0.6108
452 1 1.23 2.6195 1 2 0.5559
453 3 2.35 1.4650 2 4 0.6153
454 2 1.61 2.1116 1 2 0.6241
455 4 2.75 0.6504 2 4 0.6160
456 3 2.04 1.2141 2 4 0.5529
457 4 2.56 0.8907 2 4 0.7721
458 4 1.99 0.4709 2 4 1.1753
459 2 1.60 2.0713 1 2 0.7218
460 4 2.53 0.9180 2 4 0.6219
461 3 2.24 1.6476 2 4 0.7350
462 4 2.78 1.0349 2 4 0.5709
463 4 2.58 0.8599 2 4 0.6298
464 2 1.59 1.9919 1 2 0.9012
465 4 2.83 0.6250 2 4 0.6267
466 2 1.80 1.9437 1 1 1.2424
467 1 1.14 2.7885 1 2 0.8270
468 2 1.57 1.6518 1 2 1.4671
469 1 0.66 2.1383 1 1 0.5379
470 1 1.02 2.8512 1 1 0.6127
471 4 2.31 0.6528 2 3 1.0693
472 3 1.89 1.3303 2 3 0.5880
473 3 2.05 1.5890 2 3 0.6381
474 1 1.06 2.9142 1 2 1.7981
475 4 2.84 0.7001 2 4 0.5675
476 4 2.63 0.8588 2 4 0.6892
477 1 0.70 2.2408 1 1 1.4318
478 2 1.34 1.7645 1 2 0.9841
479 3 1.90 1.0658 2 4 1.4651
480 3 2.07 1.7267 2 4 0.5684
481 2 1.69 1.7908 1 1 1.3624
482 1 0.66 2.1318 1 2 0.7334
483 2 1.32 2.1326 1 2 0.6896
484 1 0.78 2.1366 1 2 0.6477
485 4 2.78 1.1410 2 4 0.8631
486 3 1.89 1.1243 2 3 1.5018
487 4 2.50 1.1421 2 4 0.6185
488 4 3.02 1.2229 2 4 0.6192
489 2 1.31 1.5509 1 2 0.7719
490 3 2.07 1.2925 2 4 0.6785
491 3 1.82 1.1251 2 3 0.5724
492 3 1.49 1.0786 2 3 0.5024
493 1 1.13 2.7475 1 2 0.8040
494 1 1.29 2.6896 1 2 0.5577
495 1 1.02 2.4999 1 2 0.6172
496 4 2.84 1.1081 2 4 1.1213
497 4 2.11 0.7089 2 4 0.5741
498 1 0.70 2.3945 1 1 1.2411
499 1 0.83 2.5525 1 1 0.5529
500 2 1.84 2.2882 1 2 0.8206
501 3 1.68 1.2696 3 3 1.0126
502 2 1.54 2.3446 3 2 2.2633
503 2 1.42 1.5852 3 2 2.1491
504 2 1.70 1.7546 3 3 0.8465
505 3 1.92 1.4731 3 3 0.6849
506 2 1.38 1.9591 3 2 1.1614
507 3 1.89 1.0910 3 3 0.6912
508 3 2.23 1.6825 3 3 0.7684
509 3 2.15 1.6078 3 3 0.9217
510 3 1.97 1.3112 3 3 0.8370
511 3 2.34 1.5876 3 3 0.8119
512 2 1.30 1.7010 3 2 0.7873
513 3 1.70 1.1570 3 3 0.6284
514 2 1.53 1.7180 3 2 0.8674
515 2 1.59 2.3070 3 3 0.6406
516 2 1.10 1.9116 3 3 1.3598
517 3 2.05 1.6316 3 3 0.8815
518 2 1.53 2.0434 3 2 0.8377
519 2 1.63 2.1810 3 3 0.7641
520 2 2.05 2.0936 3 3 0.6934
521 2 1.70 2.0029 3 3 0.7225
522 3 1.85 1.1641 3 3 0.9576
523 3 2.05 1.5202 3 2 1.1116
524 3 1.51 1.1071 3 2 1.0354
525 2 1.91 2.2208 3 3 0.6256
526 3 2.27 1.6426 3 3 0.4965
527 2 1.62 2.2219 3 3 1.0517
528 2 1.34 1.7217 3 2 0.7145
529 2 1.72 2.4070 3 3 0.5899
530 3 2.07 1.2553 3 3 0.7661
531 3 2.31 1.9226 3 3 0.5918
532 2 1.63 1.9157 3 3 0.9199
533 2 1.50 2.0364 3 3 0.9154
534 3 2.26 1.8604 3 3 0.6950
535 2 1.09 1.4625 3 2 0.6678
536 2 1.30 1.6901 3 2 0.5687
537 3 2.09 1.5482 3 3 0.8575
538 2 1.60 1.7107 3 2 1.0231
539 2 1.57 2.1236 3 2 0.8865
540 3 2.44 1.2737 3 3 0.6028
541 2 1.18 1.7068 3 2 0.6110
542 2 1.82 1.9954 3 3 0.6270
543 3 2.25 1.2915 3 3 0.7059
544 3 2.32 1.3140 3 3 0.7424
545 2 1.55 2.0735 3 2 0.8732
546 3 2.30 1.5630 3 3 0.7746
547 3 1.98 1.6500 3 2 1.0233
548 2 1.33 1.9183 3 2 0.6473
549 3 1.99 1.5926 3 3 0.5646
550 3 2.26 1.4368 3 3 0.7980
551 3 1.73 1.2246 3 2 1.4373
552 2 1.65 1.8174 3 2 2.3165
553 2 1.33 2.1082 3 2 0.5594
554 2 0.90 1.6966 3 2 0.6573
555 3 2.18 1.7487 3 3 0.5191
556 3 2.00 1.6370 3 3 0.5472
557 2 1.35 1.7302 3 2 0.7089
558 3 1.96 1.7241 3 3 0.5606
559 3 2.00 1.8147 3 3 0.5785
560 3 1.81 1.2294 3 3 0.8032
561 2 1.60 1.9416 3 2 0.7867
562 2 1.53 1.9689 3 2 0.8036
563 3 1.94 1.4668 3 3 0.8197
564 2 1.21 1.7462 3 2 0.5865
565 2 1.66 1.8515 3 2 1.4278
566 2 1.83 2.2245 3 3 0.4987
567 3 2.45 1.8523 3 3 0.6785
568 3 2.12 1.5599 3 3 1.3080
569 2 1.53 1.8646 3 2 0.6400
570 3 2.28 1.4598 3 3 0.6872
571 2 1.71 2.1515 3 3 1.8836
572 2 1.74 2.3257 3 3 1.1758
573 2 1.75 2.3029 3 2 0.8096
574 3 1.84 1.2339 3 2 0.7852
575 3 2.24 1.5901 3 3 0.5459
576 2 1.21 1.5111 3 2 0.6118
577 3 1.69 1.3608 3 3 1.0361
578 3 2.07 1.7655 3 2 1.4109
579 2 1.79 2.1816 3 3 0.7945
580 3 2.03 1.5197 3 3 0.5797
581 3 2.34 1.1657 3 3 0.6759
582 2 1.55 2.0901 3 2 0.8736
583 3 1.73 1.0353 3 2 0.6391
584 2 1.25 1.6955 3 2 0.6298
585 3 1.91 1.4034 3 3 0.7640
586 2 1.54 2.0740 3 2 1.2294
587 3 1.86 1.2022 3 2 0.8119
588 3 2.14 1.4453 3 3 0.4847
589 3 1.96 1.4517 3 2 0.7370
590 3 1.71 1.0290 3 3 0.6752
591 2 1.30 1.6877 3 2 0.6174
592 2 1.50 1.9802 3 2 0.5842
593 3 1.93 1.1668 3 3 0.6811
594 2 1.74 2.1059 3 2 0.7416
595 3 1.88 1.1980 3 2 0.6639
596 3 1.81 1.5203 3 3 0.7338
597 3 2.20 1.5223 3 3 0.6084
598 2 1.65 2.3078 3 2 0.5604
599 2 1.63 1.9483 3 2 0.7545
600 2 1.37 1.8739 3 2 0.4926
