# Supplementary material for: The effect of training methodology on knowledge representation in categorization
Source: PLoS One. 2017 Aug 28;12(8):e0183904. doi: 10.1371/journal.pone.0183904 (PMC5573135; doi:10.1371/journal.pone.0183904)
Supplement: S1 File — This file contains the raw data from the experiments reported in this manuscript. (ZIP) [file pone.0183904.s001.zip › raw_data/Exp2/AB/rb_xfer_mixed_feedback_2_cond_2_sub_89.dat]

  1 3 1.61 1.1338 2 4 1.6707
  2 2 1.75 2.3029 1 1 2.5648
  3 3 2.32 1.8693 2 4 4.9424
  4 3 2.04 1.2141 2 3 2.5852
  5 2 1.70 1.9158 1 1 1.8035
  6 3 2.32 1.3140 2 3 1.8372
  7 2 1.30 1.6901 1 2 1.2450
  8 2 1.34 1.8387 1 2 2.3479
  9 1 0.66 2.1318 1 2 3.7039
 10 2 1.52 1.7948 1 2 2.3725
 11 2 1.18 1.7567 1 2 2.6317
 12 2 1.74 2.3257 1 1 1.3677
 13 3 1.74 1.0244 2 3 1.8100
 14 3 1.53 1.1144 2 3 1.1306
 15 3 2.36 1.6037 2 3 2.1342
 16 2 1.17 1.4405 1 1 3.8499
 17 3 1.91 1.3683 2 3 1.4728
 18 4 2.71 0.8136 2 4 2.1513
 19 4 2.58 0.8599 2 4 0.7711
 20 2 1.50 1.6578 1 2 2.1014
 21 4 2.46 0.8923 2 4 3.0342
 22 4 2.36 0.9243 2 4 0.7624
 23 3 1.88 1.1797 2 4 1.2610
 24 4 2.05 0.5764 2 4 2.3947
 25 1 1.02 2.1497 1 2 1.5567
 26 4 2.68 0.9857 2 4 0.9280
 27 4 2.35 0.9280 2 4 1.0915
 28 3 2.20 1.4332 2 4 0.9700
 29 3 1.79 1.5993 2 4 1.4761
 30 4 2.53 0.6066 2 4 0.8100
 31 2 1.57 2.1236 1 1 2.6266
 32 1 0.93 2.5446 1 1 1.4901
 33 3 2.24 1.6476 2 3 1.8481
 34 3 1.89 1.3303 2 4 0.9193
 35 1 0.87 2.0973 1 1 0.9556
 36 4 2.87 1.2443 2 4 0.9434
 37 1 1.05 2.5821 1 1 1.4822
 38 2 1.58 2.0825 1 1 1.2003
 39 1 1.44 3.1230 1 2 1.5935
 40 1 0.79 2.2850 1 1 1.0825
 41 1 0.97 2.0792 1 1 1.3442
 42 1 1.30 2.6344 1 1 1.8277
 43 1 1.11 2.4142 1 1 1.5638
 44 3 2.42 1.5416 2 4 2.2461
 45 2 1.59 1.9919 1 2 1.1656
 46 2 1.72 1.9579 1 2 0.7846
 47 1 0.71 2.6716 1 1 0.7947
 48 1 1.30 3.0381 1 2 1.2675
 49 3 2.26 1.8604 2 4 0.9622
 50 2 1.63 2.1810 1 2 2.8846
 51 3 2.07 1.3017 2 4 3.1631
 52 2 1.31 2.0201 1 1 1.8455
 53 3 2.31 1.7323 2 3 0.9812
 54 1 1.04 2.6032 1 2 0.9990
 55 2 1.55 2.0090 1 1 1.5841
 56 1 0.75 2.3090 1 1 0.9701
 57 4 2.34 1.0557 2 3 0.8118
 58 3 1.82 1.1708 2 4 1.5241
 59 1 1.06 2.6152 1 1 4.1365
 60 2 1.10 1.5722 1 1 2.2452
 61 2 1.31 1.5509 1 2 0.9961
 62 2 1.71 2.1515 1 1 1.2219
 63 2 1.01 1.9039 1 1 0.9747
 64 2 1.29 1.9978 1 2 1.7129
 65 1 0.79 2.3858 1 1 1.0853
 66 3 1.55 1.2692 2 3 1.3473
 67 4 2.84 0.8652 2 3 1.8545
 68 2 1.33 2.1082 1 1 1.2940
 69 4 3.02 1.5059 2 4 1.0427
 70 1 0.77 2.4584 1 1 0.8102
 71 1 0.93 2.5640 1 1 2.0107
 72 2 1.41 1.5481 1 2 2.0121
 73 2 1.66 1.7302 1 1 1.0442
 74 2 1.63 1.9483 1 2 0.8915
 75 4 2.37 0.6828 2 3 1.3458
 76 3 2.10 1.5805 2 3 1.2047
 77 3 1.86 1.3330 2 3 0.8945
 78 3 1.62 0.8025 2 3 0.5802
 79 2 1.72 2.3797 1 2 0.6936
 80 1 1.39 2.6564 1 2 0.8754
 81 3 1.52 0.9112 2 3 0.9455
 82 1 0.98 2.7237 1 1 0.7966
 83 1 1.08 2.5974 1 1 0.8935
 84 4 2.41 0.3492 2 3 0.9465
 85 4 2.63 0.8588 2 4 0.8298
 86 3 1.82 0.9665 2 3 1.5657
 87 4 2.77 0.8093 2 4 0.7914
 88 3 1.90 1.3548 2 4 1.5774
 89 2 1.40 1.9116 1 1 2.0030
 90 2 1.84 2.2882 1 2 0.7966
 91 4 2.50 1.1421 2 4 1.2539
 92 4 2.53 0.9180 2 4 0.9803
 93 4 2.53 0.7572 2 4 0.7663
 94 3 2.39 1.4678 2 4 1.3693
 95 3 1.92 1.4731 2 3 2.2430
 96 1 0.89 2.4133 1 1 0.9540
 97 2 1.70 1.7760 1 1 1.1013
 98 4 2.25 0.7735 2 3 1.8422
 99 4 2.21 0.5149 2 3 1.2573
100 3 2.23 1.6917 2 4 1.6238
101 2 1.36 1.9455 1 1 0.9186
102 1 0.66 2.1383 1 1 0.7231
103 4 2.73 0.8917 2 3 1.5355
104 4 2.38 0.6745 2 3 1.0273
105 2 1.59 1.7659 1 1 1.3393
106 4 3.02 1.2229 2 3 0.8075
107 1 1.07 2.3485 1 1 0.8329
108 2 1.78 2.2075 1 2 1.7528
109 1 0.52 2.6020 1 1 0.8845
110 1 0.80 2.6233 1 1 0.7145
111 1 0.87 2.4262 1 1 0.6307
112 3 1.78 0.9487 2 4 0.7747
113 1 1.35 2.9907 1 1 1.2579
114 2 1.39 2.0048 1 1 0.5928
115 3 2.12 1.5357 2 3 0.6342
116 1 1.14 2.7885 1 1 0.6495
117 3 2.08 1.4325 2 3 0.7211
118 1 0.78 2.1366 1 1 0.6934
119 2 1.25 1.6955 1 1 0.7302
120 2 2.05 2.0936 1 2 1.5666
121 1 0.82 2.3609 1 1 0.6886
122 4 2.58 0.9262 2 4 0.7823
123 2 1.70 2.0029 1 1 0.9676
124 3 1.74 1.2433 2 4 1.1066
125 1 1.13 2.4366 1 1 0.8153
126 2 1.54 2.3446 1 1 0.8236
127 2 1.66 1.7133 1 2 0.6407
128 3 1.69 1.3608 2 4 1.0006
129 2 1.33 1.9183 1 1 0.8095
130 3 2.07 1.7655 2 3 0.7708
131 4 2.62 0.8675 2 3 0.7010
132 4 2.62 0.3858 2 4 0.5626
133 4 2.83 0.6250 2 4 0.7569
134 2 1.85 2.2288 1 2 1.2481
135 3 1.85 1.1641 2 3 2.4000
136 3 1.55 1.2464 2 3 0.6726
137 1 1.39 2.5917 1 1 2.0630
138 2 0.91 1.6901 1 1 0.7579
139 2 1.46 1.7649 1 1 0.8570
140 3 1.73 0.9571 2 4 0.7844
141 2 1.36 1.5890 1 2 0.6900
142 3 1.72 1.3010 2 3 0.7286
143 2 1.53 1.7180 1 1 0.7158
144 4 2.29 0.4132 2 4 0.8331
145 1 0.57 2.1170 1 1 0.6887
146 2 1.53 1.8646 1 2 2.6548
147 1 0.92 2.1350 1 1 0.7022
148 3 2.00 1.4168 2 4 0.6994
149 4 2.66 0.4483 2 4 2.4169
150 1 0.68 2.5251 1 1 0.6739
151 2 1.50 1.9802 1 2 1.0850
152 1 1.29 2.6896 1 2 1.2829
153 4 2.99 0.8531 2 4 0.7206
154 3 1.91 1.2875 2 4 1.3979
155 1 0.98 2.5335 1 1 0.8072
156 4 2.69 0.9113 2 4 0.7920
157 1 1.05 2.4518 1 1 0.6582
158 2 1.40 1.7768 1 1 1.1291
159 4 2.76 0.9491 2 4 0.4531
160 3 2.20 1.5223 2 4 0.7320
161 4 2.91 1.1572 2 4 0.6564
162 4 2.22 0.4164 2 4 1.5039
163 3 1.93 1.2432 2 4 0.7401
164 4 2.85 0.9764 2 4 0.6160
165 1 1.04 2.3499 1 1 0.6725
166 4 2.93 0.9080 2 4 0.5828
167 1 1.14 2.7128 1 1 0.7847
168 1 1.12 2.7049 1 1 0.6274
169 2 1.88 2.1082 1 1 0.9712
170 3 1.90 1.3107 2 4 0.9500
171 1 0.92 2.6655 1 1 0.6733
172 1 0.93 2.5469 1 1 0.6320
173 4 2.76 0.9397 2 4 1.5355
174 2 1.20 1.8103 1 1 0.6841
175 2 1.44 1.8458 1 2 1.5625
176 1 0.93 2.5074 1 1 0.7254
177 2 1.37 1.8113 1 1 0.6735
178 4 2.69 0.6219 2 4 0.6482
179 1 0.58 2.3440 1 1 0.6313
180 3 1.68 1.2696 2 4 0.8314
181 4 2.67 0.8543 2 4 0.8226
182 4 2.89 0.6940 2 4 0.6719
183 1 1.01 2.5846 1 1 0.6539
184 2 1.94 2.0839 1 1 0.7975
185 1 0.61 1.8464 1 1 0.5918
186 3 2.35 1.4650 2 4 1.3860
187 2 1.73 2.2053 1 1 2.2686
188 2 1.07 1.5917 1 1 0.7545
189 2 1.66 1.8515 1 2 0.6777
190 3 2.53 1.5900 2 4 0.9069
191 2 1.87 1.9112 1 1 0.7763
192 1 1.02 2.4999 1 1 0.6987
193 2 1.84 2.0129 1 2 0.9511
194 4 2.45 0.6758 2 4 0.6506
195 1 1.14 2.5724 1 1 1.4087
196 3 1.96 1.4517 2 4 1.0905
197 4 2.11 0.7089 2 4 0.7361
198 2 1.55 2.0901 1 2 0.8041
199 4 2.30 0.6381 2 4 0.7253
200 2 1.52 2.4427 1 2 0.8737
201 3 2.03 1.4969 2 4 0.6779
202 3 2.29 1.4035 2 4 0.7481
203 4 2.84 1.0126 2 4 0.6640
204 2 1.72 1.9730 1 2 0.8061
205 2 1.34 1.8004 1 1 0.9681
206 3 2.31 1.9226 2 4 0.7387
207 4 2.86 0.8159 2 4 0.7986
208 2 1.54 1.9274 1 2 1.0481
209 1 1.23 2.6195 1 2 1.1109
210 4 2.68 0.8133 2 4 0.9795
211 3 1.71 1.0290 2 3 2.2456
212 3 2.15 1.6078 2 3 1.0207
213 3 2.11 1.4228 2 3 1.2140
214 3 2.26 1.6672 2 3 0.7506
215 4 2.50 0.8296 2 4 0.9295
216 3 1.81 1.2294 2 4 0.7328
217 3 2.07 1.5131 2 3 0.8093
218 3 1.70 1.1570 2 3 0.6090
219 4 2.36 0.9040 2 3 0.6183
220 2 1.92 2.2202 1 2 1.2831
221 4 2.80 1.1860 2 4 0.9053
222 3 1.98 1.3953 2 3 0.9182
223 1 0.60 2.4105 1 1 0.7555
224 4 2.44 0.5580 2 4 0.7179
225 3 1.84 1.0247 2 3 1.0347
226 3 2.13 1.4667 2 3 0.7634
227 2 1.66 2.1867 1 2 0.9821
228 2 1.52 2.2086 1 2 0.7117
229 4 2.31 0.6528 2 3 0.6520
230 2 1.41 2.1163 1 2 0.7960
231 1 0.90 2.3828 1 2 0.7006
232 4 2.47 0.5925 2 4 0.6580
233 3 2.12 1.6586 2 4 1.3696
234 3 1.98 1.7643 2 3 0.8846
235 4 2.70 0.5700 2 4 0.7785
236 3 1.71 1.2798 2 3 0.9643
237 4 2.63 0.9996 2 4 0.5746
238 3 2.47 1.7597 2 3 1.0181
239 4 2.74 1.0264 2 4 0.6901
240 1 1.06 2.4017 1 1 0.8881
241 3 2.05 1.6316 2 3 0.7502
242 4 2.87 1.1923 2 4 0.5293
243 4 2.45 0.9719 2 3 0.9331
244 1 0.83 2.5525 1 1 1.5520
245 2 0.91 1.4078 1 1 0.6432
246 2 1.38 2.0285 1 1 0.8023
247 1 1.18 2.3579 1 2 0.7869
248 1 0.75 2.0460 1 1 1.3641
249 1 1.03 2.5309 1 2 1.0952
250 1 0.28 1.9233 1 1 1.0844
251 4 2.42 0.8002 2 4 0.7573
252 4 2.60 0.6925 2 4 0.6726
253 1 1.02 2.8512 1 2 1.0873
254 3 2.07 1.2553 2 3 1.5170
255 2 1.67 1.5701 1 2 2.6902
256 4 2.17 0.3420 2 4 0.7515
257 2 1.49 1.7455 1 1 1.0673
258 2 1.17 1.7942 1 2 0.8575
259 4 2.37 0.7068 2 4 0.8419
260 1 0.74 2.4723 1 1 0.8340
261 2 1.59 2.3070 1 2 0.7218
262 3 1.64 1.1417 2 4 1.3020
263 3 1.73 1.0353 2 3 0.9552
264 3 1.68 1.4613 2 3 0.7026
265 1 0.99 2.6662 1 2 2.5641
266 1 1.25 2.4983 1 1 1.3510
267 3 1.98 1.6500 2 3 1.0180
268 2 1.72 2.4070 1 2 1.5711
269 2 1.78 2.3478 1 2 1.1978
270 4 2.36 0.5403 2 4 3.3906
271 2 1.07 2.0014 1 2 3.6967
272 4 2.78 1.1410 2 4 0.7016
273 4 2.54 1.0818 2 4 0.6674
274 2 1.28 2.0487 1 2 0.8169
275 1 1.12 2.5932 1 2 0.7939
276 3 2.15 1.3915 2 4 0.7069
277 1 0.95 2.5462 1 1 1.2478
278 2 1.20 1.7357 1 1 1.1036
279 2 1.30 1.7010 1 2 0.6690
280 2 1.77 2.1241 1 2 0.6434
281 1 0.95 2.3294 1 1 0.6353
282 2 1.11 1.7072 1 1 0.9220
283 4 2.81 1.0884 2 4 0.8633
284 4 2.40 0.6599 2 4 0.8694
285 4 2.95 1.1056 2 4 0.6115
286 3 2.25 1.2915 2 4 0.4841
287 2 1.47 1.7789 1 1 0.9540
288 1 0.66 2.0748 1 1 0.6772
289 1 0.70 2.6702 1 1 0.6670
290 3 2.03 1.8493 2 3 0.9616
291 3 2.45 1.8523 2 3 1.0440
292 2 1.70 1.7546 1 2 1.1155
293 3 1.99 1.5926 2 3 1.1048
294 4 2.50 0.4873 2 4 0.7901
295 4 2.60 0.8527 2 4 0.6396
296 4 3.09 1.0721 2 4 0.6398
297 1 1.19 2.6213 1 1 1.0801
298 1 1.13 2.7572 1 1 1.7179
299 2 1.90 2.0177 1 2 0.9701
300 2 1.91 2.2208 1 2 0.9800
301 4 2.73 0.7541 2 4 0.6914
302 4 2.87 1.1193 2 4 0.6006
303 2 1.60 1.9416 1 2 2.1066
304 2 1.71 1.8845 1 2 0.7432
305 4 2.57 0.8126 2 4 0.8507
306 2 1.61 1.8315 1 2 1.5689
307 4 2.19 0.5582 2 4 2.1800
308 3 1.76 0.8919 2 4 1.3255
309 3 2.27 1.4175 2 4 1.1297
310 2 1.09 1.4625 1 1 1.2614
311 2 1.20 1.5293 1 1 1.0044
312 4 2.34 0.9662 2 4 0.8779
313 1 1.46 2.7435 1 2 1.2037
314 2 1.30 1.6941 1 1 1.5880
315 3 2.26 1.5198 2 3 1.0226
316 4 2.60 0.9741 2 4 0.4866
317 2 1.56 2.4798 1 2 1.0132
318 2 1.66 2.0688 1 2 0.8374
319 3 1.54 1.1603 2 3 1.3736
320 2 1.42 2.0525 1 1 2.0002
321 2 1.60 2.0299 1 2 0.7697
322 4 2.44 0.7355 2 4 0.6038
323 4 2.55 0.7990 2 4 0.6605
324 1 1.38 2.9259 1 2 0.8195
325 1 0.97 2.5025 1 1 0.6686
326 3 1.99 1.2831 2 3 1.0027
327 1 1.05 2.6063 1 1 0.9000
328 1 0.69 2.4978 1 1 0.6811
329 2 0.90 1.6966 1 1 0.5586
330 1 1.14 2.6636 1 1 1.5207
331 1 1.00 2.2990 1 1 0.5408
332 3 1.90 1.0658 2 3 1.1284
333 2 0.89 1.3599 1 2 1.7243
334 1 0.98 2.2305 1 1 1.7447
335 4 2.84 0.7001 2 3 1.2193
336 3 2.02 1.0935 2 4 0.7328
337 3 1.86 1.2022 2 3 0.9042
338 3 1.91 1.4034 2 3 1.0378
339 3 2.27 1.5003 2 3 1.1339
340 2 1.71 2.1331 1 2 1.0816
341 4 2.48 0.9460 2 4 1.4875
342 1 0.89 2.4514 1 1 1.2541
343 1 1.13 2.7475 1 2 2.1484
344 4 2.46 0.4501 2 3 1.1279
345 3 1.53 1.1943 2 3 1.1718
346 4 2.77 0.9979 2 4 0.6467
347 3 1.89 1.0910 2 3 1.7339
348 2 1.53 2.0434 1 2 2.1294
349 1 0.93 2.6444 1 1 0.7567
350 2 1.37 1.8739 1 2 1.0720
351 2 1.10 1.9116 1 2 0.9641
352 3 1.82 1.1251 2 3 0.8467
353 3 2.35 1.4475 2 3 1.0938
354 4 2.34 0.5412 2 3 1.3390
355 1 0.64 2.3405 1 1 0.6229
356 1 0.83 2.9124 1 1 0.5997
357 3 2.01 1.3552 2 3 0.8319
358 2 1.53 1.9689 1 2 0.9275
359 1 0.79 1.9647 1 1 0.6039
360 3 2.34 1.7071 2 4 1.3968
361 4 1.97 0.2291 2 3 1.0945
362 3 2.34 1.5876 2 3 0.9635
363 3 1.97 1.3477 2 3 1.0541
364 3 2.44 1.2737 2 4 0.8772
365 3 1.99 1.4759 2 3 0.7315
366 1 1.04 2.4258 1 1 1.0712
367 3 1.55 1.4445 2 3 0.7421
368 1 1.14 2.4633 1 1 0.7066
369 3 2.31 1.8281 2 3 1.1277
370 1 1.08 2.6729 1 1 0.8355
371 1 0.81 2.4667 1 1 0.6433
372 4 2.29 0.7859 2 3 0.9547
373 4 2.49 0.9841 2 4 1.2145
374 4 2.14 0.5976 2 3 1.0151
375 3 2.23 1.6825 2 4 1.2075
376 1 0.96 2.5403 1 1 0.6090
377 3 1.87 1.1564 2 3 0.7548
378 1 0.85 2.0896 1 1 0.7018
379 4 2.34 0.6543 2 3 2.2992
380 3 1.84 1.2339 2 3 0.8159
381 1 1.03 2.8472 1 1 0.6961
382 4 3.00 1.1062 2 4 1.1654
383 4 2.82 0.9527 2 4 0.6961
384 2 1.89 2.0046 1 2 1.1096
385 4 2.66 1.2136 2 4 2.6184
386 1 0.47 2.1353 1 1 0.6349
387 3 1.86 1.6865 2 3 1.1148
388 4 3.01 0.8914 2 4 1.0313
389 4 3.05 0.8358 2 4 0.7112
390 1 1.05 2.6834 1 2 1.3718
391 2 1.33 1.8679 1 1 1.0695
392 4 2.65 0.7053 2 4 1.8360
393 1 1.24 2.6215 1 1 1.9566
394 2 1.35 1.3832 1 2 1.2955
395 4 2.65 0.8297 2 3 1.0214
396 2 1.18 1.7977 1 1 0.7815
397 4 2.69 1.1057 2 4 1.1193
398 2 1.64 1.8817 1 2 0.9875
399 1 0.51 2.5456 1 1 0.6701
400 4 2.58 0.9390 2 4 1.7963
401 3 2.34 1.6842 2 3 0.9240
402 3 1.81 1.4311 2 3 0.9999
403 3 2.27 1.2697 2 3 0.7214
404 2 1.21 1.7462 1 2 0.9178
405 3 2.00 1.6370 2 3 0.8579
406 2 1.38 1.9591 1 1 1.3215
407 4 2.66 1.1964 2 4 0.8222
408 4 2.75 0.7490 2 4 1.2717
409 2 1.45 1.8789 1 2 1.1421
410 3 1.89 1.1655 2 3 0.8419
411 3 1.93 1.4546 2 3 0.7295
412 4 2.59 0.8358 2 4 1.3576
413 2 2.05 2.0648 1 2 0.9047
414 2 1.31 1.8995 1 1 1.0865
415 1 0.80 2.6896 1 1 0.6522
416 2 1.57 2.0872 1 2 1.0356
417 1 0.54 2.2574 1 1 0.6035
418 3 2.30 1.2318 2 4 1.0287
419 3 2.28 1.7216 2 3 0.9407
420 3 2.60 1.8537 2 3 1.3611
421 2 1.76 1.9300 1 2 0.7793
422 2 1.48 1.6857 1 2 1.1492
423 4 2.83 1.0065 2 4 0.8807
424 1 1.11 2.5086 1 2 0.8462
425 2 1.65 1.8174 1 2 0.8781
426 1 0.66 2.5896 1 1 0.6354
427 4 2.61 0.8948 2 3 1.1553
428 3 2.18 1.7487 2 3 0.8627
429 1 1.23 2.8181 1 2 0.8119
430 3 2.23 1.4842 2 3 1.3089
431 1 0.20 1.9808 1 1 0.8019
432 3 1.88 1.1980 2 3 0.8753
433 3 2.12 1.5599 2 3 0.9141
434 2 1.67 2.0985 1 2 0.9508
435 1 0.50 2.0667 1 1 0.7219
436 3 2.25 1.7868 2 3 0.8220
437 1 0.99 2.4325 1 2 0.9510
438 3 2.00 1.3301 2 3 0.9223
439 1 0.87 2.5742 1 1 0.9994
440 4 2.70 1.0720 2 4 1.4246
441 4 2.18 0.6201 2 3 1.2169
442 3 2.27 1.6426 2 3 1.0172
443 2 1.76 1.9795 1 2 0.8905
444 4 2.40 0.4766 2 4 1.2805
445 1 0.67 2.2161 1 1 1.4067
446 4 2.63 0.8910 2 4 0.9347
447 4 2.42 0.8204 2 4 0.6109
448 4 2.84 1.1081 2 4 0.7558
449 1 0.79 2.4509 1 1 0.8949
450 2 1.18 1.7068 1 1 1.7473
451 1 1.13 2.6761 1 2 0.9991
452 1 1.02 2.6289 1 1 0.6161
453 2 1.83 2.2245 1 2 0.7614
454 4 2.77 0.8261 2 4 1.4833
455 3 1.67 1.1645 2 3 1.7139
456 2 1.36 1.8982 1 2 1.5981
457 1 0.57 2.4717 1 1 0.6961
458 1 1.06 2.9142 1 2 0.8361
459 1 1.02 2.6749 1 99 5.7643
460 3 2.11 1.4718 2 3 0.8375
461 4 2.75 0.6504 2 4 0.7501
462 4 2.56 0.8907 2 3 1.1215
463 4 2.37 0.5874 2 3 0.7578
464 1 1.21 2.7777 1 1 1.1289
465 3 1.83 1.3642 2 3 0.7732
466 2 1.73 2.2552 1 2 1.0555
467 3 2.14 1.4453 2 3 0.9256
468 4 1.99 0.4709 2 3 0.6583
469 1 0.29 2.2599 1 1 0.6734
470 4 2.95 1.0010 2 4 0.8006
471 3 2.17 1.5999 2 3 0.9774
472 4 2.49 0.7135 2 4 1.2594
473 1 0.93 2.9422 1 1 0.6734
474 1 0.70 2.2408 1 1 0.6247
475 1 0.46 2.3743 1 1 0.5773
476 3 2.16 1.4101 2 3 0.7708
477 1 0.88 2.1755 1 1 0.9416
478 1 0.70 2.3945 1 1 0.5776
479 1 0.89 2.6072 1 1 0.5399
480 1 1.13 2.4897 1 2 0.9273
481 1 0.64 2.1539 1 1 0.5953
482 1 1.08 2.4545 1 2 0.9963
483 1 0.83 2.6618 1 1 0.5175
484 2 1.19 1.3382 1 2 1.0500
485 4 2.75 0.7780 2 4 1.7136
486 4 2.77 0.6431 2 4 0.6782
487 2 1.41 1.8537 1 1 0.7635
488 1 0.59 2.0684 1 1 0.5982
489 4 2.78 1.0349 2 3 0.8631
490 2 1.57 1.8656 1 2 1.2696
491 4 2.74 1.0078 2 4 1.5802
492 4 2.58 0.5943 2 4 0.6626
493 4 2.02 0.2000 2 4 1.1090
494 3 2.05 1.5202 2 3 0.9138
495 4 2.86 1.3226 2 4 0.8153
496 3 1.89 1.1243 2 3 0.7840
497 4 2.51 1.1215 2 3 0.7615
498 2 1.38 1.7472 1 1 0.6759
499 1 0.85 2.6302 1 1 0.6036
500 4 2.63 0.7776 2 3 0.8196
501 3 1.79 0.8603 3 99 17.1868
502 3 2.32 1.9002 3 2 3.6956
503 3 2.54 1.8211 3 2 4.8435
504 3 1.93 1.1668 3 99 5.1700
505 3 2.18 1.4821 3 3 3.2668
506 3 2.18 1.1672 3 99 8.3279
507 2 1.56 2.4152 3 2 3.7156
508 3 1.65 0.7370 3 2 4.1267
509 2 1.35 1.8936 3 2 2.1059
510 2 1.07 1.2491 3 2 3.2624
511 3 1.88 1.7277 3 3 1.5316
512 3 1.49 1.0786 3 2 1.3174
513 2 1.65 2.3078 3 3 4.9532
514 2 1.82 2.1407 3 3 0.8100
515 3 2.02 1.1587 3 2 2.8818
516 2 1.34 1.7217 3 2 3.7191
517 2 1.32 2.0148 3 2 1.4100
518 3 1.98 1.5571 3 3 1.1700
519 2 1.60 2.0713 3 2 1.2832
520 2 1.67 2.5011 3 3 4.2793
521 3 2.12 1.3591 3 3 0.8604
522 2 1.72 2.1893 3 3 3.7385
523 2 1.88 2.1806 3 3 1.0933
524 2 1.71 2.0191 3 3 0.8661
525 3 2.07 1.7267 3 3 0.9191
526 3 2.30 1.5630 3 3 1.2264
527 3 2.42 1.5357 3 3 0.5782
528 3 1.96 1.7241 3 3 0.6426
529 2 1.32 1.8254 3 2 1.8812
530 3 1.51 1.1071 3 2 0.7097
531 2 1.80 1.9637 3 2 2.3059
532 2 1.56 2.1016 3 2 0.8699
533 2 1.60 1.7107 3 2 1.1153
534 2 1.62 2.1277 3 2 0.5741
535 2 1.82 1.9954 3 2 0.7034
536 2 1.42 1.5852 3 2 2.8345
537 3 1.68 1.4448 3 2 0.6016
538 3 1.93 1.3493 3 3 0.8337
539 3 2.00 1.3047 3 3 0.5763
540 3 2.43 1.7025 3 3 1.0254
541 3 2.26 1.5121 3 3 0.7849
542 2 1.71 2.2396 3 2 1.2972
543 2 1.68 1.9240 3 2 0.4856
544 3 2.07 1.2925 3 3 1.4344
545 2 1.44 1.8880 3 2 1.1769
546 2 1.65 1.9020 3 2 0.6339
547 3 1.81 1.5203 3 3 1.1208
548 3 1.96 1.3729 3 3 2.1562
549 3 1.73 1.2246 3 3 0.6784
550 3 1.98 1.4865 3 3 0.8438
551 3 2.10 1.2802 3 3 2.8373
552 3 2.43 1.8005 3 3 1.2841
553 3 2.09 1.3336 3 2 1.8250
554 2 1.21 1.5111 3 2 2.0643
555 2 1.43 1.6596 3 2 0.7820
556 2 1.80 1.9437 3 2 4.8064
557 2 1.48 1.8429 3 2 0.5499
558 2 1.32 1.8802 3 2 0.6805
559 3 1.73 1.3031 3 3 1.8927
560 2 1.63 1.9157 3 3 0.9212
561 2 0.85 1.3090 3 2 1.6120
562 2 1.62 2.2219 3 99 8.6676
563 2 1.79 2.1816 3 2 1.2561
564 2 1.61 2.1116 3 2 0.6783
565 2 1.55 2.0735 3 2 0.5712
566 2 1.54 2.0740 3 2 0.6678
567 2 1.34 2.0207 3 2 0.4096
568 3 2.05 1.5890 3 3 0.8102
569 2 1.57 1.6518 3 3 0.9773
570 3 2.26 1.4368 3 3 0.7546
571 3 2.01 1.5911 3 3 0.7407
572 2 1.54 1.8500 3 2 0.8717
573 3 2.03 1.5197 3 3 0.6605
574 3 2.41 1.5873 3 3 1.3547
575 2 1.60 1.8512 3 2 0.6690
576 3 2.28 1.4598 3 3 0.6021
577 2 1.34 1.7645 3 2 0.8749
578 3 1.94 1.4668 3 2 1.3267
579 3 1.99 1.4321 3 2 1.5053
580 2 1.69 1.7908 3 2 0.8700
581 3 2.15 1.5097 3 3 0.7630
582 2 1.35 1.7302 3 2 0.7002
583 2 1.40 1.8203 3 2 0.5677
584 2 1.74 2.1059 3 2 0.9522
585 3 2.09 1.5482 3 3 1.1781
586 2 1.50 2.0364 3 2 0.7074
587 3 2.24 1.5901 3 3 0.5596
588 2 1.60 1.8674 3 2 0.6578
589 3 2.00 1.8147 3 3 0.6398
590 3 1.81 1.5009 3 3 0.9104
591 2 0.91 1.5029 3 2 0.5467
592 3 1.94 1.0910 3 2 1.9487
593 3 2.16 1.2860 3 2 0.5576
594 3 2.10 1.6379 3 2 0.7827
595 3 1.97 0.8775 3 3 1.5600
596 3 2.34 1.1657 3 3 0.9380
597 2 1.32 2.1326 3 2 1.2926
598 2 1.30 1.6877 3 2 1.2803
599 3 1.97 1.3112 3 3 0.6520
600 2 1.71 2.3936 3 2 1.1227
