# Supplementary material for: The effect of training methodology on knowledge representation in categorization
Source: PLoS One. 2017 Aug 28;12(8):e0183904. doi: 10.1371/journal.pone.0183904 (PMC5573135; doi:10.1371/journal.pone.0183904)
Supplement: S1 File — This file contains the raw data from the experiments reported in this manuscript. (ZIP) [file pone.0183904.s001.zip › raw_data/Exp2/AB/rb_xfer_mixed_feedback_2_cond_2_sub_90.dat]

  1 1 0.81 2.4667 1 1 1.0974
  2 2 1.60 1.9416 1 2 0.9421
  3 1 0.97 2.0792 1 1 0.7768
  4 3 1.88 1.7277 2 4 1.2008
  5 1 0.99 2.4325 1 1 1.2971
  6 4 2.14 0.5976 2 3 0.9967
  7 1 1.05 2.4518 1 1 0.8369
  8 3 2.25 1.2915 2 3 0.6609
  9 1 0.74 2.4723 1 1 0.9073
 10 3 2.26 1.8604 2 3 0.8232
 11 4 3.01 0.8914 2 3 1.4477
 12 4 2.66 0.4483 2 4 1.2783
 13 2 1.85 2.2288 1 2 1.2262
 14 1 0.54 2.2574 1 1 1.0417
 15 3 2.12 1.5599 2 4 1.2560
 16 2 1.32 1.8802 1 1 0.8775
 17 2 1.63 2.1810 1 2 1.0186
 18 3 1.90 1.3548 2 3 0.9312
 19 2 1.42 1.5852 1 1 1.2058
 20 4 2.50 0.8296 2 3 1.1422
 21 1 0.66 2.1318 1 1 0.7532
 22 3 2.20 1.5223 2 4 0.8525
 23 2 1.60 1.8674 1 1 0.8751
 24 3 1.82 0.9665 2 4 1.1530
 25 4 2.42 0.8204 2 3 0.9245
 26 1 0.75 2.0460 1 1 0.9601
 27 3 2.35 1.4650 2 4 0.8981
 28 1 0.70 2.3945 1 1 0.8315
 29 4 1.97 0.2291 2 3 1.4307
 30 2 1.57 1.8656 1 1 0.9421
 31 1 0.83 2.5525 1 1 1.3462
 32 4 2.89 0.6940 2 4 0.7011
 33 3 2.27 1.2697 2 3 1.6815
 34 3 1.96 1.7241 2 4 1.3035
 35 3 2.09 1.5482 2 4 1.0436
 36 4 2.68 0.8133 2 4 0.8977
 37 2 1.43 1.6596 1 1 0.9273
 38 4 2.87 1.1193 2 4 0.9773
 39 1 0.93 2.5074 1 1 1.0031
 40 2 1.71 2.1331 1 2 0.7963
 41 2 1.53 1.9689 1 2 1.0933
 42 3 2.32 1.8693 2 4 0.6906
 43 4 2.63 0.8588 2 4 0.8410
 44 4 2.22 0.4164 2 3 1.0155
 45 2 1.07 2.0014 1 1 0.7923
 46 3 2.31 1.8281 2 4 1.1468
 47 1 1.03 2.5309 1 1 0.7004
 48 4 2.91 1.1572 2 4 1.1616
 49 2 1.41 1.8537 1 1 0.9325
 50 4 2.69 0.9113 2 4 1.0627
 51 2 1.46 1.7649 1 1 1.0659
 52 1 1.46 2.7435 1 2 0.7133
 53 1 1.13 2.7475 1 1 1.0607
 54 2 1.36 1.5890 1 1 1.5953
 55 2 1.36 1.9455 1 2 1.3081
 56 3 2.27 1.5003 2 3 1.5523
 57 2 1.76 1.9795 1 1 1.6914
 58 4 2.87 1.2443 2 4 1.2324
 59 4 2.60 0.9741 2 4 1.1035
 60 2 1.71 2.3936 1 1 1.4204
 61 3 2.03 1.4969 2 3 0.9648
 62 2 1.57 2.1236 1 1 1.2559
 63 1 0.79 2.2850 1 1 1.8935
 64 4 2.84 1.1081 2 4 1.1943
 65 4 2.40 0.6599 2 4 1.1157
 66 3 2.29 1.4035 2 4 0.9116
 67 1 1.00 2.2990 1 1 0.9095
 68 1 0.71 2.6716 1 1 0.9288
 69 1 0.57 2.4717 1 1 1.0610
 70 2 1.75 2.3029 1 2 1.4588
 71 4 2.31 0.6528 2 3 1.3129
 72 3 1.86 1.6865 2 3 1.0774
 73 1 0.52 2.6020 1 1 0.7790
 74 3 2.18 1.4821 2 4 0.6039
 75 1 1.21 2.7777 1 1 0.6689
 76 3 2.20 1.4332 2 4 1.1960
 77 4 2.74 1.0264 2 4 0.9333
 78 3 1.79 1.5993 2 3 1.1209
 79 1 0.93 2.5446 1 1 1.2303
 80 1 0.20 1.9808 1 1 0.9100
 81 1 0.77 2.4584 1 1 0.8269
 82 2 1.72 2.1893 1 2 1.0903
 83 2 1.53 1.7180 1 2 1.2000
 84 3 1.81 1.4311 2 3 1.2734
 85 3 2.26 1.4368 2 4 0.9768
 86 3 2.25 1.7868 2 4 1.0173
 87 2 1.89 2.0046 1 2 2.3934
 88 1 0.93 2.9422 1 1 0.8508
 89 3 2.14 1.4453 2 3 1.4652
 90 4 3.02 1.5059 2 4 0.6308
 91 4 2.66 1.1964 2 3 1.1826
 92 2 1.44 1.8458 1 1 0.6560
 93 3 2.07 1.2553 2 3 1.2149
 94 3 1.98 1.5571 2 4 0.8628
 95 3 1.89 1.1655 2 3 0.9336
 96 2 1.57 2.0872 1 1 0.6735
 97 2 1.69 1.7908 1 2 0.6636
 98 2 1.34 1.8387 1 1 1.0210
 99 4 2.71 0.8136 2 4 1.1091
100 3 1.81 1.5009 2 3 1.7289
101 4 2.34 0.5412 2 3 1.3174
102 1 0.89 2.4514 1 1 0.6648
103 3 2.24 1.5901 2 4 0.7196
104 1 0.96 2.5403 1 1 0.8516
105 2 1.67 1.5701 1 1 1.2893
106 2 2.05 2.0648 1 1 0.9349
107 1 1.05 2.6834 1 1 0.9303
108 2 1.84 2.2882 1 1 1.0609
109 3 2.11 1.4718 2 3 0.9714
110 2 1.73 2.2053 1 1 1.2212
111 2 1.48 1.8429 1 2 0.6295
112 1 1.38 2.9259 1 1 1.0857
113 1 0.57 2.1170 1 1 0.7559
114 1 1.30 3.0381 1 1 0.7837
115 3 1.69 1.3608 2 3 1.2733
116 4 2.46 0.4501 2 4 1.7844
117 1 1.13 2.4366 1 1 1.1692
118 4 2.84 0.7001 2 4 1.3788
119 3 1.91 1.2875 2 3 0.9728
120 4 2.36 0.9040 2 4 0.5757
121 1 0.93 2.5469 1 1 0.6568
122 2 1.42 2.0525 1 2 0.5204
123 4 2.18 0.6201 2 4 1.1737
124 2 1.40 1.7768 1 2 1.2957
125 2 1.58 2.0825 1 1 1.3800
126 1 0.70 2.2408 1 1 0.5984
127 4 2.78 1.0349 2 4 0.7201
128 3 2.47 1.7597 2 4 0.6998
129 4 2.29 0.7859 2 4 0.6958
130 4 2.78 1.1410 2 4 0.8295
131 3 1.84 1.2339 2 4 0.7338
132 2 1.21 1.5111 1 1 0.7769
133 4 2.69 0.6219 2 4 1.0108
134 4 2.45 0.6758 2 4 0.6916
135 4 2.25 0.7735 2 4 0.8569
136 2 1.45 1.8789 1 1 1.1759
137 2 1.32 2.0148 1 2 0.7458
138 3 2.53 1.5900 2 4 1.0529
139 3 2.32 1.3140 2 4 0.8994
140 3 2.12 1.5357 2 3 0.7587
141 3 1.89 1.0910 2 3 0.5449
142 2 1.57 1.6518 1 1 0.7954
143 2 1.64 1.8817 1 2 0.2363
144 4 2.34 1.0557 2 3 1.4520
145 2 1.67 2.5011 1 1 1.0504
146 3 2.42 1.5357 2 4 0.7142
147 4 2.77 0.6431 2 4 1.0063
148 2 1.28 2.0487 1 1 0.9993
149 3 2.08 1.4325 2 3 1.8390
150 2 1.39 2.0048 1 2 0.7513
151 4 2.84 1.0126 2 4 0.8043
152 2 1.50 2.0364 1 1 1.0775
153 1 0.83 2.6618 1 1 0.6739
154 2 1.59 1.7659 1 2 1.0241
155 1 0.70 2.6702 1 1 0.6555
156 3 1.96 1.4517 2 4 2.7190
157 3 1.67 1.1645 2 3 0.6188
158 2 1.30 1.7010 1 1 1.8031
159 3 1.52 0.9112 2 3 1.8673
160 4 2.21 0.5149 2 4 2.2103
161 1 0.51 2.5456 1 1 0.7217
162 3 1.88 1.1797 2 4 2.1256
163 3 1.73 1.2246 2 3 4.0095
164 1 0.64 2.3405 1 1 0.8498
165 3 1.99 1.4759 2 3 1.1695
166 3 1.54 1.1603 2 3 1.1403
167 1 1.03 2.8472 1 1 1.3589
168 1 1.18 2.3579 1 1 0.5786
169 2 1.65 2.3078 1 1 1.6997
170 2 1.41 2.1163 1 2 0.8011
171 1 1.08 2.6729 1 1 1.4025
172 1 0.47 2.1353 1 1 0.8752
173 1 1.14 2.7885 1 1 1.0261
174 1 0.80 2.6896 1 1 0.6335
175 2 1.52 1.7948 1 1 3.3853
176 4 2.77 0.8093 2 4 0.6914
177 4 2.29 0.4132 2 4 0.4647
178 1 1.23 2.8181 1 2 1.6075
179 1 0.46 2.3743 1 1 0.6327
180 3 2.32 1.9002 2 4 0.7193
181 4 2.66 1.2136 2 4 0.9244
182 2 1.33 1.9183 1 1 0.7837
183 1 1.07 2.3485 1 2 0.5456
184 4 2.76 0.9397 2 4 0.9645
185 1 0.89 2.6072 1 1 0.6237
186 2 1.20 1.8103 1 1 1.1514
187 2 1.01 1.9039 1 2 0.4493
188 1 0.28 1.9233 1 1 0.7120
189 3 1.94 1.4668 2 3 2.2215
190 3 2.31 1.9226 2 3 1.7246
191 1 1.02 2.8512 1 1 1.2082
192 4 2.42 0.8002 2 3 1.4888
193 3 1.91 1.3683 2 4 0.7023
194 3 2.04 1.2141 2 4 1.0831
195 3 1.89 1.1243 2 4 0.5536
196 2 1.38 1.7472 1 1 0.7473
197 4 2.63 0.9996 2 4 0.9185
198 1 0.79 1.9647 1 1 0.6206
199 2 1.60 2.0299 1 2 1.5080
200 3 1.64 1.1417 2 3 2.2160
201 1 0.58 2.3440 1 1 0.8991
202 2 1.79 2.1816 1 2 0.9683
203 1 1.44 3.1230 1 2 1.0268
204 3 1.97 0.8775 2 3 1.1066
205 3 1.93 1.1668 2 3 1.4787
206 3 2.05 1.6316 2 4 0.8757
207 4 2.61 0.8948 2 4 0.7536
208 4 2.53 0.6066 2 4 0.8692
209 1 0.75 2.3090 1 1 0.5875
210 4 2.81 1.0884 2 4 1.0694
211 2 1.53 1.8646 1 1 0.9631
212 3 1.55 1.2464 2 3 0.8703
213 4 2.49 0.9841 2 4 0.7802
214 2 1.84 2.0129 1 2 0.9897
215 3 1.82 1.1251 2 3 1.1982
216 3 1.71 1.0290 2 3 0.8157
217 2 2.05 2.0936 1 2 1.7769
218 1 0.29 2.2599 1 1 0.6496
219 2 1.20 1.5293 1 2 1.7040
220 2 1.65 1.9020 1 2 1.0693
221 3 2.17 1.5999 2 3 1.2028
222 2 1.54 1.8500 1 2 1.7081
223 1 1.02 2.1497 1 1 1.1528
224 2 1.11 1.7072 1 1 0.6431
225 3 2.15 1.5097 2 3 1.1630
226 4 2.83 0.6250 2 4 0.5497
227 1 1.14 2.7128 1 1 1.6880
228 3 1.68 1.2696 2 3 1.2470
229 1 1.39 2.6564 1 2 1.7255
230 1 1.35 2.9907 1 1 0.7935
231 1 0.82 2.3609 1 1 0.6112
232 2 1.33 1.8679 1 1 0.6356
233 4 2.75 0.6504 2 4 0.8431
234 3 1.99 1.4321 2 3 1.1148
235 3 2.24 1.6476 2 3 1.1835
236 2 1.59 2.3070 1 1 1.1769
237 1 0.98 2.7237 1 1 0.9638
238 1 0.97 2.5025 1 1 1.1575
239 2 1.71 2.2396 1 1 2.1213
240 2 1.33 2.1082 1 2 0.9490
241 2 1.76 1.9300 1 2 1.3193
242 1 0.79 2.4509 1 1 0.9566
243 2 1.36 1.8982 1 2 1.1675
244 1 0.60 2.4105 1 1 0.5456
245 3 1.98 1.4865 2 3 1.3647
246 1 0.59 2.0684 1 1 1.0228
247 1 0.92 2.6655 1 1 1.0166
248 2 1.50 1.6578 1 2 0.5123
249 2 0.91 1.6901 1 1 0.7633
250 1 0.66 2.0748 1 1 0.7012
251 4 2.95 1.1056 2 4 1.1203
252 1 0.61 1.8464 1 1 0.7648
253 1 0.64 2.1539 1 1 0.9753
254 4 2.75 0.7780 2 4 0.7767
255 2 1.07 1.5917 1 2 2.3475
256 2 1.56 2.1016 1 2 1.3262
257 1 1.12 2.5932 1 2 0.8427
258 1 1.02 2.4999 1 1 1.1940
259 3 2.31 1.7323 2 4 1.1000
260 3 2.34 1.7071 2 4 1.2887
261 1 0.98 2.2305 1 1 0.8216
262 4 2.58 0.8599 2 3 0.2540
263 4 2.95 1.0010 2 4 0.1888
264 3 2.36 1.6037 2 3 1.0390
265 3 2.23 1.4842 2 3 0.9103
266 2 0.91 1.5029 1 1 1.0907
267 4 2.46 0.8923 2 4 1.0963
268 1 1.25 2.4983 1 1 1.2540
269 2 1.83 2.2245 1 1 1.5478
270 4 2.74 1.0078 2 3 1.1906
271 2 1.49 1.7455 1 1 0.6474
272 4 2.80 1.1860 2 4 1.1274
273 4 2.56 0.8907 2 4 0.8815
274 4 2.63 0.8910 2 3 0.2871
275 3 1.79 0.8603 2 3 1.0756
276 1 0.69 2.4978 1 1 0.6975
277 3 2.05 1.5890 2 4 0.5198
278 4 2.37 0.6828 2 4 1.0041
279 4 2.30 0.6381 2 4 0.7960
280 1 0.92 2.1350 1 1 0.2294
281 4 2.38 0.6745 2 4 0.8685
282 1 1.04 2.6032 1 1 1.0351
283 2 1.20 1.7357 1 1 1.5075
284 3 1.76 0.8919 2 3 0.9836
285 4 2.51 1.1215 2 4 0.8173
286 1 1.13 2.7572 1 1 2.0334
287 4 3.00 1.1062 2 4 0.6826
288 2 1.30 1.6877 1 2 1.0552
289 4 2.34 0.9662 2 4 1.2949
290 3 1.99 1.5926 2 3 0.9382
291 3 2.45 1.8523 2 4 0.7505
292 4 2.44 0.5580 2 4 1.9380
293 3 1.90 1.0658 2 3 1.0295
294 4 2.75 0.7490 2 4 0.7804
295 4 2.85 0.9764 2 4 0.7813
296 1 0.99 2.6662 1 1 1.0614
297 3 2.42 1.5416 2 4 1.1882
298 4 2.05 0.5764 2 3 1.2533
299 1 1.14 2.4633 1 2 0.9325
300 4 2.70 1.0720 2 4 0.8714
301 3 2.00 1.3047 2 3 1.1062
302 1 0.87 2.5742 1 1 0.7514
303 4 2.82 0.9527 2 4 0.6904
304 2 1.40 1.9116 1 1 0.7592
305 1 0.89 2.4133 1 1 1.0122
306 3 2.28 1.7216 2 4 0.5389
307 1 0.95 2.5462 1 1 0.2449
308 2 1.38 1.9591 1 2 0.6298
309 3 1.90 1.3107 2 4 0.5571
310 4 2.37 0.5874 2 4 0.8969
311 4 2.19 0.5582 2 4 0.5090
312 2 1.50 1.9802 1 2 0.6099
313 1 0.95 2.3294 1 1 0.6268
314 1 0.85 2.6302 1 1 0.6099
315 4 2.45 0.9719 2 4 0.3048
316 2 1.55 2.0901 1 1 0.6379
317 3 2.13 1.4667 2 4 0.5979
318 1 0.98 2.5335 1 1 0.3825
319 2 1.63 1.9483 1 1 0.5768
320 3 1.68 1.4613 2 4 0.6901
321 4 2.60 0.6925 2 4 1.0004
322 2 1.17 1.4405 1 1 0.2015
323 4 2.83 1.0065 2 3 0.3474
324 3 1.78 0.9487 2 4 0.9108
325 1 1.06 2.6152 1 1 1.0337
326 4 2.37 0.7068 2 4 0.7288
327 1 0.85 2.0896 1 1 0.6294
328 2 1.07 1.2491 1 1 0.7554
329 4 2.60 0.8527 2 4 0.7262
330 3 2.05 1.5202 2 4 0.8973
331 2 1.72 2.4070 1 1 0.3104
332 3 2.03 1.5197 2 3 0.2909
333 2 1.56 2.4798 1 1 0.1995
334 2 1.78 2.3478 1 1 0.4597
335 1 0.78 2.1366 1 1 0.3584
336 1 1.30 2.6344 1 1 0.3216
337 4 2.58 0.9262 2 4 0.5015
338 4 2.53 0.9180 2 4 0.3228
339 3 1.81 1.5203 2 3 2.6314
340 3 2.34 1.5876 2 3 1.1026
341 1 1.14 2.6636 1 1 0.6916
342 2 1.25 1.6955 1 1 0.8249
343 4 1.99 0.4709 2 3 0.2013
344 3 1.82 1.1708 2 4 0.0100
345 2 0.90 1.6966 1 1 0.3455
346 4 2.65 0.7053 2 4 0.4126
347 4 2.17 0.3420 2 4 0.9007
348 1 1.24 2.6215 1 2 0.7384
349 1 1.11 2.4142 1 2 0.2230
350 3 2.26 1.5121 2 3 1.4234
351 4 2.63 0.7776 2 3 1.0736
352 1 1.13 2.4897 1 1 0.7995
353 2 1.54 1.9274 1 2 0.8174
354 4 2.54 1.0818 2 4 0.7701
355 2 1.44 1.8880 1 2 1.8115
356 3 2.39 1.4678 2 4 1.6440
357 2 1.67 2.0985 1 2 1.8029
358 2 1.34 2.0207 1 1 1.4759
359 4 2.84 0.8652 2 4 0.8407
360 3 1.83 1.3642 2 3 1.1688
361 3 1.92 1.4731 2 3 0.8986
362 3 2.43 1.8005 2 3 2.6475
363 2 1.90 2.0177 1 2 1.7185
364 1 0.67 2.2161 1 1 0.8986
365 4 2.70 0.5700 2 4 1.1753
366 3 2.60 1.8537 2 4 0.7846
367 4 2.67 0.8543 2 4 0.7938
368 2 1.66 1.7133 1 2 0.9476
369 4 3.05 0.8358 2 4 1.0471
370 1 1.13 2.6761 1 1 0.8057
371 3 2.28 1.4598 2 3 1.4710
372 1 0.88 2.1755 1 1 1.4695
373 1 1.39 2.5917 1 1 0.6910
374 4 2.99 0.8531 2 4 0.9355
375 2 1.18 1.7977 1 1 0.9395
376 1 0.68 2.5251 1 1 0.6719
377 1 1.04 2.3499 1 1 0.5098
378 2 1.34 1.8004 1 2 1.2503
379 2 1.78 2.2075 1 2 1.1620
380 3 2.27 1.4175 2 3 1.3716
381 3 2.27 1.6426 2 3 0.9576
382 1 0.83 2.9124 1 1 1.7127
383 3 1.98 1.6500 2 3 1.0287
384 2 1.34 1.7217 1 2 1.8526
385 1 1.06 2.9142 1 1 1.3396
386 2 1.70 1.9158 1 2 1.8788
387 4 3.09 1.0721 2 4 0.8680
388 1 1.29 2.6896 1 2 1.0749
389 1 0.90 2.3828 1 1 0.5923
390 1 1.11 2.5086 1 1 0.8814
391 4 2.69 1.1057 2 4 0.9515
392 2 1.88 2.1082 1 2 0.9141
393 4 2.76 0.9491 2 4 0.7342
394 1 1.12 2.7049 1 1 0.9056
395 1 1.05 2.5821 1 1 1.3108
396 4 2.93 0.9080 2 4 0.7228
397 2 1.65 1.8174 1 2 0.7362
398 2 1.74 2.1059 1 2 0.7153
399 2 1.09 1.4625 1 2 0.7659
400 4 2.62 0.8675 2 4 0.8092
401 3 1.49 1.0786 2 4 1.1546
402 1 1.14 2.5724 1 1 0.3013
403 2 1.54 2.0740 1 2 1.3477
404 3 2.43 1.7025 2 4 1.0375
405 1 1.08 2.5974 1 1 0.9087
406 4 2.50 1.1421 2 4 1.0091
407 1 1.23 2.6195 1 2 1.1385
408 1 0.79 2.3858 1 2 0.9900
409 1 1.05 2.6063 1 1 1.2078
410 4 2.50 0.4873 2 3 0.9755
411 1 1.04 2.4258 1 1 0.4172
412 1 1.02 2.6749 1 1 0.9692
413 4 2.41 0.3492 2 4 0.4368
414 3 1.84 1.0247 2 3 1.2531
415 2 1.60 2.0713 1 2 1.6995
416 4 2.55 0.7990 2 4 0.9596
417 4 2.62 0.3858 2 4 0.6413
418 4 2.11 0.7089 2 4 1.0253
419 3 2.12 1.6586 2 4 1.0494
420 4 2.34 0.6543 2 3 0.4332
421 4 2.65 0.8297 2 4 0.4081
422 4 2.49 0.7135 2 4 0.5372
423 3 2.26 1.5198 2 3 0.2690
424 3 1.94 1.0910 2 3 1.2275
425 3 2.11 1.4228 2 3 1.1217
426 2 0.91 1.4078 1 1 1.2613
427 2 1.55 2.0090 1 1 1.0842
428 3 2.00 1.3301 2 4 0.8431
429 3 1.65 0.7370 2 3 0.7846
430 1 0.87 2.4262 1 2 0.0503
431 4 2.44 0.7355 2 3 0.0647
432 2 1.92 2.2202 1 1 0.5042
433 2 1.66 2.1867 1 1 0.7587
434 1 0.66 2.5896 1 1 0.0787
435 1 1.08 2.4545 1 1 0.3809
436 4 2.68 0.9857 2 4 1.0776
437 3 2.30 1.2318 2 3 1.7542
438 2 1.52 2.2086 1 2 1.2370
439 2 1.31 1.5509 1 2 1.1322
440 2 1.88 2.1806 1 1 0.8888
441 1 1.01 2.5846 1 1 0.0380
442 2 1.30 1.6941 1 1 0.0857
443 2 1.34 1.7645 1 1 0.2599
444 3 2.01 1.3552 2 4 0.2820
445 4 2.02 0.2000 2 4 0.3033
446 4 2.40 0.4766 2 4 0.2052
447 4 2.77 0.8261 2 4 0.7330
448 3 2.07 1.2925 2 3 1.7049
449 2 0.89 1.3599 1 1 0.2936
450 4 2.58 0.9390 2 3 2.4108
451 4 2.86 1.3226 2 4 1.1876
452 2 1.32 1.8254 1 1 0.9332
453 2 1.29 1.9978 1 2 0.4492
454 3 1.72 1.3010 2 3 0.9845
455 1 1.19 2.6213 1 2 0.6821
456 3 1.74 1.0244 2 3 1.0631
457 3 2.30 1.5630 2 3 1.1570
458 4 3.02 1.2229 2 4 0.7279
459 3 1.73 0.9571 2 4 2.2209
460 4 2.58 0.5943 2 4 0.8047
461 4 2.35 0.9280 2 4 0.8687
462 3 2.10 1.5805 2 3 1.1155
463 3 1.81 1.2294 2 3 0.8639
464 4 2.57 0.8126 2 4 0.7663
465 3 1.85 1.1641 2 3 0.9127
466 1 1.02 2.6289 1 2 0.8688
467 4 2.36 0.9243 2 4 0.6423
468 4 2.86 0.8159 2 4 0.7703
469 4 2.73 0.8917 2 4 0.5886
470 1 1.06 2.4017 1 2 2.1181
471 3 1.70 1.1570 2 3 0.9229
472 4 2.36 0.5403 2 3 1.5916
473 3 1.61 1.1338 2 3 1.3062
474 4 2.77 0.9979 2 4 0.6859
475 2 1.72 1.9579 1 1 1.6265
476 2 1.71 2.1515 1 2 0.8660
477 4 2.73 0.7541 2 4 0.9760
478 2 1.66 2.0688 1 1 0.9464
479 2 1.31 2.0201 1 2 0.6216
480 3 1.53 1.1144 2 3 1.0773
481 2 1.80 1.9437 1 1 0.9782
482 1 0.50 2.0667 1 1 0.7003
483 1 0.66 2.1383 1 1 0.6563
484 4 2.59 0.8358 2 4 0.8557
485 1 0.93 2.5640 1 2 1.1747
486 4 2.53 0.7572 2 4 0.1932
487 2 0.85 1.3090 1 2 1.3862
488 2 1.41 1.5481 1 1 1.5398
489 2 1.56 2.4152 1 2 0.9674
490 3 2.15 1.3915 2 3 2.4504
491 3 1.53 1.1943 2 3 0.8721
492 1 0.87 2.0973 1 1 0.8944
493 3 2.34 1.6842 2 4 2.3880
494 4 2.87 1.1923 2 4 0.9330
495 1 0.93 2.6444 1 1 0.6961
496 3 1.51 1.1071 2 3 1.4283
497 4 2.47 0.5925 2 4 1.1560
498 4 2.48 0.9460 2 4 0.6783
499 1 0.80 2.6233 1 1 0.8913
500 3 2.23 1.6917 2 3 2.0736
501 2 1.37 1.8113 3 2 3.7880
502 2 1.72 1.9730 3 3 2.0334
503 3 2.07 1.5131 3 3 1.6712
504 2 1.55 2.0735 3 2 1.7725
505 2 1.10 1.9116 3 2 1.7490
506 3 2.10 1.2802 3 3 0.5595
507 2 1.61 2.1116 3 2 4.7122
508 3 1.74 1.2433 3 2 0.6926
509 2 1.19 1.3382 3 3 1.3850
510 3 1.97 1.3477 3 2 0.7302
511 3 2.03 1.8493 3 3 2.5809
512 3 1.97 1.3112 3 3 0.9962
513 3 1.98 1.3953 3 3 0.9573
514 3 1.62 0.8025 3 3 1.0380
515 3 1.93 1.2432 3 3 0.6132
516 3 1.68 1.4448 3 3 0.6450
517 2 1.87 1.9112 3 3 0.7795
518 2 1.18 1.7068 3 2 0.8534
519 2 1.82 2.1407 3 3 0.6500
520 3 2.07 1.7655 3 3 0.5434
521 2 1.77 2.1241 3 3 0.4586
522 2 1.63 1.9157 3 3 0.4081
523 3 2.16 1.4101 3 3 0.6791
524 3 2.00 1.6370 3 3 0.4284
525 2 1.30 1.6901 3 2 0.7961
526 2 1.66 1.7302 3 2 1.7082
527 2 1.37 1.8739 3 2 0.6381
528 2 1.59 1.9919 3 2 1.1406
529 2 1.48 1.6857 3 2 0.7742
530 3 1.73 1.3031 3 3 1.5267
531 3 1.93 1.3493 3 3 0.8034
532 3 1.73 1.0353 3 3 1.8820
533 2 1.35 1.7302 3 2 0.4694
534 2 1.61 1.8315 3 2 1.5149
535 3 1.55 1.4445 3 3 0.9410
536 2 1.72 2.3797 3 3 0.6307
537 2 1.73 2.2552 3 3 0.5570
538 2 1.60 1.7107 3 2 1.2621
539 3 2.02 1.0935 3 3 0.5797
540 3 2.00 1.8147 3 3 0.5556
541 2 1.52 2.4427 3 2 1.3240
542 3 2.15 1.6078 3 3 0.9516
543 3 1.88 1.1980 3 3 0.8808
544 2 1.18 1.7567 3 2 0.5645
545 3 2.44 1.2737 3 3 0.5334
546 3 2.10 1.6379 3 3 0.5208
547 3 2.16 1.2860 3 3 0.4995
548 3 2.18 1.7487 3 3 0.4614
549 3 1.91 1.4034 3 3 1.3156
550 2 1.17 1.7942 3 2 0.7253
551 2 1.91 2.2208 3 3 3.7690
552 2 1.21 1.7462 3 2 0.8497
553 2 1.71 1.8845 3 2 1.2073
554 2 1.40 1.8203 3 2 0.8067
555 3 1.98 1.7643 3 2 1.6783
556 2 1.60 1.8512 3 2 1.2275
557 3 2.00 1.4168 3 3 0.6196
558 2 1.62 2.1277 3 2 1.1466
559 3 2.02 1.1587 3 3 0.6217
560 3 1.89 1.3303 3 3 3.1803
561 2 1.70 2.0029 3 2 1.8775
562 2 1.32 2.1326 3 2 0.9135
563 2 1.66 1.8515 3 2 0.9887
564 2 1.35 1.3832 3 2 0.5575
565 3 2.35 1.4475 3 3 0.6144
566 2 1.53 2.0434 3 2 1.2702
567 3 1.86 1.2022 3 3 0.7860
568 2 1.35 1.8936 3 2 0.9382
569 3 2.07 1.3017 3 3 1.1889
570 3 2.54 1.8211 3 3 1.4216
571 2 1.31 1.8995 3 2 1.0844
572 3 2.09 1.3336 3 3 0.7520
573 3 2.01 1.5911 3 3 1.6407
574 3 1.87 1.1564 3 2 1.5748
575 3 1.86 1.3330 3 2 0.9918
576 2 1.10 1.5722 3 3 0.7441
577 2 1.74 2.3257 3 3 0.8013
578 3 1.99 1.2831 3 2 0.7136
579 3 2.12 1.3591 3 3 0.8759
580 2 1.68 1.9240 3 2 0.6010
581 3 1.96 1.3729 3 3 1.1765
582 2 1.82 1.9954 3 3 0.4346
583 3 1.71 1.2798 3 2 1.3048
584 2 1.94 2.0839 3 2 1.7257
585 3 2.34 1.1657 3 3 0.8480
586 2 1.71 2.0191 3 2 0.6382
587 2 1.70 1.7760 3 2 0.9647
588 3 2.41 1.5873 3 3 1.0054
589 2 1.38 2.0285 3 2 0.4457
590 2 1.70 1.7546 3 2 0.5073
591 3 2.07 1.7267 3 2 0.9266
592 3 1.55 1.2692 3 2 3.4504
593 3 2.26 1.6672 3 3 0.4964
594 2 1.80 1.9637 3 2 0.7015
595 3 2.23 1.6825 3 3 0.5926
596 3 1.93 1.4546 3 3 2.0568
597 3 2.18 1.1672 3 3 1.0948
598 2 1.47 1.7789 3 2 0.6103
599 2 1.62 2.2219 3 2 0.6901
600 2 1.54 2.3446 3 2 0.8156
