# Supplementary material for: The effect of training methodology on knowledge representation in categorization
Source: PLoS One. 2017 Aug 28;12(8):e0183904. doi: 10.1371/journal.pone.0183904 (PMC5573135; doi:10.1371/journal.pone.0183904)
Supplement: S1 File — This file contains the raw data from the experiments reported in this manuscript. (ZIP) [file pone.0183904.s001.zip › raw_data/Exp2/AB/rb_xfer_mixed_feedback_2_cond_2_sub_91.dat]

  1 1 1.08 2.5974 1 1 2.6765
  2 1 0.93 2.5469 1 1 0.8828
  3 2 1.67 2.0985 1 2 0.7190
  4 4 2.61 0.8948 2 4 1.3952
  5 4 2.54 1.0818 2 4 0.9556
  6 4 2.63 0.7776 2 4 0.7089
  7 4 2.58 0.9262 2 4 0.6562
  8 1 1.46 2.7435 1 2 1.3904
  9 1 0.98 2.7237 1 1 1.3840
 10 3 1.93 1.4546 2 3 0.7371
 11 2 1.50 1.6578 1 2 0.9968
 12 2 2.05 2.0936 1 2 4.4214
 13 2 1.94 2.0839 1 2 1.1567
 14 2 1.60 1.7107 1 1 1.1600
 15 1 1.14 2.5724 1 1 0.7375
 16 4 2.48 0.9460 2 4 1.3814
 17 4 2.41 0.3492 2 4 0.9099
 18 1 1.38 2.9259 1 2 1.2342
 19 4 2.68 0.9857 2 4 0.7541
 20 1 0.93 2.5446 1 1 0.7642
 21 3 2.34 1.7071 2 4 1.5586
 22 2 1.31 1.5509 1 1 0.5527
 23 2 1.62 2.2219 1 2 1.2913
 24 1 0.58 2.3440 1 2 1.6566
 25 1 0.92 2.6655 1 1 1.5992
 26 4 2.65 0.8297 2 4 0.9601
 27 4 2.59 0.8358 2 4 0.7294
 28 3 1.91 1.4034 2 4 0.9495
 29 4 3.02 1.5059 2 4 1.6713
 30 3 1.70 1.1570 2 3 1.0379
 31 4 2.75 0.7780 2 4 0.8618
 32 1 1.05 2.5821 1 2 2.9082
 33 1 0.71 2.6716 1 1 0.5934
 34 1 0.66 2.1318 1 1 0.7868
 35 1 0.66 2.5896 1 1 0.7479
 36 1 0.97 2.0792 1 1 1.3996
 37 1 0.99 2.4325 1 1 3.5841
 38 3 2.32 1.3140 2 99 5.7135
 39 1 0.64 2.1539 1 1 0.7084
 40 4 2.44 0.5580 2 4 0.6492
 41 4 3.05 0.8358 2 4 0.9677
 42 1 1.13 2.7572 1 2 1.2508
 43 1 0.57 2.4717 1 1 0.6481
 44 2 1.62 2.1277 1 1 1.5510
 45 2 1.57 2.1236 1 2 0.6177
 46 3 2.39 1.4678 2 4 1.2736
 47 3 2.30 1.2318 2 3 1.0482
 48 2 1.70 1.9158 1 2 1.2468
 49 4 2.69 0.9113 2 4 1.7015
 50 1 0.61 1.8464 1 1 0.8578
 51 4 2.80 1.1860 2 4 1.4640
 52 3 1.55 1.2464 2 3 1.3415
 53 1 1.02 2.6289 1 2 0.9062
 54 1 1.24 2.6215 1 1 0.6389
 55 3 2.28 1.7216 2 4 1.4468
 56 4 2.40 0.4766 2 4 0.5508
 57 3 1.86 1.6865 2 3 0.8251
 58 3 2.00 1.8147 2 3 0.5302
 59 3 2.04 1.2141 2 3 0.6127
 60 1 1.23 2.6195 1 2 1.3655
 61 3 2.35 1.4650 2 4 1.4004
 62 4 2.60 0.6925 2 4 0.6012
 63 3 2.12 1.3591 2 3 0.6984
 64 3 2.07 1.2925 2 3 0.6071
 65 2 1.07 1.2491 1 1 1.7361
 66 1 0.80 2.6896 1 1 0.5637
 67 3 1.96 1.7241 2 3 0.8941
 68 2 1.65 2.3078 1 2 3.4906
 69 2 0.85 1.3090 1 1 0.7193
 70 3 1.62 0.8025 2 3 2.7883
 71 2 1.52 2.4427 1 2 1.3749
 72 3 1.55 1.2692 2 4 2.4642
 73 1 1.04 2.4258 1 2 1.3260
 74 1 0.68 2.5251 1 1 0.8098
 75 2 1.55 2.0901 1 1 1.0897
 76 1 1.44 3.1230 1 2 1.2640
 77 4 2.49 0.9841 2 4 0.8627
 78 2 1.49 1.7455 1 2 1.7013
 79 4 2.34 0.5412 2 4 4.1625
 80 4 2.46 0.4501 2 4 0.6525
 81 3 1.72 1.3010 2 3 0.9160
 82 2 1.71 2.3936 1 2 1.5921
 83 2 1.36 1.5890 1 1 1.2179
 84 3 2.47 1.7597 2 4 0.9297
 85 3 2.18 1.7487 2 4 0.9256
 86 3 2.11 1.4718 2 3 1.1059
 87 3 2.14 1.4453 2 3 0.6385
 88 3 2.09 1.5482 2 3 0.5831
 89 4 2.58 0.9390 2 4 0.4960
 90 3 1.87 1.1564 2 3 0.6375
 91 1 0.47 2.1353 1 1 0.6848
 92 3 2.08 1.4325 2 3 0.9940
 93 4 2.58 0.5943 2 4 0.6418
 94 4 2.76 0.9397 2 4 0.5787
 95 2 1.33 2.1082 1 2 1.3084
 96 4 2.91 1.1572 2 4 0.6173
 97 3 2.31 1.8281 2 4 1.3534
 98 2 1.48 1.8429 1 2 0.8999
 99 1 0.87 2.5742 1 2 0.7045
100 1 0.93 2.5074 1 1 0.7092
101 4 2.84 1.0126 2 4 0.6993
102 4 2.51 1.1215 2 4 0.7616
103 2 1.87 1.9112 1 2 1.3640
104 4 2.87 1.1193 2 4 0.6061
105 3 2.12 1.6586 2 3 0.9909
106 1 0.79 2.2850 1 1 0.9935
107 3 2.05 1.5890 2 3 0.6819
108 2 1.47 1.7789 1 2 1.0633
109 3 2.26 1.5121 2 3 0.7408
110 3 2.34 1.6842 2 4 0.6487
111 4 2.66 1.2136 2 4 0.4794
112 3 1.82 0.9665 2 3 0.6381
113 2 1.44 1.8880 1 2 0.9572
114 2 1.40 1.9116 1 2 0.7514
115 1 1.12 2.7049 1 2 0.6430
116 2 1.07 1.5917 1 1 0.7554
117 1 0.92 2.1350 1 1 0.8695
118 2 1.32 1.8254 1 2 1.7328
119 1 0.64 2.3405 1 1 0.7666
120 4 2.62 0.3858 2 4 0.7612
121 4 2.31 0.6528 2 4 0.5868
122 4 2.37 0.7068 2 4 0.5315
123 3 2.43 1.8005 2 4 0.4876
124 2 1.42 1.5852 1 2 0.7826
125 2 1.63 1.9157 1 1 1.6626
126 4 2.40 0.6599 2 4 0.7260
127 4 2.66 1.1964 2 4 0.4647
128 4 2.25 0.7735 2 4 0.3986
129 1 1.06 2.4017 1 2 1.7363
130 1 0.85 2.6302 1 2 2.3638
131 3 1.88 1.7277 2 3 0.8620
132 2 1.56 2.4798 1 1 1.8845
133 3 1.99 1.2831 2 3 1.2264
134 4 2.73 0.7541 2 4 0.6808
135 1 0.93 2.9422 1 1 1.1673
136 4 2.60 0.8527 2 4 0.9381
137 3 1.78 0.9487 2 3 0.8698
138 1 0.28 1.9233 1 1 0.8281
139 1 0.54 2.2574 1 1 0.7639
140 2 1.89 2.0046 1 2 2.3093
141 2 1.36 1.8982 1 2 0.6256
142 3 1.73 1.0353 2 3 1.0732
143 2 1.30 1.7010 1 2 1.4480
144 1 0.87 2.0973 1 1 1.1583
145 1 1.13 2.7475 1 2 0.7925
146 4 2.77 0.8261 2 4 0.7689
147 3 2.12 1.5599 2 3 1.1324
148 4 2.65 0.7053 2 4 0.5354
149 3 2.26 1.5198 2 4 0.5554
150 3 1.53 1.1144 2 3 0.5186
151 2 1.48 1.6857 1 2 0.9471
152 4 2.36 0.5403 2 4 0.9186
153 1 1.13 2.6761 1 2 0.6747
154 1 1.18 2.3579 1 2 1.1534
155 1 1.35 2.9907 1 1 0.6522
156 2 1.44 1.8458 1 1 0.8666
157 3 2.18 1.1672 2 4 1.2332
158 4 2.69 0.6219 2 4 0.5531
159 3 2.32 1.9002 2 4 0.4203
160 2 1.77 2.1241 1 2 3.5401
161 1 0.46 2.3743 1 1 1.3757
162 2 1.30 1.6941 1 1 1.3941
163 1 0.74 2.4723 1 1 1.0677
164 4 2.57 0.8126 2 4 1.6343
165 4 2.53 0.9180 2 4 1.4261
166 4 2.58 0.8599 2 4 0.5628
167 2 1.75 2.3029 1 2 1.9732
168 4 2.37 0.6828 2 3 1.2879
169 4 2.17 0.3420 2 4 0.6207
170 1 1.05 2.6063 1 2 0.7425
171 3 1.94 1.4668 2 3 0.8083
172 3 2.15 1.6078 2 3 0.6090
173 2 1.07 2.0014 1 2 1.2742
174 1 1.06 2.6152 1 2 0.8490
175 1 1.02 2.6749 1 1 0.9108
176 4 1.99 0.4709 2 3 0.9795
177 3 2.07 1.5131 2 3 0.9967
178 2 1.61 1.8315 1 2 1.0295
179 4 2.95 1.1056 2 4 0.6049
180 2 0.91 1.4078 1 2 0.7815
181 4 2.87 1.1923 2 4 0.8058
182 3 1.74 1.2433 2 3 1.3022
183 1 0.75 2.0460 1 1 0.5875
184 4 2.22 0.4164 2 3 0.7243
185 3 2.26 1.4368 2 4 0.5682
186 2 1.79 2.1816 1 2 1.2595
187 2 1.65 1.9020 1 2 0.6724
188 3 1.73 1.2246 2 3 1.4554
189 2 1.60 2.0713 1 2 0.9187
190 3 1.98 1.5571 2 3 0.6518
191 1 1.02 2.1497 1 2 0.7953
192 3 1.90 1.3548 2 3 0.6514
193 2 1.21 1.7462 1 2 0.9543
194 3 2.15 1.3915 2 3 0.6852
195 4 2.45 0.9719 2 4 0.6275
196 4 2.73 0.8917 2 4 0.5313
197 1 0.78 2.1366 1 2 1.2227
198 2 1.20 1.8103 1 2 0.8067
199 2 1.17 1.4405 1 2 0.6803
200 1 1.08 2.6729 1 2 1.9731
201 4 2.74 1.0264 2 4 0.7271
202 2 1.72 1.9730 1 2 0.8111
203 2 1.67 2.5011 1 2 0.6516
204 4 2.86 0.8159 2 4 0.6188
205 2 1.78 2.3478 1 2 0.8585
206 3 2.07 1.7267 2 4 0.6254
207 4 3.02 1.2229 2 4 0.5547
208 3 2.01 1.5911 2 3 0.5826
209 1 0.95 2.5462 1 2 0.6154
210 1 0.95 2.3294 1 2 0.9347
211 1 1.05 2.4518 1 1 0.7460
212 2 1.57 2.0872 1 2 0.7013
213 4 2.78 1.1410 2 4 0.6893
214 1 1.04 2.3499 1 2 0.6876
215 3 2.07 1.2553 2 3 0.7491
216 4 2.74 1.0078 2 4 0.5832
217 2 1.36 1.9455 1 2 1.0336
218 4 2.84 1.1081 2 4 1.0263
219 2 1.53 1.9689 1 2 1.4583
220 1 0.59 2.0684 1 1 0.9379
221 2 1.32 1.8802 1 2 0.8771
222 2 1.31 2.0201 1 2 0.7318
223 2 1.73 2.2053 1 2 0.7267
224 4 2.37 0.5874 2 4 0.7148
225 2 1.63 2.1810 1 2 1.0715
226 3 2.34 1.1657 2 4 0.6612
227 4 2.77 0.8093 2 4 0.5886
228 3 1.98 1.6500 2 3 0.6064
229 1 0.29 2.2599 1 1 0.8311
230 3 1.68 1.2696 2 3 0.7673
231 1 0.75 2.3090 1 1 1.3144
232 2 1.29 1.9978 1 2 0.7347
233 2 1.57 1.8656 1 2 0.6979
234 4 2.46 0.8923 2 4 0.7361
235 2 0.91 1.5029 1 2 0.9081
236 4 2.63 0.8588 2 4 0.7205
237 4 2.62 0.8675 2 4 0.6052
238 4 2.66 0.4483 2 4 0.5748
239 3 1.81 1.5009 2 3 0.6004
240 3 1.90 1.0658 2 3 0.6013
241 3 2.29 1.4035 2 3 0.7787
242 2 1.54 2.3446 1 2 1.1396
243 1 0.79 2.3858 1 2 0.5602
244 3 1.91 1.2875 2 3 0.6894
245 1 0.83 2.6618 1 1 1.0466
246 2 1.56 2.4152 1 2 0.6772
247 4 2.77 0.9979 2 4 0.9150
248 4 2.95 1.0010 2 4 0.5916
249 4 2.67 0.8543 2 4 0.5140
250 3 2.44 1.2737 2 4 0.9501
251 3 2.32 1.8693 2 4 0.6521
252 4 2.84 0.7001 2 4 0.5157
253 4 2.93 0.9080 2 4 0.5028
254 3 1.83 1.3642 2 3 0.5480
255 1 0.70 2.2408 1 1 1.0700
256 4 2.38 0.6745 2 4 0.8135
257 4 2.69 1.1057 2 4 1.0687
258 2 1.38 2.0285 1 2 0.8107
259 4 2.42 0.8002 2 4 0.5477
260 3 1.88 1.1797 2 3 0.6312
261 4 2.36 0.9040 2 4 0.5594
262 2 1.34 1.7217 1 2 0.8571
263 3 2.05 1.5202 2 3 1.1687
264 1 1.12 2.5932 1 2 0.9160
265 2 1.11 1.7072 1 1 0.5602
266 3 1.93 1.3493 2 3 0.8572
267 1 0.67 2.2161 1 1 0.8501
268 3 2.41 1.5873 2 3 0.7445
269 2 1.80 1.9637 1 2 1.0044
270 1 1.13 2.4897 1 2 0.7174
271 1 1.05 2.6834 1 2 0.6509
272 4 2.44 0.7355 2 4 0.7051
273 3 2.10 1.5805 2 4 0.5582
274 1 0.81 2.4667 1 2 0.6644
275 1 1.14 2.7885 1 2 0.8782
276 3 1.68 1.4613 2 3 0.8918
277 1 0.77 2.4584 1 1 1.0174
278 4 2.42 0.8204 2 4 1.2655
279 2 1.71 2.2396 1 2 0.9763
280 3 1.84 1.0247 2 3 0.8673
281 1 0.93 2.6444 1 2 1.0013
282 2 1.54 1.8500 1 2 1.1694
283 2 1.33 1.8679 1 2 0.6048
284 4 2.70 0.5700 2 4 0.6219
285 2 1.10 1.5722 1 2 0.6866
286 2 1.70 1.7546 1 2 0.6192
287 3 2.25 1.7868 2 3 0.8445
288 1 1.23 2.8181 1 2 0.6917
289 3 1.99 1.5926 2 3 1.2181
290 2 1.50 2.0364 1 2 1.2100
291 2 0.91 1.6901 1 1 0.8969
292 4 2.50 1.1421 2 4 1.3020
293 3 1.92 1.4731 2 3 1.0195
294 2 1.35 1.3832 1 2 0.7232
295 3 1.64 1.1417 2 3 1.2158
296 4 2.35 0.9280 2 4 0.6402
297 1 1.25 2.4983 1 2 0.7438
298 2 1.55 2.0735 1 2 0.9875
299 2 1.41 1.8537 1 2 0.6841
300 4 2.56 0.8907 2 4 0.7540
301 1 1.06 2.9142 1 2 1.7770
302 4 2.36 0.9243 2 4 0.7308
303 1 0.93 2.5640 1 1 1.1736
304 4 2.75 0.7490 2 4 0.6091
305 3 1.81 1.2294 2 3 1.1133
306 3 2.00 1.6370 2 4 0.6295
307 1 1.01 2.5846 1 2 0.6692
308 3 1.69 1.3608 2 3 0.7641
309 2 1.65 1.8174 1 2 0.9582
310 1 0.98 2.5335 1 2 0.9038
311 3 1.89 1.1243 2 3 1.0218
312 4 2.83 1.0065 2 4 0.6779
313 4 3.01 0.8914 2 4 0.6193
314 3 2.36 1.6037 2 3 0.8603
315 2 1.92 2.2202 1 2 0.8821
316 2 0.90 1.6966 1 2 0.7126
317 2 1.71 2.1331 1 2 0.7091
318 4 2.71 0.8136 2 4 0.6268
319 2 1.64 1.8817 1 2 0.6736
320 4 2.11 0.7089 2 4 0.6640
321 4 2.86 1.3226 2 4 0.6707
322 4 2.60 0.9741 2 4 0.5962
323 1 0.82 2.3609 1 1 0.9992
324 1 0.70 2.6702 1 1 0.9601
325 4 2.83 0.6250 2 4 1.0903
326 2 1.74 2.1059 1 2 1.2961
327 3 1.74 1.0244 2 3 1.2212
328 4 2.76 0.9491 2 4 0.6066
329 2 1.43 1.6596 1 2 1.0628
330 2 1.78 2.2075 1 2 0.7172
331 4 3.00 1.1062 2 4 0.6894
332 2 1.72 2.3797 1 2 0.7426
333 1 1.39 2.5917 1 2 0.7223
334 3 1.89 1.0910 2 3 1.1026
335 3 2.30 1.5630 2 3 0.8991
336 1 0.87 2.4262 1 1 0.9599
337 4 2.77 0.6431 2 4 0.6505
338 1 1.02 2.8512 1 1 1.0094
339 3 1.55 1.4445 2 3 0.7703
340 4 2.05 0.5764 2 3 0.6926
341 1 0.70 2.3945 1 1 0.8817
342 1 1.02 2.4999 1 2 1.3029
343 3 1.97 1.3477 2 3 0.7079
344 1 0.20 1.9808 1 1 0.9287
345 2 1.57 1.6518 1 2 0.9886
346 2 1.38 1.7472 1 2 0.6780
347 2 1.69 1.7908 1 2 0.7483
348 3 2.25 1.2915 2 3 0.9118
349 4 2.19 0.5582 2 4 0.7399
350 2 1.17 1.7942 1 2 0.7906
351 2 1.30 1.6901 1 2 0.7967
352 3 1.61 1.1338 2 4 0.9326
353 4 2.29 0.4132 2 4 0.8490
354 4 2.49 0.7135 2 4 0.7116
355 4 2.21 0.5149 2 4 0.8206
356 4 2.50 0.8296 2 4 0.5732
357 4 2.50 0.4873 2 4 0.5344
358 3 2.03 1.4969 2 3 0.8038
359 3 2.17 1.5999 2 3 0.5800
360 3 2.00 1.3301 2 3 0.5813
361 4 2.81 1.0884 2 4 0.9196
362 3 1.97 0.8775 2 3 0.6267
363 1 0.50 2.0667 1 1 0.7946
364 1 0.89 2.6072 1 1 1.4352
365 2 1.76 1.9300 1 2 0.7639
366 2 1.30 1.6877 1 2 0.6864
367 3 2.31 1.9226 2 4 0.7236
368 3 1.82 1.1708 2 3 0.5761
369 3 1.98 1.3953 2 3 0.6976
370 4 2.29 0.7859 2 4 0.8231
371 1 1.14 2.4633 1 2 1.6233
372 3 2.11 1.4228 2 3 0.8161
373 2 1.20 1.7357 1 2 1.9517
374 3 2.23 1.6825 2 4 0.9634
375 1 0.79 1.9647 1 2 0.6933
376 1 0.96 2.5403 1 2 0.8017
377 1 0.90 2.3828 1 1 0.7147
378 1 1.14 2.7128 1 2 0.8475
379 3 2.24 1.5901 2 3 0.7345
380 2 1.66 1.8515 1 2 0.8025
381 4 2.18 0.6201 2 3 1.1556
382 4 2.89 0.6940 2 4 0.5028
383 1 0.85 2.0896 1 2 0.9231
384 4 2.02 0.2000 2 3 0.7203
385 1 0.98 2.2305 1 2 0.7882
386 4 2.75 0.6504 2 4 0.6625
387 4 2.87 1.2443 2 4 0.6600
388 3 2.24 1.6476 2 4 1.0513
389 2 1.56 2.1016 1 2 0.8751
390 3 1.81 1.4311 2 3 1.4008
391 4 2.14 0.5976 2 4 1.3130
392 2 1.82 1.9954 1 2 0.8216
393 1 0.80 2.6233 1 1 0.9652
394 4 2.84 0.8652 2 4 0.7849
395 2 1.52 2.2086 1 2 0.9463
396 4 2.53 0.7572 2 4 0.6133
397 1 1.04 2.6032 1 2 1.0218
398 1 0.66 2.0748 1 1 0.8627
399 4 2.78 1.0349 2 4 0.6369
400 3 1.79 1.5993 2 4 0.7968
401 2 1.66 2.0688 1 2 1.6032
402 4 2.47 0.5925 2 4 0.7485
403 3 1.97 1.3112 2 3 0.9186
404 4 2.70 1.0720 2 4 0.6671
405 4 2.82 0.9527 2 4 0.5688
406 1 1.08 2.4545 1 2 1.0987
407 2 1.88 2.1082 1 2 0.7444
408 1 1.30 2.6344 1 1 0.6354
409 3 2.31 1.7323 2 3 1.6021
410 3 2.02 1.1587 2 3 0.6992
411 3 2.03 1.5197 2 3 0.7120
412 4 1.97 0.2291 2 3 0.8288
413 2 1.32 2.0148 1 1 1.5246
414 3 1.52 0.9112 2 3 0.9281
415 1 0.97 2.5025 1 2 0.9570
416 2 0.89 1.3599 1 1 0.6560
417 1 0.60 2.4105 1 1 0.5507
418 2 1.35 1.8936 1 2 0.8668
419 3 2.28 1.4598 2 4 1.1693
420 2 1.70 1.7760 1 2 0.6988
421 1 0.51 2.5456 1 1 0.6560
422 1 1.00 2.2990 1 2 0.6941
423 1 0.88 2.1755 1 1 0.7163
424 1 0.57 2.1170 1 1 0.6170
425 3 1.65 0.7370 2 4 0.6485
426 2 1.72 2.1893 1 2 1.0306
427 3 2.26 1.6672 2 4 0.6071
428 2 1.52 1.7948 1 2 0.6962
429 2 1.45 1.8789 1 2 0.7728
430 3 2.43 1.7025 2 4 0.7187
431 3 2.34 1.5876 2 4 0.5877
432 1 1.29 2.6896 1 2 0.7969
433 2 1.25 1.6955 1 2 0.7093
434 3 1.96 1.4517 2 4 1.1388
435 1 1.03 2.5309 1 2 0.7349
436 4 2.53 0.6066 2 4 0.8032
437 2 1.09 1.4625 1 2 2.9160
438 4 2.63 0.9996 2 4 0.7439
439 1 1.30 3.0381 1 1 1.1796
440 2 1.33 1.9183 1 1 0.9318
441 4 2.63 0.8910 2 4 0.8639
442 3 1.88 1.1980 2 3 1.9829
443 4 2.30 0.6381 2 4 0.8073
444 2 1.59 1.9919 1 2 1.2168
445 4 2.34 0.9662 2 4 0.6815
446 3 2.42 1.5357 2 4 0.5517
447 3 1.68 1.4448 2 3 0.8740
448 1 0.66 2.1383 1 1 0.8794
449 2 1.34 1.8387 1 2 1.1486
450 3 2.60 1.8537 2 4 0.8077
451 1 1.07 2.3485 1 2 0.8762
452 3 2.16 1.4101 2 4 1.4421
453 3 2.54 1.8211 2 4 0.6255
454 4 2.85 0.9764 2 4 0.5848
455 1 1.03 2.8472 1 2 1.0188
456 2 1.53 1.8646 1 1 1.1471
457 4 2.99 0.8531 2 4 0.8062
458 2 1.41 2.1163 1 1 1.2788
459 2 1.37 1.8739 1 2 0.7894
460 2 1.28 2.0487 1 2 0.5670
461 1 0.83 2.5525 1 1 0.9852
462 1 1.13 2.4366 1 2 1.5221
463 2 1.21 1.5111 1 2 0.9511
464 2 1.66 1.7133 1 2 1.0739
465 2 1.34 1.8004 1 2 0.6337
466 4 3.09 1.0721 2 4 1.0567
467 4 2.68 0.8133 2 4 0.6006
468 3 2.18 1.4821 2 4 0.6729
469 4 2.45 0.6758 2 4 0.5593
470 2 1.40 1.7768 1 2 0.8265
471 3 2.35 1.4475 2 4 2.0899
472 1 1.21 2.7777 1 2 1.3028
473 1 1.19 2.6213 1 2 0.6441
474 1 1.39 2.6564 1 2 1.0833
475 1 0.99 2.6662 1 1 1.0738
476 1 1.14 2.6636 1 2 0.5919
477 3 2.01 1.3552 2 3 0.7382
478 1 1.11 2.4142 1 1 0.8462
479 2 1.72 2.4070 1 2 2.0932
480 1 1.11 2.5086 1 1 1.1540
481 3 2.12 1.5357 2 3 0.8216
482 3 1.98 1.7643 2 3 0.6302
483 2 1.66 1.7302 1 2 0.9182
484 1 0.89 2.4133 1 1 0.9386
485 2 1.37 1.8113 1 1 0.6867
486 2 1.41 1.5481 1 2 0.6765
487 2 1.38 1.9591 1 2 0.4750
488 1 0.79 2.4509 1 1 0.7934
489 1 0.52 2.6020 1 1 0.5945
490 4 2.34 1.0557 2 3 0.8194
491 2 1.71 2.1515 1 2 0.9407
492 2 1.76 1.9795 1 2 0.7681
493 1 0.69 2.4978 1 1 0.9293
494 3 2.20 1.5223 2 3 1.4865
495 4 2.34 0.6543 2 3 1.0348
496 1 0.83 2.9124 1 1 1.0028
497 4 2.55 0.7990 2 3 1.2036
498 3 1.93 1.1668 2 3 0.7167
499 1 0.89 2.4514 1 1 0.9454
500 3 2.27 1.6426 2 4 1.1636
501 2 1.60 2.0299 3 3 0.8284
502 3 2.23 1.4842 3 3 3.4552
503 3 1.89 1.3303 3 2 2.5813
504 3 2.53 1.5900 3 3 1.8135
505 3 2.27 1.5003 3 3 3.0448
506 3 1.99 1.4321 3 2 0.9001
507 3 1.94 1.0910 3 3 1.3261
508 2 1.82 2.1407 3 3 1.4408
509 2 1.72 1.9579 3 2 0.8955
510 2 1.40 1.8203 3 2 0.6832
511 3 1.82 1.1251 3 2 1.4237
512 3 1.73 0.9571 3 2 0.6555
513 3 1.51 1.1071 3 2 0.7342
514 3 2.00 1.3047 3 3 0.9440
515 3 1.67 1.1645 3 2 1.4661
516 2 1.53 2.0434 3 2 0.7033
517 2 1.59 2.3070 3 3 2.4415
518 2 1.68 1.9240 3 2 0.8886
519 2 1.18 1.7068 3 2 0.7089
520 3 2.27 1.2697 3 3 0.7140
521 2 1.74 2.3257 3 3 2.2448
522 2 1.61 2.1116 3 3 0.5791
523 2 1.67 1.5701 3 2 0.7805
524 3 1.71 1.2798 3 2 0.5171
525 2 1.19 1.3382 3 2 0.8640
526 2 1.73 2.2552 3 3 0.7885
527 2 1.83 2.2245 3 3 0.7010
528 3 2.13 1.4667 3 3 0.8902
529 2 1.53 1.7180 3 2 0.6373
530 3 2.05 1.6316 3 3 0.5554
531 2 1.34 2.0207 3 2 1.8618
532 2 1.70 2.0029 3 3 0.8515
533 3 2.10 1.6379 3 3 0.6646
534 2 1.84 2.2882 3 3 0.6774
535 2 1.60 1.8512 3 2 1.0193
536 3 2.09 1.3336 3 3 0.6266
537 3 1.91 1.3683 3 3 0.8256
538 2 1.66 2.1867 3 3 0.6408
539 3 1.96 1.3729 3 3 0.9669
540 2 1.80 1.9437 3 3 0.5204
541 3 1.89 1.1655 3 3 0.4839
542 2 1.35 1.7302 3 2 0.6892
543 2 1.60 1.8674 3 2 0.6538
544 2 1.18 1.7977 3 2 0.5782
545 3 2.15 1.5097 3 3 0.7073
546 2 1.71 2.0191 3 2 1.1280
547 3 2.07 1.7655 3 3 0.9075
548 2 1.39 2.0048 3 2 0.7749
549 2 1.54 2.0740 3 2 1.3600
550 3 1.86 1.3330 3 3 0.6099
551 2 1.34 1.7645 3 2 1.6689
552 2 1.71 1.8845 3 3 1.2494
553 3 1.93 1.2432 3 3 0.7115
554 3 2.02 1.0935 3 3 0.4677
555 3 1.54 1.1603 3 2 0.7211
556 3 2.07 1.3017 3 3 0.5961
557 3 2.42 1.5416 3 3 0.4934
558 3 2.27 1.4175 3 3 0.5219
559 3 1.76 0.8919 3 2 1.5889
560 2 1.90 2.0177 3 3 0.7735
561 3 2.00 1.4168 3 3 0.6317
562 2 1.20 1.5293 3 2 0.7575
563 3 1.49 1.0786 3 2 0.6470
564 3 1.53 1.1943 3 2 0.5653
565 2 1.54 1.9274 3 2 0.5734
566 2 1.10 1.9116 3 2 0.4476
567 2 1.50 1.9802 3 2 0.5329
568 2 1.91 2.2208 3 3 0.5992
569 2 1.01 1.9039 3 2 0.4551
570 2 1.59 1.7659 3 2 0.6530
571 3 1.86 1.2022 3 3 0.5546
572 2 1.88 2.1806 3 3 0.5091
573 2 1.60 1.9416 3 2 0.7839
574 3 2.10 1.2802 3 3 0.5446
575 3 1.99 1.4759 3 3 0.4516
576 3 1.71 1.0290 3 3 0.6966
577 3 2.45 1.8523 3 3 0.4687
578 3 1.84 1.2339 3 3 0.8901
579 3 1.90 1.3107 3 3 0.3990
580 3 1.85 1.1641 3 3 0.3907
581 3 1.79 0.8603 3 3 0.5430
582 3 2.23 1.6917 3 3 0.6087
583 3 2.03 1.8493 3 3 0.4254
584 3 1.98 1.4865 3 3 0.7600
585 3 2.26 1.8604 3 3 0.4327
586 2 1.32 2.1326 3 2 0.8076
587 3 1.73 1.3031 3 3 1.0553
588 3 2.16 1.2860 3 3 0.5811
589 2 1.58 2.0825 3 2 0.5897
590 3 1.81 1.5203 3 2 0.5731
591 2 1.42 2.0525 3 2 0.4797
592 2 1.31 1.8995 3 2 0.4440
593 2 1.46 1.7649 3 2 0.5304
594 2 1.18 1.7567 3 2 0.3815
595 2 1.63 1.9483 3 2 1.0694
596 3 2.20 1.4332 3 3 0.4660
597 2 2.05 2.0648 3 3 0.4467
598 2 1.84 2.0129 3 3 0.5333
599 2 1.55 2.0090 3 2 0.4869
600 2 1.85 2.2288 3 3 0.5639
