# Supplementary material for: The effect of training methodology on knowledge representation in categorization
Source: PLoS One. 2017 Aug 28;12(8):e0183904. doi: 10.1371/journal.pone.0183904 (PMC5573135; doi:10.1371/journal.pone.0183904)
Supplement: S1 File — This file contains the raw data from the experiments reported in this manuscript. (ZIP) [file pone.0183904.s001.zip › raw_data/Exp2/AB/rb_xfer_mixed_feedback_2_cond_2_sub_92.dat]

  1 1 1.11 2.4142 1 2 1.9333
  2 2 1.33 1.8679 1 1 0.8492
  3 1 1.13 2.6761 1 1 2.0071
  4 1 0.57 2.4717 1 2 1.0318
  5 2 1.50 1.6578 1 2 1.4070
  6 2 1.60 2.0299 1 2 1.3116
  7 1 1.14 2.4633 1 1 1.1383
  8 4 2.65 0.8297 2 3 2.0304
  9 4 2.38 0.6745 2 3 1.3982
 10 4 2.85 0.9764 2 4 0.9743
 11 1 0.69 2.4978 1 99 6.4711
 12 1 0.89 2.4133 1 2 0.7562
 13 2 1.53 1.9689 1 1 1.1109
 14 1 1.05 2.4518 1 1 0.8504
 15 2 1.49 1.7455 1 2 0.7617
 16 1 1.02 2.6749 1 1 0.9235
 17 1 1.12 2.5932 1 1 0.8229
 18 3 2.27 1.4175 2 3 1.9598
 19 1 0.79 2.2850 1 2 1.7296
 20 2 1.31 1.8995 1 1 0.9088
 21 2 1.18 1.7567 1 2 2.0977
 22 3 2.02 1.0935 2 4 2.0790
 23 4 3.09 1.0721 2 3 1.1091
 24 2 1.01 1.9039 1 2 2.3768
 25 2 1.35 1.3832 1 2 0.8740
 26 1 1.21 2.7777 1 2 1.3126
 27 2 0.91 1.5029 1 2 2.4615
 28 2 0.89 1.3599 1 2 0.7718
 29 2 1.32 2.0148 1 1 2.0390
 30 2 1.18 1.7068 1 2 0.7191
 31 4 2.84 0.8652 2 4 1.5955
 32 4 2.75 0.7780 2 4 0.5973
 33 2 1.35 1.7302 1 1 1.8624
 34 3 2.07 1.2925 2 4 1.6121
 35 2 1.78 2.3478 1 1 1.4040
 36 4 2.78 1.1410 2 3 1.8053
 37 1 0.51 2.5456 1 1 1.3980
 38 3 1.79 1.5993 2 4 1.4314
 39 1 1.06 2.6152 1 1 1.7344
 40 1 0.87 2.0973 1 1 0.9545
 41 3 1.94 1.4668 2 4 0.9887
 42 3 2.03 1.5197 2 3 0.9505
 43 2 1.34 1.7645 1 1 0.8096
 44 3 1.54 1.1603 2 4 1.9947
 45 2 1.72 2.1893 1 2 1.2749
 46 3 1.92 1.4731 2 3 1.4170
 47 3 2.07 1.2553 2 3 1.6651
 48 3 1.88 1.1980 2 3 0.8240
 49 1 0.71 2.6716 1 1 0.9600
 50 3 2.07 1.3017 2 3 0.8272
 51 1 1.12 2.7049 1 1 2.1775
 52 3 1.51 1.1071 2 3 2.0111
 53 2 1.50 1.9802 1 1 0.8988
 54 1 1.39 2.5917 1 2 0.6806
 55 4 2.50 0.8296 2 4 1.2216
 56 4 1.97 0.2291 2 4 0.6130
 57 2 1.36 1.5890 1 1 1.2786
 58 1 0.93 2.5074 1 2 0.6844
 59 4 2.77 0.8093 2 4 1.1776
 60 3 2.60 1.8537 2 4 0.8585
 61 2 1.32 1.8802 1 1 1.2895
 62 4 2.70 0.5700 2 4 1.0878
 63 2 1.54 1.8500 1 1 1.3263
 64 1 1.39 2.6564 1 2 0.6746
 65 4 2.34 0.9662 2 4 1.0317
 66 4 2.34 1.0557 2 4 0.6235
 67 2 1.80 1.9637 1 1 1.9189
 68 2 1.65 1.8174 1 2 0.5474
 69 1 0.20 1.9808 1 2 1.7992
 70 2 1.63 1.9157 1 1 1.4552
 71 3 2.36 1.6037 2 4 1.1905
 72 4 1.99 0.4709 2 4 0.8960
 73 1 1.02 2.1497 1 2 1.9008
 74 2 1.42 2.0525 1 1 0.5539
 75 4 2.02 0.2000 2 4 1.8601
 76 1 1.05 2.6063 1 1 2.4984
 77 4 2.29 0.7859 2 4 1.3833
 78 1 0.95 2.3294 1 1 0.8582
 79 1 1.05 2.5821 1 1 2.1043
 80 4 2.40 0.6599 2 4 0.6297
 81 1 0.98 2.5335 1 1 1.5099
 82 1 0.54 2.2574 1 1 1.4660
 83 4 2.51 1.1215 2 4 1.0796
 84 3 1.82 1.1708 2 4 0.6688
 85 4 2.66 1.2136 2 4 1.3863
 86 3 1.98 1.5571 2 3 1.1812
 87 2 1.34 1.8004 1 1 1.8152
 88 3 2.05 1.5202 2 3 1.6311
 89 4 2.76 0.9491 2 4 1.0558
 90 2 1.52 2.2086 1 1 1.4063
 91 3 1.74 1.0244 2 4 1.1761
 92 1 1.30 2.6344 1 2 1.8743
 93 1 0.80 2.6233 1 1 1.3692
 94 4 2.83 1.0065 2 4 1.3303
 95 4 2.36 0.9243 2 4 1.2943
 96 2 1.59 1.7659 1 2 1.5549
 97 2 1.68 1.9240 1 2 1.7016
 98 1 0.70 2.3945 1 1 1.0586
 99 1 1.13 2.4366 1 1 0.9293
100 2 1.43 1.6596 1 2 0.7333
101 2 1.84 2.2882 1 1 1.0494
102 4 2.29 0.4132 2 4 1.4246
103 1 0.74 2.4723 1 1 1.1442
104 4 2.73 0.8917 2 4 0.7954
105 3 2.34 1.7071 2 3 1.0120
106 2 1.35 1.8936 1 2 1.6196
107 4 2.75 0.7490 2 4 1.0993
108 2 1.54 2.0740 1 2 1.6719
109 4 3.01 0.8914 2 4 1.1336
110 1 1.13 2.7475 1 1 1.4650
111 3 1.70 1.1570 2 3 1.6711
112 1 0.93 2.5446 1 1 1.1099
113 4 3.02 1.2229 2 3 1.0913
114 4 2.84 1.0126 2 4 0.8575
115 4 2.58 0.9390 2 4 0.7922
116 3 2.00 1.3301 2 3 0.8824
117 3 1.99 1.2831 2 3 0.6883
118 4 2.42 0.8204 2 4 0.7505
119 1 0.87 2.4262 1 1 1.1706
120 4 2.05 0.5764 2 4 1.1245
121 1 1.04 2.4258 1 1 1.3518
122 3 2.41 1.5873 2 3 1.0111
123 1 1.02 2.4999 1 1 1.1843
124 2 1.10 1.5722 1 2 1.2213
125 3 2.24 1.5901 2 3 1.3327
126 2 2.05 2.0648 1 1 1.0250
127 4 2.37 0.6828 2 4 1.0891
128 3 1.67 1.1645 2 4 0.9741
129 1 1.14 2.5724 1 1 1.2719
130 4 2.76 0.9397 2 4 1.8072
131 3 2.07 1.7267 2 3 1.1598
132 1 1.04 2.6032 1 1 1.0034
133 3 1.90 1.0658 2 4 0.9797
134 1 1.08 2.6729 1 1 1.0295
135 3 1.98 1.7643 2 3 1.0372
136 4 2.31 0.6528 2 4 0.8611
137 4 2.61 0.8948 2 4 0.6743
138 4 3.00 1.1062 2 3 0.5125
139 4 2.84 0.7001 2 4 0.8923
140 2 1.25 1.6955 1 2 0.9776
141 3 2.26 1.4368 2 4 1.1238
142 2 1.57 2.1236 1 2 3.0087
143 1 0.83 2.9124 1 1 0.9358
144 2 0.85 1.3090 1 2 0.9568
145 1 0.96 2.5403 1 1 0.7034
146 3 2.47 1.7597 2 3 1.1965
147 2 1.63 1.9483 1 1 1.2381
148 4 2.91 1.1572 2 3 1.8779
149 3 2.53 1.5900 2 3 1.2837
150 2 1.82 1.9954 1 2 1.4741
151 2 1.07 1.2491 1 2 1.5184
152 3 2.12 1.3591 2 4 1.3215
153 1 1.30 3.0381 1 2 1.1259
154 2 1.58 2.0825 1 1 0.8099
155 1 0.66 2.1383 1 1 1.2744
156 1 0.68 2.5251 1 1 0.5766
157 4 2.74 1.0264 2 4 1.1624
158 3 1.86 1.3330 2 3 0.9400
159 3 2.30 1.2318 2 4 0.7505
160 4 2.11 0.7089 2 4 0.6985
161 2 1.36 1.9455 1 2 1.5189
162 2 1.17 1.7942 1 2 0.8718
163 1 0.95 2.5462 1 1 0.5526
164 4 2.63 0.8588 2 4 1.2044
165 1 0.89 2.6072 1 1 0.8773
166 2 1.30 1.6941 1 2 0.8584
167 3 2.03 1.4969 2 3 1.0336
168 2 1.40 1.7768 1 2 1.5708
169 2 1.70 1.7760 1 2 0.8211
170 3 2.39 1.4678 2 3 1.5491
171 2 2.05 2.0936 1 1 2.1603
172 1 1.25 2.4983 1 1 0.7550
173 2 1.66 2.0688 1 1 0.6532
174 1 0.75 2.0460 1 1 0.7239
175 1 0.66 2.0748 1 1 0.5515
176 2 1.90 2.0177 1 2 0.9545
177 4 2.87 1.2443 2 3 1.2373
178 4 2.45 0.6758 2 4 0.6528
179 3 1.65 0.7370 2 4 0.6998
180 3 1.55 1.2692 2 3 0.9292
181 4 2.70 1.0720 2 4 0.6287
182 1 0.92 2.1350 1 1 0.8602
183 1 0.87 2.5742 1 1 0.6426
184 2 0.90 1.6966 1 2 0.6270
185 3 2.26 1.8604 2 3 2.2657
186 3 1.99 1.4321 2 3 1.8877
187 1 0.66 2.1318 1 1 1.1573
188 4 2.18 0.6201 2 4 1.0327
189 1 0.90 2.3828 1 1 1.0558
190 1 0.81 2.4667 1 1 0.6389
191 4 2.68 0.9857 2 4 1.0467
192 2 1.55 2.0735 1 1 1.0291
193 3 1.87 1.1564 2 4 1.2848
194 4 2.83 0.6250 2 4 0.8991
195 3 2.25 1.2915 2 3 0.6408
196 3 1.53 1.1144 2 4 0.6973
197 1 0.97 2.5025 1 1 0.9102
198 2 1.09 1.4625 1 2 0.6667
199 1 0.70 2.2408 1 1 0.5519
200 3 1.84 1.0247 2 4 1.0680
201 1 0.79 2.3858 1 1 1.3021
202 2 1.37 1.8739 1 2 1.5558
203 2 1.76 1.9795 1 1 0.9753
204 3 1.98 1.4865 2 3 1.6990
205 2 1.66 1.8515 1 1 1.4385
206 1 0.97 2.0792 1 1 0.9029
207 4 2.77 0.6431 2 4 0.9487
208 2 1.30 1.7010 1 2 1.4303
209 2 1.56 2.4152 1 1 0.6619
210 1 1.06 2.4017 1 1 0.8132
211 3 2.15 1.6078 2 3 1.0616
212 1 1.18 2.3579 1 1 0.7161
213 3 2.27 1.2697 2 4 1.8330
214 3 2.31 1.9226 2 3 0.9120
215 3 2.23 1.4842 2 3 0.9886
216 3 2.04 1.2141 2 4 1.0703
217 4 2.65 0.7053 2 4 0.6681
218 2 1.46 1.7649 1 1 1.3058
219 1 0.93 2.6444 1 1 0.7178
220 4 2.49 0.9841 2 4 1.2590
221 1 0.61 1.8464 1 1 0.9303
222 2 1.65 2.3078 1 1 1.1740
223 1 0.77 2.4584 1 1 0.7119
224 2 1.40 1.8203 1 2 0.6851
225 4 2.58 0.8599 2 4 0.8493
226 3 1.82 0.9665 2 4 0.7042
227 1 1.14 2.6636 1 1 0.7329
228 1 0.93 2.5469 1 1 0.9605
229 3 1.73 1.0353 2 3 1.4345
230 4 2.56 0.8907 2 3 0.9548
231 3 2.20 1.5223 2 3 0.9487
232 4 3.02 1.5059 2 4 1.1522
233 3 2.28 1.7216 2 3 0.9623
234 4 2.95 1.0010 2 4 0.8451
235 1 0.85 2.6302 1 1 0.7803
236 3 1.64 1.1417 2 4 1.3817
237 3 2.02 1.1587 2 4 0.7606
238 1 1.13 2.7572 1 1 0.9380
239 4 2.55 0.7990 2 4 0.9816
240 3 1.76 0.8919 2 4 0.7354
241 2 1.34 1.8387 1 1 1.0750
242 4 2.63 0.7776 2 4 1.0493
243 3 2.07 1.5131 2 3 1.0078
244 4 2.25 0.7735 2 4 0.7531
245 2 1.07 1.5917 1 1 1.0918
246 3 2.00 1.4168 2 3 2.2891
247 3 1.73 0.9571 2 4 1.1899
248 4 2.21 0.5149 2 4 0.8473
249 1 0.80 2.6896 1 1 0.9344
250 1 1.04 2.3499 1 2 1.7062
251 1 1.08 2.5974 1 1 1.2004
252 2 1.94 2.0839 1 2 1.2586
253 4 2.68 0.8133 2 4 1.6643
254 1 0.93 2.9422 1 1 0.9989
255 2 1.91 2.2208 1 2 1.6796
256 1 1.14 2.7128 1 1 1.2619
257 1 1.06 2.9142 1 1 0.6598
258 4 2.58 0.5943 2 4 1.3695
259 1 1.03 2.8472 1 1 0.7889
260 2 1.61 1.8315 1 2 1.1265
261 3 1.74 1.2433 2 3 1.6428
262 3 2.28 1.4598 2 4 0.8417
263 1 0.64 2.3405 1 1 1.0901
264 3 1.89 1.1243 2 4 1.9831
265 2 1.53 1.7180 1 2 1.2168
266 4 2.80 1.1860 2 4 0.9857
267 4 2.62 0.3858 2 4 0.7632
268 4 2.37 0.7068 2 4 0.7407
269 3 2.18 1.7487 2 3 1.7692
270 2 1.60 1.8674 1 2 1.8111
271 2 1.32 2.1326 1 1 1.1067
272 3 2.11 1.4228 2 3 1.1193
273 4 2.75 0.6504 2 4 0.7159
274 1 0.66 2.5896 1 1 0.7523
275 2 1.82 2.1407 1 1 1.9729
276 3 2.10 1.2802 2 3 1.4543
277 1 1.02 2.8512 1 1 0.7327
278 1 1.05 2.6834 1 1 0.6242
279 2 1.57 1.8656 1 2 1.2889
280 4 2.53 0.9180 2 4 1.3908
281 3 1.88 1.1797 2 3 1.3203
282 3 2.26 1.6672 2 3 0.7251
283 4 2.34 0.6543 2 4 0.8652
284 3 2.11 1.4718 2 3 0.7353
285 4 2.58 0.9262 2 4 0.7461
286 3 1.73 1.3031 2 3 0.5346
287 2 1.63 2.1810 1 1 1.4090
288 2 1.40 1.9116 1 2 0.5302
289 3 1.71 1.2798 2 3 2.5834
290 4 2.48 0.9460 2 4 0.9282
291 3 1.81 1.2294 2 3 0.8686
292 4 2.60 0.8527 2 4 0.7633
293 1 0.99 2.6662 1 1 0.7904
294 1 1.02 2.6289 1 1 0.8717
295 4 2.69 1.1057 2 4 1.5186
296 3 2.18 1.1672 2 3 1.4427
297 3 1.84 1.2339 2 3 0.8023
298 4 2.77 0.9979 2 4 0.7000
299 3 2.00 1.6370 2 3 1.0649
300 4 2.53 0.6066 2 4 0.7420
301 3 1.98 1.6500 2 3 1.3746
302 1 0.64 2.1539 1 1 0.7689
303 2 1.89 2.0046 1 2 1.0678
304 3 1.55 1.4445 2 3 1.6893
305 4 2.59 0.8358 2 4 0.6535
306 3 2.08 1.4325 2 3 1.6361
307 2 1.07 2.0014 1 1 0.7631
308 3 2.35 1.4650 2 3 1.4928
309 1 0.60 2.4105 1 1 0.7302
310 4 2.44 0.7355 2 4 1.0142
311 1 0.47 2.1353 1 1 0.6704
312 1 1.35 2.9907 1 1 0.8046
313 1 0.50 2.0667 1 1 0.6288
314 2 1.31 2.0201 1 2 0.7564
315 2 1.71 2.2396 1 2 2.8712
316 1 1.46 2.7435 1 2 0.7098
317 3 2.31 1.8281 2 3 1.2426
318 3 2.18 1.4821 2 3 1.0658
319 4 2.63 0.9996 2 4 0.5042
320 3 2.14 1.4453 2 3 1.2371
321 2 1.29 1.9978 1 1 0.7731
322 4 2.60 0.6925 2 4 1.1596
323 2 1.75 2.3029 1 2 1.9066
324 2 1.72 1.9579 1 2 0.7114
325 4 2.47 0.5925 2 4 0.8596
326 3 2.25 1.7868 2 3 0.8497
327 1 0.83 2.6618 1 1 0.8812
328 2 1.67 1.5701 1 2 1.2949
329 2 1.20 1.8103 1 1 0.9575
330 2 1.41 2.1163 1 2 1.9675
331 3 2.32 1.8693 2 3 3.7698
332 4 2.53 0.7572 2 4 1.5320
333 3 2.01 1.3552 2 3 2.3968
334 1 0.75 2.3090 1 1 0.6252
335 3 1.94 1.0910 2 3 1.0158
336 2 1.34 1.7217 1 1 1.4552
337 4 2.60 0.9741 2 4 0.9270
338 3 1.96 1.4517 2 3 0.8426
339 4 2.36 0.9040 2 4 1.0344
340 1 0.78 2.1366 1 1 0.7056
341 1 0.85 2.0896 1 1 0.5272
342 4 2.54 1.0818 2 4 0.9542
343 1 0.89 2.4514 1 1 0.6285
344 3 2.42 1.5416 2 3 0.8522
345 1 0.98 2.2305 1 1 0.7874
346 3 2.10 1.5805 2 3 0.8780
347 4 2.62 0.8675 2 4 0.9076
348 3 1.73 1.2246 2 3 1.1431
349 1 1.29 2.6896 1 1 0.7223
350 4 2.30 0.6381 2 4 0.7746
351 4 2.71 0.8136 2 4 0.9209
352 4 2.95 1.1056 2 4 0.7731
353 2 1.42 1.5852 1 2 1.2632
354 2 1.52 1.7948 1 2 0.7667
355 1 1.08 2.4545 1 1 0.6077
356 4 2.57 0.8126 2 4 0.5619
357 2 1.76 1.9300 1 2 1.4203
358 3 1.93 1.1668 2 3 1.0209
359 2 1.74 2.3257 1 2 1.0209
360 2 1.38 1.9591 1 1 0.9493
361 3 2.32 1.9002 2 3 1.3127
362 4 2.82 0.9527 2 4 0.9013
363 1 1.13 2.4897 1 1 0.9224
364 4 2.63 0.8910 2 4 0.7983
365 4 2.19 0.5582 2 3 1.0157
366 2 1.72 1.9730 1 2 1.4401
367 2 1.36 1.8982 1 2 0.9838
368 1 1.07 2.3485 1 1 0.7851
369 4 2.78 1.0349 2 4 0.8915
370 2 1.31 1.5509 1 2 1.5129
371 4 2.77 0.8261 2 4 0.8845
372 4 2.87 1.1923 2 4 0.6591
373 1 0.46 2.3743 1 1 0.8659
374 4 2.69 0.9113 2 4 0.6005
375 4 3.05 0.8358 2 4 0.8408
376 4 2.99 0.8531 2 4 0.5927
377 1 1.03 2.5309 1 1 0.6822
378 2 1.28 2.0487 1 2 0.9693
379 4 2.45 0.9719 2 4 0.6752
380 4 2.37 0.5874 2 4 0.6571
381 4 2.40 0.4766 2 4 0.5443
382 1 0.98 2.7237 1 1 0.7313
383 3 2.13 1.4667 2 3 0.9426
384 1 0.92 2.6655 1 1 0.6668
385 2 1.20 1.7357 1 2 1.4329
386 4 2.35 0.9280 2 4 0.9605
387 1 0.70 2.6702 1 1 0.7222
388 4 2.89 0.6940 2 4 0.6949
389 3 1.69 1.3608 2 3 0.7571
390 1 0.82 2.3609 1 1 0.6634
391 1 1.11 2.5086 1 1 0.6784
392 1 1.44 3.1230 1 1 1.8428
393 1 0.88 2.1755 1 1 0.6433
394 2 1.60 2.0713 1 2 0.7637
395 2 1.71 2.1331 1 2 1.1182
396 4 2.66 1.1964 2 4 0.7938
397 2 1.52 2.4427 1 2 1.2192
398 3 1.99 1.4759 2 3 1.3158
399 3 1.88 1.7277 2 3 0.8871
400 2 1.53 1.8646 1 2 1.3976
401 1 1.24 2.6215 1 2 1.6571
402 3 2.12 1.5599 2 3 1.1209
403 1 1.23 2.8181 1 1 0.6853
404 2 1.45 1.8789 1 2 0.9873
405 3 1.55 1.2464 2 3 1.2780
406 4 2.44 0.5580 2 4 0.7311
407 2 1.62 2.1277 1 2 1.4294
408 4 2.66 0.4483 2 4 0.6212
409 3 2.07 1.7655 2 3 1.8618
410 3 2.30 1.5630 2 3 0.6836
411 3 1.86 1.6865 2 3 0.6247
412 2 1.56 2.1016 1 2 1.2732
413 1 0.67 2.2161 1 1 0.7916
414 1 0.57 2.1170 1 1 0.7285
415 2 0.91 1.4078 1 2 0.8919
416 4 2.86 0.8159 2 4 0.8425
417 3 2.26 1.5121 2 3 0.8012
418 2 1.39 2.0048 1 2 1.2022
419 4 2.22 0.4164 2 4 0.6908
420 1 1.38 2.9259 1 1 3.8571
421 1 1.23 2.6195 1 1 0.6545
422 2 1.72 2.3797 1 2 0.6853
423 4 2.87 1.1193 2 4 0.7958
424 2 1.61 2.1116 1 2 1.0279
425 2 1.44 1.8458 1 2 1.2360
426 3 2.43 1.7025 2 3 0.8910
427 1 0.99 2.4325 1 1 1.0491
428 3 1.90 1.3107 2 3 1.6481
429 3 2.01 1.5911 2 3 0.7111
430 4 2.46 0.8923 2 4 0.7077
431 1 1.14 2.7885 1 1 1.2962
432 3 1.68 1.4448 2 3 1.2688
433 2 1.30 1.6877 1 2 1.1632
434 3 2.23 1.6917 2 3 0.9256
435 4 2.69 0.6219 2 4 0.7219
436 4 2.14 0.5976 2 4 0.6457
437 2 1.77 2.1241 1 2 2.1976
438 4 2.73 0.7541 2 4 0.6152
439 1 0.79 2.4509 1 1 0.7675
440 3 1.96 1.7241 2 3 2.4486
441 2 1.84 2.0129 1 2 1.3598
442 4 2.93 0.9080 2 4 0.6837
443 1 0.93 2.5640 1 1 0.7532
444 3 1.81 1.4311 2 3 2.2997
445 3 1.97 1.3477 2 3 1.0966
446 3 2.00 1.3047 2 3 0.6694
447 4 2.34 0.5412 2 4 0.7389
448 2 1.10 1.9116 1 1 0.9594
449 4 2.67 0.8543 2 4 1.5856
450 1 1.19 2.6213 1 1 1.1235
451 2 1.71 1.8845 1 2 1.1943
452 2 1.66 1.7302 1 2 0.6748
453 2 1.88 2.1806 1 2 1.0414
454 4 2.84 1.1081 2 4 0.8257
455 3 2.43 1.8005 2 3 1.0968
456 2 1.83 2.2245 1 1 0.7660
457 1 0.83 2.5525 1 1 0.6166
458 2 1.57 2.0872 1 2 0.5926
459 4 2.50 1.1421 2 4 0.6972
460 2 1.88 2.1082 1 2 1.7027
461 2 1.92 2.2202 1 2 0.8844
462 2 1.69 1.7908 1 2 1.2263
463 4 2.36 0.5403 2 4 0.7620
464 2 1.41 1.8537 1 2 1.2375
465 3 1.72 1.3010 2 3 1.1736
466 1 0.59 2.0684 1 1 0.9672
467 2 1.30 1.6901 1 2 0.8499
468 3 1.79 0.8603 2 3 1.1128
469 3 1.97 1.3112 2 3 1.2779
470 4 2.41 0.3492 2 4 0.6922
471 4 2.17 0.3420 2 4 0.5613
472 1 1.00 2.2990 1 1 0.7724
473 1 1.01 2.5846 1 1 0.6778
474 4 2.49 0.7135 2 4 0.6603
475 4 2.81 1.0884 2 4 0.5771
476 1 0.58 2.3440 1 1 0.6352
477 2 1.59 2.3070 1 2 1.1229
478 4 2.46 0.4501 2 4 0.6486
479 3 2.05 1.6316 2 3 0.8472
480 3 2.03 1.8493 2 3 1.0541
481 2 1.80 1.9437 1 2 1.3496
482 2 1.44 1.8880 1 2 0.5119
483 2 1.70 1.7546 1 2 0.5645
484 1 0.79 1.9647 1 1 0.6618
485 4 2.74 1.0078 2 4 0.6755
486 3 1.82 1.1251 2 4 0.9311
487 3 2.34 1.5876 2 3 0.9583
488 4 2.50 0.4873 2 4 0.7614
489 1 0.52 2.6020 1 1 0.6684
490 3 1.98 1.3953 2 3 0.8582
491 3 2.34 1.6842 2 3 1.6973
492 1 0.28 1.9233 1 1 0.7590
493 1 0.29 2.2599 1 1 0.7226
494 4 2.42 0.8002 2 4 0.9578
495 3 1.49 1.0786 2 3 1.6250
496 3 1.68 1.4613 2 3 1.0098
497 3 2.00 1.8147 2 3 0.6503
498 3 1.53 1.1943 2 3 0.7603
499 4 2.86 1.3226 2 4 0.7076
500 2 1.48 1.8429 1 2 1.2799
501 3 2.32 1.3140 3 99 7.0656
502 2 1.70 2.0029 3 2 2.5073
503 3 2.44 1.2737 3 3 0.8474
504 2 1.72 2.4070 3 2 1.4934
505 2 1.33 2.1082 3 2 2.2897
506 2 0.91 1.6901 3 2 1.3031
507 2 1.17 1.4405 3 2 1.4830
508 3 2.31 1.7323 3 3 1.4397
509 2 1.71 2.0191 3 3 0.9340
510 3 2.45 1.8523 3 3 1.8968
511 3 2.15 1.3915 3 2 1.3569
512 2 1.60 1.8512 3 3 2.0313
513 2 1.55 2.0901 3 2 0.6928
514 3 2.16 1.2860 3 3 1.3931
515 2 1.37 1.8113 3 2 1.7697
516 2 1.57 1.6518 3 2 1.0511
517 3 1.81 1.5009 3 3 1.3124
518 2 1.73 2.2552 3 2 3.4667
519 2 1.11 1.7072 3 2 3.0402
520 3 2.26 1.5198 3 3 0.8388
521 2 1.19 1.3382 3 3 1.9337
522 3 1.86 1.2022 3 3 1.0636
523 3 1.89 1.0910 3 3 0.5808
524 2 1.60 1.9416 3 2 0.9004
525 2 1.54 2.3446 3 2 0.5757
526 3 1.89 1.3303 3 3 1.5376
527 3 1.52 0.9112 3 3 0.6911
528 3 1.71 1.0290 3 3 0.4790
529 2 1.60 1.7107 3 2 1.6274
530 3 1.93 1.2432 3 2 0.5854
531 2 1.67 2.5011 3 2 0.9065
532 3 1.93 1.3493 3 3 0.7338
533 2 1.71 2.1515 3 2 1.2795
534 2 1.71 2.3936 3 2 0.7477
535 2 1.54 1.9274 3 2 0.4850
536 2 1.56 2.4798 3 2 0.4905
537 3 1.96 1.3729 3 3 0.6624
538 3 1.68 1.2696 3 3 0.3891
539 3 1.62 0.8025 3 3 0.7414
540 2 1.47 1.7789 3 2 0.8880
541 3 2.23 1.6825 3 2 0.7561
542 3 2.12 1.6586 3 3 0.6864
543 2 1.55 2.0090 3 3 0.4899
544 3 1.89 1.1655 3 3 0.9975
545 3 1.90 1.3548 3 3 0.6060
546 3 2.20 1.4332 3 3 0.7179
547 2 1.87 1.9112 3 2 0.5123
548 2 1.74 2.1059 3 2 0.9085
549 2 1.70 1.9158 3 2 0.6805
550 2 1.50 2.0364 3 2 0.4451
551 3 1.61 1.1338 3 2 2.5504
552 2 1.18 1.7977 3 3 0.6631
553 2 1.34 2.0207 3 3 0.5335
554 2 1.59 1.9919 3 2 1.0242
555 3 2.09 1.3336 3 3 1.4918
556 2 1.66 1.7133 3 2 1.7384
557 2 1.38 2.0285 3 2 0.5971
558 3 1.78 0.9487 3 3 0.4842
559 3 1.93 1.4546 3 3 1.9527
560 3 2.17 1.5999 3 3 1.0902
561 3 1.85 1.1641 3 3 1.0786
562 2 1.48 1.6857 3 2 0.8433
563 3 2.24 1.6476 3 3 1.2899
564 3 1.91 1.4034 3 2 1.0216
565 2 1.79 2.1816 3 2 0.8379
566 2 1.41 1.5481 3 2 0.9564
567 2 1.78 2.2075 3 3 1.0537
568 3 2.05 1.5890 3 3 1.4977
569 2 1.32 1.8254 3 2 1.2770
570 3 2.16 1.4101 3 2 1.7790
571 2 1.53 2.0434 3 2 1.3878
572 3 2.35 1.4475 3 3 0.7001
573 3 2.54 1.8211 3 3 0.4813
574 3 1.99 1.5926 3 3 2.1172
575 3 2.27 1.6426 3 3 0.6224
576 3 1.97 0.8775 3 2 1.1185
577 3 2.29 1.4035 3 3 0.8172
578 3 2.10 1.6379 3 2 1.1277
579 2 1.67 2.0985 3 2 0.7477
580 2 1.65 1.9020 3 2 0.6847
581 2 1.62 2.2219 3 2 0.4006
582 3 2.34 1.1657 3 3 0.5765
583 3 2.12 1.5357 3 3 0.8338
584 2 1.85 2.2288 3 2 0.5520
585 2 1.33 1.9183 3 2 0.6258
586 3 1.83 1.3642 3 3 0.8571
587 3 1.91 1.3683 3 2 0.7096
588 2 1.21 1.7462 3 2 0.6742
589 2 1.38 1.7472 3 2 0.5904
590 3 1.91 1.2875 3 3 1.1268
591 2 1.73 2.2053 3 2 0.9871
592 2 1.66 2.1867 3 2 0.5312
593 3 1.81 1.5203 3 2 1.0608
594 2 1.64 1.8817 3 2 0.6032
595 3 2.42 1.5357 3 3 1.2338
596 2 1.20 1.5293 3 2 0.7118
597 3 2.15 1.5097 3 3 0.6909
598 2 1.21 1.5111 3 2 0.4638
599 3 2.27 1.5003 3 3 0.5642
600 3 2.09 1.5482 3 3 0.5893
