# Supplementary material for: The effect of training methodology on knowledge representation in categorization
Source: PLoS One. 2017 Aug 28;12(8):e0183904. doi: 10.1371/journal.pone.0183904 (PMC5573135; doi:10.1371/journal.pone.0183904)
Supplement: S1 File — This file contains the raw data from the experiments reported in this manuscript. (ZIP) [file pone.0183904.s001.zip › raw_data/Exp2/AB/rb_xfer_mixed_feedback_2_cond_2_sub_93.dat]

  1 1 1.44 3.1230 1 1 1.4572
  2 2 1.47 1.7789 1 2 0.9588
  3 1 0.67 2.2161 1 1 1.5776
  4 2 1.75 2.3029 1 2 1.2499
  5 2 1.52 2.4427 1 1 1.5747
  6 2 1.49 1.7455 1 1 1.8558
  7 2 1.71 1.8845 1 2 1.0627
  8 3 2.34 1.5876 2 3 1.2748
  9 1 1.02 2.6289 1 1 1.3277
 10 1 1.02 2.4999 1 1 1.0195
 11 4 2.82 0.9527 2 4 0.8667
 12 3 2.10 1.2802 2 4 0.9284
 13 1 0.81 2.4667 1 1 0.4766
 14 3 1.81 1.5203 2 3 1.1138
 15 1 1.07 2.3485 1 1 0.9735
 16 3 2.27 1.2697 2 4 0.6874
 17 1 0.20 1.9808 1 1 1.7969
 18 4 3.02 1.5059 2 3 0.9806
 19 2 1.54 2.3446 1 1 0.8549
 20 4 2.55 0.7990 2 4 1.1493
 21 3 1.82 1.1251 2 4 0.9590
 22 2 1.60 1.8674 1 1 0.9625
 23 1 0.87 2.5742 1 1 1.3802
 24 2 1.66 1.8515 1 2 1.0140
 25 4 2.40 0.6599 2 4 1.1746
 26 2 1.53 2.0434 1 1 1.4333
 27 3 2.45 1.8523 2 3 1.5294
 28 1 0.96 2.5403 1 1 0.7082
 29 2 1.66 1.7133 1 2 0.8972
 30 2 1.17 1.4405 1 2 1.3340
 31 4 2.42 0.8002 2 4 1.7532
 32 4 2.22 0.4164 2 4 1.0376
 33 4 2.99 0.8531 2 4 1.6200
 34 2 1.72 1.9579 1 2 1.5229
 35 3 2.01 1.5911 2 4 2.1202
 36 2 1.29 1.9978 1 1 0.8047
 37 4 2.37 0.5874 2 4 1.6778
 38 3 2.03 1.5197 2 3 2.0438
 39 4 2.78 1.1410 2 4 1.4901
 40 4 2.53 0.6066 2 4 1.2950
 41 4 2.29 0.7859 2 4 1.2680
 42 2 1.50 1.9802 1 1 0.9859
 43 4 3.05 0.8358 2 4 0.7072
 44 2 1.41 1.5481 1 2 1.6319
 45 2 0.89 1.3599 1 2 1.4239
 46 3 2.13 1.4667 2 3 1.6075
 47 2 1.21 1.7462 1 2 1.5926
 48 2 1.37 1.8739 1 2 1.4414
 49 3 1.81 1.5009 2 3 1.6878
 50 1 1.12 2.7049 1 1 1.0311
 51 4 2.87 1.1923 2 4 1.8178
 52 4 2.73 0.7541 2 4 1.3223
 53 2 1.30 1.7010 1 2 1.1914
 54 1 0.93 2.9422 1 1 0.9131
 55 4 2.40 0.4766 2 4 1.2768
 56 1 0.82 2.3609 1 1 0.7867
 57 4 2.61 0.8948 2 4 0.8283
 58 2 1.83 2.2245 1 2 1.1968
 59 2 1.78 2.2075 1 2 1.0377
 60 4 2.34 1.0557 2 4 1.1247
 61 4 2.45 0.6758 2 4 1.0407
 62 4 2.35 0.9280 2 4 0.8252
 63 3 2.44 1.2737 2 4 1.1534
 64 4 2.76 0.9397 2 3 1.0278
 65 3 2.20 1.5223 2 3 1.7967
 66 2 1.20 1.5293 1 1 1.3483
 67 2 1.58 2.0825 1 2 2.0312
 68 1 1.05 2.5821 1 1 1.3272
 69 4 2.54 1.0818 2 4 1.8256
 70 1 0.79 2.4509 1 1 1.2668
 71 3 1.89 1.0910 2 4 1.6642
 72 2 1.40 1.9116 1 2 0.9179
 73 2 1.60 2.0299 1 1 2.3378
 74 1 1.30 3.0381 1 1 0.7658
 75 3 1.97 0.8775 2 4 2.1995
 76 2 1.34 2.0207 1 2 1.4798
 77 2 1.63 1.9157 1 1 1.7490
 78 4 2.56 0.8907 2 4 1.3754
 79 1 0.29 2.2599 1 1 0.9698
 80 1 0.95 2.3294 1 1 1.5484
 81 4 2.02 0.2000 2 4 1.8384
 82 1 0.71 2.6716 1 1 1.5419
 83 3 1.64 1.1417 2 4 1.4512
 84 1 1.02 2.6749 1 1 1.2019
 85 1 1.12 2.5932 1 1 1.3396
 86 1 1.08 2.5974 1 1 1.5176
 87 3 2.47 1.7597 2 3 1.8016
 88 4 2.44 0.7355 2 3 1.2023
 89 2 1.42 1.5852 1 1 1.3705
 90 1 0.60 2.4105 1 1 1.1092
 91 4 3.02 1.2229 2 4 1.3696
 92 3 1.74 1.0244 2 3 0.8833
 93 1 0.85 2.0896 1 2 1.2005
 94 1 0.64 2.1539 1 1 0.9785
 95 2 1.92 2.2202 1 2 1.1472
 96 1 1.18 2.3579 1 1 1.2780
 97 2 1.35 1.7302 1 1 1.5313
 98 1 0.77 2.4584 1 1 0.7986
 99 1 1.08 2.4545 1 2 1.2794
100 3 1.83 1.3642 2 4 1.3328
101 2 1.31 1.8995 1 1 1.0844
102 4 2.37 0.6828 2 4 0.9873
103 2 1.72 2.3797 1 1 0.9401
104 1 0.78 2.1366 1 1 0.9282
105 1 0.46 2.3743 1 1 1.3387
106 2 1.61 2.1116 1 1 1.8314
107 3 1.94 1.4668 2 4 1.7031
108 1 1.25 2.4983 1 1 0.7394
109 4 2.86 1.3226 2 3 1.3980
110 4 2.84 0.8652 2 4 0.6787
111 3 2.15 1.3915 2 4 0.8197
112 4 2.71 0.8136 2 4 0.7484
113 1 1.35 2.9907 1 1 0.9671
114 4 2.84 1.1081 2 4 1.3604
115 2 1.68 1.9240 1 1 2.6992
116 3 2.34 1.7071 2 4 1.7433
117 3 2.10 1.5805 2 4 1.7460
118 4 2.76 0.9491 2 3 0.7086
119 2 1.53 1.9689 1 1 1.1368
120 1 0.74 2.4723 1 1 0.8129
121 3 2.09 1.3336 2 3 1.3080
122 2 0.91 1.5029 1 2 2.6098
123 1 0.47 2.1353 1 1 1.7770
124 3 2.34 1.6842 2 4 1.2509
125 1 1.13 2.6761 1 1 1.0339
126 2 1.43 1.6596 1 1 0.7204
127 2 1.53 1.8646 1 2 0.5973
128 1 0.70 2.3945 1 1 0.7735
129 1 0.93 2.5074 1 1 1.3120
130 2 1.62 2.2219 1 2 1.4993
131 3 2.07 1.7267 2 4 1.7208
132 2 1.76 1.9795 1 1 0.8771
133 1 1.46 2.7435 1 2 0.8893
134 1 0.28 1.9233 1 1 0.7752
135 1 0.54 2.2574 1 1 0.6324
136 3 2.31 1.8281 2 3 1.8565
137 2 1.71 2.3936 1 1 1.6634
138 2 1.09 1.4625 1 1 0.8777
139 3 2.41 1.5873 2 4 1.3552
140 2 1.52 2.2086 1 2 1.3097
141 1 1.11 2.4142 1 1 1.1147
142 4 2.69 0.6219 2 4 1.2718
143 1 0.69 2.4978 1 1 0.6305
144 3 1.54 1.1603 2 4 1.7572
145 1 0.98 2.5335 1 1 0.8710
146 2 1.82 1.9954 1 2 3.0298
147 3 1.51 1.1071 2 4 1.4846
148 4 2.58 0.9262 2 3 1.1714
149 4 2.37 0.7068 2 4 0.6543
150 2 1.80 1.9437 1 2 0.8683
151 4 2.36 0.9243 2 3 1.8255
152 4 2.42 0.8204 2 4 0.8650
153 2 1.44 1.8880 1 1 1.0153
154 1 0.57 2.1170 1 1 0.7202
155 2 1.31 1.5509 1 2 1.6048
156 3 1.52 0.9112 2 3 1.8383
157 4 2.83 0.6250 2 4 0.6939
158 3 2.18 1.1672 2 4 0.9152
159 4 2.87 1.2443 2 4 0.9434
160 3 1.55 1.2692 2 3 1.5785
161 4 2.58 0.8599 2 4 2.8117
162 4 2.48 0.9460 2 4 0.6207
163 2 1.82 2.1407 1 2 1.6129
164 4 2.60 0.8527 2 4 1.3409
165 1 1.13 2.7572 1 1 0.6494
166 4 3.01 0.8914 2 4 1.3520
167 1 0.93 2.5469 1 1 1.0120
168 4 2.78 1.0349 2 4 3.8519
169 3 2.26 1.4368 2 3 1.6506
170 2 1.18 1.7567 1 1 0.7614
171 4 2.34 0.6543 2 4 1.4282
172 2 1.73 2.2552 1 2 1.3646
173 1 0.79 2.2850 1 1 0.5988
174 2 1.40 1.8203 1 2 1.4158
175 1 1.02 2.1497 1 2 0.7919
176 2 1.41 1.8537 1 2 1.3700
177 2 1.66 2.1867 1 2 1.0846
178 1 1.14 2.7885 1 1 1.0020
179 2 1.59 2.3070 1 2 0.9712
180 4 2.34 0.5412 2 4 1.6458
181 3 2.54 1.8211 2 4 1.4042
182 3 2.26 1.5121 2 3 1.8218
183 4 2.38 0.6745 2 4 1.3095
184 1 1.06 2.4017 1 1 1.5461
185 3 2.14 1.4453 2 3 1.8445
186 1 0.80 2.6233 1 1 0.6716
187 1 0.85 2.6302 1 1 0.6019
188 2 1.18 1.7068 1 1 0.9380
189 2 1.66 2.0688 1 2 1.0940
190 3 2.26 1.8604 2 3 1.5463
191 4 2.49 0.7135 2 4 1.2611
192 4 2.70 0.5700 2 4 1.4352
193 4 2.50 1.1421 2 4 0.9625
194 4 2.19 0.5582 2 4 0.9567
195 1 1.02 2.8512 1 1 0.9753
196 2 1.33 1.9183 1 1 1.3924
197 4 2.77 0.9979 2 4 1.2108
198 4 2.58 0.5943 2 4 0.9950
199 1 1.19 2.6213 1 1 1.3233
200 2 0.85 1.3090 1 1 1.0079
201 4 2.44 0.5580 2 4 0.9420
202 1 0.83 2.5525 1 1 0.6493
203 1 1.30 2.6344 1 1 1.1913
204 3 1.97 1.3477 2 4 1.3053
205 2 1.77 2.1241 1 2 1.3090
206 4 2.87 1.1193 2 4 0.8979
207 3 1.89 1.1655 2 4 1.2778
208 2 1.10 1.5722 1 1 1.2041
209 2 1.94 2.0839 1 2 1.0217
210 3 1.71 1.0290 2 3 1.9102
211 3 2.03 1.4969 2 4 1.4972
212 3 2.43 1.7025 2 4 1.4540
213 1 0.95 2.5462 1 1 0.9652
214 3 2.32 1.9002 2 3 1.3680
215 3 2.28 1.4598 2 3 1.1213
216 2 1.71 2.2396 1 2 1.1251
217 3 1.71 1.2798 2 4 2.6415
218 4 2.83 1.0065 2 4 1.3851
219 1 0.89 2.6072 1 1 0.9465
220 1 1.14 2.6636 1 1 1.0053
221 3 2.07 1.7655 2 3 1.3972
222 4 2.68 0.8133 2 4 0.7820
223 4 2.63 0.8588 2 4 0.7043
224 4 2.30 0.6381 2 4 0.7087
225 4 2.58 0.9390 2 4 1.3617
226 3 1.81 1.4311 2 3 1.2129
227 3 1.55 1.4445 2 3 1.3479
228 3 2.29 1.4035 2 4 1.0538
229 2 1.71 2.0191 1 2 1.2783
230 3 1.98 1.6500 2 3 1.2755
231 2 1.78 2.3478 1 2 1.2558
232 4 2.75 0.6504 2 4 1.2067
233 2 1.20 1.8103 1 1 1.4312
234 4 2.69 0.9113 2 4 0.7996
235 4 2.34 0.9662 2 4 1.5192
236 3 1.53 1.1943 2 3 1.3721
237 1 0.66 2.5896 1 1 1.0141
238 2 1.71 2.1331 1 2 0.9822
239 3 1.93 1.2432 2 3 1.6477
240 1 0.89 2.4133 1 1 1.1178
241 1 0.70 2.6702 1 1 0.9694
242 3 2.31 1.9226 2 3 1.1249
243 3 2.11 1.4228 2 3 1.3128
244 4 2.93 0.9080 2 4 0.9183
245 4 2.86 0.8159 2 4 0.8663
246 3 2.12 1.5599 2 3 1.1272
247 3 2.11 1.4718 2 3 0.9554
248 2 0.91 1.6901 1 1 1.1825
249 3 1.91 1.3683 2 3 1.2081
250 2 1.80 1.9637 1 2 1.7207
251 3 1.76 0.8919 2 3 2.1436
252 4 2.17 0.3420 2 3 1.3309
253 1 1.14 2.5724 1 1 1.7819
254 3 1.98 1.5571 2 3 1.6864
255 2 1.33 1.8679 1 2 1.6522
256 4 2.65 0.8297 2 4 0.9644
257 3 2.05 1.5202 2 3 0.6765
258 3 1.84 1.2339 2 3 1.4105
259 4 2.21 0.5149 2 4 0.4986
260 1 0.89 2.4514 1 1 1.0869
261 1 0.99 2.6662 1 1 0.7009
262 4 2.46 0.8923 2 4 0.9696
263 1 1.23 2.8181 1 2 1.3321
264 2 1.54 2.0740 1 2 1.0962
265 1 1.39 2.6564 1 2 0.7802
266 4 2.50 0.8296 2 4 1.0217
267 3 1.99 1.5926 2 3 1.4621
268 4 2.66 1.1964 2 4 0.6535
269 2 1.07 1.2491 1 2 1.4682
270 1 1.05 2.6063 1 1 0.4743
271 1 0.57 2.4717 1 1 0.7292
272 3 2.16 1.2860 2 4 0.9636
273 2 1.50 1.6578 1 2 1.0700
274 1 1.03 2.8472 1 1 1.3639
275 3 1.69 1.3608 2 3 1.1577
276 2 1.30 1.6877 1 2 1.1683
277 2 1.67 1.5701 1 2 1.0507
278 2 1.32 1.8254 1 2 1.1061
279 4 2.69 1.1057 2 4 1.2469
280 3 1.90 1.3107 2 3 2.2531
281 2 1.53 1.7180 1 2 2.1813
282 1 0.93 2.6444 1 1 0.8619
283 1 1.14 2.4633 1 2 1.7095
284 3 1.87 1.1564 2 4 0.8179
285 4 2.75 0.7780 2 4 0.5706
286 4 2.46 0.4501 2 4 1.2764
287 3 2.31 1.7323 2 3 1.7778
288 1 0.93 2.5446 1 1 0.7476
289 3 2.39 1.4678 2 4 1.7346
290 3 2.12 1.6586 2 3 1.2904
291 3 1.68 1.2696 2 3 1.1440
292 3 1.98 1.7643 2 3 1.8506
293 4 2.77 0.6431 2 4 0.8494
294 4 2.36 0.5403 2 4 0.5775
295 4 2.89 0.6940 2 4 0.6186
296 3 1.86 1.2022 2 3 0.8099
297 2 1.72 2.1893 1 2 1.4425
298 4 2.66 0.4483 2 4 0.7538
299 3 2.07 1.2925 2 3 1.8461
300 1 1.05 2.4518 1 1 0.7966
301 4 1.99 0.4709 2 4 0.9989
302 3 2.25 1.7868 2 3 1.1516
303 4 2.29 0.4132 2 4 1.7778
304 2 1.01 1.9039 1 1 0.9075
305 1 0.99 2.4325 1 1 1.1444
306 1 0.64 2.3405 1 1 0.6990
307 3 1.93 1.4546 2 3 1.2798
308 4 2.47 0.5925 2 4 0.6611
309 3 1.99 1.2831 2 3 1.0986
310 3 2.09 1.5482 2 3 0.9363
311 2 2.05 2.0936 1 2 3.7317
312 3 1.65 0.7370 2 3 2.0942
313 4 2.57 0.8126 2 4 1.0678
314 1 0.52 2.6020 1 1 0.7774
315 1 0.68 2.5251 1 1 0.8188
316 4 2.63 0.8910 2 4 1.1857
317 4 2.53 0.7572 2 4 1.0432
318 2 1.87 1.9112 1 2 0.8505
319 1 0.79 1.9647 1 1 0.6417
320 4 2.60 0.9741 2 4 0.8326
321 3 2.18 1.4821 2 4 0.6157
322 2 1.85 2.2288 1 2 1.2797
323 4 2.85 0.9764 2 4 1.2620
324 4 2.36 0.9040 2 4 0.8451
325 2 1.73 2.2053 1 2 1.2914
326 3 2.32 1.8693 2 3 1.0009
327 2 1.65 1.9020 1 2 1.6732
328 1 0.51 2.5456 1 1 1.8386
329 4 2.45 0.9719 2 4 1.6308
330 1 0.66 2.0748 1 1 1.1019
331 3 2.03 1.8493 2 3 1.6024
332 4 2.74 1.0264 2 4 1.0515
333 1 1.24 2.6215 1 2 1.4587
334 3 2.12 1.5357 2 3 1.1611
335 4 2.50 0.4873 2 4 0.8200
336 1 1.05 2.6834 1 1 1.0355
337 4 2.41 0.3492 2 4 0.6759
338 4 2.18 0.6201 2 4 0.6975
339 1 1.04 2.6032 1 1 1.9267
340 1 1.29 2.6896 1 1 2.1002
341 2 1.30 1.6901 1 2 1.1682
342 3 2.34 1.1657 2 4 1.1698
343 3 1.68 1.4613 2 3 1.9008
344 4 2.63 0.9996 2 4 0.7452
345 1 1.08 2.6729 1 1 1.5493
346 4 2.84 0.7001 2 4 1.6000
347 4 2.62 0.3858 2 4 0.8404
348 2 1.41 2.1163 1 2 2.2077
349 4 2.67 0.8543 2 4 0.7366
350 1 1.13 2.7475 1 1 0.7712
351 3 2.35 1.4475 2 3 1.2717
352 4 2.77 0.8261 2 4 0.6454
353 2 1.55 2.0090 1 1 0.8291
354 1 1.13 2.4366 1 1 0.4676
355 2 1.11 1.7072 1 2 1.0730
356 3 2.18 1.7487 2 3 1.2801
357 4 1.97 0.2291 2 3 0.9969
358 1 0.75 2.0460 1 1 0.7885
359 3 2.26 1.5198 2 3 1.1171
360 4 2.66 1.2136 2 4 0.6573
361 2 1.32 2.0148 1 2 1.1517
362 1 1.38 2.9259 1 1 1.6978
363 3 2.05 1.5890 2 3 1.0384
364 4 2.05 0.5764 2 4 0.6707
365 4 2.11 0.7089 2 4 0.6454
366 1 0.87 2.0973 1 1 0.7714
367 2 1.34 1.7217 1 2 0.8856
368 3 2.53 1.5900 2 3 1.1951
369 4 2.84 1.0126 2 4 0.5883
370 1 0.87 2.4262 1 1 0.8058
371 4 2.31 0.6528 2 4 0.8151
372 3 2.60 1.8537 2 3 1.1915
373 4 2.14 0.5976 2 4 1.2643
374 3 1.81 1.2294 2 3 1.5356
375 3 1.99 1.4321 2 3 1.4270
376 4 2.81 1.0884 2 4 0.6742
377 4 2.80 1.1860 2 4 0.9043
378 2 1.64 1.8817 1 1 1.8125
379 1 0.97 2.0792 1 1 0.6685
380 3 1.93 1.1668 2 4 0.8269
381 2 1.30 1.6941 1 2 0.9701
382 3 2.08 1.4325 2 3 0.9885
383 1 1.04 2.4258 1 1 1.0056
384 1 1.23 2.6195 1 1 0.9981
385 1 0.83 2.9124 1 1 0.6720
386 4 2.65 0.7053 2 4 1.0474
387 3 2.07 1.2553 2 3 1.2381
388 3 1.74 1.2433 2 3 1.7091
389 4 2.95 1.1056 2 4 0.6020
390 2 1.70 1.9158 1 2 1.0282
391 3 2.36 1.6037 2 3 1.0514
392 2 1.60 2.0713 1 2 1.2822
393 1 1.13 2.4897 1 1 0.7518
394 3 2.35 1.4650 2 3 1.5628
395 1 0.79 2.3858 1 1 1.1173
396 2 1.70 1.7760 1 2 0.8581
397 3 2.42 1.5357 2 3 0.9288
398 3 1.49 1.0786 2 3 1.4685
399 1 1.01 2.5846 1 1 0.6752
400 3 2.43 1.8005 2 3 0.9695
401 2 1.70 2.0029 1 2 1.2604
402 1 0.66 2.1318 1 1 0.6424
403 3 2.15 1.6078 2 3 0.8486
404 2 1.74 2.3257 1 2 1.1920
405 3 1.55 1.2464 2 3 1.2004
406 2 1.57 1.8656 1 2 0.8175
407 2 1.76 1.9300 1 2 1.2660
408 2 1.91 2.2208 1 2 0.6803
409 3 2.07 1.5131 2 3 0.9335
410 1 0.92 2.1350 1 1 0.8172
411 1 1.39 2.5917 1 2 0.7367
412 3 2.00 1.3047 2 4 1.4038
413 3 1.88 1.1797 2 4 0.9565
414 3 1.73 0.9571 2 3 0.6712
415 4 2.51 1.1215 2 4 0.7976
416 2 1.55 2.0735 1 2 1.1104
417 2 1.84 2.2882 1 2 0.8345
418 2 1.71 2.1515 1 2 0.7301
419 1 0.58 2.3440 1 1 0.7652
420 1 0.92 2.6655 1 1 0.9750
421 3 1.96 1.4517 2 3 1.3198
422 1 1.06 2.9142 1 1 0.8603
423 3 1.90 1.0658 2 4 1.3619
424 1 0.98 2.7237 1 1 0.6286
425 4 2.62 0.8675 2 4 0.6680
426 4 3.00 1.1062 2 4 0.9379
427 2 1.07 2.0014 1 1 1.6038
428 2 1.59 1.9919 1 2 1.0531
429 4 2.73 0.8917 2 4 0.7881
430 1 0.88 2.1755 1 1 1.2050
431 2 1.60 1.9416 1 2 1.2306
432 4 2.25 0.7735 2 3 1.8940
433 2 1.20 1.7357 1 2 1.0272
434 3 2.05 1.6316 2 3 1.1545
435 2 1.79 2.1816 1 2 1.8950
436 1 0.93 2.5640 1 1 0.7959
437 4 2.95 1.0010 2 4 0.9572
438 4 2.74 1.0078 2 3 1.8565
439 4 2.68 0.9857 2 4 0.6063
440 2 1.38 1.7472 1 2 1.1753
441 3 1.96 1.3729 2 3 1.3776
442 2 1.56 2.4798 1 2 0.8100
443 1 0.75 2.3090 1 1 0.8743
444 4 2.75 0.7490 2 4 0.7757
445 3 2.25 1.2915 2 3 1.0334
446 4 2.77 0.8093 2 4 0.8246
447 4 2.91 1.1572 2 4 0.9293
448 4 2.53 0.9180 2 4 0.7574
449 1 1.11 2.5086 1 1 2.4171
450 4 2.59 0.8358 2 4 0.7773
451 3 2.00 1.6370 2 3 1.4761
452 2 1.36 1.8982 1 2 0.7057
453 3 2.23 1.6917 2 3 1.0547
454 1 0.97 2.5025 1 1 0.6214
455 4 2.63 0.7776 2 4 1.1661
456 2 1.72 2.4070 1 2 0.9364
457 3 1.98 1.3953 2 3 0.9721
458 1 0.80 2.6896 1 1 0.7332
459 1 0.90 2.3828 1 1 0.9131
460 1 1.06 2.6152 1 1 1.0689
461 4 2.60 0.6925 2 4 0.6749
462 3 2.20 1.4332 2 3 1.3118
463 2 2.05 2.0648 1 2 1.8772
464 2 1.57 2.1236 1 2 2.2259
465 3 2.17 1.5999 2 3 1.2994
466 2 1.33 2.1082 1 2 1.2160
467 2 1.66 1.7302 1 2 2.3684
468 2 1.62 2.1277 1 2 1.3470
469 1 0.59 2.0684 1 1 0.6294
470 2 1.63 1.9483 1 2 0.7806
471 1 0.98 2.2305 1 1 0.8955
472 3 1.93 1.3493 2 3 2.1481
473 1 0.70 2.2408 1 1 0.5991
474 4 2.70 1.0720 2 4 1.1837
475 3 2.02 1.0935 2 3 1.5772
476 2 1.60 1.7107 1 2 1.0592
477 2 1.72 1.9730 1 2 1.4894
478 3 1.86 1.6865 2 3 1.9032
479 2 1.61 1.8315 1 2 1.2434
480 1 0.66 2.1383 1 1 0.6979
481 1 1.04 2.3499 1 1 0.9827
482 3 1.91 1.4034 2 4 0.9289
483 1 1.00 2.2990 1 1 0.7799
484 1 0.83 2.6618 1 1 0.8302
485 3 1.89 1.3303 2 3 1.5419
486 2 1.57 1.6518 1 2 0.9930
487 4 2.49 0.9841 2 4 0.7618
488 2 1.90 2.0177 1 2 0.8922
489 3 2.00 1.4168 2 3 1.2011
490 1 0.61 1.8464 1 1 0.7789
491 3 1.94 1.0910 2 3 1.2534
492 3 2.26 1.6672 2 3 3.2670
493 1 1.21 2.7777 1 1 1.2893
494 2 1.54 1.9274 1 1 0.9193
495 1 0.50 2.0667 1 1 0.7392
496 2 1.88 2.1082 1 2 2.5912
497 1 1.03 2.5309 1 1 0.7200
498 2 1.56 2.1016 1 2 0.6846
499 1 1.14 2.7128 1 1 1.0427
500 4 3.09 1.0721 2 4 0.8426
501 3 1.90 1.3548 3 3 1.4691
502 2 1.21 1.5111 3 99 11.2153
503 2 1.70 1.7546 3 2 3.9665
504 3 1.82 1.1708 3 3 4.5272
505 2 1.31 2.0201 3 2 2.1861
506 3 1.86 1.3330 3 3 2.5929
507 2 1.57 2.0872 3 2 3.5772
508 3 1.88 1.7277 3 3 1.8819
509 3 2.23 1.4842 3 3 2.7263
510 2 1.52 1.7948 3 99 6.0650
511 2 1.37 1.8113 3 2 2.4208
512 2 1.69 1.7908 3 3 1.1393
513 2 1.67 2.0985 3 3 2.6374
514 3 2.30 1.2318 3 3 3.3952
515 2 1.46 1.7649 3 2 2.2440
516 2 1.34 1.8004 3 2 1.0178
517 2 1.56 2.4152 3 3 1.6730
518 3 2.04 1.2141 3 3 1.0460
519 3 1.67 1.1645 3 2 2.5561
520 3 1.88 1.1980 3 3 0.6612
521 2 1.36 1.5890 3 2 1.3634
522 2 1.50 2.0364 3 2 1.0540
523 2 1.18 1.7977 3 2 1.3713
524 3 1.62 0.8025 3 3 0.5969
525 3 1.73 1.0353 3 3 1.1646
526 2 1.59 1.7659 3 3 1.1894
527 3 2.01 1.3552 3 3 0.6765
528 2 1.32 2.1326 3 2 0.4337
529 3 2.15 1.5097 3 3 0.9440
530 2 1.39 2.0048 3 2 1.1066
531 2 1.32 1.8802 3 2 0.5811
532 3 1.97 1.3112 3 3 0.7264
533 2 1.35 1.8936 3 2 0.6810
534 2 1.67 2.5011 3 3 1.9246
535 3 2.23 1.6825 3 3 1.1351
536 3 1.92 1.4731 3 3 1.2983
537 3 1.73 1.2246 3 3 1.9014
538 2 1.44 1.8458 3 2 0.8018
539 2 1.65 2.3078 3 2 1.3216
540 2 0.90 1.6966 3 2 1.7479
541 3 1.98 1.4865 3 3 0.6942
542 2 1.45 1.8789 3 2 1.7304
543 2 1.28 2.0487 3 2 1.7652
544 2 1.38 1.9591 3 3 1.5022
545 3 2.00 1.8147 3 3 0.6005
546 2 1.35 1.3832 3 2 0.5523
547 2 1.54 1.8500 3 2 1.5856
548 3 2.27 1.6426 3 3 0.5789
549 2 1.17 1.7942 3 2 0.7393
550 3 2.24 1.6476 3 3 0.6468
551 2 1.65 1.8174 3 3 2.4568
552 3 1.99 1.4759 3 3 1.1029
553 3 1.73 1.3031 3 2 1.4513
554 2 1.25 1.6955 3 2 0.6243
555 3 1.91 1.2875 3 2 2.2148
556 2 1.74 2.1059 3 99 13.1494
557 2 1.88 2.1806 3 3 0.8474
558 2 1.40 1.7768 3 2 1.0774
559 2 1.48 1.8429 3 2 2.4987
560 3 2.12 1.3591 3 3 0.7033
561 2 1.10 1.9116 3 2 0.6492
562 2 1.38 2.0285 3 2 0.6384
563 2 1.48 1.6857 3 2 0.5649
564 3 2.32 1.3140 3 3 0.5977
565 2 1.19 1.3382 3 2 0.6308
566 3 1.53 1.1144 3 2 2.5733
567 2 1.36 1.9455 3 2 2.6610
568 3 1.79 1.5993 3 3 1.8276
569 3 2.10 1.6379 3 2 0.8985
570 2 1.84 2.0129 3 3 0.9412
571 3 2.27 1.4175 3 3 0.5599
572 3 1.79 0.8603 3 2 2.8017
573 3 2.42 1.5416 3 3 0.5285
574 3 1.72 1.3010 3 2 1.3311
575 2 1.42 2.0525 3 2 2.5416
576 3 2.24 1.5901 3 3 0.6161
577 2 1.89 2.0046 3 3 0.8386
578 2 1.55 2.0901 3 2 1.6293
579 3 1.61 1.1338 3 2 2.6835
580 3 2.30 1.5630 3 3 0.4795
581 3 1.82 0.9665 3 2 1.2846
582 2 1.34 1.7645 3 2 2.2252
583 3 1.84 1.0247 3 3 0.6637
584 3 1.78 0.9487 3 3 1.1325
585 2 1.07 1.5917 3 2 1.3663
586 2 1.60 1.8512 3 2 2.1348
587 3 2.16 1.4101 3 3 0.6097
588 3 2.00 1.3301 3 3 0.5696
589 3 1.96 1.7241 3 3 0.5306
590 3 2.02 1.1587 3 3 0.7008
591 3 1.85 1.1641 3 3 0.5931
592 2 1.63 2.1810 3 3 1.1290
593 2 0.91 1.4078 3 2 1.8114
594 2 1.34 1.8387 3 2 0.6748
595 3 2.07 1.3017 3 3 0.4645
596 3 2.28 1.7216 3 3 0.6529
597 3 2.27 1.5003 3 3 0.4018
598 3 1.68 1.4448 3 2 1.7934
599 3 1.70 1.1570 3 3 1.6888
600 3 1.89 1.1243 3 3 0.3885
