# Supplementary material for: The effect of training methodology on knowledge representation in categorization
Source: PLoS One. 2017 Aug 28;12(8):e0183904. doi: 10.1371/journal.pone.0183904 (PMC5573135; doi:10.1371/journal.pone.0183904)
Supplement: S1 File — This file contains the raw data from the experiments reported in this manuscript. (ZIP) [file pone.0183904.s001.zip › raw_data/Exp2/AB/rb_xfer_mixed_feedback_2_cond_2_sub_94.dat]

  1 3 1.76 0.8919 2 4 1.1723
  2 3 1.73 1.2246 2 3 0.9669
  3 1 1.02 2.4999 1 1 1.2723
  4 4 2.46 0.4501 2 3 0.9977
  5 2 1.35 1.7302 1 1 1.4790
  6 4 2.25 0.7735 2 3 0.8840
  7 1 1.14 2.7885 1 2 0.8660
  8 4 3.00 1.1062 2 4 3.5435
  9 4 2.36 0.9243 2 4 1.7211
 10 2 1.62 2.2219 1 1 0.9333
 11 2 1.44 1.8458 1 1 1.3290
 12 2 1.88 2.1806 1 2 0.7159
 13 4 2.65 0.7053 2 3 1.4642
 14 1 0.52 2.6020 1 2 1.7260
 15 3 2.34 1.7071 2 3 2.7538
 16 1 1.11 2.4142 1 1 1.6532
 17 1 1.05 2.5821 1 1 1.0272
 18 3 1.73 0.9571 2 4 0.7618
 19 1 0.67 2.2161 1 1 1.0029
 20 1 0.46 2.3743 1 1 0.6354
 21 2 1.63 1.9483 1 1 1.5711
 22 4 2.95 1.1056 2 3 1.0608
 23 2 1.50 2.0364 1 2 1.1142
 24 1 0.93 2.5640 1 1 0.9665
 25 2 1.07 2.0014 1 1 0.9443
 26 3 1.92 1.4731 2 4 0.9958
 27 2 1.80 1.9437 1 2 1.4836
 28 4 2.63 0.8910 2 3 1.2016
 29 4 2.58 0.9262 2 4 1.4333
 30 1 0.80 2.6896 1 1 1.4810
 31 3 2.03 1.5197 2 3 1.0696
 32 4 2.83 1.0065 2 4 0.7165
 33 1 1.02 2.6749 1 1 0.8654
 34 3 2.20 1.4332 2 3 3.4151
 35 4 2.74 1.0264 2 4 2.2488
 36 3 2.25 1.2915 2 3 0.9816
 37 3 1.85 1.1641 2 4 1.5279
 38 1 0.66 2.1383 1 1 0.7220
 39 2 1.31 1.8995 1 2 0.8774
 40 4 2.14 0.5976 2 4 1.2604
 41 3 2.00 1.8147 2 3 0.9950
 42 2 0.91 1.6901 1 1 0.7083
 43 1 0.97 2.5025 1 1 0.5606
 44 2 0.90 1.6966 1 2 1.1384
 45 4 2.80 1.1860 2 4 0.7984
 46 2 1.83 2.2245 1 2 3.4556
 47 3 2.34 1.5876 2 4 1.6466
 48 2 1.17 1.4405 1 2 0.9975
 49 4 2.46 0.8923 2 4 1.7580
 50 3 1.89 1.0910 2 3 1.8089
 51 1 1.06 2.4017 1 1 0.9878
 52 3 2.15 1.6078 2 4 1.2461
 53 3 1.82 1.1251 2 4 1.1960
 54 2 1.76 1.9300 1 2 1.3329
 55 3 2.27 1.5003 2 3 1.1291
 56 1 1.02 2.8512 1 1 0.8917
 57 4 2.49 0.9841 2 4 0.9446
 58 2 1.45 1.8789 1 2 1.1069
 59 1 1.13 2.6761 1 1 0.6717
 60 2 1.65 2.3078 1 2 1.1584
 61 4 2.34 0.5412 2 4 1.0077
 62 4 2.74 1.0078 2 3 0.7206
 63 4 2.78 1.1410 2 4 1.0210
 64 1 1.07 2.3485 1 1 0.5248
 65 2 1.76 1.9795 1 2 1.0405
 66 4 2.57 0.8126 2 4 0.6397
 67 2 1.28 2.0487 1 2 1.2390
 68 3 2.07 1.7267 2 4 0.9352
 69 4 2.77 0.6431 2 4 0.9225
 70 3 1.71 1.2798 2 3 0.9018
 71 2 1.07 1.2491 1 2 2.0352
 72 4 2.62 0.3858 2 4 1.4824
 73 3 2.26 1.4368 2 3 1.0079
 74 2 1.29 1.9978 1 2 1.7599
 75 1 0.93 2.5074 1 1 0.5535
 76 4 2.54 1.0818 2 3 0.7807
 77 3 2.31 1.9226 2 3 1.1031
 78 3 1.79 1.5993 2 4 1.0680
 79 2 1.54 2.3446 1 2 1.4101
 80 1 0.90 2.3828 1 1 0.6663
 81 3 2.15 1.5097 2 3 1.4008
 82 2 1.58 2.0825 1 2 1.2244
 83 1 0.82 2.3609 1 1 0.7774
 84 4 2.84 0.8652 2 4 1.0586
 85 2 1.49 1.7455 1 2 0.9691
 86 1 0.93 2.9422 1 1 0.7478
 87 3 1.74 1.2433 2 3 0.9978
 88 3 2.26 1.5198 2 4 1.1505
 89 3 1.90 1.0658 2 4 0.7697
 90 1 0.81 2.4667 1 1 0.9320
 91 2 1.07 1.5917 1 2 0.8798
 92 4 2.71 0.8136 2 4 0.6044
 93 2 1.30 1.6941 1 2 1.2607
 94 4 2.84 1.1081 2 3 0.7711
 95 3 1.67 1.1645 2 4 0.8372
 96 3 2.07 1.2553 2 3 1.1883
 97 2 1.01 1.9039 1 2 0.8781
 98 3 1.78 0.9487 2 3 1.3328
 99 4 2.38 0.6745 2 3 1.0564
100 4 2.48 0.9460 2 4 1.3109
101 3 1.51 1.1071 2 3 2.1600
102 2 1.21 1.7462 1 2 1.9784
103 4 3.01 0.8914 2 4 0.6673
104 3 1.97 0.8775 2 4 0.5693
105 1 0.20 1.9808 1 1 0.6758
106 1 1.13 2.7475 1 2 1.0097
107 1 0.57 2.1170 1 1 1.0188
108 4 2.93 0.9080 2 4 1.0103
109 1 0.87 2.0973 1 1 1.2189
110 1 0.92 2.6655 1 1 0.7068
111 1 0.79 2.4509 1 1 0.6394
112 1 0.66 2.5896 1 1 0.4961
113 3 2.42 1.5416 2 4 1.1805
114 4 2.60 0.9741 2 3 1.1425
115 1 0.70 2.2408 1 1 1.0173
116 2 1.60 1.8674 1 2 1.4493
117 4 2.44 0.7355 2 4 0.6790
118 2 1.85 2.2288 1 2 0.9964
119 4 1.99 0.4709 2 4 1.2135
120 1 1.13 2.4897 1 1 1.4842
121 3 2.18 1.4821 2 4 1.1146
122 3 2.44 1.2737 2 3 0.8082
123 4 2.37 0.6828 2 4 1.1598
124 2 0.91 1.5029 1 2 0.8907
125 4 2.18 0.6201 2 4 2.2397
126 1 0.83 2.5525 1 1 0.7755
127 4 2.69 0.6219 2 4 0.8738
128 3 1.65 0.7370 2 4 0.9138
129 1 0.83 2.6618 1 2 1.2125
130 4 2.21 0.5149 2 4 0.8772
131 2 1.10 1.9116 1 1 0.8181
132 4 2.58 0.9390 2 4 0.7059
133 1 0.78 2.1366 1 2 0.6544
134 3 1.88 1.1797 2 4 0.6127
135 4 2.42 0.8002 2 3 0.7251
136 2 1.09 1.4625 1 2 1.2964
137 3 2.01 1.5911 2 4 0.7969
138 4 2.76 0.9491 2 4 0.7898
139 1 1.05 2.4518 1 1 1.5846
140 1 1.06 2.6152 1 1 0.8410
141 1 1.44 3.1230 1 99 5.1779
142 1 1.08 2.4545 1 1 1.2345
143 4 2.58 0.8599 2 3 0.9136
144 3 1.55 1.4445 2 4 0.5975
145 2 1.90 2.0177 1 1 1.6303
146 2 1.72 2.1893 1 2 0.6612
147 3 2.07 1.2925 2 4 1.6352
148 4 2.87 1.1193 2 4 0.7066
149 1 0.60 2.4105 1 1 0.6321
150 3 2.29 1.4035 2 4 0.9431
151 3 1.96 1.3729 2 4 2.3898
152 4 2.65 0.8297 2 4 0.7109
153 3 1.99 1.4321 2 4 0.6193
154 1 0.69 2.4978 1 1 0.8116
155 3 2.42 1.5357 2 3 0.7482
156 3 1.89 1.1655 2 3 1.3592
157 2 1.73 2.2053 1 1 1.3858
158 1 0.54 2.2574 1 1 0.6839
159 2 1.53 1.9689 1 2 0.9049
160 3 2.10 1.6379 2 3 1.2778
161 1 1.30 3.0381 1 2 1.3391
162 4 2.81 1.0884 2 4 1.5343
163 1 1.14 2.6636 1 1 1.1308
164 2 1.34 1.8387 1 2 0.9118
165 1 1.29 2.6896 1 1 0.8831
166 3 1.68 1.4613 2 4 1.2095
167 3 2.07 1.7655 2 4 1.3225
168 4 2.63 0.9996 2 4 0.7494
169 1 0.58 2.3440 1 1 0.6169
170 4 2.19 0.5582 2 3 1.2252
171 4 2.69 0.9113 2 3 0.6408
172 4 2.59 0.8358 2 4 0.4085
173 3 1.94 1.0910 2 4 1.2078
174 4 2.75 0.7780 2 4 0.8789
175 4 3.05 0.8358 2 4 0.9250
176 4 2.45 0.9719 2 4 0.6880
177 3 2.41 1.5873 2 3 0.8695
178 3 1.97 1.3477 2 3 1.2278
179 3 2.39 1.4678 2 3 0.6110
180 3 2.09 1.5482 2 3 0.5783
181 3 2.11 1.4718 2 3 0.5477
182 3 1.81 1.5009 2 3 0.4296
183 3 2.34 1.6842 2 4 1.2370
184 4 2.61 0.8948 2 3 0.6859
185 4 2.84 0.7001 2 4 1.7941
186 1 1.12 2.5932 1 1 1.0614
187 3 1.91 1.3683 2 4 1.5385
188 1 1.25 2.4983 1 1 0.9099
189 3 1.71 1.0290 2 3 0.5537
190 4 2.44 0.5580 2 4 1.5095
191 4 2.86 0.8159 2 3 1.5377
192 4 3.02 1.2229 2 4 0.9651
193 1 1.39 2.5917 1 1 0.9591
194 2 1.53 1.7180 1 2 1.3149
195 2 1.82 2.1407 1 2 0.8871
196 4 1.97 0.2291 2 4 1.3558
197 3 2.24 1.6476 2 4 0.6632
198 4 2.84 1.0126 2 4 0.7726
199 4 2.77 0.8261 2 4 0.6623
200 4 2.47 0.5925 2 4 0.5798
201 1 0.93 2.6444 1 1 0.6583
202 2 1.70 1.9158 1 1 0.6421
203 2 1.72 1.9730 1 1 0.7290
204 2 1.67 1.5701 1 2 0.7081
205 2 1.36 1.9455 1 2 0.4251
206 2 1.35 1.8936 1 2 0.4416
207 3 1.84 1.2339 2 4 0.9136
208 4 2.68 0.9857 2 3 0.8275
209 3 2.26 1.6672 2 4 0.9483
210 1 0.87 2.4262 1 1 0.7272
211 2 1.40 1.7768 1 2 1.5625
212 1 0.92 2.1350 1 1 1.0301
213 1 0.64 2.1539 1 1 0.6131
214 4 2.89 0.6940 2 4 0.8863
215 3 1.53 1.1144 2 3 1.0342
216 2 1.60 1.8512 1 2 1.0907
217 4 2.42 0.8204 2 4 1.3462
218 2 1.32 1.8802 1 2 0.9806
219 3 1.98 1.5571 2 4 1.1418
220 2 1.65 1.8174 1 2 0.8649
221 1 0.77 2.4584 1 1 0.7749
222 3 1.96 1.4517 2 3 0.7851
223 1 1.01 2.5846 1 1 1.2751
224 1 1.08 2.6729 1 2 0.7620
225 1 0.98 2.7237 1 1 0.6676
226 1 0.70 2.3945 1 1 0.6333
227 4 2.41 0.3492 2 4 1.0415
228 4 2.60 0.6925 2 4 0.6479
229 1 1.13 2.7572 1 1 0.7586
230 1 1.03 2.5309 1 1 1.8181
231 2 1.74 2.1059 1 2 1.1945
232 2 1.18 1.7068 1 2 1.3296
233 4 2.53 0.9180 2 4 1.0288
234 4 2.55 0.7990 2 4 1.5245
235 2 1.52 1.7948 1 2 1.4889
236 2 1.46 1.7649 1 2 1.3578
237 4 2.45 0.6758 2 4 0.7050
238 4 2.53 0.6066 2 3 1.1334
239 1 0.99 2.4325 1 1 0.5853
240 2 1.57 2.1236 1 1 0.7233
241 3 2.32 1.9002 2 4 1.3043
242 3 2.15 1.3915 2 3 0.6923
243 1 0.83 2.9124 1 1 0.6730
244 2 1.11 1.7072 1 1 1.1031
245 4 2.37 0.7068 2 4 1.0526
246 3 2.10 1.5805 2 3 1.4256
247 3 2.02 1.1587 2 4 1.1624
248 2 1.55 2.0090 1 2 2.1425
249 4 2.63 0.8588 2 4 0.6332
250 4 2.99 0.8531 2 4 0.7614
251 2 1.55 2.0901 1 2 0.9066
252 2 1.40 1.8203 1 2 1.4165
253 4 2.29 0.4132 2 4 0.8493
254 1 1.23 2.8181 1 2 1.0956
255 3 1.72 1.3010 2 4 0.6207
256 1 0.89 2.4133 1 1 1.3800
257 2 1.25 1.6955 1 2 0.6617
258 3 2.13 1.4667 2 4 0.9891
259 4 2.36 0.9040 2 4 0.6155
260 4 2.87 1.2443 2 4 0.7828
261 3 2.09 1.3336 2 4 0.6002
262 2 1.66 1.8515 1 2 1.3700
263 4 2.73 0.7541 2 4 1.6518
264 3 1.81 1.5203 2 4 1.2410
265 1 0.95 2.3294 1 1 3.3696
266 1 1.00 2.2990 1 1 4.6351
267 3 2.02 1.0935 2 4 2.2822
268 3 2.36 1.6037 2 4 0.7128
269 2 1.52 2.4427 1 2 1.0688
270 4 2.69 1.1057 2 4 3.1237
271 2 1.38 1.9591 1 2 0.9835
272 2 1.65 1.9020 1 2 1.2410
273 2 1.54 1.9274 1 2 3.4729
274 1 0.95 2.5462 1 1 0.6462
275 3 2.05 1.5890 2 4 0.6697
276 4 2.34 0.6543 2 4 1.3077
277 2 1.71 2.1331 1 2 0.7612
278 4 3.02 1.5059 2 4 1.7622
279 2 1.53 2.0434 1 1 1.1094
280 1 1.05 2.6063 1 1 0.6258
281 4 2.40 0.6599 2 4 1.0338
282 1 0.89 2.4514 1 1 0.6183
283 4 2.50 0.4873 2 4 0.6426
284 3 2.05 1.6316 2 4 3.8661
285 2 1.48 1.8429 1 99 6.4632
286 1 0.71 2.6716 1 2 0.7261
287 3 2.47 1.7597 2 3 1.3220
288 3 1.88 1.1980 2 3 1.8939
289 3 2.35 1.4475 2 4 0.6827
290 2 1.61 1.8315 1 2 1.4731
291 3 2.28 1.4598 2 3 1.0953
292 3 1.99 1.4759 2 4 0.7004
293 4 2.66 0.4483 2 3 1.3535
294 2 1.71 2.1515 1 2 1.1390
295 2 1.89 2.0046 1 2 1.1590
296 3 2.32 1.3140 2 4 0.9939
297 4 2.67 0.8543 2 3 0.4176
298 3 1.49 1.0786 2 3 0.4022
299 4 2.95 1.0010 2 4 0.3951
300 1 0.51 2.5456 1 1 0.6824
301 2 1.33 1.9183 1 2 1.0563
302 3 2.23 1.4842 2 4 0.7111
303 1 1.02 2.1497 1 2 1.1466
304 3 2.17 1.5999 2 4 0.6690
305 3 2.25 1.7868 2 3 1.5227
306 1 1.14 2.4633 1 2 1.0555
307 3 1.64 1.1417 2 4 1.4305
308 2 1.34 2.0207 1 1 1.1731
309 2 1.66 1.7302 1 2 1.0878
310 3 1.86 1.2022 2 3 1.3414
311 2 1.78 2.3478 1 2 1.6891
312 2 1.30 1.6901 1 1 1.4395
313 3 2.16 1.2860 2 4 1.0540
314 1 1.02 2.6289 1 1 0.8197
315 4 2.36 0.5403 2 4 0.8444
316 1 0.28 1.9233 1 1 0.6434
317 2 1.63 1.9157 1 2 0.8254
318 3 1.73 1.3031 2 4 0.8093
319 1 0.70 2.6702 1 1 0.7550
320 3 2.43 1.8005 2 3 0.9099
321 1 0.98 2.5335 1 1 1.1624
322 4 2.75 0.6504 2 3 0.6998
323 3 1.98 1.3953 2 4 1.7522
324 4 2.68 0.8133 2 3 0.6194
325 3 2.31 1.8281 2 4 0.4194
326 3 2.27 1.2697 2 4 0.4269
327 1 0.59 2.0684 1 1 0.8593
328 1 1.30 2.6344 1 1 1.0578
329 1 0.93 2.5446 1 1 0.9368
330 4 2.83 0.6250 2 4 1.2779
331 3 1.55 1.2692 2 4 0.6983
332 3 2.43 1.7025 2 3 1.3833
333 3 2.23 1.6825 2 3 0.6728
334 1 0.97 2.0792 1 1 1.0543
335 1 0.88 2.1755 1 1 0.8212
336 2 1.10 1.5722 1 2 1.4929
337 1 0.99 2.6662 1 2 0.7145
338 4 2.78 1.0349 2 4 1.2475
339 1 0.74 2.4723 1 1 0.9344
340 2 1.52 2.2086 1 2 1.1690
341 2 1.56 2.4798 1 2 0.5789
342 3 2.31 1.7323 2 4 0.7090
343 1 1.18 2.3579 1 1 1.6887
344 1 1.39 2.6564 1 2 0.7255
345 3 2.18 1.7487 2 3 1.1626
346 3 1.81 1.2294 2 3 0.5167
347 3 1.93 1.4546 2 3 0.6329
348 4 2.02 0.2000 2 3 1.0077
349 2 0.89 1.3599 1 2 3.5131
350 1 1.04 2.3499 1 1 0.5891
351 2 1.41 2.1163 1 1 1.0439
352 2 1.67 2.5011 1 2 0.7630
353 1 1.04 2.6032 1 1 0.8842
354 4 2.05 0.5764 2 4 0.9871
355 2 1.18 1.7977 1 1 0.5303
356 2 1.71 2.0191 1 2 0.6459
357 3 2.12 1.5357 2 4 1.6056
358 2 1.19 1.3382 1 2 1.3091
359 3 1.82 0.9665 2 3 1.0090
360 4 2.31 0.6528 2 3 0.9792
361 4 2.87 1.1923 2 4 0.7081
362 2 1.30 1.7010 1 1 1.2165
363 1 0.50 2.0667 1 1 0.6087
364 4 2.77 0.8093 2 4 1.0178
365 2 1.70 2.0029 1 1 1.8895
366 4 2.77 0.9979 2 4 1.1909
367 4 2.62 0.8675 2 4 0.7764
368 3 1.93 1.1668 2 4 1.0426
369 2 1.74 2.3257 1 2 1.0802
370 4 2.82 0.9527 2 4 0.7098
371 3 1.87 1.1564 2 3 1.1224
372 1 1.14 2.7128 1 2 0.9497
373 2 1.41 1.8537 1 2 0.6805
374 2 2.05 2.0936 1 1 2.2230
375 3 1.69 1.3608 2 4 0.6699
376 2 1.47 1.7789 1 2 1.4197
377 3 2.27 1.6426 2 3 1.0996
378 2 1.67 2.0985 1 2 1.3682
379 4 2.70 0.5700 2 4 1.0666
380 4 2.75 0.7490 2 4 0.8324
381 4 2.76 0.9397 2 4 0.6245
382 2 1.41 1.5481 1 2 0.7997
383 3 1.88 1.7277 2 4 0.7458
384 1 1.23 2.6195 1 1 0.9963
385 2 1.56 2.4152 1 2 0.6447
386 2 1.44 1.8880 1 2 0.9952
387 2 1.66 1.7133 1 2 2.0277
388 4 2.73 0.8917 2 4 0.6269
389 1 1.21 2.7777 1 1 0.7480
390 4 2.56 0.8907 2 4 0.7186
391 3 1.81 1.4311 2 4 0.7077
392 4 2.50 0.8296 2 3 1.0249
393 2 1.42 2.0525 1 2 1.0561
394 2 1.75 2.3029 1 2 0.9748
395 1 1.06 2.9142 1 1 0.8656
396 4 2.37 0.5874 2 4 1.6645
397 4 2.30 0.6381 2 4 0.8777
398 1 0.75 2.3090 1 1 0.8751
399 3 2.45 1.8523 2 4 2.0579
400 2 1.63 2.1810 1 2 1.0648
401 1 0.89 2.6072 1 1 0.8293
402 3 2.03 1.4969 2 4 1.0290
403 4 2.86 1.3226 2 4 1.1226
404 4 2.63 0.7776 2 4 0.8318
405 4 2.53 0.7572 2 4 0.5674
406 1 1.11 2.5086 1 1 0.5050
407 2 1.60 2.0299 1 2 1.1744
408 3 2.03 1.8493 2 3 0.4631
409 2 1.66 2.0688 1 2 1.6221
410 4 2.58 0.5943 2 4 0.8860
411 2 1.70 1.7546 1 2 1.0429
412 1 0.87 2.5742 1 1 0.6188
413 1 1.03 2.8472 1 2 0.9480
414 2 1.40 1.9116 1 2 0.6712
415 1 0.29 2.2599 1 1 0.6536
416 4 2.17 0.3420 2 4 0.8528
417 2 1.88 2.1082 1 2 1.2997
418 2 1.64 1.8817 1 2 0.7124
419 3 2.10 1.2802 2 3 1.7077
420 2 1.57 2.0872 1 2 0.9280
421 3 1.90 1.3548 2 4 0.7877
422 3 2.05 1.5202 2 4 0.8468
423 4 2.29 0.7859 2 3 0.7894
424 2 1.32 2.1326 1 1 1.1269
425 2 1.38 1.7472 1 2 0.7466
426 2 1.72 2.4070 1 2 1.0368
427 1 0.61 1.8464 1 1 0.6926
428 4 2.11 0.7089 2 4 1.3145
429 1 0.66 2.1318 1 1 0.6544
430 2 1.73 2.2552 1 2 2.4933
431 1 1.12 2.7049 1 2 1.0818
432 1 1.13 2.4366 1 2 0.8548
433 2 1.33 1.8679 1 2 0.7097
434 2 1.68 1.9240 1 2 0.8197
435 3 2.54 1.8211 2 3 1.3563
436 1 1.24 2.6215 1 1 1.4473
437 4 2.70 1.0720 2 4 1.2944
438 2 1.80 1.9637 1 2 1.1237
439 2 1.20 1.5293 1 2 1.0955
440 2 1.54 2.0740 1 2 1.0290
441 3 1.62 0.8025 2 4 1.0197
442 3 2.07 1.5131 2 3 2.3484
443 3 2.20 1.5223 2 3 1.0624
444 1 1.38 2.9259 1 2 1.5249
445 2 1.61 2.1116 1 2 1.4403
446 1 0.64 2.3405 1 1 0.7116
447 2 1.37 1.8113 1 1 1.3396
448 2 0.85 1.3090 1 1 0.7183
449 4 2.49 0.7135 2 4 0.8586
450 3 1.97 1.3112 2 4 0.7202
451 1 0.80 2.6233 1 1 0.7401
452 4 2.66 1.1964 2 3 1.6804
453 4 2.40 0.4766 2 4 0.7023
454 4 2.34 0.9662 2 4 1.1234
455 1 0.79 2.3858 1 1 2.2326
456 4 2.51 1.1215 2 4 0.8550
457 4 2.91 1.1572 2 4 0.8055
458 4 2.60 0.8527 2 4 0.8312
459 1 0.79 1.9647 1 1 0.6062
460 2 1.77 2.1241 1 2 2.0074
461 1 1.19 2.6213 1 1 0.8557
462 1 1.35 2.9907 1 2 1.0471
463 1 1.08 2.5974 1 1 1.1182
464 2 1.59 1.9919 1 2 0.7938
465 4 2.35 0.9280 2 4 0.7797
466 2 1.30 1.6877 1 2 1.7655
467 1 0.75 2.0460 1 1 0.6324
468 1 0.93 2.5469 1 1 0.6705
469 1 0.79 2.2850 1 1 0.8776
470 2 1.32 2.0148 1 1 1.8289
471 1 0.47 2.1353 1 1 0.6684
472 1 0.85 2.6302 1 1 0.8344
473 3 2.32 1.8693 2 3 1.4737
474 3 1.83 1.3642 2 4 0.7684
475 2 1.50 1.6578 1 2 1.2828
476 1 0.85 2.0896 1 1 0.5681
477 4 2.85 0.9764 2 4 0.7542
478 1 1.46 2.7435 1 2 1.8449
479 1 0.96 2.5403 1 1 0.6198
480 3 1.89 1.3303 2 3 1.3950
481 1 0.57 2.4717 1 1 0.6452
482 2 1.66 2.1867 1 2 1.4436
483 2 1.34 1.7217 1 1 1.0269
484 3 2.04 1.2141 2 4 1.6583
485 3 1.86 1.3330 2 3 2.2569
486 3 2.23 1.6917 2 3 1.0318
487 1 1.04 2.4258 1 1 1.0715
488 4 3.09 1.0721 2 4 1.7489
489 4 2.34 1.0557 2 4 0.7838
490 1 0.66 2.0748 1 1 0.5462
491 1 0.98 2.2305 1 1 0.6297
492 4 2.66 1.2136 2 4 0.8289
493 1 1.14 2.5724 1 1 0.6598
494 1 1.05 2.6834 1 1 0.5546
495 4 2.22 0.4164 2 4 1.0698
496 4 2.50 1.1421 2 3 1.2513
497 3 2.34 1.1657 2 4 0.8664
498 2 1.59 1.7659 1 1 1.9606
499 3 2.12 1.5599 2 3 1.9138
500 1 0.68 2.5251 1 1 0.6225
501 2 1.91 2.2208 3 3 4.1566
502 3 1.70 1.1570 3 99 5.5629
503 3 2.07 1.3017 3 99 5.0618
504 2 1.31 2.0201 3 99 5.8107
505 2 1.62 2.1277 3 2 2.4504
506 2 1.72 2.3797 3 3 1.2327
507 3 1.79 0.8603 3 2 3.3259
508 2 1.20 1.8103 3 3 2.1842
509 2 1.18 1.7567 3 3 2.2171
510 3 2.27 1.4175 3 3 2.9430
511 2 1.50 1.9802 3 2 3.2725
512 3 2.30 1.2318 3 3 4.1419
513 3 1.99 1.2831 3 3 1.2556
514 2 1.48 1.6857 3 2 0.9100
515 3 2.14 1.4453 3 3 0.8338
516 2 1.31 1.5509 3 2 1.2237
517 3 2.12 1.3591 3 2 1.2463
518 2 1.43 1.6596 3 2 1.5891
519 2 1.34 1.8004 3 3 0.6285
520 2 1.59 2.3070 3 3 0.7955
521 2 1.34 1.7645 3 2 3.0357
522 2 1.82 1.9954 3 2 0.6732
523 2 1.56 2.1016 3 2 0.4627
524 3 1.86 1.6865 3 2 0.7240
525 3 2.11 1.4228 3 3 0.5108
526 2 1.92 2.2202 3 2 0.7318
527 3 2.35 1.4650 3 3 0.6532
528 2 1.60 1.7107 3 3 0.9068
529 3 1.52 0.9112 3 3 0.9582
530 3 1.82 1.1708 3 3 0.8480
531 3 2.30 1.5630 3 2 1.0291
532 2 1.36 1.5890 3 3 3.2674
533 2 1.87 1.9112 3 2 1.0501
534 2 1.71 2.2396 3 2 0.7186
535 2 1.39 2.0048 3 3 0.9298
536 3 1.61 1.1338 3 3 0.6611
537 2 1.33 2.1082 3 2 0.8280
538 2 2.05 2.0648 3 2 0.7945
539 3 2.00 1.4168 3 3 2.3457
540 3 1.93 1.2432 3 2 4.0768
541 2 1.84 2.0129 3 3 0.8242
542 3 2.00 1.6370 3 2 1.4005
543 2 1.60 2.0713 3 3 0.7290
544 3 2.01 1.3552 3 2 0.6909
545 2 1.17 1.7942 3 2 0.4884
546 2 1.54 1.8500 3 2 0.7884
547 2 1.32 1.8254 3 2 0.4362
548 2 1.35 1.3832 3 3 0.4824
549 3 1.91 1.4034 3 3 0.4704
550 3 1.53 1.1943 3 3 0.3869
551 2 1.36 1.8982 3 3 2.3495
552 3 1.68 1.2696 3 2 0.3916
553 2 1.71 2.3936 3 2 1.6797
554 3 1.98 1.6500 3 3 0.3718
555 3 1.84 1.0247 3 3 0.3327
556 2 1.21 1.5111 3 2 2.9496
557 2 1.20 1.7357 3 2 1.4950
558 3 2.53 1.5900 3 3 1.8762
559 3 2.00 1.3047 3 3 1.2333
560 2 1.53 1.8646 3 2 0.9590
561 2 1.69 1.7908 3 2 0.8796
562 3 1.55 1.2464 3 3 0.6119
563 3 2.60 1.8537 3 2 1.2837
564 3 2.26 1.5121 3 3 1.0878
565 3 1.73 1.0353 3 3 0.6843
566 3 1.99 1.5926 3 2 3.7035
567 3 2.28 1.7216 3 2 1.2359
568 3 2.26 1.8604 3 2 1.7939
569 2 0.91 1.4078 3 2 2.5858
570 2 1.57 1.6518 3 3 0.4833
571 3 1.94 1.4668 3 3 0.9664
572 2 1.71 1.8845 3 2 0.7991
573 3 2.24 1.5901 3 3 0.9826
574 3 1.93 1.3493 3 2 0.5112
575 3 2.12 1.6586 3 2 0.5641
576 3 2.18 1.1672 3 3 0.5807
577 3 1.74 1.0244 3 3 0.5091
578 2 1.78 2.2075 3 3 0.4015
579 3 1.98 1.7643 3 2 1.1527
580 3 2.00 1.3301 3 3 0.5066
581 2 1.79 2.1816 3 2 0.4616
582 3 1.96 1.7241 3 2 0.6025
583 2 1.60 1.9416 3 2 0.4425
584 3 1.98 1.4865 3 3 0.9365
585 2 1.38 2.0285 3 2 0.7145
586 2 1.70 1.7760 3 2 0.8127
587 3 2.08 1.4325 3 3 0.4997
588 3 1.89 1.1243 3 3 0.4627
589 2 1.42 1.5852 3 3 0.8438
590 2 1.72 1.9579 3 2 0.9466
591 3 1.91 1.2875 3 3 0.2926
592 2 1.55 2.0735 3 2 0.5533
593 2 1.94 2.0839 3 2 0.5628
594 2 1.84 2.2882 3 2 0.6365
595 3 2.16 1.4101 3 3 0.5953
596 3 1.68 1.4448 3 2 0.9079
597 2 1.37 1.8739 3 2 0.5910
598 3 1.90 1.3107 3 3 0.3360
599 3 1.54 1.1603 3 3 0.7383
600 2 1.57 1.8656 3 2 0.6768
