# Supplementary material for: The effect of training methodology on knowledge representation in categorization
Source: PLoS One. 2017 Aug 28;12(8):e0183904. doi: 10.1371/journal.pone.0183904 (PMC5573135; doi:10.1371/journal.pone.0183904)
Supplement: S1 File — This file contains the raw data from the experiments reported in this manuscript. (ZIP) [file pone.0183904.s001.zip › raw_data/Exp2/YES-NO/rb_xfer_concept_feedback_2_cond_2_sub_67.dat]

  1 2 1.80 1.9637 2 1 2 1.3034
  2 2 1.38 1.9591 1 1 2 2.0198
  3 2 1.65 2.3078 1 1 1 2.9305
  4 2 1.32 2.1326 2 1 2 1.2045
  5 1 0.51 2.5456 1 1 1 1.7968
  6 3 2.34 1.7071 2 2 1 2.5254
  7 4 2.40 0.6599 1 2 2 4.4710
  8 1 0.71 2.6716 2 1 1 2.0279
  9 2 1.71 2.1331 1 1 2 3.8584
 10 4 2.69 0.6219 2 2 4 5.3917
 11 2 1.66 1.7133 2 1 1 1.0719
 12 1 1.11 2.5086 2 1 2 1.8047
 13 2 1.62 2.2219 1 1 1 3.0121
 14 1 1.44 3.1230 2 1 2 1.2433
 15 3 1.84 1.0247 2 2 2 1.1867
 16 2 1.50 2.0364 1 1 1 0.9477
 17 4 2.49 0.9841 2 2 2 1.3177
 18 3 1.97 1.3477 1 2 2 0.9860
 19 4 2.93 0.9080 1 2 2 2.4421
 20 1 0.77 2.4584 2 1 1 2.5124
 21 1 0.87 2.5742 1 1 2 2.4519
 22 1 0.93 2.5074 1 1 2 1.7153
 23 1 0.85 2.6302 2 1 1 1.7504
 24 4 2.60 0.8527 1 2 2 0.9689
 25 3 2.07 1.3017 1 2 2 1.3230
 26 1 0.52 2.6020 1 1 2 1.6617
 27 1 0.92 2.1350 2 1 1 1.1481
 28 1 0.66 2.5896 1 1 3 1.9662
 29 2 2.05 2.0648 1 1 2 2.0391
 30 2 2.05 2.0936 1 1 4 6.2386
 31 4 2.34 1.0557 2 2 2 1.8767
 32 2 1.55 2.0090 2 1 1 1.4982
 33 3 2.07 1.2553 1 2 2 1.4702
 34 4 2.54 1.0818 1 2 4 47.9633
 35 3 2.13 1.4667 2 2 1 1.4037
 36 4 2.50 1.1421 2 2 2 1.1794
 37 2 1.19 1.3382 2 1 1 0.8848
 38 1 1.39 2.5917 2 1 2 0.4575
 39 1 1.04 2.4258 1 1 2 1.1434
 40 4 2.78 1.0349 1 2 1 0.4828
 41 4 2.86 0.8159 2 2 1 2.1344
 42 1 1.18 2.3579 2 1 2 0.4428
 43 1 1.02 2.1497 1 1 2 0.4573
 44 3 2.14 1.4453 2 2 1 0.4875
 45 1 0.82 2.3609 2 1 2 0.3001
 46 1 1.04 2.3499 1 1 2 0.5286
 47 2 1.36 1.8982 1 1 1 0.6280
 48 3 1.76 0.8919 1 2 2 0.5559
 49 2 1.49 1.7455 2 1 1 1.0057
 50 1 1.23 2.6195 1 1 1 0.8304
 51 4 2.67 0.8543 2 2 1 1.2848
 52 3 1.53 1.1144 2 2 1 0.5298
 53 3 1.92 1.4731 2 2 2 0.6048
 54 4 2.65 0.8297 1 2 1 0.9487
 55 4 2.51 1.1215 2 2 1 0.6630
 56 4 2.45 0.9719 2 2 2 0.4450
 57 1 0.70 2.2408 1 1 2 0.4833
 58 1 1.02 2.4999 2 1 1 0.2646
 59 2 1.40 1.7768 2 1 2 0.2222
 60 2 1.39 2.0048 2 1 2 0.2852
 61 3 1.73 1.0353 1 2 1 0.6756
 62 1 0.83 2.5525 2 1 1 0.9934
 63 1 1.13 2.4897 1 1 2 0.6095
 64 3 2.45 1.8523 2 2 1 0.3451
 65 1 1.03 2.8472 1 1 1 0.8523
 66 3 2.07 1.7267 2 2 2 1.0500
 67 3 2.27 1.6426 1 2 1 1.0317
 68 1 0.70 2.6702 2 1 2 0.9677
 69 2 1.73 2.2053 1 1 1 1.7515
 70 3 1.73 0.9571 1 2 1 1.3215
 71 3 1.78 0.9487 1 2 2 1.0205
 72 4 2.87 1.1923 1 2 2 0.7159
 73 1 1.05 2.6063 1 1 1 0.3766
 74 4 2.19 0.5582 2 2 1 0.6007
 75 2 1.61 1.8315 1 1 2 1.0087
 76 2 1.50 1.9802 2 1 2 1.2491
 77 1 1.13 2.7475 2 1 1 1.1600
 78 3 2.47 1.7597 2 2 1 1.3462
 79 3 1.91 1.2875 2 2 1 1.0454
 80 4 2.69 1.1057 2 2 1 1.2439
 81 4 2.53 0.6066 1 2 1 0.9059
 82 1 0.79 2.3858 1 1 1 0.9270
 83 1 1.14 2.7128 2 1 1 1.0022
 84 4 2.45 0.6758 1 2 1 1.4509
 85 4 2.17 0.3420 2 2 2 1.1854
 86 1 0.80 2.6896 1 1 1 0.8114
 87 4 2.71 0.8136 1 2 1 0.9221
 88 1 1.14 2.6636 2 1 1 1.2705
 89 4 2.53 0.7572 1 2 1 0.8764
 90 2 1.56 2.1016 2 1 1 1.7523
 91 3 1.68 1.4613 2 2 2 1.1234
 92 2 1.66 1.8515 1 1 1 1.5666
 93 1 0.87 2.0973 2 1 2 1.0329
 94 4 2.18 0.6201 1 2 1 0.8565
 95 2 1.40 1.9116 1 1 1 1.2058
 96 2 1.21 1.5111 1 1 2 0.9101
 97 2 1.30 1.6941 2 1 2 2.4418
 98 1 1.02 2.8512 1 1 1 1.0654
 99 2 0.85 1.3090 1 1 2 1.3510
100 3 2.32 1.8693 2 2 2 1.1844
101 2 1.75 2.3029 1 1 1 1.0992
102 3 2.24 1.5901 2 2 2 0.7834
103 2 1.66 2.1867 2 1 1 0.8967
104 4 2.02 0.2000 1 2 1 0.9569
105 2 1.70 1.7760 1 1 2 1.2715
106 3 2.25 1.2915 1 2 1 1.1966
107 3 2.34 1.1657 1 2 2 1.8696
108 2 1.35 1.3832 1 1 2 1.1858
109 3 2.00 1.3301 2 2 2 1.3482
110 4 2.77 0.9979 1 2 1 0.8297
111 1 0.96 2.5403 2 1 1 1.5234
112 3 1.79 0.8603 1 2 1 1.6633
113 1 0.28 1.9233 1 1 2 1.0688
114 1 0.99 2.4325 1 1 1 0.9309
115 4 2.73 0.8917 2 2 1 1.3574
116 3 2.26 1.5198 1 2 1 0.9752
117 1 1.06 2.4017 2 1 1 1.2248
118 3 2.18 1.1672 1 2 1 1.1041
119 3 1.89 1.1655 2 2 2 1.0771
120 3 2.08 1.4325 2 2 2 1.6176
121 2 1.70 1.9158 2 1 2 1.2008
122 2 1.94 2.0839 1 1 1 0.9046
123 1 0.85 2.0896 1 1 1 1.1167
124 4 2.78 1.1410 2 2 1 1.1055
125 4 2.77 0.6431 2 2 1 0.9814
126 3 1.82 1.1251 1 2 2 1.2225
127 2 1.63 2.1810 2 1 2 1.2544
128 1 1.08 2.4545 2 1 2 2.3257
129 4 2.91 1.1572 1 2 2 1.2019
130 2 1.72 1.9579 2 1 2 1.4661
131 3 1.87 1.1564 1 2 1 1.2476
132 4 3.02 1.5059 1 2 2 1.7901
133 3 1.68 1.2696 1 2 1 1.3833
134 2 1.83 2.2245 2 1 2 1.0161
135 1 1.23 2.8181 2 1 1 1.2553
136 2 1.38 1.7472 1 1 2 1.7741
137 1 1.19 2.6213 1 1 1 1.5910
138 4 2.61 0.8948 2 2 1 1.4006
139 3 1.88 1.1797 2 2 1 0.9686
140 1 1.25 2.4983 2 1 2 1.8666
141 1 0.75 2.0460 2 1 2 1.2802
142 2 1.53 1.7180 2 1 2 1.3897
143 4 2.77 0.8261 2 2 1 1.1431
144 4 2.86 1.3226 1 2 1 1.0179
145 2 1.68 1.9240 2 1 2 1.4816
146 4 2.70 0.5700 2 2 1 1.1188
147 4 2.11 0.7089 2 2 2 1.0747
148 4 2.42 0.8204 2 2 2 0.6792
149 2 1.47 1.7789 2 1 2 1.1077
150 4 2.22 0.4164 2 2 1 1.0311
151 1 1.07 2.3485 2 1 1 1.8225
152 3 2.09 1.3336 2 2 1 2.1105
153 1 0.93 2.5469 1 1 1 0.9473
154 2 1.55 2.0901 2 1 2 1.0380
155 3 1.91 1.4034 2 2 2 1.7643
156 1 0.61 1.8464 2 1 2 1.5673
157 4 2.05 0.5764 1 2 1 0.9293
158 3 2.35 1.4650 1 2 2 1.4033
159 4 2.38 0.6745 1 2 1 0.8596
160 1 0.57 2.4717 1 1 1 0.8972
161 1 0.57 2.1170 1 1 2 0.7336
162 4 2.65 0.7053 1 2 1 1.0408
163 1 0.66 2.1318 1 1 1 0.7440
164 1 1.14 2.4633 1 1 2 0.8033
165 4 2.29 0.4132 1 2 1 0.8672
166 3 2.27 1.5003 2 2 1 1.1119
167 4 2.60 0.6925 1 2 1 0.8202
168 3 2.20 1.5223 1 2 1 1.9952
169 3 2.16 1.4101 2 2 2 1.8273
170 2 1.65 1.9020 1 1 2 0.9609
171 1 0.79 2.4509 1 1 1 0.7314
172 3 1.94 1.0910 2 2 2 1.4385
173 1 1.39 2.6564 2 1 1 1.2929
174 4 2.35 0.9280 1 2 1 0.9386
175 3 1.93 1.1668 2 2 1 0.9975
176 4 2.75 0.7780 1 2 1 0.7898
177 1 0.98 2.5335 2 1 2 1.7981
178 1 1.05 2.5821 1 1 1 1.0224
179 1 1.06 2.9142 1 1 1 0.7667
180 2 1.30 1.6901 1 1 1 1.0331
181 4 2.68 0.9857 2 2 2 1.0163
182 1 0.89 2.4133 2 1 2 1.3038
183 1 1.14 2.7885 1 1 2 1.1796
184 1 1.13 2.6761 1 1 1 0.7792
185 3 1.71 1.2798 2 2 2 1.0920
186 1 0.93 2.9422 1 1 1 1.3138
187 3 1.97 0.8775 2 2 1 1.3969
188 1 0.79 2.2850 2 1 2 1.3978
189 4 2.47 0.5925 1 2 1 0.9590
190 2 1.60 1.8512 2 1 2 1.1768
191 2 1.63 1.9483 2 1 2 1.0574
192 4 2.82 0.9527 2 2 2 0.9603
193 1 0.68 2.5251 2 1 2 0.9703
194 2 1.72 2.3797 2 1 2 1.0683
195 3 1.99 1.5926 2 2 2 0.9458
196 3 1.54 1.1603 1 2 1 1.2288
197 2 1.48 1.6857 2 1 2 0.9329
198 4 2.83 1.0065 2 2 2 0.9750
199 4 2.55 0.7990 1 2 1 0.9846
200 1 1.21 2.7777 2 1 1 1.4883
201 4 3.01 0.8914 2 2 2 0.9856
202 3 2.03 1.5197 1 2 1 1.4027
203 3 1.62 0.8025 2 2 2 1.0274
204 4 2.34 0.5412 2 2 2 1.2035
205 3 2.43 1.8005 2 2 1 0.8985
206 1 0.83 2.6618 2 1 2 1.1429
207 2 1.90 2.0177 1 1 2 0.9777
208 3 1.81 1.5203 1 2 1 1.1465
209 1 1.30 3.0381 1 1 2 1.4453
210 3 1.93 1.2432 2 2 1 0.9238
211 2 1.79 2.1816 1 1 2 1.3578
212 2 1.76 1.9300 1 1 1 0.9359
213 3 2.23 1.6917 1 2 2 1.9557
214 4 2.74 1.0264 1 2 1 1.3978
215 3 2.02 1.0935 1 2 1 1.3351
216 2 1.54 1.8500 2 1 2 1.0584
217 4 2.81 1.0884 1 2 1 0.8648
218 2 1.62 2.1277 1 1 1 1.8779
219 3 2.27 1.4175 1 2 1 0.9947
220 1 0.67 2.2161 1 1 1 0.8185
221 4 2.73 0.7541 2 2 2 1.1305
222 3 1.55 1.4445 1 2 1 1.1495
223 3 2.00 1.6370 1 2 2 1.1599
224 4 2.48 0.9460 1 2 1 0.7939
225 4 2.58 0.8599 2 2 2 0.9551
226 1 0.92 2.6655 1 1 1 0.8452
227 4 3.09 1.0721 2 2 2 0.8669
228 4 2.75 0.6504 2 2 2 0.9596
229 3 1.73 1.3031 1 2 1 1.0670
230 3 2.30 1.2318 1 2 2 1.2075
231 3 1.96 1.3729 1 2 1 1.1367
232 4 2.95 1.0010 1 2 1 0.9154
233 3 1.70 1.1570 2 2 2 1.0152
234 2 1.30 1.6877 1 1 1 1.0944
235 2 1.72 2.1893 2 1 2 1.0361
236 2 1.56 2.4152 1 1 1 0.8425
237 3 1.89 1.3303 1 2 1 0.9048
238 2 1.32 1.8254 2 1 2 0.9335
239 4 2.42 0.8002 1 2 1 1.0005
240 3 2.26 1.5121 2 2 1 1.2501
241 3 2.05 1.6316 2 2 2 0.9206
242 4 2.95 1.1056 2 2 2 1.1244
243 4 2.34 0.6543 1 2 1 0.8875
244 2 1.31 1.8995 2 1 2 1.1327
245 2 1.46 1.7649 1 1 1 1.4400
246 3 1.97 1.3112 2 2 2 2.4631
247 1 0.70 2.3945 2 1 1 0.8683
248 1 0.93 2.5446 1 1 1 0.9231
249 1 1.08 2.5974 2 1 2 2.5590
250 2 1.11 1.7072 2 1 1 1.6495
251 2 1.50 1.6578 1 1 1 1.1843
252 3 1.90 1.0658 2 2 2 1.3776
253 3 2.10 1.6379 1 2 2 1.5472
254 4 2.36 0.9243 2 2 2 1.2209
255 1 0.95 2.5462 2 1 2 1.3565
256 2 1.67 2.5011 2 1 2 1.1994
257 1 1.01 2.5846 1 1 1 1.1669
258 3 2.34 1.5876 1 2 2 1.3449
259 4 3.00 1.1062 2 2 2 1.0917
260 2 1.52 2.4427 1 1 1 1.1053
261 3 2.00 1.4168 1 2 1 1.0613
262 2 1.78 2.3478 2 1 2 0.9079
263 3 1.96 1.4517 2 2 2 1.0401
264 4 2.50 0.4873 1 2 1 0.9675
265 1 0.29 2.2599 1 1 1 0.9938
266 2 1.60 1.9416 2 1 2 0.9301
267 3 1.81 1.2294 2 2 2 1.6299
268 3 2.44 1.2737 1 2 1 1.1397
269 1 0.89 2.4514 1 1 1 1.0068
270 1 1.35 2.9907 2 1 1 1.1673
271 2 1.72 1.9730 2 1 2 0.8010
272 1 1.30 2.6344 2 1 1 1.5061
273 2 1.45 1.8789 1 1 1 0.9506
274 4 2.44 0.7355 2 2 2 1.9209
275 2 1.33 1.8679 1 1 1 0.8360
276 3 2.42 1.5416 2 2 2 1.5557
277 1 1.11 2.4142 1 1 1 0.9811
278 1 0.97 2.5025 2 1 2 1.2220
279 1 1.12 2.5932 1 1 1 1.1740
280 1 0.58 2.3440 1 1 1 0.7606
281 1 1.12 2.7049 2 1 2 2.4109
282 3 2.12 1.5357 1 2 1 1.2658
283 2 1.21 1.7462 2 1 2 0.8485
284 4 2.41 0.3492 1 2 1 0.7740
285 4 2.74 1.0078 1 2 1 0.9286
286 2 1.33 2.1082 1 1 1 0.9070
287 4 2.44 0.5580 2 2 2 1.1041
288 1 0.69 2.4978 1 1 1 0.7800
289 2 1.52 1.7948 2 1 2 0.7819
290 4 2.66 0.4483 1 2 1 0.7184
291 2 1.71 2.3936 2 1 2 0.7543
292 3 2.31 1.7323 1 2 2 0.8615
293 2 1.31 2.0201 2 1 2 1.0987
294 4 2.84 1.0126 1 2 1 0.8319
295 2 1.66 2.0688 1 1 1 1.1994
296 4 2.25 0.7735 2 2 1 0.8231
297 4 2.83 0.6250 1 2 1 0.7264
298 3 2.18 1.7487 1 2 2 1.3760
299 4 2.66 1.2136 1 2 1 0.8099
300 4 2.46 0.4501 2 2 1 1.1861
301 1 0.81 2.4667 1 1 1 0.8566
302 1 0.59 2.0684 2 1 2 0.9507
303 4 2.59 0.8358 1 2 1 0.8165
304 2 1.41 1.5481 1 1 2 0.7036
305 3 1.89 1.1243 2 2 1 0.8364
306 2 1.35 1.8936 2 1 2 1.0123
307 2 0.91 1.6901 2 1 2 1.1562
308 4 2.37 0.7068 2 2 1 0.7584
309 3 1.98 1.5571 1 2 1 0.9767
310 4 2.80 1.1860 1 2 1 0.7534
311 1 0.79 1.9647 1 1 1 0.9073
312 3 2.25 1.7868 1 2 2 0.8319
313 4 2.14 0.5976 1 2 1 0.8467
314 4 2.58 0.5943 2 2 2 1.2939
315 4 2.84 0.8652 1 2 1 1.6667
316 1 0.95 2.3294 2 1 1 1.1360
317 3 2.16 1.2860 2 2 1 0.6591
318 1 1.08 2.6729 2 1 2 1.4348
319 1 0.89 2.6072 1 1 1 0.8734
320 3 2.03 1.4969 2 2 2 1.0228
321 2 0.89 1.3599 2 1 2 0.8305
322 4 2.62 0.3858 1 2 1 0.8446
323 4 2.31 0.6528 1 2 1 0.7069
324 1 0.74 2.4723 1 1 1 1.0798
325 2 1.42 1.5852 2 1 2 0.8924
326 1 0.66 2.0748 2 1 2 1.1294
327 4 2.53 0.9180 2 2 1 1.2770
328 3 2.12 1.5599 2 2 2 0.9212
329 4 2.58 0.9262 2 2 2 1.0616
330 3 2.07 1.2925 2 2 2 1.4271
331 4 2.62 0.8675 1 2 1 0.8912
332 3 1.99 1.4321 2 2 2 1.0727
333 1 0.78 2.1366 2 1 2 1.0467
334 1 0.98 2.7237 2 1 2 0.9321
335 1 1.24 2.6215 1 1 2 1.5349
336 4 2.50 0.8296 1 2 1 0.9693
337 1 1.13 2.4366 1 1 1 1.0908
338 4 2.34 0.9662 2 2 2 0.7909
339 4 2.87 1.1193 2 2 2 1.8249
340 2 1.53 1.9689 1 1 1 1.2400
341 2 1.55 2.0735 1 1 1 0.7916
342 1 1.05 2.6834 2 1 2 0.7527
343 2 1.71 2.2396 1 1 1 0.9233
344 3 2.00 1.3047 1 2 1 1.5279
345 1 0.60 2.4105 1 1 1 1.0188
346 3 2.15 1.6078 2 2 2 1.2905
347 3 1.73 1.2246 1 2 1 1.0955
348 2 1.74 2.3257 2 1 2 0.9079
349 1 0.64 2.1539 2 1 2 0.9117
350 1 1.46 2.7435 1 1 2 0.7562
351 4 2.63 0.9996 1 2 1 1.3991
352 4 2.70 1.0720 1 2 1 0.7361
353 2 1.77 2.1241 2 1 2 0.7390
354 1 1.02 2.6289 1 1 2 1.0788
355 4 2.87 1.2443 1 2 1 1.0521
356 3 2.54 1.8211 2 2 2 1.2412
357 2 1.53 1.8646 2 1 2 0.8962
358 4 2.21 0.5149 1 2 1 0.8924
359 3 2.41 1.5873 1 2 1 1.3215
360 2 1.37 1.8113 2 1 2 0.9171
361 1 0.54 2.2574 1 1 1 0.8969
362 2 1.71 1.8845 1 1 1 0.9421
363 1 0.64 2.3405 2 1 2 0.8575
364 3 1.49 1.0786 1 2 1 0.9840
365 2 1.70 2.0029 2 1 2 0.8085
366 2 1.18 1.7068 2 1 2 1.0260
367 4 2.84 1.1081 1 2 1 0.9693
368 3 2.07 1.5131 1 2 2 1.2196
369 3 1.52 0.9112 1 2 1 0.8348
370 3 2.28 1.7216 2 2 2 1.4174
371 3 1.86 1.6865 2 2 2 0.9215
372 2 1.37 1.8739 1 1 1 1.1019
373 4 2.46 0.8923 1 2 1 0.8987
374 3 2.00 1.8147 2 2 2 1.0948
375 4 2.30 0.6381 2 2 2 0.9785
376 2 1.54 2.3446 1 1 1 1.2761
377 4 3.05 0.8358 1 2 1 0.9700
378 3 2.01 1.5911 1 2 2 1.0364
379 1 1.03 2.5309 2 1 1 1.1634
380 3 1.88 1.7277 1 2 2 1.1563
381 2 1.92 2.2202 2 1 2 1.0227
382 4 1.97 0.2291 2 2 2 1.2851
383 4 2.84 0.7001 2 2 2 0.9787
384 2 1.71 2.0191 2 1 2 1.1473
385 2 0.90 1.6966 2 1 1 0.9180
386 1 1.14 2.5724 2 1 1 1.0739
387 3 2.27 1.2697 2 2 1 1.3759
388 3 2.11 1.4228 1 2 1 0.7460
389 2 1.30 1.7010 1 1 1 0.8766
390 2 1.44 1.8458 1 1 1 0.6655
391 2 1.85 2.2288 1 1 2 0.7673
392 4 3.02 1.2229 1 2 1 0.8580
393 1 0.75 2.3090 1 1 1 0.8557
394 1 0.83 2.9124 2 1 2 0.8772
395 4 2.66 1.1964 1 2 1 0.8112
396 2 1.31 1.5509 2 1 2 0.8511
397 3 2.34 1.6842 2 2 2 1.0968
398 2 1.82 2.1407 1 1 2 1.8698
399 3 1.81 1.5009 1 2 1 0.9641
400 3 1.98 1.6500 1 2 1 0.9092
401 1 0.80 2.6233 1 1 1 0.9019
402 4 2.63 0.8588 2 2 1 1.2176
403 3 1.99 1.4759 2 2 2 0.9225
404 4 1.99 0.4709 2 2 1 1.2707
405 2 1.07 1.5917 2 1 2 0.8769
406 2 1.20 1.8103 2 1 2 0.8407
407 3 2.05 1.5890 2 2 2 0.8710
408 4 2.63 0.7776 2 2 1 0.7899
409 3 1.67 1.1645 1 2 1 0.8709
410 3 1.93 1.3493 2 2 2 0.8452
411 1 0.66 2.1383 1 1 1 0.8581
412 3 2.39 1.4678 1 2 2 0.8568
413 2 1.17 1.7942 1 1 1 0.9423
414 1 0.47 2.1353 2 1 2 0.8580
415 1 0.98 2.2305 2 1 1 1.4084
416 4 2.36 0.5403 2 2 2 1.2165
417 3 2.15 1.3915 1 2 1 1.2470
418 4 2.77 0.8093 2 2 2 0.9185
419 2 1.66 1.7302 1 1 1 1.7060
420 4 2.56 0.8907 2 2 1 0.9986
421 2 1.01 1.9039 1 1 2 1.4708
422 1 1.00 2.2990 1 1 2 1.2128
423 3 2.26 1.6672 1 2 1 1.2443
424 2 1.34 1.8387 1 1 1 1.1799
425 3 1.93 1.4546 1 2 1 1.0208
426 2 1.63 1.9157 1 1 2 1.3325
427 1 0.50 2.0667 2 1 2 1.2880
428 1 1.02 2.6749 2 1 2 1.1567
429 2 1.36 1.5890 1 1 2 0.8946
430 1 1.05 2.4518 1 1 2 1.2659
431 2 1.60 2.0713 1 1 2 1.1681
432 2 1.32 1.8802 1 1 1 1.0902
433 1 0.88 2.1755 2 1 1 0.7426
434 3 2.01 1.3552 1 2 1 1.2572
435 4 2.99 0.8531 2 2 2 1.0085
436 4 2.68 0.8133 1 2 1 0.9208
437 4 2.76 0.9491 1 2 1 1.2124
438 3 1.84 1.2339 1 2 1 1.3798
439 4 2.37 0.5874 2 2 2 1.3325
440 3 2.12 1.6586 2 2 2 0.8320
441 2 1.20 1.5293 1 1 2 1.3831
442 3 2.20 1.4332 1 2 1 0.9923
443 4 2.76 0.9397 2 2 1 0.9139
444 2 1.07 1.2491 1 1 2 1.0708
445 3 1.79 1.5993 2 2 2 0.8040
446 4 2.75 0.7490 2 2 1 1.4130
447 2 1.54 1.9274 1 1 1 1.7404
448 4 2.89 0.6940 1 2 1 1.1115
449 4 2.36 0.9040 2 2 2 1.1473
450 2 1.34 1.7645 1 1 1 1.1424
451 1 0.97 2.0792 1 1 1 1.2847
452 1 0.20 1.9808 2 1 2 0.8978
453 1 0.90 2.3828 1 1 2 1.0797
454 1 1.06 2.6152 2 1 1 1.6846
455 2 1.52 2.2086 2 1 2 1.4494
456 1 1.04 2.6032 2 1 2 1.1529
457 4 2.63 0.8910 2 2 2 1.3065
458 1 0.87 2.4262 1 1 1 1.0215
459 4 2.69 0.9113 1 2 1 0.9482
460 2 1.32 2.0148 1 1 1 0.9192
461 4 2.37 0.6828 1 2 1 0.8826
462 2 1.56 2.4798 1 1 1 0.8709
463 3 1.61 1.1338 1 2 1 0.9646
464 2 1.91 2.2208 1 1 2 0.9507
465 4 2.85 0.9764 2 2 2 1.1609
466 2 1.34 1.8004 2 1 2 0.9305
467 2 1.10 1.9116 2 1 1 0.8602
468 1 0.46 2.3743 2 1 1 0.7617
469 4 2.40 0.4766 2 2 2 1.2360
470 1 1.13 2.7572 2 1 2 0.9786
471 2 1.60 2.0299 1 1 2 1.0280
472 4 2.60 0.9741 1 2 1 0.7880
473 3 2.05 1.5202 2 2 2 0.9326
474 4 2.58 0.9390 2 2 2 1.0402
475 2 1.67 2.0985 2 1 2 0.8079
476 2 1.74 2.1059 2 1 2 0.8158
477 1 0.93 2.5640 1 1 1 0.9593
478 4 2.57 0.8126 2 2 1 1.1860
479 2 1.40 1.8203 2 1 2 0.9067
480 2 1.84 2.2882 2 1 2 0.8949
481 1 0.93 2.6444 2 1 2 0.9308
482 3 2.28 1.4598 2 2 2 0.9416
483 1 1.38 2.9259 2 1 2 0.8406
484 2 1.78 2.2075 2 1 2 0.8963
485 4 2.29 0.7859 2 2 2 1.8127
486 2 1.17 1.4405 1 1 2 1.2598
487 1 0.99 2.6662 1 1 1 1.2735
488 3 2.07 1.7655 2 2 2 0.8955
489 2 1.38 2.0285 2 1 2 1.4996
490 4 2.49 0.7135 2 2 2 1.0153
491 3 1.64 1.1417 2 2 2 0.8319
492 3 2.42 1.5357 2 2 2 1.5906
493 1 1.29 2.6896 1 1 2 1.4556
494 3 1.86 1.2022 1 2 1 1.0549
495 2 1.60 1.7107 2 1 2 1.0998
496 3 2.29 1.4035 1 2 2 0.8733
497 3 1.65 0.7370 2 2 2 1.1100
498 3 1.82 0.9665 1 2 1 0.9622
499 3 1.86 1.3330 1 2 1 1.0110
500 3 1.98 1.7643 2 2 2 0.8510
501 2 1.65 1.8174 1 3 1 1.1458
502 3 1.69 1.3608 2 3 2 1.8479
503 2 1.25 1.6955 1 3 1 1.0297
504 3 2.26 1.8604 1 3 1 1.4279
505 2 1.10 1.5722 2 3 2 1.0347
506 3 2.60 1.8537 2 3 2 1.0713
507 2 1.87 1.9112 2 3 1 1.0514
508 3 2.11 1.4718 2 3 2 1.2487
509 2 1.73 2.2552 2 3 2 1.9966
510 2 1.80 1.9437 2 3 1 0.9728
511 2 1.34 1.7217 1 3 1 1.1333
512 2 1.42 2.0525 1 3 1 1.3586
513 2 1.57 1.6518 1 3 2 1.6966
514 3 1.55 1.2464 2 3 2 1.8288
515 2 1.34 2.0207 2 3 1 1.3713
516 3 2.53 1.5900 1 3 2 1.2583
517 3 1.82 1.1708 1 3 1 1.1599
518 3 2.30 1.5630 1 3 2 1.0252
519 2 1.18 1.7977 2 3 2 1.1358
520 3 2.10 1.5805 2 3 2 1.0181
521 2 1.58 2.0825 2 3 1 1.2726
522 2 1.43 1.6596 2 3 2 2.6930
523 2 1.71 2.1515 1 3 2 0.9614
524 2 1.82 1.9954 1 3 2 0.7620
525 2 1.57 2.1236 1 3 2 0.9473
526 3 2.04 1.2141 2 3 2 1.2037
527 3 1.53 1.1943 1 3 1 0.9877
528 2 1.72 2.4070 1 3 2 1.1393
529 3 1.94 1.4668 1 3 1 1.6212
530 2 1.48 1.8429 2 3 2 1.4674
531 2 1.44 1.8880 2 3 1 1.0481
532 3 2.23 1.4842 1 3 2 1.7088
533 2 1.59 2.3070 1 3 2 1.2557
534 2 1.76 1.9795 2 3 1 1.0134
535 3 2.32 1.3140 2 3 2 0.8118
536 3 1.98 1.3953 2 3 2 1.3161
537 2 1.64 1.8817 1 3 2 1.0620
538 2 1.41 1.8537 1 3 2 1.0916
539 3 1.51 1.1071 2 3 2 1.1200
540 3 1.89 1.0910 1 3 1 0.9307
541 2 1.59 1.9919 2 3 1 1.0678
542 3 1.74 1.2433 2 3 2 1.0477
543 3 2.36 1.6037 1 3 2 0.8543
544 2 1.18 1.7567 2 3 2 1.0744
545 2 1.69 1.7908 2 3 2 0.7195
546 3 1.91 1.3683 1 3 1 1.0797
547 3 2.03 1.8493 1 3 2 0.8600
548 3 1.55 1.2692 2 3 2 1.3298
549 3 1.68 1.4448 1 3 2 1.1080
550 2 1.59 1.7659 2 3 2 0.9353
551 3 1.83 1.3642 2 3 2 1.4253
552 3 1.72 1.3010 1 3 1 0.8952
553 2 1.29 1.9978 1 3 1 1.1634
554 2 1.07 2.0014 2 3 2 1.1002
555 2 0.91 1.4078 1 3 2 0.8864
556 3 2.18 1.4821 2 3 2 1.0022
557 2 1.20 1.7357 1 3 2 1.0492
558 3 2.23 1.6825 1 3 1 1.3418
559 2 1.28 2.0487 1 3 1 1.7841
560 3 2.15 1.5097 1 3 2 0.8876
561 2 1.41 2.1163 2 3 2 1.0033
562 2 1.89 2.0046 2 3 2 1.6666
563 3 1.85 1.1641 2 3 2 0.9264
564 3 1.99 1.2831 1 3 1 1.1293
565 3 2.09 1.5482 2 3 2 0.9475
566 3 2.35 1.4475 1 3 2 0.7082
567 2 1.61 2.1116 1 3 1 1.6159
568 3 2.31 1.8281 2 3 1 0.6461
569 3 1.90 1.3548 1 3 1 0.8035
570 2 1.33 1.9183 2 3 2 1.2188
571 3 2.12 1.3591 1 3 2 1.2975
572 3 1.74 1.0244 1 3 1 0.8764
573 3 1.98 1.4865 2 3 2 0.9127
574 2 1.67 1.5701 1 3 1 1.4362
575 3 1.88 1.1980 2 3 1 0.8496
576 3 2.02 1.1587 2 3 1 0.5513
577 2 1.70 1.7546 2 3 1 0.6967
578 3 2.31 1.9226 2 3 2 0.6123
579 2 1.09 1.4625 1 3 2 1.0682
580 2 1.53 2.0434 2 3 2 0.8880
581 2 1.57 1.8656 1 3 2 1.2115
582 3 2.10 1.2802 1 3 1 1.2103
583 2 1.36 1.9455 1 3 1 1.1698
584 2 1.88 2.1082 2 3 2 1.2425
585 3 2.32 1.9002 1 3 2 1.0635
586 2 1.88 2.1806 1 3 2 0.8692
587 2 1.60 1.8674 2 3 2 0.7139
588 3 2.17 1.5999 2 3 1 1.1791
589 2 1.84 2.0129 2 3 1 1.3402
590 3 1.71 1.0290 2 3 2 1.0300
591 2 0.91 1.5029 2 3 2 0.8614
592 2 1.54 2.0740 1 3 2 1.3383
593 2 1.35 1.7302 1 3 2 0.6279
594 2 1.57 2.0872 1 3 2 0.6974
595 3 1.81 1.4311 2 3 2 0.6927
596 3 2.43 1.7025 2 3 2 0.8555
597 3 2.26 1.4368 1 3 1 0.9083
598 3 1.96 1.7241 1 3 1 1.2961
599 3 1.90 1.3107 2 3 2 1.2425
600 3 2.24 1.6476 1 3 3 0.5776
