# Supplementary material for: The effect of training methodology on knowledge representation in categorization
Source: PLoS One. 2017 Aug 28;12(8):e0183904. doi: 10.1371/journal.pone.0183904 (PMC5573135; doi:10.1371/journal.pone.0183904)
Supplement: S1 File — This file contains the raw data from the experiments reported in this manuscript. (ZIP) [file pone.0183904.s001.zip › raw_data/Exp2/YES-NO/rb_xfer_concept_feedback_2_cond_2_sub_68.dat]

  1 4 2.58 0.8599 2 2 2 4.0211
  2 2 1.35 1.7302 1 1 1 2.0517
  3 3 2.26 1.8604 1 2 2 2.6576
  4 2 1.72 2.1893 1 1 2 1.4787
  5 4 2.69 0.9113 2 2 2 1.9145
  6 2 1.49 1.7455 1 1 1 0.9180
  7 1 0.95 2.3294 1 1 1 0.9608
  8 2 2.05 2.0648 1 1 2 1.6260
  9 4 2.60 0.6925 2 2 2 1.1700
 10 1 0.97 2.0792 2 1 1 1.4990
 11 2 1.65 2.3078 1 1 1 1.6635
 12 2 1.32 1.8254 1 1 2 1.2618
 13 3 1.86 1.3330 2 2 2 1.6121
 14 2 1.65 1.9020 2 1 2 1.4112
 15 3 2.16 1.2860 1 2 1 1.6583
 16 3 2.54 1.8211 2 2 1 1.3446
 17 1 0.80 2.6896 1 1 1 0.8261
 18 1 0.66 2.1318 2 1 2 1.2662
 19 4 2.66 0.4483 2 2 2 1.3833
 20 3 2.27 1.6426 2 2 1 0.9929
 21 4 2.99 0.8531 2 2 2 4.2020
 22 4 2.11 0.7089 2 2 2 1.3706
 23 4 2.37 0.7068 2 2 2 1.3555
 24 3 1.96 1.4517 1 2 1 1.3659
 25 1 0.28 1.9233 2 1 2 1.1039
 26 3 2.00 1.6370 1 2 2 1.7409
 27 3 2.00 1.8147 2 2 1 2.9621
 28 2 1.48 1.8429 2 1 2 1.1134
 29 3 2.26 1.6672 1 2 2 3.5580
 30 4 2.70 0.5700 2 2 2 1.2562
 31 1 0.95 2.5462 2 1 2 1.3592
 32 2 1.66 1.7302 2 1 2 1.3207
 33 1 0.70 2.3945 2 1 2 1.1407
 34 3 1.71 1.0290 2 2 1 3.7753
 35 2 1.89 2.0046 2 1 2 1.3775
 36 4 3.05 0.8358 1 2 2 1.1466
 37 4 2.54 1.0818 1 2 1 1.3241
 38 3 2.15 1.3915 1 2 2 1.3038
 39 2 1.41 1.5481 1 1 1 1.7960
 40 4 2.34 0.9662 2 2 4 21.9965
 41 4 2.58 0.9390 1 2 1 0.6347
 42 4 2.51 1.1215 1 2 1 0.7280
 43 3 2.35 1.4475 2 2 1 0.6603
 44 2 1.55 2.0735 1 1 2 0.5049
 45 3 2.27 1.2697 1 2 1 0.8129
 46 1 1.13 2.7475 2 1 1 0.8528
 47 3 2.07 1.2553 2 2 2 0.5947
 48 3 2.45 1.8523 2 2 2 0.6037
 49 3 1.72 1.3010 2 2 2 1.7241
 50 4 2.84 1.0126 1 2 2 1.0322
 51 1 0.66 2.0748 1 1 1 1.3463
 52 2 1.50 1.6578 1 1 2 0.7401
 53 1 1.02 2.1497 1 1 1 0.6309
 54 1 0.75 2.3090 1 1 1 0.4939
 55 1 0.20 1.9808 2 1 2 0.8013
 56 1 0.93 2.5469 1 1 1 0.9056
 57 3 2.09 1.3336 2 2 2 0.8855
 58 4 2.35 0.9280 2 2 2 1.5147
 59 3 1.55 1.2464 1 2 1 0.9815
 60 1 1.07 2.3485 2 1 1 1.3912
 61 3 2.10 1.6379 1 2 2 0.9673
 62 3 1.68 1.4448 1 2 2 1.1853
 63 1 0.47 2.1353 1 1 1 0.8819
 64 3 2.07 1.3017 1 2 1 1.0309
 65 3 2.07 1.5131 2 2 2 1.0223
 66 2 1.78 2.2075 1 1 2 1.4695
 67 2 1.54 1.8500 2 1 1 0.6282
 68 2 1.43 1.6596 1 1 2 1.0990
 69 4 2.78 1.1410 2 2 1 0.6075
 70 3 2.15 1.6078 1 2 2 0.3369
 71 1 0.64 2.3405 2 1 2 0.2200
 72 4 2.58 0.9262 2 2 2 0.3642
 73 3 2.11 1.4718 2 2 2 0.2936
 74 2 1.66 2.1867 2 1 2 0.2745
 75 4 2.34 0.6543 2 2 2 0.5917
 76 4 2.60 0.9741 2 2 2 0.3528
 77 2 1.60 1.7107 2 1 2 0.2440
 78 2 1.94 2.0839 2 1 2 0.2425
 79 1 1.24 2.6215 1 1 2 0.2168
 80 2 1.63 1.9483 2 1 1 0.2961
 81 1 0.87 2.0973 1 1 2 0.4375
 82 3 2.03 1.5197 1 2 1 0.3402
 83 3 2.07 1.7267 1 2 1 0.4476
 84 1 1.44 3.1230 1 1 1 0.2933
 85 4 2.57 0.8126 2 2 1 0.3144
 86 3 2.17 1.5999 2 2 2 0.2702
 87 3 2.28 1.7216 2 2 2 0.3484
 88 3 2.34 1.7071 2 2 1 0.4709
 89 4 2.45 0.6758 2 2 2 0.2928
 90 2 1.34 1.7645 1 1 2 0.2894
 91 4 2.84 0.7001 2 2 2 1.2376
 92 2 1.48 1.6857 2 1 2 0.6044
 93 3 1.98 1.3953 2 2 2 0.3646
 94 4 2.48 0.9460 2 2 2 0.3106
 95 3 1.93 1.4546 2 2 2 0.3061
 96 2 1.76 1.9300 2 1 2 0.3672
 97 2 0.91 1.6901 2 1 2 0.2645
 98 3 1.93 1.1668 1 2 2 0.2628
 99 3 2.20 1.5223 1 2 2 0.2848
100 4 2.56 0.8907 2 2 2 0.2822
101 2 1.57 2.0872 2 1 2 0.7055
102 3 2.60 1.8537 1 2 2 0.2785
103 3 1.81 1.4311 2 2 2 0.2835
104 3 1.83 1.3642 2 2 2 0.2642
105 1 1.12 2.5932 2 1 2 0.2460
106 3 1.53 1.1943 1 2 2 0.2124
107 1 1.13 2.6761 1 1 1 0.3489
108 3 2.31 1.8281 2 2 2 0.2869
109 4 2.47 0.5925 2 2 2 0.2753
110 1 0.87 2.4262 1 1 1 0.4014
111 4 2.29 0.7859 2 2 1 0.2573
112 3 2.12 1.6586 1 2 2 0.2957
113 1 1.13 2.4366 1 1 2 0.3089
114 4 2.69 0.6219 2 2 2 0.2971
115 3 1.69 1.3608 2 2 2 0.3019
116 2 1.60 2.0299 1 1 1 0.3144
117 4 2.91 1.1572 1 2 1 0.2947
118 3 1.94 1.0910 1 2 2 0.3630
119 3 1.74 1.2433 1 2 1 0.5496
120 4 2.58 0.5943 2 2 1 0.3676
121 1 1.13 2.7572 1 1 1 0.3850
122 1 1.12 2.7049 2 1 1 0.6105
123 4 1.99 0.4709 2 2 1 0.3453
124 3 1.70 1.1570 2 2 2 0.2441
125 2 1.32 1.8802 1 1 1 0.3226
126 3 1.92 1.4731 1 2 2 0.3102
127 3 2.29 1.4035 1 2 1 0.5785
128 3 1.65 0.7370 2 2 1 0.3801
129 2 1.50 1.9802 2 1 1 0.4615
130 3 1.98 1.5571 2 2 2 0.3634
131 2 1.67 2.0985 1 1 2 0.3008
132 3 1.85 1.1641 1 2 2 0.8571
133 3 1.98 1.6500 2 2 1 0.4085
134 4 2.02 0.2000 1 2 1 0.5607
135 2 1.56 2.4798 1 1 2 0.3059
136 2 1.53 2.0434 1 1 2 0.3586
137 3 1.97 1.3112 1 2 1 0.3542
138 4 2.37 0.6828 2 2 1 0.4366
139 2 1.10 1.5722 2 1 2 0.6441
140 2 1.36 1.5890 2 1 2 0.8189
141 2 1.69 1.7908 1 1 1 1.1385
142 2 1.20 1.8103 2 1 2 0.8373
143 2 1.84 2.2882 2 1 2 0.4600
144 1 1.04 2.4258 2 1 1 0.4988
145 2 1.68 1.9240 1 1 2 0.4308
146 2 1.83 2.2245 1 1 1 0.2367
147 4 2.95 1.1056 2 2 1 0.3798
148 4 2.42 0.8204 1 2 2 0.6608
149 3 2.23 1.4842 2 2 1 0.7312
150 2 1.44 1.8458 2 1 2 0.4227
151 4 2.93 0.9080 2 2 2 0.4407
152 4 2.62 0.3858 1 2 2 0.4246
153 4 2.66 1.1964 1 2 1 0.4081
154 4 2.30 0.6381 1 2 1 1.2076
155 4 2.86 0.8159 2 2 2 1.4961
156 4 2.82 0.9527 2 2 1 0.3088
157 1 0.57 2.4717 2 1 2 0.8814
158 2 1.61 2.1116 2 1 2 1.1910
159 2 1.17 1.7942 1 1 2 1.2551
160 4 2.75 0.7780 1 2 2 0.9100
161 1 1.08 2.4545 2 1 1 0.3216
162 4 2.85 0.9764 1 2 2 0.5008
163 1 0.79 2.3858 1 1 2 0.3773
164 3 2.10 1.2802 2 2 2 0.3860
165 3 2.25 1.2915 2 2 1 0.3163
166 3 2.24 1.6476 2 2 2 0.3195
167 2 1.34 1.8387 1 1 1 0.2752
168 3 1.96 1.3729 1 2 1 0.3849
169 1 0.92 2.6655 2 1 2 0.2902
170 1 0.66 2.1383 2 1 1 0.7192
171 2 1.34 2.0207 1 1 2 0.4442
172 3 2.43 1.8005 2 2 1 0.3867
173 4 2.76 0.9491 1 2 2 0.5800
174 3 2.12 1.3591 1 2 1 0.5493
175 1 0.64 2.1539 1 1 1 1.1758
176 4 2.37 0.5874 1 2 2 0.6976
177 2 1.21 1.5111 1 1 1 0.8931
178 1 0.93 2.6444 1 1 1 0.8978
179 2 1.70 1.7760 1 1 2 1.2306
180 4 2.29 0.4132 1 2 1 1.4935
181 2 2.05 2.0936 2 1 2 1.1379
182 2 1.71 2.1331 2 1 2 1.3573
183 3 2.08 1.4325 2 2 1 0.8730
184 3 2.44 1.2737 2 2 1 1.1426
185 4 2.40 0.6599 1 2 2 1.3617
186 1 1.03 2.8472 1 1 1 0.7946
187 2 1.25 1.6955 2 1 1 1.3082
188 2 1.59 1.9919 1 1 1 1.2725
189 1 0.46 2.3743 1 1 1 1.0701
190 4 2.59 0.8358 2 2 2 2.2125
191 3 1.54 1.1603 2 2 2 1.6764
192 2 1.92 2.2202 2 1 1 1.7537
193 4 2.21 0.5149 1 2 2 1.5245
194 2 1.10 1.9116 2 1 1 1.0164
195 2 1.33 1.8679 1 1 1 1.0960
196 3 1.90 1.3548 1 2 1 1.1730
197 1 1.05 2.6834 2 1 1 1.0863
198 4 2.42 0.8002 2 2 1 0.8995
199 2 1.75 2.3029 1 1 2 1.1529
200 4 2.68 0.9857 1 2 2 1.0908
201 1 1.19 2.6213 1 1 2 0.9754
202 4 2.41 0.3492 2 2 1 0.8488
203 2 1.65 1.8174 2 1 2 0.7835
204 1 0.83 2.6618 1 1 1 1.0405
205 1 0.92 2.1350 1 1 1 0.7843
206 1 0.83 2.9124 1 1 1 0.7453
207 2 1.41 1.8537 1 1 2 0.9306
208 2 1.41 2.1163 1 1 1 1.0549
209 4 2.71 0.8136 1 2 2 0.8049
210 2 0.85 1.3090 1 1 1 1.0611
211 3 2.32 1.3140 2 2 1 1.3634
212 2 1.71 2.2396 2 1 2 1.6763
213 2 1.73 2.2552 1 1 1 1.1468
214 2 1.30 1.6901 2 1 2 1.3807
215 3 1.98 1.7643 1 2 2 1.3021
216 3 1.99 1.4759 1 2 1 0.5546
217 4 2.61 0.8948 2 2 1 0.6214
218 3 2.32 1.9002 1 2 2 0.5903
219 1 1.11 2.5086 2 1 1 0.3595
220 2 1.44 1.8880 2 1 2 0.2503
221 3 1.51 1.1071 2 2 1 0.7288
222 2 1.88 2.1806 2 1 2 0.9870
223 1 0.85 2.0896 2 1 2 0.6041
224 4 2.05 0.5764 1 2 1 0.4452
225 4 2.87 1.1193 2 2 1 0.2671
226 3 2.03 1.8493 1 2 2 0.5528
227 2 1.52 2.4427 2 1 2 1.2685
228 3 2.36 1.6037 2 2 1 1.0973
229 4 2.83 0.6250 1 2 2 1.7818
230 2 1.67 2.5011 2 1 2 0.9582
231 4 2.65 0.7053 2 2 2 0.8403
232 4 2.87 1.1923 1 2 1 1.4475
233 4 2.36 0.9040 1 2 2 2.0627
234 3 1.88 1.7277 1 2 1 0.5723
235 3 2.02 1.1587 2 2 2 1.5419
236 1 1.30 2.6344 2 1 2 1.2571
237 3 2.12 1.5599 2 2 2 1.3122
238 3 1.49 1.0786 2 2 1 0.7796
239 1 1.21 2.7777 2 1 2 0.3715
240 4 2.14 0.5976 2 2 2 0.5102
241 4 2.53 0.7572 2 2 1 0.4893
242 1 0.93 2.9422 1 1 2 0.8545
243 2 1.36 1.8982 2 1 1 0.9559
244 2 1.84 2.0129 1 1 2 0.3828
245 1 0.77 2.4584 2 1 1 0.8564
246 1 0.99 2.4325 2 1 2 1.2468
247 3 1.76 0.8919 2 2 1 1.5979
248 3 1.81 1.5009 1 2 1 1.2141
249 4 2.46 0.4501 2 2 2 1.5658
250 1 1.02 2.8512 2 1 2 1.6086
251 1 0.66 2.5896 2 1 2 1.0825
252 4 2.46 0.8923 2 2 2 0.5596
253 4 2.63 0.9996 1 2 2 0.6022
254 1 0.50 2.0667 2 1 2 3.4577
255 4 3.00 1.1062 1 2 1 0.9675
256 2 1.60 1.9416 2 1 1 1.0802
257 4 2.34 0.5412 1 2 2 1.1653
258 2 1.07 1.5917 2 1 1 1.0471
259 2 1.59 2.3070 1 1 2 1.1894
260 3 1.94 1.4668 2 2 2 0.2632
261 2 1.09 1.4625 1 1 2 1.8371
262 3 2.18 1.4821 1 2 2 1.1803
263 4 2.77 0.9979 1 2 1 0.8358
264 4 2.36 0.9243 1 2 2 1.2347
265 3 2.11 1.4228 1 2 1 1.2812
266 1 1.38 2.9259 2 1 1 1.1753
267 1 0.58 2.3440 2 1 2 1.4885
268 4 2.68 0.8133 2 2 1 2.1577
269 4 2.49 0.9841 1 2 2 1.1125
270 4 2.45 0.9719 1 2 2 0.8279
271 1 0.61 1.8464 2 1 2 1.0833
272 2 1.72 1.9579 2 1 2 1.4721
273 1 0.52 2.6020 2 1 2 0.9103
274 2 1.19 1.3382 2 1 2 1.3701
275 3 2.26 1.4368 1 2 2 1.7233
276 4 2.73 0.7541 2 2 2 1.2475
277 2 1.29 1.9978 2 1 2 1.0775
278 2 1.79 2.1816 1 1 2 1.5713
279 2 1.32 2.1326 1 1 1 1.4687
280 2 1.53 1.8646 2 1 2 1.0834
281 4 2.50 1.1421 1 2 1 1.6325
282 2 1.01 1.9039 2 1 2 1.2085
283 1 1.29 2.6896 1 1 1 1.5288
284 1 1.14 2.4633 2 1 2 1.7316
285 4 2.18 0.6201 1 2 1 1.3415
286 3 2.39 1.4678 1 2 1 1.4249
287 2 1.72 1.9730 1 1 2 1.1050
288 4 2.84 1.1081 1 2 1 1.0379
289 3 2.26 1.5121 2 2 2 1.0617
290 1 0.87 2.5742 2 1 2 1.2349
291 4 2.66 1.2136 1 2 1 1.5381
292 3 1.88 1.1797 2 2 2 1.2293
293 3 1.84 1.2339 2 2 2 1.2770
294 1 1.02 2.6749 2 1 2 1.5455
295 1 0.93 2.5074 1 1 1 1.1166
296 1 1.14 2.7128 1 1 1 0.8810
297 1 0.67 2.2161 2 1 2 0.8612
298 1 1.06 2.4017 2 1 1 1.9080
299 4 2.74 1.0264 1 2 1 1.1685
300 4 2.53 0.6066 1 2 1 0.7782
301 4 2.36 0.5403 2 2 2 1.9860
302 3 1.84 1.0247 1 2 2 1.5311
303 3 2.30 1.5630 2 2 2 0.9972
304 1 0.89 2.6072 2 1 2 1.1979
305 1 1.06 2.6152 1 1 1 1.1826
306 1 1.00 2.2990 2 1 2 1.2087
307 1 1.03 2.5309 2 1 2 1.2733
308 4 2.25 0.7735 2 2 1 0.9423
309 1 1.23 2.8181 1 1 1 1.6014
310 2 1.42 2.0525 2 1 2 2.3362
311 1 0.74 2.4723 1 1 1 0.8995
312 4 2.78 1.0349 1 2 1 1.1279
313 4 2.67 0.8543 2 2 2 1.3949
314 1 0.85 2.6302 2 1 2 1.0667
315 4 3.02 1.2229 1 2 1 1.9212
316 2 1.71 2.0191 2 1 2 1.2452
317 2 1.20 1.5293 2 1 2 1.0666
318 2 1.35 1.8936 2 1 1 0.9759
319 1 0.89 2.4133 2 1 2 1.3540
320 2 1.71 2.1515 1 1 1 2.0121
321 2 1.54 2.0740 1 1 1 1.0686
322 3 2.02 1.0935 2 2 2 1.2988
323 2 1.17 1.4405 2 1 2 1.6472
324 3 2.34 1.1657 2 2 1 1.7257
325 1 1.13 2.4897 1 1 1 1.1300
326 3 1.73 1.2246 2 2 2 1.9817
327 3 1.81 1.5203 2 2 2 1.1659
328 4 2.40 0.4766 2 2 1 1.4160
329 2 1.73 2.2053 2 1 2 1.2244
330 1 0.70 2.6702 1 1 1 1.1048
331 3 1.79 0.8603 1 2 1 1.2769
332 4 2.80 1.1860 2 2 2 1.3215
333 4 2.62 0.8675 1 2 1 1.4376
334 3 1.97 0.8775 1 2 2 1.2050
335 3 2.14 1.4453 2 2 2 1.3806
336 2 1.56 2.1016 2 1 2 1.7179
337 4 2.49 0.7135 2 2 2 2.1219
338 1 0.51 2.5456 2 1 2 1.2860
339 2 1.20 1.7357 1 1 2 1.3314
340 4 2.86 1.3226 1 2 2 1.1729
341 2 1.70 1.9158 2 1 2 1.1745
342 2 1.35 1.3832 2 1 2 1.3769
343 3 2.27 1.4175 2 2 2 1.1779
344 4 2.75 0.7490 2 2 2 1.1154
345 4 2.17 0.3420 2 2 2 1.9840
346 1 1.05 2.5821 2 1 1 1.6250
347 4 3.09 1.0721 2 2 2 1.2654
348 3 1.81 1.2294 2 2 2 1.3030
349 1 1.18 2.3579 2 1 1 1.4995
350 4 3.02 1.5059 2 2 2 1.2715
351 1 1.14 2.6636 1 1 1 1.6581
352 3 1.89 1.3303 1 2 1 1.3601
353 3 2.25 1.7868 1 2 2 0.9379
354 3 2.16 1.4101 2 2 2 1.4057
355 1 0.79 2.4509 1 1 1 0.8702
356 4 2.63 0.8910 2 2 2 1.3475
357 4 2.84 0.8652 1 2 1 1.2144
358 4 2.63 0.8588 2 2 1 0.9663
359 2 1.70 2.0029 1 1 2 1.4001
360 2 1.55 2.0090 1 1 1 1.0641
361 2 1.45 1.8789 1 1 1 1.0382
362 2 1.62 2.1277 2 1 2 1.1659
363 4 2.65 0.8297 1 2 1 1.3121
364 1 0.81 2.4667 2 1 1 1.7227
365 2 1.58 2.0825 1 1 1 1.4546
366 4 2.31 0.6528 1 2 2 1.5257
367 4 2.76 0.9397 2 2 2 1.3128
368 1 0.99 2.6662 1 1 1 0.8534
369 4 2.70 1.0720 1 2 1 1.1716
370 3 1.82 1.1708 1 2 1 1.4693
371 4 2.73 0.8917 1 2 1 1.2024
372 2 1.91 2.2208 1 1 1 1.4425
373 4 2.77 0.8093 1 2 2 1.6829
374 4 2.50 0.4873 2 2 2 1.0719
375 1 0.89 2.4514 1 1 1 0.7979
376 1 1.04 2.3499 2 1 1 1.2303
377 1 1.23 2.6195 1 1 1 1.8048
378 4 2.50 0.8296 2 2 2 1.9260
379 2 1.07 1.2491 2 1 2 1.3278
380 2 1.66 1.7133 1 1 2 1.8437
381 1 1.30 3.0381 2 1 2 2.0905
382 2 1.31 1.8995 1 1 1 1.5518
383 2 1.87 1.9112 1 1 1 1.4016
384 1 0.59 2.0684 2 1 1 1.6187
385 1 1.25 2.4983 1 1 1 1.9139
386 2 1.61 1.8315 2 1 2 1.1181
387 4 3.01 0.8914 2 2 2 1.8900
388 1 1.05 2.6063 2 1 2 1.6790
389 4 2.44 0.7355 2 2 2 1.2201
390 1 1.14 2.7885 1 1 1 1.1161
391 1 1.06 2.9142 1 1 1 0.8877
392 2 1.33 1.9183 2 1 2 1.1561
393 1 1.08 2.5974 2 1 2 1.6471
394 4 2.38 0.6745 2 2 2 1.1173
395 1 0.68 2.5251 2 1 2 1.0581
396 2 1.46 1.7649 2 1 2 0.9284
397 1 0.80 2.6233 1 1 1 1.5401
398 3 1.55 1.4445 1 2 1 1.6705
399 4 2.44 0.5580 2 2 2 1.1733
400 3 2.23 1.6825 2 2 2 1.0552
401 1 0.60 2.4105 1 1 1 0.8713
402 3 1.64 1.1417 1 2 2 1.0690
403 3 2.05 1.5890 2 2 2 0.9628
404 3 2.31 1.7323 2 2 2 1.0847
405 1 0.93 2.5446 2 1 2 1.3780
406 4 2.77 0.8261 1 2 1 1.3143
407 1 1.39 2.6564 1 1 1 1.3255
408 1 0.79 1.9647 1 1 2 1.0495
409 4 2.83 1.0065 2 2 1 1.1921
410 2 1.36 1.9455 1 1 1 1.3595
411 4 2.63 0.7776 1 2 2 0.9392
412 4 2.53 0.9180 1 2 1 0.7489
413 2 1.60 1.8512 1 1 1 1.1749
414 1 1.02 2.6289 1 1 1 0.7929
415 4 1.97 0.2291 1 2 1 1.3135
416 2 1.57 1.8656 2 1 2 1.3817
417 4 2.89 0.6940 1 2 1 0.8614
418 2 1.33 2.1082 1 1 1 1.4834
419 3 2.43 1.7025 1 2 2 1.1759
420 2 0.89 1.3599 1 1 2 1.3623
421 2 1.77 2.1241 2 1 2 1.9643
422 3 2.42 1.5357 1 2 2 2.3975
423 3 1.93 1.3493 1 2 1 0.9334
424 1 1.39 2.5917 2 1 2 1.2322
425 1 0.70 2.2408 2 1 2 2.5514
426 3 2.03 1.4969 2 2 2 1.4007
427 3 2.00 1.3047 1 2 1 1.6575
428 3 2.53 1.5900 2 2 2 1.1848
429 4 2.34 1.0557 1 2 1 1.1212
430 2 1.56 2.4152 1 1 2 1.6452
431 4 2.22 0.4164 1 2 1 1.0524
432 1 0.71 2.6716 2 1 2 1.3704
433 1 0.88 2.1755 1 1 2 1.9808
434 3 1.91 1.3683 1 2 1 1.4932
435 2 1.63 1.9157 1 1 1 1.4187
436 1 0.29 2.2599 1 1 1 1.4747
437 2 1.66 1.8515 2 1 2 1.3442
438 4 2.69 1.1057 1 2 2 1.2832
439 2 1.47 1.7789 2 1 2 1.3195
440 1 1.11 2.4142 1 1 2 1.2833
441 4 2.60 0.8527 1 2 1 0.9609
442 3 1.99 1.5926 1 2 2 1.7785
443 4 2.87 1.2443 1 2 1 0.9148
444 2 1.42 1.5852 1 1 1 0.9826
445 2 1.54 2.3446 1 1 1 0.5676
446 3 1.68 1.4613 1 2 1 0.2819
447 4 2.19 0.5582 2 2 2 0.2473
448 1 0.78 2.1366 2 1 1 0.2696
449 3 1.91 1.2875 1 2 2 0.3162
450 1 0.69 2.4978 1 1 1 0.3041
451 4 2.74 1.0078 2 2 2 0.3606
452 2 1.85 2.2288 1 1 1 0.7392
453 1 0.93 2.5640 1 1 1 0.5583
454 2 1.31 2.0201 1 1 1 0.4489
455 3 1.73 1.0353 2 2 1 0.9261
456 1 1.01 2.5846 1 1 1 0.5058
457 2 1.74 2.3257 2 1 1 0.5194
458 1 0.79 2.2850 2 1 1 0.5712
459 3 2.07 1.2925 1 2 2 0.6851
460 3 1.73 0.9571 1 2 1 0.5942
461 1 1.05 2.4518 2 1 1 0.7861
462 3 1.87 1.1564 1 2 2 0.6508
463 2 1.90 2.0177 1 1 1 0.5372
464 1 0.90 2.3828 1 1 1 0.5795
465 1 0.57 2.1170 1 1 1 0.5974
466 2 1.72 2.4070 1 1 1 0.5583
467 1 0.97 2.5025 1 1 1 0.5370
468 2 1.60 1.8674 2 1 1 0.5722
469 3 2.27 1.5003 1 2 2 0.4056
470 1 0.98 2.5335 2 1 1 0.5891
471 1 0.98 2.7237 1 1 2 0.3272
472 1 1.04 2.6032 1 1 1 0.3456
473 2 1.57 2.1236 2 1 1 0.4523
474 1 1.02 2.4999 2 1 2 0.3714
475 1 1.14 2.5724 1 1 1 0.3162
476 2 1.18 1.7068 2 1 1 0.2249
477 2 1.39 2.0048 2 1 1 0.8553
478 3 1.55 1.2692 1 2 2 0.3271
479 1 0.82 2.3609 1 1 1 0.4016
480 3 2.47 1.7597 1 2 2 0.8423
481 3 2.18 1.7487 1 2 1 0.8574
482 4 2.77 0.6431 1 2 1 1.0408
483 1 0.98 2.2305 1 1 1 0.6640
484 1 0.54 2.2574 2 1 2 0.7569
485 1 1.46 2.7435 1 1 1 0.4161
486 1 0.75 2.0460 1 1 1 0.8398
487 4 2.75 0.6504 1 2 1 0.9745
488 3 1.91 1.4034 2 2 2 0.9046
489 3 1.71 1.2798 1 2 1 0.8055
490 1 1.35 2.9907 2 1 1 0.8856
491 3 1.53 1.1144 1 2 2 0.3708
492 1 0.96 2.5403 2 1 1 0.3803
493 4 2.81 1.0884 1 2 1 0.9811
494 4 2.95 1.0010 1 2 1 0.7739
495 2 1.64 1.8817 1 1 1 0.3448
496 3 1.89 1.1655 2 2 1 0.8585
497 3 2.32 1.8693 2 2 1 1.0500
498 4 2.55 0.7990 1 2 1 0.6885
499 1 0.83 2.5525 1 1 1 0.6690
500 1 1.08 2.6729 1 1 1 1.1230
501 3 1.74 1.0244 1 3 1 1.6045
502 3 2.24 1.5901 1 3 2 0.9994
503 2 1.40 1.7768 1 3 1 0.8555
504 2 1.30 1.6877 1 3 1 0.9482
505 2 1.37 1.8113 1 3 1 0.6134
506 2 1.70 1.7546 2 3 2 1.3408
507 2 1.74 2.1059 2 3 2 0.8471
508 2 1.57 1.6518 2 3 2 0.9722
509 3 2.20 1.4332 2 3 2 1.2124
510 2 1.18 1.7567 2 3 2 2.1236
511 3 2.23 1.6917 2 3 1 1.0614
512 2 1.88 2.1082 1 3 1 0.9467
513 3 1.96 1.7241 2 3 1 0.7070
514 3 2.35 1.4650 2 3 1 0.8872
515 2 1.34 1.8004 1 3 1 0.7705
516 2 1.38 2.0285 1 3 1 0.6826
517 3 1.88 1.1980 1 3 2 0.8228
518 2 1.30 1.6941 2 3 2 0.8688
519 3 2.34 1.5876 1 3 2 0.7066
520 2 1.52 1.7948 1 3 1 1.3487
521 2 1.82 1.9954 2 3 1 0.3974
522 3 2.30 1.2318 1 3 1 0.9251
523 2 1.80 1.9637 1 3 1 1.1354
524 3 2.26 1.5198 2 3 2 1.0400
525 2 1.54 1.9274 1 3 1 0.9897
526 2 1.55 2.0901 2 3 2 1.3983
527 3 2.01 1.5911 2 3 2 0.8699
528 3 2.05 1.6316 1 3 2 0.8898
529 3 1.73 1.3031 1 3 2 1.1817
530 2 1.72 2.3797 2 3 2 1.1099
531 3 1.82 1.1251 1 3 1 0.7455
532 2 1.82 2.1407 1 3 1 1.6198
533 3 1.90 1.0658 1 3 1 0.9694
534 2 1.63 2.1810 1 3 1 0.6987
535 3 2.05 1.5202 1 3 1 1.4688
536 3 1.99 1.2831 2 3 2 0.9218
537 3 1.89 1.1243 1 3 1 1.6760
538 2 0.91 1.5029 2 3 2 1.5769
539 2 1.07 2.0014 1 3 1 1.3133
540 2 1.40 1.8203 2 3 2 0.8209
541 3 2.34 1.6842 1 3 2 0.7061
542 2 1.66 2.0688 1 3 1 1.3175
543 3 1.82 0.9665 1 3 1 1.5607
544 2 1.80 1.9437 1 3 1 1.2012
545 3 1.93 1.2432 2 3 2 1.1197
546 3 2.01 1.3552 2 3 2 1.0111
547 2 1.34 1.7217 2 3 2 1.0740
548 2 0.91 1.4078 1 3 2 1.9821
549 2 1.60 2.0713 2 3 2 0.7894
550 3 1.97 1.3477 2 3 2 1.3493
551 2 1.18 1.7977 2 3 2 1.7683
552 2 1.37 1.8739 2 3 2 3.4726
553 3 2.04 1.2141 1 3 1 0.8283
554 2 1.62 2.2219 2 3 2 0.9297
555 2 1.67 1.5701 2 3 2 0.7879
556 3 1.90 1.3107 2 3 2 0.8286
557 3 2.31 1.9226 2 3 1 1.0908
558 3 2.00 1.3301 1 3 1 1.0712
559 3 2.12 1.5357 2 3 2 0.8435
560 2 1.78 2.3478 1 3 1 0.8173
561 2 1.21 1.7462 2 3 2 1.0396
562 3 1.62 0.8025 2 3 2 1.3408
563 3 2.15 1.5097 2 3 2 0.7268
564 2 1.28 2.0487 1 3 1 0.8406
565 3 1.86 1.2022 2 3 2 2.7268
566 2 1.31 1.5509 2 3 2 0.8482
567 3 1.78 0.9487 2 3 2 0.8861
568 3 2.07 1.7655 2 3 1 0.6015
569 3 2.28 1.4598 1 3 2 0.7931
570 2 1.50 2.0364 1 3 1 0.9125
571 2 1.52 2.2086 2 3 2 1.4431
572 2 1.38 1.7472 1 3 2 0.8417
573 3 1.89 1.0910 2 3 2 0.7521
574 2 1.30 1.7010 1 3 2 0.8257
575 3 2.13 1.4667 1 3 2 1.1113
576 2 1.38 1.9591 2 3 2 0.7938
577 2 1.71 1.8845 2 3 2 0.6347
578 3 2.09 1.5482 1 3 2 0.5687
579 3 1.98 1.4865 2 3 2 0.5057
580 3 2.18 1.1672 1 3 2 0.4209
581 2 1.32 2.0148 1 3 1 0.6828
582 3 2.10 1.5805 2 3 2 0.8077
583 2 1.71 2.3936 1 3 1 0.7263
584 2 1.53 1.7180 2 3 2 1.2722
585 3 1.86 1.6865 1 3 2 0.8770
586 2 0.90 1.6966 2 3 2 0.4737
587 2 1.59 1.7659 1 3 2 0.5746
588 3 1.79 1.5993 1 3 2 0.7039
589 2 1.40 1.9116 2 3 2 0.9383
590 3 1.52 0.9112 1 3 1 0.8368
591 2 1.53 1.9689 1 3 1 1.0103
592 3 2.42 1.5416 1 3 2 0.7772
593 3 2.00 1.4168 2 3 2 0.8018
594 3 1.67 1.1645 2 3 2 0.7370
595 3 1.68 1.2696 1 3 1 0.8347
596 2 1.11 1.7072 1 3 1 1.0241
597 3 1.61 1.1338 2 3 2 0.7739
598 3 1.99 1.4321 2 3 2 0.6468
599 2 1.76 1.9795 2 3 2 1.3881
600 3 2.41 1.5873 1 3 2 0.6524
