# Supplementary material for: The effect of training methodology on knowledge representation in categorization
Source: PLoS One. 2017 Aug 28;12(8):e0183904. doi: 10.1371/journal.pone.0183904 (PMC5573135; doi:10.1371/journal.pone.0183904)
Supplement: S1 File — This file contains the raw data from the experiments reported in this manuscript. (ZIP) [file pone.0183904.s001.zip › raw_data/Exp2/YES-NO/rb_xfer_concept_feedback_2_cond_2_sub_69.dat]

  1 1 0.97 2.0792 1 1 1 0.9240
  2 2 1.07 2.0014 1 1 2 0.9748
  3 1 0.54 2.2574 1 1 1 0.8315
  4 4 1.99 0.4709 2 2 1 0.9178
  5 1 0.61 1.8464 1 1 1 1.7366
  6 4 2.36 0.9243 2 2 2 1.5470
  7 2 1.50 1.9802 1 1 1 1.1971
  8 2 1.61 1.8315 2 1 2 1.0213
  9 2 1.63 1.9483 1 1 1 0.9565
 10 3 2.05 1.5202 2 2 2 1.7427
 11 3 1.73 1.3031 1 2 1 1.0335
 12 1 0.64 2.1539 2 1 2 0.9605
 13 4 2.46 0.8923 2 2 2 1.1055
 14 4 2.60 0.9741 2 2 2 0.8944
 15 4 2.25 0.7735 1 2 1 0.9056
 16 2 1.36 1.8982 1 1 1 0.9585
 17 2 1.72 2.1893 1 1 2 1.2089
 18 1 0.93 2.5640 1 1 1 0.9769
 19 1 0.66 2.1318 1 1 1 0.6825
 20 3 1.99 1.4321 1 2 1 0.8309
 21 1 1.14 2.7885 1 1 2 1.3334
 22 2 1.52 2.2086 2 1 2 1.1844
 23 3 1.96 1.3729 2 2 1 1.8736
 24 1 1.04 2.4258 1 1 1 1.1991
 25 3 2.18 1.7487 1 2 1 1.4804
 26 4 2.60 0.6925 1 2 1 0.8529
 27 4 2.83 1.0065 1 2 1 0.7707
 28 2 1.66 1.7133 1 1 1 1.6051
 29 3 1.52 0.9112 2 2 2 0.9404
 30 1 0.50 2.0667 2 1 2 1.0481
 31 3 2.04 1.2141 1 2 2 1.2874
 32 3 1.84 1.2339 2 2 2 1.1470
 33 2 1.60 1.8674 2 1 2 1.0143
 34 2 1.76 1.9300 2 1 2 0.7503
 35 2 1.19 1.3382 2 1 1 0.6005
 36 3 1.92 1.4731 2 2 2 0.9202
 37 3 1.93 1.3493 1 2 1 1.2757
 38 2 0.91 1.4078 2 1 1 0.7786
 39 2 1.50 2.0364 1 1 1 1.5866
 40 3 2.28 1.4598 2 2 2 2.2923
 41 2 1.53 2.0434 2 1 2 0.8574
 42 3 1.72 1.3010 1 2 1 1.1829
 43 3 2.07 1.5131 2 2 2 2.7124
 44 3 2.03 1.4969 1 2 1 0.9811
 45 1 1.06 2.9142 2 1 1 1.9184
 46 3 2.24 1.6476 2 2 1 0.9699
 47 2 1.60 1.7107 2 1 2 0.8833
 48 3 1.84 1.0247 2 2 2 0.9038
 49 4 2.71 0.8136 1 2 1 0.7554
 50 1 0.85 2.6302 2 1 1 0.7016
 51 2 1.38 1.7472 1 1 1 1.5744
 52 3 2.18 1.4821 1 2 1 0.9032
 53 1 1.04 2.3499 1 1 1 0.7151
 54 1 0.89 2.4133 2 1 2 1.0152
 55 3 1.98 1.5571 1 2 1 1.0393
 56 4 2.61 0.8948 2 2 2 0.8774
 57 3 1.96 1.4517 2 2 2 0.8753
 58 1 1.46 2.7435 1 1 2 1.0248
 59 2 1.35 1.3832 1 1 1 2.0253
 60 2 1.52 2.4427 2 1 2 1.1444
 61 3 2.31 1.9226 2 2 1 0.9159
 62 3 1.55 1.2464 2 2 2 1.4316
 63 1 1.11 2.4142 2 1 2 1.5187
 64 4 2.58 0.9262 2 2 1 1.3143
 65 3 1.82 1.1251 2 2 2 0.9665
 66 3 2.35 1.4650 2 2 1 0.7362
 67 1 0.85 2.0896 2 1 2 2.1630
 68 3 2.44 1.2737 1 2 2 1.6123
 69 2 1.59 1.9919 1 1 1 1.1710
 70 4 2.45 0.9719 1 2 1 1.0045
 71 3 1.86 1.3330 2 2 2 1.1573
 72 3 2.26 1.8604 2 2 2 2.1917
 73 3 2.03 1.5197 1 2 1 1.6009
 74 2 1.32 1.8254 1 1 1 1.3372
 75 2 1.71 2.3936 2 1 1 1.0603
 76 1 0.70 2.3945 2 1 2 1.1869
 77 4 2.14 0.5976 2 2 1 1.5404
 78 2 1.78 2.2075 1 1 2 1.2225
 79 2 1.74 2.1059 1 1 2 1.7190
 80 2 1.72 2.4070 2 1 1 1.1864
 81 1 1.18 2.3579 2 1 1 0.9057
 82 1 0.93 2.5446 2 1 2 2.0135
 83 3 1.86 1.6865 2 2 2 1.5981
 84 1 1.19 2.6213 2 1 1 3.5337
 85 2 0.91 1.5029 2 1 1 0.9771
 86 3 1.98 1.3953 2 2 2 1.8585
 87 1 1.05 2.4518 2 1 2 1.1216
 88 3 1.97 1.3477 2 2 2 1.1792
 89 1 1.02 2.8512 2 1 2 0.9162
 90 2 1.69 1.7908 2 1 2 0.9607
 91 4 2.21 0.5149 1 2 1 0.7386
 92 4 2.84 0.8652 1 2 1 0.8288
 93 3 2.09 1.5482 1 2 1 1.3883
 94 3 2.15 1.6078 1 2 1 0.8297
 95 2 1.58 2.0825 2 1 2 1.4523
 96 2 1.31 1.8995 2 1 1 0.9305
 97 2 1.35 1.8936 1 1 1 0.9092
 98 3 2.16 1.2860 1 2 1 0.7211
 99 2 1.59 2.3070 2 1 2 1.2618
100 1 0.71 2.6716 1 1 1 0.8034
101 1 1.13 2.4897 1 1 1 0.6520
102 2 1.68 1.9240 1 1 1 0.8753
103 1 0.64 2.3405 1 1 1 0.7045
104 1 1.23 2.6195 1 1 2 1.0852
105 3 1.68 1.4448 1 2 1 0.9448
106 4 2.87 1.2443 2 2 1 0.7399
107 2 1.74 2.3257 1 1 2 1.1659
108 4 2.69 1.1057 2 2 1 0.9355
109 1 1.39 2.5917 2 1 2 1.0180
110 1 1.23 2.8181 2 1 2 1.3050
111 2 1.20 1.5293 1 1 1 1.0852
112 1 1.14 2.4633 1 1 1 0.9069
113 2 1.77 2.1241 2 1 2 0.8081
114 2 1.47 1.7789 2 1 2 1.1835
115 4 2.67 0.8543 2 2 2 1.1513
116 3 2.07 1.2553 2 2 2 1.0577
117 1 0.58 2.3440 2 1 2 0.8964
118 4 2.36 0.9040 1 2 2 1.0687
119 4 2.86 0.8159 2 2 2 1.0985
120 3 1.96 1.7241 1 2 1 1.1999
121 1 1.11 2.5086 1 1 1 1.1751
122 3 1.94 1.4668 1 2 1 1.0812
123 2 1.10 1.9116 2 1 1 1.0386
124 3 2.20 1.4332 2 2 2 1.1185
125 4 3.02 1.5059 1 2 1 1.0501
126 1 0.67 2.2161 1 1 1 0.8965
127 4 2.65 0.8297 2 2 2 1.0611
128 2 1.30 1.6877 1 1 1 1.3552
129 2 1.42 1.5852 1 1 1 0.8609
130 1 0.95 2.3294 1 1 1 0.8416
131 1 0.80 2.6896 1 1 1 0.5848
132 1 0.79 2.3858 2 1 2 0.8016
133 4 2.91 1.1572 2 2 2 1.1298
134 4 2.60 0.8527 2 2 2 1.0049
135 4 3.05 0.8358 2 2 2 0.7008
136 4 2.77 0.9979 1 2 1 0.9457
137 2 1.60 2.0299 1 1 1 0.8287
138 2 1.55 2.0735 2 1 2 0.9325
139 3 2.00 1.6370 2 2 2 0.8232
140 2 1.65 2.3078 2 1 2 0.7667
141 3 1.91 1.2875 1 2 1 0.8971
142 2 1.71 2.2396 1 1 2 0.8368
143 2 1.57 1.6518 2 1 2 0.7482
144 2 1.38 1.9591 2 1 1 0.9821
145 4 2.53 0.7572 1 2 1 0.7341
146 3 2.07 1.2925 1 2 1 0.8663
147 2 1.76 1.9795 1 1 1 1.6468
148 4 2.38 0.6745 2 2 1 0.9408
149 1 0.28 1.9233 2 1 2 0.9040
150 1 1.05 2.6063 1 1 1 0.8130
151 3 1.89 1.1655 2 2 2 0.8738
152 2 1.64 1.8817 2 1 2 0.7115
153 1 1.02 2.6749 2 1 2 1.1874
154 1 0.47 2.1353 2 1 2 0.6204
155 4 2.37 0.5874 2 2 2 0.9963
156 4 3.01 0.8914 1 2 1 0.6771
157 3 2.13 1.4667 1 2 1 0.8100
158 4 2.66 1.2136 2 2 1 0.8029
159 1 1.08 2.6729 1 1 1 0.9062
160 2 1.36 1.9455 2 1 2 1.2232
161 1 1.05 2.5821 2 1 2 1.1744
162 1 1.07 2.3485 2 1 1 0.8636
163 2 1.65 1.8174 2 1 2 0.7895
164 3 1.93 1.2432 1 2 1 0.9665
165 2 1.41 1.5481 2 1 2 0.7599
166 4 2.81 1.0884 2 2 2 1.0585
167 3 1.93 1.1668 2 2 2 1.2083
168 2 1.54 2.0740 2 1 2 0.7450
169 1 1.06 2.4017 2 1 2 1.1711
170 2 1.65 1.9020 1 1 1 0.7234
171 3 2.02 1.1587 1 2 1 0.6871
172 1 0.70 2.6702 1 1 1 0.6128
173 3 2.45 1.8523 2 2 2 0.6042
174 3 2.01 1.3552 2 2 2 0.6126
175 1 1.12 2.5932 2 1 2 0.9324
176 4 2.69 0.9113 1 2 1 0.7369
177 1 0.89 2.4514 1 1 1 0.6824
178 2 1.54 1.8500 2 1 2 0.5832
179 4 2.86 1.3226 1 2 2 1.1524
180 3 1.81 1.4311 2 2 2 0.9380
181 4 2.74 1.0264 2 2 2 0.7980
182 1 0.66 2.5896 1 1 1 0.5351
183 4 2.40 0.6599 2 2 2 0.7054
184 2 1.07 1.2491 2 1 2 0.9106
185 1 1.39 2.6564 1 1 2 0.9147
186 2 1.60 2.0713 2 1 2 0.7433
187 2 1.17 1.4405 1 1 2 0.7300
188 4 2.77 0.8261 1 2 1 0.8524
189 3 1.79 0.8603 1 2 1 1.3461
190 2 2.05 2.0936 2 1 2 0.6997
191 1 1.21 2.7777 2 1 2 0.6726
192 3 2.12 1.3591 2 2 2 0.6299
193 1 0.93 2.6444 1 1 1 0.6040
194 3 1.76 0.8919 2 2 2 0.6049
195 1 0.77 2.4584 1 1 1 0.5570
196 4 2.58 0.5943 1 2 1 0.6553
197 2 1.82 2.1407 2 1 2 0.5817
198 1 0.69 2.4978 1 1 1 0.4949
199 2 1.94 2.0839 2 1 2 0.5876
200 4 2.53 0.6066 2 2 2 0.7334
201 3 2.00 1.3301 1 2 1 0.8403
202 2 1.55 2.0090 1 1 1 0.8550
203 4 2.83 0.6250 2 2 2 0.7027
204 3 2.35 1.4475 1 2 1 0.7139
205 1 0.20 1.9808 2 1 2 0.7341
206 1 1.13 2.7572 2 1 2 0.6971
207 1 1.30 2.6344 2 1 2 0.7173
208 1 0.66 2.1383 1 1 1 0.6723
209 4 1.97 0.2291 1 2 2 0.8307
210 4 2.73 0.7541 1 2 1 0.7416
211 4 2.65 0.7053 2 2 2 0.9049
212 3 2.15 1.3915 1 2 1 0.6771
213 4 2.36 0.5403 2 2 2 0.9224
214 4 2.73 0.8917 1 2 1 0.9099
215 4 2.22 0.4164 1 2 1 0.7865
216 4 2.34 1.0557 2 2 1 0.6509
217 4 2.49 0.7135 2 2 2 0.9531
218 1 0.92 2.1350 2 1 1 1.2121
219 1 0.68 2.5251 1 1 1 0.6199
220 3 1.55 1.4445 2 2 2 0.7392
221 3 1.71 1.0290 1 2 1 0.6787
222 3 1.65 0.7370 2 2 2 0.7883
223 4 2.42 0.8204 2 2 1 0.8848
224 1 0.93 2.9422 1 1 1 0.5857
225 4 2.35 0.9280 2 2 2 1.0036
226 3 2.43 1.7025 1 2 2 1.0839
227 2 1.89 2.0046 2 1 2 0.8018
228 3 1.73 1.2246 2 2 2 0.7137
229 2 1.72 1.9579 1 1 1 1.4933
230 3 2.08 1.4325 2 2 2 0.8574
231 1 1.14 2.5724 1 1 1 0.6391
232 2 1.66 2.0688 2 1 2 1.2703
233 4 2.68 0.9857 2 2 2 0.9314
234 3 1.83 1.3642 1 2 1 0.7100
235 4 2.76 0.9491 2 2 2 0.7467
236 4 2.63 0.8588 2 2 2 0.6051
237 4 2.37 0.6828 2 2 2 0.6692
238 2 1.50 1.6578 1 1 1 0.8671
239 3 1.88 1.1980 1 2 1 0.9854
240 2 1.49 1.7455 1 1 1 0.6498
241 1 0.79 1.9647 2 1 2 0.9371
242 1 0.88 2.1755 2 1 2 0.6763
243 2 1.44 1.8458 2 1 2 0.7145
244 4 2.37 0.7068 2 2 2 1.0935
245 3 2.47 1.7597 1 2 2 0.6664
246 1 0.79 2.4509 2 1 2 1.3115
247 4 2.70 1.0720 1 2 1 0.8831
248 2 1.30 1.7010 2 1 2 0.8166
249 3 2.27 1.6426 1 2 1 0.8398
250 4 2.54 1.0818 2 2 1 0.8871
251 3 1.86 1.2022 1 2 1 0.6832
252 1 0.89 2.6072 2 1 2 1.0220
253 3 1.67 1.1645 2 2 2 0.7107
254 4 2.47 0.5925 2 2 2 0.7222
255 4 2.31 0.6528 1 2 1 0.7899
256 4 2.42 0.8002 2 2 2 0.8632
257 2 1.10 1.5722 1 1 1 1.0276
258 4 2.56 0.8907 1 2 1 0.7311
259 1 0.83 2.6618 2 1 2 0.7096
260 1 0.96 2.5403 1 1 1 0.6573
261 3 1.98 1.6500 2 2 2 0.7044
262 1 0.52 2.6020 1 1 1 0.5722
263 3 2.10 1.5805 1 2 1 0.8538
264 4 2.62 0.3858 1 2 1 0.7086
265 4 2.77 0.8093 1 2 1 0.5603
266 4 2.19 0.5582 2 2 2 0.6816
267 4 2.89 0.6940 1 2 1 0.6155
268 1 0.87 2.0973 1 1 1 0.7262
269 1 0.97 2.5025 2 1 2 0.6027
270 2 1.70 1.9158 1 1 1 0.9062
271 4 2.34 0.5412 1 2 1 0.5821
272 4 2.57 0.8126 2 2 2 0.6000
273 3 1.89 1.0910 2 2 2 0.7924
274 1 1.35 2.9907 1 1 2 0.9852
275 4 2.84 0.7001 1 2 1 0.6817
276 4 2.70 0.5700 1 2 1 0.6229
277 3 1.98 1.4865 1 2 1 0.6785
278 4 2.44 0.7355 1 2 1 1.0356
279 4 3.02 1.2229 1 2 1 0.6991
280 1 0.92 2.6655 1 1 1 0.6960
281 4 2.53 0.9180 1 2 1 1.0928
282 3 2.32 1.3140 2 2 2 0.9292
283 4 2.95 1.0010 1 2 1 0.6444
284 2 1.55 2.0901 1 1 1 0.8343
285 1 1.03 2.8472 2 1 2 0.6741
286 2 1.80 1.9637 1 1 1 0.6726
287 1 0.98 2.5335 1 1 1 0.5648
288 4 2.29 0.4132 2 2 2 1.2314
289 1 0.99 2.6662 2 1 2 0.9265
290 3 2.32 1.9002 1 2 2 0.6816
291 4 2.41 0.3492 1 2 1 0.7266
292 1 1.13 2.4366 1 1 1 0.8009
293 4 2.50 0.8296 1 2 1 0.8664
294 2 1.85 2.2288 1 1 1 0.9518
295 2 1.73 2.2053 2 1 2 0.8736
296 1 1.25 2.4983 1 1 1 0.6309
297 4 2.40 0.4766 2 2 1 0.6859
298 3 2.11 1.4718 1 2 1 0.7549
299 2 1.38 2.0285 1 1 1 0.6376
300 1 1.13 2.7475 2 1 2 0.7654
301 4 2.62 0.8675 1 2 1 0.8605
302 4 2.75 0.6504 2 2 2 0.7463
303 4 2.49 0.9841 2 2 1 0.7729
304 3 2.00 1.3047 2 2 2 0.7994
305 3 2.00 1.8147 1 2 1 1.0070
306 1 1.04 2.6032 1 1 1 0.6228
307 2 1.48 1.6857 1 1 1 0.7990
308 3 2.23 1.6825 1 2 1 0.7667
309 3 2.27 1.4175 2 2 2 0.7054
310 4 2.78 1.0349 1 2 1 0.6772
311 4 2.63 0.7776 1 2 1 0.5867
312 4 2.80 1.1860 1 2 1 0.5314
313 1 0.81 2.4667 2 1 2 0.7587
314 1 1.06 2.6152 2 1 2 0.7051
315 3 2.39 1.4678 1 2 1 0.7173
316 2 1.28 2.0487 1 1 1 0.5539
317 1 1.14 2.7128 1 1 1 0.8678
318 1 0.80 2.6233 1 1 1 0.6094
319 4 2.63 0.9996 1 2 1 0.5937
320 1 0.57 2.4717 1 1 1 0.5232
321 4 2.75 0.7490 1 2 1 0.6705
322 4 2.59 0.8358 1 2 1 0.6754
323 2 1.60 1.8512 1 1 1 0.6650
324 4 2.58 0.9390 1 2 1 0.8388
325 1 0.98 2.2305 2 1 2 1.3335
326 4 2.75 0.7780 1 2 1 0.5849
327 4 2.29 0.7859 2 2 2 0.8649
328 3 2.02 1.0935 1 2 1 0.7107
329 1 1.13 2.6761 2 1 2 0.7944
330 2 1.80 1.9437 2 1 2 0.6807
331 1 1.12 2.7049 1 1 1 0.5584
332 1 1.05 2.6834 2 1 2 0.5527
333 1 0.87 2.5742 2 1 2 0.5880
334 2 1.32 2.0148 1 1 1 0.6137
335 4 2.99 0.8531 2 2 2 1.0532
336 2 1.72 1.9730 2 1 2 0.8037
337 2 1.70 1.7760 2 1 2 0.5805
338 3 1.99 1.4759 1 2 1 0.6778
339 3 2.29 1.4035 2 2 2 0.6270
340 2 1.88 2.1806 2 1 2 0.7069
341 2 1.88 2.1082 1 1 1 1.4318
342 4 2.50 1.1421 2 2 2 0.9505
343 4 2.48 0.9460 1 2 1 0.6807
344 1 0.87 2.4262 2 1 2 0.8298
345 1 0.51 2.5456 1 1 1 0.6134
346 2 1.39 2.0048 2 1 2 0.9896
347 1 1.00 2.2990 1 1 2 0.6220
348 4 2.69 0.6219 2 2 2 0.7891
349 1 0.46 2.3743 2 1 2 0.7097
350 4 2.34 0.9662 1 2 1 0.8335
351 2 1.84 2.0129 2 1 2 0.6009
352 2 1.66 1.7302 2 1 2 0.5051
353 3 1.74 1.2433 2 2 2 0.7659
354 1 0.60 2.4105 1 1 1 0.5829
355 4 2.93 0.9080 2 2 2 0.7284
356 3 2.43 1.8005 2 2 2 0.5642
357 2 1.40 1.7768 2 1 2 1.6219
358 4 2.50 0.4873 1 2 1 0.6453
359 3 1.97 0.8775 2 2 2 0.7723
360 2 1.67 1.5701 1 1 1 0.7739
361 2 0.90 1.6966 1 1 1 1.0799
362 1 1.38 2.9259 1 1 1 1.1729
363 3 1.97 1.3112 2 2 2 0.7739
364 4 3.00 1.1062 1 2 1 0.9762
365 1 0.75 2.0460 2 1 1 0.9299
366 4 2.84 1.1081 1 2 1 1.1166
367 4 3.09 1.0721 2 2 2 0.6964
368 3 2.25 1.7868 1 2 1 0.8926
369 2 1.40 1.8203 2 1 2 1.2738
370 2 1.34 1.7217 2 1 2 1.1592
371 3 2.07 1.7267 1 2 2 0.6176
372 2 1.31 1.5509 2 1 2 0.8090
373 2 0.91 1.6901 1 1 1 1.0180
374 4 2.46 0.4501 2 2 2 0.7376
375 2 1.07 1.5917 2 1 2 1.0432
376 2 1.30 1.6901 1 1 1 0.8817
377 3 2.34 1.6842 1 2 2 0.5826
378 3 1.93 1.4546 1 2 1 0.6006
379 4 2.82 0.9527 1 2 1 0.7685
380 3 1.64 1.1417 1 2 1 0.7860
381 3 2.42 1.5416 1 2 1 0.7623
382 2 1.57 2.1236 2 1 2 0.8598
383 3 1.53 1.1943 1 2 1 0.8263
384 4 2.77 0.6431 2 2 2 0.7384
385 2 2.05 2.0648 1 1 1 1.1004
386 2 1.56 2.4798 1 1 1 0.7679
387 3 1.81 1.5203 2 2 2 0.7297
388 3 1.70 1.1570 2 2 2 0.6686
389 3 1.81 1.5009 2 2 2 0.5705
390 1 1.08 2.5974 1 1 1 0.6916
391 1 0.29 2.2599 1 1 1 0.5852
392 1 0.75 2.3090 1 1 1 0.7780
393 3 1.87 1.1564 1 2 1 0.7153
394 4 2.76 0.9397 1 2 1 0.6379
395 1 0.57 2.1170 1 1 1 0.5884
396 2 1.57 1.8656 1 1 1 0.6776
397 2 1.32 2.1326 2 1 2 0.7951
398 3 1.89 1.1243 2 2 2 0.7318
399 4 2.66 1.1964 2 2 2 0.9266
400 1 1.01 2.5846 2 1 2 1.4033
401 3 2.41 1.5873 2 2 2 0.8236
402 4 2.45 0.6758 2 2 2 0.6638
403 1 1.02 2.6289 1 1 1 0.6780
404 2 1.73 2.2552 1 1 1 0.7061
405 4 2.05 0.5764 1 2 1 0.8391
406 1 0.66 2.0748 1 1 2 0.9983
407 1 0.59 2.0684 1 1 1 0.5591
408 1 0.99 2.4325 2 1 2 0.9698
409 4 2.84 1.0126 1 2 1 0.9063
410 3 2.30 1.5630 2 2 2 0.6393
411 2 1.70 1.7546 1 1 1 0.8296
412 4 2.63 0.8910 2 2 2 0.7083
413 1 0.95 2.5462 2 1 2 0.6974
414 3 1.91 1.3683 1 2 1 0.6627
415 3 2.12 1.5599 2 2 2 0.6357
416 3 1.71 1.2798 2 2 2 0.8496
417 3 2.03 1.8493 1 2 2 0.7688
418 3 2.17 1.5999 1 2 1 0.7709
419 4 2.11 0.7089 2 2 2 0.8929
420 2 1.21 1.7462 1 1 1 0.7215
421 4 2.34 0.6543 2 2 2 1.2537
422 1 1.02 2.1497 2 1 1 0.7175
423 4 2.74 1.0078 2 2 2 0.9758
424 2 1.20 1.7357 2 1 2 0.9067
425 2 1.37 1.8113 2 1 2 0.7191
426 2 1.63 1.9157 1 1 1 0.8016
427 1 0.83 2.5525 2 1 2 0.7627
428 1 0.93 2.5469 2 1 2 0.6525
429 1 0.98 2.7237 1 1 1 0.7311
430 1 1.02 2.4999 1 1 1 0.6461
431 1 1.03 2.5309 1 1 1 0.5723
432 1 0.83 2.9124 2 1 2 0.5585
433 3 1.68 1.4613 1 2 1 0.7776
434 2 1.67 2.5011 2 1 2 0.5779
435 3 2.23 1.4842 1 2 1 1.2430
436 2 1.92 2.2202 2 1 2 0.6337
437 4 2.68 0.8133 1 2 1 0.7381
438 4 2.17 0.3420 1 2 1 0.8843
439 1 0.82 2.3609 2 1 1 0.7378
440 3 2.27 1.2697 2 2 2 1.4770
441 3 1.61 1.1338 2 2 2 0.6182
442 2 1.43 1.6596 1 1 1 0.7383
443 4 2.95 1.1056 2 2 2 0.8376
444 2 1.61 2.1116 2 1 2 0.7229
445 1 1.30 3.0381 1 1 1 0.7509
446 3 2.12 1.6586 1 2 1 1.2650
447 3 2.16 1.4101 1 2 1 0.5341
448 3 1.53 1.1144 1 2 1 1.1132
449 1 0.90 2.3828 2 1 1 0.7571
450 1 1.44 3.1230 2 1 2 0.8468
451 4 2.87 1.1923 1 2 1 0.7941
452 1 1.14 2.6636 2 1 2 0.8913
453 1 0.74 2.4723 2 1 2 1.2228
454 2 1.33 1.9183 1 1 1 0.6464
455 2 1.59 1.7659 1 1 1 0.8684
456 2 1.48 1.8429 1 1 1 0.6264
457 2 1.33 2.1082 1 1 1 0.5776
458 3 2.01 1.5911 2 2 2 0.7230
459 4 2.85 0.9764 2 2 2 0.9035
460 3 2.31 1.7323 1 2 1 0.8112
461 3 2.20 1.5223 2 2 2 0.8355
462 3 2.27 1.5003 1 2 1 0.7234
463 2 1.45 1.8789 1 1 1 0.6871
464 1 1.24 2.6215 2 1 1 1.0914
465 2 1.18 1.7977 2 1 2 0.6959
466 2 1.66 2.1867 1 1 1 0.8923
467 1 1.29 2.6896 1 1 1 0.8824
468 2 1.37 1.8739 1 1 1 0.7420
469 4 2.02 0.2000 2 2 2 1.0802
470 2 0.89 1.3599 1 1 2 0.6853
471 1 1.08 2.4545 1 1 1 1.7930
472 3 1.55 1.2692 2 2 2 0.8263
473 4 2.78 1.1410 1 2 1 0.8344
474 2 1.40 1.9116 2 1 2 0.7210
475 2 1.29 1.9978 2 1 2 0.8849
476 2 1.83 2.2245 2 1 2 0.8576
477 4 2.51 1.1215 2 2 2 1.0796
478 2 1.35 1.7302 1 1 1 0.8215
479 3 2.15 1.5097 2 2 2 0.7084
480 1 0.79 2.2850 2 1 2 0.8245
481 3 1.54 1.1603 2 2 2 0.7765
482 4 2.66 0.4483 1 2 1 0.8584
483 2 1.09 1.4625 1 1 1 1.0017
484 2 1.21 1.5111 2 1 2 0.7936
485 3 1.79 1.5993 2 2 2 1.4976
486 4 2.30 0.6381 1 2 1 0.7017
487 3 2.12 1.5357 2 2 2 0.5389
488 3 1.89 1.3303 1 2 1 0.7580
489 4 2.18 0.6201 1 2 1 0.7117
490 4 2.87 1.1193 2 2 2 0.8034
491 4 2.55 0.7990 1 2 1 0.6763
492 3 2.09 1.3336 1 2 1 0.6418
493 3 1.90 1.0658 2 2 2 0.6644
494 1 0.70 2.2408 1 1 1 0.7096
495 4 2.58 0.8599 2 2 2 0.9615
496 3 2.11 1.4228 1 2 1 0.5633
497 4 2.44 0.5580 1 2 1 0.6525
498 1 0.93 2.5074 1 1 1 0.5702
499 1 0.78 2.1366 2 1 2 0.8685
500 2 1.87 1.9112 1 1 1 0.6971
501 2 1.56 2.4152 2 3 2 0.7224
502 3 2.25 1.2915 1 3 1 1.2336
503 3 2.10 1.2802 2 3 2 1.6876
504 2 1.52 1.7948 1 3 1 0.8357
505 3 1.98 1.7643 1 3 1 1.0410
506 3 1.62 0.8025 2 3 2 0.7743
507 2 1.54 1.9274 2 3 2 1.2863
508 3 2.10 1.6379 2 3 1 1.3548
509 2 1.17 1.7942 1 3 1 0.8120
510 2 1.11 1.7072 1 3 1 1.4755
511 2 1.62 2.1277 2 3 2 0.9602
512 3 2.34 1.7071 2 3 2 1.3359
513 2 1.67 2.0985 1 3 1 1.3549
514 3 1.78 0.9487 1 3 1 0.9557
515 3 1.69 1.3608 1 3 1 0.7569
516 2 1.01 1.9039 1 3 1 0.8704
517 3 2.42 1.5357 1 3 2 1.0501
518 2 1.54 2.3446 2 3 2 0.9436
519 2 1.30 1.6941 1 3 1 0.6418
520 2 1.63 2.1810 1 3 2 1.7282
521 3 2.05 1.5890 2 3 2 1.4587
522 2 1.57 2.0872 2 3 2 2.4958
523 3 1.90 1.3548 1 3 1 0.7964
524 2 1.34 2.0207 2 3 2 1.2358
525 2 0.85 1.3090 2 3 2 1.0017
526 2 1.84 2.2882 1 3 2 0.8255
527 3 2.32 1.8693 2 3 2 0.7038
528 2 1.79 2.1816 1 3 2 1.0910
529 2 1.71 2.1331 1 3 2 0.6149
530 3 2.30 1.2318 2 3 2 0.6699
531 3 1.73 1.0353 1 3 1 1.1698
532 3 2.26 1.5198 1 3 1 1.4018
533 2 1.25 1.6955 1 3 1 0.7123
534 3 2.60 1.8537 2 3 2 0.6923
535 2 1.75 2.3029 1 3 2 1.0555
536 3 2.24 1.5901 2 3 2 0.7406
537 3 2.54 1.8211 2 3 2 0.6703
538 2 1.82 1.9954 1 3 2 1.1786
539 3 2.26 1.5121 1 3 1 1.4979
540 2 1.31 2.0201 2 3 2 0.9650
541 2 1.72 2.3797 2 3 2 0.7580
542 2 1.53 1.7180 1 3 1 0.6951
543 3 2.34 1.5876 2 3 2 0.9473
544 2 1.71 2.0191 2 3 2 0.9015
545 3 1.99 1.2831 1 3 1 0.8159
546 2 1.33 1.8679 1 3 1 0.8228
547 2 1.34 1.7645 2 3 2 0.8297
548 3 1.81 1.2294 2 3 2 0.9072
549 3 2.36 1.6037 1 3 2 0.5988
550 3 1.99 1.5926 1 3 2 1.7026
551 2 1.20 1.8103 2 3 2 0.9288
552 2 1.56 2.1016 2 3 2 0.7632
553 3 2.26 1.4368 1 3 1 1.1085
554 2 1.41 2.1163 1 3 1 0.8644
555 2 1.66 1.8515 1 3 1 0.7002
556 3 2.31 1.8281 2 3 2 0.6063
557 3 2.28 1.7216 1 3 1 1.0624
558 2 1.42 2.0525 1 3 1 0.6745
559 3 1.68 1.2696 1 3 1 0.9196
560 2 1.44 1.8880 2 3 2 1.0742
561 2 1.78 2.3478 1 3 2 0.8710
562 3 2.00 1.4168 2 3 2 0.7295
563 2 1.32 1.8802 2 3 1 1.2533
564 2 1.90 2.0177 1 3 2 1.3049
565 2 1.91 2.2208 1 3 2 0.6605
566 3 1.90 1.3107 2 3 2 0.6502
567 3 1.51 1.1071 2 3 2 1.0872
568 2 1.18 1.7068 1 3 1 0.6829
569 2 1.53 1.8646 1 3 1 0.6697
570 3 2.18 1.1672 2 3 2 0.8026
571 2 1.41 1.8537 1 3 1 0.4969
572 3 1.85 1.1641 1 3 1 0.7811
573 2 1.70 2.0029 1 3 2 0.7010
574 2 1.71 2.1515 2 3 1 2.0163
575 2 1.62 2.2219 2 3 2 1.0543
576 3 2.07 1.3017 1 3 1 1.4523
577 3 2.23 1.6917 2 3 2 0.8490
578 2 1.18 1.7567 2 3 2 0.7339
579 2 1.46 1.7649 2 3 1 1.1119
580 2 1.71 1.8845 2 3 1 0.9381
581 2 1.34 1.8004 2 3 2 0.7000
582 3 1.94 1.0910 1 3 1 1.0155
583 2 1.60 1.9416 2 3 2 1.8138
584 3 1.91 1.4034 1 3 1 0.7887
585 3 1.73 0.9571 1 3 1 0.6927
586 3 1.88 1.7277 1 3 1 1.1360
587 2 1.53 1.9689 2 3 2 1.0091
588 3 2.53 1.5900 1 3 1 1.8239
589 3 1.49 1.0786 2 3 1 1.5417
590 3 2.26 1.6672 2 3 2 0.8222
591 3 2.14 1.4453 2 3 2 0.7637
592 3 1.74 1.0244 2 3 2 1.3004
593 3 1.88 1.1797 1 3 1 0.9024
594 3 1.82 0.9665 2 3 2 1.1139
595 3 2.05 1.6316 2 3 2 0.9490
596 3 1.82 1.1708 2 3 2 0.7738
597 2 1.36 1.5890 2 3 2 1.9000
598 3 2.07 1.7655 1 3 1 1.0075
599 3 2.34 1.1657 1 3 1 0.7908
600 2 1.34 1.8387 2 3 2 0.8474
