# Supplementary material for: The effect of training methodology on knowledge representation in categorization
Source: PLoS One. 2017 Aug 28;12(8):e0183904. doi: 10.1371/journal.pone.0183904 (PMC5573135; doi:10.1371/journal.pone.0183904)
Supplement: S1 File — This file contains the raw data from the experiments reported in this manuscript. (ZIP) [file pone.0183904.s001.zip › raw_data/Exp2/YES-NO/rb_xfer_concept_feedback_2_cond_2_sub_70.dat]

  1 4 2.54 1.0818 1 2 1 1.3141
  2 2 0.91 1.4078 2 1 2 1.7743
  3 4 2.29 0.4132 1 2 2 1.7899
  4 4 2.75 0.7780 2 2 2 1.4221
  5 2 1.20 1.8103 2 1 1 1.2453
  6 2 0.91 1.5029 2 1 1 1.1076
  7 3 2.18 1.4821 1 2 1 1.3669
  8 4 2.86 0.8159 2 2 2 1.1536
  9 4 3.02 1.2229 1 2 1 1.0751
 10 1 0.96 2.5403 1 1 1 1.2001
 11 4 2.76 0.9491 2 2 2 1.3923
 12 2 1.33 2.1082 2 1 2 1.2810
 13 4 2.84 1.0126 2 2 2 1.4057
 14 4 2.84 0.8652 1 2 1 1.0380
 15 1 0.87 2.5742 2 1 2 1.3020
 16 4 2.82 0.9527 1 2 1 1.2660
 17 3 1.90 1.3107 1 2 1 1.5035
 18 1 1.06 2.4017 1 1 2 1.3314
 19 2 1.40 1.9116 1 1 1 0.9735
 20 1 1.05 2.4518 2 1 2 1.4233
 21 3 1.96 1.7241 1 2 1 1.5187
 22 4 2.37 0.7068 2 2 2 1.1234
 23 2 1.87 1.9112 2 1 2 1.1826
 24 2 1.70 1.7760 2 1 2 1.4719
 25 3 1.93 1.1668 1 2 1 1.2465
 26 1 0.85 2.0896 2 1 1 1.3007
 27 3 1.91 1.3683 1 2 1 1.5126
 28 1 0.89 2.4133 2 1 1 1.3013
 29 2 1.78 2.2075 1 1 1 0.8498
 30 1 1.14 2.7885 1 1 1 1.4164
 31 4 2.63 0.8588 2 2 1 1.1919
 32 3 1.53 1.1943 1 2 1 1.0574
 33 4 2.66 1.2136 1 2 1 1.3763
 34 4 2.46 0.8923 2 2 2 1.2238
 35 2 1.84 2.0129 1 1 2 1.4484
 36 2 1.01 1.9039 2 1 1 1.2790
 37 1 0.92 2.1350 1 1 1 1.1715
 38 1 0.95 2.5462 2 1 1 0.9094
 39 4 2.42 0.8002 2 2 1 0.8015
 40 2 1.57 1.6518 1 1 1 1.6027
 41 3 2.30 1.2318 1 2 2 1.6828
 42 2 1.82 2.1407 1 1 1 1.1192
 43 4 2.58 0.9262 1 2 2 1.7721
 44 1 1.13 2.6761 1 1 1 1.0542
 45 1 0.75 2.0460 1 1 1 0.9802
 46 1 0.57 2.4717 1 1 1 0.6841
 47 1 1.14 2.5724 1 1 1 0.9375
 48 1 0.75 2.3090 1 1 1 0.7496
 49 2 0.89 1.3599 2 1 2 1.4715
 50 2 1.38 2.0285 2 1 2 1.5888
 51 4 2.63 0.9996 1 2 1 1.1137
 52 2 1.65 1.8174 1 1 1 1.1171
 53 1 0.83 2.5525 2 1 2 1.0244
 54 1 0.82 2.3609 1 1 1 1.0318
 55 4 2.02 0.2000 1 2 1 1.3428
 56 4 2.41 0.3492 1 2 1 1.3870
 57 4 2.55 0.7990 1 2 1 0.9474
 58 3 2.30 1.5630 2 2 1 1.5096
 59 1 1.02 2.6749 1 1 1 1.1460
 60 2 1.56 2.4152 2 1 2 1.3799
 61 2 1.41 1.8537 2 1 2 1.0687
 62 4 2.47 0.5925 2 2 2 1.5636
 63 2 1.34 1.8004 1 1 1 0.9322
 64 2 1.40 1.7768 2 1 2 1.1350
 65 1 1.08 2.4545 2 1 1 1.3946
 66 4 2.99 0.8531 2 2 2 1.1712
 67 1 1.38 2.9259 2 1 1 1.7329
 68 3 1.74 1.0244 2 2 2 1.4324
 69 4 2.58 0.8599 2 2 2 1.1113
 70 3 1.61 1.1338 2 2 2 1.1477
 71 4 3.05 0.8358 1 2 1 1.5176
 72 2 1.84 2.2882 2 1 2 0.9537
 73 1 0.89 2.6072 1 1 1 0.8602
 74 2 1.54 1.9274 1 1 1 1.1141
 75 3 2.35 1.4650 2 2 1 1.3982
 76 3 2.34 1.6842 1 2 2 1.6779
 77 4 2.63 0.7776 1 2 1 1.4111
 78 3 1.98 1.5571 2 2 2 1.3868
 79 4 2.67 0.8543 2 2 2 1.0999
 80 1 0.79 2.2850 1 1 1 0.8973
 81 1 0.87 2.4262 1 1 1 0.8202
 82 2 1.17 1.4405 1 1 2 1.2612
 83 3 2.08 1.4325 1 2 1 1.3306
 84 4 2.34 0.5412 1 2 1 1.0057
 85 1 1.30 2.6344 2 1 1 1.1424
 86 1 0.98 2.5335 1 1 1 0.7617
 87 1 0.64 2.3405 2 1 1 1.0434
 88 2 1.60 1.8512 2 1 2 0.9534
 89 4 2.74 1.0264 1 2 1 0.9964
 90 2 1.63 2.1810 2 1 2 1.4041
 91 2 2.05 2.0648 1 1 1 1.5638
 92 3 1.73 1.3031 1 2 1 0.9742
 93 4 2.37 0.6828 2 2 2 1.4243
 94 1 0.92 2.6655 2 1 1 1.2091
 95 3 2.44 1.2737 2 2 1 1.2973
 96 4 2.49 0.9841 2 2 1 1.2856
 97 2 1.20 1.7357 2 1 2 1.4501
 98 4 2.31 0.6528 1 2 1 0.9124
 99 4 2.19 0.5582 1 2 1 0.8286
100 1 1.13 2.4897 1 1 2 1.0766
101 3 2.28 1.7216 1 2 1 1.5704
102 1 1.30 3.0381 1 1 1 1.1802
103 4 2.95 1.1056 1 2 1 1.0055
104 3 2.05 1.5890 1 2 1 0.9893
105 3 1.88 1.1980 2 2 1 1.1029
106 2 1.47 1.7789 1 1 1 1.0757
107 3 2.27 1.2697 1 2 1 1.2419
108 4 2.45 0.6758 1 2 1 1.0575
109 4 2.50 1.1421 2 2 1 1.0956
110 3 1.94 1.4668 2 2 2 1.2841
111 1 0.71 2.6716 1 1 1 0.7452
112 2 1.73 2.2053 1 1 1 0.8507
113 1 0.80 2.6896 2 1 2 1.1298
114 4 2.87 1.1193 2 2 1 0.8608
115 2 1.53 1.8646 1 1 1 0.8508
116 2 1.62 2.1277 1 1 1 0.9453
117 4 2.60 0.9741 1 2 2 1.0841
118 4 2.40 0.4766 2 2 2 1.3934
119 3 1.71 1.2798 2 2 2 1.4727
120 2 1.33 1.9183 2 1 2 1.1744
121 1 1.35 2.9907 1 1 1 1.0962
122 2 1.53 2.0434 1 1 1 0.8604
123 3 2.16 1.4101 2 2 2 1.2494
124 1 1.04 2.6032 1 1 1 0.7275
125 1 1.14 2.6636 1 1 1 0.8900
126 2 1.46 1.7649 2 1 2 0.9193
127 1 1.01 2.5846 1 1 1 0.8994
128 1 0.66 2.1383 1 1 1 0.8649
129 1 0.95 2.3294 1 1 1 0.7824
130 1 0.74 2.4723 2 1 2 1.2628
131 4 2.69 0.6219 1 2 1 1.1080
132 3 1.82 1.1251 1 2 2 1.7438
133 3 2.12 1.3591 2 2 2 1.2247
134 3 2.23 1.6825 1 2 2 1.2405
135 2 1.89 2.0046 2 1 2 1.1126
136 2 1.78 2.3478 2 1 2 1.0438
137 1 0.87 2.0973 2 1 1 1.7553
138 1 0.80 2.6233 1 1 1 1.2845
139 4 2.35 0.9280 2 2 1 1.3702
140 1 0.29 2.2599 1 1 1 1.1160
141 3 1.68 1.4448 1 2 1 1.6964
142 4 2.75 0.7490 1 2 1 1.1254
143 3 2.24 1.6476 2 2 1 1.1217
144 2 1.32 2.1326 2 1 2 1.0684
145 2 1.55 2.0090 1 1 1 1.1542
146 1 1.04 2.4258 2 1 2 1.6054
147 4 2.69 0.9113 1 2 1 1.1570
148 3 2.12 1.6586 1 2 1 1.6081
149 2 1.32 2.0148 2 1 2 0.9757
150 4 2.76 0.9397 2 2 2 1.0175
151 1 0.28 1.9233 1 1 1 0.6952
152 3 1.91 1.4034 2 2 2 1.1637
153 1 0.61 1.8464 1 1 1 0.6934
154 3 1.88 1.1797 2 2 2 1.2103
155 4 2.77 0.8261 1 2 1 0.8348
156 4 1.99 0.4709 2 2 1 1.5773
157 3 2.07 1.7655 1 2 1 1.3147
158 1 0.66 2.1318 1 1 1 0.8142
159 2 1.37 1.8739 1 1 1 1.1109
160 1 1.05 2.6063 2 1 2 1.1548
161 4 2.36 0.9243 2 2 2 1.2132
162 1 1.39 2.5917 1 1 2 0.9240
163 2 1.71 2.0191 1 1 1 2.0239
164 4 2.57 0.8126 2 2 2 1.1112
165 4 2.65 0.8297 2 2 2 1.0520
166 2 1.18 1.7068 2 1 2 1.3942
167 4 2.77 0.9979 2 2 2 1.0748
168 2 1.34 1.7645 2 1 2 1.0409
169 1 0.57 2.1170 2 1 2 1.0160
170 4 2.46 0.4501 2 2 2 1.2941
171 2 1.35 1.3832 1 1 2 0.9956
172 4 2.59 0.8358 2 2 2 1.0915
173 2 1.49 1.7455 2 1 2 1.0897
174 4 2.40 0.6599 2 2 1 1.5028
175 3 2.28 1.4598 1 2 1 1.1634
176 2 1.07 2.0014 1 1 1 1.0931
177 2 1.30 1.6941 1 1 1 1.0497
178 3 2.26 1.5121 1 2 1 1.5364
179 1 1.24 2.6215 2 1 2 1.5073
180 1 0.79 2.4509 2 1 2 1.2566
181 1 0.46 2.3743 2 1 2 0.9994
182 4 2.22 0.4164 2 2 2 1.5352
183 3 2.09 1.3336 2 2 2 0.9789
184 3 1.86 1.6865 2 2 2 0.9385
185 3 1.92 1.4731 1 2 1 0.9897
186 4 2.87 1.2443 1 2 1 1.3503
187 1 0.78 2.1366 1 1 1 1.2800
188 1 0.66 2.5896 2 1 2 1.0852
189 4 2.05 0.5764 1 2 2 1.4178
190 3 1.98 1.3953 1 2 1 1.1606
191 3 1.82 0.9665 2 2 2 1.2039
192 4 2.30 0.6381 2 2 2 1.1882
193 4 2.78 1.1410 2 2 2 0.8283
194 4 2.63 0.8910 1 2 1 0.8996
195 3 2.10 1.6379 1 2 2 0.9920
196 3 2.07 1.2925 1 2 1 0.7291
197 3 2.27 1.5003 1 2 1 0.7248
198 4 2.68 0.8133 1 2 1 0.9601
199 2 1.60 1.7107 2 1 2 0.8893
200 2 1.42 2.0525 2 1 1 1.4547
201 2 1.80 1.9637 1 1 1 1.8810
202 3 1.90 1.3548 2 2 2 1.1259
203 3 2.35 1.4475 1 2 1 1.0105
204 1 1.02 2.8512 2 1 1 1.2498
205 3 2.00 1.3301 1 2 1 1.5130
206 4 2.86 1.3226 2 2 2 1.2134
207 3 2.26 1.5198 2 2 1 1.6686
208 2 1.72 2.1893 2 1 2 1.0513
209 2 1.50 1.9802 2 1 2 1.2736
210 3 2.12 1.5357 1 2 1 0.9437
211 1 0.68 2.5251 2 1 2 1.4821
212 3 2.27 1.4175 2 2 2 1.7504
213 4 2.34 0.6543 2 2 2 2.1929
214 2 1.42 1.5852 2 1 2 1.2014
215 3 2.16 1.2860 2 2 2 1.2814
216 3 2.00 1.6370 2 2 2 1.0229
217 1 1.14 2.7128 2 1 1 1.0304
218 1 0.98 2.2305 1 1 1 1.3656
219 2 1.66 1.7302 2 1 2 1.2082
220 2 1.67 2.5011 1 1 1 1.2000
221 2 0.85 1.3090 1 1 2 2.1455
222 4 2.80 1.1860 2 2 2 1.3874
223 3 2.41 1.5873 1 2 1 1.0520
224 1 0.99 2.4325 2 1 1 1.4670
225 4 2.73 0.7541 2 2 2 1.9532
226 3 1.89 1.1243 1 2 1 1.2671
227 1 0.93 2.5074 2 1 1 1.0250
228 3 2.13 1.4667 1 2 1 0.9690
229 4 2.18 0.6201 1 2 1 1.0669
230 2 1.77 2.1241 1 1 2 1.3448
231 4 1.97 0.2291 2 2 2 1.8267
232 3 2.32 1.3140 2 2 2 1.5139
233 2 1.53 1.9689 1 1 1 0.8855
234 2 1.34 1.7217 2 1 2 0.9705
235 3 1.83 1.3642 2 2 2 1.1887
236 2 1.71 2.3936 1 1 1 0.8618
237 1 0.58 2.3440 1 1 1 0.7074
238 1 1.13 2.4366 2 1 1 0.9848
239 2 1.50 1.6578 1 1 1 0.8340
240 4 2.44 0.7355 1 2 1 0.9532
241 2 1.45 1.8789 2 1 2 1.2907
242 3 2.07 1.7267 1 2 2 1.2396
243 3 2.23 1.6917 2 2 2 1.3748
244 2 1.10 1.9116 1 1 1 1.3369
245 4 2.36 0.9040 1 2 1 1.4679
246 4 2.91 1.1572 1 2 1 0.9616
247 2 1.44 1.8458 2 1 2 0.7794
248 1 1.19 2.6213 2 1 1 1.3333
249 1 1.23 2.6195 2 1 2 1.3443
250 4 2.77 0.6431 1 2 1 0.9383
251 1 0.51 2.5456 2 1 2 2.0231
252 3 1.94 1.0910 2 2 2 1.0305
253 2 1.36 1.9455 1 1 1 1.4371
254 2 1.66 2.0688 1 1 1 1.1411
255 2 1.60 1.9416 2 1 2 1.1193
256 3 2.00 1.4168 2 2 2 1.1558
257 1 1.07 2.3485 2 1 2 1.2141
258 1 1.13 2.7572 1 1 2 2.2771
259 3 2.26 1.6672 2 2 2 1.2342
260 4 2.85 0.9764 1 2 1 1.1133
261 1 0.66 2.0748 2 1 2 1.4294
262 1 0.60 2.4105 2 1 2 0.8529
263 2 0.91 1.6901 1 1 2 0.8437
264 3 2.34 1.5876 2 2 2 0.9464
265 1 1.46 2.7435 1 1 2 1.0846
266 3 2.25 1.7868 1 2 1 1.7845
267 2 1.07 1.5917 1 1 1 1.7367
268 2 1.59 1.7659 2 1 2 1.0127
269 3 1.99 1.2831 1 2 1 1.1799
270 2 1.37 1.8113 2 1 2 1.2291
271 2 1.65 1.9020 1 1 1 1.0995
272 3 1.98 1.4865 1 2 1 1.0640
273 3 2.26 1.8604 2 2 2 0.9408
274 1 0.70 2.6702 2 1 2 1.1931
275 4 2.87 1.1923 2 2 1 1.3132
276 4 2.84 1.1081 2 2 2 1.2929
277 3 2.32 1.9002 2 2 2 1.3456
278 3 1.70 1.1570 1 2 1 0.9794
279 1 0.52 2.6020 2 1 2 1.0856
280 1 0.90 2.3828 1 1 1 1.1302
281 3 1.78 0.9487 2 2 2 1.2134
282 2 1.80 1.9437 2 1 2 0.9727
283 2 1.60 2.0299 1 1 1 1.2625
284 4 2.48 0.9460 1 2 1 1.0607
285 1 0.93 2.9422 2 1 2 1.5700
286 1 0.99 2.6662 1 1 1 1.0354
287 3 2.45 1.8523 1 2 2 1.2034
288 3 2.20 1.5223 2 2 2 1.4839
289 2 1.41 1.5481 1 1 1 1.2572
290 3 1.64 1.1417 1 2 1 1.7753
291 4 3.02 1.5059 2 2 1 1.4814
292 2 1.59 2.3070 2 1 2 1.2610
293 1 1.12 2.7049 1 1 1 1.2740
294 2 1.60 1.8674 2 1 2 0.9596
295 3 2.34 1.7071 2 2 2 0.9284
296 1 1.18 2.3579 1 1 1 1.1781
297 3 2.00 1.8147 2 2 2 1.2276
298 4 2.38 0.6745 1 2 2 1.2662
299 2 1.71 2.2396 1 1 1 1.1607
300 1 0.97 2.0792 1 1 1 1.5860
301 2 1.57 2.1236 1 1 1 1.5439
302 2 1.36 1.5890 1 1 1 1.6275
303 3 1.88 1.7277 2 2 2 0.8024
304 2 1.70 1.9158 2 1 2 1.1063
305 4 2.36 0.5403 1 2 1 1.1834
306 2 1.34 1.8387 2 1 2 1.7356
307 1 1.03 2.8472 1 1 1 0.8751
308 4 2.56 0.8907 1 2 1 1.1673
309 2 1.18 1.7567 1 1 1 1.2567
310 2 1.32 1.8802 1 1 1 0.9520
311 4 2.61 0.8948 1 2 1 1.0341
312 1 1.02 2.1497 1 1 1 1.9298
313 1 1.25 2.4983 2 1 1 2.0136
314 3 2.34 1.1657 1 2 1 1.0361
315 4 3.00 1.1062 1 2 1 1.0370
316 3 1.71 1.0290 1 2 1 0.7801
317 2 1.67 2.0985 1 1 1 1.1250
318 3 1.52 0.9112 1 2 1 0.8887
319 4 2.77 0.8093 2 2 2 1.1821
320 4 2.45 0.9719 1 2 1 1.0149
321 2 1.21 1.5111 2 1 2 1.0869
322 3 2.31 1.7323 1 2 1 1.6760
323 1 0.70 2.3945 1 1 1 1.3057
324 3 1.86 1.2022 2 2 2 1.4783
325 4 2.60 0.6925 2 2 2 1.2278
326 1 0.81 2.4667 1 1 1 0.8262
327 4 2.50 0.4873 2 2 2 1.2023
328 4 2.53 0.7572 1 2 2 1.0984
329 4 2.75 0.6504 2 2 2 1.1752
330 3 1.73 0.9571 2 2 2 1.0095
331 1 0.59 2.0684 2 1 2 1.2340
332 3 1.74 1.2433 1 2 1 0.9679
333 1 1.23 2.8181 1 1 1 0.9702
334 1 0.89 2.4514 2 1 2 1.0196
335 4 2.34 0.9662 2 2 2 1.2276
336 2 1.76 1.9795 1 1 1 1.1397
337 4 2.44 0.5580 2 2 2 1.1345
338 2 1.94 2.0839 2 1 2 0.8902
339 3 1.79 1.5993 1 2 1 1.2226
340 2 1.85 2.2288 1 1 1 1.3512
341 2 1.69 1.7908 1 1 1 1.1056
342 1 0.79 1.9647 2 1 2 1.1095
343 2 1.91 2.2208 2 1 2 1.0258
344 2 1.38 1.7472 1 1 1 1.7778
345 1 0.85 2.6302 1 1 1 1.0027
346 4 2.83 0.6250 2 2 2 1.0752
347 1 0.64 2.1539 2 1 2 1.1620
348 1 1.06 2.6152 2 1 1 1.5713
349 4 2.50 0.8296 1 2 1 1.1407
350 4 2.62 0.8675 1 2 1 1.1847
351 4 2.60 0.8527 1 2 1 1.2242
352 3 1.93 1.2432 2 2 2 1.4559
353 1 1.05 2.5821 2 1 1 0.9266
354 1 0.54 2.2574 1 1 1 1.0727
355 2 1.44 1.8880 2 1 2 1.0713
356 1 0.77 2.4584 2 1 2 1.2609
357 4 2.25 0.7735 1 2 1 1.4750
358 2 1.18 1.7977 1 1 1 0.9688
359 1 0.20 1.9808 2 1 2 1.1061
360 1 0.70 2.2408 1 1 1 1.3351
361 1 1.21 2.7777 1 1 1 1.4340
362 3 2.31 1.8281 1 2 1 1.4657
363 3 2.36 1.6037 2 2 2 1.0557
364 4 2.66 0.4483 1 2 1 1.0062
365 4 2.51 1.1215 1 2 1 0.9737
366 3 2.03 1.5197 1 2 1 1.2796
367 3 1.96 1.3729 1 2 1 1.0053
368 3 1.51 1.1071 1 2 1 0.9495
369 2 1.74 2.1059 2 1 2 1.0002
370 3 1.72 1.3010 2 2 2 1.1529
371 4 2.81 1.0884 1 2 1 0.9624
372 3 2.32 1.8693 2 2 2 0.8604
373 3 2.14 1.4453 2 2 2 1.8660
374 3 1.93 1.3493 1 2 1 0.8789
375 3 1.73 1.2246 2 2 2 0.9087
376 4 2.14 0.5976 1 2 1 0.7687
377 2 1.63 1.9157 2 1 2 1.0910
378 2 1.33 1.8679 2 1 2 1.1431
379 4 2.84 0.7001 2 2 2 1.0734
380 4 2.17 0.3420 1 2 1 1.1903
381 1 1.13 2.7475 2 1 2 1.4723
382 4 2.53 0.6066 2 2 2 1.3567
383 4 2.65 0.7053 1 2 1 0.8881
384 3 1.98 1.6500 2 2 2 0.9254
385 2 1.70 2.0029 2 1 2 1.0804
386 3 2.20 1.4332 2 2 2 1.0385
387 1 1.12 2.5932 2 1 2 1.2053
388 2 1.30 1.6901 1 1 2 1.1011
389 2 1.19 1.3382 2 1 2 1.1538
390 2 1.71 1.8845 1 1 1 1.4591
391 2 1.66 2.1867 1 1 1 0.9056
392 4 2.49 0.7135 2 2 2 1.3819
393 1 1.14 2.4633 1 1 1 0.9998
394 3 2.07 1.5131 2 2 2 1.2235
395 3 1.84 1.0247 1 2 1 0.9441
396 3 2.27 1.6426 2 2 2 0.8829
397 3 1.85 1.1641 1 2 1 1.0554
398 1 0.98 2.7237 1 1 1 0.8459
399 1 1.05 2.6834 2 1 1 0.7650
400 4 2.93 0.9080 2 2 2 1.4070
401 1 1.08 2.5974 2 1 2 1.0948
402 2 1.88 2.1082 2 1 2 0.8115
403 4 2.37 0.5874 1 2 2 1.4997
404 1 1.06 2.9142 2 1 2 0.9680
405 1 0.69 2.4978 2 1 2 1.0801
406 2 1.70 1.7546 2 1 2 0.9020
407 4 2.58 0.5943 2 2 2 1.2185
408 2 1.72 1.9730 1 1 1 0.8423
409 4 2.70 1.0720 1 2 2 0.8016
410 2 1.71 2.1331 1 1 1 1.3535
411 4 2.42 0.8204 2 2 2 1.3406
412 3 1.97 1.3477 1 2 1 0.7996
413 4 2.70 0.5700 2 2 1 0.9445
414 4 2.62 0.3858 1 2 2 1.0034
415 1 1.02 2.4999 1 1 1 1.7480
416 1 1.02 2.6289 2 1 2 0.9016
417 3 1.79 0.8603 2 2 1 1.4252
418 4 2.34 1.0557 1 2 2 1.6889
419 4 2.29 0.7859 2 2 2 2.1417
420 2 1.74 2.3257 1 1 2 1.0803
421 1 0.93 2.5640 2 1 2 0.9979
422 3 2.15 1.6078 1 2 1 1.1661
423 3 2.60 1.8537 2 2 2 0.8316
424 1 0.93 2.5469 1 1 1 0.8943
425 1 0.93 2.5446 1 1 1 0.6341
426 1 0.83 2.9124 2 1 2 1.1212
427 3 1.49 1.0786 1 2 1 0.9006
428 4 2.68 0.9857 2 2 2 0.8659
429 2 1.31 1.5509 1 1 1 1.3603
430 4 2.83 1.0065 2 2 2 1.1373
431 1 1.04 2.3499 2 1 1 1.2201
432 3 1.68 1.4613 1 2 1 0.9964
433 4 2.53 0.9180 2 2 2 1.5173
434 1 0.97 2.5025 1 1 1 0.7527
435 4 2.73 0.8917 2 2 2 1.6752
436 1 0.88 2.1755 1 1 1 0.8257
437 3 1.90 1.0658 2 2 2 1.1776
438 1 1.11 2.5086 1 1 1 0.9704
439 2 1.21 1.7462 1 1 1 1.1641
440 2 1.54 2.3446 1 1 1 0.9422
441 2 1.43 1.6596 2 1 2 1.0090
442 3 2.11 1.4718 1 2 1 1.1218
443 1 0.79 2.3858 2 1 2 1.7421
444 3 1.53 1.1144 2 2 2 1.3768
445 1 1.29 2.6896 1 1 2 0.8580
446 3 1.99 1.4759 1 2 1 1.0734
447 3 2.12 1.5599 2 2 2 1.4629
448 2 1.31 1.8995 2 1 2 1.6047
449 4 2.66 1.1964 2 2 2 1.3973
450 3 2.03 1.8493 1 2 1 1.4542
451 2 1.35 1.7302 2 1 2 1.1584
452 3 2.25 1.2915 1 2 1 0.9778
453 1 1.08 2.6729 2 1 2 1.0174
454 2 0.90 1.6966 1 1 2 1.8010
455 1 1.11 2.4142 2 1 2 1.7294
456 4 2.78 1.0349 2 2 2 1.2522
457 4 2.69 1.1057 1 2 1 1.2580
458 1 1.39 2.6564 2 1 1 1.6726
459 3 2.53 1.5900 1 2 1 1.1986
460 3 2.10 1.2802 1 2 1 1.2954
461 3 1.87 1.1564 2 2 2 1.4117
462 1 0.47 2.1353 2 1 2 1.2119
463 2 1.55 2.0901 2 1 2 1.1075
464 2 1.57 1.8656 2 1 2 1.0402
465 1 0.83 2.6618 1 1 1 1.9996
466 3 1.81 1.2294 2 2 2 1.2480
467 3 2.18 1.7487 2 2 2 1.9432
468 3 1.89 1.0910 1 2 1 2.0659
469 1 1.44 3.1230 1 1 2 1.8955
470 4 3.01 0.8914 2 2 1 2.1403
471 3 1.81 1.5009 2 2 2 1.1979
472 4 2.21 0.5149 2 2 2 2.5109
473 4 2.95 1.0010 2 2 2 1.0186
474 3 1.73 1.0353 2 2 2 1.0737
475 4 2.11 0.7089 1 2 2 1.3839
476 2 1.48 1.8429 2 1 2 1.1455
477 1 1.03 2.5309 2 1 2 1.2829
478 2 1.79 2.1816 1 1 1 1.1599
479 2 1.30 1.6877 1 1 1 1.2262
480 3 2.01 1.3552 2 2 2 1.1133
481 1 0.50 2.0667 1 1 1 1.3421
482 2 1.11 1.7072 1 1 1 1.0174
483 1 0.93 2.6444 2 1 2 1.7293
484 4 3.09 1.0721 1 2 1 1.0449
485 4 2.89 0.6940 2 2 2 1.5714
486 3 1.96 1.4517 2 2 2 2.0129
487 2 1.83 2.2245 2 1 2 1.0841
488 1 1.00 2.2990 1 1 1 1.8411
489 3 2.03 1.4969 2 2 2 1.3528
490 4 2.71 0.8136 1 2 1 0.9396
491 2 1.48 1.6857 2 1 2 1.5589
492 3 1.99 1.5926 2 2 2 1.2901
493 3 2.00 1.3047 1 2 1 1.3434
494 1 0.67 2.2161 1 1 1 1.0167
495 2 2.05 2.0936 2 1 2 0.9530
496 2 1.66 1.7133 1 1 1 1.2752
497 4 2.74 1.0078 1 2 1 1.0172
498 4 2.58 0.9390 1 2 1 1.2811
499 2 1.61 1.8315 1 1 1 1.8219
500 2 1.82 1.9954 2 1 2 0.9266
501 3 2.29 1.4035 1 3 1 1.4202
502 2 1.36 1.8982 2 3 2 1.1739
503 2 1.38 1.9591 1 3 1 1.2700
504 3 2.43 1.7025 2 3 2 1.0823
505 2 1.10 1.5722 1 3 1 1.4695
506 2 1.72 1.9579 2 3 2 1.8021
507 2 1.65 2.3078 2 3 2 1.5141
508 2 1.34 2.0207 1 3 1 1.1563
509 3 1.54 1.1603 1 3 1 1.5895
510 3 2.05 1.5202 2 3 2 1.9332
511 3 1.81 1.4311 2 3 2 1.4544
512 2 1.29 1.9978 1 3 1 1.1146
513 2 1.57 2.0872 1 3 1 1.2619
514 2 1.64 1.8817 2 3 1 3.0588
515 3 1.81 1.5203 1 3 1 1.0159
516 3 2.15 1.3915 1 3 1 1.6710
517 3 2.05 1.6316 2 3 2 4.2106
518 3 2.15 1.5097 2 3 2 1.1381
519 3 2.23 1.4842 2 3 2 1.1551
520 3 1.67 1.1645 2 3 2 1.3087
521 2 1.72 2.3797 2 3 2 1.4720
522 3 2.17 1.5999 1 3 1 1.1721
523 2 1.71 2.1515 1 3 1 1.2286
524 3 2.39 1.4678 1 3 1 1.6114
525 3 2.02 1.0935 1 3 1 1.4499
526 3 2.01 1.5911 1 3 1 0.9429
527 3 2.54 1.8211 2 3 2 2.3850
528 3 2.07 1.3017 1 3 1 0.9536
529 3 1.97 0.8775 2 3 2 1.0909
530 2 1.30 1.7010 1 3 1 0.9735
531 3 1.97 1.3112 2 3 2 3.5986
532 2 1.39 2.0048 1 3 1 1.3984
533 2 1.28 2.0487 2 3 2 1.1736
534 3 2.11 1.4228 1 3 1 1.7574
535 2 1.35 1.8936 1 3 1 1.6224
536 2 1.52 2.2086 2 3 2 1.0853
537 3 1.89 1.3303 1 3 1 0.9531
538 2 1.54 1.8500 2 3 2 1.3785
539 3 2.07 1.2553 2 3 2 1.5153
540 2 1.32 1.8254 1 3 2 1.1653
541 2 1.50 2.0364 2 3 2 1.1740
542 2 1.54 2.0740 1 3 1 1.1744
543 3 2.26 1.4368 2 3 2 1.0550
544 2 1.63 1.9483 1 3 1 1.4043
545 2 1.90 2.0177 2 3 2 2.8194
546 3 1.89 1.1655 2 3 2 1.3222
547 2 1.07 1.2491 1 3 1 2.5728
548 3 1.84 1.2339 1 3 1 1.5330
549 2 1.20 1.5293 1 3 1 1.3582
550 3 1.76 0.8919 2 3 2 2.0320
551 2 1.61 2.1116 2 3 2 2.4895
552 2 1.31 2.0201 2 3 2 1.9405
553 2 1.40 1.8203 1 3 1 1.2694
554 2 1.76 1.9300 2 3 2 3.0813
555 3 1.99 1.4321 2 3 2 0.8680
556 2 1.73 2.2552 1 3 1 2.5442
557 2 1.88 2.1806 2 3 2 3.5296
558 2 1.72 2.4070 1 3 1 3.1875
559 2 1.58 2.0825 2 3 2 1.5961
560 3 1.62 0.8025 2 3 2 1.9635
561 3 2.04 1.2141 1 3 1 2.3000
562 2 1.66 1.8515 1 3 2 2.8074
563 2 1.53 1.7180 2 3 2 1.4699
564 3 1.55 1.2464 2 3 2 1.4343
565 3 1.55 1.2692 1 3 1 1.1030
566 3 2.24 1.5901 2 3 2 1.2342
567 3 1.55 1.4445 2 3 2 1.1593
568 2 1.17 1.7942 2 3 2 1.1916
569 2 1.59 1.9919 2 3 2 2.3108
570 3 2.31 1.9226 2 3 2 1.1860
571 3 2.10 1.5805 2 3 2 1.3297
572 2 1.41 2.1163 2 3 2 1.2447
573 2 1.55 2.0735 2 3 2 1.6891
574 3 1.98 1.7643 1 3 1 2.2681
575 3 1.69 1.3608 2 3 2 1.5938
576 3 1.93 1.4546 1 3 1 1.7694
577 3 1.91 1.2875 1 3 1 1.4015
578 2 1.09 1.4625 2 3 2 1.2162
579 2 1.60 2.0713 1 3 1 3.2773
580 2 1.52 1.7948 1 3 1 1.2821
581 3 2.43 1.8005 1 3 1 1.5657
582 2 1.56 2.1016 1 3 1 1.2548
583 3 2.02 1.1587 1 3 1 1.0355
584 2 1.25 1.6955 1 3 1 1.0899
585 3 2.47 1.7597 1 3 1 1.9417
586 3 2.18 1.1672 1 3 1 1.1587
587 3 2.42 1.5416 1 3 1 1.3203
588 3 2.09 1.5482 2 3 2 1.6834
589 2 1.52 2.4427 2 3 2 1.1590
590 3 1.82 1.1708 2 3 2 0.8416
591 2 1.75 2.3029 2 3 2 1.3593
592 3 1.68 1.2696 2 3 2 1.4088
593 3 1.86 1.3330 1 3 1 1.0706
594 2 1.56 2.4798 2 3 2 2.5396
595 2 1.92 2.2202 1 3 2 1.0052
596 3 1.65 0.7370 1 3 1 0.8931
597 2 1.67 1.5701 1 3 2 1.4489
598 3 2.42 1.5357 1 3 1 1.2304
599 2 1.68 1.9240 2 3 2 2.4936
600 2 1.62 2.2219 1 3 1 1.8806
