# Supplementary material for: The effect of training methodology on knowledge representation in categorization
Source: PLoS One. 2017 Aug 28;12(8):e0183904. doi: 10.1371/journal.pone.0183904 (PMC5573135; doi:10.1371/journal.pone.0183904)
Supplement: S1 File — This file contains the raw data from the experiments reported in this manuscript. (ZIP) [file pone.0183904.s001.zip › raw_data/Exp2/YES-NO/rb_xfer_concept_feedback_2_cond_2_sub_71.dat]

  1 1 0.89 2.4133 2 1 1 0.8177
  2 4 2.89 0.6940 2 2 1 1.0571
  3 1 1.05 2.5821 1 1 2 1.0075
  4 1 1.23 2.6195 1 1 1 0.7183
  5 2 1.54 1.8500 2 1 1 0.8493
  6 2 1.59 2.3070 2 1 2 0.5365
  7 3 2.26 1.8604 2 2 2 0.6345
  8 4 2.95 1.1056 1 2 1 0.7292
  9 4 2.22 0.4164 2 2 2 0.7875
 10 1 1.39 2.5917 1 1 1 1.0607
 11 2 1.60 1.7107 2 1 2 1.5306
 12 3 2.26 1.4368 1 2 2 1.5724
 13 1 0.85 2.0896 2 1 1 1.0706
 14 3 1.89 1.0910 2 2 1 1.9953
 15 1 0.66 2.1383 2 1 1 1.4352
 16 4 2.63 0.9996 1 2 2 0.6506
 17 4 2.93 0.9080 2 2 1 0.9537
 18 2 1.33 1.8679 2 1 1 0.8761
 19 2 1.25 1.6955 1 1 2 0.4173
 20 4 2.58 0.8599 1 2 1 0.6189
 21 1 0.83 2.6618 2 1 2 0.6822
 22 4 2.73 0.8917 2 2 1 0.4877
 23 4 2.84 0.8652 1 2 2 0.5962
 24 1 1.06 2.6152 1 1 1 0.5730
 25 1 1.02 2.4999 1 1 1 0.4946
 26 2 1.33 1.9183 1 1 2 0.6356
 27 4 2.81 1.0884 2 2 1 1.0116
 28 4 2.34 0.5412 1 2 2 0.5227
 29 2 1.11 1.7072 1 1 1 0.8707
 30 2 1.30 1.6901 1 1 1 1.0289
 31 1 0.87 2.0973 2 1 1 0.9715
 32 3 1.53 1.1943 1 2 2 0.8678
 33 4 2.78 1.0349 1 2 1 0.8736
 34 2 1.18 1.7977 2 1 1 0.7669
 35 4 2.70 0.5700 2 2 2 0.7690
 36 4 2.77 0.6431 2 2 1 0.5391
 37 4 2.45 0.6758 2 2 2 0.6228
 38 2 1.66 1.7133 1 1 1 0.6786
 39 3 1.71 1.0290 2 2 2 0.9229
 40 2 1.80 1.9437 2 1 1 0.7833
 41 4 2.60 0.6925 2 2 2 1.2005
 42 2 1.48 1.8429 1 1 1 0.5054
 43 1 0.52 2.6020 2 1 2 0.6063
 44 2 1.82 2.1407 1 1 1 0.5261
 45 2 1.10 1.9116 1 1 2 0.4182
 46 3 2.27 1.5003 1 2 1 0.3772
 47 2 1.54 1.9274 1 1 2 0.4981
 48 4 2.44 0.5580 1 2 4 22.6464
 49 2 1.53 1.7180 1 1 2 0.5156
 50 2 1.42 2.0525 1 1 1 0.1739
 51 4 2.38 0.6745 2 2 2 0.2377
 52 3 2.45 1.8523 1 2 1 0.2118
 53 3 1.98 1.7643 2 2 2 0.1797
 54 1 1.14 2.6636 2 1 1 0.1721
 55 2 1.60 1.8512 1 1 2 0.1008
 56 4 2.29 0.7859 1 2 2 0.2093
 57 3 1.73 0.9571 1 2 1 0.2187
 58 1 0.79 2.3858 2 1 1 0.2102
 59 4 2.42 0.8002 1 2 2 0.1058
 60 3 1.98 1.4865 1 2 1 0.2133
 61 3 2.23 1.6825 2 2 2 0.1812
 62 1 1.08 2.6729 1 1 1 0.0229
 63 2 1.07 1.5917 1 1 2 0.1253
 64 1 1.13 2.7572 1 1 1 0.2099
 65 1 1.13 2.4366 2 1 2 0.1756
 66 4 2.68 0.8133 2 2 1 0.1535
 67 3 2.26 1.5198 1 2 2 0.0200
 68 3 2.02 1.0935 2 2 1 0.0513
 69 1 1.38 2.9259 2 1 1 0.0342
 70 4 2.70 1.0720 1 2 2 0.1864
 71 3 2.32 1.3140 2 2 1 0.0669
 72 4 3.02 1.2229 2 2 2 0.0650
 73 3 2.14 1.4453 2 2 1 0.0546
 74 1 1.39 2.6564 2 1 2 0.0065
 75 4 2.87 1.1923 1 2 1 0.0383
 76 1 0.75 2.0460 2 1 2 0.1582
 77 3 1.92 1.4731 2 2 2 0.2006
 78 2 1.63 1.9157 2 1 2 0.0254
 79 3 2.08 1.4325 2 2 1 0.2661
 80 3 2.10 1.2802 1 2 1 0.2555
 81 3 1.68 1.2696 2 2 1 0.1250
 82 3 1.99 1.2831 1 2 2 0.1606
 83 2 1.57 1.8656 2 1 2 0.1628
 84 1 0.82 2.3609 1 1 1 0.1004
 85 1 1.18 2.3579 1 1 1 0.2014
 86 1 1.06 2.4017 1 1 1 0.2429
 87 4 2.40 0.4766 2 2 2 0.2975
 88 2 1.34 1.8387 1 1 2 0.1898
 89 1 0.83 2.5525 2 1 1 0.1827
 90 1 0.69 2.4978 1 1 2 0.0789
 91 4 2.58 0.9390 2 2 1 0.1808
 92 2 2.05 2.0936 1 1 2 0.0701
 93 4 3.00 1.1062 2 2 1 0.0997
 94 2 1.07 1.2491 2 1 2 0.1209
 95 3 2.10 1.5805 1 2 2 0.0040
 96 1 1.29 2.6896 2 1 1 0.2121
 97 3 1.79 1.5993 2 2 2 0.0030
 98 3 2.25 1.2915 1 2 1 0.0675
 99 1 1.03 2.5309 1 1 2 0.1053
100 2 1.40 1.8203 2 1 1 0.0053
101 3 2.42 1.5416 1 2 2 0.3189
102 2 1.17 1.4405 2 1 1 0.1388
103 1 0.64 2.1539 2 1 2 0.1822
104 1 0.89 2.6072 1 1 1 0.2158
105 4 2.66 1.2136 2 2 1 0.2866
106 1 0.87 2.5742 1 1 2 0.0432
107 1 0.93 2.5469 2 1 1 0.1293
108 1 0.93 2.5640 1 1 2 0.0682
109 3 1.73 1.0353 2 2 1 0.0900
110 1 1.01 2.5846 2 1 1 0.1116
111 1 0.75 2.3090 2 1 1 0.1722
112 4 1.99 0.4709 1 2 1 0.0771
113 3 1.89 1.3303 1 2 1 0.1944
114 2 1.35 1.3832 1 1 1 0.1703
115 2 1.60 2.0299 2 1 2 0.1729
116 1 0.92 2.1350 2 1 2 0.2136
117 1 0.98 2.5335 2 1 2 0.1650
118 3 1.89 1.1655 2 2 2 0.2002
119 1 0.87 2.4262 2 1 2 0.2074
120 3 2.15 1.6078 1 2 2 0.2483
121 3 1.81 1.5009 1 2 1 0.1742
122 1 0.71 2.6716 1 1 1 0.0401
123 4 2.37 0.7068 1 2 1 0.2076
124 4 2.56 0.8907 1 2 1 0.2967
125 1 0.89 2.4514 2 1 2 0.1409
126 3 1.55 1.2464 1 2 2 0.1919
127 3 1.68 1.4448 2 2 2 0.2085
128 3 1.91 1.2875 2 2 1 0.2568
129 4 2.48 0.9460 1 2 2 0.2479
130 2 1.60 1.8674 1 1 1 0.1982
131 3 1.64 1.1417 2 2 1 0.1916
132 2 1.30 1.7010 2 1 2 0.1035
133 2 1.92 2.2202 2 1 1 0.1803
134 1 0.88 2.1755 2 1 2 0.1731
135 3 1.81 1.4311 1 2 1 0.2066
136 1 0.83 2.9124 1 1 2 0.1997
137 2 1.65 2.3078 1 1 1 0.1192
138 1 0.93 2.5074 2 1 1 0.1477
139 3 2.31 1.8281 2 2 2 0.0225
140 3 1.82 1.1708 2 2 1 0.1990
141 1 1.02 2.8512 1 1 2 0.1513
142 3 2.20 1.4332 1 2 1 0.1528
143 2 1.83 2.2245 2 1 1 0.1164
144 1 1.04 2.3499 1 1 1 0.2966
145 2 1.39 2.0048 1 1 2 0.1562
146 1 0.80 2.6233 1 1 1 0.0784
147 2 1.94 2.0839 2 1 1 0.1334
148 3 2.32 1.8693 1 2 2 0.1454
149 3 1.82 1.1251 1 2 1 0.1299
150 2 1.53 1.9689 2 1 1 0.1893
151 3 2.05 1.5890 1 2 2 0.4112
152 3 1.55 1.2692 1 2 1 0.0508
153 3 1.94 1.4668 2 2 1 0.2347
154 1 1.08 2.5974 2 1 2 0.0882
155 2 1.63 2.1810 2 1 1 0.1501
156 3 1.81 1.2294 2 2 2 0.2635
157 4 2.02 0.2000 1 2 1 0.0140
158 4 3.09 1.0721 2 2 1 0.0128
159 3 2.01 1.3552 1 2 2 0.2053
160 4 3.02 1.5059 2 2 1 0.2142
161 2 1.90 2.0177 2 1 2 0.1981
162 3 2.44 1.2737 1 2 1 0.2386
163 3 2.25 1.7868 1 2 1 0.0057
164 4 2.14 0.5976 2 2 2 0.0937
165 1 0.98 2.2305 1 1 1 0.0649
166 2 1.38 1.9591 1 1 1 0.1026
167 3 2.18 1.1672 1 2 1 0.0841
168 4 2.44 0.7355 2 2 2 0.0254
169 2 1.18 1.7567 1 1 2 0.3622
170 3 2.03 1.8493 1 2 1 0.0427
171 2 1.60 1.9416 1 1 1 0.2569
172 2 1.70 1.7546 1 1 1 0.1187
173 4 1.97 0.2291 2 2 1 0.0656
174 4 2.35 0.9280 2 2 2 0.1828
175 2 1.59 1.9919 2 1 2 0.0970
176 1 1.13 2.4897 1 1 1 0.1245
177 2 1.88 2.1806 1 1 2 0.1676
178 3 1.67 1.1645 2 2 2 0.2423
179 1 0.77 2.4584 1 1 1 0.0167
180 3 1.73 1.3031 2 2 1 0.0086
181 4 2.80 1.1860 1 2 2 0.0030
182 3 2.00 1.8147 1 2 2 0.0902
183 1 1.23 2.8181 2 1 2 0.2320
184 3 2.13 1.4667 2 2 2 0.1266
185 4 2.69 0.9113 2 2 2 0.2412
186 4 2.36 0.9243 1 2 1 0.0247
187 4 2.84 1.0126 1 2 1 0.2012
188 1 1.30 2.6344 2 1 1 0.2183
189 4 2.73 0.7541 1 2 1 0.1541
190 4 2.17 0.3420 1 2 2 0.2763
191 4 2.60 0.9741 2 2 2 0.0422
192 2 1.87 1.9112 1 1 2 0.1770
193 4 2.55 0.7990 2 2 1 0.3784
194 1 0.70 2.3945 2 1 1 0.0511
195 1 0.61 1.8464 1 1 1 0.1943
196 2 1.47 1.7789 1 1 1 0.1706
197 1 1.04 2.6032 1 1 1 0.1152
198 3 2.31 1.9226 2 2 1 0.2232
199 1 0.95 2.5462 2 1 2 0.3188
200 4 2.60 0.8527 1 2 1 0.1867
201 1 1.08 2.4545 2 1 2 0.2558
202 3 2.01 1.5911 2 2 2 0.3754
203 4 2.77 0.8093 2 2 2 0.0405
204 2 1.36 1.5890 1 1 1 0.0711
205 4 2.05 0.5764 2 2 1 0.2535
206 3 1.98 1.5571 2 2 2 0.1649
207 3 2.32 1.9002 2 2 1 0.0461
208 4 2.65 0.7053 2 2 2 0.0524
209 2 1.52 2.4427 2 1 1 0.2281
210 2 1.68 1.9240 2 1 2 0.0828
211 4 2.67 0.8543 1 2 1 0.2227
212 3 1.73 1.2246 1 2 1 0.1665
213 2 1.71 2.2396 1 1 1 0.0558
214 1 0.51 2.5456 2 1 1 0.0295
215 4 2.36 0.9040 1 2 2 0.3814
216 2 1.38 2.0285 2 1 2 0.0142
217 4 2.25 0.7735 2 2 1 0.1583
218 2 0.85 1.3090 1 1 2 0.0168
219 1 0.20 1.9808 1 1 1 0.1763
220 2 1.01 1.9039 1 1 1 0.2756
221 3 1.91 1.4034 1 2 1 0.1607
222 4 2.75 0.7490 2 2 1 0.2026
223 2 1.41 2.1163 2 1 2 0.0582
224 2 1.61 1.8315 1 1 2 0.1280
225 3 2.15 1.5097 1 2 1 0.2518
226 3 2.12 1.6586 2 2 1 0.2267
227 4 2.65 0.8297 2 2 2 0.1918
228 1 1.44 3.1230 1 1 1 0.2022
229 2 1.34 1.7217 1 1 1 0.2668
230 1 0.79 1.9647 1 1 1 0.2238
231 2 1.32 2.0148 2 1 1 0.2466
232 3 2.15 1.3915 1 2 2 0.1249
233 2 0.89 1.3599 1 1 1 0.0561
234 2 1.75 2.3029 1 1 1 0.1507
235 2 1.32 2.1326 2 1 2 0.0333
236 1 0.46 2.3743 2 1 2 0.0879
237 1 1.07 2.3485 2 1 2 0.1008
238 1 1.30 3.0381 2 1 1 0.1387
239 1 0.66 2.0748 2 1 1 0.1578
240 1 0.90 2.3828 1 1 1 0.0235
241 2 2.05 2.0648 1 1 1 0.1202
242 3 2.36 1.6037 2 2 2 0.0441
243 2 0.91 1.4078 2 1 2 0.0262
244 1 1.14 2.7128 1 1 1 0.1462
245 1 1.02 2.6749 2 1 1 0.1091
246 3 2.00 1.4168 1 2 2 0.3615
247 1 0.70 2.6702 2 1 1 0.2189
248 4 2.83 1.0065 1 2 1 0.1060
249 3 1.98 1.3953 1 2 1 0.1583
250 3 2.60 1.8537 1 2 1 0.2011
251 3 1.51 1.1071 2 2 1 0.0528
252 1 0.66 2.1318 2 1 2 0.2043
253 3 2.26 1.5121 2 2 2 0.1407
254 2 1.55 2.0735 2 1 2 0.1751
255 4 2.50 0.8296 1 2 1 0.1609
256 2 1.65 1.8174 2 1 1 0.3068
257 2 1.65 1.9020 2 1 1 0.0933
258 3 2.31 1.7323 1 2 2 0.1394
259 4 2.21 0.5149 1 2 2 0.1975
260 4 2.34 0.6543 2 2 2 0.1989
261 3 1.97 0.8775 1 2 2 0.1581
262 1 1.13 2.7475 2 1 1 0.1283
263 3 1.68 1.4613 2 2 2 0.1710
264 4 2.53 0.7572 1 2 2 0.1966
265 3 2.34 1.5876 2 2 1 0.0126
266 3 1.85 1.1641 1 2 1 0.2769
267 1 1.02 2.1497 1 1 1 0.1368
268 4 2.46 0.4501 2 2 1 0.0673
269 2 1.41 1.8537 2 1 2 0.2263
270 2 1.28 2.0487 2 1 2 0.1599
271 1 1.05 2.6063 2 1 1 0.0101
272 2 1.69 1.7908 2 1 2 0.1776
273 4 2.85 0.9764 1 2 2 0.0904
274 2 1.52 2.2086 1 1 1 0.1441
275 3 1.69 1.3608 2 2 1 0.0581
276 2 1.71 2.1331 1 1 2 0.0080
277 2 1.54 2.0740 2 1 2 0.1518
278 3 1.82 0.9665 1 2 1 0.2012
279 1 1.12 2.7049 1 1 2 0.2187
280 2 1.37 1.8739 2 1 2 0.1943
281 3 2.00 1.3301 2 2 2 0.1794
282 1 0.93 2.6444 2 1 1 0.1800
283 3 2.16 1.2860 2 2 1 0.1727
284 1 1.05 2.6834 1 1 1 0.0063
285 1 0.29 2.2599 2 1 2 0.1987
286 2 1.56 2.4798 1 1 2 0.2793
287 3 2.03 1.5197 2 2 1 0.2276
288 3 1.87 1.1564 1 2 1 0.0898
289 2 1.19 1.3382 2 1 1 0.1828
290 3 1.65 0.7370 2 2 2 0.1987
291 2 1.40 1.7768 2 1 2 0.1922
292 2 1.84 2.2882 1 1 2 0.0965
293 4 2.95 1.0010 1 2 2 0.2291
294 2 1.29 1.9978 1 1 1 0.1570
295 3 2.18 1.7487 1 2 1 0.2390
296 4 2.42 0.8204 2 2 1 0.2222
297 3 1.55 1.4445 2 2 1 0.1567
298 4 2.63 0.7776 2 2 2 0.7195
299 4 2.99 0.8531 1 2 1 0.5054
300 4 2.62 0.8675 2 2 1 0.5016
301 2 1.34 1.8004 1 1 1 0.4167
302 1 1.46 2.7435 2 1 1 0.1837
303 4 2.50 1.1421 2 2 2 0.0961
304 4 2.30 0.6381 1 2 1 0.1170
305 1 1.02 2.6289 2 1 1 0.1131
306 3 2.07 1.5131 2 2 2 0.1896
307 2 1.62 2.1277 1 1 2 0.1655
308 4 2.59 0.8358 2 2 1 0.0708
309 2 1.33 2.1082 1 1 2 0.3005
310 1 1.14 2.5724 2 1 2 0.1218
311 1 0.79 2.2850 2 1 1 0.2527
312 1 1.11 2.4142 1 1 2 0.1402
313 4 2.66 1.1964 1 2 2 0.2067
314 2 1.54 2.3446 2 1 2 0.1596
315 2 1.49 1.7455 2 1 1 0.1619
316 2 1.89 2.0046 2 1 1 0.1884
317 4 2.47 0.5925 1 2 1 0.0528
318 1 0.85 2.6302 1 1 1 0.1256
319 2 1.34 2.0207 2 1 2 0.1742
320 1 1.24 2.6215 2 1 1 0.2645
321 2 1.31 2.0201 2 1 2 0.0777
322 2 1.21 1.5111 1 1 2 0.1001
323 1 0.67 2.2161 1 1 1 0.1187
324 3 2.34 1.1657 2 2 2 0.0980
325 4 2.40 0.6599 1 2 2 0.1978
326 1 1.35 2.9907 1 1 1 0.1588
327 3 2.20 1.5223 2 2 1 0.1058
328 3 2.41 1.5873 1 2 1 0.1330
329 1 0.95 2.3294 1 1 1 0.1848
330 3 2.02 1.1587 1 2 2 0.1214
331 4 2.76 0.9397 1 2 1 0.0374
332 2 1.46 1.7649 1 1 2 0.0348
333 2 1.43 1.6596 1 1 2 0.1148
334 4 2.54 1.0818 1 2 1 0.0374
335 2 1.62 2.2219 2 1 1 0.1084
336 3 2.23 1.6917 1 2 1 0.2420
337 2 1.67 2.0985 2 1 2 0.0962
338 3 1.49 1.0786 2 2 1 0.0360
339 4 2.36 0.5403 1 2 2 0.1790
340 4 2.63 0.8910 1 2 1 0.0755
341 2 1.84 2.0129 2 1 1 0.0899
342 3 1.79 0.8603 1 2 2 0.1263
343 1 0.78 2.1366 2 1 2 0.0189
344 4 2.29 0.4132 2 2 2 0.1306
345 4 2.74 1.0078 2 2 2 0.1573
346 4 2.74 1.0264 1 2 1 0.1366
347 4 2.84 1.1081 2 2 1 0.1547
348 1 0.47 2.1353 1 1 1 0.0912
349 1 0.57 2.1170 1 1 2 0.0088
350 2 1.53 1.8646 2 1 1 0.0330
351 3 1.97 1.3477 2 2 1 0.1721
352 4 2.75 0.7780 2 2 2 0.2863
353 3 2.26 1.6672 1 2 1 0.1948
354 4 2.68 0.9857 2 2 1 0.1727
355 3 1.91 1.3683 1 2 2 0.1247
356 1 0.99 2.4325 1 1 1 0.2809
357 4 2.57 0.8126 2 2 2 0.0780
358 3 2.29 1.4035 2 2 1 0.0751
359 4 2.61 0.8948 2 2 2 0.1289
360 3 1.72 1.3010 2 2 2 0.0510
361 4 2.82 0.9527 1 2 2 0.1701
362 3 1.90 1.3107 1 2 1 0.0358
363 2 1.71 2.0191 2 1 1 0.0989
364 4 2.63 0.8588 2 2 2 0.1353
365 4 2.69 1.1057 2 2 2 0.1288
366 1 0.59 2.0684 1 1 1 0.2197
367 3 2.30 1.5630 2 2 2 0.0433
368 2 1.37 1.8113 2 1 2 0.0885
369 3 2.00 1.3047 1 2 1 0.1270
370 3 1.88 1.1980 2 2 1 0.1699
371 4 2.37 0.5874 1 2 1 0.0756
372 3 2.43 1.8005 1 2 1 0.1199
373 4 2.86 1.3226 1 2 2 0.0834
374 1 1.06 2.9142 1 1 1 0.1512
375 3 2.05 1.6316 1 2 2 0.0810
376 4 2.53 0.6066 2 2 1 0.1270
377 1 1.14 2.7885 1 1 2 0.0404
378 3 1.99 1.5926 1 2 1 0.1920
379 4 2.58 0.5943 1 2 1 0.2065
380 2 1.72 1.9730 1 1 1 0.3599
381 2 1.72 1.9579 1 1 2 0.1767
382 1 1.25 2.4983 2 1 2 0.1615
383 3 1.84 1.2339 2 2 1 0.0036
384 1 1.14 2.4633 1 1 2 0.1400
385 1 1.03 2.8472 1 1 2 0.0398
386 2 1.66 2.0688 1 1 2 0.3027
387 1 0.28 1.9233 1 1 2 0.1797
388 2 1.91 2.2208 2 1 2 0.0920
389 2 1.80 1.9637 1 1 1 0.1535
390 1 0.98 2.7237 1 1 1 0.0903
391 4 2.87 1.1193 1 2 2 0.1601
392 3 2.27 1.6426 1 2 1 0.2658
393 4 2.76 0.9491 1 2 1 0.1985
394 4 2.49 0.7135 2 2 1 0.1835
395 2 1.30 1.6877 2 1 2 0.3538
396 1 0.68 2.5251 2 1 2 0.1640
397 4 2.46 0.8923 2 2 2 0.0302
398 3 1.84 1.0247 1 2 2 0.2616
399 4 2.58 0.9262 2 2 1 0.2033
400 3 1.98 1.6500 1 2 2 0.0983
401 4 2.37 0.6828 1 2 1 0.2134
402 4 2.41 0.3492 1 2 2 0.2223
403 1 1.21 2.7777 1 1 1 0.1814
404 1 0.93 2.5446 1 1 2 0.2452
405 3 2.10 1.6379 1 2 1 0.1878
406 1 1.12 2.5932 2 1 1 0.1649
407 2 1.32 1.8802 2 1 2 0.1278
408 2 1.72 2.1893 1 1 1 0.3936
409 1 1.04 2.4258 2 1 1 0.1870
410 4 2.75 0.6504 1 2 2 0.1319
411 3 1.86 1.3330 2 2 2 0.2073
412 2 1.71 2.1515 2 1 1 0.1760
413 1 0.97 2.5025 2 1 2 0.1930
414 1 0.74 2.4723 2 1 2 0.1936
415 4 2.53 0.9180 1 2 1 0.1474
416 1 0.93 2.9422 1 1 2 0.1805
417 3 2.11 1.4718 2 2 1 0.1655
418 1 0.92 2.6655 2 1 2 0.0870
419 1 0.58 2.3440 1 1 2 0.1724
420 2 1.34 1.7645 1 1 1 0.1035
421 4 2.86 0.8159 2 2 1 0.0114
422 2 1.44 1.8458 2 1 1 0.2173
423 1 0.96 2.5403 2 1 2 0.0334
424 4 2.66 0.4483 1 2 2 0.1534
425 1 1.19 2.6213 2 1 1 0.0505
426 1 0.79 2.4509 1 1 2 0.1527
427 1 1.00 2.2990 1 1 1 0.2037
428 2 1.35 1.8936 1 1 1 0.1885
429 2 1.76 1.9300 1 1 2 0.0767
430 1 1.11 2.5086 1 1 1 0.2577
431 3 2.47 1.7597 2 2 1 0.1835
432 3 2.28 1.4598 1 2 2 0.1614
433 1 0.99 2.6662 2 1 1 0.0264
434 4 2.78 1.1410 1 2 2 0.0183
435 3 2.23 1.4842 1 2 1 0.1537
436 2 1.74 2.1059 1 1 1 0.1789
437 4 2.34 1.0557 2 2 1 0.0355
438 4 2.91 1.1572 1 2 2 0.1790
439 4 2.34 0.9662 2 2 1 0.2444
440 4 2.77 0.9979 1 2 2 0.0991
441 3 2.07 1.7655 1 2 2 0.2874
442 4 2.71 0.8136 1 2 2 0.1568
443 4 2.50 0.4873 1 2 2 0.1758
444 1 0.60 2.4105 1 1 2 0.0816
445 2 1.88 2.1082 2 1 2 0.1897
446 4 2.51 1.1215 1 2 2 0.0710
447 2 1.41 1.5481 1 1 1 0.1653
448 1 1.05 2.4518 2 1 2 0.1675
449 2 1.32 1.8254 2 1 2 0.1770
450 4 2.11 0.7089 1 2 1 0.1526
451 4 2.84 0.7001 2 2 2 0.2846
452 3 2.43 1.7025 1 2 2 0.0177
453 3 2.09 1.5482 2 2 1 0.1296
454 4 2.49 0.9841 2 2 1 0.0294
455 3 1.99 1.4321 2 2 1 0.0432
456 2 0.91 1.6901 2 1 1 0.1233
457 2 1.09 1.4625 1 1 2 0.1755
458 4 2.45 0.9719 2 2 1 0.0642
459 4 2.62 0.3858 1 2 2 0.0455
460 2 1.67 2.5011 2 1 2 0.0680
461 2 1.42 1.5852 2 1 2 0.1468
462 1 0.70 2.2408 1 1 1 0.0522
463 1 0.81 2.4667 1 1 1 0.1875
464 2 1.78 2.2075 1 1 1 0.2118
465 2 1.79 2.1816 2 1 1 0.2261
466 2 1.40 1.9116 1 1 2 0.1222
467 4 2.87 1.2443 2 2 1 0.0380
468 3 1.88 1.1797 2 2 2 0.2367
469 4 3.05 0.8358 2 2 2 0.1064
470 1 1.13 2.6761 1 1 1 0.1587
471 2 1.60 2.0713 1 1 2 0.1696
472 1 0.97 2.0792 1 1 1 0.2030
473 2 1.18 1.7068 2 1 1 0.1629
474 4 2.31 0.6528 2 2 2 0.0205
475 4 2.69 0.6219 1 2 2 0.2374
476 1 0.64 2.3405 2 1 2 0.1156
477 3 1.96 1.3729 2 2 1 0.1357
478 3 2.07 1.7267 2 2 2 0.0341
479 3 2.54 1.8211 2 2 2 0.0398
480 2 1.45 1.8789 1 1 2 0.1682
481 3 2.16 1.4101 2 2 1 0.2242
482 2 1.38 1.7472 1 1 2 0.1372
483 3 1.93 1.4546 1 2 1 0.3390
484 3 1.99 1.4759 2 2 1 0.0693
485 1 0.57 2.4717 1 1 2 0.1556
486 1 0.54 2.2574 1 1 2 0.1894
487 1 0.50 2.0667 2 1 2 0.0474
488 3 2.34 1.7071 2 2 2 0.0776
489 4 2.19 0.5582 2 2 1 0.2753
490 2 1.73 2.2053 2 1 2 0.0562
491 4 2.83 0.6250 1 2 2 0.1747
492 3 1.74 1.2433 1 2 1 0.0971
493 4 2.77 0.8261 2 2 1 0.1901
494 2 1.70 1.7760 2 1 1 0.1917
495 4 3.01 0.8914 2 2 2 0.1919
496 3 2.27 1.4175 1 2 2 0.1458
497 4 2.18 0.6201 1 2 1 0.0113
498 1 0.80 2.6896 1 1 1 0.1613
499 1 0.66 2.5896 2 1 1 0.2442
500 2 1.78 2.3478 2 1 2 0.2499
501 3 2.11 1.4228 1 3 2 0.1874
502 2 1.56 2.4152 1 3 1 0.1826
503 3 1.93 1.1668 2 3 2 0.0863
504 2 1.57 2.1236 1 3 2 0.0894
505 3 1.78 0.9487 1 3 2 0.1096
506 2 1.50 2.0364 1 3 2 0.0488
507 3 1.61 1.1338 1 3 1 0.0375
508 3 2.17 1.5999 2 3 1 0.1246
509 2 1.82 1.9954 1 3 1 0.0699
510 3 1.97 1.3112 1 3 1 0.0982
511 2 1.36 1.9455 1 3 2 0.3821
512 2 1.55 2.0090 2 3 2 0.0762
513 3 2.30 1.2318 1 3 2 0.4261
514 2 1.20 1.7357 2 3 1 0.2084
515 2 1.58 2.0825 1 3 2 0.0218
516 3 2.18 1.4821 2 3 1 0.3731
517 3 1.94 1.0910 1 3 1 0.1492
518 2 1.70 1.9158 2 3 2 0.0057
519 3 1.54 1.1603 1 3 2 0.0528
520 2 1.85 2.2288 1 3 1 0.1470
521 3 2.09 1.3336 2 3 2 0.0047
522 2 1.76 1.9795 2 3 1 0.1883
523 3 1.90 1.3548 1 3 2 0.1076
524 3 1.93 1.2432 1 3 1 0.1675
525 3 1.74 1.0244 1 3 1 0.1684
526 2 1.31 1.5509 2 3 1 0.1275
527 3 1.96 1.7241 1 3 2 0.1781
528 2 1.72 2.3797 2 3 2 0.0574
529 2 1.66 1.8515 2 3 2 0.0947
530 2 1.59 1.7659 1 3 2 0.1952
531 2 1.53 2.0434 1 3 2 0.1311
532 2 1.44 1.8880 2 3 2 0.2045
533 3 2.04 1.2141 2 3 1 0.1328
534 2 1.52 1.7948 1 3 1 0.0373
535 3 1.90 1.0658 1 3 1 0.1322
536 2 1.61 2.1116 2 3 1 0.1247
537 2 1.07 2.0014 1 3 1 0.0627
538 3 1.96 1.4517 1 3 1 0.1728
539 2 1.35 1.7302 1 3 1 0.0443
540 3 1.86 1.2022 2 3 2 0.1222
541 3 2.42 1.5357 2 3 2 0.1255
542 2 1.48 1.6857 2 3 2 0.1602
543 2 1.66 2.1867 1 3 2 0.3532
544 2 1.20 1.8103 2 3 2 0.1699
545 2 1.50 1.6578 2 3 2 0.2012
546 2 1.10 1.5722 1 3 2 0.0401
547 2 1.66 1.7302 1 3 2 0.2396
548 2 1.56 2.1016 2 3 2 0.1088
549 2 1.20 1.5293 2 3 2 0.1350
550 2 1.77 2.1241 1 3 2 0.1766
551 2 1.70 2.0029 1 3 1 0.1014
552 3 2.07 1.3017 1 3 1 0.0641
553 3 2.12 1.5357 1 3 1 0.1243
554 3 2.35 1.4650 1 3 1 0.0228
555 3 1.83 1.3642 2 3 1 0.2052
556 2 0.90 1.6966 1 3 2 0.1389
557 3 1.81 1.5203 2 3 1 0.1262
558 2 1.57 1.6518 1 3 2 0.3204
559 3 2.07 1.2553 1 3 1 0.1373
560 3 2.28 1.7216 2 3 2 0.0735
561 3 1.70 1.1570 2 3 1 0.0551
562 3 1.88 1.7277 2 3 2 0.1964
563 2 1.31 1.8995 2 3 1 0.1086
564 2 1.21 1.7462 1 3 2 0.1838
565 2 1.74 2.3257 2 3 1 0.2322
566 3 2.05 1.5202 2 3 2 0.1338
567 3 1.62 0.8025 2 3 1 0.1179
568 3 2.24 1.5901 2 3 2 0.1608
569 3 1.52 0.9112 1 3 1 0.1710
570 2 1.57 2.0872 2 3 2 0.0193
571 3 1.93 1.3493 2 3 1 0.1621
572 2 1.63 1.9483 2 3 2 0.0991
573 3 2.03 1.4969 2 3 1 0.1408
574 3 1.86 1.6865 2 3 2 0.0548
575 3 1.53 1.1144 2 3 1 0.1246
576 2 1.73 2.2552 2 3 2 0.1023
577 3 2.00 1.6370 1 3 1 0.0239
578 2 1.55 2.0901 2 3 2 0.0076
579 3 1.71 1.2798 1 3 1 0.0054
580 3 2.27 1.2697 2 3 2 0.1742
581 2 1.71 2.3936 2 3 1 0.1734
582 2 1.71 1.8845 2 3 2 0.1894
583 2 1.36 1.8982 2 3 1 0.2136
584 3 2.24 1.6476 1 3 2 0.0127
585 2 1.72 2.4070 1 3 1 0.0515
586 3 1.89 1.1243 2 3 2 0.1922
587 3 2.07 1.2925 2 3 1 0.2157
588 2 1.67 1.5701 1 3 2 0.2059
589 2 1.50 1.9802 1 3 2 0.1810
590 3 2.34 1.6842 1 3 2 0.2684
591 3 2.53 1.5900 1 3 2 0.1936
592 2 0.91 1.5029 2 3 2 0.0563
593 2 1.64 1.8817 2 3 1 0.1662
594 3 2.12 1.3591 2 3 1 0.1824
595 2 1.17 1.7942 1 3 1 0.1588
596 3 2.35 1.4475 2 3 1 0.1742
597 3 2.39 1.4678 2 3 1 0.1102
598 2 1.30 1.6941 1 3 1 0.1215
599 3 1.76 0.8919 1 3 1 0.1713
600 3 2.12 1.5599 1 3 1 0.2186
