# Supplementary material for: The effect of training methodology on knowledge representation in categorization
Source: PLoS One. 2017 Aug 28;12(8):e0183904. doi: 10.1371/journal.pone.0183904 (PMC5573135; doi:10.1371/journal.pone.0183904)
Supplement: S1 File — This file contains the raw data from the experiments reported in this manuscript. (ZIP) [file pone.0183904.s001.zip › raw_data/Exp2/YES-NO/rb_xfer_concept_feedback_2_cond_2_sub_72.dat]

  1 3 2.31 1.8281 2 2 2 1.7595
  2 1 1.44 3.1230 1 1 2 1.9931
  3 3 2.27 1.4175 2 2 2 1.6397
  4 4 2.34 0.5412 1 2 2 2.3020
  5 3 1.90 1.3107 2 2 2 1.0180
  6 2 1.38 2.0285 1 1 1 1.0967
  7 3 2.30 1.2318 1 2 2 1.0444
  8 2 1.70 1.7760 2 1 2 1.3314
  9 4 2.71 0.8136 2 2 1 1.3259
 10 2 1.30 1.7010 1 1 2 1.7205
 11 2 1.41 1.5481 1 1 1 1.4355
 12 2 1.90 2.0177 2 1 2 1.0583
 13 1 1.03 2.8472 1 1 1 1.0246
 14 2 1.29 1.9978 1 1 2 0.9274
 15 1 1.14 2.6636 1 1 1 0.8666
 16 3 1.73 0.9571 2 2 2 1.1995
 17 4 2.89 0.6940 1 2 2 0.9039
 18 1 0.90 2.3828 1 1 1 1.6593
 19 2 1.18 1.7068 2 1 2 1.0166
 20 4 2.75 0.6504 2 2 2 1.2174
 21 2 1.42 1.5852 1 1 2 0.9523
 22 3 1.93 1.2432 1 2 2 1.4010
 23 1 0.20 1.9808 1 1 2 0.7213
 24 1 1.02 2.1497 2 1 1 1.7661
 25 3 2.08 1.4325 2 2 1 1.0551
 26 2 1.34 1.7645 1 1 1 0.9974
 27 4 2.50 0.8296 1 2 1 1.2058
 28 4 2.18 0.6201 2 2 2 1.1903
 29 1 0.97 2.0792 1 1 1 0.8727
 30 1 1.46 2.7435 1 1 2 1.1421
 31 1 1.04 2.3499 2 1 1 1.7611
 32 3 2.16 1.4101 2 2 2 0.6979
 33 4 2.93 0.9080 1 2 2 1.3908
 34 3 1.86 1.2022 1 2 1 0.7361
 35 1 0.71 2.6716 1 1 1 1.4514
 36 1 0.78 2.1366 2 1 2 1.4085
 37 1 1.08 2.5974 1 1 1 0.8967
 38 2 1.45 1.8789 2 1 1 1.2447
 39 1 1.35 2.9907 2 1 2 0.7718
 40 3 2.26 1.4368 2 2 1 0.9013
 41 3 1.64 1.1417 1 2 2 0.7618
 42 3 1.82 0.9665 2 2 1 0.7622
 43 1 0.83 2.6618 2 1 1 0.9808
 44 4 2.51 1.1215 1 2 2 0.6373
 45 4 3.09 1.0721 1 2 2 0.8675
 46 2 1.71 1.8845 1 1 1 1.2890
 47 3 2.29 1.4035 2 2 1 1.1105
 48 1 0.66 2.1318 2 1 1 0.7929
 49 1 1.04 2.6032 2 1 2 1.1535
 50 4 2.63 0.7776 1 2 1 1.3871
 51 2 1.70 1.7546 1 1 1 1.9190
 52 4 2.76 0.9397 2 2 1 1.2267
 53 4 2.84 0.7001 2 2 1 1.6094
 54 4 3.01 0.8914 1 2 1 0.9922
 55 3 2.44 1.2737 2 2 1 0.7201
 56 2 0.91 1.6901 2 1 1 0.9942
 57 3 1.70 1.1570 1 2 1 0.8507
 58 1 0.93 2.5446 1 1 2 1.6798
 59 3 1.52 0.9112 2 2 1 0.8354
 60 3 2.12 1.6586 1 2 1 1.3131
 61 4 2.82 0.9527 1 2 1 1.2528
 62 4 2.68 0.9857 1 2 1 1.1699
 63 4 2.56 0.8907 2 2 1 2.0278
 64 1 0.59 2.0684 1 1 1 1.0023
 65 2 1.57 1.8656 1 1 1 1.5139
 66 4 1.99 0.4709 2 2 2 1.2379
 67 4 2.45 0.6758 2 2 2 1.1797
 68 4 2.05 0.5764 1 2 1 0.7813
 69 2 1.56 2.4152 2 1 2 1.2624
 70 4 2.70 1.0720 2 2 2 1.3083
 71 1 0.99 2.6662 2 1 1 1.0492
 72 3 2.43 1.7025 1 2 1 1.0787
 73 3 2.32 1.3140 1 2 2 1.0673
 74 4 2.67 0.8543 1 2 1 1.3922
 75 2 1.78 2.2075 2 1 2 1.0725
 76 2 1.20 1.8103 2 1 1 0.9669
 77 2 1.33 1.9183 1 1 2 2.0004
 78 2 1.56 2.4798 2 1 2 1.3932
 79 1 1.06 2.9142 2 1 2 1.0811
 80 2 1.59 2.3070 2 1 2 1.1820
 81 4 2.29 0.4132 2 2 2 1.7832
 82 4 2.37 0.7068 1 2 1 1.0801
 83 3 2.53 1.5900 1 2 1 1.7326
 84 3 1.71 1.0290 2 2 1 1.0552
 85 1 1.05 2.4518 2 1 2 1.6052
 86 1 1.30 3.0381 2 1 2 1.0382
 87 1 1.05 2.6063 1 1 1 1.5977
 88 4 2.22 0.4164 2 2 2 1.5018
 89 1 1.14 2.5724 1 1 2 2.3152
 90 4 2.30 0.6381 1 2 2 1.7027
 91 4 2.40 0.4766 2 2 2 1.4510
 92 2 1.35 1.7302 2 1 2 1.2820
 93 3 1.93 1.4546 1 2 1 1.0937
 94 1 1.06 2.6152 2 1 1 1.4425
 95 2 1.35 1.3832 2 1 2 0.9946
 96 4 2.63 0.8910 2 2 2 1.3945
 97 4 2.53 0.6066 2 2 2 1.6915
 98 2 1.60 1.8512 1 1 2 1.8322
 99 2 1.70 2.0029 1 1 2 1.0799
100 2 1.11 1.7072 2 1 1 1.1724
101 3 1.55 1.2692 1 2 1 3.4150
102 1 1.03 2.5309 2 1 1 1.2226
103 3 2.26 1.6672 1 2 1 1.1586
104 2 1.94 2.0839 2 1 2 1.2337
105 3 2.20 1.4332 2 2 2 1.3286
106 2 1.80 1.9437 2 1 2 1.6196
107 3 2.02 1.0935 1 2 1 0.8669
108 1 0.74 2.4723 1 1 1 1.0405
109 2 1.83 2.2245 1 1 2 1.7121
110 1 1.23 2.6195 2 1 2 2.1322
111 3 2.17 1.5999 2 2 2 1.2234
112 2 1.34 1.7217 1 1 1 1.8634
113 2 1.19 1.3382 1 1 1 1.7001
114 3 1.72 1.3010 1 2 1 0.7926
115 3 2.00 1.8147 1 2 1 0.6428
116 3 2.05 1.5202 1 2 1 0.9619
117 4 2.91 1.1572 2 2 2 1.4191
118 4 2.84 0.8652 2 2 2 0.6913
119 3 2.32 1.8693 1 2 2 1.2250
120 1 0.87 2.5742 2 1 2 1.1045
121 1 1.08 2.6729 1 1 1 1.5016
122 4 2.74 1.0264 1 2 2 1.3223
123 2 1.74 2.3257 2 1 2 1.1260
124 1 1.39 2.5917 2 1 1 1.7778
125 2 1.53 1.8646 1 1 1 1.8186
126 4 2.61 0.8948 1 2 2 1.0980
127 1 0.89 2.4514 1 1 1 1.1425
128 4 2.38 0.6745 2 2 2 2.1616
129 4 2.31 0.6528 1 2 1 0.9880
130 4 2.55 0.7990 1 2 1 0.8294
131 2 1.62 2.2219 1 1 1 1.9711
132 1 0.95 2.3294 1 1 1 0.8455
133 3 2.15 1.5097 1 2 1 1.1151
134 2 1.67 1.5701 2 1 2 1.8631
135 4 2.87 1.1193 1 2 1 0.7580
136 2 1.84 2.0129 1 1 2 1.1606
137 2 1.67 2.5011 2 1 2 0.9531
138 3 1.98 1.4865 2 2 2 1.2264
139 2 1.54 2.3446 2 1 2 0.7617
140 3 1.68 1.4613 2 2 2 1.3243
141 3 1.53 1.1144 2 2 2 1.0644
142 3 2.07 1.5131 1 2 1 1.4699
143 2 1.64 1.8817 2 1 2 0.8437
144 2 1.32 2.1326 2 1 1 1.0904
145 3 2.09 1.3336 2 2 1 2.7676
146 3 1.96 1.7241 1 2 1 1.3303
147 4 2.60 0.9741 1 2 2 0.5734
148 4 2.85 0.9764 2 2 1 0.8135
149 1 0.52 2.6020 1 1 1 2.1021
150 3 2.01 1.5911 1 2 1 1.7293
151 2 1.33 2.1082 1 1 1 1.5665
152 3 2.41 1.5873 2 2 2 1.2965
153 4 2.34 0.9662 1 2 1 0.9649
154 3 2.34 1.6842 1 2 2 2.0711
155 3 2.05 1.5890 1 2 1 0.8444
156 4 2.78 1.0349 1 2 1 1.2667
157 2 1.46 1.7649 2 1 1 2.0476
158 4 2.83 0.6250 2 2 2 1.5979
159 3 1.69 1.3608 2 2 2 1.1262
160 3 1.97 0.8775 1 2 1 2.2725
161 4 2.77 0.8261 2 2 2 1.1508
162 4 3.05 0.8358 2 2 2 0.9618
163 2 1.71 2.3936 1 1 2 2.2193
164 1 0.88 2.1755 1 1 1 0.9066
165 1 0.66 2.1383 2 1 2 1.3827
166 3 1.86 1.6865 1 2 1 1.0865
167 4 2.21 0.5149 2 2 2 1.3076
168 1 0.64 2.3405 1 1 1 1.3283
169 1 1.38 2.9259 1 1 2 1.0120
170 4 2.49 0.9841 1 2 1 1.0193
171 3 2.18 1.1672 2 2 1 1.0423
172 1 1.07 2.3485 1 1 1 2.1060
173 2 1.54 2.0740 1 1 1 2.0544
174 1 0.70 2.2408 2 1 2 0.9645
175 4 2.29 0.7859 1 2 4 21.5661
176 1 0.79 2.4509 2 1 2 1.2461
177 3 2.23 1.6825 1 2 1 1.3493
178 2 1.31 1.8995 1 1 1 1.2083
179 3 2.07 1.2925 2 2 2 1.5602
180 4 2.69 0.9113 1 2 2 0.8186
181 4 2.73 0.8917 2 2 2 1.2259
182 3 2.04 1.2141 1 2 1 1.1622
183 4 2.95 1.0010 2 2 2 0.9399
184 4 2.63 0.8588 2 2 2 1.0874
185 3 1.61 1.1338 1 2 1 2.1151
186 1 0.61 1.8464 2 1 2 0.9433
187 1 0.89 2.6072 1 1 1 1.2982
188 2 1.49 1.7455 2 1 2 1.3342
189 3 2.07 1.3017 1 2 1 1.0734
190 2 1.17 1.7942 2 1 2 0.8881
191 1 1.12 2.5932 1 1 1 1.9479
192 1 0.75 2.3090 2 1 2 1.3664
193 2 0.90 1.6966 2 1 1 1.5054
194 1 0.92 2.6655 1 1 2 1.3087
195 2 1.52 2.2086 2 1 2 1.5293
196 3 2.12 1.5357 2 2 2 1.7164
197 4 2.81 1.0884 2 2 2 0.9441
198 2 1.40 1.9116 2 1 2 2.7384
199 1 1.02 2.4999 2 1 2 1.3259
200 1 0.98 2.2305 1 1 1 1.5054
201 2 1.75 2.3029 1 1 2 1.1465
202 2 0.91 1.4078 2 1 1 1.2619
203 2 1.18 1.7977 2 1 1 1.1549
204 3 2.60 1.8537 2 2 2 1.3020
205 4 2.19 0.5582 1 2 1 0.9375
206 4 2.87 1.1923 2 2 2 1.7328
207 4 2.77 0.6431 1 2 1 0.8884
208 3 2.34 1.7071 2 2 2 2.5817
209 3 1.81 1.5009 2 2 2 1.1993
210 3 2.18 1.7487 1 2 1 1.0457
211 1 0.87 2.4262 2 1 2 1.3479
212 2 1.71 2.0191 2 1 2 1.2950
213 2 1.44 1.8458 2 1 2 0.9076
214 3 1.81 1.5203 2 2 2 0.9358
215 3 2.03 1.5197 1 2 1 1.1315
216 4 2.75 0.7490 1 2 1 2.4222
217 2 1.54 1.9274 2 1 2 1.1820
218 3 2.00 1.3301 2 2 1 1.2072
219 2 1.20 1.7357 1 1 1 1.2806
220 4 2.62 0.8675 2 2 2 1.9091
221 3 1.54 1.1603 2 2 2 1.0978
222 1 0.79 1.9647 1 1 1 1.1823
223 3 2.31 1.9226 1 2 1 1.2959
224 4 2.58 0.9262 2 2 2 1.0359
225 4 2.37 0.5874 1 2 1 1.4666
226 3 1.98 1.5571 1 2 1 1.7367
227 3 2.42 1.5357 2 2 1 2.8672
228 2 1.85 2.2288 2 1 2 1.2976
229 4 2.69 1.1057 1 2 1 2.2305
230 3 1.96 1.3729 2 2 2 0.8134
231 4 1.97 0.2291 1 2 1 1.9087
232 2 1.82 1.9954 1 1 2 1.1056
233 2 1.28 2.0487 2 1 1 2.2621
234 4 2.84 1.1081 1 2 1 1.3404
235 2 1.35 1.8936 2 1 2 1.7669
236 1 1.19 2.6213 1 1 2 1.2476
237 2 1.80 1.9637 2 1 2 0.9905
238 3 2.13 1.4667 1 2 1 1.4316
239 1 1.02 2.8512 2 1 1 1.6788
240 1 1.04 2.4258 1 1 1 0.9807
241 2 1.32 1.8802 1 1 2 0.9332
242 3 1.87 1.1564 1 2 1 0.8171
243 4 2.57 0.8126 2 2 2 0.8806
244 2 1.34 2.0207 2 1 2 1.0621
245 1 1.11 2.4142 1 1 1 0.8512
246 1 1.13 2.4897 1 1 1 0.6980
247 4 2.86 1.3226 1 2 1 0.9980
248 2 1.50 1.9802 2 1 2 0.8226
249 2 1.60 2.0299 2 1 2 0.8226
250 1 0.81 2.4667 2 1 2 1.4787
251 3 2.18 1.4821 1 2 1 1.4256
252 2 1.21 1.5111 1 1 1 0.9779
253 1 0.64 2.1539 2 1 2 0.7795
254 1 1.29 2.6896 1 1 2 1.0208
255 4 2.76 0.9491 2 2 2 1.4518
256 4 2.36 0.9040 1 2 1 0.7385
257 4 2.66 1.2136 2 2 2 1.2847
258 4 2.60 0.8527 1 2 1 0.7538
259 2 1.76 1.9300 1 1 1 1.0993
260 1 1.02 2.6289 1 1 1 0.9760
261 3 2.07 1.7267 1 2 1 1.2101
262 2 1.65 1.8174 1 1 1 1.2417
263 2 1.78 2.3478 1 1 2 1.0732
264 3 1.51 1.1071 1 2 2 0.9985
265 2 1.67 2.0985 1 1 1 1.0393
266 4 2.65 0.7053 2 2 2 0.9179
267 4 2.44 0.5580 1 2 1 0.7058
268 3 2.30 1.5630 2 2 1 1.1903
269 4 2.11 0.7089 1 2 2 1.2311
270 4 2.95 1.1056 1 2 1 0.7905
271 1 0.92 2.1350 1 1 1 0.9600
272 4 2.58 0.5943 2 2 2 2.6094
273 1 1.13 2.4366 2 1 1 0.8343
274 2 1.01 1.9039 2 1 1 0.6325
275 1 1.23 2.8181 1 1 2 1.9434
276 3 2.28 1.4598 1 2 1 1.1785
277 3 1.74 1.0244 1 2 1 1.2118
278 2 2.05 2.0936 1 1 2 1.0671
279 3 1.83 1.3642 2 2 2 1.3618
280 3 2.09 1.5482 2 2 2 2.1477
281 3 2.47 1.7597 2 2 2 1.8142
282 1 0.79 2.2850 2 1 2 1.5897
283 3 2.00 1.6370 2 2 2 1.1827
284 3 2.32 1.9002 2 2 2 1.7744
285 3 1.49 1.0786 1 2 1 1.5052
286 2 1.07 1.5917 1 1 1 1.5898
287 4 2.99 0.8531 1 2 1 0.9908
288 4 2.41 0.3492 2 2 2 1.3276
289 2 1.50 1.6578 2 1 2 2.5637
290 1 0.95 2.5462 2 1 2 2.0770
291 3 1.90 1.3548 1 2 1 0.9233
292 1 0.69 2.4978 1 1 1 1.0940
293 4 2.70 0.5700 1 2 1 1.4747
294 4 2.87 1.2443 1 2 1 1.5996
295 1 0.89 2.4133 1 1 1 1.0242
296 4 2.46 0.4501 1 2 1 0.7356
297 2 1.59 1.7659 2 1 2 1.1232
298 4 2.58 0.8599 2 2 2 1.1043
299 3 1.84 1.0247 2 2 2 1.2761
300 3 2.26 1.5121 2 2 2 3.4254
301 2 1.60 1.7107 1 1 1 1.1715
302 2 1.77 2.1241 1 1 2 0.9008
303 4 2.46 0.8923 1 2 1 0.9048
304 1 0.85 2.6302 2 1 2 0.9812
305 1 0.51 2.5456 1 1 1 0.6946
306 4 2.40 0.6599 1 2 1 1.3067
307 3 2.25 1.7868 2 2 2 2.3355
308 2 0.85 1.3090 1 1 2 1.0191
309 2 1.71 2.1515 2 1 2 1.5707
310 2 1.30 1.6901 1 1 2 1.5327
311 1 1.05 2.6834 2 1 1 2.9839
312 4 2.42 0.8204 2 2 2 1.6007
313 4 2.80 1.1860 1 2 1 1.1374
314 2 1.57 1.6518 1 1 1 1.3325
315 1 0.80 2.6896 1 1 1 0.8638
316 3 2.14 1.4453 2 2 2 1.2539
317 2 1.41 1.8537 1 1 1 2.5885
318 1 0.98 2.5335 1 1 1 2.4213
319 1 0.98 2.7237 2 1 2 1.4842
320 1 0.29 2.2599 2 1 2 1.3913
321 4 2.77 0.8093 2 2 2 1.7445
322 2 1.92 2.2202 2 1 2 0.9222
323 1 0.83 2.5525 2 1 2 2.6547
324 1 1.39 2.6564 1 1 2 1.1006
325 1 1.13 2.7475 2 1 2 1.7132
326 2 1.91 2.2208 2 1 2 1.3419
327 1 1.08 2.4545 2 1 2 2.4076
328 2 1.37 1.8113 2 1 2 2.2166
329 3 1.82 1.1251 2 2 2 1.0000
330 4 2.44 0.7355 2 2 2 1.0486
331 2 1.66 2.1867 1 1 2 3.6302
332 3 2.20 1.5223 2 2 2 1.2287
333 4 2.34 0.6543 2 2 2 0.8604
334 3 2.23 1.4842 1 2 1 3.1217
335 3 2.27 1.6426 2 2 2 0.7809
336 1 1.12 2.7049 2 1 2 2.0305
337 4 2.73 0.7541 2 2 2 1.1735
338 2 1.47 1.7789 1 1 1 2.4722
339 1 0.77 2.4584 2 1 2 0.9087
340 2 1.82 2.1407 1 1 2 2.0564
341 3 2.26 1.5198 1 2 1 1.8638
342 2 1.21 1.7462 1 1 1 1.2613
343 3 1.99 1.2831 1 2 1 2.3637
344 3 1.85 1.1641 1 2 1 1.4292
345 2 0.91 1.5029 2 1 1 1.5157
346 1 0.46 2.3743 1 1 1 0.8966
347 3 2.00 1.3047 2 2 2 1.2121
348 3 2.07 1.2553 2 2 2 1.3320
349 1 0.80 2.6233 2 1 2 1.4787
350 3 2.43 1.8005 1 2 1 1.4267
351 1 1.02 2.6749 2 1 2 1.7998
352 4 2.35 0.9280 1 2 2 2.0570
353 1 1.13 2.6761 1 1 1 1.4312
354 1 0.93 2.5469 2 1 2 1.6545
355 2 1.72 1.9730 2 1 2 1.2046
356 2 1.56 2.1016 1 1 1 2.5168
357 2 1.30 1.6941 2 1 2 0.8477
358 4 3.02 1.5059 2 2 2 1.3512
359 1 0.93 2.5640 2 1 2 1.1047
360 3 2.25 1.2915 1 2 1 1.1973
361 3 1.90 1.0658 2 2 2 0.8051
362 2 2.05 2.0648 1 1 2 0.9182
363 1 0.70 2.6702 2 1 2 1.3223
364 1 0.67 2.2161 2 1 2 1.4056
365 3 2.11 1.4228 2 2 2 1.6700
366 3 1.55 1.2464 2 2 2 0.9309
367 1 1.11 2.5086 2 1 2 2.4228
368 2 1.37 1.8739 1 1 1 0.7899
369 4 2.42 0.8002 1 2 1 0.8551
370 1 1.18 2.3579 2 1 1 2.7427
371 2 0.89 1.3599 1 1 1 1.0565
372 3 1.97 1.3112 1 2 1 0.9440
373 1 0.60 2.4105 2 1 2 2.0667
374 1 1.01 2.5846 1 1 2 3.2645
375 4 2.74 1.0078 2 2 1 0.8061
376 4 2.17 0.3420 1 2 1 3.7167
377 1 1.14 2.7128 1 1 2 1.2561
378 3 2.26 1.8604 1 2 2 1.2792
379 4 2.53 0.7572 2 2 2 2.3320
380 2 1.31 2.0201 1 1 1 1.7655
381 3 1.94 1.4668 1 2 1 1.6486
382 4 2.77 0.9979 1 2 1 0.9261
383 1 1.25 2.4983 2 1 1 0.9787
384 2 1.71 2.2396 2 1 2 1.0671
385 4 2.25 0.7735 2 2 1 2.9125
386 3 1.99 1.4321 2 2 2 0.9726
387 4 2.14 0.5976 2 2 1 3.5824
388 3 2.07 1.7655 2 2 2 0.9105
389 3 1.92 1.4731 1 2 1 1.1389
390 2 1.38 1.9591 1 1 1 1.1638
391 1 0.79 2.3858 2 1 2 0.9654
392 2 1.32 2.0148 1 1 1 0.9827
393 3 2.02 1.1587 2 2 1 1.1746
394 2 1.55 2.0735 1 1 2 1.6869
395 4 2.36 0.5403 1 2 1 0.8524
396 3 1.81 1.2294 2 2 2 0.9152
397 3 1.91 1.2875 2 2 2 1.0227
398 3 1.86 1.3330 1 2 1 1.0463
399 4 2.50 0.4873 2 2 2 0.8527
400 1 0.66 2.0748 1 1 1 1.0359
401 2 1.88 2.1082 1 1 2 1.9828
402 3 1.88 1.7277 1 2 1 2.1037
403 1 0.85 2.0896 1 1 1 0.8751
404 1 0.75 2.0460 2 1 2 2.1054
405 4 2.02 0.2000 2 2 2 1.9012
406 4 2.36 0.9243 2 2 2 1.5935
407 1 1.21 2.7777 1 1 1 2.6501
408 2 1.38 1.7472 2 1 2 0.9033
409 4 2.59 0.8358 1 2 1 0.9478
410 1 0.96 2.5403 2 1 2 1.4786
411 2 1.53 1.7180 1 1 1 1.3701
412 2 1.25 1.6955 2 1 2 0.9166
413 3 1.76 0.8919 2 2 2 0.9605
414 1 1.14 2.7885 2 1 2 1.8339
415 3 2.05 1.6316 2 2 2 0.9851
416 1 0.68 2.5251 2 1 2 1.4732
417 3 1.88 1.1797 2 2 2 1.1181
418 1 1.06 2.4017 2 1 2 3.8105
419 1 0.99 2.4325 1 1 2 1.3850
420 2 1.43 1.6596 1 1 1 1.0738
421 3 2.45 1.8523 2 2 2 1.0965
422 2 1.89 2.0046 2 1 2 1.1571
423 4 2.66 0.4483 1 2 1 0.8799
424 1 0.66 2.5896 2 1 2 1.8529
425 4 3.00 1.1062 1 2 1 1.1143
426 4 2.78 1.1410 1 2 1 0.8945
427 4 2.63 0.9996 2 2 2 0.9388
428 1 1.30 2.6344 2 1 2 2.3352
429 2 1.53 2.0434 1 1 1 1.0172
430 3 2.01 1.3552 1 2 1 1.0410
431 2 1.07 2.0014 2 1 2 1.4174
432 1 0.97 2.5025 1 1 1 1.5847
433 4 2.86 0.8159 2 2 2 0.9146
434 3 2.42 1.5416 1 2 1 1.2941
435 1 0.83 2.9124 1 1 1 1.2584
436 4 2.65 0.8297 2 2 2 1.0496
437 2 1.53 1.9689 2 1 2 2.3833
438 2 1.41 2.1163 2 1 1 3.1536
439 1 0.28 1.9233 1 1 1 0.8592
440 1 1.05 2.5821 1 1 2 2.7843
441 3 1.98 1.3953 1 2 1 1.2102
442 1 1.24 2.6215 1 1 1 1.0800
443 4 3.02 1.2229 1 2 1 1.5329
444 4 2.62 0.3858 2 2 2 2.7114
445 2 1.76 1.9795 2 1 2 4.3552
446 1 0.82 2.3609 2 1 2 1.9580
447 4 2.37 0.6828 2 2 1 1.7760
448 3 1.96 1.4517 1 2 1 0.7939
449 1 0.87 2.0973 1 1 2 2.1462
450 2 1.36 1.5890 2 1 2 2.1493
451 1 0.93 2.9422 2 1 2 1.1019
452 4 2.50 1.1421 2 2 2 1.1061
453 3 2.34 1.1657 1 2 1 1.1588
454 4 2.34 1.0557 1 2 1 0.9777
455 4 2.75 0.7780 2 2 2 1.0104
456 2 1.73 2.2053 1 1 1 2.2656
457 1 0.54 2.2574 1 1 1 0.9682
458 1 0.93 2.5074 1 1 1 1.8022
459 1 0.47 2.1353 2 1 1 0.9471
460 4 2.68 0.8133 2 2 2 1.6054
461 4 2.60 0.6925 2 2 2 1.1980
462 4 2.58 0.9390 1 2 1 0.7021
463 1 0.93 2.6444 2 1 2 1.3393
464 4 2.49 0.7135 2 2 2 1.0231
465 2 1.17 1.4405 2 1 2 1.8701
466 3 1.97 1.3477 2 2 2 1.3805
467 1 0.50 2.0667 2 1 2 2.2453
468 1 0.57 2.4717 1 1 4 5.0678
469 4 2.54 1.0818 2 2 2 2.5918
470 2 1.66 1.7302 1 1 1 2.2094
471 4 2.48 0.9460 1 2 1 1.0014
472 4 2.83 1.0065 1 2 1 0.6324
473 4 2.66 1.1964 2 2 2 1.0006
474 1 1.14 2.4633 2 1 1 1.9206
475 2 1.61 1.8315 1 1 1 1.5652
476 4 2.84 1.0126 1 2 1 0.6946
477 3 2.23 1.6917 2 2 2 1.2741
478 2 1.55 2.0901 2 1 2 1.0640
479 4 2.47 0.5925 2 2 2 1.2778
480 2 1.61 2.1116 1 1 1 1.6112
481 2 1.66 2.0688 1 1 1 1.3867
482 1 0.57 2.1170 1 1 1 0.8674
483 3 1.89 1.1655 1 2 1 1.1521
484 1 1.00 2.2990 1 1 2 1.5314
485 2 1.30 1.6877 1 1 1 0.8703
486 1 0.70 2.3945 1 1 2 1.6994
487 4 2.69 0.6219 1 2 1 0.7674
488 3 2.35 1.4475 2 2 2 1.0097
489 2 1.40 1.8203 2 1 2 2.2736
490 2 1.87 1.9112 1 1 1 1.5031
491 3 1.67 1.1645 2 2 2 0.9878
492 1 1.13 2.7572 1 1 1 1.2527
493 2 1.71 2.1331 2 1 2 0.8185
494 4 2.45 0.9719 2 2 2 1.3948
495 1 0.58 2.3440 1 1 1 0.7398
496 4 2.53 0.9180 1 2 1 0.8623
497 3 2.54 1.8211 1 2 2 1.3313
498 3 1.98 1.7643 1 2 1 0.6552
499 2 1.50 2.0364 2 1 2 0.9971
500 3 2.10 1.5805 1 2 1 1.0538
501 2 1.42 2.0525 1 3 1 1.5970
502 3 2.28 1.7216 2 3 2 1.4257
503 2 1.36 1.9455 2 3 2 1.3927
504 2 1.57 2.1236 1 3 1 2.6408
505 2 1.33 1.8679 2 3 2 1.0852
506 3 1.79 0.8603 2 3 2 1.2093
507 2 1.39 2.0048 1 3 1 1.2959
508 3 1.68 1.4448 2 3 2 0.9800
509 3 1.71 1.2798 1 3 1 0.9074
510 3 2.11 1.4718 1 3 1 0.8785
511 2 1.09 1.4625 1 3 1 2.0038
512 2 1.54 1.8500 2 3 2 2.4349
513 2 1.63 1.9157 2 3 1 1.0324
514 3 1.73 1.2246 2 3 2 1.1187
515 3 2.10 1.6379 2 3 2 1.2327
516 3 1.88 1.1980 1 3 1 2.2311
517 3 2.35 1.4650 2 3 2 0.9961
518 2 1.59 1.9919 2 3 2 1.2519
519 2 1.72 2.1893 1 3 2 1.2889
520 3 2.27 1.2697 1 3 2 1.6759
521 3 1.73 1.3031 2 3 1 1.1764
522 3 1.89 1.1243 1 3 1 2.8012
523 3 1.82 1.1708 1 3 1 1.3518
524 3 2.03 1.4969 2 3 2 1.0733
525 3 2.15 1.6078 2 3 2 1.4221
526 2 1.44 1.8880 2 3 2 1.3090
527 3 1.89 1.0910 2 3 2 1.1270
528 2 1.70 1.9158 1 3 2 2.4176
529 3 2.15 1.3915 2 3 2 1.0248
530 2 1.20 1.5293 1 3 1 1.8709
531 3 1.65 0.7370 2 3 2 0.8441
532 2 1.63 2.1810 2 3 1 1.6974
533 2 1.72 2.3797 1 3 2 0.9718
534 2 1.72 1.9579 1 3 2 0.8607
535 3 1.73 1.0353 1 3 1 0.9217
536 3 1.91 1.3683 1 3 1 0.6756
537 3 1.98 1.6500 2 3 2 1.4479
538 3 2.12 1.3591 2 3 2 2.2450
539 3 2.24 1.5901 1 3 2 1.1070
540 3 2.16 1.2860 1 3 1 0.6059
541 2 1.48 1.8429 1 3 1 1.3247
542 3 1.62 0.8025 2 3 1 2.1276
543 2 1.10 1.5722 2 3 2 1.3944
544 2 1.18 1.7567 1 3 1 1.6819
545 3 2.39 1.4678 1 3 2 3.3824
546 3 1.99 1.4759 2 3 2 3.3589
547 2 1.52 1.7948 1 3 1 0.8955
548 3 1.89 1.3303 2 3 2 2.1475
549 3 2.34 1.5876 1 3 2 2.4133
550 3 1.94 1.0910 1 3 1 1.7078
551 2 1.84 2.2882 2 3 1 1.4459
552 2 1.60 1.8674 2 3 2 1.9154
553 2 1.60 1.9416 1 3 1 1.3581
554 2 1.60 2.0713 2 3 2 1.5988
555 2 1.55 2.0090 1 3 1 1.1260
556 2 1.74 2.1059 1 3 2 1.0736
557 3 1.79 1.5993 2 3 2 1.0530
558 2 1.32 1.8254 2 3 2 0.8589
559 2 1.58 2.0825 2 3 2 1.4558
560 3 2.24 1.6476 1 3 1 1.1007
561 2 1.34 1.8004 1 3 1 1.0562
562 3 1.68 1.2696 2 3 2 1.1406
563 2 1.72 2.4070 2 3 1 2.3656
564 2 1.68 1.9240 1 3 1 1.5262
565 3 1.91 1.4034 1 3 1 1.8896
566 3 1.84 1.2339 1 3 1 1.3406
567 3 1.78 0.9487 2 3 2 0.8067
568 3 2.36 1.6037 1 3 2 2.3090
569 3 2.27 1.5003 1 3 1 3.2480
570 3 1.74 1.2433 2 3 1 2.9094
571 2 1.10 1.9116 2 3 2 1.6091
572 2 1.73 2.2552 1 3 2 0.9995
573 3 1.81 1.4311 1 3 1 2.5578
574 2 1.34 1.8387 2 3 2 1.5111
575 2 1.48 1.6857 2 3 2 2.4353
576 2 1.57 2.0872 1 3 2 1.0014
577 2 1.66 1.7133 2 3 1 1.2803
578 3 1.93 1.1668 1 3 1 0.7480
579 3 2.00 1.4168 2 3 2 1.5809
580 2 1.36 1.8982 2 3 2 1.0039
581 2 1.31 1.5509 1 3 1 1.6827
582 2 1.07 1.2491 1 3 1 1.1670
583 2 1.40 1.7768 2 3 1 1.3194
584 2 1.62 2.1277 2 3 1 0.9304
585 2 1.69 1.7908 1 3 2 1.7733
586 2 1.52 2.4427 1 3 1 1.7977
587 2 1.65 2.3078 2 3 1 2.0858
588 2 1.88 2.1806 2 3 1 1.0329
589 3 1.93 1.3493 2 3 2 1.1349
590 3 2.03 1.8493 2 3 2 1.2326
591 3 1.99 1.5926 2 3 2 1.7676
592 3 2.31 1.7323 1 3 1 1.0635
593 2 1.79 2.1816 1 3 2 0.7325
594 3 1.53 1.1943 1 3 2 1.7742
595 2 1.65 1.9020 1 3 2 1.4621
596 3 2.12 1.5599 1 3 1 1.1636
597 2 1.66 1.8515 2 3 1 1.1721
598 3 1.55 1.4445 1 3 1 0.7087
599 3 2.10 1.2802 1 3 1 1.0625
600 2 1.63 1.9483 2 3 1 0.8265
