# Supplementary material for: The effect of training methodology on knowledge representation in categorization
Source: PLoS One. 2017 Aug 28;12(8):e0183904. doi: 10.1371/journal.pone.0183904 (PMC5573135; doi:10.1371/journal.pone.0183904)
Supplement: S1 File — This file contains the raw data from the experiments reported in this manuscript. (ZIP) [file pone.0183904.s001.zip › raw_data/Exp2/YES-NO/rb_xfer_concept_feedback_2_cond_2_sub_73.dat]

  1 2 1.58 2.0825 1 1 1 1.0780
  2 4 2.44 0.5580 1 2 2 1.4908
  3 2 1.10 1.5722 2 1 1 0.9893
  4 3 1.61 1.1338 2 2 1 0.7734
  5 2 1.40 1.8203 2 1 1 1.1824
  6 4 2.35 0.9280 2 2 1 0.8621
  7 3 2.54 1.8211 2 2 2 1.7793
  8 3 1.88 1.1980 1 2 1 0.8768
  9 2 1.60 2.0299 2 1 1 1.4496
 10 4 2.34 0.6543 1 2 2 1.6716
 11 3 2.01 1.3552 2 2 1 0.9416
 12 4 2.46 0.8923 1 2 1 0.8719
 13 3 1.94 1.0910 1 2 2 0.7344
 14 3 1.78 0.9487 1 2 1 0.8567
 15 1 1.04 2.6032 2 1 1 0.9831
 16 1 0.64 2.1539 2 1 2 1.7515
 17 3 2.18 1.4821 1 2 2 1.0743
 18 3 1.96 1.3729 2 2 1 1.0249
 19 2 1.33 2.1082 1 1 1 0.8407
 20 4 2.42 0.8204 2 2 2 1.0790
 21 1 1.30 2.6344 1 1 1 0.7883
 22 3 2.53 1.5900 2 2 2 1.0599
 23 3 2.07 1.2553 2 2 1 0.9064
 24 1 0.93 2.9422 1 1 1 0.8459
 25 2 1.25 1.6955 1 1 1 0.6605
 26 3 2.45 1.8523 1 2 2 0.8829
 27 4 2.74 1.0264 1 2 1 0.8161
 28 2 1.83 2.2245 2 1 2 0.8140
 29 1 0.66 2.5896 2 1 1 2.0937
 30 3 1.98 1.6500 2 2 1 1.3694
 31 3 2.12 1.6586 1 2 2 1.0116
 32 4 2.40 0.4766 2 2 2 0.8594
 33 2 1.49 1.7455 2 1 2 1.1458
 34 4 2.46 0.4501 1 2 1 0.6601
 35 3 2.07 1.3017 2 2 1 0.5859
 36 4 2.99 0.8531 1 2 1 0.6583
 37 3 1.88 1.7277 1 2 2 0.6251
 38 3 1.55 1.2692 1 2 1 0.7450
 39 3 2.15 1.5097 1 2 2 1.0753
 40 1 1.02 2.8512 2 1 1 1.5220
 41 1 0.83 2.9124 2 1 2 0.8218
 42 2 1.75 2.3029 2 1 2 0.8133
 43 1 0.66 2.1318 1 1 1 0.5407
 44 2 1.77 2.1241 1 1 2 0.9443
 45 1 1.23 2.8181 1 1 2 0.8270
 46 1 1.19 2.6213 2 1 1 0.6589
 47 2 1.56 2.4152 1 1 1 0.7767
 48 4 2.87 1.2443 1 2 1 0.9868
 49 1 1.05 2.5821 1 1 1 0.8272
 50 4 2.61 0.8948 1 2 1 0.7145
 51 2 1.70 1.7546 2 1 1 0.8553
 52 3 2.34 1.7071 2 2 1 0.6781
 53 1 0.50 2.0667 2 1 2 0.9722
 54 1 0.90 2.3828 2 1 2 1.0618
 55 4 2.69 0.6219 2 2 2 1.2343
 56 1 1.03 2.8472 2 1 1 1.0256
 57 3 1.83 1.3642 1 2 1 1.0573
 58 3 1.90 1.0658 2 2 1 1.1038
 59 2 1.84 2.2882 2 1 2 0.9255
 60 2 0.91 1.5029 1 1 2 0.9532
 61 1 0.95 2.3294 1 1 1 0.8348
 62 4 3.02 1.5059 2 2 2 1.1383
 63 1 0.82 2.3609 2 1 2 1.0293
 64 2 1.67 1.5701 1 1 1 1.0285
 65 4 2.63 0.7776 2 2 2 0.8355
 66 2 1.94 2.0839 2 1 2 0.8268
 67 3 1.53 1.1943 2 2 2 0.7627
 68 1 0.28 1.9233 1 1 1 0.8610
 69 4 2.49 0.7135 2 2 2 0.9534
 70 1 0.59 2.0684 2 1 2 0.8926
 71 2 1.65 1.8174 1 1 1 1.1362
 72 4 2.77 0.8093 1 2 1 0.8521
 73 4 2.36 0.5403 1 2 1 0.6263
 74 1 0.70 2.3945 1 1 1 0.7304
 75 4 2.54 1.0818 2 2 2 0.8129
 76 2 1.72 2.3797 1 1 1 1.1799
 77 3 1.72 1.3010 2 2 2 0.8772
 78 3 2.12 1.5357 2 2 1 0.9302
 79 3 1.84 1.2339 1 2 1 1.2139
 80 1 0.89 2.6072 1 1 1 0.9493
 81 4 2.63 0.9996 2 2 2 0.9363
 82 3 2.34 1.5876 2 2 2 1.1709
 83 3 2.42 1.5357 1 2 1 0.9647
 84 3 1.98 1.3953 1 2 1 0.9587
 85 4 2.34 0.9662 2 2 2 1.2648
 86 4 2.60 0.8527 2 2 2 0.9904
 87 2 1.66 2.1867 1 1 1 0.8237
 88 1 0.87 2.4262 2 1 2 0.8546
 89 1 0.93 2.5074 1 1 1 0.5660
 90 3 2.28 1.7216 1 2 2 0.7837
 91 2 1.76 1.9795 2 1 2 0.9926
 92 2 1.35 1.3832 1 1 2 1.0820
 93 1 0.80 2.6896 2 1 2 1.0074
 94 2 1.70 1.7760 2 1 2 0.8567
 95 3 2.01 1.5911 2 2 2 0.9819
 96 2 1.09 1.4625 1 1 2 0.7842
 97 4 2.84 1.0126 1 2 1 0.7771
 98 3 2.00 1.8147 1 2 2 1.0108
 99 3 2.12 1.5599 1 2 1 0.8423
100 3 1.91 1.2875 2 2 2 1.2648
101 1 1.44 3.1230 2 1 2 1.1404
102 4 2.93 0.9080 1 2 1 0.7429
103 4 2.50 0.4873 1 2 1 0.6013
104 1 0.88 2.1755 1 1 1 0.9226
105 3 2.27 1.5003 2 2 1 0.7509
106 2 1.72 1.9730 2 1 2 1.1856
107 3 2.14 1.4453 2 2 1 0.8345
108 4 2.38 0.6745 1 2 1 0.6418
109 4 2.57 0.8126 1 2 1 1.0497
110 2 1.59 1.7659 2 1 2 1.1033
111 4 2.89 0.6940 2 2 2 0.9081
112 4 2.14 0.5976 1 2 1 0.6555
113 4 2.68 0.9857 2 2 1 1.2061
114 1 1.04 2.3499 2 1 1 1.9671
115 3 2.26 1.5121 1 2 1 0.8968
116 3 1.82 1.1251 1 2 1 0.6683
117 2 1.88 2.1806 1 1 1 0.8901
118 1 0.70 2.6702 1 1 1 0.8468
119 2 1.66 2.0688 2 1 2 0.9021
120 1 0.96 2.5403 1 1 1 0.7615
121 1 1.04 2.4258 1 1 1 0.6036
122 4 2.50 1.1421 1 2 1 0.7955
123 2 1.87 1.9112 1 1 1 0.8682
124 2 1.18 1.7068 2 1 2 1.1228
125 3 2.24 1.5901 1 2 1 0.9646
126 2 1.30 1.6941 2 1 2 1.0774
127 3 1.86 1.2022 1 2 1 0.9866
128 3 2.43 1.7025 2 2 2 0.7560
129 3 1.52 0.9112 2 2 1 0.7661
130 2 1.56 2.4798 2 1 2 1.1438
131 4 2.37 0.6828 1 2 1 0.7144
132 4 2.19 0.5582 2 2 2 0.7902
133 2 1.60 1.8512 1 1 1 0.8878
134 3 2.26 1.5198 2 2 2 0.7408
135 4 2.95 1.0010 2 2 2 1.6331
136 1 1.07 2.3485 1 1 1 0.6961
137 4 2.75 0.6504 1 2 1 0.7792
138 1 1.14 2.5724 2 1 2 1.1407
139 1 1.02 2.6749 1 1 1 1.0957
140 3 1.69 1.3608 2 2 2 0.8928
141 4 2.62 0.3858 1 2 1 0.6728
142 4 2.69 0.9113 2 2 1 0.9588
143 4 2.18 0.6201 1 2 1 0.6645
144 4 2.53 0.9180 2 2 1 0.6150
145 4 3.09 1.0721 2 2 2 0.9666
146 1 1.12 2.5932 1 1 1 0.6723
147 3 1.73 1.2246 1 2 1 0.8941
148 2 1.18 1.7977 2 1 1 1.0431
149 3 1.81 1.5009 2 2 2 0.8581
150 1 0.97 2.5025 2 1 2 1.0881
151 3 1.96 1.4517 2 2 2 1.4669
152 1 1.05 2.4518 2 1 2 1.7290
153 3 1.82 0.9665 1 2 1 0.6671
154 4 3.01 0.8914 2 2 2 1.0094
155 4 2.68 0.8133 1 2 1 0.7768
156 3 2.39 1.4678 1 2 1 0.7949
157 3 1.53 1.1144 1 2 1 0.7388
158 3 2.02 1.1587 2 2 2 2.8144
159 1 0.61 1.8464 2 1 2 1.0621
160 1 0.83 2.5525 1 1 1 0.5804
161 1 1.18 2.3579 2 1 2 1.2758
162 1 0.89 2.4133 1 1 1 0.8421
163 2 1.50 1.9802 1 1 1 1.2574
164 3 2.31 1.8281 1 2 2 0.9598
165 2 1.31 1.5509 1 1 1 1.0897
166 4 2.37 0.7068 2 2 2 0.9593
167 2 1.56 2.1016 1 1 1 0.7063
168 2 1.42 1.5852 1 1 1 0.8142
169 1 1.21 2.7777 1 1 1 0.7252
170 3 2.10 1.2802 2 2 2 0.7061
171 4 2.30 0.6381 2 2 2 1.0224
172 1 1.11 2.4142 1 1 1 0.5821
173 3 1.92 1.4731 2 2 2 0.7432
174 3 2.47 1.7597 2 2 2 0.6653
175 3 1.85 1.1641 1 2 1 1.1033
176 4 2.78 1.1410 2 2 2 0.7716
177 1 0.54 2.2574 2 1 2 0.7728
178 1 1.14 2.6636 1 1 1 0.7031
179 4 2.78 1.0349 2 2 2 1.3877
180 4 2.25 0.7735 2 2 2 0.7641
181 3 2.11 1.4718 2 2 1 1.0529
182 3 1.90 1.3548 1 2 1 0.8835
183 1 0.85 2.0896 1 1 1 0.9603
184 1 0.57 2.4717 1 1 1 0.6981
185 3 1.76 0.8919 1 2 1 0.8139
186 3 2.29 1.4035 1 2 2 0.8622
187 2 1.57 1.6518 1 1 1 0.7329
188 2 1.31 1.8995 1 1 1 0.6482
189 2 1.33 1.8679 2 1 2 0.7422
190 2 1.84 2.0129 1 1 1 1.2254
191 4 2.87 1.1923 2 2 1 1.1374
192 3 2.43 1.8005 1 2 1 1.5004
193 4 2.76 0.9491 1 2 1 0.7784
194 3 1.99 1.4759 1 2 1 0.6269
195 2 0.91 1.6901 2 1 4 6.2663
196 2 1.42 2.0525 2 1 1 0.9420
197 4 2.53 0.6066 2 2 1 1.2095
198 3 1.91 1.3683 2 2 2 2.7712
199 1 0.47 2.1353 1 1 1 0.5888
200 2 1.39 2.0048 2 1 2 0.9580
201 1 1.02 2.6289 1 1 1 0.9707
202 3 1.62 0.8025 1 2 1 0.8687
203 3 2.05 1.5202 1 2 1 0.5540
204 3 2.15 1.3915 1 2 2 0.8128
205 2 1.37 1.8739 1 1 1 0.8612
206 1 0.97 2.0792 1 1 1 0.6109
207 3 1.81 1.5203 2 2 2 0.8905
208 2 1.19 1.3382 2 1 2 0.7283
209 4 2.74 1.0078 2 2 2 0.8842
210 3 2.13 1.4667 2 2 1 1.1440
211 4 2.70 1.0720 2 2 2 0.8993
212 3 1.67 1.1645 2 2 2 0.8240
213 1 0.29 2.2599 2 1 2 0.7753
214 3 1.71 1.0290 2 2 2 1.0253
215 2 1.07 1.5917 2 1 2 0.7853
216 4 2.47 0.5925 1 2 1 0.7227
217 2 1.32 1.8802 1 1 1 0.8631
218 4 2.63 0.8588 2 2 2 0.7642
219 1 0.20 1.9808 2 1 2 0.6861
220 2 1.35 1.7302 2 1 2 0.8839
221 1 0.93 2.5446 1 1 2 0.7921
222 1 1.13 2.6761 1 1 1 0.7537
223 4 2.05 0.5764 2 2 2 0.7723
224 4 2.83 0.6250 1 2 1 0.9817
225 2 1.43 1.6596 2 1 2 0.7987
226 2 1.67 2.5011 2 1 1 0.5996
227 1 0.83 2.6618 1 1 1 0.6164
228 3 2.35 1.4475 2 2 1 1.1207
229 1 0.98 2.2305 2 1 1 0.8443
230 4 2.91 1.1572 2 2 2 0.8188
231 3 1.68 1.4613 2 2 2 1.0266
232 2 1.82 1.9954 2 1 2 0.7781
233 2 1.38 1.7472 1 1 1 0.8101
234 4 2.75 0.7780 1 2 1 0.6827
235 2 1.54 1.8500 1 1 1 1.3264
236 4 2.36 0.9040 1 2 1 0.7377
237 3 2.27 1.2697 1 2 2 0.7969
238 1 1.06 2.6152 1 1 1 0.5822
239 4 2.66 1.1964 1 2 1 0.7348
240 2 1.18 1.7567 1 1 1 0.6346
241 2 1.34 2.0207 2 1 2 0.9616
242 3 2.08 1.4325 1 2 1 0.6197
243 4 2.77 0.9979 1 2 1 0.5634
244 1 1.29 2.6896 2 1 1 0.7420
245 4 3.00 1.1062 1 2 1 0.9765
246 3 2.15 1.6078 1 2 1 1.0344
247 4 2.83 1.0065 2 2 2 0.7619
248 4 2.73 0.7541 1 2 1 0.6919
249 1 0.75 2.3090 2 1 2 1.4012
250 2 1.17 1.4405 1 1 1 1.2972
251 1 0.99 2.4325 2 1 1 0.7973
252 4 2.69 1.1057 1 2 1 0.8302
253 2 0.90 1.6966 2 1 1 0.8770
254 3 1.73 1.3031 2 2 2 1.3544
255 2 1.48 1.6857 1 1 1 0.6291
256 4 2.34 0.5412 1 2 1 0.8913
257 3 1.74 1.0244 2 2 1 0.5290
258 1 1.01 2.5846 1 1 1 0.7645
259 2 1.44 1.8458 1 1 1 0.8065
260 3 1.84 1.0247 1 2 1 0.8223
261 1 0.78 2.1366 2 1 2 0.9737
262 1 0.74 2.4723 2 1 2 0.7110
263 3 1.94 1.4668 1 2 1 0.8032
264 1 0.68 2.5251 2 1 2 0.8746
265 3 1.98 1.5571 2 2 2 1.2396
266 1 1.35 2.9907 1 1 2 0.8471
267 4 2.84 0.7001 2 2 2 1.0930
268 3 2.10 1.6379 2 2 2 1.0334
269 1 0.80 2.6233 2 1 2 0.9932
270 1 0.75 2.0460 1 1 1 0.6252
271 1 0.89 2.4514 2 1 2 2.3370
272 2 1.63 1.9157 1 1 1 0.9804
273 1 0.66 2.1383 1 1 1 0.9490
274 1 0.87 2.0973 1 1 1 0.6637
275 2 1.67 2.0985 2 1 2 0.8144
276 4 2.45 0.6758 1 2 1 0.8461
277 2 1.71 2.1515 1 1 1 0.9235
278 2 1.44 1.8880 2 1 2 0.9200
279 4 3.02 1.2229 2 2 2 0.8201
280 2 1.20 1.8103 2 1 2 1.0427
281 1 0.69 2.4978 1 1 1 0.7459
282 2 2.05 2.0936 2 1 2 0.6357
283 3 2.34 1.6842 1 2 2 0.6271
284 3 2.09 1.3336 1 2 1 0.8349
285 2 1.30 1.6877 2 1 2 0.7533
286 2 1.71 2.3936 2 1 2 1.0194
287 2 1.34 1.7217 2 1 2 0.8596
288 3 1.97 1.3112 2 2 1 1.4109
289 2 1.48 1.8429 1 1 1 1.0501
290 4 1.97 0.2291 2 2 2 0.8806
291 1 1.13 2.7572 1 1 2 0.7985
292 3 2.26 1.4368 2 2 1 0.6710
293 1 0.79 2.3858 2 1 2 0.9016
294 2 1.52 2.4427 1 1 1 0.8735
295 3 1.73 1.0353 1 2 1 1.2242
296 2 1.71 2.1331 2 1 2 0.9360
297 2 1.57 2.0872 1 1 1 0.8110
298 2 1.63 2.1810 1 1 1 0.8742
299 2 1.41 1.8537 2 1 2 0.7278
300 3 2.23 1.4842 2 2 1 1.0602
301 2 1.63 1.9483 1 1 1 0.8842
302 2 1.89 2.0046 1 1 1 0.7459
303 2 1.30 1.6901 1 1 1 0.6684
304 3 2.28 1.4598 2 2 2 1.0108
305 4 1.99 0.4709 2 2 2 0.7144
306 4 2.60 0.6925 1 2 1 0.6219
307 1 1.05 2.6063 2 1 2 2.1178
308 2 1.66 1.8515 1 1 1 0.5941
309 3 2.42 1.5416 2 2 2 0.7135
310 2 1.72 2.1893 1 1 1 0.6128
311 2 1.40 1.7768 2 1 2 0.9808
312 1 1.12 2.7049 1 1 1 0.6303
313 1 1.06 2.4017 2 1 2 1.0300
314 1 1.46 2.7435 1 1 2 1.1171
315 4 2.76 0.9397 2 2 1 1.2411
316 2 1.91 2.2208 2 1 2 0.9033
317 1 0.98 2.7237 1 1 1 0.8506
318 1 1.11 2.5086 1 1 1 0.5774
319 4 2.71 0.8136 2 2 1 0.8508
320 3 2.18 1.1672 1 2 1 0.8093
321 4 2.42 0.8002 1 2 1 0.8499
322 2 0.91 1.4078 1 1 2 0.8409
323 3 2.03 1.8493 1 2 1 1.2552
324 2 1.41 2.1163 1 1 1 0.8040
325 4 2.36 0.9243 1 2 1 0.6606
326 1 1.13 2.4897 2 1 1 0.6831
327 1 0.98 2.5335 1 1 1 0.6085
328 3 2.25 1.2915 2 2 2 1.4561
329 4 2.45 0.9719 2 2 2 1.3597
330 2 1.33 1.9183 2 1 1 0.6348
331 4 2.80 1.1860 1 2 1 0.8979
332 4 2.51 1.1215 2 2 2 1.3582
333 2 2.05 2.0648 1 1 1 0.7203
334 3 1.91 1.4034 1 2 1 0.9651
335 4 2.29 0.4132 2 2 2 0.9905
336 3 2.32 1.3140 1 2 1 0.9432
337 1 0.46 2.3743 2 1 2 0.7701
338 2 1.34 1.7645 1 1 1 0.6843
339 4 2.29 0.7859 1 2 1 0.7462
340 2 1.46 1.7649 1 1 1 0.9556
341 1 1.02 2.4999 1 1 1 0.7987
342 3 1.55 1.4445 2 2 2 0.8082
343 4 2.81 1.0884 1 2 1 0.6725
344 2 1.90 2.0177 1 1 1 0.7746
345 2 1.11 1.7072 2 1 1 0.9043
346 1 0.71 2.6716 1 1 1 0.5017
347 1 0.77 2.4584 2 1 2 0.8898
348 2 1.10 1.9116 2 1 2 1.1415
349 1 0.85 2.6302 1 1 1 0.6089
350 4 2.70 0.5700 2 2 2 0.9300
351 4 2.58 0.9262 1 2 1 0.9294
352 1 0.58 2.3440 2 1 2 0.9327
353 2 1.54 2.0740 1 1 1 0.5763
354 4 2.66 0.4483 2 2 2 0.8025
355 4 2.75 0.7490 2 2 2 0.7787
356 3 2.07 1.7655 1 2 1 0.7882
357 3 2.44 1.2737 2 2 1 1.5805
358 4 2.58 0.5943 2 2 2 1.1666
359 1 1.14 2.7128 1 1 1 1.1369
360 2 1.47 1.7789 2 1 2 0.9482
361 4 2.67 0.8543 1 2 2 1.2539
362 3 2.36 1.6037 2 2 2 0.9336
363 3 2.00 1.3301 2 2 2 1.0568
364 1 0.92 2.6655 1 1 1 1.0148
365 4 2.87 1.1193 1 2 1 1.0381
366 1 0.93 2.5469 2 1 2 0.8535
367 3 2.35 1.4650 1 2 1 0.7953
368 4 2.02 0.2000 1 2 1 1.0527
369 3 2.11 1.4228 1 2 1 1.0347
370 1 0.79 1.9647 2 1 1 0.8500
371 3 1.89 1.1655 1 2 1 0.9047
372 4 2.53 0.7572 1 2 1 0.7094
373 4 2.55 0.7990 1 2 1 0.5542
374 4 2.22 0.4164 2 2 2 0.9084
375 2 1.36 1.5890 2 1 2 1.5370
376 1 1.03 2.5309 2 1 1 0.5489
377 3 1.96 1.7241 1 2 1 1.4556
378 3 2.27 1.6426 2 2 2 0.6764
379 2 1.66 1.7133 1 1 1 0.8832
380 2 1.78 2.2075 1 1 1 0.7112
381 2 1.85 2.2288 2 1 2 0.7068
382 2 1.80 1.9437 2 1 2 0.7992
383 1 0.81 2.4667 1 1 1 0.8570
384 1 0.87 2.5742 2 1 2 0.7190
385 1 0.60 2.4105 2 1 2 0.6831
386 1 0.64 2.3405 1 1 1 0.8646
387 3 1.98 1.7643 2 2 2 0.9270
388 4 2.58 0.9390 1 2 1 0.6503
389 1 0.52 2.6020 2 1 2 0.6645
390 2 1.57 2.1236 1 1 2 0.6933
391 1 0.51 2.5456 1 1 1 0.8736
392 3 2.07 1.2925 1 2 1 1.2320
393 4 2.49 0.9841 2 2 2 1.6380
394 3 1.88 1.1797 2 2 1 0.6128
395 2 1.35 1.8936 2 1 2 1.0280
396 4 2.60 0.9741 1 2 1 0.7565
397 1 1.30 3.0381 2 1 2 2.4384
398 1 1.08 2.5974 2 1 1 0.9017
399 4 2.40 0.6599 2 2 1 1.5141
400 4 2.31 0.6528 2 2 2 1.0214
401 1 0.93 2.6444 2 1 1 0.7941
402 3 1.89 1.1243 1 2 1 0.7220
403 2 1.32 1.8254 1 1 1 0.6939
404 4 2.34 1.0557 2 2 1 0.8831
405 2 1.20 1.5293 1 1 1 0.7209
406 4 2.17 0.3420 1 2 1 0.6918
407 4 2.11 0.7089 1 2 1 0.8736
408 2 1.31 2.0201 1 1 1 0.7203
409 3 2.05 1.6316 2 2 2 0.7152
410 1 1.24 2.6215 2 1 1 0.7039
411 2 1.28 2.0487 2 1 1 1.2282
412 1 1.06 2.9142 2 1 2 1.0036
413 4 2.82 0.9527 1 2 1 0.6916
414 3 1.93 1.3493 2 2 2 1.0646
415 2 1.55 2.0090 2 1 2 1.0384
416 1 1.39 2.6564 2 1 1 0.7568
417 3 2.31 1.7323 1 2 1 1.2801
418 4 2.65 0.8297 2 2 2 1.0928
419 2 1.71 2.2396 1 1 1 0.8500
420 3 2.24 1.6476 1 2 2 1.3616
421 1 1.13 2.7475 2 1 2 1.2030
422 3 2.07 1.7267 2 2 2 0.7470
423 1 0.70 2.2408 1 1 1 0.7406
424 3 1.86 1.3330 2 2 2 0.8314
425 2 1.52 2.2086 2 1 2 1.4229
426 4 2.63 0.8910 1 2 1 0.7024
427 1 1.08 2.4545 1 1 1 0.7388
428 3 2.16 1.4101 1 2 1 0.9256
429 4 2.84 0.8652 2 2 2 0.9852
430 4 2.59 0.8358 2 2 2 0.7228
431 1 1.25 2.4983 2 1 1 0.8476
432 2 1.59 1.9919 2 1 2 0.8216
433 2 1.72 2.4070 2 1 2 0.9734
434 2 1.50 2.0364 2 1 2 1.0312
435 3 2.03 1.4969 2 2 2 1.1419
436 4 2.37 0.5874 2 2 2 0.8823
437 1 1.14 2.7885 1 1 1 1.3971
438 3 2.05 1.5890 1 2 1 1.1737
439 3 2.07 1.5131 1 2 1 0.5844
440 1 0.67 2.2161 2 1 2 0.7062
441 2 1.36 1.8982 2 1 2 0.7261
442 2 1.34 1.8387 1 1 1 1.5300
443 3 2.00 1.3047 2 2 1 0.8527
444 1 1.02 2.1497 1 1 1 1.0433
445 2 1.70 2.0029 2 1 2 0.7382
446 1 0.57 2.1170 2 1 2 0.8453
447 4 2.86 0.8159 1 2 1 0.7636
448 1 0.92 2.1350 1 1 1 0.7102
449 4 2.86 1.3226 2 2 1 1.1457
450 1 1.05 2.6834 1 1 1 0.9808
451 3 1.99 1.4321 1 2 1 0.8758
452 1 1.23 2.6195 1 1 1 0.7213
453 2 1.07 1.2491 1 1 2 0.6854
454 4 2.21 0.5149 1 2 1 0.6668
455 4 2.58 0.8599 1 2 1 0.7442
456 4 2.50 0.8296 1 2 1 0.6031
457 3 1.70 1.1570 2 2 2 0.7481
458 4 2.48 0.9460 2 2 2 1.7749
459 1 1.08 2.6729 2 1 2 1.1203
460 2 1.30 1.7010 1 1 1 0.6279
461 2 1.40 1.9116 1 1 1 0.7707
462 4 2.84 1.1081 2 2 2 0.8916
463 2 1.73 2.2053 1 1 1 0.9369
464 1 0.99 2.6662 1 1 1 0.8592
465 2 1.88 2.1082 1 1 1 0.6885
466 3 1.49 1.0786 1 2 1 0.7015
467 1 0.95 2.5462 1 1 1 0.7224
468 4 2.65 0.7053 2 2 2 0.8307
469 1 1.38 2.9259 2 1 1 1.3254
470 2 1.55 2.0901 2 1 2 2.0006
471 3 2.32 1.8693 1 2 1 1.3131
472 2 1.50 1.6578 2 1 2 1.0128
473 3 1.73 0.9571 1 2 1 1.1573
474 4 2.66 1.2136 1 2 1 0.7669
475 4 2.77 0.6431 1 2 1 0.5762
476 1 1.00 2.2990 1 1 1 0.7864
477 4 2.41 0.3492 1 2 1 0.7472
478 2 1.37 1.8113 2 1 2 1.1572
479 4 2.73 0.8917 1 2 1 0.6569
480 2 1.74 2.3257 1 1 1 0.7980
481 3 1.79 1.5993 2 2 2 1.2549
482 1 1.39 2.5917 1 1 2 1.1415
483 3 2.12 1.3591 1 2 1 0.7446
484 1 0.79 2.2850 2 1 2 0.7879
485 2 1.73 2.2552 2 1 2 1.2128
486 2 1.72 1.9579 2 1 2 1.4294
487 4 2.56 0.8907 2 2 1 0.7558
488 1 0.66 2.0748 2 1 2 0.7110
489 4 2.77 0.8261 2 2 1 1.0746
490 2 1.54 2.3446 2 1 2 1.5691
491 4 2.95 1.1056 2 2 2 2.0182
492 1 1.13 2.4366 1 1 1 0.9294
493 4 2.62 0.8675 1 2 1 1.6295
494 3 2.18 1.7487 2 2 2 0.8525
495 4 2.44 0.7355 2 2 1 0.8193
496 1 1.14 2.4633 2 1 1 0.8670
497 1 0.79 2.4509 2 1 2 1.2239
498 1 0.93 2.5640 2 1 1 0.9442
499 4 3.05 0.8358 2 2 2 1.1140
500 4 2.85 0.9764 1 2 1 0.7421
501 3 1.74 1.2433 1 3 1 0.8263
502 3 2.17 1.5999 1 3 1 0.8762
503 3 2.20 1.5223 1 3 1 0.7676
504 3 2.60 1.8537 1 3 2 0.7762
505 2 0.89 1.3599 2 3 2 0.7770
506 3 2.41 1.5873 2 3 2 0.9289
507 2 1.65 1.9020 1 3 1 0.8040
508 3 2.27 1.4175 1 3 1 0.7476
509 3 2.00 1.4168 2 3 2 1.2601
510 2 1.64 1.8817 2 3 2 1.1134
511 2 1.60 1.7107 1 3 1 0.7978
512 3 2.26 1.8604 2 3 2 0.9800
513 3 2.32 1.9002 2 3 2 0.9806
514 3 1.71 1.2798 2 3 1 1.1640
515 2 1.71 2.0191 2 3 2 1.1254
516 3 1.99 1.5926 2 3 1 1.0719
517 3 1.81 1.2294 2 3 2 1.0443
518 3 1.87 1.1564 1 3 1 0.8502
519 2 1.68 1.9240 2 3 2 1.0390
520 2 1.34 1.8004 2 3 2 0.8698
521 2 1.60 1.9416 2 3 2 0.8333
522 2 0.85 1.3090 1 3 2 0.8713
523 3 1.89 1.0910 1 3 1 2.6042
524 3 1.79 0.8603 2 3 2 1.1563
525 2 1.65 2.3078 2 3 2 0.9013
526 3 1.65 0.7370 2 3 2 1.4326
527 2 1.92 2.2202 1 3 2 1.5751
528 3 2.25 1.7868 2 3 2 1.2308
529 2 1.80 1.9637 2 3 2 2.2125
530 2 1.53 2.0434 1 3 1 0.7403
531 2 1.71 1.8845 2 3 2 0.8138
532 2 1.61 2.1116 2 3 2 0.9083
533 2 1.38 1.9591 1 3 1 0.9350
534 3 1.90 1.3107 1 3 1 1.0728
535 3 2.23 1.6917 1 3 1 0.7818
536 2 1.66 1.7302 2 3 1 0.5898
537 2 1.60 2.0713 1 3 1 2.0772
538 2 1.79 2.1816 2 3 2 1.2262
539 2 1.53 1.9689 2 3 2 1.4717
540 3 1.54 1.1603 1 3 1 0.8923
541 2 1.32 2.1326 2 3 2 1.4559
542 3 1.97 0.8775 1 3 1 0.7181
543 3 2.00 1.6370 2 3 2 1.3835
544 2 1.17 1.7942 1 3 1 1.3202
545 2 1.21 1.7462 1 3 1 0.9627
546 3 2.34 1.1657 1 3 1 0.8032
547 3 2.23 1.6825 1 3 1 1.3231
548 2 1.38 2.0285 1 3 1 0.8136
549 3 2.16 1.2860 1 3 1 0.8450
550 2 1.52 1.7948 1 3 1 0.7073
551 2 1.69 1.7908 2 3 1 2.0221
552 2 1.07 2.0014 1 3 1 0.6132
553 3 1.86 1.6865 2 3 2 0.8446
554 3 1.97 1.3477 1 3 1 0.8829
555 2 1.32 2.0148 2 3 2 1.1261
556 2 1.55 2.0735 1 3 1 0.6809
557 3 2.30 1.2318 1 3 1 0.7083
558 3 1.93 1.4546 1 3 1 0.7918
559 3 1.81 1.4311 2 3 2 0.8075
560 2 1.54 1.9274 2 3 2 0.9505
561 2 1.70 1.9158 1 3 1 1.0484
562 2 1.53 1.7180 1 3 1 0.8679
563 2 1.76 1.9300 1 3 1 1.1289
564 3 1.99 1.2831 2 3 2 0.6991
565 2 1.45 1.8789 1 3 1 0.6212
566 2 1.78 2.3478 1 3 1 0.9324
567 3 1.93 1.2432 1 3 1 0.8139
568 2 1.60 1.8674 2 3 2 0.8522
569 3 1.89 1.3303 2 3 2 0.7452
570 3 1.82 1.1708 1 3 1 0.8681
571 2 1.82 2.1407 1 3 1 1.4721
572 3 1.68 1.2696 2 3 2 0.7888
573 2 1.61 1.8315 2 3 2 1.3171
574 2 1.57 1.8656 1 3 1 0.6960
575 2 1.74 2.1059 1 3 1 0.6599
576 2 1.01 1.9039 1 3 1 0.9768
577 3 2.26 1.6672 1 3 1 1.9380
578 3 1.51 1.1071 2 3 2 1.0424
579 2 1.53 1.8646 2 3 2 1.1203
580 2 1.20 1.7357 1 3 1 0.7865
581 3 2.10 1.5805 2 3 2 0.9474
582 3 1.93 1.1668 2 3 2 1.0288
583 3 2.20 1.4332 1 3 1 0.9794
584 3 2.30 1.5630 1 3 1 0.7155
585 2 1.62 2.1277 1 3 1 0.9582
586 3 1.64 1.1417 1 3 1 1.5036
587 3 2.03 1.5197 2 3 2 0.8503
588 2 1.36 1.9455 2 3 2 1.3513
589 3 1.98 1.4865 2 3 2 1.2479
590 2 1.41 1.5481 2 3 2 1.1178
591 2 1.21 1.5111 2 3 2 1.9682
592 3 1.68 1.4448 2 3 2 0.9851
593 3 2.04 1.2141 2 3 2 1.0170
594 2 1.59 2.3070 2 3 2 0.8639
595 2 1.62 2.2219 1 3 1 0.9558
596 3 2.02 1.0935 1 3 1 0.9805
597 3 1.55 1.2464 2 3 2 0.9082
598 2 1.29 1.9978 2 3 2 1.0080
599 3 2.31 1.9226 2 3 2 0.7743
600 3 2.09 1.5482 1 3 1 1.0555
