# Supplementary material for: The effect of training methodology on knowledge representation in categorization
Source: PLoS One. 2017 Aug 28;12(8):e0183904. doi: 10.1371/journal.pone.0183904 (PMC5573135; doi:10.1371/journal.pone.0183904)
Supplement: S1 File — This file contains the raw data from the experiments reported in this manuscript. (ZIP) [file pone.0183904.s001.zip › raw_data/Exp2/YES-NO/rb_xfer_concept_feedback_2_cond_2_sub_74.dat]

  1 3 2.12 1.5357 2 2 1 2.1563
  2 4 2.42 0.8204 2 2 1 1.7422
  3 1 1.00 2.2990 1 1 1 2.3206
  4 4 2.77 0.9979 2 2 2 1.4911
  5 4 2.83 0.6250 2 2 2 1.0155
  6 3 1.81 1.5203 1 2 2 1.1588
  7 3 2.32 1.9002 2 2 1 1.4324
  8 3 2.30 1.2318 1 2 1 1.0878
  9 4 2.31 0.6528 1 2 2 1.2272
 10 2 1.62 2.2219 2 1 1 1.2735
 11 1 0.83 2.5525 1 1 2 1.9674
 12 1 0.75 2.0460 1 1 1 1.1048
 13 4 2.66 0.4483 2 2 1 1.8685
 14 1 1.06 2.6152 1 1 2 1.1863
 15 2 1.48 1.8429 2 1 1 0.8417
 16 4 2.91 1.1572 1 2 2 0.8646
 17 2 1.60 1.9416 1 1 1 1.1741
 18 1 0.79 2.4509 1 1 2 1.6715
 19 2 1.41 1.5481 2 1 1 1.4623
 20 2 0.89 1.3599 1 1 2 0.8197
 21 1 0.93 2.5074 2 1 2 0.9080
 22 1 1.05 2.6834 1 1 1 1.0486
 23 1 0.70 2.2408 2 1 1 0.9668
 24 1 0.71 2.6716 2 1 2 1.0329
 25 2 1.18 1.7567 2 1 1 1.0806
 26 4 2.84 0.7001 1 2 2 0.9745
 27 1 1.13 2.4366 2 1 2 0.7438
 28 1 1.06 2.9142 2 1 2 0.9293
 29 4 2.87 1.1923 1 2 1 3.4126
 30 1 1.25 2.4983 2 1 2 1.2670
 31 4 2.63 0.9996 1 2 1 0.7855
 32 1 1.02 2.4999 1 1 2 0.4095
 33 3 1.98 1.3953 2 2 1 0.9220
 34 3 2.01 1.5911 1 2 1 0.3013
 35 4 2.36 0.9040 1 2 2 0.5546
 36 4 2.69 0.9113 2 2 1 0.6197
 37 3 1.91 1.3683 2 2 2 1.4685
 38 4 2.58 0.5943 2 2 2 1.2338
 39 2 0.85 1.3090 2 1 1 0.7453
 40 3 2.07 1.7267 2 2 2 0.3805
 41 2 1.25 1.6955 1 1 2 0.5730
 42 3 2.26 1.5121 1 2 1 0.4062
 43 3 2.18 1.1672 1 2 1 0.8154
 44 3 1.73 0.9571 2 2 2 0.5259
 45 2 1.31 1.5509 2 1 1 0.3051
 46 1 0.61 1.8464 2 1 2 0.2289
 47 3 1.97 0.8775 1 2 2 0.3077
 48 1 0.57 2.4717 2 1 1 0.2965
 49 1 0.87 2.0973 1 1 1 0.2761
 50 3 2.11 1.4718 2 2 1 0.3290
 51 4 2.80 1.1860 1 2 3 0.5131
 52 1 1.29 2.6896 2 1 2 0.3720
 53 1 0.64 2.1539 1 1 1 0.3183
 54 2 1.82 1.9954 2 1 2 0.2428
 55 2 1.38 1.7472 1 1 2 0.2889
 56 3 1.81 1.5009 2 2 2 0.2459
 57 2 1.07 2.0014 1 1 1 0.2038
 58 1 1.30 2.6344 2 1 2 0.1960
 59 3 1.81 1.2294 2 2 1 0.3562
 60 2 2.05 2.0936 2 1 2 0.2716
 61 3 2.12 1.3591 1 2 1 0.1888
 62 4 2.99 0.8531 2 2 2 0.1891
 63 1 0.88 2.1755 1 1 2 0.2058
 64 1 0.77 2.4584 2 1 2 0.2617
 65 2 1.11 1.7072 2 1 1 0.2368
 66 4 2.60 0.9741 2 2 2 0.2427
 67 2 1.20 1.8103 1 1 2 0.2344
 68 4 2.14 0.5976 1 2 1 0.1930
 69 2 1.63 1.9483 2 1 2 0.2890
 70 3 2.07 1.2553 2 2 1 0.2307
 71 3 1.87 1.1564 1 2 2 0.2141
 72 1 1.14 2.5724 1 1 2 0.2776
 73 1 1.14 2.7885 1 1 2 0.3235
 74 2 1.70 1.7760 1 1 2 0.4143
 75 1 1.11 2.5086 1 1 1 0.2387
 76 2 1.84 2.0129 1 1 1 0.2611
 77 3 2.60 1.8537 1 2 1 0.2188
 78 3 2.54 1.8211 1 2 1 0.2745
 79 2 1.58 2.0825 2 1 2 0.2165
 80 3 2.35 1.4475 1 2 1 0.2230
 81 3 2.27 1.2697 2 2 2 0.2798
 82 3 2.43 1.8005 2 2 2 0.2286
 83 3 2.26 1.5198 2 2 1 0.2101
 84 3 1.99 1.4321 2 2 1 0.2913
 85 4 3.05 0.8358 2 2 2 0.2647
 86 4 2.55 0.7990 2 2 2 0.2613
 87 4 2.75 0.7780 1 2 2 0.2579
 88 4 1.97 0.2291 2 2 1 0.2161
 89 1 0.87 2.5742 1 1 2 0.9285
 90 2 1.54 1.8500 2 1 1 0.3944
 91 4 2.53 0.9180 2 2 2 0.3310
 92 4 2.81 1.0884 2 2 2 0.3026
 93 3 2.00 1.3047 2 2 2 0.3217
 94 3 2.11 1.4228 2 2 2 0.3562
 95 1 1.19 2.6213 1 1 2 0.3197
 96 2 1.07 1.2491 1 1 1 0.2910
 97 4 2.95 1.1056 2 2 2 0.2642
 98 1 1.23 2.8181 1 1 1 0.2704
 99 4 2.50 0.8296 1 2 1 0.2114
100 2 1.20 1.7357 1 1 1 0.2985
101 1 0.95 2.5462 2 1 2 0.3659
102 4 2.11 0.7089 2 2 1 0.3270
103 1 1.13 2.7572 2 1 2 0.2749
104 1 1.02 2.8512 1 1 2 0.3124
105 1 0.98 2.5335 2 1 1 0.3404
106 1 1.14 2.7128 1 1 2 0.2475
107 3 1.89 1.3303 2 2 1 0.2368
108 3 2.10 1.5805 1 2 1 0.2110
109 1 1.14 2.6636 2 1 2 0.2673
110 1 0.52 2.6020 1 1 1 0.2158
111 1 0.93 2.5640 2 1 2 0.2719
112 3 2.36 1.6037 2 2 1 0.3576
113 3 2.26 1.6672 1 2 2 0.2558
114 1 1.21 2.7777 1 1 1 0.2376
115 4 2.61 0.8948 2 2 2 0.6935
116 4 2.63 0.8910 2 2 1 0.2418
117 2 1.78 2.2075 1 1 2 0.2412
118 4 2.50 0.4873 1 2 1 0.2161
119 4 2.93 0.9080 1 2 1 0.3599
120 2 1.47 1.7789 2 1 1 0.3136
121 4 2.37 0.7068 1 2 2 0.2701
122 4 2.29 0.7859 1 2 1 0.4355
123 4 3.00 1.1062 1 2 2 1.5143
124 1 0.79 2.2850 2 1 1 0.4631
125 3 2.00 1.8147 1 2 2 0.4769
126 2 1.36 1.5890 2 1 1 0.3541
127 2 1.36 1.9455 2 1 2 0.2677
128 2 1.76 1.9795 2 1 2 0.3211
129 2 1.66 1.7302 1 1 2 0.4044
130 2 1.35 1.3832 2 1 1 0.5804
131 4 2.66 1.2136 1 2 2 0.2626
132 4 2.69 0.6219 2 2 1 0.2679
133 1 0.96 2.5403 2 1 2 0.2894
134 1 0.50 2.0667 1 1 2 0.2771
135 1 0.98 2.2305 1 1 1 0.2351
136 3 2.27 1.6426 2 2 1 0.3144
137 2 1.33 1.8679 2 1 2 0.0621
138 3 2.07 1.7655 1 2 2 0.2909
139 1 0.87 2.4262 1 1 1 0.3124
140 4 2.37 0.5874 1 2 1 0.5160
141 1 0.66 2.0748 2 1 1 0.9274
142 3 2.15 1.3915 1 2 2 0.3065
143 2 1.32 1.8254 1 1 1 0.4065
144 3 1.71 1.0290 2 2 1 0.5346
145 3 2.15 1.5097 2 2 2 0.2745
146 1 0.74 2.4723 1 1 2 0.3917
147 2 1.67 1.5701 1 1 1 0.2402
148 1 0.54 2.2574 2 1 1 0.4873
149 4 2.25 0.7735 2 2 2 0.3015
150 2 1.70 2.0029 2 1 2 0.4958
151 3 2.05 1.6316 1 2 2 0.5824
152 2 1.92 2.2202 1 1 1 0.3257
153 2 1.76 1.9300 1 1 1 0.1862
154 4 2.36 0.9243 1 2 1 0.2184
155 3 1.55 1.2464 2 2 1 0.2419
156 3 1.96 1.4517 1 2 2 0.2085
157 4 2.49 0.9841 1 2 1 0.1946
158 2 1.01 1.9039 2 1 1 0.2982
159 4 2.68 0.9857 1 2 2 0.2058
160 2 1.79 2.1816 1 1 1 0.3822
161 1 1.46 2.7435 1 1 1 0.2792
162 1 0.93 2.5469 2 1 1 0.7482
163 4 2.34 0.5412 2 2 1 0.9027
164 1 0.97 2.0792 2 1 2 0.5225
165 2 1.32 1.8802 1 1 2 0.4864
166 4 2.38 0.6745 1 2 1 0.2758
167 3 2.00 1.6370 2 2 2 0.5934
168 4 2.17 0.3420 1 2 2 0.2993
169 4 2.83 1.0065 1 2 1 0.3025
170 1 0.20 1.9808 1 1 2 0.3314
171 4 2.84 0.8652 1 2 1 0.2545
172 1 1.44 3.1230 2 1 1 0.1972
173 3 1.92 1.4731 2 2 2 0.2526
174 2 1.21 1.5111 1 1 1 0.2350
175 3 1.89 1.1243 1 2 1 0.3150
176 4 2.62 0.3858 2 2 1 0.3904
177 1 1.24 2.6215 1 1 2 0.2081
178 1 1.08 2.6729 2 1 1 0.1935
179 4 2.54 1.0818 1 2 2 0.2486
180 3 2.25 1.2915 2 2 1 0.5120
181 3 2.43 1.7025 1 2 2 0.2427
182 1 0.93 2.5446 2 1 1 0.2424
183 2 1.56 2.1016 1 1 1 0.2330
184 4 2.45 0.6758 1 2 1 0.3434
185 3 2.10 1.6379 2 2 1 0.3939
186 2 1.29 1.9978 1 1 2 0.2899
187 2 1.34 1.8004 1 1 1 0.2074
188 3 1.99 1.2831 1 2 1 0.3035
189 3 2.10 1.2802 2 2 1 0.2448
190 1 1.02 2.6749 1 1 2 0.2098
191 2 1.55 2.0735 1 1 1 0.2014
192 4 2.40 0.4766 2 2 1 0.2194
193 3 2.00 1.4168 2 2 2 0.3795
194 3 2.34 1.7071 1 2 2 0.2359
195 4 2.77 0.8261 2 2 1 0.2023
196 3 1.84 1.2339 1 2 2 0.5236
197 3 2.03 1.4969 2 2 1 0.2635
198 1 0.51 2.5456 1 1 2 0.3899
199 2 1.31 2.0201 2 1 1 0.2951
200 3 2.32 1.8693 1 2 1 0.1880
201 3 1.73 1.2246 2 2 2 0.5412
202 1 0.79 2.3858 1 1 1 0.3031
203 4 2.85 0.9764 2 2 2 0.2669
204 2 1.62 2.1277 2 1 2 0.2797
205 2 1.42 1.5852 1 1 2 0.5076
206 1 0.85 2.0896 1 1 1 0.2071
207 1 0.99 2.4325 2 1 1 0.3992
208 1 0.89 2.4514 2 1 2 0.2952
209 3 2.31 1.9226 1 2 1 0.2518
210 3 2.44 1.2737 2 2 2 0.3779
211 1 0.78 2.1366 2 1 2 0.3550
212 3 2.03 1.8493 2 2 1 0.3408
213 2 1.71 2.2396 2 1 4 6.7433
214 3 2.39 1.4678 2 2 2 0.3058
215 2 1.48 1.6857 2 1 2 1.7970
216 3 1.97 1.3477 1 2 1 0.7410
217 1 1.05 2.5821 1 1 2 0.5130
218 1 1.23 2.6195 2 1 1 0.4126
219 3 2.07 1.3017 2 2 2 0.3556
220 3 1.99 1.5926 1 2 2 0.5338
221 4 3.02 1.2229 1 2 1 0.2811
222 4 2.95 1.0010 2 2 2 0.9433
223 4 2.73 0.7541 1 2 1 0.2822
224 3 1.88 1.1980 2 2 2 0.2640
225 2 1.44 1.8458 2 1 1 0.3247
226 1 1.05 2.6063 2 1 2 0.2489
227 4 2.84 1.1081 1 2 2 0.2881
228 1 1.04 2.4258 1 1 1 0.2292
229 2 1.60 1.7107 1 1 2 0.3957
230 3 1.96 1.3729 1 2 1 0.2999
231 1 0.67 2.2161 1 1 2 1.1447
232 2 1.60 2.0713 1 1 2 0.7720
233 4 2.60 0.6925 2 2 1 0.3412
234 1 0.59 2.0684 1 1 2 0.2158
235 3 1.99 1.4759 1 2 1 0.8318
236 2 1.60 1.8674 2 1 1 0.3584
237 2 1.31 1.8995 2 1 2 0.3049
238 1 1.01 2.5846 2 1 2 0.2613
239 1 0.98 2.7237 1 1 2 0.3791
240 4 2.82 0.9527 2 2 1 0.4202
241 1 0.69 2.4978 1 1 2 0.5480
242 4 2.86 0.8159 1 2 1 0.3661
243 1 1.03 2.8472 1 1 1 0.3765
244 3 2.08 1.4325 2 2 2 0.2333
245 4 2.37 0.6828 2 2 1 0.0401
246 3 1.64 1.1417 1 2 2 0.4227
247 3 2.05 1.5202 1 2 1 0.3026
248 1 0.89 2.6072 2 1 1 0.3467
249 1 1.30 3.0381 2 1 2 0.4055
250 3 2.31 1.8281 2 2 2 0.3809
251 2 1.72 2.3797 2 1 2 0.3618
252 4 3.02 1.5059 2 2 1 0.2830
253 2 1.52 2.2086 1 1 2 0.1998
254 3 1.91 1.4034 1 2 1 0.2243
255 3 2.25 1.7868 1 2 2 0.2563
256 2 1.32 2.1326 2 1 1 0.2625
257 2 1.57 1.8656 1 1 2 0.2281
258 2 1.46 1.7649 2 1 1 0.2184
259 2 1.41 2.1163 2 1 1 0.2826
260 2 1.37 1.8739 1 1 2 0.2630
261 2 1.38 1.9591 1 1 1 0.1883
262 3 1.84 1.0247 1 2 1 0.2133
263 2 1.50 2.0364 1 1 1 0.2053
264 1 1.39 2.6564 2 1 1 0.2137
265 3 1.96 1.7241 2 2 1 0.4452
266 4 2.57 0.8126 1 2 2 0.3801
267 3 1.49 1.0786 1 2 2 0.2841
268 4 2.74 1.0264 2 2 1 0.2184
269 4 2.51 1.1215 2 2 2 0.2023
270 2 1.21 1.7462 1 1 2 0.2268
271 2 1.84 2.2882 1 1 1 0.2904
272 2 1.54 2.3446 2 1 1 0.2782
273 1 0.66 2.1383 1 1 2 0.2431
274 1 0.80 2.6896 2 1 1 0.4826
275 3 1.71 1.2798 1 2 2 0.7192
276 3 2.00 1.3301 1 2 1 0.2663
277 4 2.69 1.1057 2 2 1 0.3283
278 3 1.61 1.1338 2 2 2 0.3217
279 2 1.71 2.0191 1 1 1 0.5564
280 4 2.70 0.5700 1 2 2 0.4474
281 3 1.68 1.2696 1 2 1 0.3742
282 3 2.31 1.7323 1 2 1 0.3360
283 3 2.32 1.3140 2 2 1 0.8510
284 2 1.53 2.0434 2 1 2 0.2823
285 4 2.63 0.7776 2 2 1 0.5273
286 2 1.33 1.9183 2 1 2 0.5149
287 4 2.34 0.6543 2 2 1 0.5666
288 2 1.72 1.9730 2 1 2 0.3435
289 4 2.44 0.7355 1 2 2 0.4332
290 1 0.93 2.6444 1 1 1 0.3356
291 4 1.99 0.4709 1 2 1 1.0017
292 1 1.12 2.5932 1 1 1 0.4666
293 3 2.26 1.4368 2 2 1 0.2869
294 1 1.11 2.4142 2 1 1 0.2515
295 3 1.54 1.1603 2 2 2 0.3382
296 4 2.70 1.0720 1 2 2 0.3497
297 4 2.19 0.5582 2 2 1 0.2733
298 1 0.68 2.5251 1 1 2 0.6301
299 4 3.01 0.8914 1 2 1 0.2702
300 4 2.56 0.8907 2 2 1 0.2996
301 2 1.53 1.9689 1 1 2 0.3972
302 3 1.52 0.9112 2 2 1 0.4211
303 3 1.68 1.4448 2 2 2 0.3246
304 4 2.41 0.3492 2 2 1 0.3351
305 3 1.98 1.6500 1 2 2 0.3139
306 3 1.83 1.3642 1 2 1 0.2929
307 4 2.49 0.7135 1 2 1 0.4564
308 3 1.94 1.0910 1 2 1 0.4621
309 3 1.82 1.1251 2 2 1 0.3150
310 4 2.40 0.6599 1 2 2 0.3359
311 4 2.73 0.8917 2 2 1 0.5140
312 4 2.44 0.5580 1 2 2 0.5419
313 4 2.58 0.8599 1 2 1 0.4010
314 4 2.75 0.7490 2 2 1 0.4645
315 4 2.02 0.2000 2 2 2 0.3748
316 2 1.44 1.8880 1 1 1 0.5770
317 2 1.64 1.8817 2 1 1 1.3861
318 1 1.02 2.1497 2 1 2 0.4184
319 4 2.53 0.6066 1 2 2 0.2658
320 3 1.73 1.3031 1 2 1 0.3427
321 2 1.57 1.6518 2 1 1 0.4979
322 1 0.93 2.9422 2 1 2 0.5175
323 4 2.76 0.9491 2 2 1 0.4329
324 1 0.83 2.6618 2 1 2 0.3438
325 4 2.71 0.8136 1 2 1 0.5854
326 1 1.08 2.5974 1 1 2 1.0830
327 2 1.50 1.6578 2 1 1 0.3208
328 1 0.58 2.3440 1 1 2 0.2609
329 2 1.65 1.9020 1 1 1 0.2984
330 3 2.12 1.5599 2 2 1 0.4222
331 3 2.30 1.5630 1 2 2 0.4370
332 3 1.69 1.3608 2 2 1 0.4529
333 1 1.18 2.3579 2 1 2 0.3393
334 4 2.75 0.6504 2 2 2 0.6071
335 4 2.58 0.9390 2 2 2 0.4789
336 4 2.60 0.8527 2 2 2 0.5555
337 2 0.91 1.5029 1 1 2 0.5025
338 2 1.18 1.7068 1 1 1 0.5456
339 3 1.91 1.2875 1 2 1 0.4117
340 1 0.66 2.1318 2 1 1 0.5164
341 4 2.47 0.5925 2 2 2 0.4067
342 4 2.74 1.0078 2 2 2 0.5438
343 3 2.27 1.5003 1 2 2 0.3309
344 4 2.50 1.1421 1 2 1 0.3967
345 2 0.91 1.4078 1 1 2 0.4698
346 1 0.83 2.9124 1 1 1 0.3391
347 4 2.46 0.4501 1 2 1 0.5098
348 2 1.34 1.7217 2 1 1 0.3366
349 1 1.05 2.4518 2 1 2 0.2523
350 4 2.86 1.3226 1 2 1 0.2896
351 1 1.38 2.9259 1 1 2 0.4052
352 1 1.04 2.6032 1 1 1 0.6455
353 2 1.30 1.6901 1 1 2 0.4278
354 3 1.98 1.4865 1 2 1 0.2351
355 3 1.89 1.0910 2 2 1 0.1941
356 4 2.45 0.9719 2 2 2 0.2742
357 1 0.92 2.6655 1 1 1 0.2869
358 1 0.81 2.4667 2 1 2 0.3242
359 3 1.98 1.5571 2 2 2 0.3200
360 4 2.59 0.8358 2 2 1 0.2188
361 4 2.84 1.0126 2 2 2 0.2651
362 3 2.09 1.5482 2 2 1 0.2625
363 3 2.27 1.4175 2 2 2 0.2363
364 3 2.20 1.4332 2 2 2 0.2756
365 2 1.30 1.6877 2 1 1 0.2009
366 2 1.07 1.5917 1 1 2 0.2248
367 4 2.42 0.8002 2 2 1 0.4492
368 4 2.30 0.6381 1 2 2 0.4150
369 4 3.09 1.0721 2 2 2 0.2702
370 1 0.80 2.6233 2 1 1 0.2520
371 4 2.35 0.9280 1 2 2 0.8012
372 2 1.74 2.3257 1 1 1 0.5457
373 2 1.72 2.1893 1 1 1 0.3238
374 3 1.68 1.4613 1 2 2 0.2795
375 2 1.63 1.9157 2 1 1 0.2850
376 2 1.52 1.7948 1 1 2 0.2655
377 4 2.78 1.1410 1 2 1 0.3433
378 2 1.91 2.2208 2 1 2 0.3776
379 3 2.23 1.6825 1 2 1 0.4037
380 4 2.67 0.8543 1 2 2 0.3160
381 4 2.05 0.5764 2 2 1 0.3436
382 3 1.76 0.8919 2 2 2 0.2102
383 2 1.34 2.0207 2 1 2 0.4815
384 2 1.09 1.4625 1 1 2 0.3341
385 1 1.12 2.7049 2 1 1 0.3538
386 1 0.75 2.3090 1 1 2 0.3077
387 3 1.90 1.3548 2 2 1 0.3209
388 1 1.35 2.9907 1 1 2 0.1965
389 4 2.76 0.9397 2 2 2 0.2055
390 3 2.28 1.4598 1 2 2 0.4779
391 2 1.70 1.7546 1 1 1 0.7216
392 3 2.09 1.3336 1 2 1 0.7977
393 3 2.14 1.4453 1 2 1 0.4148
394 2 1.61 2.1116 2 1 1 0.2692
395 1 0.47 2.1353 2 1 2 0.4990
396 2 1.63 2.1810 2 1 2 0.3037
397 1 0.97 2.5025 2 1 2 0.4999
398 1 0.46 2.3743 2 1 2 0.3285
399 4 2.77 0.8093 1 2 1 0.6760
400 4 2.66 1.1964 2 2 2 0.5050
401 1 0.89 2.4133 1 1 2 0.5230
402 1 0.70 2.3945 2 1 1 0.2463
403 1 0.95 2.3294 2 1 2 0.2364
404 4 2.53 0.7572 2 2 2 0.3319
405 2 1.17 1.7942 1 1 1 0.2471
406 2 1.90 2.0177 2 1 2 0.2371
407 2 1.66 1.8515 2 1 1 0.2348
408 2 1.53 1.7180 2 1 2 0.2743
409 1 0.79 1.9647 1 1 2 0.2479
410 2 1.37 1.8113 2 1 2 0.2706
411 2 1.55 2.0090 2 1 2 0.2679
412 4 2.87 1.1193 2 2 1 0.2585
413 1 0.57 2.1170 1 1 1 0.3443
414 1 0.99 2.6662 1 1 1 0.2421
415 4 2.89 0.6940 1 2 2 0.2977
416 2 1.34 1.8387 2 1 1 0.2457
417 3 2.04 1.2141 2 2 2 0.3317
418 2 1.50 1.9802 2 1 1 0.2716
419 2 1.59 2.3070 2 1 2 0.3091
420 2 1.32 2.0148 1 1 2 0.3211
421 3 1.88 1.7277 2 2 1 0.2618
422 4 2.18 0.6201 2 2 2 0.2590
423 2 1.82 2.1407 1 1 2 0.5444
424 4 2.29 0.4132 1 2 1 0.2432
425 2 1.71 2.1331 1 1 1 0.4011
426 1 0.85 2.6302 2 1 1 0.2260
427 4 2.68 0.8133 1 2 2 0.2746
428 1 0.82 2.3609 2 1 1 0.2647
429 2 1.66 2.1867 1 1 2 0.2858
430 2 1.66 1.7133 1 1 1 0.2663
431 1 1.08 2.4545 2 1 1 0.3831
432 1 0.70 2.6702 1 1 2 0.4074
433 4 2.46 0.8923 2 2 1 0.2164
434 4 2.21 0.5149 2 2 2 0.4718
435 1 0.28 1.9233 2 1 2 0.5336
436 2 1.36 1.8982 2 1 2 0.4484
437 1 1.39 2.5917 1 1 2 0.7429
438 4 2.65 0.8297 1 2 1 0.3862
439 2 1.71 2.3936 2 1 2 0.3471
440 2 1.52 2.4427 2 1 1 0.3338
441 1 1.06 2.4017 1 1 2 0.2975
442 4 2.34 0.9662 1 2 1 0.3583
443 3 2.07 1.5131 2 2 2 0.3599
444 3 2.02 1.0935 1 2 2 0.2975
445 2 1.10 1.9116 1 1 1 0.2306
446 2 1.34 1.7645 2 1 2 0.5340
447 1 0.64 2.3405 1 1 2 0.3443
448 4 2.63 0.8588 1 2 1 0.2510
449 3 2.29 1.4035 2 2 1 0.2497
450 2 1.71 2.1515 2 1 2 0.2642
451 2 1.72 1.9579 1 1 2 0.2752
452 2 1.80 1.9437 2 1 1 0.3455
453 2 1.88 2.1082 2 1 2 0.2439
454 2 1.20 1.5293 2 1 1 0.1384
455 4 2.34 1.0557 1 2 1 0.0779
456 1 0.90 2.3828 1 1 2 1.6107
457 4 2.62 0.8675 2 2 1 0.6190
458 2 1.40 1.7768 1 1 1 0.2665
459 3 2.15 1.6078 1 2 1 0.3362
460 2 1.59 1.9919 2 1 1 0.5948
461 4 2.58 0.9262 2 2 2 0.3465
462 1 0.60 2.4105 1 1 2 0.0924
463 4 2.65 0.7053 2 2 1 0.7465
464 4 2.48 0.9460 1 2 2 0.2920
465 3 2.42 1.5416 1 2 1 0.2634
466 2 0.90 1.6966 1 1 1 0.5737
467 3 2.16 1.2860 2 2 1 0.4871
468 3 1.53 1.1943 1 2 2 0.5318
469 3 2.34 1.1657 1 2 1 0.3660
470 3 1.73 1.0353 1 2 1 0.3126
471 4 2.36 0.5403 1 2 1 0.2524
472 1 0.29 2.2599 2 1 1 0.4110
473 2 1.69 1.7908 1 1 2 0.2739
474 4 2.77 0.6431 1 2 1 1.1197
475 1 1.04 2.3499 2 1 1 0.3236
476 1 0.92 2.1350 2 1 2 0.2865
477 4 2.78 1.0349 1 2 1 0.4203
478 3 1.74 1.2433 1 2 2 0.3789
479 1 1.13 2.7475 2 1 1 0.4369
480 3 2.13 1.4667 1 2 2 0.2687
481 3 2.05 1.5890 1 2 1 0.1064
482 1 1.13 2.6761 2 1 1 0.5421
483 4 2.22 0.4164 1 2 2 0.3946
484 1 1.07 2.3485 1 1 1 0.3303
485 3 1.85 1.1641 2 2 2 0.7338
486 1 1.02 2.6289 2 1 2 0.4725
487 1 1.03 2.5309 2 1 1 0.4230
488 2 1.40 1.8203 2 1 1 0.6553
489 3 1.82 0.9665 2 2 2 0.2932
490 2 0.91 1.6901 1 1 2 0.4015
491 3 1.93 1.2432 1 2 1 0.3062
492 2 1.19 1.3382 1 1 1 0.5906
493 1 1.13 2.4897 1 1 1 0.3111
494 4 2.87 1.2443 2 2 2 0.5393
495 2 1.74 2.1059 1 1 2 0.4065
496 2 1.65 2.3078 1 1 1 0.2787
497 3 1.90 1.3107 1 2 2 0.2836
498 1 0.66 2.5896 1 1 1 0.2492
499 1 1.14 2.4633 2 1 2 0.2315
500 3 1.74 1.0244 2 2 1 0.3351
501 3 1.67 1.1645 2 3 1 0.3653
502 3 1.81 1.4311 2 3 2 0.3056
503 2 1.60 1.8512 2 3 1 0.2611
504 2 1.87 1.9112 1 3 2 0.2889
505 3 1.82 1.1708 2 3 1 0.4534
506 2 1.75 2.3029 2 3 1 0.3386
507 2 1.30 1.7010 1 3 1 0.3475
508 2 1.85 2.2288 1 3 2 0.8278
509 2 1.89 2.0046 2 3 2 0.3944
510 3 1.97 1.3112 1 3 2 0.4259
511 3 1.90 1.0658 2 3 1 0.2970
512 3 1.86 1.2022 1 3 1 0.3797
513 2 1.70 1.9158 1 3 2 0.3340
514 2 1.73 2.2053 2 3 1 0.3110
515 3 2.02 1.1587 2 3 2 0.2984
516 3 2.35 1.4650 1 3 1 0.2689
517 3 1.55 1.4445 2 3 1 0.5224
518 2 1.66 2.0688 2 3 2 0.2608
519 2 1.54 2.0740 1 3 2 0.4419
520 3 1.86 1.3330 2 3 2 0.2238
521 2 1.67 2.5011 2 3 1 0.3187
522 3 1.93 1.3493 1 3 1 0.9934
523 3 1.86 1.6865 2 3 2 0.4484
524 3 2.12 1.6586 1 3 2 0.5734
525 3 2.07 1.2925 2 3 1 0.5485
526 2 1.39 2.0048 2 3 1 0.2699
527 3 2.18 1.4821 1 3 2 0.4583
528 2 1.28 2.0487 2 3 1 0.2785
529 2 1.30 1.6941 1 3 2 2.9629
530 2 1.73 2.2552 1 3 1 1.5871
531 2 1.67 2.0985 1 3 2 0.3306
532 3 2.34 1.6842 2 3 1 0.5084
533 3 2.34 1.5876 1 3 2 0.2959
534 3 2.18 1.7487 2 3 1 0.3397
535 3 2.17 1.5999 1 3 2 0.3724
536 3 1.88 1.1797 2 3 2 0.3572
537 2 1.41 1.8537 1 3 1 0.6057
538 2 1.94 2.0839 1 3 2 0.5723
539 3 2.23 1.4842 2 3 2 0.4851
540 3 1.70 1.1570 2 3 1 0.4092
541 2 1.33 2.1082 2 3 2 0.3918
542 2 1.35 1.7302 1 3 1 0.3910
543 2 1.60 2.0299 2 3 2 0.2945
544 2 1.83 2.2245 1 3 1 0.4264
545 2 1.53 1.8646 2 3 2 0.3535
546 2 1.45 1.8789 2 3 1 1.1785
547 3 1.51 1.1071 1 3 2 0.5544
548 3 2.01 1.3552 2 3 1 0.3954
549 3 2.20 1.5223 1 3 1 0.2923
550 2 1.17 1.4405 1 3 2 0.2702
551 3 2.26 1.8604 1 3 1 0.6370
552 2 1.77 2.1241 1 3 2 0.2429
553 2 1.72 2.4070 1 3 2 0.2812
554 2 1.71 1.8845 1 3 1 0.4454
555 3 2.41 1.5873 1 3 2 0.3870
556 3 2.23 1.6917 2 3 1 0.7316
557 2 1.59 1.7659 2 3 2 0.4772
558 3 2.45 1.8523 1 3 1 0.3696
559 2 1.56 2.4798 2 3 2 0.5313
560 2 1.35 1.8936 2 3 1 0.1164
561 2 1.54 1.9274 2 3 2 0.5510
562 3 2.03 1.5197 1 3 1 0.3049
563 2 2.05 2.0648 1 3 2 0.4444
564 2 1.57 2.1236 1 3 1 0.3850
565 2 1.18 1.7977 2 3 1 0.3936
566 2 1.55 2.0901 2 3 2 0.2719
567 3 2.47 1.7597 1 3 1 0.2765
568 3 2.53 1.5900 1 3 2 0.3766
569 2 1.38 2.0285 2 3 1 0.3684
570 3 1.53 1.1144 1 3 2 0.3538
571 2 1.78 2.3478 1 3 2 0.4979
572 2 1.42 2.0525 2 3 1 0.8052
573 2 1.65 1.8174 1 3 2 0.4364
574 3 1.79 1.5993 2 3 2 0.3145
575 3 2.24 1.6476 2 3 2 0.2056
576 2 1.56 2.4152 2 3 1 0.4204
577 2 1.68 1.9240 2 3 2 0.6984
578 3 1.89 1.1655 2 3 1 0.2541
579 2 1.57 2.0872 1 3 2 0.3074
580 3 2.16 1.4101 2 3 1 0.3673
581 2 1.43 1.6596 1 3 2 1.0398
582 2 1.40 1.9116 2 3 1 0.6619
583 3 1.93 1.4546 1 3 2 0.2974
584 3 1.94 1.4668 1 3 1 0.6928
585 3 1.72 1.3010 1 3 2 0.3759
586 3 1.93 1.1668 2 3 1 0.4564
587 3 1.98 1.7643 2 3 2 0.3574
588 2 1.88 2.1806 1 3 2 0.2622
589 2 1.61 1.8315 1 3 1 0.2920
590 3 1.62 0.8025 2 3 2 0.5363
591 2 1.10 1.5722 2 3 1 0.5140
592 3 1.55 1.2692 1 3 2 0.6758
593 3 2.24 1.5901 2 3 2 1.0324
594 3 1.65 0.7370 2 3 1 0.3744
595 2 1.49 1.7455 2 3 1 0.6540
596 3 2.42 1.5357 1 3 2 0.5395
597 3 2.28 1.7216 1 3 2 0.3809
598 3 1.79 0.8603 1 3 1 0.2694
599 3 1.78 0.9487 1 3 2 0.5777
600 2 1.80 1.9637 1 3 1 0.2908
