# Supplementary material for: The effect of training methodology on knowledge representation in categorization
Source: PLoS One. 2017 Aug 28;12(8):e0183904. doi: 10.1371/journal.pone.0183904 (PMC5573135; doi:10.1371/journal.pone.0183904)
Supplement: S1 File — This file contains the raw data from the experiments reported in this manuscript. (ZIP) [file pone.0183904.s001.zip › raw_data/Exp2/YES-NO/rb_xfer_concept_feedback_2_cond_2_sub_75.dat]

  1 4 2.70 1.0720 2 2 1 1.1065
  2 1 0.93 2.5074 1 1 2 1.4235
  3 3 1.71 1.2798 2 2 1 1.9902
  4 1 1.19 2.6213 2 1 1 1.2147
  5 1 1.39 2.6564 2 1 2 1.6129
  6 4 2.45 0.9719 2 2 1 1.8528
  7 2 1.67 2.0985 1 1 2 2.6747
  8 4 2.34 0.9662 1 2 1 2.1033
  9 2 1.36 1.9455 1 1 1 2.1066
 10 4 2.66 1.2136 1 2 1 1.7992
 11 4 2.78 1.1410 1 2 1 1.6467
 12 2 1.71 2.0191 2 1 1 2.3807
 13 2 1.37 1.8739 1 1 2 2.3742
 14 1 0.50 2.0667 1 1 2 2.9278
 15 3 1.82 0.9665 1 2 1 1.4909
 16 4 2.84 0.8652 2 2 1 2.0570
 17 3 2.31 1.9226 2 2 2 2.0146
 18 3 2.54 1.8211 1 2 1 3.0544
 19 2 1.52 1.7948 1 1 2 2.8432
 20 1 0.87 2.5742 1 1 1 1.7934
 21 4 3.05 0.8358 2 2 2 1.6668
 22 4 2.37 0.5874 2 2 1 1.4716
 23 2 1.72 2.1893 1 1 4 6.8608
 24 2 1.44 1.8458 1 1 2 1.2898
 25 2 1.61 1.8315 1 1 1 2.0391
 26 3 2.34 1.1657 1 2 2 1.9106
 27 3 2.39 1.4678 2 2 2 2.7065
 28 1 1.04 2.4258 1 1 1 1.4858
 29 3 1.90 1.0658 2 2 1 1.4105
 30 4 2.34 0.5412 2 2 1 1.4034
 31 2 1.55 2.0901 1 1 1 1.1087
 32 1 0.97 2.5025 2 1 1 1.2890
 33 2 1.32 2.0148 2 1 1 1.3659
 34 3 2.23 1.6917 1 2 2 1.8718
 35 4 2.87 1.1923 1 2 1 1.1487
 36 1 1.38 2.9259 2 1 2 1.3428
 37 4 2.63 0.9996 2 2 1 1.0413
 38 3 2.24 1.5901 1 2 1 2.1362
 39 3 2.07 1.5131 1 2 2 1.8914
 40 2 1.40 1.9116 2 1 1 1.1370
 41 3 2.43 1.8005 2 2 2 2.7241
 42 2 1.85 2.2288 2 1 1 2.0792
 43 4 2.31 0.6528 2 2 2 3.0609
 44 1 1.06 2.4017 1 1 2 2.5211
 45 3 1.88 1.1980 2 2 1 2.3805
 46 2 1.41 2.1163 1 1 2 1.4460
 47 1 0.80 2.6896 1 1 1 2.4519
 48 1 0.83 2.5525 1 1 1 1.0425
 49 4 2.76 0.9397 2 2 2 1.0893
 50 4 2.50 0.4873 1 2 1 2.8706
 51 4 2.76 0.9491 1 2 1 2.3641
 52 4 2.69 1.1057 2 2 1 0.9010
 53 3 1.94 1.0910 1 2 2 0.8978
 54 3 1.51 1.1071 1 2 2 1.7102
 55 1 0.29 2.2599 2 1 1 3.1127
 56 4 2.87 1.2443 1 2 1 2.3327
 57 2 1.60 1.8512 2 1 1 2.7449
 58 4 2.29 0.7859 1 2 2 2.2743
 59 1 0.66 2.5896 1 1 1 2.7605
 60 4 2.53 0.7572 2 2 2 2.5784
 61 2 1.63 1.9483 1 1 2 2.0114
 62 2 1.63 1.9157 2 1 1 4.3063
 63 3 1.70 1.1570 2 2 2 1.1198
 64 2 1.48 1.8429 1 1 1 1.6749
 65 3 1.90 1.3107 2 2 1 3.6159
 66 2 1.07 1.5917 2 1 2 2.1998
 67 1 0.20 1.9808 2 1 1 3.0970
 68 3 1.74 1.2433 1 2 1 2.3235
 69 1 1.03 2.8472 1 1 1 2.1586
 70 3 1.89 1.1655 2 2 2 1.7688
 71 1 0.98 2.5335 1 1 1 1.2987
 72 4 2.46 0.8923 1 2 1 1.5673
 73 3 2.34 1.6842 2 2 2 1.5212
 74 1 0.57 2.4717 1 1 1 2.4685
 75 2 1.62 2.2219 2 1 2 1.4585
 76 3 1.91 1.2875 1 2 1 1.1054
 77 2 1.34 1.7217 1 1 2 1.6056
 78 1 0.83 2.6618 2 1 1 2.0781
 79 3 2.04 1.2141 1 2 1 1.6263
 80 4 3.01 0.8914 1 2 2 2.9706
 81 2 1.38 2.0285 2 1 1 1.6046
 82 1 0.75 2.0460 2 1 2 1.4136
 83 2 2.05 2.0936 2 1 2 2.7975
 84 3 2.05 1.5202 1 2 1 1.0123
 85 4 3.09 1.0721 2 2 1 1.9173
 86 3 1.65 0.7370 2 2 1 1.8884
 87 1 0.95 2.5462 2 1 4 12.3565
 88 1 1.08 2.4545 2 1 4 5.1010
 89 2 1.74 2.3257 2 1 1 1.8319
 90 1 1.18 2.3579 1 1 1 3.9827
 91 2 1.66 2.0688 1 1 4 5.7839
 92 4 1.97 0.2291 2 2 2 1.7831
 93 1 0.92 2.6655 1 1 1 1.2065
 94 2 1.09 1.4625 2 1 2 1.7107
 95 3 2.35 1.4650 1 2 1 0.9785
 96 3 1.98 1.3953 1 2 1 1.7722
 97 3 1.53 1.1943 1 2 1 1.1901
 98 1 1.44 3.1230 1 1 2 2.3121
 99 4 2.83 1.0065 1 2 1 2.8836
100 4 2.63 0.8910 2 2 2 1.1998
101 3 2.15 1.3915 1 2 1 1.4449
102 1 1.14 2.7128 1 1 2 1.4993
103 3 1.54 1.1603 1 2 1 1.1446
104 2 1.52 2.4427 2 1 2 2.9633
105 4 2.62 0.8675 1 2 2 1.3256
106 3 2.10 1.2802 2 2 1 1.3845
107 3 2.27 1.2697 1 2 1 2.0011
108 3 2.29 1.4035 2 2 2 1.0346
109 4 3.02 1.2229 2 2 1 1.2007
110 1 0.79 2.4509 1 1 2 1.7611
111 2 1.76 1.9795 1 1 1 0.9239
112 4 2.29 0.4132 2 2 2 2.0635
113 2 1.17 1.4405 1 1 1 1.4528
114 3 2.31 1.7323 1 2 1 1.8112
115 4 2.65 0.7053 1 2 2 1.2200
116 2 1.78 2.2075 1 1 1 1.4119
117 1 1.13 2.7572 2 1 2 2.4351
118 3 1.99 1.5926 1 2 2 2.5469
119 4 3.00 1.1062 2 2 1 0.6931
120 4 2.25 0.7735 2 2 1 0.8644
121 3 2.27 1.6426 2 2 2 1.2544
122 4 2.50 1.1421 2 2 1 1.1972
123 2 1.32 2.1326 2 1 2 1.2212
124 3 1.81 1.5203 2 2 2 1.8289
125 4 2.22 0.4164 1 2 1 1.6125
126 3 1.98 1.6500 2 2 2 0.9558
127 2 1.60 1.7107 2 1 1 1.0699
128 4 2.60 0.9741 1 2 2 0.8279
129 2 1.21 1.5111 1 1 1 1.8506
130 3 2.03 1.4969 2 2 2 1.4740
131 2 1.34 1.8387 1 1 2 1.2481
132 2 1.34 1.8004 2 1 2 2.5018
133 1 0.58 2.3440 2 1 1 2.0740
134 3 2.23 1.4842 1 2 1 2.0950
135 1 1.05 2.6834 2 1 2 1.3476
136 3 2.26 1.5121 1 2 1 1.0533
137 2 1.64 1.8817 2 1 2 1.8988
138 3 1.55 1.2692 2 2 2 2.2707
139 4 2.60 0.6925 1 2 1 1.1078
140 2 1.50 1.6578 1 1 2 1.4805
141 2 1.54 2.0740 1 1 1 1.3098
142 2 1.53 1.8646 1 1 1 0.6492
143 2 1.71 2.1515 2 1 2 1.1920
144 2 1.71 2.1331 2 1 1 1.2726
145 1 0.74 2.4723 2 1 1 0.9912
146 3 2.28 1.7216 2 2 2 1.4961
147 4 2.02 0.2000 2 2 2 1.2774
148 2 1.73 2.2053 1 1 2 2.2102
149 2 1.50 2.0364 2 1 1 0.6338
150 4 2.60 0.8527 1 2 1 1.4013
151 2 1.78 2.3478 1 1 1 2.5594
152 3 2.14 1.4453 2 2 2 0.9618
153 1 1.02 2.1497 2 1 1 0.9958
154 3 2.08 1.4325 2 2 2 0.8682
155 1 0.52 2.6020 1 1 1 3.0506
156 4 2.05 0.5764 1 2 2 1.8171
157 2 1.37 1.8113 2 1 1 3.0164
158 3 1.81 1.5009 2 2 1 1.6806
159 4 2.40 0.6599 1 2 2 1.2777
160 2 1.59 1.7659 1 1 1 1.1478
161 1 0.82 2.3609 1 1 1 2.3988
162 4 2.86 0.8159 2 2 1 1.3739
163 3 2.17 1.5999 2 2 1 1.1679
164 4 2.69 0.9113 1 2 2 3.0661
165 4 2.70 0.5700 2 2 1 1.0326
166 1 0.66 2.1383 1 1 1 1.6870
167 4 2.21 0.5149 1 2 2 1.1951
168 1 1.11 2.5086 1 1 1 0.3477
169 1 0.66 2.0748 1 1 1 0.3578
170 2 1.82 1.9954 2 1 2 0.7514
171 4 2.68 0.9857 1 2 1 0.3624
172 1 0.88 2.1755 2 1 1 0.3231
173 2 1.50 1.9802 2 1 1 0.8627
174 4 2.63 0.7776 1 2 2 0.4685
175 4 2.69 0.6219 2 2 1 0.3147
176 2 1.76 1.9300 1 1 2 0.1432
177 2 1.34 1.7645 2 1 1 0.5234
178 2 1.75 2.3029 2 1 1 0.3739
179 2 1.68 1.9240 2 1 1 0.4470
180 4 2.84 1.0126 1 2 2 0.4375
181 2 1.71 1.8845 1 1 1 2.1966
182 3 1.74 1.0244 1 2 2 1.4214
183 3 1.84 1.0247 1 2 1 1.0374
184 3 2.25 1.2915 1 2 1 1.6448
185 3 1.52 0.9112 1 2 2 0.8203
186 2 1.32 1.8254 2 1 1 1.4667
187 1 0.92 2.1350 1 1 2 1.0970
188 4 2.74 1.0264 1 2 2 1.5097
189 1 1.21 2.7777 2 1 2 1.1690
190 4 2.58 0.9390 1 2 2 0.3160
191 1 1.06 2.6152 1 1 1 0.2795
192 1 0.64 2.1539 1 1 1 0.3226
193 1 0.59 2.0684 2 1 1 0.4470
194 4 2.45 0.6758 1 2 2 0.3182
195 2 1.88 2.1082 2 1 1 0.2815
196 3 2.00 1.8147 1 2 1 0.3266
197 3 1.72 1.3010 1 2 2 0.3612
198 1 1.29 2.6896 1 1 2 0.7153
199 2 1.63 2.1810 1 1 2 1.0784
200 1 0.67 2.2161 1 1 1 1.0345
201 3 1.53 1.1144 2 2 2 1.0899
202 2 1.72 2.4070 1 1 1 0.9191
203 4 2.89 0.6940 1 2 1 1.5388
204 2 1.30 1.7010 2 1 2 1.3741
205 2 1.60 1.9416 1 1 1 1.0239
206 3 2.03 1.8493 2 2 2 1.0240
207 3 2.01 1.5911 1 2 1 1.1511
208 1 1.04 2.6032 1 1 2 0.8504
209 1 1.35 2.9907 2 1 2 1.9701
210 3 2.45 1.8523 1 2 1 1.0676
211 1 0.99 2.4325 2 1 2 0.8735
212 1 1.12 2.7049 2 1 1 1.2231
213 3 2.42 1.5416 2 2 2 1.1904
214 4 2.80 1.1860 1 2 2 1.1521
215 4 2.36 0.5403 2 2 1 1.0981
216 3 2.01 1.3552 1 2 2 1.3025
217 2 1.53 1.9689 2 1 1 0.8578
218 2 1.61 2.1116 2 1 1 1.8481
219 4 2.81 1.0884 1 2 1 1.9346
220 3 1.91 1.4034 2 2 2 1.4571
221 2 1.38 1.9591 1 1 1 0.7745
222 3 2.20 1.4332 2 2 1 1.1127
223 3 1.94 1.4668 1 2 2 1.1247
224 4 2.93 0.9080 1 2 1 1.2165
225 4 2.17 0.3420 1 2 2 2.0160
226 1 1.39 2.5917 2 1 1 3.5418
227 2 0.91 1.5029 2 1 1 1.3524
228 3 2.44 1.2737 1 2 1 3.1790
229 4 2.18 0.6201 1 2 2 2.1310
230 3 2.36 1.6037 1 2 1 0.9740
231 4 2.40 0.4766 2 2 1 1.0227
232 4 2.99 0.8531 2 2 1 0.9745
233 3 1.96 1.4517 2 2 2 1.1753
234 2 1.56 2.1016 1 1 1 0.9692
235 3 2.05 1.6316 2 2 2 0.9546
236 1 0.77 2.4584 1 1 1 0.5328
237 4 2.57 0.8126 1 2 1 0.4561
238 1 0.89 2.6072 2 1 1 0.8372
239 4 2.65 0.8297 2 2 2 0.2853
240 2 1.57 1.6518 2 1 1 1.4408
241 2 1.57 1.8656 1 1 1 0.8951
242 4 2.58 0.9262 2 2 1 1.4752
243 4 2.83 0.6250 1 2 1 2.4100
244 2 1.07 2.0014 1 1 2 1.9847
245 3 1.99 1.4321 1 2 2 1.1062
246 3 2.20 1.5223 1 2 1 0.7586
247 3 1.93 1.4546 2 2 2 1.0968
248 3 2.00 1.3301 1 2 2 1.3963
249 2 1.88 2.1806 2 1 2 1.3886
250 3 1.96 1.3729 2 2 1 1.8930
251 4 2.37 0.6828 2 2 2 1.1560
252 3 2.35 1.4475 2 2 1 0.8929
253 2 1.83 2.2245 2 1 2 1.5061
254 2 1.66 1.7302 1 1 1 0.9753
255 3 1.97 1.3112 2 2 2 2.2888
256 2 1.79 2.1816 2 1 2 2.0293
257 3 1.76 0.8919 1 2 1 1.4850
258 2 1.77 2.1241 2 1 1 1.6177
259 1 1.14 2.6636 1 1 1 1.5941
260 1 1.02 2.8512 2 1 1 1.2258
261 2 1.84 2.0129 1 1 2 1.7053
262 3 2.34 1.7071 2 2 1 3.0146
263 2 1.20 1.5293 1 1 1 1.2299
264 2 1.59 2.3070 2 1 1 1.6772
265 3 1.96 1.7241 1 2 1 2.4026
266 3 2.10 1.5805 1 2 1 1.4265
267 1 0.96 2.5403 1 1 1 2.2735
268 4 2.74 1.0078 2 2 1 4.8637
269 1 0.75 2.3090 2 1 1 1.4619
270 1 0.70 2.3945 2 1 2 1.5718
271 4 2.86 1.3226 1 2 1 1.0939
272 1 1.23 2.6195 2 1 2 0.7299
273 1 1.13 2.6761 2 1 2 0.6619
274 3 2.26 1.4368 2 2 1 0.7710
275 2 1.90 2.0177 2 1 2 0.9170
276 3 1.85 1.1641 2 2 2 1.8819
277 1 0.95 2.3294 2 1 2 4.0386
278 4 1.99 0.4709 1 2 1 1.1174
279 2 1.65 1.8174 2 1 2 0.8728
280 3 1.83 1.3642 2 2 1 0.9982
281 2 1.46 1.7649 2 1 1 1.4314
282 1 0.89 2.4133 2 1 2 0.3906
283 4 2.34 0.6543 2 2 1 0.7110
284 2 1.56 2.4152 2 1 2 0.8673
285 3 2.12 1.3591 1 2 2 0.6323
286 2 1.28 2.0487 2 1 2 0.7837
287 2 1.42 1.5852 1 1 1 0.7051
288 3 2.30 1.5630 2 2 1 1.7010
289 1 0.61 1.8464 2 1 1 1.2028
290 2 1.70 1.7760 1 1 1 1.9218
291 2 1.80 1.9637 2 1 2 1.1897
292 2 1.29 1.9978 1 1 1 1.8308
293 1 0.79 2.3858 2 1 2 1.1577
294 4 2.95 1.0010 2 2 1 0.9122
295 2 1.72 2.3797 1 1 2 1.9806
296 4 2.51 1.1215 1 2 1 2.2372
297 3 2.00 1.4168 1 2 2 3.4593
298 1 1.05 2.5821 1 1 1 1.0247
299 2 1.66 1.8515 2 1 2 1.3443
300 4 2.67 0.8543 1 2 1 0.7630
301 3 2.18 1.1672 2 2 1 0.7004
302 1 0.93 2.5640 2 1 1 0.9282
303 3 1.81 1.4311 2 2 1 1.1800
304 4 2.38 0.6745 1 2 1 0.8202
305 1 0.81 2.4667 1 1 1 1.3241
306 4 2.53 0.9180 2 2 1 1.0794
307 2 1.52 2.2086 1 1 2 1.0599
308 3 2.26 1.5198 1 2 1 1.0181
309 3 1.73 0.9571 1 2 2 1.0893
310 4 2.42 0.8204 1 2 2 1.5899
311 3 1.89 1.3303 2 2 1 1.1265
312 1 1.02 2.6749 1 1 1 1.2102
313 4 2.56 0.8907 1 2 1 2.1859
314 2 1.60 2.0299 2 1 2 1.1147
315 3 1.88 1.1797 2 2 1 2.4619
316 4 2.35 0.9280 2 2 1 0.9331
317 2 1.84 2.2882 2 1 1 1.1105
318 1 1.05 2.4518 1 1 1 1.0585
319 3 1.86 1.2022 1 2 1 1.4962
320 4 3.02 1.5059 2 2 1 2.3079
321 2 1.36 1.8982 2 1 1 1.7049
322 3 1.89 1.0910 2 2 2 1.9091
323 3 2.02 1.1587 1 2 1 0.7059
324 2 1.18 1.7567 2 1 2 0.3912
325 1 0.70 2.2408 2 1 2 0.4001
326 2 1.18 1.7068 1 1 1 0.2559
327 1 1.13 2.4897 1 1 1 0.8304
328 3 2.15 1.5097 2 2 1 1.4217
329 2 0.90 1.6966 1 1 1 0.7974
330 4 2.47 0.5925 2 2 1 1.9742
331 1 0.70 2.6702 2 1 1 1.0480
332 1 1.14 2.5724 1 1 1 4.5098
333 1 1.14 2.4633 1 1 3 1.1220
334 2 1.10 1.9116 1 1 1 2.9738
335 3 1.61 1.1338 2 2 1 1.2620
336 2 1.20 1.7357 2 1 2 4.3243
337 3 2.02 1.0935 2 2 3 1.7675
338 4 2.91 1.1572 2 2 1 1.0332
339 3 1.90 1.3548 1 2 1 0.8958
340 4 2.41 0.3492 2 2 1 0.7083
341 1 0.89 2.4514 1 1 2 2.5840
342 1 0.93 2.5469 2 1 1 1.1779
343 1 1.07 2.3485 2 1 2 3.8181
344 1 0.78 2.1366 2 1 1 0.7063
345 3 2.00 1.3047 2 2 2 0.5186
346 4 2.62 0.3858 1 2 1 0.3532
347 3 2.30 1.2318 1 2 2 0.3631
348 2 1.35 1.7302 1 1 2 0.5650
349 1 0.93 2.5446 1 1 2 1.4863
350 4 2.77 0.8093 1 2 1 0.7400
351 2 1.57 2.1236 1 1 1 0.9494
352 1 1.12 2.5932 1 1 1 0.3603
353 4 2.73 0.7541 1 2 1 0.9122
354 2 2.05 2.0648 1 1 2 1.2683
355 1 1.25 2.4983 2 1 2 1.7468
356 4 2.49 0.9841 1 2 1 0.8365
357 3 2.07 1.3017 1 2 1 0.8519
358 3 1.55 1.2464 2 2 2 1.2091
359 1 1.14 2.7885 1 1 1 1.1131
360 1 0.47 2.1353 1 1 2 3.2444
361 4 2.55 0.7990 2 2 1 0.7555
362 1 0.87 2.0973 1 1 2 2.5987
363 2 1.55 2.0735 1 1 1 1.1107
364 1 0.69 2.4978 1 1 2 2.4018
365 2 1.92 2.2202 2 1 2 2.5386
366 3 2.60 1.8537 1 2 3 1.2126
367 3 2.24 1.6476 2 2 3 1.0594
368 4 2.66 0.4483 2 2 1 0.8733
369 1 0.60 2.4105 2 1 1 4.6141
370 4 2.75 0.6504 2 2 1 0.9981
371 2 1.40 1.7768 2 1 1 1.3658
372 1 1.04 2.3499 1 1 2 0.9197
373 2 1.67 1.5701 1 1 2 1.0837
374 2 1.30 1.6901 1 1 1 0.7999
375 3 2.15 1.6078 2 2 1 0.6732
376 4 2.44 0.7355 2 2 1 0.5187
377 3 1.98 1.7643 1 2 1 2.3056
378 1 0.85 2.0896 1 1 2 0.5421
379 3 2.12 1.5599 1 2 1 0.6247
380 3 1.82 1.1251 1 2 2 0.6240
381 4 2.63 0.8588 2 2 1 0.7921
382 4 2.50 0.8296 2 2 1 0.3760
383 3 1.99 1.4759 2 2 1 0.8179
384 3 1.93 1.2432 2 2 2 0.5293
385 2 1.33 1.9183 1 1 1 1.9630
386 1 1.08 2.6729 1 1 1 1.3332
387 2 1.59 1.9919 2 1 1 2.4799
388 2 1.57 2.0872 2 1 1 1.3333
389 1 0.97 2.0792 2 1 1 0.9351
390 1 1.02 2.6289 1 1 2 1.4334
391 4 2.85 0.9764 2 2 1 0.7436
392 2 1.55 2.0090 1 1 1 0.8341
393 2 1.70 1.7546 2 1 2 0.6101
394 4 2.87 1.1193 2 2 1 1.1858
395 1 0.85 2.6302 1 1 1 0.9874
396 3 1.55 1.4445 1 2 2 2.2280
397 4 2.46 0.4501 2 2 1 0.5387
398 4 2.66 1.1964 1 2 1 1.8058
399 2 1.70 2.0029 2 1 1 1.8462
400 1 1.03 2.5309 2 1 1 1.2531
401 4 2.82 0.9527 1 2 1 1.6625
402 2 0.85 1.3090 1 1 1 1.2205
403 2 1.34 2.0207 1 1 1 0.7886
404 1 1.30 3.0381 1 1 1 1.3969
405 4 2.61 0.8948 2 2 1 0.7982
406 2 1.10 1.5722 2 1 1 1.3179
407 2 1.62 2.1277 2 1 2 0.7140
408 2 1.30 1.6941 1 1 2 0.3345
409 4 2.37 0.7068 1 2 1 0.2969
410 3 1.98 1.5571 2 2 2 1.5185
411 3 1.98 1.4865 1 2 2 0.3448
412 3 1.78 0.9487 2 2 1 0.2432
413 3 2.32 1.9002 2 2 1 0.4732
414 3 2.07 1.7655 2 2 2 0.3514
415 1 0.93 2.9422 2 1 1 0.5302
416 4 2.42 0.8002 2 2 2 0.3649
417 2 1.21 1.7462 1 1 1 0.8629
418 4 2.59 0.8358 2 2 2 0.9651
419 4 2.84 1.1081 1 2 1 0.3664
420 4 2.75 0.7490 2 2 2 0.3046
421 4 2.77 0.9979 2 2 1 0.6205
422 3 1.86 1.3330 1 2 1 0.5065
423 1 0.83 2.9124 2 1 2 0.6472
424 3 2.47 1.7597 2 2 1 0.7586
425 2 0.89 1.3599 1 1 1 0.7535
426 2 1.35 1.3832 2 1 2 0.8992
427 3 1.99 1.2831 2 2 1 0.3992
428 1 1.01 2.5846 2 1 2 0.2945
429 4 2.58 0.8599 1 2 1 0.6988
430 4 2.73 0.8917 1 2 1 1.2078
431 1 0.98 2.2305 1 1 2 0.6792
432 1 0.87 2.4262 2 1 1 0.3327
433 1 1.13 2.7475 1 1 2 0.4321
434 4 2.49 0.7135 1 2 2 0.5351
435 4 2.30 0.6381 2 2 1 0.9065
436 4 2.75 0.7780 1 2 2 2.0314
437 1 0.93 2.6444 2 1 2 1.2138
438 1 1.23 2.8181 2 1 1 0.4463
439 2 1.58 2.0825 1 1 2 1.5248
440 1 0.99 2.6662 1 1 2 2.0545
441 3 1.89 1.1243 1 2 1 0.6691
442 2 1.89 2.0046 1 1 2 1.4826
443 4 2.54 1.0818 1 2 1 0.5599
444 1 1.06 2.9142 1 1 2 0.3625
445 3 2.16 1.2860 2 2 1 0.3245
446 1 1.05 2.6063 2 1 2 0.4318
447 3 1.67 1.1645 1 2 2 3.2542
448 1 0.79 1.9647 1 1 1 0.2999
449 1 0.64 2.3405 2 1 2 0.7852
450 1 1.46 2.7435 1 1 2 0.3847
451 4 2.14 0.5976 1 2 1 0.5620
452 4 2.19 0.5582 1 2 1 0.5481
453 4 2.84 0.7001 2 2 1 0.8531
454 1 0.66 2.1318 1 1 2 0.7639
455 4 2.95 1.1056 1 2 1 0.7348
456 1 1.30 2.6344 1 1 2 1.8654
457 1 1.00 2.2990 1 1 2 0.7030
458 4 2.68 0.8133 1 2 1 0.8114
459 1 1.24 2.6215 2 1 1 1.4510
460 4 2.58 0.5943 2 2 1 0.6580
461 3 2.25 1.7868 2 2 1 0.5526
462 2 1.54 1.9274 2 1 1 0.4904
463 4 2.11 0.7089 2 2 1 1.0564
464 1 1.02 2.4999 1 1 1 0.8073
465 4 2.48 0.9460 2 2 1 0.7032
466 3 1.81 1.2294 1 2 1 0.9078
467 1 0.54 2.2574 2 1 2 0.6082
468 4 2.78 1.0349 2 2 2 0.6806
469 4 2.53 0.6066 1 2 1 0.6537
470 4 2.36 0.9243 2 2 2 0.4529
471 2 1.45 1.8789 2 1 1 0.5314
472 1 0.68 2.5251 1 1 2 0.3418
473 4 2.77 0.6431 2 2 1 0.6492
474 4 2.34 1.0557 2 2 1 0.7684
475 1 0.90 2.3828 1 1 2 0.5542
476 1 0.80 2.6233 2 1 1 0.3966
477 1 0.71 2.6716 2 1 2 0.3024
478 1 0.46 2.3743 2 1 2 0.3216
479 1 0.57 2.1170 2 1 2 0.3183
480 4 2.71 0.8136 2 2 2 0.2819
481 3 2.05 1.5890 1 2 2 0.2953
482 2 1.71 2.2396 2 1 1 0.2759
483 2 0.91 1.6901 2 1 2 0.4897
484 1 0.28 1.9233 2 1 2 0.5027
485 1 1.08 2.5974 2 1 2 0.2918
486 2 1.43 1.6596 1 1 2 0.5275
487 1 1.11 2.4142 2 1 1 0.3786
488 1 0.98 2.7237 2 1 2 0.3237
489 3 1.97 1.3477 2 2 1 0.2944
490 1 1.13 2.4366 2 1 2 0.5949
491 3 2.26 1.6672 1 2 2 0.7398
492 4 2.44 0.5580 1 2 2 0.4140
493 2 1.67 2.5011 1 1 1 0.3343
494 2 1.71 2.3936 1 1 2 0.5613
495 3 1.88 1.7277 1 2 1 0.4591
496 3 2.23 1.6825 1 2 1 0.3856
497 1 0.51 2.5456 2 1 1 0.6662
498 4 2.77 0.8261 2 2 1 0.7364
499 1 0.79 2.2850 1 1 2 0.6765
500 4 2.36 0.9040 1 2 2 0.4021
501 3 1.69 1.3608 2 3 2 1.9679
502 2 0.91 1.4078 2 3 1 1.8519
503 3 2.12 1.6586 1 3 1 0.9058
504 2 1.07 1.2491 2 3 2 1.1241
505 3 1.79 1.5993 2 3 2 1.9501
506 3 1.49 1.0786 1 3 1 1.8783
507 3 2.42 1.5357 1 3 1 2.2348
508 2 1.35 1.8936 1 3 2 0.9774
509 2 1.41 1.8537 2 3 2 1.4173
510 3 2.11 1.4228 2 3 2 1.1742
511 3 1.62 0.8025 2 3 1 1.8791
512 2 1.32 1.8802 1 3 1 1.8992
513 3 2.18 1.4821 2 3 2 1.1345
514 3 1.86 1.6865 2 3 2 3.1363
515 2 1.72 1.9579 1 3 1 2.3060
516 2 1.36 1.5890 2 3 2 1.3180
517 2 1.25 1.6955 1 3 1 1.3279
518 3 2.27 1.4175 2 3 2 1.4026
519 3 2.09 1.3336 1 3 1 1.5605
520 2 1.33 2.1082 2 3 2 1.3467
521 2 1.31 1.5509 2 3 2 1.1879
522 3 1.68 1.4613 2 3 1 1.0915
523 2 1.56 2.4798 1 3 2 1.3267
524 2 1.42 2.0525 2 3 2 1.4895
525 3 2.00 1.6370 1 3 1 1.4370
526 3 1.92 1.4731 1 3 1 2.1304
527 2 1.47 1.7789 2 3 1 1.8210
528 2 1.74 2.1059 1 3 1 1.0835
529 3 1.93 1.3493 1 3 1 0.8466
530 2 1.11 1.7072 2 3 2 1.3653
531 2 1.65 2.3078 2 3 1 0.9490
532 3 1.68 1.4448 1 3 1 2.0234
533 3 2.27 1.5003 2 3 2 1.1486
534 3 2.18 1.7487 2 3 2 0.6625
535 2 1.20 1.8103 2 3 1 1.9078
536 2 1.70 1.9158 1 3 1 1.7190
537 2 1.60 2.0713 2 3 2 1.9845
538 2 1.54 2.3446 1 3 1 1.8494
539 2 1.94 2.0839 1 3 2 0.8846
540 3 2.34 1.5876 1 3 1 0.9526
541 3 2.32 1.8693 1 3 1 0.8883
542 3 1.91 1.3683 2 3 2 1.1973
543 2 1.19 1.3382 1 3 1 1.2199
544 2 1.80 1.9437 1 3 2 0.9304
545 2 1.17 1.7942 2 3 2 2.2679
546 2 1.41 1.5481 1 3 2 2.3452
547 3 2.07 1.7267 1 3 1 1.1469
548 2 1.30 1.6877 1 3 2 0.8277
549 2 1.66 2.1867 1 3 1 2.0578
550 2 1.18 1.7977 1 3 1 1.1834
551 2 1.60 1.8674 2 3 2 3.1990
552 3 1.71 1.0290 2 3 2 1.3337
553 2 1.53 1.7180 1 3 1 1.0319
554 3 2.53 1.5900 2 3 2 1.3742
555 3 1.73 1.2246 1 3 2 1.4544
556 2 1.39 2.0048 2 3 2 1.3320
557 3 2.03 1.5197 2 3 1 0.7505
558 2 1.82 2.1407 2 3 1 1.6234
559 2 1.73 2.2552 1 3 2 0.7588
560 3 2.28 1.4598 2 3 1 0.8221
561 3 2.26 1.8604 1 3 1 0.7652
562 2 1.66 1.7133 2 3 2 0.8364
563 3 2.31 1.8281 1 3 1 0.9539
564 2 1.91 2.2208 2 3 2 0.9631
565 2 1.65 1.9020 2 3 2 1.1250
566 2 1.72 1.9730 2 3 4 5.3191
567 3 2.43 1.7025 1 3 1 0.9141
568 2 1.31 2.0201 1 3 2 0.7479
569 2 1.44 1.8880 1 3 1 0.7246
570 3 2.09 1.5482 1 3 1 1.3272
571 2 1.53 2.0434 1 3 2 0.7851
572 2 1.87 1.9112 2 3 1 1.5141
573 2 1.69 1.7908 1 3 1 1.1881
574 3 2.13 1.4667 1 3 1 1.2447
575 3 1.97 0.8775 2 3 1 2.0096
576 3 2.32 1.3140 1 3 1 0.7850
577 2 1.54 1.8500 2 3 2 0.9936
578 2 1.49 1.7455 2 3 2 1.2413
579 3 2.41 1.5873 2 3 2 1.2238
580 3 2.12 1.5357 2 3 2 0.9341
581 3 1.82 1.1708 1 3 2 1.2883
582 2 1.40 1.8203 1 3 1 1.1085
583 2 1.33 1.8679 2 3 2 2.2634
584 3 2.16 1.4101 2 3 2 0.8526
585 3 1.87 1.1564 2 3 2 0.9290
586 2 1.01 1.9039 2 3 1 1.5078
587 3 1.93 1.1668 2 3 2 2.4305
588 3 2.11 1.4718 1 3 1 1.0514
589 2 1.31 1.8995 1 3 2 2.2088
590 3 2.07 1.2925 2 3 1 1.1682
591 3 2.10 1.6379 1 3 1 1.7683
592 3 1.79 0.8603 1 3 2 0.9535
593 3 1.73 1.3031 2 3 2 1.5469
594 3 1.68 1.2696 1 3 1 2.9238
595 3 1.73 1.0353 2 3 2 3.8387
596 3 2.07 1.2553 1 3 2 2.2372
597 2 1.48 1.6857 1 3 1 2.7707
598 3 1.84 1.2339 1 3 2 0.8745
599 3 1.64 1.1417 2 3 1 1.9755
600 2 1.38 1.7472 1 3 1 1.2964
