# Supplementary material for: The effect of training methodology on knowledge representation in categorization
Source: PLoS One. 2017 Aug 28;12(8):e0183904. doi: 10.1371/journal.pone.0183904 (PMC5573135; doi:10.1371/journal.pone.0183904)
Supplement: S1 File — This file contains the raw data from the experiments reported in this manuscript. (ZIP) [file pone.0183904.s001.zip › raw_data/Exp2/YES-NO/rb_xfer_concept_feedback_2_cond_2_sub_76.dat]

  1 1 0.57 2.1170 1 1 1 0.6782
  2 2 1.25 1.6955 2 1 2 0.9465
  3 4 2.47 0.5925 1 2 1 0.9403
  4 1 1.05 2.6834 2 1 1 1.0783
  5 3 2.17 1.5999 2 2 2 1.1313
  6 2 1.50 1.6578 2 1 2 0.7742
  7 2 1.33 1.8679 1 1 1 0.8868
  8 1 1.08 2.6729 1 1 1 0.7815
  9 2 1.50 1.9802 2 1 2 0.8052
 10 1 0.93 2.5469 1 1 1 0.7406
 11 3 1.73 1.0353 1 2 1 1.8242
 12 4 2.45 0.6758 2 2 2 0.7917
 13 2 1.36 1.5890 1 1 1 0.7446
 14 3 1.98 1.3953 1 2 1 0.7867
 15 4 2.99 0.8531 2 2 2 0.7390
 16 1 1.18 2.3579 2 1 2 1.1187
 17 2 1.59 2.3070 2 1 1 1.0498
 18 4 2.35 0.9280 2 2 2 1.0162
 19 3 2.05 1.6316 2 2 1 0.7442
 20 4 2.22 0.4164 2 2 1 1.8971
 21 4 2.81 1.0884 2 2 2 1.2139
 22 1 0.96 2.5403 2 1 2 0.9895
 23 3 1.83 1.3642 1 2 2 1.5177
 24 2 1.55 2.0735 2 1 2 0.8902
 25 2 1.66 1.7133 2 1 2 0.8717
 26 3 1.89 1.1243 1 2 1 0.8532
 27 1 1.12 2.5932 1 1 1 0.7385
 28 4 2.62 0.3858 2 2 2 0.6539
 29 2 1.43 1.6596 1 1 1 0.9154
 30 3 2.42 1.5416 1 2 2 1.0954
 31 3 2.02 1.1587 2 2 2 1.0518
 32 1 0.83 2.9124 1 1 1 0.6650
 33 2 1.33 2.1082 2 1 1 1.2230
 34 2 1.34 1.8004 2 1 2 0.8152
 35 4 2.58 0.9390 1 2 1 1.0155
 36 3 2.31 1.8281 1 2 2 0.8070
 37 1 1.04 2.6032 1 1 1 1.0395
 38 3 2.43 1.7025 1 2 1 1.3028
 39 3 1.86 1.6865 2 2 1 0.8912
 40 3 2.34 1.1657 2 2 1 0.8789
 41 1 0.93 2.9422 2 1 1 1.0929
 42 1 0.69 2.4978 2 1 2 1.1938
 43 4 2.77 0.8261 1 2 1 0.8656
 44 4 2.86 1.3226 2 2 2 0.8640
 45 3 2.34 1.6842 2 2 2 1.0057
 46 4 2.80 1.1860 2 2 2 0.8545
 47 2 1.33 1.9183 1 1 2 1.6773
 48 1 0.28 1.9233 1 1 1 1.1212
 49 3 2.45 1.8523 1 2 1 1.2374
 50 1 0.87 2.0973 2 1 1 1.0918
 51 2 2.05 2.0648 2 1 2 1.4069
 52 1 1.01 2.5846 1 1 1 0.8312
 53 3 2.24 1.6476 2 2 2 1.1663
 54 3 1.92 1.4731 2 2 2 1.8317
 55 2 1.07 2.0014 1 1 1 0.7995
 56 1 1.11 2.4142 2 1 1 0.6961
 57 1 1.14 2.7128 1 1 1 0.6921
 58 2 1.65 2.3078 1 1 1 1.7527
 59 4 2.69 1.1057 2 2 1 1.1315
 60 2 1.60 2.0713 2 1 2 1.1014
 61 3 2.39 1.4678 2 2 1 1.4186
 62 3 2.07 1.2925 2 2 1 1.6904
 63 2 1.55 2.0901 2 1 2 1.0069
 64 2 1.84 2.2882 2 1 2 0.9816
 65 2 1.59 1.7659 2 1 2 1.3259
 66 1 1.08 2.4545 2 1 2 1.4342
 67 4 2.77 0.6431 2 2 2 1.2806
 68 3 2.23 1.6825 2 2 2 1.1093
 69 2 0.85 1.3090 2 1 2 0.7770
 70 3 1.53 1.1943 2 2 2 2.6341
 71 2 1.75 2.3029 2 1 2 1.0892
 72 4 2.53 0.9180 1 2 1 1.0289
 73 4 2.95 1.1056 2 2 2 0.8272
 74 1 1.19 2.6213 1 1 2 1.0587
 75 4 2.78 1.0349 1 2 1 0.9283
 76 3 2.26 1.6672 2 2 2 0.8034
 77 1 0.85 2.0896 2 1 2 1.4111
 78 3 2.32 1.9002 2 2 2 0.7870
 79 1 0.66 2.5896 1 1 1 0.7158
 80 4 2.44 0.7355 1 2 1 0.9765
 81 3 1.62 0.8025 1 2 1 1.0332
 82 4 2.50 0.8296 2 2 2 0.7845
 83 1 1.24 2.6215 1 1 2 0.9782
 84 2 1.41 1.5481 2 1 2 1.8040
 85 2 1.28 2.0487 1 1 2 2.2922
 86 2 1.40 1.7768 1 1 1 0.7854
 87 3 1.55 1.4445 1 2 1 1.1536
 88 1 0.20 1.9808 2 1 2 0.9248
 89 3 1.72 1.3010 2 2 2 1.0725
 90 1 0.92 2.1350 2 1 1 0.8707
 91 1 1.11 2.5086 1 1 1 0.9160
 92 1 1.13 2.4366 2 1 1 0.5837
 93 4 2.34 1.0557 2 2 1 0.8008
 94 4 2.40 0.6599 2 2 2 0.7609
 95 4 2.84 0.7001 1 2 2 0.7231
 96 3 2.00 1.6370 1 2 2 1.3107
 97 4 2.37 0.5874 1 2 1 0.7540
 98 3 1.74 1.2433 2 2 2 0.9879
 99 3 1.76 0.8919 1 2 1 0.9411
100 3 1.74 1.0244 1 2 1 0.6649
101 3 2.24 1.5901 2 2 2 1.0618
102 2 1.57 2.1236 1 1 1 1.1064
103 3 1.68 1.4613 1 2 1 1.2234
104 3 2.00 1.4168 1 2 1 0.7662
105 4 2.93 0.9080 1 2 1 0.8165
106 2 1.32 2.0148 2 1 1 1.2490
107 4 2.73 0.7541 1 2 1 0.7751
108 3 1.93 1.3493 1 2 1 0.6729
109 2 1.91 2.2208 2 1 2 1.0629
110 2 1.54 1.8500 1 1 1 0.8128
111 4 2.77 0.9979 1 2 1 0.6845
112 3 2.34 1.5876 1 2 1 1.0663
113 3 1.82 0.9665 1 2 1 1.0004
114 2 1.71 2.1331 2 1 2 0.9441
115 2 0.91 1.5029 2 1 2 1.2023
116 3 2.10 1.5805 1 2 1 0.8114
117 2 1.65 1.8174 2 1 2 0.8985
118 2 1.60 1.7107 1 1 1 1.0547
119 1 0.99 2.6662 2 1 2 1.1009
120 4 2.11 0.7089 2 2 1 0.9769
121 1 0.46 2.3743 2 1 2 1.0579
122 4 2.75 0.6504 2 2 2 1.0325
123 1 0.64 2.1539 1 1 1 1.1919
124 2 1.63 2.1810 1 1 1 0.7367
125 2 1.57 2.0872 1 1 1 0.6750
126 3 2.11 1.4718 1 2 1 1.0101
127 2 1.67 1.5701 1 1 1 1.0894
128 1 1.02 2.6289 1 1 1 0.6391
129 1 0.81 2.4667 2 1 2 1.4217
130 2 1.47 1.7789 2 1 2 0.9584
131 1 0.85 2.6302 1 1 1 1.1121
132 1 1.14 2.5724 1 1 2 1.0599
133 4 2.37 0.7068 2 2 1 0.8818
134 1 1.38 2.9259 1 1 2 1.5346
135 2 1.40 1.8203 1 1 1 0.8331
136 1 0.82 2.3609 1 1 1 0.5844
137 4 2.36 0.5403 2 2 1 0.9544
138 1 1.39 2.6564 2 1 1 1.4129
139 4 3.09 1.0721 2 2 1 0.7251
140 2 1.44 1.8458 1 1 1 1.0410
141 1 0.97 2.0792 2 1 1 0.5918
142 2 1.53 2.0434 1 1 1 0.6819
143 1 1.05 2.5821 1 1 2 0.7104
144 4 2.29 0.4132 2 2 1 0.7379
145 3 1.81 1.2294 2 2 2 1.1817
146 2 1.66 2.0688 2 1 2 1.0462
147 4 2.74 1.0078 2 2 2 0.9721
148 1 0.79 2.4509 1 1 1 0.7253
149 4 2.58 0.8599 1 2 1 0.8570
150 2 1.38 2.0285 2 1 2 1.0479
151 3 1.53 1.1144 1 2 1 0.8443
152 3 2.00 1.3047 1 2 2 0.7938
153 3 1.88 1.7277 2 2 2 1.3296
154 4 2.49 0.9841 2 2 2 1.2454
155 2 1.34 2.0207 1 1 1 1.0366
156 3 1.54 1.1603 1 2 1 0.9000
157 2 1.37 1.8113 2 1 2 0.9120
158 4 3.00 1.1062 1 2 1 0.8753
159 1 0.66 2.0748 2 1 2 0.8009
160 2 1.18 1.7977 1 1 1 1.3292
161 3 1.65 0.7370 1 2 1 1.0610
162 1 1.14 2.7885 2 1 1 0.9228
163 2 1.62 2.1277 1 1 1 0.9028
164 3 1.93 1.4546 1 2 1 1.0273
165 3 1.97 1.3112 2 2 2 1.1936
166 2 1.31 1.5509 1 1 2 1.7785
167 4 2.68 0.9857 1 2 1 0.9075
168 1 1.44 3.1230 1 1 2 2.9444
169 4 2.83 0.6250 1 2 1 0.9628
170 4 2.67 0.8543 2 2 2 1.0922
171 1 1.03 2.8472 1 1 1 0.9935
172 2 1.87 1.9112 1 1 2 2.4573
173 3 1.82 1.1708 2 2 2 1.2478
174 3 2.23 1.4842 2 2 1 0.7990
175 3 2.29 1.4035 2 2 1 0.7187
176 4 2.87 1.1923 1 2 1 0.6343
177 2 1.20 1.8103 1 1 1 1.1055
178 3 1.78 0.9487 2 2 2 0.8790
179 2 0.89 1.3599 2 1 2 1.5646
180 1 0.98 2.7237 2 1 2 1.0850
181 2 1.53 1.9689 1 1 1 0.9394
182 1 0.57 2.4717 1 1 1 0.6222
183 2 1.89 2.0046 2 1 2 0.9818
184 3 1.88 1.1797 1 2 1 2.1586
185 1 1.02 2.1497 1 1 1 4.0490
186 4 3.02 1.5059 1 2 2 1.7194
187 4 3.02 1.2229 1 2 1 0.8673
188 1 0.78 2.1366 1 1 1 0.7694
189 3 2.15 1.6078 2 2 2 1.0267
190 2 1.07 1.5917 2 1 1 0.8184
191 1 0.98 2.5335 1 1 1 1.1225
192 2 1.31 1.8995 2 1 1 0.8212
193 4 2.68 0.8133 2 2 2 1.3411
194 3 1.84 1.0247 1 2 2 1.4092
195 2 1.29 1.9978 2 1 2 1.1279
196 1 1.30 3.0381 1 1 1 1.0265
197 3 1.98 1.5571 1 2 1 1.0816
198 2 1.74 2.1059 2 1 2 1.1992
199 2 1.32 1.8802 1 1 1 0.6790
200 2 1.70 2.0029 2 1 2 0.7078
201 1 0.93 2.5640 1 1 1 0.7312
202 3 2.12 1.3591 1 2 1 1.1184
203 2 1.57 1.6518 2 1 2 0.7299
204 3 2.28 1.7216 2 2 2 0.7818
205 4 2.36 0.9243 1 2 1 2.0869
206 1 1.13 2.4897 2 1 1 0.7722
207 3 2.23 1.6917 2 2 2 0.7576
208 2 1.34 1.7217 1 1 2 1.2962
209 4 2.34 0.5412 2 2 1 0.8604
210 4 2.65 0.7053 1 2 1 0.6255
211 4 1.99 0.4709 1 2 1 0.9703
212 4 2.66 1.1964 1 2 1 0.6833
213 1 0.93 2.5074 1 1 1 0.8650
214 1 1.23 2.8181 2 1 2 1.1674
215 2 1.48 1.6857 1 1 1 1.6324
216 4 2.63 0.8588 1 2 1 1.3996
217 3 2.18 1.4821 2 2 2 1.1212
218 4 2.63 0.9996 2 2 2 1.6278
219 1 1.23 2.6195 1 1 2 2.2505
220 3 2.12 1.5599 1 2 1 1.1214
221 1 0.50 2.0667 2 1 2 0.9499
222 3 2.16 1.4101 2 2 1 0.7677
223 2 1.54 2.3446 1 1 1 1.1848
224 1 1.06 2.4017 1 1 1 0.9306
225 1 0.89 2.4514 2 1 2 0.7808
226 1 1.25 2.4983 1 1 2 1.0697
227 3 1.81 1.5009 1 2 1 0.8756
228 2 1.56 2.4152 2 1 2 0.7929
229 4 2.63 0.7776 1 2 1 0.7693
230 1 0.77 2.4584 1 1 1 1.0358
231 4 2.46 0.4501 2 2 2 1.5072
232 1 1.35 2.9907 2 1 1 1.3586
233 4 3.05 0.8358 2 2 2 1.4662
234 1 0.64 2.3405 1 1 1 0.8557
235 4 2.84 1.1081 2 2 2 0.8942
236 2 1.30 1.6901 2 1 1 0.9131
237 1 1.02 2.8512 1 1 1 0.8929
238 3 1.89 1.0910 2 2 2 0.9213
239 2 1.74 2.3257 2 1 2 1.0780
240 3 2.60 1.8537 1 2 2 1.3065
241 4 2.54 1.0818 2 2 1 0.7264
242 2 1.49 1.7455 1 1 1 2.2485
243 3 2.26 1.5198 2 2 2 0.9917
244 4 2.02 0.2000 1 2 2 0.7527
245 3 1.88 1.1980 1 2 2 0.7700
246 2 1.10 1.9116 2 1 1 0.8765
247 2 1.17 1.4405 1 1 2 1.5456
248 1 1.06 2.9142 2 1 1 0.7879
249 1 0.88 2.1755 1 1 1 0.7323
250 1 1.00 2.2990 1 1 1 0.6806
251 1 0.70 2.2408 2 1 2 0.9703
252 2 1.35 1.3832 1 1 2 1.5323
253 2 1.72 1.9730 2 1 2 0.9748
254 2 1.70 1.7760 1 1 1 0.8638
255 1 1.13 2.7572 2 1 1 1.0450
256 2 1.78 2.2075 1 1 1 1.1072
257 3 1.73 1.2246 2 2 2 1.3605
258 2 1.72 1.9579 1 1 1 1.7533
259 3 2.07 1.2553 1 2 1 1.1778
260 4 2.73 0.8917 1 2 1 0.8353
261 1 1.14 2.6636 1 1 1 1.9223
262 3 2.26 1.4368 1 2 1 1.4220
263 1 0.70 2.6702 2 1 2 1.0860
264 2 1.31 2.0201 1 1 1 0.9158
265 3 2.44 1.2737 2 2 1 0.8076
266 3 1.89 1.3303 2 2 2 1.1994
267 2 1.71 2.1515 1 1 1 0.8154
268 2 1.37 1.8739 1 1 1 1.2394
269 3 2.25 1.7868 2 2 2 0.9109
270 3 2.27 1.2697 1 2 1 0.7624
271 1 1.13 2.6761 1 1 1 1.2604
272 1 1.05 2.6063 2 1 1 0.6346
273 4 2.42 0.8204 1 2 2 1.0173
274 2 1.77 2.1241 2 1 2 0.9206
275 2 1.20 1.7357 1 1 2 0.9013
276 3 1.73 0.9571 2 2 2 1.0409
277 1 0.58 2.3440 1 1 1 0.9446
278 3 1.99 1.4759 2 2 2 2.0832
279 1 0.71 2.6716 2 1 2 0.8968
280 4 2.60 0.6925 1 2 1 0.8045
281 4 2.77 0.8093 2 2 1 0.6696
282 4 2.50 0.4873 2 2 1 0.6759
283 4 2.75 0.7490 1 2 1 0.6893
284 1 0.52 2.6020 1 1 1 0.7491
285 2 1.57 1.8656 2 1 2 0.6550
286 3 2.54 1.8211 2 2 2 0.9667
287 1 1.39 2.5917 1 1 2 0.7284
288 4 2.78 1.1410 2 2 2 2.6029
289 4 2.86 0.8159 1 2 1 0.8917
290 2 1.70 1.9158 1 1 2 1.9923
291 4 2.95 1.0010 2 2 2 1.4892
292 4 2.55 0.7990 1 2 1 0.8701
293 4 2.53 0.6066 1 2 1 0.5158
294 4 2.66 0.4483 1 2 1 0.5266
295 1 0.51 2.5456 2 1 2 0.7699
296 2 1.56 2.4798 2 1 2 0.7884
297 4 2.46 0.8923 2 2 2 0.8770
298 1 0.83 2.6618 2 1 2 0.8420
299 1 0.66 2.1383 2 1 2 0.7849
300 3 1.93 1.1668 2 2 2 0.9535
301 2 1.44 1.8880 2 1 2 0.9291
302 3 1.71 1.0290 2 2 2 1.1881
303 2 1.21 1.5111 2 1 2 0.9730
304 1 1.13 2.7475 2 1 1 0.9351
305 3 2.04 1.2141 1 2 1 1.1692
306 3 1.91 1.3683 1 2 1 0.5556
307 3 2.20 1.5223 1 2 2 1.1023
308 3 1.51 1.1071 2 2 2 0.7864
309 1 1.02 2.6749 1 1 1 0.9317
310 4 3.01 0.8914 1 2 1 0.8711
311 4 2.51 1.1215 1 2 1 0.5965
312 3 1.68 1.4448 2 2 2 0.6837
313 4 2.84 1.0126 2 2 2 0.6886
314 3 1.96 1.3729 2 2 2 0.7902
315 4 2.50 1.1421 1 2 1 1.4149
316 1 0.79 1.9647 1 1 1 0.6463
317 3 1.87 1.1564 2 2 2 0.8604
318 4 2.70 1.0720 1 2 1 0.7459
319 3 1.90 1.3548 1 2 1 1.1080
320 1 0.98 2.2305 2 1 1 0.9447
321 3 2.32 1.8693 2 2 2 2.1389
322 1 1.05 2.4518 1 1 1 0.8465
323 2 1.55 2.0090 2 1 2 1.3248
324 4 2.37 0.6828 2 2 1 1.6245
325 3 2.31 1.9226 1 2 1 1.1756
326 3 2.12 1.6586 2 2 2 0.9534
327 4 2.19 0.5582 1 2 2 0.9712
328 2 1.54 2.0740 1 1 1 0.7810
329 3 2.14 1.4453 1 2 1 0.7742
330 1 1.02 2.4999 1 1 1 0.8325
331 1 0.75 2.0460 2 1 2 0.8793
332 4 2.38 0.6745 2 2 1 1.1313
333 3 2.15 1.3915 2 2 1 0.9343
334 2 1.67 2.0985 2 1 2 0.9630
335 2 1.94 2.0839 2 1 2 0.8910
336 4 2.58 0.9262 2 2 2 1.0967
337 3 2.43 1.8005 1 2 1 2.2051
338 4 2.87 1.2443 2 2 2 1.0625
339 4 2.53 0.7572 2 2 2 0.7639
340 3 2.10 1.6379 1 2 1 1.1498
341 1 0.68 2.5251 2 1 2 0.8406
342 2 1.09 1.4625 2 1 2 1.4396
343 4 2.29 0.7859 1 2 2 1.2707
344 2 1.85 2.2288 1 1 1 0.9245
345 4 2.69 0.6219 1 2 1 0.7766
346 2 1.10 1.5722 2 1 2 1.1461
347 4 2.42 0.8002 1 2 1 0.7547
348 3 1.99 1.5926 2 2 2 0.8770
349 1 0.89 2.4133 1 1 1 0.7783
350 2 1.38 1.9591 2 1 2 0.8264
351 1 1.03 2.5309 2 1 1 1.0761
352 3 2.09 1.3336 2 2 1 1.0097
353 2 1.66 2.1867 2 1 2 0.8257
354 4 2.49 0.7135 1 2 1 0.7538
355 1 0.97 2.5025 1 1 1 0.7241
356 1 0.95 2.5462 2 1 2 0.9360
357 4 2.48 0.9460 1 2 1 0.7151
358 3 2.20 1.4332 1 2 2 0.9517
359 1 1.12 2.7049 1 1 1 0.6740
360 1 0.75 2.3090 2 1 2 0.7836
361 3 2.25 1.2915 1 2 1 1.1134
362 3 1.90 1.0658 2 2 2 0.8847
363 1 0.74 2.4723 2 1 2 0.8249
364 1 0.67 2.2161 1 1 1 0.7775
365 1 0.61 1.8464 2 1 2 1.8345
366 2 1.80 1.9637 2 1 2 0.9945
367 1 0.54 2.2574 2 1 1 0.8344
368 3 2.35 1.4650 2 2 1 1.4818
369 2 1.35 1.7302 2 1 2 0.8306
370 1 1.06 2.6152 2 1 2 1.5744
371 3 2.27 1.5003 1 2 1 0.9996
372 2 1.52 2.2086 1 1 1 0.8867
373 3 1.91 1.2875 1 2 1 0.7479
374 1 1.30 2.6344 1 1 2 0.9744
375 2 1.40 1.9116 2 1 2 1.0803
376 2 1.38 1.7472 2 1 2 0.7255
377 2 1.36 1.8982 1 1 1 0.7928
378 2 1.60 2.0299 2 1 2 0.9775
379 4 2.59 0.8358 2 2 1 0.6669
380 3 1.64 1.1417 2 2 2 1.1042
381 4 2.69 0.9113 2 2 1 0.8065
382 1 1.04 2.4258 1 1 1 1.0949
383 1 0.29 2.2599 1 1 1 0.7873
384 3 1.81 1.5203 2 2 2 1.0761
385 2 1.73 2.2053 2 1 2 0.9461
386 4 2.18 0.6201 1 2 2 1.7971
387 4 2.05 0.5764 1 2 1 0.7493
388 4 2.30 0.6381 2 2 1 0.7425
389 2 1.42 2.0525 1 1 1 0.9300
390 1 0.93 2.5446 2 1 2 0.9253
391 2 1.07 1.2491 2 1 2 0.8563
392 3 1.86 1.3330 1 2 1 1.5918
393 1 0.60 2.4105 2 1 2 0.8804
394 3 2.18 1.1672 2 2 1 0.9502
395 2 1.01 1.9039 2 1 2 1.0650
396 2 1.48 1.8429 2 1 2 1.0949
397 4 2.62 0.8675 2 2 2 0.9952
398 4 2.76 0.9397 2 2 1 0.8025
399 1 1.14 2.4633 2 1 1 1.0120
400 4 2.36 0.9040 2 2 1 2.4344
401 1 0.87 2.5742 2 1 2 1.0722
402 4 2.83 1.0065 1 2 1 0.8065
403 1 1.08 2.5974 2 1 2 1.2549
404 1 0.89 2.6072 2 1 2 1.5814
405 4 2.17 0.3420 1 2 2 1.5023
406 1 1.07 2.3485 2 1 1 1.1299
407 4 2.34 0.9662 2 2 1 1.0775
408 2 1.50 2.0364 1 1 1 0.8111
409 3 1.94 1.4668 2 2 2 1.0658
410 1 0.83 2.5525 2 1 2 1.0318
411 3 2.09 1.5482 2 2 2 1.0227
412 1 0.80 2.6896 2 1 2 0.9820
413 2 1.72 2.4070 1 1 1 0.9977
414 4 2.60 0.8527 1 2 1 0.9169
415 3 2.07 1.5131 1 2 2 0.7845
416 4 2.25 0.7735 2 2 2 1.5457
417 4 2.71 0.8136 1 2 1 0.7249
418 3 1.49 1.0786 2 2 2 0.8652
419 2 1.60 1.8512 2 1 2 0.8944
420 4 2.65 0.8297 2 2 2 0.9629
421 3 2.32 1.3140 1 2 2 0.7493
422 4 2.34 0.6543 1 2 1 0.7188
423 2 1.79 2.1816 2 1 2 0.7386
424 2 1.78 2.3478 1 1 2 0.8375
425 3 2.35 1.4475 1 2 1 1.1488
426 3 1.99 1.2831 1 2 1 0.7517
427 1 1.46 2.7435 2 1 1 1.2818
428 4 2.66 1.2136 1 2 1 1.0790
429 2 1.42 1.5852 1 1 1 1.2189
430 2 0.91 1.4078 1 1 1 2.1625
431 4 2.63 0.8910 1 2 1 1.5877
432 2 1.69 1.7908 1 1 1 0.8453
433 3 1.98 1.6500 1 2 1 1.2676
434 4 2.75 0.7780 1 2 1 0.8093
435 2 1.53 1.7180 1 1 1 0.7861
436 1 0.99 2.4325 1 1 1 0.8989
437 3 1.69 1.3608 1 2 1 0.8874
438 2 1.72 2.3797 1 1 1 0.6450
439 4 2.87 1.1193 2 2 1 0.5874
440 4 2.44 0.5580 2 2 2 0.6374
441 4 2.14 0.5976 1 2 2 0.9403
442 4 2.60 0.9741 2 2 2 0.8556
443 2 1.92 2.2202 1 1 1 1.0771
444 4 2.85 0.9764 2 2 2 0.7626
445 1 1.21 2.7777 2 1 1 0.8128
446 1 0.66 2.1318 2 1 2 0.8205
447 2 1.83 2.2245 1 1 1 0.8509
448 2 1.21 1.7462 2 1 1 1.1299
449 4 2.58 0.5943 2 2 1 1.7899
450 3 1.79 0.8603 2 2 2 0.9104
451 2 1.76 1.9795 1 1 1 0.7423
452 4 2.76 0.9491 1 2 1 1.0901
453 4 2.21 0.5149 2 2 1 1.1670
454 4 2.89 0.6940 2 2 1 0.8005
455 3 2.02 1.0935 1 2 1 1.1525
456 3 1.96 1.4517 2 2 2 0.9310
457 2 0.91 1.6901 1 1 2 0.9020
458 1 0.90 2.3828 1 1 1 0.6581
459 3 2.27 1.4175 1 2 2 1.3289
460 3 1.70 1.1570 2 2 2 0.8048
461 3 1.85 1.1641 1 2 1 1.4525
462 1 0.93 2.6444 1 1 1 0.9317
463 4 2.31 0.6528 1 2 2 1.0945
464 2 1.30 1.6941 1 1 1 0.7149
465 3 2.26 1.8604 2 2 2 0.7184
466 1 0.87 2.4262 1 1 1 0.5859
467 1 0.92 2.6655 1 1 1 0.7156
468 4 1.97 0.2291 2 2 1 1.2543
469 2 1.71 1.8845 1 1 1 0.8375
470 3 2.36 1.6037 1 2 1 0.9161
471 4 2.57 0.8126 1 2 1 0.6085
472 1 1.04 2.3499 1 1 1 1.1533
473 3 1.55 1.2692 1 2 1 0.7152
474 2 1.68 1.9240 2 1 2 1.0553
475 1 0.47 2.1353 1 1 1 0.9244
476 2 1.53 1.8646 1 1 1 0.8172
477 4 2.82 0.9527 1 2 1 0.9119
478 4 2.61 0.8948 1 2 1 1.6678
479 3 1.89 1.1655 1 2 1 1.0576
480 4 2.70 0.5700 1 2 1 0.7029
481 4 2.40 0.4766 1 2 1 0.7308
482 4 2.41 0.3492 2 2 2 1.0369
483 4 2.84 0.8652 2 2 2 1.1705
484 2 1.18 1.7567 1 1 1 0.8671
485 3 2.42 1.5357 1 2 1 1.4475
486 4 2.56 0.8907 1 2 1 1.4706
487 4 2.45 0.9719 2 2 2 1.9478
488 1 0.95 2.3294 1 1 1 0.9338
489 2 1.36 1.9455 1 1 1 0.8960
490 1 1.29 2.6896 1 1 2 1.5961
491 1 0.79 2.2850 2 1 2 0.9639
492 3 2.41 1.5873 2 2 2 0.9498
493 1 0.70 2.3945 2 1 1 0.8246
494 4 2.74 1.0264 2 2 2 1.1929
495 2 1.88 2.1806 1 1 1 1.0027
496 3 1.67 1.1645 1 2 1 0.8184
497 4 2.91 1.1572 2 2 2 0.7301
498 1 0.80 2.6233 2 1 2 1.0385
499 1 0.59 2.0684 2 1 2 0.9575
500 1 0.79 2.3858 2 1 2 0.8145
501 2 1.18 1.7068 1 3 1 0.9396
502 2 1.62 2.2219 2 3 2 1.6732
503 2 1.90 2.0177 1 3 1 2.0940
504 2 1.59 1.9919 1 3 1 1.0005
505 2 1.46 1.7649 2 3 2 1.2242
506 2 1.39 2.0048 1 3 1 0.8312
507 3 1.71 1.2798 1 3 1 0.9481
508 3 1.52 0.9112 2 3 2 1.1330
509 3 1.91 1.4034 1 3 1 1.1335
510 3 1.96 1.7241 1 3 1 1.5605
511 3 1.97 1.3477 2 3 2 0.9373
512 2 1.64 1.8817 2 3 2 1.1698
513 2 1.76 1.9300 2 3 2 1.7382
514 2 1.72 2.1893 1 3 1 0.9326
515 3 1.98 1.4865 1 3 1 0.8548
516 3 2.07 1.3017 1 3 1 0.7883
517 2 1.73 2.2552 1 3 1 0.7318
518 3 2.30 1.2318 2 3 2 0.8859
519 3 2.01 1.5911 1 3 1 0.9932
520 3 2.16 1.2860 2 3 2 0.9219
521 2 1.56 2.1016 1 3 1 0.7070
522 2 1.66 1.7302 1 3 1 0.9585
523 2 1.66 1.8515 2 3 2 0.8725
524 2 1.70 1.7546 1 3 1 0.9873
525 3 1.81 1.4311 2 3 2 0.9064
526 3 2.34 1.7071 1 3 2 0.9897
527 2 1.82 2.1407 1 3 1 0.8520
528 3 1.99 1.4321 1 3 1 1.1369
529 3 1.97 0.8775 1 3 1 0.6910
530 2 1.19 1.3382 2 3 1 1.7746
531 3 2.26 1.5121 1 3 1 1.2950
532 3 1.68 1.2696 1 3 1 0.7216
533 2 1.60 1.9416 1 3 1 0.8036
534 3 1.73 1.3031 1 3 1 0.6511
535 3 2.05 1.5890 1 3 1 0.8486
536 3 1.98 1.7643 2 3 1 0.8126
537 3 2.00 1.8147 1 3 2 1.6117
538 3 2.31 1.7323 1 3 1 2.8671
539 2 1.67 2.5011 2 3 2 0.8624
540 3 2.13 1.4667 1 3 1 1.0762
541 2 0.90 1.6966 1 3 2 1.3923
542 2 1.63 1.9157 1 3 1 0.8318
543 3 2.27 1.6426 2 3 2 2.2696
544 3 2.08 1.4325 2 3 2 0.2339
545 2 1.80 1.9437 2 3 2 1.9044
546 3 2.12 1.5357 2 3 3 2.1068
547 2 1.58 2.0825 2 3 2 1.0705
548 3 2.18 1.7487 2 3 1 1.0108
549 2 1.52 2.4427 1 3 1 1.1546
550 3 2.10 1.2802 1 3 1 0.8825
551 3 2.07 1.7267 1 3 2 1.0695
552 3 1.79 1.5993 1 3 1 0.9070
553 2 1.71 2.0191 2 3 2 0.8069
554 3 2.01 1.3552 2 3 2 1.1900
555 3 2.03 1.4969 2 3 2 0.9802
556 2 1.82 1.9954 2 3 2 0.8687
557 3 1.61 1.1338 2 3 2 0.7056
558 2 1.32 2.1326 2 3 2 0.7643
559 3 1.84 1.2339 1 3 1 1.1012
560 3 1.86 1.2022 2 3 2 0.7362
561 2 1.54 1.9274 1 3 1 0.8425
562 2 1.35 1.8936 1 3 1 0.7846
563 3 2.05 1.5202 2 3 2 0.9042
564 3 2.15 1.5097 1 3 1 0.8352
565 2 1.71 2.3936 1 3 1 1.0650
566 3 2.11 1.4228 2 3 2 0.8770
567 3 2.00 1.3301 2 3 2 0.9293
568 3 2.28 1.4598 2 3 2 1.9156
569 3 1.55 1.2464 2 3 2 0.9020
570 2 1.34 1.8387 1 3 1 0.8245
571 3 2.03 1.5197 2 3 2 1.0956
572 2 2.05 2.0936 1 3 1 0.7545
573 2 1.20 1.5293 1 3 1 2.1714
574 2 1.61 1.8315 2 3 2 0.9315
575 2 1.88 2.1082 2 3 2 0.8691
576 2 1.41 1.8537 2 3 2 0.6339
577 2 1.65 1.9020 1 3 1 0.7113
578 3 1.93 1.2432 1 3 1 0.7704
579 2 1.32 1.8254 2 3 2 1.2194
580 2 1.30 1.6877 1 3 1 1.1919
581 3 2.53 1.5900 2 3 2 1.2000
582 2 1.61 2.1116 2 3 2 1.0068
583 3 1.90 1.3107 1 3 1 0.8466
584 3 1.82 1.1251 1 3 1 0.8275
585 2 1.41 2.1163 2 3 2 0.8017
586 2 1.45 1.8789 1 3 1 0.9200
587 2 1.63 1.9483 2 3 2 1.5064
588 2 1.84 2.0129 2 3 2 0.7817
589 3 1.94 1.0910 2 3 2 0.7585
590 2 1.52 1.7948 2 3 2 0.8235
591 3 2.03 1.8493 1 3 2 0.7577
592 3 2.47 1.7597 2 3 1 1.3194
593 2 1.71 2.2396 2 3 2 0.8656
594 2 1.60 1.8674 1 3 1 0.7024
595 2 1.11 1.7072 2 3 2 1.1844
596 2 1.30 1.7010 1 3 1 0.5852
597 2 1.34 1.7645 2 3 2 0.9687
598 2 1.17 1.7942 2 3 2 1.1141
599 3 2.07 1.7655 2 3 1 1.3401
600 3 2.30 1.5630 2 3 2 1.0944
