# Supplementary material for: The effect of training methodology on knowledge representation in categorization
Source: PLoS One. 2017 Aug 28;12(8):e0183904. doi: 10.1371/journal.pone.0183904 (PMC5573135; doi:10.1371/journal.pone.0183904)
Supplement: S1 File — This file contains the raw data from the experiments reported in this manuscript. (ZIP) [file pone.0183904.s001.zip › raw_data/Exp2/YES-NO/rb_xfer_concept_feedback_2_cond_2_sub_77.dat]

  1 1 1.23 2.6195 1 1 1 1.5353
  2 3 2.15 1.5097 1 2 2 1.7857
  3 1 1.23 2.8181 2 1 1 3.2108
  4 1 0.83 2.9124 1 1 2 1.3465
  5 2 1.63 2.1810 1 1 1 2.8928
  6 4 2.63 0.9996 1 2 2 1.3042
  7 3 2.04 1.2141 2 2 1 2.8113
  8 2 1.20 1.8103 2 1 1 1.9142
  9 1 1.05 2.6834 1 1 1 2.1495
 10 4 2.65 0.8297 1 2 2 1.2472
 11 3 1.81 1.5009 2 2 2 4.0854
 12 3 2.14 1.4453 1 2 1 1.4584
 13 4 2.75 0.6504 2 2 2 1.2881
 14 3 2.10 1.6379 1 2 1 1.1180
 15 4 2.84 0.8652 1 2 2 1.7061
 16 2 1.31 1.5509 2 1 2 1.6067
 17 2 1.94 2.0839 1 1 1 1.2869
 18 3 1.67 1.1645 2 2 2 1.6207
 19 2 1.48 1.6857 2 1 1 1.2118
 20 2 1.70 1.9158 2 1 2 1.5068
 21 3 1.93 1.4546 1 2 2 1.9745
 22 4 2.58 0.9390 2 2 2 0.9751
 23 4 2.37 0.5874 1 2 2 2.3358
 24 4 2.47 0.5925 1 2 1 1.1546
 25 1 0.79 2.4509 2 1 1 1.4530
 26 2 1.66 1.7302 1 1 1 0.7002
 27 3 2.27 1.4175 1 2 1 1.0483
 28 4 2.58 0.5943 1 2 1 0.8226
 29 3 2.07 1.2553 2 2 1 4.1256
 30 3 2.34 1.5876 1 2 1 0.8327
 31 4 3.02 1.2229 2 2 1 1.2079
 32 2 1.55 2.0901 1 1 1 2.1206
 33 2 1.70 1.7760 1 1 2 1.2365
 34 4 2.40 0.6599 2 2 2 2.0033
 35 2 1.78 2.3478 2 1 2 1.3960
 36 4 2.95 1.1056 2 2 1 2.1079
 37 4 2.36 0.5403 1 2 1 1.3761
 38 3 1.73 1.0353 2 2 2 1.6415
 39 2 1.64 1.8817 1 1 1 1.8401
 40 4 2.91 1.1572 1 2 2 1.3503
 41 3 2.26 1.4368 2 2 2 2.1127
 42 2 1.65 1.9020 1 1 2 1.4854
 43 3 2.42 1.5416 2 2 2 1.9307
 44 1 0.97 2.0792 1 1 1 1.4213
 45 1 0.92 2.6655 2 1 2 2.1735
 46 2 1.42 1.5852 2 1 2 1.2151
 47 1 0.58 2.3440 2 1 1 1.4150
 48 2 2.05 2.0648 1 1 1 1.3598
 49 1 0.78 2.1366 1 1 2 2.8328
 50 2 1.38 1.7472 1 1 1 1.1986
 51 4 2.77 0.8261 1 2 2 0.9104
 52 4 2.44 0.5580 1 2 1 0.3307
 53 4 2.31 0.6528 2 2 1 0.2773
 54 3 1.90 1.3107 2 2 2 0.3214
 55 2 1.89 2.0046 2 1 2 2.4047
 56 1 1.13 2.4366 2 1 1 0.6767
 57 1 0.69 2.4978 2 1 2 0.3932
 58 3 2.36 1.6037 1 2 2 1.4825
 59 4 2.66 1.2136 2 2 1 0.4154
 60 4 2.36 0.9243 2 2 2 1.5100
 61 4 2.34 0.5412 2 2 2 1.7381
 62 4 2.45 0.6758 1 2 2 1.0366
 63 3 2.03 1.8493 1 2 1 1.0527
 64 4 1.97 0.2291 2 2 2 0.7958
 65 3 1.99 1.2831 2 2 2 1.3226
 66 1 1.06 2.6152 1 1 1 0.8386
 67 2 1.90 2.0177 1 1 1 2.2059
 68 4 2.85 0.9764 2 2 2 0.9021
 69 1 0.80 2.6896 1 1 1 0.6261
 70 4 2.50 1.1421 1 2 1 0.6822
 71 1 1.02 2.8512 2 1 1 0.9598
 72 4 2.60 0.6925 2 2 1 1.0496
 73 4 2.87 1.1923 1 2 2 0.2718
 74 1 1.02 2.1497 1 1 1 0.3587
 75 3 2.41 1.5873 1 2 1 0.8890
 76 1 0.83 2.6618 1 1 2 0.3898
 77 1 1.02 2.6289 2 1 1 0.4244
 78 3 1.51 1.1071 2 2 1 0.3922
 79 3 1.88 1.7277 1 2 2 0.3363
 80 1 0.95 2.5462 1 1 1 0.7472
 81 4 2.05 0.5764 2 2 1 0.8134
 82 1 0.83 2.5525 2 1 1 1.1087
 83 3 1.97 1.3477 2 2 1 0.3618
 84 3 2.01 1.5911 2 2 2 0.3800
 85 4 2.69 0.9113 2 2 2 0.4535
 86 2 1.33 1.9183 2 1 2 0.3394
 87 4 2.37 0.7068 2 2 1 0.8792
 88 2 1.73 2.2053 2 1 2 1.2113
 89 1 0.96 2.5403 1 1 1 1.1554
 90 3 1.54 1.1603 2 2 2 1.1189
 91 3 1.86 1.2022 2 2 2 0.8415
 92 2 1.21 1.7462 2 1 1 0.7605
 93 4 2.30 0.6381 1 2 2 0.5142
 94 4 2.41 0.3492 1 2 1 0.4222
 95 2 1.88 2.1806 2 1 1 0.3573
 96 2 1.44 1.8880 2 1 2 0.3760
 97 1 1.24 2.6215 2 1 2 0.4820
 98 3 2.07 1.2925 2 2 2 0.3597
 99 2 1.34 1.8004 1 1 2 0.6731
100 1 1.19 2.6213 2 1 1 0.6080
101 4 2.60 0.8527 1 2 2 0.6478
102 3 2.11 1.4718 1 2 1 0.9510
103 3 1.90 1.0658 2 2 2 1.2901
104 4 2.53 0.9180 1 2 1 1.1582
105 2 1.60 1.8512 1 1 1 1.3680
106 3 1.98 1.4865 2 2 2 1.2980
107 4 2.57 0.8126 2 2 1 1.7421
108 1 0.66 2.0748 1 1 1 0.9047
109 3 1.79 1.5993 1 2 1 1.1889
110 3 1.91 1.2875 2 2 1 1.2709
111 4 2.29 0.7859 1 2 2 0.6047
112 2 1.57 1.8656 1 1 1 0.5482
113 3 2.27 1.5003 1 2 1 0.8788
114 4 2.49 0.9841 2 2 1 0.6903
115 1 0.89 2.6072 2 1 2 0.3188
116 2 1.76 1.9300 1 1 1 0.6516
117 2 1.65 1.8174 2 1 2 0.4333
118 4 2.84 1.1081 1 2 2 1.9445
119 4 2.69 0.6219 1 2 2 1.2426
120 4 2.67 0.8543 2 2 2 0.4261
121 3 1.97 1.3112 2 2 2 1.2093
122 2 1.36 1.9455 2 1 1 1.2503
123 4 2.17 0.3420 2 2 2 1.2254
124 1 1.13 2.6761 1 1 1 1.0491
125 3 2.26 1.8604 1 2 2 2.0548
126 1 0.64 2.3405 2 1 2 2.9575
127 1 0.87 2.0973 1 1 2 1.2232
128 3 2.05 1.6316 1 2 2 0.3514
129 4 2.59 0.8358 2 2 1 0.4344
130 2 1.62 2.2219 1 1 2 1.1620
131 2 1.54 1.8500 1 1 1 1.4584
132 2 1.30 1.7010 1 1 1 0.6335
133 1 1.13 2.4897 1 1 1 0.7293
134 1 0.77 2.4584 1 1 1 0.8600
135 4 2.62 0.3858 2 2 1 0.6741
136 4 2.34 0.6543 1 2 2 0.7443
137 2 1.80 1.9437 1 1 1 4.1219
138 3 1.89 1.1243 2 2 2 1.3984
139 4 2.75 0.7490 1 2 1 0.9029
140 3 1.98 1.7643 2 2 2 2.1626
141 1 0.79 2.3858 2 1 2 1.4598
142 3 1.89 1.3303 1 2 1 1.0976
143 1 0.99 2.4325 2 1 2 1.2547
144 2 1.18 1.7068 2 1 2 1.3971
145 3 1.70 1.1570 1 2 1 1.2616
146 1 0.88 2.1755 2 1 2 1.2988
147 1 0.61 1.8464 2 1 2 0.9912
148 3 2.27 1.6426 2 2 2 1.3208
149 4 2.87 1.1193 2 2 1 1.3087
150 3 1.83 1.3642 1 2 1 1.2886
151 2 1.88 2.1082 2 1 2 1.4219
152 2 1.87 1.9112 2 1 2 1.0860
153 3 2.44 1.2737 1 2 2 0.8276
154 1 0.70 2.6702 1 1 1 1.0915
155 1 0.71 2.6716 2 1 1 1.3440
156 1 1.04 2.4258 2 1 2 0.5387
157 4 2.65 0.7053 1 2 1 0.7015
158 4 2.58 0.8599 2 2 2 0.9464
159 3 2.25 1.2915 1 2 2 0.4923
160 3 1.97 0.8775 1 2 1 0.6086
161 4 2.22 0.4164 1 2 1 1.8493
162 1 1.04 2.3499 1 1 1 3.3672
163 2 1.29 1.9978 1 1 1 1.5048
164 3 1.99 1.4321 2 2 2 2.1329
165 4 2.78 1.0349 2 2 1 1.9996
166 1 1.21 2.7777 2 1 1 1.8962
167 4 2.74 1.0078 2 2 2 1.5972
168 2 0.91 1.6901 2 1 2 2.1326
169 3 1.68 1.4613 2 2 2 1.1444
170 2 1.47 1.7789 1 1 1 0.3864
171 3 2.35 1.4475 2 2 2 0.3388
172 3 1.53 1.1144 2 2 1 0.2861
173 1 0.89 2.4514 1 1 2 0.3150
174 4 2.78 1.1410 1 2 2 0.5588
175 1 0.60 2.4105 2 1 2 0.3537
176 1 0.57 2.4717 1 1 1 0.8514
177 1 0.92 2.1350 2 1 2 0.4732
178 3 1.96 1.3729 2 2 1 1.0300
179 2 1.71 2.2396 1 1 1 1.3253
180 1 0.90 2.3828 1 1 2 0.4888
181 4 1.99 0.4709 1 2 1 0.8609
182 2 1.53 2.0434 1 1 1 0.9299
183 4 2.70 0.5700 2 2 1 1.7336
184 4 2.11 0.7089 2 2 2 1.0883
185 1 0.93 2.5074 2 1 2 1.2360
186 3 1.90 1.3548 1 2 1 0.9961
187 1 0.57 2.1170 2 1 2 1.1398
188 1 1.12 2.7049 1 1 1 1.5037
189 4 2.53 0.6066 2 2 1 2.5393
190 1 1.13 2.7572 2 1 2 2.8148
191 2 1.32 1.8802 1 1 1 2.0223
192 3 2.20 1.5223 2 2 2 2.2936
193 2 1.49 1.7455 1 1 2 1.3945
194 2 1.21 1.5111 1 1 1 0.7703
195 1 1.29 2.6896 2 1 1 1.3328
196 1 0.85 2.0896 2 1 2 1.4880
197 2 0.91 1.5029 2 1 2 1.9419
198 1 0.54 2.2574 2 1 2 1.0890
199 2 1.18 1.7567 1 1 2 2.3665
200 4 2.83 0.6250 1 2 1 1.0801
201 2 1.38 1.9591 2 1 2 1.4003
202 3 1.98 1.6500 2 2 2 1.6402
203 3 2.18 1.4821 1 2 1 0.2400
204 2 1.44 1.8458 2 1 2 1.0310
205 4 2.73 0.8917 2 2 2 1.6221
206 4 2.46 0.8923 1 2 1 2.8858
207 4 2.42 0.8204 1 2 1 1.5543
208 2 1.71 2.1331 2 1 2 1.0449
209 2 1.58 2.0825 1 1 1 1.0766
210 4 2.36 0.9040 2 2 2 1.6006
211 2 1.19 1.3382 2 1 2 1.1216
212 3 2.10 1.5805 1 2 1 1.2541
213 4 2.68 0.9857 2 2 2 0.8925
214 3 1.92 1.4731 2 2 2 1.2259
215 3 2.26 1.6672 1 2 1 2.1539
216 1 0.93 2.5640 2 1 2 1.0927
217 4 2.63 0.8910 1 2 1 2.2896
218 2 1.85 2.2288 1 1 1 1.6709
219 1 0.79 2.2850 2 1 2 1.7494
220 2 1.54 1.9274 2 1 2 2.1357
221 3 1.72 1.3010 1 2 2 2.2504
222 1 1.39 2.6564 1 1 2 1.1935
223 1 0.66 2.1318 1 1 2 0.9365
224 4 2.29 0.4132 2 2 2 0.8680
225 2 1.60 1.9416 1 1 1 0.7926
226 2 1.18 1.7977 1 1 2 1.2175
227 2 1.66 1.8515 2 1 1 0.9460
228 1 1.30 3.0381 2 1 1 0.5490
229 1 1.44 3.1230 2 1 2 1.4225
230 1 0.66 2.1383 1 1 1 1.1509
231 4 2.66 1.1964 2 2 1 2.3364
232 3 1.68 1.4448 1 2 1 1.2676
233 3 1.86 1.6865 2 2 2 1.8662
234 1 0.98 2.2305 1 1 1 1.0712
235 2 1.66 1.7133 2 1 2 2.6528
236 1 0.82 2.3609 2 1 2 2.2185
237 4 2.86 1.3226 1 2 2 2.2033
238 3 1.91 1.4034 2 2 2 2.4428
239 4 2.40 0.4766 1 2 1 2.0828
240 1 1.06 2.9142 2 1 2 2.1353
241 3 1.74 1.2433 1 2 2 1.5221
242 4 2.25 0.7735 2 2 1 1.9734
243 2 1.34 1.7645 2 1 2 1.6162
244 2 1.30 1.6901 2 1 2 1.0555
245 4 2.77 0.6431 1 2 1 1.7902
246 2 1.36 1.5890 1 1 2 2.9514
247 1 1.00 2.2990 1 1 1 1.2012
248 2 1.56 2.4152 1 1 1 3.1854
249 4 2.48 0.9460 2 2 1 2.0261
250 4 2.80 1.1860 2 2 1 1.3064
251 2 1.01 1.9039 1 1 1 1.8832
252 1 0.29 2.2599 1 1 1 0.9288
253 4 3.00 1.1062 1 2 1 1.3643
254 2 1.72 1.9730 2 1 2 0.9091
255 2 1.40 1.7768 2 1 2 0.9622
256 1 0.52 2.6020 2 1 2 1.0192
257 4 2.95 1.0010 1 2 1 1.1636
258 1 1.03 2.8472 2 1 2 1.5404
259 2 1.46 1.7649 2 1 2 0.9842
260 1 0.28 1.9233 1 1 2 1.0803
261 3 2.31 1.7323 1 2 1 1.4464
262 1 1.02 2.6749 1 1 1 1.8130
263 4 2.42 0.8002 1 2 2 1.2603
264 4 2.75 0.7780 1 2 2 1.0185
265 2 1.72 2.4070 2 1 2 0.9456
266 1 0.97 2.5025 2 1 1 1.0366
267 1 0.51 2.5456 1 1 1 2.4033
268 3 2.43 1.7025 1 2 1 3.0025
269 3 1.88 1.1797 2 2 1 1.3951
270 1 1.46 2.7435 1 1 1 1.0273
271 1 1.11 2.5086 2 1 4 5.7692
272 3 2.00 1.3047 2 2 2 0.6499
273 3 2.32 1.8693 1 2 1 2.0242
274 2 1.68 1.9240 2 1 2 2.7832
275 4 2.14 0.5976 2 2 1 2.4167
276 2 1.66 2.0688 2 1 1 4.6169
277 1 0.20 1.9808 2 1 2 1.1536
278 2 1.59 1.7659 1 1 2 0.8276
279 3 1.52 0.9112 1 2 2 1.8589
280 3 2.15 1.6078 1 2 1 0.5925
281 1 0.50 2.0667 2 1 1 0.5147
282 1 0.98 2.7237 1 1 2 0.3820
283 3 1.68 1.2696 2 2 1 0.3341
284 4 2.50 0.4873 2 2 1 0.3927
285 2 1.59 1.9919 2 1 1 0.3859
286 4 2.61 0.8948 1 2 1 0.2672
287 1 1.03 2.5309 2 1 1 0.4403
288 4 2.70 1.0720 2 2 2 0.3265
289 3 2.43 1.8005 1 2 2 1.0338
290 1 0.85 2.6302 1 1 1 1.0421
291 1 1.06 2.4017 1 1 1 0.9858
292 2 0.90 1.6966 2 1 2 1.2737
293 1 1.13 2.7475 1 1 1 0.9831
294 2 1.07 1.5917 1 1 2 1.2797
295 3 1.55 1.4445 1 2 1 1.0777
296 3 2.20 1.4332 2 2 2 1.1221
297 3 2.26 1.5121 1 2 2 0.8382
298 4 2.58 0.9262 1 2 1 0.5572
299 1 1.38 2.9259 1 1 1 1.3670
300 3 1.87 1.1564 1 2 1 2.3132
301 2 1.31 2.0201 1 1 1 2.2344
302 1 1.11 2.4142 1 1 2 1.5610
303 4 2.49 0.7135 1 2 1 1.7708
304 4 2.77 0.9979 1 2 1 0.9080
305 4 2.89 0.6940 2 2 2 0.9041
306 3 2.31 1.8281 2 2 2 1.0202
307 1 1.14 2.5724 2 1 1 0.8517
308 2 1.40 1.9116 1 1 1 0.9868
309 4 2.99 0.8531 1 2 1 0.9869
310 4 2.76 0.9397 2 2 1 1.7165
311 1 1.12 2.5932 1 1 2 1.5760
312 3 1.93 1.1668 1 2 1 1.3127
313 3 1.81 1.5203 1 2 2 0.9562
314 2 1.40 1.8203 2 1 2 1.4452
315 2 1.33 2.1082 1 1 1 1.8199
316 1 0.47 2.1353 2 1 1 3.0435
317 4 2.93 0.9080 2 2 2 1.0905
318 3 2.25 1.7868 1 2 1 1.5026
319 3 2.15 1.3915 2 2 2 2.1155
320 3 2.34 1.7071 2 2 1 0.7746
321 3 2.01 1.3552 2 2 2 0.4008
322 4 2.69 1.1057 2 2 2 1.3934
323 4 2.73 0.7541 1 2 1 1.1852
324 4 2.54 1.0818 2 2 2 1.6749
325 2 1.72 2.3797 2 1 1 1.3679
326 4 3.02 1.5059 1 2 2 0.9869
327 4 2.82 0.9527 1 2 1 0.7873
328 3 2.23 1.6825 1 2 2 1.0688
329 3 1.94 1.0910 2 2 1 1.3470
330 3 2.12 1.6586 2 2 2 0.7974
331 4 2.55 0.7990 1 2 1 2.4613
332 2 1.56 2.1016 1 1 1 0.9873
333 1 1.08 2.5974 1 1 1 0.8352
334 1 0.89 2.4133 1 1 1 1.3467
335 4 2.84 0.7001 2 2 1 3.7170
336 2 1.71 2.3936 1 1 1 2.7200
337 2 1.78 2.2075 2 1 1 2.2361
338 1 0.74 2.4723 1 1 3 0.4440
339 3 2.24 1.6476 1 2 1 0.5703
340 3 2.60 1.8537 1 2 2 0.4514
341 3 1.81 1.2294 1 2 1 0.4981
342 2 1.52 1.7948 1 1 2 0.4948
343 1 0.46 2.3743 1 1 1 0.6513
344 2 1.60 1.8674 2 1 1 0.6725
345 2 1.35 1.7302 2 1 2 0.3034
346 1 1.14 2.6636 2 1 1 0.7635
347 1 0.75 2.3090 2 1 1 1.5413
348 1 1.14 2.4633 1 1 2 0.6489
349 1 0.59 2.0684 1 1 1 0.6720
350 2 1.39 2.0048 2 1 2 1.2684
351 3 2.18 1.1672 2 2 1 1.6527
352 2 1.71 2.1515 2 1 2 0.3872
353 1 1.14 2.7128 2 1 1 0.9236
354 1 0.81 2.4667 2 1 1 0.6329
355 2 1.33 1.8679 1 1 1 0.4945
356 2 1.36 1.8982 2 1 2 0.9314
357 1 1.04 2.6032 2 1 2 1.1016
358 2 1.60 1.7107 2 1 2 0.8507
359 1 0.93 2.6444 2 1 2 1.2325
360 4 2.37 0.6828 2 2 2 1.1605
361 1 0.93 2.5446 1 1 1 1.1945
362 1 1.30 2.6344 1 1 2 1.0587
363 2 0.91 1.4078 1 1 2 0.9851
364 4 2.63 0.7776 1 2 1 0.8499
365 1 1.05 2.5821 1 1 1 0.8799
366 3 2.27 1.2697 1 2 1 1.5494
367 4 2.21 0.5149 1 2 1 1.1594
368 3 1.81 1.4311 1 2 1 1.5947
369 1 0.68 2.5251 1 1 1 2.6505
370 1 0.93 2.5469 1 1 1 1.1213
371 2 1.10 1.5722 1 1 2 1.3254
372 2 1.70 2.0029 1 1 1 3.1763
373 2 1.80 1.9637 1 1 1 1.3616
374 4 2.02 0.2000 2 2 2 1.9875
375 2 1.35 1.8936 2 1 2 1.2607
376 1 0.70 2.3945 2 1 2 2.3777
377 4 2.45 0.9719 2 2 2 1.9074
378 1 1.08 2.4545 2 1 1 0.9600
379 3 1.61 1.1338 1 2 2 1.8260
380 2 1.45 1.8789 2 1 1 0.8652
381 4 2.68 0.8133 1 2 1 1.2636
382 3 1.82 0.9665 1 2 2 4.1412
383 3 2.00 1.8147 2 2 2 0.9206
384 3 2.29 1.4035 1 2 1 1.2364
385 1 0.95 2.3294 2 1 1 0.9721
386 4 2.51 1.1215 2 2 1 0.8214
387 2 1.41 1.5481 1 1 1 0.6536
388 4 2.71 0.8136 2 2 1 0.9796
389 1 1.39 2.5917 1 1 1 0.6282
390 1 1.18 2.3579 1 1 1 0.8674
391 3 1.89 1.0910 1 2 2 1.0481
392 2 1.28 2.0487 2 1 1 2.1106
393 3 1.55 1.2464 2 2 2 0.6424
394 3 2.28 1.4598 1 2 4 5.9125
395 3 2.05 1.5890 2 2 2 1.6042
396 3 2.26 1.5198 1 2 1 0.9086
397 2 1.52 2.4427 1 1 2 1.1451
398 3 2.07 1.3017 1 2 1 1.0275
399 2 2.05 2.0936 2 1 2 1.2187
400 2 1.72 2.1893 1 1 1 1.2435
401 4 2.56 0.8907 1 2 1 1.2697
402 4 2.38 0.6745 2 2 2 1.0421
403 2 1.66 2.1867 1 1 1 1.4971
404 4 2.74 1.0264 1 2 2 2.0941
405 4 2.34 0.9662 2 2 2 1.0025
406 2 1.76 1.9795 2 1 2 1.5722
407 3 2.47 1.7597 1 2 2 0.7977
408 4 2.86 0.8159 1 2 1 1.1188
409 3 2.30 1.2318 2 2 2 3.4905
410 2 1.91 2.2208 2 1 1 1.4788
411 2 1.10 1.9116 1 1 1 0.8207
412 2 1.32 1.8254 2 1 2 1.1239
413 3 1.49 1.0786 2 2 2 3.4959
414 2 1.75 2.3029 2 1 2 1.1088
415 4 2.62 0.8675 2 2 1 0.9855
416 3 1.93 1.3493 1 2 2 1.0259
417 4 2.53 0.7572 2 2 1 1.2347
418 3 1.65 0.7370 2 2 2 0.6579
419 3 1.84 1.2339 2 2 2 1.4959
420 4 3.05 0.8358 2 2 2 2.2211
421 4 3.01 0.8914 1 2 1 0.9327
422 4 2.84 1.0126 1 2 1 2.9910
423 1 0.98 2.5335 1 1 1 3.0892
424 3 2.12 1.5357 2 2 2 2.0709
425 4 2.18 0.6201 1 2 1 1.3325
426 3 2.24 1.5901 1 2 2 1.5986
427 4 2.60 0.9741 2 2 1 1.3194
428 2 1.52 2.2086 1 1 1 0.6182
429 4 2.77 0.8093 1 2 1 1.3063
430 3 1.86 1.3330 2 2 2 1.4777
431 3 2.35 1.4650 2 2 2 3.0750
432 2 0.89 1.3599 2 1 1 0.9933
433 3 2.23 1.4842 2 2 2 0.7453
434 2 1.61 2.1116 2 1 1 1.5628
435 3 2.31 1.9226 1 2 2 1.6534
436 2 1.65 2.3078 2 1 1 1.1635
437 2 1.63 1.9157 1 1 1 0.9568
438 2 1.50 2.0364 2 1 1 0.6392
439 2 1.42 2.0525 1 1 1 1.3995
440 1 1.02 2.4999 2 1 2 1.0476
441 1 0.79 1.9647 2 1 1 1.3667
442 1 1.25 2.4983 1 1 2 1.6965
443 1 0.67 2.2161 1 1 1 1.0609
444 2 1.62 2.1277 1 1 1 2.5067
445 2 1.63 1.9483 2 1 2 0.8391
446 4 3.09 1.0721 2 2 2 1.2534
447 4 2.50 0.8296 2 2 2 1.1161
448 4 2.83 1.0065 1 2 1 0.9516
449 2 1.20 1.7357 2 1 1 0.6005
450 1 1.07 2.3485 1 1 1 0.8734
451 3 1.91 1.3683 1 2 1 1.2114
452 4 2.87 1.2443 1 2 1 0.9315
453 1 0.75 2.0460 2 1 2 1.0385
454 4 2.44 0.7355 1 2 1 1.2938
455 1 0.99 2.6662 2 1 2 1.2731
456 3 1.88 1.1980 1 2 1 3.2875
457 2 1.74 2.3257 1 1 1 1.0364
458 3 2.00 1.6370 2 2 2 0.8666
459 1 0.66 2.5896 2 1 2 0.8968
460 2 1.54 2.0740 1 1 1 0.8843
461 1 1.08 2.6729 1 1 2 1.4255
462 4 2.19 0.5582 2 2 2 0.9220
463 4 2.76 0.9491 1 2 1 0.6380
464 3 1.82 1.1251 1 2 1 1.2615
465 1 0.70 2.2408 2 1 2 1.0759
466 3 1.53 1.1943 2 2 2 1.2637
467 3 2.02 1.1587 2 2 2 1.2144
468 1 0.64 2.1539 2 1 2 1.0061
469 2 1.17 1.4405 1 1 2 1.2068
470 3 2.18 1.7487 2 2 2 1.1440
471 2 1.79 2.1816 2 1 2 1.2338
472 4 2.34 1.0557 1 2 1 1.1046
473 2 1.71 1.8845 1 1 1 1.0940
474 2 1.20 1.5293 2 1 2 1.2108
475 2 1.53 1.7180 1 1 1 0.9702
476 4 2.63 0.8588 2 2 2 0.9394
477 3 2.03 1.4969 1 2 1 0.7018
478 3 2.13 1.4667 2 2 2 3.1786
479 1 1.05 2.6063 1 1 1 0.9869
480 1 1.35 2.9907 2 1 2 2.2526
481 2 1.53 1.8646 2 1 1 1.0105
482 1 1.05 2.4518 1 1 1 0.8196
483 3 1.99 1.5926 2 2 2 0.9160
484 2 1.82 1.9954 1 1 1 1.3826
485 4 2.66 0.4483 2 2 2 2.0713
486 3 2.16 1.2860 2 2 2 1.1010
487 1 0.93 2.9422 1 1 1 0.9693
488 4 2.35 0.9280 2 2 2 1.1388
489 4 2.81 1.0884 1 2 1 1.3429
490 2 1.72 1.9579 1 1 2 1.3858
491 1 1.01 2.5846 2 1 2 2.1944
492 3 2.39 1.4678 1 2 1 1.3867
493 3 1.82 1.1708 2 2 2 1.3231
494 3 1.96 1.4517 1 2 1 0.6234
495 1 0.87 2.5742 1 1 1 0.7015
496 1 0.80 2.6233 1 1 1 0.5866
497 1 0.87 2.4262 1 1 1 0.7713
498 1 1.14 2.7885 2 1 2 1.1813
499 2 1.41 1.8537 2 1 1 1.3914
500 4 2.46 0.4501 2 2 2 1.7033
501 2 1.71 2.0191 2 3 2 1.0723
502 3 1.94 1.4668 2 3 2 1.1686
503 3 2.34 1.6842 1 3 1 1.9460
504 3 1.73 1.3031 1 3 1 1.8273
505 2 1.84 2.2882 2 3 2 1.1697
506 2 1.55 2.0735 2 3 2 1.0487
507 3 1.55 1.2692 2 3 2 0.8777
508 3 2.00 1.3301 1 3 1 1.0889
509 2 1.48 1.8429 2 3 2 1.1166
510 3 2.30 1.5630 2 3 1 1.1265
511 2 0.85 1.3090 2 3 1 1.8731
512 2 1.31 1.8995 2 3 2 0.9260
513 3 2.08 1.4325 1 3 1 0.7923
514 3 1.96 1.7241 1 3 1 1.2316
515 3 2.09 1.5482 2 3 2 0.9493
516 3 2.17 1.5999 2 3 2 1.0545
517 3 2.05 1.5202 2 3 2 0.7634
518 2 1.82 2.1407 1 3 1 0.9336
519 2 1.56 2.4798 2 3 2 1.0467
520 3 1.98 1.5571 2 3 2 1.1241
521 2 1.67 1.5701 2 3 1 1.2453
522 2 1.34 1.8387 1 3 1 0.8832
523 3 1.79 0.8603 1 3 2 1.7834
524 2 1.41 2.1163 1 3 1 1.3266
525 3 1.84 1.0247 2 3 2 0.9126
526 3 1.62 0.8025 2 3 2 0.8200
527 3 1.73 0.9571 2 3 2 0.7386
528 2 1.60 2.0713 1 3 1 0.8199
529 2 1.69 1.7908 1 3 1 0.8578
530 2 1.38 2.0285 2 3 2 1.5431
531 3 1.73 1.2246 2 3 2 1.2736
532 3 2.10 1.2802 2 3 2 1.1811
533 2 1.67 2.0985 1 3 1 0.8053
534 3 1.74 1.0244 1 3 1 1.6759
535 3 2.02 1.0935 2 3 2 0.9993
536 2 1.07 2.0014 2 3 2 1.3425
537 2 1.70 1.7546 1 3 2 1.4885
538 2 1.07 1.2491 2 3 2 0.6836
539 3 2.00 1.4168 1 3 1 0.7998
540 2 1.32 2.1326 1 3 1 1.0314
541 3 2.45 1.8523 1 3 1 1.2609
542 3 1.76 0.8919 2 3 2 0.7530
543 2 1.55 2.0090 2 3 2 2.0186
544 2 1.37 1.8739 1 3 1 0.9287
545 2 1.34 2.0207 1 3 1 0.6520
546 3 2.07 1.7267 2 3 1 0.7927
547 3 1.69 1.3608 2 3 2 0.6885
548 2 1.77 2.1241 1 3 1 0.8928
549 2 1.57 2.1236 2 3 2 1.7374
550 3 2.53 1.5900 1 3 1 1.0186
551 3 1.71 1.0290 2 3 2 1.3596
552 3 2.28 1.7216 1 3 1 1.1684
553 2 1.74 2.1059 1 3 1 0.8742
554 2 1.43 1.6596 2 3 1 0.9981
555 3 2.09 1.3336 2 3 2 0.7652
556 2 1.35 1.3832 2 3 2 0.7655
557 3 2.32 1.3140 1 3 1 0.6780
558 2 1.92 2.2202 2 3 2 0.6995
559 2 1.60 2.0299 2 3 2 2.0141
560 2 1.83 2.2245 1 3 1 0.8525
561 3 2.07 1.5131 2 3 2 0.8901
562 3 2.12 1.5599 2 3 2 0.7575
563 3 1.89 1.1655 2 3 1 1.6147
564 2 1.09 1.4625 2 3 1 0.8057
565 3 1.85 1.1641 1 3 2 1.0449
566 3 2.32 1.9002 1 3 1 1.1150
567 3 2.42 1.5357 1 3 1 0.6457
568 2 1.73 2.2552 1 3 2 0.9075
569 2 1.67 2.5011 1 3 1 1.8144
570 3 2.23 1.6917 2 3 2 1.8450
571 3 2.54 1.8211 1 3 1 1.0431
572 3 1.78 0.9487 1 3 2 1.7214
573 2 1.50 1.6578 2 3 1 1.2923
574 3 2.11 1.4228 1 3 1 0.9035
575 2 1.37 1.8113 1 3 1 2.6663
576 2 1.53 1.9689 1 3 1 0.6309
577 3 1.98 1.3953 2 3 2 0.8685
578 2 1.30 1.6877 1 3 1 2.0648
579 2 1.25 1.6955 2 3 2 0.8054
580 3 1.99 1.4759 1 3 1 0.8767
581 2 1.50 1.9802 1 3 1 0.7614
582 2 1.57 2.0872 2 3 1 0.4114
583 3 1.71 1.2798 1 3 2 0.6905
584 3 2.12 1.3591 1 3 1 0.7506
585 3 1.93 1.2432 1 3 1 0.5273
586 2 1.34 1.7217 2 3 1 0.4827
587 2 1.61 1.8315 1 3 1 0.5341
588 2 1.32 2.0148 2 3 1 0.5193
589 3 2.03 1.5197 2 3 2 0.6902
590 3 2.07 1.7655 1 3 1 0.7092
591 2 1.54 2.3446 1 3 1 0.5291
592 3 1.64 1.1417 2 3 1 0.6025
593 3 2.34 1.1657 1 3 2 0.3949
594 2 1.17 1.7942 2 3 2 0.8905
595 2 1.11 1.7072 1 3 2 0.6698
596 2 1.57 1.6518 2 3 1 1.0343
597 3 2.16 1.4101 1 3 1 0.6082
598 2 1.84 2.0129 1 3 2 0.6555
599 2 1.59 2.3070 1 3 1 0.9255
600 2 1.30 1.6941 1 3 1 0.5595
