# Supplementary material for: The effect of training methodology on knowledge representation in categorization
Source: PLoS One. 2017 Aug 28;12(8):e0183904. doi: 10.1371/journal.pone.0183904 (PMC5573135; doi:10.1371/journal.pone.0183904)
Supplement: S1 File — This file contains the raw data from the experiments reported in this manuscript. (ZIP) [file pone.0183904.s001.zip › raw_data/Exp2/YES-NO/rb_xfer_concept_feedback_2_cond_2_sub_78.dat]

  1 3 2.35 1.4475 1 2 1 1.9495
  2 1 1.46 2.7435 2 1 2 2.2319
  3 1 1.30 2.6344 2 1 2 1.2544
  4 2 1.48 1.6857 2 1 1 1.3723
  5 3 1.62 0.8025 2 2 2 1.2685
  6 4 2.42 0.8204 2 2 1 1.4253
  7 2 1.34 1.8004 1 1 2 1.9371
  8 1 1.14 2.7128 2 1 2 0.9881
  9 2 1.65 1.8174 2 1 2 1.1161
 10 2 1.72 2.4070 2 1 2 1.1044
 11 3 2.42 1.5357 1 2 1 1.1167
 12 4 2.75 0.7780 1 2 1 3.7688
 13 1 0.52 2.6020 1 1 2 0.9224
 14 2 1.64 1.8817 1 1 2 2.1585
 15 4 2.42 0.8002 2 2 1 1.3199
 16 4 2.87 1.2443 1 2 2 1.1792
 17 3 2.15 1.6078 1 2 2 1.2511
 18 3 2.05 1.5890 1 2 1 0.6983
 19 2 1.70 1.7546 2 1 2 1.0472
 20 2 1.43 1.6596 1 1 2 1.4689
 21 1 1.44 3.1230 2 1 2 0.9869
 22 4 2.77 0.8261 1 2 1 1.1709
 23 3 1.71 1.2798 1 2 1 0.7175
 24 3 2.10 1.6379 1 2 2 0.9842
 25 1 1.13 2.6761 2 1 2 0.9939
 26 4 2.76 0.9491 2 2 1 0.8170
 27 2 1.54 1.8500 1 1 2 0.9856
 28 4 2.61 0.8948 1 2 2 0.9142
 29 3 2.23 1.4842 2 2 1 1.5512
 30 2 1.57 2.1236 1 1 1 1.8002
 31 4 2.91 1.1572 1 2 2 1.0412
 32 1 1.14 2.7885 2 1 2 0.9282
 33 1 1.25 2.4983 2 1 2 1.1952
 34 3 1.53 1.1943 2 2 1 1.2832
 35 1 0.83 2.5525 1 1 2 1.3754
 36 3 1.64 1.1417 1 2 2 1.1529
 37 3 1.90 1.3107 2 2 2 1.2672
 38 3 2.43 1.8005 2 2 2 3.0002
 39 4 3.02 1.2229 2 2 2 1.4162
 40 2 1.42 1.5852 1 1 2 1.6481
 41 2 1.35 1.7302 1 1 1 1.4862
 42 4 2.55 0.7990 1 2 2 0.9318
 43 1 1.08 2.5974 2 1 1 1.4384
 44 4 2.47 0.5925 1 2 1 1.8841
 45 1 0.81 2.4667 2 1 2 1.3696
 46 4 2.36 0.9243 2 2 2 2.2508
 47 3 2.18 1.7487 1 2 2 1.0729
 48 1 0.57 2.1170 1 1 2 1.1180
 49 4 2.65 0.8297 1 2 1 1.5857
 50 4 2.68 0.9857 1 2 1 0.8496
 51 4 2.46 0.8923 2 2 2 2.5628
 52 2 1.79 2.1816 2 1 2 1.8607
 53 2 1.60 1.7107 1 1 2 1.1712
 54 1 1.39 2.6564 2 1 2 0.9400
 55 2 1.66 2.0688 1 1 1 0.9517
 56 2 1.36 1.9455 1 1 2 1.0968
 57 2 1.60 1.8674 2 1 2 1.4700
 58 1 0.74 2.4723 1 1 1 0.8205
 59 2 1.73 2.2552 1 1 1 1.2203
 60 2 1.41 1.5481 2 1 2 0.8522
 61 2 1.11 1.7072 2 1 1 1.2990
 62 1 0.46 2.3743 2 1 1 2.2624
 63 1 0.99 2.4325 2 1 2 0.8205
 64 2 1.49 1.7455 1 1 1 1.5337
 65 2 1.70 1.7760 2 1 2 1.6084
 66 1 1.11 2.5086 1 1 1 1.3523
 67 2 1.35 1.3832 2 1 2 0.9391
 68 1 0.80 2.6896 2 1 2 0.9579
 69 4 2.60 0.8527 2 2 1 2.1037
 70 4 2.48 0.9460 1 2 1 1.1002
 71 2 1.32 1.8254 1 1 2 4.4716
 72 3 2.27 1.5003 2 2 1 2.1731
 73 4 2.40 0.6599 1 2 1 0.9342
 74 3 1.82 1.1251 2 2 1 2.0813
 75 2 1.53 2.0434 1 1 1 1.4702
 76 2 1.60 1.8512 1 1 1 2.9959
 77 2 1.66 2.1867 2 1 3 1.0039
 78 4 2.21 0.5149 2 2 1 1.7155
 79 4 2.66 1.2136 1 2 1 0.6469
 80 4 2.86 0.8159 2 2 1 0.9019
 81 3 2.34 1.6842 2 2 2 0.9299
 82 2 1.65 1.9020 1 1 1 2.0930
 83 1 0.87 2.4262 2 1 2 0.8823
 84 1 0.97 2.0792 2 1 1 0.9671
 85 1 1.39 2.5917 2 1 2 1.0886
 86 2 1.36 1.5890 2 1 2 1.2050
 87 1 0.85 2.6302 2 1 2 0.9892
 88 3 2.27 1.2697 2 2 2 1.8309
 89 3 2.34 1.7071 1 2 2 1.5568
 90 1 0.71 2.6716 2 1 2 1.2315
 91 3 1.81 1.2294 1 2 1 1.4136
 92 1 0.82 2.3609 2 1 2 1.2460
 93 1 1.14 2.6636 1 1 1 3.1328
 94 2 1.59 1.9919 2 1 2 1.0078
 95 2 1.74 2.1059 1 1 1 1.2235
 96 4 2.14 0.5976 2 2 2 1.6543
 97 3 2.13 1.4667 2 2 2 1.1649
 98 2 1.30 1.6941 2 1 2 1.2862
 99 3 1.98 1.6500 2 2 2 1.3154
100 4 2.53 0.6066 1 2 1 2.8619
101 2 1.10 1.5722 1 1 2 1.2755
102 3 1.99 1.4759 2 2 2 1.5688
103 2 0.90 1.6966 2 1 2 1.1223
104 1 1.12 2.5932 2 1 2 1.0055
105 4 1.97 0.2291 2 2 2 0.9901
106 4 2.40 0.4766 1 2 2 1.1441
107 3 1.94 1.0910 1 2 2 1.0189
108 3 2.36 1.6037 1 2 2 0.9859
109 4 2.83 0.6250 1 2 2 1.2664
110 1 0.93 2.5640 2 1 2 1.0319
111 4 2.89 0.6940 2 2 1 1.0782
112 3 1.82 0.9665 1 2 1 0.6517
113 1 1.04 2.3499 1 1 1 0.9542
114 4 2.78 1.1410 1 2 1 1.3241
115 1 0.69 2.4978 2 1 2 3.5120
116 4 2.38 0.6745 2 2 1 1.0609
117 2 1.70 1.9158 1 1 2 1.0583
118 4 2.34 0.6543 2 2 1 1.1050
119 4 2.56 0.8907 2 2 1 3.3495
120 1 1.13 2.7572 2 1 1 2.0560
121 3 2.26 1.4368 1 2 1 1.4863
122 2 1.41 2.1163 1 1 2 0.9875
123 1 0.28 1.9233 1 1 2 2.0678
124 3 2.26 1.8604 1 2 2 1.4815
125 2 0.91 1.5029 2 1 1 1.6308
126 3 2.00 1.6370 2 2 1 1.5648
127 4 2.17 0.3420 1 2 1 1.3035
128 2 1.78 2.2075 2 1 2 2.5227
129 2 1.65 2.3078 2 1 2 1.6069
130 1 0.20 1.9808 1 1 2 1.4307
131 3 2.16 1.4101 2 2 2 2.1417
132 4 2.87 1.1923 1 2 2 2.1688
133 4 1.99 0.4709 2 2 2 1.1864
134 2 1.58 2.0825 1 1 2 2.2996
135 3 1.88 1.1797 2 2 2 1.5205
136 3 2.02 1.1587 1 2 2 1.8680
137 4 3.01 0.8914 1 2 1 2.6021
138 4 2.46 0.4501 1 2 2 1.9229
139 1 0.75 2.0460 1 1 1 1.8863
140 1 1.14 2.5724 1 1 2 0.8909
141 2 0.85 1.3090 2 1 2 2.2009
142 4 2.66 1.1964 1 2 1 1.3534
143 4 2.54 1.0818 2 2 2 1.2430
144 4 2.84 0.7001 2 2 1 1.7367
145 3 2.01 1.3552 1 2 2 2.9074
146 1 0.83 2.9124 1 1 1 1.5291
147 1 1.02 2.1497 2 1 1 4.1557
148 1 0.79 2.3858 1 1 1 0.9821
149 4 2.44 0.5580 2 2 1 4.0094
150 2 1.29 1.9978 1 1 1 1.6403
151 3 2.11 1.4718 1 2 1 2.1464
152 3 1.86 1.6865 2 2 1 1.5489
153 2 1.07 2.0014 1 1 1 1.2392
154 4 2.34 0.9662 2 2 1 1.8864
155 2 1.39 2.0048 1 1 1 2.4105
156 3 2.12 1.3591 1 2 1 2.9430
157 2 1.30 1.7010 2 1 2 1.1256
158 1 0.51 2.5456 1 1 2 1.1301
159 4 2.58 0.9390 2 2 2 1.6616
160 2 1.44 1.8458 2 1 2 1.3623
161 2 1.28 2.0487 2 1 1 2.7166
162 3 2.26 1.5121 2 2 1 1.5845
163 3 2.34 1.1657 2 2 2 1.6574
164 4 2.36 0.5403 2 2 2 1.5193
165 3 1.88 1.1980 1 2 1 0.9072
166 4 2.18 0.6201 2 2 2 1.0548
167 4 2.73 0.8917 1 2 1 1.2381
168 4 2.69 0.6219 2 2 2 0.8534
169 2 0.89 1.3599 2 1 2 0.8762
170 1 0.58 2.3440 1 1 1 1.6815
171 3 2.25 1.2915 2 2 2 0.9502
172 1 1.07 2.3485 1 1 1 0.9534
173 1 1.03 2.5309 1 1 1 1.1161
174 2 1.55 2.0735 2 1 2 0.7915
175 4 2.51 1.1215 1 2 2 1.6730
176 2 1.67 2.5011 1 1 2 1.4237
177 1 1.02 2.6289 2 1 1 1.2231
178 3 1.87 1.1564 2 2 2 2.1182
179 1 0.64 2.3405 1 1 1 1.2824
180 4 2.36 0.9040 1 2 2 0.9277
181 1 0.95 2.3294 2 1 2 2.0996
182 4 2.41 0.3492 1 2 1 1.1119
183 4 2.30 0.6381 1 2 2 0.8520
184 3 2.07 1.2553 1 2 1 0.8588
185 1 0.96 2.5403 2 1 2 1.1448
186 3 2.44 1.2737 2 2 2 1.0844
187 1 0.77 2.4584 2 1 2 1.1294
188 3 2.03 1.5197 2 2 2 1.2131
189 4 2.84 1.1081 1 2 2 1.8923
190 4 2.45 0.9719 1 2 1 1.1775
191 4 2.45 0.6758 1 2 2 0.8989
192 4 2.93 0.9080 2 2 1 1.2712
193 3 1.68 1.4448 1 2 1 1.6617
194 2 1.57 1.8656 2 1 2 1.8833
195 2 1.34 2.0207 1 1 1 1.6321
196 4 2.58 0.5943 1 2 1 1.9837
197 4 2.95 1.1056 1 2 1 1.1046
198 2 1.33 1.8679 2 1 2 1.2211
199 3 1.73 1.2246 1 2 1 0.9256
200 1 1.02 2.6749 2 1 1 1.4169
201 3 1.97 1.3477 1 2 1 1.1416
202 2 1.37 1.8739 1 1 1 1.3851
203 2 1.75 2.3029 2 1 2 1.1933
204 3 2.39 1.4678 1 2 1 2.3134
205 2 1.78 2.3478 2 1 1 3.0864
206 2 1.19 1.3382 1 1 2 1.1210
207 4 2.75 0.7490 2 2 2 1.5742
208 2 1.09 1.4625 1 1 2 1.1115
209 1 0.89 2.4133 1 1 1 1.0990
210 3 1.89 1.1655 1 2 1 1.0476
211 1 0.93 2.9422 1 1 2 1.2942
212 2 1.92 2.2202 1 1 1 1.2272
213 2 1.56 2.4798 1 1 1 1.4970
214 1 1.06 2.9142 2 1 2 1.0052
215 1 0.68 2.5251 1 1 1 1.0542
216 2 1.72 1.9730 1 1 1 0.8756
217 3 1.85 1.1641 2 2 1 2.0814
218 3 1.90 1.0658 2 2 2 0.7836
219 4 2.82 0.9527 2 2 1 1.1197
220 1 1.00 2.2990 1 1 1 1.7149
221 2 1.62 2.2219 1 1 1 1.9895
222 1 0.89 2.6072 1 1 1 1.4630
223 3 1.97 0.8775 2 2 2 2.4297
224 4 3.09 1.0721 2 2 1 1.0602
225 3 1.93 1.2432 1 2 1 1.4750
226 2 1.94 2.0839 1 1 1 1.2405
227 4 2.53 0.7572 2 2 2 3.1592
228 1 0.57 2.4717 2 1 1 1.5531
229 4 2.77 0.9979 1 2 1 1.6356
230 3 1.91 1.4034 1 2 1 1.3952
231 1 1.11 2.4142 2 1 1 1.9558
232 1 0.29 2.2599 1 1 1 1.2702
233 1 0.92 2.6655 2 1 2 2.7079
234 1 0.85 2.0896 1 1 2 1.1442
235 1 0.54 2.2574 2 1 1 0.9552
236 1 0.70 2.3945 1 1 1 0.7494
237 3 2.02 1.0935 1 2 1 0.9604
238 1 0.60 2.4105 2 1 1 1.6826
239 4 2.25 0.7735 2 2 2 1.2640
240 4 2.63 0.8910 1 2 1 1.7087
241 4 2.29 0.7859 2 2 1 1.0023
242 3 1.51 1.1071 2 2 2 1.5373
243 3 2.00 1.8147 2 2 2 2.4360
244 1 1.05 2.5821 1 1 1 1.8502
245 1 0.87 2.5742 2 1 2 1.0087
246 2 1.63 1.9483 2 1 2 4.9048
247 3 2.23 1.6917 2 2 2 1.7014
248 2 1.33 2.1082 1 1 4 8.1047
249 1 0.66 2.0748 1 1 1 3.0910
250 4 2.49 0.7135 1 2 1 1.8635
251 4 2.71 0.8136 1 2 1 1.2641
252 4 2.70 0.5700 2 2 2 0.8375
253 1 1.05 2.6834 2 1 2 2.1170
254 3 2.27 1.6426 1 2 2 0.8971
255 3 1.74 1.0244 2 2 2 1.2697
256 1 0.95 2.5462 1 1 2 1.0823
257 2 1.32 2.1326 2 1 1 1.7354
258 1 1.24 2.6215 1 1 1 0.7550
259 1 1.13 2.4366 2 1 1 1.2452
260 2 1.17 1.4405 1 1 2 0.9398
261 2 1.84 2.0129 2 1 2 3.0238
262 2 1.84 2.2882 1 1 1 1.0080
263 1 1.05 2.6063 2 1 2 1.6306
264 4 2.62 0.3858 1 2 1 1.8624
265 4 2.70 1.0720 2 2 1 1.3567
266 2 1.53 1.7180 2 1 2 1.0706
267 1 1.13 2.7475 2 1 2 1.6617
268 4 2.02 0.2000 2 2 2 1.8750
269 2 0.91 1.4078 1 1 2 1.2011
270 2 1.33 1.9183 1 1 1 0.9063
271 1 0.93 2.5074 2 1 2 1.9348
272 1 0.92 2.1350 1 1 1 4.4172
273 4 2.37 0.5874 2 2 1 1.3130
274 3 2.09 1.5482 2 2 2 1.2836
275 1 0.93 2.6444 1 1 1 1.3377
276 1 0.64 2.1539 2 1 2 1.9640
277 1 1.01 2.5846 2 1 2 1.7827
278 2 1.88 2.1806 2 1 1 2.5442
279 1 1.23 2.6195 1 1 3 1.0338
280 2 1.20 1.5293 2 1 2 1.0409
281 1 0.88 2.1755 2 1 2 1.5033
282 4 2.37 0.6828 2 2 2 3.4108
283 2 1.62 2.1277 2 1 2 1.8102
284 2 1.32 1.8802 2 1 1 1.9225
285 3 1.98 1.7643 2 2 2 1.2775
286 2 1.18 1.7977 2 1 2 1.1708
287 4 2.84 1.0126 1 2 1 1.7093
288 4 2.22 0.4164 2 2 1 1.6089
289 4 3.02 1.5059 2 2 2 2.0419
290 1 1.04 2.6032 1 1 1 1.1280
291 1 0.80 2.6233 2 1 2 1.0599
292 2 1.80 1.9637 2 1 2 2.5225
293 2 1.38 1.7472 1 1 2 1.8218
294 3 2.34 1.5876 2 2 2 1.0698
295 4 2.50 0.8296 1 2 1 1.7081
296 1 0.66 2.1383 2 1 2 1.7040
297 4 2.73 0.7541 2 2 2 1.3728
298 4 2.66 0.4483 1 2 1 1.2146
299 1 0.70 2.2408 2 1 2 1.7109
300 4 2.44 0.7355 2 2 1 1.0345
301 2 1.47 1.7789 1 1 2 1.2478
302 3 2.32 1.9002 2 2 2 0.9819
303 2 1.90 2.0177 1 1 1 1.1431
304 3 1.52 0.9112 1 2 1 2.6495
305 1 0.70 2.6702 1 1 1 1.0963
306 1 1.38 2.9259 1 1 2 0.9491
307 3 2.24 1.6476 2 2 2 1.4880
308 2 1.52 1.7948 2 1 2 1.2135
309 4 2.95 1.0010 1 2 1 1.6057
310 4 2.60 0.9741 2 2 2 1.3331
311 3 1.93 1.3493 2 2 2 1.3359
312 2 1.80 1.9437 1 1 1 3.0111
313 3 1.76 0.8919 2 2 2 1.0020
314 4 2.81 1.0884 1 2 1 1.0671
315 4 2.34 0.5412 1 2 1 1.9934
316 4 2.68 0.8133 1 2 1 0.9302
317 3 1.68 1.4613 2 2 2 1.0689
318 1 0.75 2.3090 2 1 2 1.5707
319 1 1.12 2.7049 1 1 1 0.8770
320 2 1.21 1.5111 2 1 2 1.9458
321 3 1.94 1.4668 1 2 1 1.5009
322 4 2.29 0.4132 2 2 2 1.7363
323 4 2.87 1.1193 2 2 2 1.3078
324 4 2.37 0.7068 2 2 2 0.9603
325 4 2.80 1.1860 1 2 1 0.9131
326 4 2.77 0.8093 1 2 1 1.1259
327 2 1.89 2.0046 1 1 1 1.7520
328 2 1.72 1.9579 2 1 2 0.8832
329 3 2.42 1.5416 1 2 1 2.1993
330 4 2.67 0.8543 2 2 2 1.3742
331 1 1.05 2.4518 1 1 1 0.9767
332 4 2.75 0.6504 2 2 2 0.9942
333 1 1.30 3.0381 1 1 1 1.6269
334 3 2.60 1.8537 2 2 2 1.3059
335 2 1.77 2.1241 1 1 1 1.1340
336 4 2.74 1.0264 2 2 2 0.8489
337 4 2.85 0.9764 2 2 2 0.8316
338 1 1.02 2.8512 1 1 1 0.8864
339 2 1.54 2.0740 2 1 2 1.7241
340 1 0.79 2.4509 2 1 2 1.0309
341 3 1.70 1.1570 1 2 1 1.4469
342 4 2.19 0.5582 2 2 2 1.0207
343 3 2.08 1.4325 2 2 1 3.3811
344 1 1.29 2.6896 2 1 2 3.4702
345 2 1.73 2.2053 2 1 2 1.7961
346 3 2.15 1.5097 2 2 2 2.7728
347 3 1.81 1.4311 2 2 2 0.8391
348 1 1.02 2.4999 1 1 1 1.4684
349 1 0.67 2.2161 1 1 1 0.9773
350 4 2.63 0.9996 2 2 2 1.2023
351 2 2.05 2.0648 2 1 2 1.3430
352 1 1.06 2.4017 1 1 1 0.7384
353 1 0.79 2.2850 2 1 2 0.8290
354 1 0.50 2.0667 1 1 1 1.8123
355 2 1.50 2.0364 1 1 1 1.6437
356 3 1.65 0.7370 1 2 1 1.4342
357 1 1.04 2.4258 2 1 1 0.8635
358 3 1.83 1.3642 1 2 1 1.2612
359 3 2.07 1.7267 2 2 2 1.3072
360 3 2.26 1.5198 2 2 2 1.3116
361 4 2.99 0.8531 1 2 1 0.9702
362 3 2.00 1.3301 1 2 1 1.6446
363 3 1.53 1.1144 1 2 1 1.0366
364 4 2.49 0.9841 1 2 1 0.8915
365 3 1.82 1.1708 2 2 2 2.1280
366 1 0.93 2.5469 2 1 1 2.2349
367 1 1.23 2.8181 1 1 1 1.1543
368 2 1.61 1.8315 2 1 2 1.1475
369 3 2.12 1.6586 2 2 2 0.9747
370 3 1.81 1.5203 1 2 1 2.7196
371 1 1.14 2.4633 2 1 1 2.0108
372 4 2.78 1.0349 1 2 2 1.0346
373 2 1.42 2.0525 1 1 1 0.9943
374 3 2.41 1.5873 1 2 1 1.1141
375 2 1.34 1.8387 2 1 2 1.3094
376 2 1.32 2.0148 1 1 2 1.5055
377 3 1.89 1.0910 1 2 1 1.0865
378 4 2.50 1.1421 2 2 2 1.1079
379 2 1.66 1.7133 2 1 2 2.0408
380 4 2.50 0.4873 1 2 1 1.3992
381 3 1.89 1.3303 2 2 2 0.9841
382 2 1.72 2.1893 1 1 1 1.5297
383 3 1.91 1.2875 1 2 1 1.3407
384 2 1.31 1.8995 1 1 1 1.1841
385 3 2.05 1.5202 1 2 1 1.1927
386 2 1.68 1.9240 1 1 1 1.6735
387 4 2.57 0.8126 2 2 2 1.0238
388 2 1.40 1.8203 1 1 1 2.2872
389 1 0.98 2.2305 2 1 2 0.9797
390 3 2.28 1.4598 1 2 1 1.6448
391 3 1.98 1.4865 1 2 1 0.8685
392 1 0.83 2.6618 1 1 1 0.8897
393 4 2.63 0.7776 2 2 2 1.3671
394 2 1.82 1.9954 2 1 3 1.5128
395 2 1.74 2.3257 2 1 2 1.3155
396 2 1.20 1.8103 2 1 2 0.9918
397 1 0.87 2.0973 1 1 1 2.5843
398 3 2.12 1.5599 1 2 1 1.6640
399 4 2.05 0.5764 1 2 2 3.5108
400 2 1.85 2.2288 2 1 2 1.4654
401 2 1.57 2.0872 1 1 1 1.4573
402 3 2.31 1.9226 2 2 2 1.2392
403 4 3.05 0.8358 2 2 2 0.9663
404 3 2.07 1.5131 1 2 1 0.9759
405 3 2.20 1.4332 2 2 2 0.7608
406 1 1.08 2.6729 2 1 2 1.7944
407 3 1.55 1.4445 1 2 1 1.6275
408 1 0.78 2.1366 2 1 2 2.5785
409 4 2.86 1.3226 1 2 2 1.3147
410 3 2.03 1.4969 2 2 2 1.2950
411 3 1.49 1.0786 2 2 1 0.7148
412 2 1.37 1.8113 2 1 2 1.4710
413 1 0.89 2.4514 1 1 1 0.9886
414 4 2.11 0.7089 1 2 1 1.3564
415 4 2.58 0.9262 2 2 2 0.9766
416 3 2.26 1.6672 2 2 2 0.8817
417 1 0.79 1.9647 2 1 1 1.0391
418 3 2.11 1.4228 2 2 2 1.4866
419 2 1.63 2.1810 1 1 1 0.9962
420 3 2.12 1.5357 1 2 1 1.1162
421 2 1.57 1.6518 1 1 1 1.2160
422 2 1.25 1.6955 2 1 2 0.9673
423 3 2.43 1.7025 1 2 2 1.2094
424 3 2.00 1.3047 1 2 1 0.8903
425 2 1.46 1.7649 2 1 2 1.3353
426 4 2.74 1.0078 1 2 1 1.2749
427 4 2.31 0.6528 1 2 1 1.9771
428 1 0.98 2.5335 2 1 2 2.5696
429 3 1.89 1.1243 1 2 1 0.9307
430 4 2.65 0.7053 1 2 1 0.9983
431 2 1.17 1.7942 2 1 2 1.4947
432 2 1.38 1.9591 2 1 2 1.8114
433 2 1.56 2.4152 2 1 1 3.4591
434 4 2.69 1.1057 1 2 1 1.6087
435 3 2.28 1.7216 2 2 2 1.0978
436 4 2.58 0.8599 1 2 1 1.4063
437 2 1.41 1.8537 2 1 2 1.4952
438 3 2.23 1.6825 1 2 1 1.0283
439 2 1.69 1.7908 1 1 1 1.0990
440 3 1.74 1.2433 2 2 2 1.2792
441 3 2.32 1.8693 2 2 2 1.1002
442 1 1.18 2.3579 1 1 1 1.1681
443 1 1.13 2.4897 1 1 1 0.6817
444 2 1.48 1.8429 1 1 1 1.7110
445 1 0.90 2.3828 1 1 1 0.9471
446 3 1.71 1.0290 1 2 1 1.2368
447 4 2.59 0.8358 1 2 1 0.8755
448 3 1.99 1.5926 1 2 1 0.9209
449 1 0.93 2.5446 2 1 2 1.8527
450 1 0.66 2.5896 1 1 1 1.0988
451 3 1.96 1.7241 2 2 2 1.0905
452 4 2.62 0.8675 1 2 1 0.6470
453 3 2.47 1.7597 1 2 1 0.8770
454 3 1.98 1.3953 2 2 2 1.0100
455 4 2.35 0.9280 2 2 2 1.5932
456 1 0.61 1.8464 1 1 2 1.3543
457 1 1.06 2.6152 1 1 1 1.6443
458 2 1.40 1.7768 2 1 2 1.1297
459 4 2.60 0.6925 2 2 2 1.0377
460 1 1.19 2.6213 1 1 1 1.6122
461 3 1.92 1.4731 1 2 1 0.8999
462 2 1.01 1.9039 1 1 1 0.9834
463 3 2.17 1.5999 2 2 2 1.2884
464 3 1.55 1.2464 2 2 2 1.3256
465 3 2.35 1.4650 1 2 1 1.0023
466 2 1.60 2.0713 2 1 2 1.3622
467 1 0.99 2.6662 1 1 1 0.7154
468 1 0.97 2.5025 1 1 1 0.6081
469 3 1.96 1.4517 1 2 1 1.2484
470 2 1.50 1.9802 2 1 2 1.1588
471 1 1.21 2.7777 1 1 1 0.8004
472 4 3.00 1.1062 1 2 2 0.8886
473 4 2.76 0.9397 2 2 2 0.9014
474 1 1.08 2.4545 2 1 2 1.8258
475 4 2.53 0.9180 2 2 2 1.6099
476 2 2.05 2.0936 2 1 3 1.6833
477 2 1.40 1.9116 2 1 2 1.2629
478 3 2.45 1.8523 1 2 1 1.2445
479 2 1.88 2.1082 1 1 1 1.8832
480 2 1.55 2.0901 1 1 1 0.8319
481 4 2.34 1.0557 1 2 1 1.7750
482 3 1.88 1.7277 1 2 1 0.8409
483 1 0.98 2.7237 1 1 1 0.9274
484 4 2.63 0.8588 2 2 3 1.6352
485 1 1.03 2.8472 2 1 2 1.5613
486 2 1.59 1.7659 1 1 1 1.0105
487 1 1.35 2.9907 1 1 1 1.5782
488 3 1.69 1.3608 2 2 2 1.2834
489 4 2.84 0.8652 2 2 2 1.2238
490 1 0.66 2.1318 1 1 1 1.2960
491 3 2.31 1.8281 2 2 2 1.2288
492 2 1.72 2.3797 1 1 1 1.4509
493 3 2.29 1.4035 2 2 2 1.0661
494 4 2.77 0.6431 2 2 2 0.9589
495 3 1.79 1.5993 1 2 1 1.7220
496 3 1.72 1.3010 1 2 1 1.1339
497 4 2.69 0.9113 2 2 2 0.8723
498 1 0.59 2.0684 1 1 2 2.1007
499 4 2.83 1.0065 1 2 1 1.4656
500 1 0.47 2.1353 1 1 1 0.7986
501 2 1.34 1.7645 2 3 1 1.0492
502 3 2.03 1.8493 2 3 2 2.4513
503 3 1.98 1.5571 2 3 2 1.2801
504 3 1.97 1.3112 1 3 1 0.9314
505 2 1.70 2.0029 2 3 1 0.9899
506 2 1.18 1.7068 2 3 1 1.2216
507 2 1.35 1.8936 2 3 1 1.1562
508 2 1.18 1.7567 2 3 1 0.9656
509 3 1.73 1.0353 1 3 1 1.4542
510 2 1.71 2.1515 1 3 1 1.6194
511 2 1.30 1.6877 1 3 1 2.2086
512 3 1.91 1.3683 1 3 1 1.1048
513 3 1.99 1.2831 1 3 1 0.8849
514 3 2.05 1.6316 1 3 1 0.7202
515 3 1.99 1.4321 1 3 1 0.7312
516 3 2.15 1.3915 2 3 2 1.0764
517 3 1.68 1.2696 1 3 1 1.0333
518 3 1.81 1.5009 2 3 2 1.1901
519 2 1.53 1.8646 1 3 1 2.8055
520 3 1.55 1.2692 1 3 1 0.9736
521 2 1.66 1.7302 2 3 2 1.7495
522 3 1.73 0.9571 2 3 2 1.1023
523 3 2.25 1.7868 1 3 1 1.4261
524 2 1.56 2.1016 2 3 2 0.8884
525 3 2.14 1.4453 2 3 2 0.9071
526 2 1.67 2.0985 1 3 1 1.0305
527 3 2.32 1.3140 2 3 2 0.9566
528 2 1.61 2.1116 1 3 1 0.9399
529 3 1.61 1.1338 2 3 2 0.8301
530 2 1.71 2.0191 1 3 1 0.8767
531 2 1.30 1.6901 1 3 1 1.7217
532 2 1.53 1.9689 2 3 2 1.2282
533 3 2.53 1.5900 2 3 2 1.0583
534 2 1.71 2.3936 1 3 1 1.0645
535 3 2.27 1.4175 1 3 1 1.0763
536 3 1.86 1.2022 2 3 2 1.2325
537 3 1.84 1.0247 2 3 2 0.7261
538 2 1.21 1.7462 2 3 2 1.3288
539 2 1.45 1.8789 1 3 1 0.9548
540 2 1.10 1.9116 1 3 1 0.8838
541 2 1.44 1.8880 1 3 1 0.9344
542 3 2.00 1.4168 2 3 2 0.9124
543 2 1.52 2.4427 2 3 2 1.7395
544 2 1.38 2.0285 1 3 1 0.7095
545 3 2.16 1.2860 1 3 1 1.1363
546 3 2.18 1.4821 2 3 2 1.1789
547 2 1.83 2.2245 1 3 1 4.6515
548 3 1.73 1.3031 2 3 2 0.8727
549 2 1.87 1.9112 2 3 2 2.5331
550 3 2.10 1.2802 1 3 1 0.9662
551 3 2.07 1.3017 2 3 2 1.4523
552 3 2.18 1.1672 1 3 1 1.1936
553 3 2.20 1.5223 2 3 2 1.3610
554 2 1.76 1.9300 1 3 2 1.5779
555 2 1.60 1.9416 2 3 2 3.7949
556 2 1.66 1.8515 1 3 1 0.7704
557 3 2.07 1.7655 2 3 1 1.3952
558 3 2.30 1.2318 2 3 2 1.0198
559 2 1.54 2.3446 2 3 2 1.4422
560 2 1.82 2.1407 2 3 2 2.0313
561 3 1.93 1.4546 1 3 1 1.1251
562 3 2.54 1.8211 1 3 1 2.1842
563 3 1.79 0.8603 2 3 2 1.1270
564 2 1.67 1.5701 2 3 1 2.0653
565 2 1.52 2.2086 2 3 2 2.0303
566 2 1.59 2.3070 2 3 2 1.5165
567 3 1.86 1.3330 1 3 1 0.8237
568 2 0.91 1.6901 1 3 1 2.0135
569 2 1.55 2.0090 2 3 2 1.0052
570 2 1.63 1.9157 2 3 2 1.0367
571 2 1.71 1.8845 1 3 2 1.7622
572 2 1.07 1.2491 1 3 2 1.1556
573 2 1.50 1.6578 2 3 1 1.5013
574 2 1.54 1.9274 2 3 1 3.1358
575 2 1.91 2.2208 2 3 2 3.3929
576 2 1.31 2.0201 1 3 1 1.5290
577 2 1.20 1.7357 1 3 1 2.2356
578 3 2.24 1.5901 1 3 1 1.5850
579 3 1.54 1.1603 1 3 1 1.3132
580 3 2.04 1.2141 2 3 2 1.5648
581 3 1.96 1.3729 2 3 2 1.1810
582 3 1.93 1.1668 1 3 1 0.8848
583 3 2.07 1.2925 1 3 1 1.0323
584 3 2.01 1.5911 1 3 1 1.3339
585 2 1.34 1.7217 1 3 1 1.4475
586 2 1.36 1.8982 2 3 2 0.9155
587 2 1.07 1.5917 1 3 2 1.2789
588 3 2.30 1.5630 2 3 2 1.0021
589 3 2.09 1.3336 1 3 1 0.8900
590 2 1.60 2.0299 2 3 2 1.8683
591 3 2.31 1.7323 1 3 1 1.3775
592 2 1.71 2.1331 2 3 2 1.3699
593 2 1.71 2.2396 1 3 1 0.8975
594 3 1.78 0.9487 1 3 1 1.2057
595 3 1.84 1.2339 1 3 1 0.9968
596 3 2.10 1.5805 2 3 2 1.4201
597 2 1.76 1.9795 1 3 2 1.6829
598 3 1.90 1.3548 2 3 2 1.1184
599 3 1.67 1.1645 2 3 2 0.9688
600 2 1.31 1.5509 1 3 2 0.7694
