# Supplementary material for: The effect of training methodology on knowledge representation in categorization
Source: PLoS One. 2017 Aug 28;12(8):e0183904. doi: 10.1371/journal.pone.0183904 (PMC5573135; doi:10.1371/journal.pone.0183904)
Supplement: S1 File — This file contains the raw data from the experiments reported in this manuscript. (ZIP) [file pone.0183904.s001.zip › raw_data/Exp2/YES-NO/rb_xfer_concept_feedback_2_cond_2_sub_79.dat]

  1 4 2.68 0.9857 2 2 1 1.8945
  2 1 1.13 2.6761 2 1 2 0.6102
  3 3 1.98 1.7643 2 2 2 0.7701
  4 1 0.99 2.4325 1 1 2 1.4196
  5 2 1.63 2.1810 1 1 1 1.4988
  6 4 2.77 0.8093 2 2 1 1.5261
  7 2 1.54 2.0740 2 1 2 1.3684
  8 4 2.50 0.4873 2 2 2 1.2338
  9 1 0.93 2.5469 2 1 2 1.1137
 10 2 1.52 1.7948 1 1 2 1.2920
 11 2 1.48 1.8429 1 1 1 1.0233
 12 1 1.02 2.6749 1 1 1 0.9514
 13 2 1.84 2.0129 1 1 2 1.4816
 14 1 1.39 2.5917 2 1 1 1.2706
 15 3 2.32 1.8693 1 2 1 1.0682
 16 2 1.55 2.0901 2 1 2 0.8738
 17 1 1.08 2.4545 2 1 2 0.9431
 18 1 0.71 2.6716 1 1 1 0.8412
 19 1 1.11 2.4142 2 1 2 1.0805
 20 3 2.60 1.8537 2 2 1 1.4306
 21 3 2.42 1.5416 2 2 1 1.1571
 22 2 1.30 1.6901 1 1 2 0.9764
 23 3 2.18 1.7487 2 2 2 1.2719
 24 3 1.49 1.0786 1 2 1 0.7974
 25 2 1.30 1.6877 1 1 2 1.4292
 26 4 2.45 0.9719 1 2 2 1.0282
 27 2 1.09 1.4625 2 1 1 1.2191
 28 1 0.92 2.6655 2 1 2 2.0818
 29 3 2.01 1.3552 2 2 2 1.5583
 30 4 2.75 0.6504 1 2 1 1.0573
 31 3 1.79 0.8603 2 2 2 2.1039
 32 1 0.78 2.1366 1 1 1 0.8756
 33 2 0.91 1.6901 1 1 1 1.0341
 34 2 1.70 2.0029 2 1 2 3.1205
 35 3 1.98 1.4865 2 2 1 1.4831
 36 4 2.65 0.8297 2 2 2 1.0812
 37 2 1.71 2.3936 2 1 2 0.7019
 38 3 2.25 1.2915 2 2 2 0.8905
 39 2 1.62 2.2219 1 1 2 0.7993
 40 1 0.89 2.6072 1 1 1 0.8148
 41 2 1.78 2.3478 1 1 2 1.2859
 42 4 2.69 1.1057 2 2 2 1.4354
 43 4 2.18 0.6201 2 2 2 0.8581
 44 3 1.72 1.3010 1 2 1 0.8567
 45 2 1.41 2.1163 2 1 2 1.1030
 46 1 0.64 2.1539 1 1 1 0.6432
 47 4 2.63 0.9996 2 2 2 0.9532
 48 3 1.74 1.0244 2 2 2 0.8425
 49 2 1.72 1.9579 1 1 2 1.0332
 50 1 1.11 2.5086 2 1 2 0.9202
 51 1 0.92 2.1350 2 1 2 2.5503
 52 4 2.55 0.7990 2 2 2 0.7357
 53 1 0.98 2.2305 2 1 2 0.8660
 54 1 0.96 2.5403 1 1 1 0.8956
 55 4 3.05 0.8358 2 2 2 0.9879
 56 3 1.99 1.4759 1 2 1 1.0282
 57 3 2.45 1.8523 1 2 2 0.8833
 58 2 1.64 1.8817 2 1 2 1.1915
 59 2 1.69 1.7908 2 1 2 1.2243
 60 1 0.50 2.0667 2 1 1 0.8404
 61 1 0.51 2.5456 2 1 2 1.0469
 62 1 1.02 2.6289 2 1 2 1.0606
 63 4 2.86 1.3226 2 2 2 0.8187
 64 3 1.90 1.3548 2 2 2 0.6186
 65 3 1.73 1.0353 1 2 2 0.6183
 66 3 1.91 1.4034 2 2 2 0.5940
 67 4 1.97 0.2291 1 2 2 0.5298
 68 1 0.79 2.2850 1 1 1 1.1340
 69 1 0.80 2.6233 1 1 1 0.6322
 70 2 1.49 1.7455 2 1 2 0.9749
 71 4 2.81 1.0884 1 2 2 1.0159
 72 3 1.82 0.9665 1 2 1 1.2072
 73 2 1.33 1.9183 1 1 1 0.7913
 74 2 1.75 2.3029 2 1 2 0.6088
 75 3 1.99 1.4321 2 2 2 0.7056
 76 1 0.68 2.5251 1 1 1 0.7738
 77 2 1.82 1.9954 1 1 2 0.6879
 78 2 1.85 2.2288 2 1 2 0.5820
 79 2 1.45 1.8789 1 1 2 0.6227
 80 4 2.73 0.7541 2 2 2 0.5426
 81 1 0.66 2.0748 2 1 1 0.5780
 82 4 2.63 0.8588 2 2 2 1.6896
 83 1 0.79 1.9647 2 1 2 0.7588
 84 4 2.49 0.7135 1 2 1 0.9446
 85 1 0.90 2.3828 2 1 2 1.8025
 86 2 1.42 2.0525 1 1 2 0.5624
 87 2 1.20 1.7357 2 1 2 1.0127
 88 4 2.95 1.1056 1 2 2 0.5478
 89 1 1.35 2.9907 1 1 1 1.3180
 90 4 2.48 0.9460 1 2 2 0.6733
 91 3 1.68 1.4613 2 2 2 0.5993
 92 1 0.85 2.6302 2 1 2 0.5513
 93 4 2.42 0.8002 1 2 1 0.5695
 94 4 2.41 0.3492 2 2 2 0.7709
 95 4 2.87 1.1193 1 2 2 0.7794
 96 1 1.05 2.6063 1 1 2 0.9168
 97 4 2.36 0.9040 1 2 1 0.9519
 98 1 1.00 2.2990 2 1 2 1.0020
 99 2 1.40 1.8203 1 1 2 0.8746
100 3 2.18 1.1672 2 2 2 2.0481
101 3 2.31 1.8281 2 2 1 1.4561
102 4 2.95 1.0010 2 2 2 0.8530
103 1 0.85 2.0896 1 1 1 0.6758
104 1 0.89 2.4514 2 1 2 0.8503
105 3 2.30 1.2318 2 2 2 0.5747
106 3 1.81 1.5009 1 2 2 0.8006
107 1 0.70 2.3945 1 1 1 1.0886
108 1 1.44 3.1230 1 1 2 0.6140
109 4 2.61 0.8948 2 2 2 1.4860
110 1 0.93 2.5074 1 1 1 1.0992
111 4 2.85 0.9764 2 2 2 0.3905
112 4 2.40 0.4766 2 2 1 2.3753
113 2 1.72 1.9730 1 1 2 0.9208
114 1 0.52 2.6020 1 1 1 1.2127
115 1 0.66 2.1318 1 1 1 1.0200
116 4 2.31 0.6528 1 2 1 1.1714
117 3 2.47 1.7597 2 2 1 2.7726
118 4 3.02 1.5059 2 2 2 1.0459
119 4 2.50 0.8296 1 2 1 1.3008
120 2 1.35 1.7302 2 1 2 1.2407
121 1 0.75 2.0460 2 1 2 0.9281
122 2 1.34 1.8387 1 1 2 0.8344
123 4 2.71 0.8136 2 2 2 0.7377
124 3 1.88 1.1980 2 2 2 0.7963
125 4 2.58 0.8599 1 2 1 0.8696
126 2 0.90 1.6966 1 1 1 2.3626
127 2 1.57 1.8656 1 1 1 0.9723
128 4 2.66 1.2136 2 2 2 1.7895
129 1 1.14 2.6636 2 1 2 0.9738
130 3 1.76 0.8919 2 2 2 1.2879
131 1 0.79 2.4509 2 1 2 1.0524
132 2 1.20 1.8103 1 1 2 0.6812
133 1 1.29 2.6896 2 1 1 1.5819
134 2 1.66 1.7302 2 1 2 1.1190
135 1 1.39 2.6564 2 1 1 2.0820
136 3 1.67 1.1645 2 2 2 0.7516
137 4 2.40 0.6599 1 2 2 1.5863
138 2 1.38 1.9591 2 1 2 1.2354
139 3 2.00 1.6370 1 2 2 1.0176
140 1 1.07 2.3485 1 1 1 1.2726
141 1 0.57 2.4717 2 1 2 0.8630
142 2 1.77 2.1241 2 1 2 0.7400
143 2 1.34 1.7217 2 1 2 1.1269
144 2 1.70 1.9158 1 1 2 0.8498
145 1 0.87 2.5742 2 1 2 1.1273
146 2 1.78 2.2075 1 1 2 1.0507
147 4 2.89 0.6940 1 2 1 1.0019
148 4 2.86 0.8159 1 2 1 1.5378
149 2 1.18 1.7567 1 1 2 0.8540
150 1 1.24 2.6215 1 1 2 1.2836
151 2 1.87 1.9112 2 1 2 1.6864
152 1 0.28 1.9233 2 1 2 0.4121
153 4 2.34 0.5412 2 2 2 2.0344
154 2 1.73 2.2552 1 1 2 4.0345
155 1 0.67 2.2161 1 1 4 5.1292
156 4 2.51 1.1215 2 2 2 0.5562
157 2 1.29 1.9978 2 1 1 3.9577
158 3 1.97 1.3477 2 2 2 0.8158
159 3 1.83 1.3642 1 2 2 0.7184
160 2 1.53 2.0434 1 1 1 0.5540
161 2 1.58 2.0825 2 1 1 0.4284
162 1 0.97 2.5025 1 1 2 1.2188
163 4 2.56 0.8907 1 2 1 0.8421
164 2 1.71 2.1515 1 1 2 0.4489
165 4 2.99 0.8531 1 2 2 0.7592
166 2 1.91 2.2208 2 1 1 0.4415
167 2 1.28 2.0487 2 1 2 0.4639
168 1 1.13 2.7475 1 1 1 0.6221
169 1 0.93 2.5446 2 1 2 0.5746
170 2 2.05 2.0936 1 1 2 0.2888
171 1 0.64 2.3405 2 1 2 0.2132
172 1 1.13 2.7572 1 1 1 0.5341
173 4 2.42 0.8204 1 2 1 0.7763
174 3 2.13 1.4667 1 2 2 0.6028
175 3 1.53 1.1943 2 2 1 0.0836
176 4 2.36 0.9243 1 2 1 0.3128
177 2 1.34 1.8004 2 1 2 0.3154
178 4 2.30 0.6381 2 2 2 0.7511
179 2 1.31 2.0201 1 1 2 0.6413
180 4 2.75 0.7490 2 2 1 0.5449
181 1 1.13 2.4897 2 1 2 0.2594
182 1 0.74 2.4723 1 1 2 0.2976
183 3 1.85 1.1641 1 2 1 0.5017
184 2 1.65 1.9020 1 1 1 1.1939
185 4 2.66 1.1964 1 2 1 0.7148
186 2 1.40 1.9116 2 1 1 0.7897
187 3 2.28 1.4598 1 2 2 0.3200
188 4 2.67 0.8543 2 2 1 0.8663
189 3 2.15 1.3915 1 2 1 0.2866
190 4 2.22 0.4164 2 2 2 1.1792
191 4 2.75 0.7780 1 2 2 2.3489
192 4 2.46 0.8923 2 2 1 0.4220
193 3 2.09 1.5482 2 2 1 1.8058
194 3 2.27 1.4175 1 2 2 0.5500
195 3 1.96 1.3729 2 2 1 0.6011
196 3 2.24 1.5901 1 2 2 0.4177
197 4 2.58 0.9262 1 2 2 0.4654
198 3 2.00 1.8147 2 2 1 2.7511
199 3 1.98 1.5571 1 2 1 1.0895
200 4 3.01 0.8914 2 2 2 1.1260
201 1 0.57 2.1170 2 1 2 1.0775
202 1 1.14 2.4633 1 1 2 1.0347
203 3 1.86 1.3330 2 2 2 1.0739
204 4 2.65 0.7053 2 2 2 0.8551
205 4 2.77 0.9979 1 2 1 0.9973
206 3 2.18 1.4821 1 2 2 0.8306
207 3 1.52 0.9112 2 2 2 1.7252
208 2 1.56 2.4798 1 1 2 1.3521
209 1 0.69 2.4978 1 1 1 1.6913
210 2 1.59 1.7659 1 1 3 1.8720
211 2 1.35 1.3832 2 1 2 1.1421
212 2 1.47 1.7789 1 1 1 1.5201
213 2 1.01 1.9039 2 1 1 1.0601
214 2 1.34 2.0207 2 1 2 1.2817
215 4 2.77 0.8261 2 2 2 1.3909
216 3 2.11 1.4228 2 2 2 0.8399
217 4 2.11 0.7089 1 2 3 1.1026
218 4 2.45 0.6758 2 2 2 0.9067
219 3 1.89 1.0910 1 2 2 1.2946
220 3 2.10 1.2802 1 2 2 1.2833
221 4 3.09 1.0721 2 2 2 0.8154
222 1 1.13 2.4366 2 1 1 1.5510
223 4 2.87 1.1923 1 2 2 1.9775
224 2 1.60 2.0299 1 1 1 2.5616
225 2 1.39 2.0048 2 1 1 1.5487
226 1 0.79 2.3858 1 1 1 2.5824
227 3 1.79 1.5993 1 2 2 0.5673
228 1 0.59 2.0684 1 1 1 0.9853
229 2 1.18 1.7977 2 1 1 1.0099
230 4 2.53 0.9180 1 2 1 1.2249
231 1 0.93 2.6444 1 1 1 0.7673
232 3 2.54 1.8211 2 2 2 1.5524
233 1 1.02 2.4999 2 1 2 1.2995
234 1 0.93 2.5640 2 1 2 0.6321
235 2 1.70 1.7546 1 1 2 0.5992
236 4 2.29 0.4132 1 2 1 1.6242
237 2 1.88 2.1082 2 1 1 0.7992
238 3 2.26 1.6672 1 2 2 0.5129
239 1 0.98 2.7237 1 1 2 0.3969
240 1 1.14 2.5724 2 1 1 0.4047
241 1 0.95 2.5462 1 1 1 0.9416
242 3 1.73 1.3031 1 2 1 1.4401
243 2 1.74 2.3257 2 1 2 1.1033
244 4 2.58 0.5943 1 2 2 0.7169
245 2 1.90 2.0177 2 1 1 0.2403
246 2 1.20 1.5293 2 1 2 0.4860
247 1 0.82 2.3609 2 1 2 0.6425
248 2 1.71 2.0191 1 1 2 0.6260
249 4 2.49 0.9841 1 2 2 0.6011
250 2 1.76 1.9795 1 1 2 1.0255
251 4 2.80 1.1860 1 2 1 2.2210
252 2 1.31 1.8995 2 1 2 1.0838
253 2 1.30 1.7010 1 1 2 0.9620
254 2 1.32 1.8254 1 1 2 1.7075
255 4 2.84 0.7001 1 2 1 0.9513
256 2 1.56 2.4152 2 1 2 0.7538
257 3 2.27 1.2697 1 2 2 0.6045
258 3 2.07 1.7655 1 2 2 0.6767
259 4 2.60 0.6925 2 2 1 0.7294
260 3 2.43 1.8005 1 2 2 2.0526
261 1 0.95 2.3294 1 1 1 0.9700
262 3 1.86 1.2022 1 2 1 1.0353
263 4 2.59 0.8358 2 2 1 0.6103
264 4 2.57 0.8126 1 2 1 0.9461
265 3 2.53 1.5900 2 2 1 0.8292
266 3 1.88 1.7277 1 2 1 1.1550
267 1 1.03 2.5309 2 1 2 1.2295
268 4 2.63 0.7776 1 2 1 0.7879
269 2 1.48 1.6857 1 1 2 0.7979
270 3 2.26 1.5121 1 2 2 1.0778
271 3 2.23 1.4842 1 2 2 0.5313
272 4 2.35 0.9280 2 2 2 0.9579
273 4 2.34 0.6543 2 2 2 0.9773
274 3 2.26 1.4368 1 2 2 0.4100
275 2 2.05 2.0648 2 1 1 0.6570
276 1 1.30 3.0381 1 1 2 0.4789
277 1 0.98 2.5335 1 1 1 0.5000
278 1 1.30 2.6344 2 1 1 0.2810
279 1 1.04 2.3499 1 1 2 0.6141
280 3 2.25 1.7868 1 2 1 0.5984
281 3 1.93 1.3493 1 2 1 0.4713
282 4 2.37 0.7068 2 2 1 0.3398
283 3 2.30 1.5630 1 2 2 0.4310
284 3 1.89 1.1655 2 2 2 0.6302
285 1 0.77 2.4584 2 1 2 0.8133
286 3 2.00 1.3301 1 2 1 1.0366
287 3 2.07 1.5131 1 2 2 1.4349
288 3 2.36 1.6037 2 2 1 0.8580
289 2 1.57 2.0872 2 1 2 2.6799
290 4 3.00 1.1062 1 2 1 0.9890
291 3 1.64 1.1417 2 2 2 1.7260
292 3 2.34 1.5876 2 2 1 1.0979
293 1 0.66 2.1383 2 1 2 0.7905
294 2 1.63 1.9157 1 1 2 1.4956
295 2 1.21 1.5111 1 1 1 0.8678
296 4 2.74 1.0078 1 2 1 0.7765
297 4 2.78 1.1410 1 2 1 0.9541
298 1 1.06 2.4017 1 1 2 0.9951
299 1 1.14 2.7128 2 1 1 1.8918
300 3 2.31 1.7323 1 2 1 1.6247
301 2 1.11 1.7072 2 1 1 1.5598
302 2 0.85 1.3090 1 1 2 0.7215
303 2 1.71 1.8845 2 1 2 0.8397
304 4 2.69 0.9113 2 2 2 1.4312
305 3 1.73 1.2246 2 2 2 1.2699
306 2 1.57 2.1236 1 1 1 0.8993
307 1 0.87 2.0973 2 1 1 0.8883
308 3 2.05 1.5890 1 2 2 0.6450
309 1 1.19 2.6213 1 1 1 0.6113
310 2 1.65 2.3078 1 1 2 1.0513
311 4 2.47 0.5925 1 2 1 0.7698
312 2 1.65 1.8174 2 1 1 0.6028
313 3 2.43 1.7025 2 2 1 1.1721
314 3 2.12 1.5599 1 2 2 0.3646
315 4 2.84 0.8652 2 2 2 0.9267
316 4 3.02 1.2229 2 2 2 0.8574
317 4 2.50 1.1421 2 2 2 0.7196
318 4 2.21 0.5149 1 2 1 1.0986
319 2 1.50 2.0364 1 1 1 1.4879
320 2 1.53 1.7180 2 1 2 0.7808
321 2 1.94 2.0839 1 1 2 2.4377
322 1 1.12 2.7049 1 1 1 0.4683
323 3 2.15 1.6078 2 2 2 0.6181
324 3 2.02 1.1587 2 2 2 0.9704
325 2 1.37 1.8113 2 1 2 1.6268
326 3 1.89 1.3303 2 2 2 0.5303
327 1 0.70 2.6702 1 1 1 0.9657
328 4 2.83 1.0065 1 2 2 0.7911
329 3 1.82 1.1251 2 2 1 1.0942
330 2 1.76 1.9300 2 1 2 1.1890
331 4 2.63 0.8910 1 2 1 0.8614
332 2 1.92 2.2202 1 1 2 1.2265
333 1 1.38 2.9259 1 1 1 1.4177
334 4 2.91 1.1572 2 2 2 1.1447
335 4 2.76 0.9397 1 2 1 0.8344
336 3 2.28 1.7216 1 2 2 0.9286
337 2 1.17 1.4405 2 1 1 0.8998
338 4 2.44 0.7355 2 2 2 0.7922
339 3 2.03 1.8493 1 2 2 1.1688
340 1 0.88 2.1755 2 1 2 1.2033
341 2 1.89 2.0046 1 1 2 1.3387
342 3 2.34 1.7071 1 2 2 0.9417
343 2 1.43 1.6596 2 1 1 0.9206
344 1 1.01 2.5846 1 1 2 1.8206
345 3 2.23 1.6825 2 2 1 2.0368
346 1 1.06 2.6152 1 1 2 1.3632
347 3 1.65 0.7370 1 2 2 1.2059
348 4 2.70 0.5700 1 2 1 0.7336
349 1 1.12 2.5932 1 1 1 0.7775
350 2 1.66 1.7133 2 1 2 0.7543
351 3 2.31 1.9226 1 2 2 0.9566
352 2 1.32 2.0148 1 1 1 1.0956
353 4 2.34 1.0557 2 2 2 0.7075
354 1 1.08 2.6729 2 1 2 0.6720
355 4 2.84 1.1081 1 2 2 0.6851
356 1 0.97 2.0792 1 1 1 0.9453
357 4 2.77 0.6431 1 2 2 0.5005
358 3 1.90 1.3107 1 2 1 0.5053
359 1 0.20 1.9808 1 1 1 0.9738
360 4 2.17 0.3420 2 2 2 0.9016
361 4 2.58 0.9390 2 2 2 0.4184
362 3 1.73 0.9571 1 2 2 0.4098
363 4 2.05 0.5764 2 2 1 1.5627
364 2 1.59 1.9919 2 1 2 1.0277
365 2 1.71 2.2396 2 1 1 1.2097
366 1 1.05 2.4518 1 1 2 0.5221
367 2 1.35 1.8936 2 1 1 0.4928
368 4 2.37 0.5874 2 2 1 0.7786
369 3 1.91 1.2875 1 2 2 0.2363
370 2 1.42 1.5852 2 1 1 0.3948
371 3 1.78 0.9487 2 2 2 0.4275
372 1 1.18 2.3579 2 1 1 0.5389
373 1 0.83 2.5525 1 1 1 0.7494
374 4 2.68 0.8133 1 2 2 0.6473
375 4 2.44 0.5580 2 2 2 0.7497
376 4 2.62 0.8675 2 2 2 0.8166
377 3 1.62 0.8025 2 2 2 0.9840
378 2 1.34 1.7645 2 1 1 1.3616
379 1 0.87 2.4262 1 1 1 1.2579
380 2 1.50 1.6578 2 1 2 0.9525
381 3 2.41 1.5873 2 2 1 1.2113
382 4 2.02 0.2000 2 2 2 1.3150
383 1 1.23 2.6195 2 1 1 1.3907
384 4 2.84 1.0126 2 2 2 3.1843
385 3 2.29 1.4035 2 2 1 0.9130
386 2 1.41 1.8537 1 1 1 1.1412
387 4 2.87 1.2443 2 2 2 0.8888
388 3 1.53 1.1144 2 2 2 2.1655
389 2 1.67 2.0985 1 1 2 0.6628
390 1 1.02 2.1497 1 1 1 0.7890
391 1 0.61 1.8464 1 1 1 1.1101
392 1 1.02 2.8512 2 1 2 2.5523
393 1 0.81 2.4667 2 1 2 0.6109
394 3 2.34 1.1657 1 2 2 0.5863
395 1 1.08 2.5974 2 1 2 0.6910
396 1 0.83 2.6618 1 1 2 1.1598
397 3 2.12 1.3591 2 2 2 0.6984
398 2 1.52 2.4427 1 1 1 2.1825
399 3 2.35 1.4650 1 2 2 0.8868
400 1 0.93 2.9422 2 1 1 1.7246
401 3 1.87 1.1564 2 2 2 0.9073
402 4 2.78 1.0349 1 2 2 0.5593
403 4 2.34 0.9662 2 2 2 0.7223
404 1 1.25 2.4983 2 1 2 0.4783
405 3 1.69 1.3608 1 2 2 0.5715
406 3 1.88 1.1797 2 2 1 1.1720
407 4 2.38 0.6745 2 2 2 0.5496
408 3 1.81 1.5203 2 2 2 0.3683
409 3 1.89 1.1243 2 2 2 0.3293
410 2 1.52 2.2086 2 1 1 0.7159
411 1 1.14 2.7885 2 1 2 0.6402
412 4 2.46 0.4501 1 2 1 0.7346
413 4 2.36 0.5403 2 2 1 2.6019
414 2 1.36 1.5890 2 1 1 2.0506
415 1 1.04 2.4258 2 1 2 0.2325
416 4 1.99 0.4709 1 2 2 0.7048
417 3 2.24 1.6476 1 2 1 2.0283
418 2 1.67 2.5011 2 1 2 0.3248
419 3 1.93 1.4546 1 2 1 0.5607
420 1 0.58 2.3440 1 1 2 1.1294
421 4 2.69 0.6219 1 2 1 0.3093
422 2 1.88 2.1806 2 1 1 1.8339
423 2 1.55 2.0090 2 1 2 2.4086
424 3 1.96 1.7241 2 2 1 1.3291
425 4 2.29 0.7859 2 2 2 0.7319
426 4 2.74 1.0264 1 2 1 1.2152
427 3 2.05 1.6316 1 2 2 0.7022
428 2 1.80 1.9437 1 1 2 3.2506
429 1 1.46 2.7435 2 1 2 0.5612
430 2 1.30 1.6941 1 1 2 0.4994
431 1 1.06 2.9142 2 1 1 0.3846
432 4 2.60 0.9741 1 2 1 0.8896
433 3 2.12 1.6586 1 2 1 0.4716
434 3 1.98 1.3953 1 2 1 0.2045
435 2 1.56 2.1016 2 1 1 0.0378
436 4 2.66 0.4483 2 2 2 0.1166
437 1 0.75 2.3090 2 1 1 0.4328
438 3 2.35 1.4475 1 2 2 0.6724
439 3 1.99 1.5926 1 2 1 1.1976
440 2 1.70 1.7760 2 1 2 0.3824
441 3 2.00 1.3047 2 2 1 0.2796
442 3 1.55 1.4445 1 2 2 0.2766
443 3 2.27 1.5003 2 2 1 0.1055
444 3 1.92 1.4731 1 2 2 0.4309
445 1 0.54 2.2574 2 1 1 0.4137
446 1 1.21 2.7777 2 1 1 0.3413
447 4 2.19 0.5582 2 2 2 0.2884
448 4 2.53 0.7572 2 2 2 1.2226
449 1 0.89 2.4133 1 1 2 0.7422
450 3 2.16 1.4101 2 2 1 0.5210
451 2 1.44 1.8458 1 1 1 0.8475
452 2 1.54 2.3446 1 1 1 2.2788
453 3 1.68 1.4448 1 2 1 0.7624
454 2 1.54 1.9274 2 1 1 0.3816
455 4 2.60 0.8527 2 2 2 0.3577
456 3 2.00 1.4168 2 2 2 0.3044
457 3 2.12 1.5357 1 2 2 0.3169
458 4 2.82 0.9527 1 2 1 1.0007
459 1 0.70 2.2408 1 1 1 0.3058
460 4 2.83 0.6250 1 2 1 0.3732
461 4 2.54 1.0818 2 2 1 0.3744
462 1 1.05 2.6834 1 1 2 0.0651
463 1 0.60 2.4105 2 1 1 0.2069
464 4 2.37 0.6828 1 2 2 0.2553
465 1 1.03 2.8472 2 1 1 0.3661
466 1 1.05 2.5821 2 1 2 0.2066
467 4 2.93 0.9080 1 2 2 0.3680
468 2 1.55 2.0735 1 1 2 3.3372
469 4 2.62 0.3858 1 2 2 0.2677
470 2 1.66 2.0688 1 1 1 0.3934
471 1 0.83 2.9124 2 1 1 0.3623
472 2 1.60 1.8674 1 1 2 0.4277
473 4 2.73 0.8917 1 2 1 0.2511
474 2 1.57 1.6518 2 1 2 0.6657
475 2 1.82 2.1407 1 1 1 0.4476
476 2 1.72 2.4070 1 1 2 1.1979
477 3 1.86 1.6865 2 2 1 0.2779
478 1 0.66 2.5896 1 1 1 0.2197
479 1 0.47 2.1353 1 1 1 0.5706
480 3 1.91 1.3683 2 2 1 0.0214
481 2 1.71 2.1331 1 1 2 0.4446
482 4 2.14 0.5976 1 2 2 0.2675
483 3 1.97 1.3112 1 2 1 0.0165
484 1 0.80 2.6896 1 1 1 0.3919
485 2 1.66 2.1867 2 1 1 0.2734
486 4 2.76 0.9491 1 2 2 0.0948
487 3 2.11 1.4718 1 2 2 0.2595
488 1 0.29 2.2599 1 1 1 0.6097
489 3 2.27 1.6426 2 2 2 1.0170
490 2 1.60 1.9416 2 1 2 0.5216
491 1 1.04 2.6032 1 1 2 1.1572
492 3 1.98 1.6500 2 2 1 3.2230
493 1 1.23 2.8181 1 1 2 0.6700
494 4 2.53 0.6066 2 2 1 0.3791
495 4 2.70 1.0720 1 2 1 0.8597
496 3 1.94 1.0910 2 2 2 0.3293
497 1 0.99 2.6662 2 1 1 0.7720
498 1 0.46 2.3743 1 1 2 0.6380
499 3 2.26 1.8604 2 2 2 0.3401
500 4 2.25 0.7735 1 2 1 0.4234
501 3 2.16 1.2860 2 3 2 0.8756
502 3 1.81 1.4311 2 3 1 1.8025
503 2 1.80 1.9637 1 3 2 1.1691
504 2 1.79 2.1816 1 3 2 0.8968
505 2 1.67 1.5701 1 3 2 0.6761
506 2 1.53 1.9689 1 3 2 0.6646
507 2 1.72 2.1893 1 3 2 0.5486
508 2 1.68 1.9240 1 3 2 0.4853
509 2 1.60 1.7107 1 3 2 0.5533
510 3 2.17 1.5999 1 3 2 1.4352
511 2 1.61 1.8315 2 3 2 0.8486
512 2 1.74 2.1059 2 3 1 0.8929
513 3 1.97 0.8775 1 3 1 0.6662
514 2 1.33 2.1082 1 3 1 1.6222
515 2 1.66 1.8515 1 3 2 0.9732
516 2 1.62 2.1277 1 3 2 1.4299
517 2 1.37 1.8739 2 3 2 0.9559
518 3 1.90 1.0658 1 3 2 0.8444
519 2 1.60 2.0713 1 3 2 1.1952
520 3 2.02 1.0935 1 3 2 1.4834
521 3 1.54 1.1603 2 3 2 1.2622
522 2 1.36 1.9455 2 3 2 1.2596
523 2 1.60 1.8512 1 3 2 1.2010
524 2 1.31 1.5509 2 3 2 0.8711
525 3 1.68 1.2696 1 3 1 0.8682
526 2 1.61 2.1116 2 3 1 0.8012
527 2 1.83 2.2245 2 3 2 1.0231
528 2 1.44 1.8880 2 3 2 1.0782
529 2 1.36 1.8982 2 3 2 0.6746
530 3 2.23 1.6917 1 3 2 0.7747
531 2 1.07 2.0014 2 3 2 1.0065
532 2 0.91 1.5029 2 3 2 0.7820
533 2 1.17 1.7942 2 3 2 0.5582
534 2 0.91 1.4078 1 3 3 1.0311
535 2 1.46 1.7649 1 3 3 1.1081
536 3 2.09 1.3336 1 3 3 3.4145
537 3 1.84 1.2339 2 3 3 0.8855
538 3 2.15 1.5097 1 3 3 1.0262
539 2 1.84 2.2882 1 3 3 0.7507
540 2 1.59 2.3070 2 3 1 1.8966
541 3 2.20 1.5223 2 3 3 0.9961
542 2 1.54 1.8500 1 3 1 1.4044
543 3 1.51 1.1071 1 3 3 1.0351
544 2 1.07 1.5917 2 3 3 1.1052
545 2 1.21 1.7462 1 3 3 1.1896
546 2 1.18 1.7068 2 3 3 0.7806
547 2 1.19 1.3382 1 3 3 0.4848
548 3 1.61 1.1338 2 3 3 0.6094
549 3 2.08 1.4325 1 3 3 0.8570
550 3 2.42 1.5357 2 3 3 1.2059
551 3 1.55 1.2464 2 3 1 2.3201
552 2 1.07 1.2491 2 3 2 1.0434
553 3 1.71 1.2798 2 3 2 0.5522
554 3 2.07 1.2925 1 3 2 0.5297
555 2 1.38 1.7472 1 3 2 0.5954
556 3 2.34 1.6842 2 3 2 0.6665
557 3 2.32 1.9002 2 3 2 0.5024
558 3 2.44 1.2737 2 3 2 0.5788
559 3 2.10 1.5805 2 3 2 0.5713
560 2 1.25 1.6955 2 3 2 1.3553
561 2 1.72 2.3797 1 3 2 0.8600
562 2 1.10 1.9116 1 3 2 0.6653
563 2 1.32 1.8802 2 3 2 0.9744
564 3 1.99 1.2831 2 3 2 1.1507
565 3 2.20 1.4332 2 3 2 0.6467
566 2 1.32 2.1326 1 3 1 1.2208
567 2 1.50 1.9802 2 3 2 0.7392
568 3 1.71 1.0290 2 3 2 0.5812
569 3 1.55 1.2692 1 3 2 0.5890
570 3 1.81 1.2294 1 3 2 0.8849
571 3 2.01 1.5911 2 3 2 0.8405
572 3 2.03 1.4969 1 3 1 0.5906
573 3 2.04 1.2141 2 3 2 0.7033
574 3 2.03 1.5197 1 3 1 0.7858
575 2 1.41 1.5481 2 3 2 0.8425
576 3 1.70 1.1570 1 3 1 1.6158
577 3 1.96 1.4517 2 3 2 0.7594
578 3 1.93 1.2432 2 3 2 0.7121
579 3 1.94 1.4668 1 3 2 1.2991
580 2 0.89 1.3599 1 3 2 1.2539
581 2 1.33 1.8679 1 3 1 1.2754
582 3 2.14 1.4453 1 3 2 1.0885
583 2 1.63 1.9483 2 3 2 1.2608
584 3 2.39 1.4678 1 3 2 0.9451
585 3 2.07 1.7267 1 3 2 1.0984
586 2 1.10 1.5722 2 3 2 0.7013
587 3 2.07 1.2553 2 3 2 0.9361
588 3 1.84 1.0247 1 3 2 0.7060
589 2 1.38 2.0285 2 3 2 0.8527
590 3 2.26 1.5198 2 3 2 1.5138
591 3 1.82 1.1708 1 3 2 0.7967
592 3 1.74 1.2433 1 3 2 0.5810
593 3 1.93 1.1668 2 3 2 0.3730
594 3 2.10 1.6379 2 3 2 0.2296
595 2 1.40 1.7768 1 3 2 0.3960
596 2 1.53 1.8646 2 3 2 0.6442
597 3 2.07 1.3017 1 3 2 1.4827
598 3 2.05 1.5202 1 3 1 3.4057
599 3 2.32 1.3140 2 3 2 0.9406
600 2 1.73 2.2053 2 3 2 1.0627
