# Supplementary material for: The effect of training methodology on knowledge representation in categorization
Source: PLoS One. 2017 Aug 28;12(8):e0183904. doi: 10.1371/journal.pone.0183904 (PMC5573135; doi:10.1371/journal.pone.0183904)
Supplement: S1 File — This file contains the raw data from the experiments reported in this manuscript. (ZIP) [file pone.0183904.s001.zip › raw_data/Exp2/YES-NO/rb_xfer_concept_feedback_2_cond_2_sub_80.dat]

  1 4 2.67 0.8543 1 2 3 2.1091
  2 3 1.91 1.2875 1 2 3 1.5599
  3 3 2.54 1.8211 2 2 3 1.2322
  4 3 1.94 1.0910 2 2 3 1.6541
  5 3 2.43 1.8005 1 2 3 1.0668
  6 3 2.10 1.6379 2 2 3 1.0547
  7 3 1.53 1.1144 2 2 3 1.7003
  8 4 2.75 0.7490 2 2 3 1.7922
  9 2 1.40 1.8203 1 1 3 0.8796
 10 1 0.92 2.1350 2 1 3 1.0991
 11 3 1.51 1.1071 2 2 1 1.1981
 12 4 2.78 1.0349 2 2 2 1.2613
 13 4 2.25 0.7735 1 2 2 1.4020
 14 1 0.51 2.5456 1 1 1 1.0104
 15 2 1.76 1.9795 2 1 2 1.2415
 16 1 1.13 2.7475 1 1 2 0.9850
 17 2 1.20 1.5293 1 1 2 1.2736
 18 3 2.28 1.4598 1 2 1 1.3995
 19 4 2.91 1.1572 1 2 1 1.1516
 20 3 1.82 1.1251 2 2 2 1.0905
 21 4 2.66 0.4483 1 2 1 1.1590
 22 2 1.41 1.8537 2 1 1 1.3059
 23 4 2.38 0.6745 2 2 1 1.4227
 24 1 1.12 2.7049 1 1 1 1.2215
 25 2 1.44 1.8880 1 1 2 1.5266
 26 2 1.71 2.1331 2 1 1 1.4250
 27 2 1.32 1.8802 2 1 1 1.0803
 28 1 1.04 2.3499 1 1 1 0.7169
 29 2 1.66 2.1867 1 1 2 0.9122
 30 1 0.70 2.6702 1 1 1 1.2436
 31 2 1.36 1.8982 2 1 2 1.0801
 32 1 1.14 2.4633 1 1 1 1.3971
 33 3 2.17 1.5999 1 2 1 1.5168
 34 4 3.02 1.2229 2 2 2 0.8958
 35 4 2.21 0.5149 2 2 2 1.3647
 36 1 0.79 2.4509 1 1 1 0.7977
 37 4 2.34 0.9662 1 2 1 1.0385
 38 4 2.37 0.5874 1 2 1 0.9489
 39 1 1.46 2.7435 2 1 1 1.5669
 40 4 2.84 1.0126 1 2 1 0.8166
 41 3 2.00 1.6370 2 2 2 0.8406
 42 4 2.87 1.1193 2 2 2 1.0076
 43 2 1.66 1.8515 1 1 1 1.8168
 44 2 1.72 2.3797 1 1 2 1.1441
 45 3 2.01 1.3552 1 2 1 1.1301
 46 1 1.13 2.4366 1 1 1 1.0046
 47 1 0.59 2.0684 2 1 2 1.0922
 48 1 1.11 2.5086 1 1 1 0.8722
 49 3 2.00 1.3301 2 2 1 1.5574
 50 3 1.52 0.9112 2 2 2 1.0002
 51 4 2.75 0.6504 1 2 1 1.3989
 52 2 1.40 1.7768 2 1 2 0.8711
 53 3 2.20 1.4332 1 2 1 1.4604
 54 4 2.84 1.1081 1 2 1 0.8825
 55 4 1.97 0.2291 1 2 2 0.7902
 56 1 0.60 2.4105 1 1 1 0.6879
 57 1 1.14 2.6636 2 1 1 2.0216
 58 4 2.44 0.7355 2 2 1 0.8760
 59 1 0.87 2.4262 2 1 2 1.2334
 60 1 1.12 2.5932 2 1 2 1.7364
 61 1 1.14 2.7885 1 1 1 0.7797
 62 1 1.30 2.6344 1 1 2 1.4921
 63 3 2.05 1.5202 2 2 2 1.0884
 64 4 2.86 1.3226 2 2 2 1.5563
 65 1 0.97 2.0792 2 1 1 2.5918
 66 2 1.53 2.0434 2 1 2 1.3755
 67 1 0.82 2.3609 2 1 2 1.0896
 68 2 1.50 1.9802 2 1 2 1.3183
 69 1 0.99 2.6662 1 1 1 1.4014
 70 1 0.68 2.5251 2 1 2 1.0821
 71 4 2.58 0.9262 1 2 1 1.2718
 72 2 1.85 2.2288 1 1 2 2.1654
 73 4 2.80 1.1860 1 2 1 1.2229
 74 2 1.63 1.9483 1 1 1 0.9273
 75 4 2.50 0.4873 1 2 1 1.2741
 76 3 2.31 1.7323 2 2 1 1.8550
 77 3 2.14 1.4453 2 2 1 1.4772
 78 1 1.00 2.2990 1 1 1 0.8583
 79 2 1.71 1.8845 1 1 2 3.3283
 80 2 1.66 2.0688 2 1 2 1.5631
 81 3 2.03 1.5197 2 2 2 1.1971
 82 1 0.87 2.5742 2 1 2 2.1808
 83 1 1.05 2.4518 1 1 1 0.8863
 84 3 2.42 1.5357 2 2 2 1.1005
 85 1 0.79 1.9647 1 1 2 1.3846
 86 2 1.84 2.2882 2 1 2 1.3930
 87 4 2.37 0.6828 1 2 1 1.1231
 88 3 1.96 1.4517 1 2 1 1.8619
 89 2 1.67 2.5011 1 1 1 2.0038
 90 1 0.57 2.4717 1 1 1 1.6832
 91 4 2.74 1.0264 1 2 1 1.1841
 92 1 1.03 2.5309 1 1 1 2.0897
 93 4 2.05 0.5764 1 2 1 1.1897
 94 2 1.54 1.8500 1 1 1 1.4784
 95 1 0.79 2.3858 2 1 2 2.0592
 96 2 1.31 1.5509 2 1 2 1.1458
 97 2 1.07 2.0014 1 1 1 1.4290
 98 2 1.56 2.4152 1 1 2 1.3798
 99 1 1.03 2.8472 2 1 2 1.8444
100 3 1.79 0.8603 2 2 2 1.7144
101 2 1.66 1.7133 2 1 2 1.0280
102 1 0.98 2.2305 2 1 2 2.6422
103 1 1.08 2.5974 1 1 1 0.7925
104 1 1.02 2.6749 2 1 2 1.2172
105 3 1.68 1.4448 1 2 1 1.1368
106 1 0.66 2.0748 2 1 1 1.4928
107 2 1.18 1.7068 1 1 1 1.9044
108 2 1.57 1.8656 2 1 2 1.2528
109 3 2.20 1.5223 2 2 2 1.2596
110 1 1.08 2.4545 1 1 1 1.3061
111 1 0.93 2.6444 1 1 1 0.8310
112 3 1.74 1.0244 2 2 2 1.1743
113 1 0.95 2.3294 1 1 1 1.9682
114 3 2.23 1.6825 2 2 2 0.8574
115 1 1.06 2.6152 2 1 2 2.3521
116 3 2.07 1.7655 2 2 2 0.7705
117 1 1.04 2.6032 2 1 2 1.1009
118 3 2.25 1.7868 2 2 2 0.7686
119 3 2.24 1.5901 1 2 2 2.2420
120 2 0.91 1.4078 2 1 2 0.9771
121 1 0.85 2.6302 1 1 1 1.3781
122 3 1.87 1.1564 2 2 2 1.1630
123 2 1.11 1.7072 2 1 2 1.1403
124 1 0.93 2.5074 2 1 2 1.0149
125 2 1.80 1.9437 1 1 1 1.5191
126 3 2.24 1.6476 1 2 2 0.9064
127 4 2.70 1.0720 2 2 1 1.3425
128 2 1.49 1.7455 2 1 2 1.1861
129 4 2.63 0.8910 2 2 1 1.0757
130 4 2.63 0.9996 2 2 2 1.2568
131 2 1.21 1.7462 1 1 1 1.2715
132 4 2.87 1.2443 1 2 1 1.4288
133 3 2.26 1.6672 1 2 2 1.9401
134 4 2.49 0.7135 2 2 2 1.6872
135 4 2.62 0.8675 2 2 2 1.2443
136 4 2.84 0.7001 1 2 1 1.1304
137 2 1.72 2.1893 1 1 2 2.0704
138 1 0.89 2.4514 2 1 2 1.8188
139 1 0.70 2.3945 1 1 1 2.0030
140 1 1.23 2.8181 2 1 2 2.3227
141 4 2.68 0.9857 2 2 2 1.4880
142 3 1.93 1.2432 2 2 1 1.9877
143 1 1.24 2.6215 2 1 1 3.9168
144 2 1.83 2.2245 1 1 1 1.1281
145 1 0.85 2.0896 2 1 1 1.6676
146 3 1.90 1.3107 1 2 1 1.6420
147 3 1.70 1.1570 1 2 1 0.9111
148 1 1.01 2.5846 1 1 1 1.4265
149 1 1.04 2.4258 1 1 1 1.3212
150 4 2.53 0.6066 2 2 2 1.3565
151 1 1.25 2.4983 2 1 2 2.2201
152 2 1.37 1.8739 1 1 2 2.1630
153 3 2.47 1.7597 2 2 2 0.7402
154 3 2.02 1.1587 2 2 2 1.5521
155 1 0.52 2.6020 1 1 1 0.9789
156 3 1.55 1.2464 1 2 1 1.7001
157 1 0.54 2.2574 1 1 1 0.9195
158 1 1.02 2.1497 1 1 1 1.3402
159 2 1.35 1.7302 2 1 2 0.9495
160 3 2.31 1.9226 2 2 2 1.1604
161 3 2.34 1.6842 2 2 2 1.2099
162 2 1.50 2.0364 2 1 1 2.8824
163 1 0.83 2.6618 1 1 1 0.7587
164 4 2.44 0.5580 1 2 1 1.2408
165 1 0.87 2.0973 1 1 2 1.1426
166 3 2.34 1.7071 1 2 2 2.0663
167 2 1.38 2.0285 1 1 1 1.3510
168 1 1.30 3.0381 1 1 1 1.3383
169 4 2.29 0.4132 2 2 2 1.3169
170 3 1.73 1.0353 1 2 1 1.0325
171 2 1.60 2.0713 1 1 1 1.2559
172 4 2.31 0.6528 1 2 1 3.2230
173 1 1.35 2.9907 1 1 1 0.9425
174 4 2.47 0.5925 2 2 2 1.5056
175 1 1.19 2.6213 2 1 2 1.5264
176 3 1.98 1.3953 1 2 1 0.8985
177 3 2.32 1.9002 2 2 2 0.8067
178 1 0.77 2.4584 1 1 1 1.3201
179 2 1.62 2.1277 1 1 1 1.3316
180 4 3.05 0.8358 1 2 1 1.1266
181 1 0.93 2.9422 1 1 1 0.8740
182 1 1.05 2.6063 2 1 2 1.6234
183 2 1.34 1.7217 1 1 2 1.5345
184 4 2.34 0.6543 1 2 1 0.8578
185 3 1.92 1.4731 1 2 1 1.1042
186 1 1.38 2.9259 1 1 1 1.7006
187 1 1.39 2.6564 2 1 2 2.4010
188 1 0.70 2.2408 2 1 1 1.5457
189 2 1.72 1.9730 1 1 1 2.2754
190 3 2.30 1.5630 2 2 2 1.1294
191 2 1.28 2.0487 1 1 1 1.4048
192 3 1.72 1.3010 2 2 2 1.6052
193 4 2.42 0.8204 2 2 2 1.4453
194 4 2.69 0.9113 2 2 2 1.4370
195 1 0.93 2.5446 2 1 2 1.5475
196 2 1.41 2.1163 2 1 2 4.6300
197 2 1.25 1.6955 1 1 2 2.2617
198 1 0.79 2.2850 2 1 2 1.5075
199 4 2.36 0.9040 1 2 1 1.5124
200 3 2.26 1.5121 1 2 1 1.4678
201 3 2.26 1.4368 2 2 2 1.6088
202 1 1.18 2.3579 1 1 1 1.0662
203 2 1.71 2.2396 1 1 1 3.4319
204 1 0.97 2.5025 2 1 2 1.8140
205 4 2.76 0.9491 1 2 1 0.8688
206 3 2.12 1.5599 1 2 1 1.3312
207 4 2.63 0.7776 2 2 2 1.1581
208 2 1.54 2.0740 2 1 2 1.5607
209 2 1.07 1.5917 1 1 2 3.4190
210 1 0.29 2.2599 2 1 1 2.6670
211 3 1.65 0.7370 1 2 2 1.5761
212 1 0.98 2.5335 1 1 1 1.1307
213 2 1.55 2.0090 2 1 2 1.0448
214 2 1.70 1.9158 1 1 1 2.0117
215 2 1.84 2.0129 2 1 2 0.9798
216 2 1.65 2.3078 2 1 2 3.2752
217 3 1.84 1.0247 2 2 2 1.4812
218 4 2.36 0.5403 1 2 1 0.9739
219 2 1.68 1.9240 1 1 1 1.3123
220 2 1.63 2.1810 2 1 2 3.0674
221 4 2.69 1.1057 1 2 2 3.0172
222 3 1.86 1.6865 1 2 1 1.5932
223 4 2.65 0.8297 2 2 2 1.5695
224 3 1.71 1.2798 2 2 2 2.7789
225 4 2.68 0.8133 2 2 2 0.9561
226 4 2.93 0.9080 2 2 2 2.9989
227 1 0.46 2.3743 2 1 2 1.2553
228 4 2.49 0.9841 2 2 2 1.0776
229 1 1.02 2.8512 2 1 2 1.6034
230 1 0.89 2.6072 2 1 2 1.3229
231 2 1.74 2.3257 2 1 2 1.5748
232 4 2.83 1.0065 1 2 1 1.5360
233 1 1.02 2.4999 2 1 2 3.6510
234 4 2.77 0.6431 2 2 2 1.5778
235 4 2.54 1.0818 2 2 2 2.0827
236 1 0.93 2.5640 2 1 2 0.9607
237 3 2.05 1.5890 2 2 4 6.2893
238 4 2.36 0.9243 2 2 2 1.1585
239 1 1.08 2.6729 2 1 2 1.2960
240 2 1.60 1.8512 1 1 1 1.2297
241 3 2.01 1.5911 2 2 2 0.8998
242 3 1.67 1.1645 1 2 1 1.4004
243 1 0.57 2.1170 2 1 2 1.1609
244 2 1.34 2.0207 2 1 1 1.5547
245 1 0.78 2.1366 1 1 1 0.8282
246 1 0.96 2.5403 1 1 1 1.0201
247 4 2.58 0.5943 1 2 1 1.2029
248 4 2.37 0.7068 1 2 1 0.8430
249 3 2.16 1.2860 1 2 1 1.0665
250 3 1.81 1.5203 1 2 1 0.8631
251 1 1.02 2.6289 2 1 2 1.3236
252 1 0.88 2.1755 2 1 2 2.2082
253 2 1.53 1.9689 2 1 2 0.8324
254 4 2.84 0.8652 2 2 2 1.3434
255 4 2.53 0.7572 2 2 2 1.6423
256 4 2.50 1.1421 1 2 2 1.9214
257 2 1.60 1.9416 2 1 2 1.3011
258 4 2.45 0.6758 2 2 2 0.8971
259 2 1.20 1.7357 2 1 2 0.7574
260 1 0.69 2.4978 1 1 1 0.9276
261 3 1.73 1.3031 1 2 1 1.2508
262 1 0.64 2.1539 2 1 2 0.9291
263 3 2.34 1.1657 1 2 1 1.0672
264 2 1.70 2.0029 2 1 2 0.7856
265 2 1.90 2.0177 1 1 1 0.9622
266 3 1.98 1.6500 1 2 1 1.2199
267 2 1.40 1.9116 2 1 2 0.8346
268 1 1.39 2.5917 2 1 2 1.2415
269 4 2.82 0.9527 1 2 1 0.7374
270 1 0.83 2.9124 1 1 1 0.9083
271 4 2.95 1.0010 2 2 2 1.1760
272 2 1.72 1.9579 1 1 1 1.3776
273 2 1.71 2.1515 2 1 2 1.4978
274 3 2.36 1.6037 1 2 1 1.1818
275 3 1.96 1.3729 1 2 1 0.9348
276 3 2.00 1.8147 1 2 2 1.1860
277 4 2.86 0.8159 1 2 1 1.4101
278 4 2.53 0.9180 2 2 2 1.3218
279 2 1.36 1.9455 1 1 1 1.5095
280 4 2.58 0.8599 1 2 1 0.7618
281 3 1.55 1.2692 1 2 1 1.3716
282 4 2.57 0.8126 1 2 1 0.9096
283 3 2.12 1.6586 2 2 2 0.8505
284 1 0.98 2.7237 1 1 1 0.7686
285 3 1.97 0.8775 1 2 1 2.5864
286 3 2.26 1.5198 2 2 2 0.8680
287 4 2.34 0.5412 1 2 1 0.8163
288 4 2.40 0.6599 2 2 2 0.8635
289 1 0.95 2.5462 2 1 2 1.6298
290 3 2.03 1.8493 1 2 2 0.8530
291 1 0.81 2.4667 2 1 2 1.1465
292 4 3.09 1.0721 2 2 2 0.8527
293 1 0.75 2.3090 1 1 2 0.7723
294 4 2.65 0.7053 1 2 1 0.8698
295 4 2.85 0.9764 2 2 1 1.2513
296 1 0.50 2.0667 2 1 2 1.2507
297 2 1.73 2.2053 1 1 1 1.1686
298 1 1.06 2.9142 2 1 2 1.0271
299 3 1.79 1.5993 1 2 1 1.0820
300 4 2.61 0.8948 1 2 1 0.9824
301 2 1.53 1.8646 2 1 2 2.0976
302 2 1.52 2.4427 2 1 2 1.6688
303 1 1.23 2.6195 1 1 2 0.8516
304 3 2.11 1.4718 2 2 2 0.8021
305 2 1.45 1.8789 1 1 1 0.8428
306 2 1.33 1.8679 2 1 2 0.8577
307 3 1.68 1.2696 2 2 2 0.9353
308 2 1.52 2.2086 1 1 1 0.9216
309 2 1.35 1.8936 1 1 1 0.7577
310 2 1.33 2.1082 1 1 1 0.6633
311 4 2.46 0.4501 1 2 1 0.9902
312 4 2.69 0.6219 2 2 2 0.8077
313 4 2.74 1.0078 1 2 1 0.9677
314 2 1.34 1.7645 2 1 2 1.0820
315 2 1.82 1.9954 2 1 2 1.0795
316 2 1.75 2.3029 2 1 2 0.9083
317 1 0.66 2.1318 2 1 2 1.0251
318 3 2.53 1.5900 1 2 1 1.1930
319 2 1.94 2.0839 2 1 2 0.8492
320 4 2.73 0.7541 2 2 2 1.0323
321 1 0.58 2.3440 1 1 1 0.7764
322 3 2.10 1.5805 2 2 2 0.8344
323 2 1.74 2.1059 2 1 2 0.9294
324 3 1.78 0.9487 2 2 2 1.0434
325 1 0.74 2.4723 2 1 2 1.2574
326 1 0.75 2.0460 1 1 2 2.1523
327 3 2.27 1.6426 2 2 2 0.7551
328 3 1.71 1.0290 2 2 2 1.0207
329 1 0.99 2.4325 1 1 1 1.3960
330 2 1.52 1.7948 1 1 1 1.1976
331 3 1.49 1.0786 1 2 1 1.1184
332 2 1.62 2.2219 2 1 2 1.1208
333 3 2.15 1.6078 2 2 2 0.8042
334 3 2.09 1.3336 2 2 2 1.0122
335 4 2.87 1.1923 1 2 1 1.1889
336 2 1.37 1.8113 2 1 2 1.0781
337 2 1.71 2.3936 2 1 2 1.2989
338 4 2.58 0.9390 2 2 2 1.4475
339 1 0.66 2.5896 2 1 2 1.1498
340 3 2.60 1.8537 1 2 2 0.7041
341 3 1.86 1.2022 2 2 2 1.2686
342 2 1.91 2.2208 1 1 2 1.2497
343 2 1.47 1.7789 2 1 2 0.8319
344 3 2.15 1.3915 1 2 1 1.0155
345 4 2.63 0.8588 2 2 2 0.8784
346 2 0.91 1.6901 2 1 2 1.0204
347 4 2.18 0.6201 1 2 1 0.8117
348 4 2.11 0.7089 2 2 2 1.1718
349 2 1.46 1.7649 1 1 2 2.2698
350 4 2.76 0.9397 1 2 2 1.0510
351 4 3.01 0.8914 2 2 2 0.9514
352 2 1.69 1.7908 1 1 1 1.0975
353 3 1.68 1.4613 2 2 2 0.7582
354 3 1.81 1.4311 2 2 2 0.7123
355 3 2.07 1.5131 1 2 1 1.1880
356 1 0.83 2.5525 1 1 1 0.9896
357 4 2.51 1.1215 2 2 2 0.9976
358 3 2.32 1.8693 1 2 1 2.5499
359 1 1.29 2.6896 1 1 2 1.7596
360 2 1.10 1.5722 2 1 2 1.2506
361 3 2.05 1.6316 1 2 1 1.2096
362 3 2.00 1.4168 2 2 2 1.0330
363 3 1.61 1.1338 2 2 2 0.9756
364 4 2.59 0.8358 2 2 2 0.8646
365 1 1.14 2.5724 2 1 2 1.3493
366 2 1.65 1.9020 2 1 2 1.0640
367 4 2.89 0.6940 1 2 1 1.2293
368 4 2.56 0.8907 2 2 2 1.8603
369 1 0.80 2.6896 2 1 2 1.1702
370 2 1.71 2.0191 1 1 1 0.9090
371 2 1.18 1.7977 1 1 1 1.2729
372 2 1.55 2.0735 1 1 1 0.8221
373 2 0.91 1.5029 1 1 2 1.1020
374 4 2.45 0.9719 2 2 1 2.3070
375 1 1.07 2.3485 2 1 1 0.8628
376 2 1.79 2.1816 2 1 2 1.1173
377 3 2.07 1.2553 2 2 2 1.0087
378 4 2.66 1.1964 2 2 2 1.2577
379 3 1.69 1.3608 2 2 2 1.2322
380 4 3.02 1.5059 2 2 1 1.3354
381 3 1.89 1.1655 1 2 1 1.8993
382 3 1.89 1.1243 1 2 1 1.9428
383 3 2.04 1.2141 2 2 1 1.9153
384 4 2.83 0.6250 2 2 2 0.7743
385 3 1.93 1.1668 1 2 1 0.8393
386 4 2.60 0.6925 1 2 1 1.2557
387 4 2.62 0.3858 1 2 1 1.0860
388 2 1.31 2.0201 1 1 1 1.4987
389 4 2.75 0.7780 2 2 2 3.1741
390 2 1.60 1.7107 1 1 1 1.3763
391 2 1.32 1.8254 2 1 2 2.1135
392 2 1.41 1.5481 2 1 2 1.5571
393 2 1.18 1.7567 1 1 1 0.9749
394 3 2.16 1.4101 1 2 1 1.1849
395 4 2.50 0.8296 2 2 2 0.9299
396 2 1.38 1.7472 2 1 2 1.4607
397 2 1.32 2.0148 1 1 1 1.0899
398 3 1.81 1.2294 1 2 1 0.9982
399 1 0.93 2.5469 1 1 1 1.1579
400 3 2.08 1.4325 2 2 2 0.9929
401 3 2.35 1.4650 1 2 1 1.2263
402 1 0.47 2.1353 1 1 1 0.8332
403 3 1.99 1.4321 1 2 1 0.7427
404 4 1.99 0.4709 2 2 2 0.8508
405 1 0.92 2.6655 2 1 2 1.1768
406 4 2.41 0.3492 2 2 2 0.7208
407 2 1.50 1.6578 2 1 2 1.0921
408 2 1.66 1.7302 1 1 2 2.2885
409 3 1.88 1.7277 2 2 2 0.9177
410 2 1.65 1.8174 2 1 2 1.0900
411 2 1.64 1.8817 1 1 1 0.9910
412 2 1.87 1.9112 2 1 2 0.7677
413 3 1.93 1.3493 1 2 1 1.1841
414 4 2.46 0.8923 1 2 1 0.8822
415 4 2.17 0.3420 2 2 2 1.1188
416 1 1.44 3.1230 1 1 2 1.4814
417 3 1.53 1.1943 1 2 1 1.0941
418 4 2.99 0.8531 1 2 1 0.8664
419 2 1.32 2.1326 1 1 1 1.2402
420 4 2.71 0.8136 1 2 1 1.1032
421 2 1.43 1.6596 2 1 2 1.1403
422 3 1.64 1.1417 2 2 2 0.9510
423 4 2.35 0.9280 1 2 1 0.6974
424 3 1.74 1.2433 2 2 2 1.0620
425 3 2.18 1.4821 1 2 1 1.1558
426 2 1.30 1.6877 1 1 1 1.1107
427 1 1.06 2.4017 2 1 2 1.8738
428 1 1.13 2.7572 1 1 1 1.0078
429 1 1.13 2.4897 1 1 1 1.0479
430 2 1.30 1.7010 1 1 1 1.0053
431 3 1.89 1.0910 1 2 2 1.2231
432 3 2.26 1.8604 1 2 2 1.3347
433 2 1.29 1.9978 2 1 2 2.1542
434 1 1.05 2.6834 2 1 2 1.0847
435 4 2.95 1.1056 2 2 1 0.7861
436 3 2.07 1.2925 1 2 1 0.7957
437 2 1.34 1.8387 1 1 1 1.8041
438 3 2.11 1.4228 2 2 2 1.3082
439 1 0.28 1.9233 1 1 1 1.1270
440 3 2.45 1.8523 1 2 2 1.2581
441 4 2.81 1.0884 1 2 1 1.1613
442 2 1.78 2.3478 2 1 2 0.9791
443 1 0.80 2.6233 2 1 2 1.7391
444 1 1.13 2.6761 1 1 1 1.2229
445 4 2.48 0.9460 1 2 1 0.6859
446 1 1.21 2.7777 2 1 2 1.3561
447 2 1.31 1.8995 2 1 2 1.1029
448 3 1.83 1.3642 1 2 1 0.9236
449 2 1.88 2.1806 2 1 2 1.0953
450 1 0.90 2.3828 2 1 2 2.2201
451 4 2.22 0.4164 1 2 1 0.8863
452 4 2.70 0.5700 1 2 1 0.7549
453 3 1.55 1.4445 1 2 1 1.0928
454 1 0.64 2.3405 1 1 1 0.9708
455 2 1.80 1.9637 1 1 1 1.0195
456 3 1.99 1.2831 1 2 1 1.0438
457 4 2.55 0.7990 2 2 2 0.9382
458 2 1.53 1.7180 1 1 1 1.2052
459 4 2.77 0.8261 1 2 1 0.8063
460 4 2.19 0.5582 1 2 1 0.9025
461 2 1.30 1.6901 2 1 2 1.2102
462 1 1.14 2.7128 2 1 2 1.1221
463 3 1.91 1.4034 1 2 1 1.0130
464 4 2.73 0.8917 2 2 2 0.9167
465 2 1.48 1.8429 2 1 2 1.1209
466 4 2.78 1.1410 2 2 2 2.4520
467 4 2.66 1.2136 1 2 1 0.8017
468 3 1.90 1.3548 2 2 2 0.9389
469 3 2.25 1.2915 2 2 2 1.3096
470 3 2.07 1.7267 2 2 2 0.8807
471 2 1.30 1.6941 1 1 1 1.9097
472 4 2.34 1.0557 1 2 1 1.7311
473 1 1.05 2.5821 2 1 2 1.2777
474 2 0.89 1.3599 2 1 2 0.7624
475 4 3.00 1.1062 2 2 2 1.0836
476 1 0.66 2.1383 1 1 1 1.1436
477 2 1.35 1.3832 2 1 2 0.6832
478 1 0.89 2.4133 1 1 1 0.9033
479 4 2.29 0.7859 2 2 2 1.3072
480 4 2.30 0.6381 2 2 2 0.8489
481 4 2.42 0.8002 2 2 2 0.9909
482 3 2.34 1.5876 1 2 1 1.0315
483 1 0.61 1.8464 1 1 1 1.3430
484 3 2.09 1.5482 2 2 2 0.8592
485 4 2.40 0.4766 1 2 1 0.8577
486 4 2.77 0.9979 1 2 1 1.4229
487 1 1.11 2.4142 1 1 2 2.6068
488 2 1.61 1.8315 1 1 1 1.1595
489 4 2.60 0.9741 1 2 1 1.7152
490 3 1.99 1.4759 1 2 1 1.1979
491 2 0.90 1.6966 1 1 1 1.7338
492 3 1.84 1.2339 1 2 1 1.0173
493 1 0.67 2.2161 1 1 1 0.7850
494 3 2.07 1.3017 2 2 2 2.6248
495 4 2.14 0.5976 2 2 2 2.1053
496 1 0.20 1.9808 2 1 2 1.2542
497 4 2.02 0.2000 2 2 2 1.3639
498 4 2.77 0.8093 1 2 1 1.0464
499 1 0.71 2.6716 2 1 2 1.6517
500 4 2.60 0.8527 1 2 1 1.1462
501 2 1.55 2.0901 1 3 1 1.4613
502 3 1.73 0.9571 1 3 1 1.3669
503 3 1.85 1.1641 2 3 2 0.9415
504 3 1.88 1.1980 1 3 1 0.7606
505 2 1.56 2.4798 1 3 1 1.8250
506 3 1.82 1.1708 1 3 1 0.9433
507 3 2.27 1.5003 2 3 2 1.2171
508 2 0.85 1.3090 1 3 2 1.2712
509 3 1.89 1.3303 1 3 1 1.2261
510 3 2.39 1.4678 2 3 2 1.0964
511 3 2.42 1.5416 1 3 1 1.2199
512 3 2.18 1.1672 1 3 2 2.4104
513 2 1.07 1.2491 1 3 2 1.1220
514 3 1.73 1.2246 2 3 2 0.9154
515 2 1.33 1.9183 1 3 1 1.0381
516 3 1.54 1.1603 2 3 2 0.9874
517 3 2.44 1.2737 2 3 2 1.7068
518 2 1.92 2.2202 1 3 1 2.0609
519 3 1.98 1.5571 2 3 2 1.3059
520 2 1.48 1.6857 2 3 2 1.8366
521 3 1.62 0.8025 1 3 1 1.4431
522 3 2.27 1.4175 2 3 2 0.9049
523 3 2.18 1.7487 1 3 1 1.9392
524 2 1.57 1.6518 2 3 1 0.8057
525 2 1.44 1.8458 2 3 2 1.8442
526 2 1.38 1.9591 2 3 2 1.5534
527 3 2.00 1.3047 2 3 2 0.7792
528 2 1.70 1.7546 1 3 2 1.5008
529 2 1.57 2.0872 1 3 1 1.1100
530 2 1.01 1.9039 1 3 1 0.7858
531 3 1.91 1.3683 1 3 2 0.9608
532 2 1.72 2.4070 2 3 2 1.0826
533 3 2.02 1.0935 1 3 2 1.2615
534 2 1.60 2.0299 2 3 2 1.3543
535 3 2.10 1.2802 1 3 1 2.4843
536 2 1.34 1.8004 2 3 2 4.3435
537 2 1.54 2.3446 2 3 2 1.9054
538 3 1.98 1.7643 2 3 2 1.9560
539 2 1.10 1.9116 2 3 2 0.9254
540 3 1.88 1.1797 1 3 1 0.6473
541 2 1.67 2.0985 2 3 2 1.0695
542 3 2.41 1.5873 2 3 2 0.8008
543 2 1.20 1.8103 1 3 1 1.1213
544 2 1.76 1.9300 2 3 2 1.1549
545 2 1.21 1.5111 1 3 2 0.8767
546 2 1.42 1.5852 2 3 2 0.9857
547 3 1.90 1.0658 2 3 2 1.4644
548 3 1.96 1.7241 2 3 2 1.0291
549 2 1.56 2.1016 1 3 1 0.5955
550 3 2.03 1.4969 2 3 2 1.5781
551 3 1.86 1.3330 1 3 1 1.0869
552 2 1.54 1.9274 2 3 2 1.0263
553 3 2.23 1.6917 1 3 1 1.1369
554 2 1.09 1.4625 2 3 1 1.1865
555 3 1.97 1.3112 2 3 2 0.9311
556 2 1.19 1.3382 2 3 1 1.3811
557 2 1.63 1.9157 2 3 2 1.1003
558 3 2.30 1.2318 1 3 1 0.6310
559 2 1.89 2.0046 2 3 2 1.1887
560 2 1.58 2.0825 1 3 1 1.1803
561 2 1.17 1.7942 2 3 2 1.1339
562 3 2.15 1.5097 2 3 2 1.0151
563 3 2.23 1.4842 1 3 1 1.1176
564 3 2.32 1.3140 2 3 2 1.0962
565 3 2.43 1.7025 2 3 2 1.6758
566 2 1.17 1.4405 1 3 2 1.2089
567 3 2.35 1.4475 2 3 2 0.8553
568 3 1.76 0.8919 1 3 1 2.0928
569 3 1.94 1.4668 1 3 2 1.0165
570 3 2.28 1.7216 1 3 2 1.6555
571 2 1.67 1.5701 1 3 2 1.3566
572 2 2.05 2.0936 2 3 2 1.0450
573 2 1.77 2.1241 1 3 1 1.0029
574 3 2.27 1.2697 2 3 2 0.9775
575 3 1.82 0.9665 2 3 2 1.3936
576 2 1.78 2.2075 1 3 1 1.4815
577 3 1.97 1.3477 2 3 2 1.4612
578 2 1.73 2.2552 1 3 1 0.8985
579 3 2.13 1.4667 1 3 2 1.0610
580 2 1.70 1.7760 2 3 2 2.2256
581 2 1.60 1.8674 1 3 1 0.7210
582 2 1.61 2.1116 1 3 1 0.9232
583 2 2.05 2.0648 1 3 1 1.2378
584 3 2.31 1.8281 2 3 2 1.7312
585 3 1.93 1.4546 1 3 1 0.6144
586 3 1.81 1.5009 1 3 1 1.0926
587 2 1.39 2.0048 1 3 1 2.1042
588 2 1.57 2.1236 2 3 2 0.8921
589 2 1.88 2.1082 1 3 1 2.3515
590 2 1.42 2.0525 2 3 2 0.7365
591 2 1.59 2.3070 2 3 2 0.7220
592 2 1.36 1.5890 2 3 1 0.7566
593 3 1.98 1.4865 2 3 2 0.8936
594 3 1.99 1.5926 1 3 2 0.6501
595 2 1.82 2.1407 2 3 2 0.8158
596 3 2.12 1.5357 2 3 2 1.9256
597 3 2.29 1.4035 1 3 1 0.9118
598 3 2.12 1.3591 1 3 1 0.5946
599 2 1.59 1.9919 1 3 1 0.8982
600 2 1.59 1.7659 1 3 1 0.6943
