# Supplementary material for: The effect of training methodology on knowledge representation in categorization
Source: PLoS One. 2017 Aug 28;12(8):e0183904. doi: 10.1371/journal.pone.0183904 (PMC5573135; doi:10.1371/journal.pone.0183904)
Supplement: S1 File — This file contains the raw data from the experiments reported in this manuscript. (ZIP) [file pone.0183904.s001.zip › raw_data/Exp2/YES-NO/rb_xfer_concept_feedback_2_cond_2_sub_81.dat]

  1 1 0.93 2.5446 1 1 2 3.5488
  2 1 0.90 2.3828 2 1 2 2.2860
  3 4 2.87 1.2443 2 2 1 0.7710
  4 4 2.63 0.9996 2 2 1 1.3235
  5 2 1.11 1.7072 1 1 2 1.7102
  6 3 2.12 1.5599 1 2 1 2.4326
  7 3 1.96 1.4517 1 2 1 2.2548
  8 3 2.30 1.2318 1 2 1 1.3648
  9 2 1.61 2.1116 1 1 2 1.4697
 10 2 1.70 1.7546 2 1 2 2.0038
 11 1 0.93 2.5469 2 1 1 2.0112
 12 1 0.64 2.3405 2 1 2 1.5783
 13 1 0.77 2.4584 2 1 2 1.2684
 14 1 0.96 2.5403 2 1 2 0.9143
 15 3 1.98 1.6500 2 2 2 2.3102
 16 3 1.71 1.0290 2 2 1 1.5048
 17 4 2.76 0.9397 2 2 1 1.3252
 18 4 2.87 1.1193 1 2 2 1.7289
 19 1 1.08 2.6729 2 1 2 1.5478
 20 1 0.93 2.9422 2 1 1 4.0621
 21 3 2.17 1.5999 1 2 1 1.8837
 22 2 1.66 1.7302 2 1 2 1.4409
 23 1 1.02 2.6289 2 1 2 2.1917
 24 3 2.23 1.6917 1 2 1 1.1526
 25 3 1.96 1.3729 2 2 2 1.2018
 26 1 0.68 2.5251 1 1 1 1.2901
 27 2 1.33 1.9183 2 1 1 0.9345
 28 1 1.08 2.5974 2 1 2 0.9931
 29 2 1.52 1.7948 2 1 1 1.2258
 30 1 0.79 2.2850 2 1 2 1.5777
 31 3 2.11 1.4718 2 2 2 1.8348
 32 4 2.75 0.6504 2 2 1 1.3931
 33 3 2.00 1.3047 1 2 1 3.3623
 34 4 2.69 0.9113 2 2 2 1.2442
 35 4 2.77 0.9979 1 2 2 1.4015
 36 3 2.07 1.2553 1 2 1 1.7697
 37 4 3.09 1.0721 1 2 1 1.3627
 38 2 1.92 2.2202 1 1 2 1.8216
 39 1 1.05 2.6834 2 1 2 1.2774
 40 1 0.50 2.0667 1 1 2 1.3305
 41 2 1.71 2.3936 1 1 1 1.3492
 42 1 1.06 2.4017 1 1 1 1.0871
 43 1 1.23 2.6195 2 1 2 1.7549
 44 1 0.66 2.1383 2 1 2 1.0207
 45 3 1.89 1.1243 1 2 1 1.5561
 46 3 2.34 1.1657 2 2 1 1.2070
 47 2 1.55 2.0735 2 1 2 1.3670
 48 3 2.09 1.5482 2 2 2 1.4732
 49 1 0.93 2.5074 2 1 1 1.7988
 50 3 1.82 1.1708 2 2 2 1.3992
 51 1 0.61 1.8464 2 1 2 1.0935
 52 3 1.53 1.1144 1 2 2 1.4663
 53 1 1.18 2.3579 1 1 2 3.1756
 54 4 2.74 1.0264 1 2 1 3.4819
 55 2 1.88 2.1082 2 1 2 2.1996
 56 3 2.12 1.5357 2 2 1 2.0307
 57 3 2.32 1.9002 1 2 2 1.2381
 58 3 1.93 1.2432 1 2 1 1.2279
 59 4 2.82 0.9527 2 2 2 1.0758
 60 3 2.10 1.5805 1 2 1 1.0971
 61 2 1.57 1.6518 1 1 2 3.2936
 62 1 1.02 2.8512 1 1 1 0.7470
 63 1 1.44 3.1230 2 1 1 1.6036
 64 1 0.75 2.3090 1 1 1 0.9652
 65 3 1.98 1.5571 2 2 2 1.7974
 66 2 1.25 1.6955 2 1 1 1.2613
 67 4 2.40 0.6599 1 2 1 1.3066
 68 2 1.38 1.7472 1 1 1 1.2949
 69 3 1.91 1.4034 2 2 2 1.4274
 70 4 2.50 1.1421 2 2 1 1.3866
 71 2 1.67 2.0985 1 1 1 1.3306
 72 1 1.25 2.4983 2 1 2 1.0939
 73 4 3.05 0.8358 2 2 2 1.6982
 74 3 2.26 1.8604 1 2 1 1.7997
 75 2 1.67 1.5701 2 1 2 1.2876
 76 3 2.04 1.2141 1 2 1 2.1891
 77 1 1.13 2.4366 1 1 1 1.2689
 78 4 2.84 1.1081 1 2 1 1.4267
 79 2 1.18 1.7567 1 1 2 2.0417
 80 2 1.35 1.7302 2 1 1 1.4650
 81 1 1.05 2.4518 2 1 2 1.3334
 82 3 2.05 1.5202 1 2 2 1.5297
 83 4 2.63 0.7776 2 2 2 1.1888
 84 3 2.10 1.2802 2 2 1 1.4777
 85 2 1.20 1.8103 2 1 1 1.2336
 86 1 1.35 2.9907 1 1 2 1.5924
 87 1 0.98 2.7237 1 1 1 0.7208
 88 3 2.16 1.4101 1 2 2 2.0851
 89 2 1.68 1.9240 2 1 2 1.1384
 90 4 2.87 1.1923 1 2 1 1.2763
 91 2 1.84 2.0129 1 1 2 1.3938
 92 2 1.88 2.1806 1 1 2 1.5305
 93 1 0.88 2.1755 1 1 1 0.8928
 94 1 0.93 2.5640 1 1 1 0.7377
 95 4 2.95 1.0010 1 2 1 1.1656
 96 3 1.89 1.0910 2 2 2 1.4790
 97 4 2.80 1.1860 1 2 1 0.9636
 98 1 0.66 2.5896 1 1 1 0.9243
 99 2 1.38 1.9591 1 1 1 1.7674
100 1 1.39 2.6564 1 1 2 1.2020
101 1 1.30 2.6344 1 1 2 1.5522
102 1 1.23 2.8181 1 1 1 0.9222
103 3 2.03 1.4969 1 2 1 1.2927
104 1 1.39 2.5917 2 1 1 1.0739
105 4 2.49 0.9841 2 2 2 1.2640
106 4 2.95 1.1056 1 2 1 1.2852
107 4 2.46 0.8923 2 2 2 1.6190
108 2 1.52 2.2086 1 1 1 0.9694
109 4 2.70 0.5700 2 2 2 1.5397
110 4 2.60 0.6925 2 2 1 1.4790
111 2 1.36 1.5890 2 1 1 1.5804
112 1 0.83 2.5525 1 1 1 0.7073
113 2 1.53 2.0434 2 1 2 1.3534
114 2 1.56 2.1016 1 1 1 1.0348
115 4 2.44 0.5580 2 2 1 1.2496
116 3 2.07 1.2925 2 2 2 1.2884
117 4 2.84 0.8652 1 2 1 0.9738
118 4 2.81 1.0884 1 2 1 0.7356
119 2 1.40 1.7768 2 1 1 2.3710
120 1 0.29 2.2599 2 1 2 1.3327
121 1 1.21 2.7777 1 1 1 0.8799
122 3 2.31 1.8281 1 2 1 2.0996
123 2 1.34 1.8387 2 1 2 1.4795
124 4 2.83 0.6250 2 2 2 1.4761
125 2 1.07 1.5917 1 1 2 2.1865
126 2 1.44 1.8880 2 1 2 1.3552
127 2 1.72 2.3797 2 1 2 1.2929
128 4 2.58 0.8599 1 2 1 1.1616
129 2 1.19 1.3382 2 1 1 1.1716
130 4 2.62 0.3858 1 2 1 1.4377
131 4 2.21 0.5149 2 2 1 1.5406
132 3 2.29 1.4035 2 2 1 0.9520
133 3 1.98 1.7643 1 2 1 0.8907
134 1 1.04 2.6032 1 1 1 1.1203
135 2 1.59 1.7659 2 1 2 0.7314
136 4 2.89 0.6940 2 2 2 1.2542
137 2 1.32 2.0148 1 1 1 1.6209
138 1 1.24 2.6215 1 1 1 2.0846
139 1 0.74 2.4723 1 1 1 0.8735
140 3 1.88 1.1797 1 2 1 1.1430
141 4 2.75 0.7490 1 2 1 0.9850
142 2 0.91 1.6901 1 1 2 1.1786
143 3 1.72 1.3010 2 2 2 1.2275
144 3 1.74 1.0244 2 2 2 1.0912
145 1 0.87 2.0973 1 1 1 0.7111
146 4 2.34 0.9662 2 2 1 2.9295
147 1 1.30 3.0381 1 1 1 1.2295
148 4 2.77 0.6431 2 2 2 1.4201
149 2 1.71 2.0191 1 1 1 1.4593
150 1 1.13 2.4897 2 1 2 1.0658
151 1 1.08 2.4545 2 1 2 0.9595
152 4 2.54 1.0818 1 2 1 1.2350
153 2 1.54 2.3446 2 1 2 0.9944
154 2 1.30 1.6941 1 1 2 1.9706
155 4 2.58 0.5943 1 2 1 1.1007
156 2 1.63 1.9157 2 1 2 0.9367
157 4 2.84 1.0126 2 2 2 0.9623
158 1 1.12 2.7049 2 1 2 1.3395
159 2 1.35 1.3832 2 1 1 1.3583
160 4 2.59 0.8358 1 2 1 1.2888
161 1 1.29 2.6896 2 1 2 1.7569
162 1 0.54 2.2574 2 1 2 1.0956
163 3 2.27 1.6426 1 2 1 1.3959
164 2 1.36 1.9455 2 1 1 3.1010
165 4 2.73 0.8917 2 2 2 1.4561
166 2 1.60 2.0713 2 1 2 0.8158
167 1 0.57 2.4717 1 1 1 0.9110
168 2 1.78 2.2075 2 1 2 1.0423
169 1 0.83 2.9124 1 1 1 0.7618
170 2 1.47 1.7789 2 1 2 1.2194
171 3 1.97 0.8775 2 2 2 1.1319
172 2 1.63 2.1810 2 1 2 0.9261
173 2 1.55 2.0090 1 1 1 1.3629
174 3 2.00 1.6370 1 2 1 0.9323
175 2 1.90 2.0177 1 1 1 2.0792
176 3 1.81 1.5009 2 2 2 0.8768
177 2 1.54 2.0740 2 1 2 0.9143
178 3 2.60 1.8537 1 2 2 1.3261
179 4 2.61 0.8948 1 2 1 0.9543
180 2 1.53 1.8646 2 1 2 1.2685
181 3 2.15 1.5097 2 2 2 1.9148
182 1 0.28 1.9233 1 1 1 1.0057
183 4 2.73 0.7541 1 2 1 1.1266
184 4 2.36 0.5403 2 2 1 1.0105
185 1 0.80 2.6896 2 1 2 0.9857
186 3 1.73 1.3031 2 2 2 1.0904
187 2 1.66 2.0688 2 1 2 0.8071
188 1 0.51 2.5456 1 1 1 0.6879
189 4 2.78 1.0349 2 2 2 1.4046
190 3 2.44 1.2737 2 2 1 2.3099
191 2 1.49 1.7455 1 1 1 2.1221
192 2 1.57 1.8656 1 1 1 1.7014
193 1 1.19 2.6213 2 1 2 1.0898
194 4 3.02 1.5059 1 2 1 1.1744
195 1 1.13 2.6761 1 1 2 4.1443
196 1 0.98 2.2305 2 1 2 0.8985
197 1 0.57 2.1170 1 1 1 0.7099
198 3 1.67 1.1645 1 2 2 1.6258
199 1 0.89 2.6072 1 1 1 0.7851
200 4 2.02 0.2000 2 2 1 1.1934
201 2 1.71 1.8845 1 1 2 2.1294
202 3 2.24 1.5901 1 2 1 1.2198
203 1 0.67 2.2161 1 1 1 1.1152
204 4 2.41 0.3492 1 2 2 2.1120
205 4 2.68 0.9857 2 2 2 1.3221
206 2 1.72 1.9579 1 1 1 1.1266
207 3 2.20 1.5223 2 2 2 1.0984
208 3 2.12 1.3591 2 2 2 1.5591
209 4 2.60 0.9741 1 2 1 0.9696
210 1 1.06 2.9142 1 1 1 0.7701
211 3 2.03 1.5197 1 2 1 1.1956
212 4 2.31 0.6528 2 2 1 1.4113
213 1 0.92 2.1350 1 1 1 0.7481
214 4 2.60 0.8527 2 2 2 1.9584
215 3 2.30 1.5630 1 2 2 1.7523
216 3 2.27 1.4175 2 2 2 1.4271
217 2 1.44 1.8458 1 1 1 1.7935
218 3 1.88 1.7277 2 2 2 1.0739
219 4 2.83 1.0065 1 2 1 1.1837
220 1 0.60 2.4105 2 1 2 1.0411
221 4 2.50 0.8296 1 2 2 1.4323
222 3 2.54 1.8211 2 2 1 1.3121
223 1 0.97 2.0792 1 1 1 0.7787
224 3 1.89 1.3303 2 2 2 1.4758
225 1 1.46 2.7435 1 1 2 0.8339
226 2 1.30 1.6901 1 1 1 1.8720
227 2 1.71 2.2396 2 1 2 1.8708
228 1 1.14 2.4633 2 1 1 1.3236
229 3 2.34 1.7071 2 2 1 0.9508
230 2 1.37 1.8113 2 1 2 0.9782
231 2 1.10 1.5722 1 1 2 0.7953
232 2 1.58 2.0825 2 1 2 1.3000
233 4 2.91 1.1572 2 2 2 1.4005
234 4 2.76 0.9491 1 2 1 0.8322
235 2 1.17 1.7942 1 1 2 2.3203
236 3 1.84 1.0247 2 2 2 1.7961
237 3 2.27 1.2697 2 2 2 1.2525
238 1 1.38 2.9259 1 1 2 2.1468
239 4 2.55 0.7990 1 2 1 2.0617
240 1 1.06 2.6152 2 1 2 1.4912
241 4 2.19 0.5582 1 2 2 0.9927
242 4 2.86 1.3226 1 2 1 1.3136
243 2 1.32 1.8802 1 1 1 2.2448
244 1 1.01 2.5846 1 1 1 0.9306
245 3 2.39 1.4678 2 2 1 0.7732
246 1 0.75 2.0460 1 1 1 0.6319
247 1 0.95 2.5462 2 1 2 0.6783
248 4 2.30 0.6381 1 2 2 1.1554
249 4 2.67 0.8543 2 2 2 1.1260
250 4 2.11 0.7089 1 2 2 1.2018
251 2 1.82 1.9954 1 1 1 1.2032
252 2 1.53 1.7180 1 1 1 1.2831
253 2 1.63 1.9483 1 1 1 0.8154
254 4 2.69 0.6219 1 2 2 0.7989
255 1 1.14 2.6636 1 1 1 1.2630
256 2 1.21 1.7462 2 1 1 0.8461
257 2 1.01 1.9039 1 1 2 1.2358
258 4 2.45 0.6758 1 2 1 0.8835
259 1 0.64 2.1539 2 1 2 0.9922
260 3 2.43 1.7025 2 2 1 1.4976
261 4 2.17 0.3420 1 2 2 1.1979
262 2 1.35 1.8936 1 1 1 1.2219
263 3 1.81 1.4311 1 2 1 0.9975
264 4 2.51 1.1215 2 2 2 1.3247
265 1 0.87 2.5742 2 1 2 1.4242
266 3 1.73 0.9571 2 2 2 0.9606
267 2 1.57 2.0872 2 1 2 0.9138
268 3 2.02 1.0935 1 2 1 1.7258
269 3 1.52 0.9112 1 2 2 0.8667
270 3 2.07 1.7655 1 2 1 1.7596
271 2 1.80 1.9437 2 1 2 1.3622
272 2 0.85 1.3090 2 1 1 0.7010
273 4 2.34 0.5412 2 2 2 1.0804
274 3 2.18 1.7487 2 2 1 0.9497
275 4 3.01 0.8914 1 2 1 0.7611
276 4 2.49 0.7135 1 2 1 0.8903
277 4 2.65 0.8297 1 2 1 0.8556
278 2 1.17 1.4405 2 1 1 1.0055
279 1 0.70 2.6702 1 1 1 0.6150
280 2 1.79 2.1816 1 1 1 1.5027
281 4 2.34 1.0557 1 2 1 1.4827
282 4 2.63 0.8588 2 2 2 0.9742
283 3 2.47 1.7597 1 2 2 1.1198
284 1 0.70 2.3945 2 1 2 1.0909
285 1 0.69 2.4978 1 1 1 0.8000
286 1 0.89 2.4514 2 1 2 1.1521
287 4 2.85 0.9764 1 2 1 0.8181
288 4 2.36 0.9243 2 2 1 0.9057
289 3 2.32 1.8693 2 2 1 1.1575
290 2 1.20 1.5293 1 1 1 0.9045
291 3 2.23 1.4842 1 2 1 1.2522
292 4 2.63 0.8910 1 2 1 0.9222
293 2 2.05 2.0936 1 1 1 1.2617
294 3 2.26 1.5121 1 2 1 0.8912
295 2 1.29 1.9978 2 1 1 0.6250
296 2 1.36 1.8982 1 1 1 0.8729
297 4 2.69 1.1057 2 2 2 1.5579
298 4 2.53 0.7572 2 2 1 0.9364
299 4 2.34 0.6543 2 2 1 0.8988
300 4 2.35 0.9280 2 2 1 1.1124
301 1 0.89 2.4133 1 1 1 0.7435
302 4 2.78 1.1410 2 2 2 1.2013
303 3 2.43 1.8005 2 2 2 1.2175
304 1 1.11 2.4142 1 1 2 1.8252
305 2 1.41 1.8537 2 1 2 1.0417
306 4 2.29 0.4132 1 2 2 1.5446
307 3 2.26 1.5198 2 2 1 1.8192
308 3 2.34 1.5876 1 2 1 1.0992
309 2 1.65 1.9020 2 1 2 1.2404
310 4 2.75 0.7780 2 2 2 1.1183
311 1 0.82 2.3609 2 1 2 2.2744
312 1 0.85 2.6302 1 1 1 0.8483
313 3 1.69 1.3608 1 2 2 1.2468
314 2 1.46 1.7649 2 1 2 1.3416
315 2 1.72 1.9730 1 1 2 1.6245
316 4 2.77 0.8261 2 2 2 1.0643
317 2 1.70 1.7760 2 1 2 0.9575
318 3 2.02 1.1587 2 2 2 1.0166
319 3 1.68 1.4448 1 2 1 1.7924
320 4 2.53 0.6066 2 2 2 0.9057
321 3 2.25 1.2915 1 2 2 1.1816
322 2 1.50 1.9802 2 1 2 3.6386
323 2 1.78 2.3478 1 1 2 1.1167
324 4 3.00 1.1062 2 2 2 0.9289
325 3 2.35 1.4475 1 2 1 1.1313
326 3 2.24 1.6476 1 2 1 1.1258
327 2 1.34 1.7645 2 1 2 0.9782
328 3 1.51 1.1071 2 2 2 2.1236
329 3 2.15 1.6078 1 2 1 1.1354
330 2 1.59 1.9919 1 1 1 1.1622
331 1 0.92 2.6655 1 1 1 0.8278
332 2 1.32 1.8254 1 1 1 1.1470
333 1 0.58 2.3440 1 1 1 0.7018
334 4 2.40 0.4766 1 2 2 1.0663
335 3 2.41 1.5873 1 2 2 0.9521
336 2 1.43 1.6596 1 1 1 0.9639
337 4 2.71 0.8136 1 2 1 0.9161
338 3 2.16 1.2860 1 2 1 0.8318
339 3 1.93 1.3493 2 2 2 0.9435
340 3 2.00 1.3301 2 2 2 0.9617
341 4 2.29 0.7859 2 2 1 0.9241
342 2 1.60 1.7107 2 1 2 0.9608
343 2 1.82 2.1407 1 1 1 0.8255
344 1 0.80 2.6233 1 1 1 0.6580
345 4 2.37 0.5874 1 2 1 1.0485
346 4 2.74 1.0078 2 2 2 1.1985
347 3 2.13 1.4667 1 2 1 0.7744
348 2 1.65 2.3078 1 1 1 0.8648
349 1 0.66 2.1318 2 1 2 1.0219
350 2 1.73 2.2552 1 1 1 0.9177
351 1 1.14 2.7128 2 1 2 1.3211
352 3 1.85 1.1641 2 2 2 0.8611
353 1 1.11 2.5086 2 1 2 0.8263
354 1 0.79 2.4509 2 1 2 0.8742
355 4 2.42 0.8002 2 2 1 1.2643
356 4 2.50 0.4873 2 2 1 0.8698
357 4 2.77 0.8093 1 2 1 0.8994
358 2 1.69 1.7908 1 1 1 1.0317
359 4 1.97 0.2291 1 2 2 0.9111
360 3 1.90 1.0658 2 2 2 2.7309
361 1 0.93 2.6444 2 1 2 0.9979
362 3 2.11 1.4228 1 2 1 1.0700
363 3 2.42 1.5416 2 2 1 1.0436
364 4 2.86 0.8159 1 2 1 0.9057
365 2 1.85 2.2288 2 1 2 0.8457
366 3 2.31 1.7323 2 2 1 0.8364
367 1 1.14 2.7885 1 1 2 1.5642
368 4 2.66 1.2136 2 2 2 1.0144
369 3 1.99 1.2831 2 2 2 0.8218
370 2 2.05 2.0648 1 1 1 1.1664
371 3 1.49 1.0786 2 2 2 0.9439
372 1 1.07 2.3485 2 1 2 1.4190
373 4 3.02 1.2229 1 2 1 0.9057
374 1 0.52 2.6020 2 1 2 0.7343
375 1 1.03 2.8472 1 1 1 1.0171
376 4 2.66 1.1964 2 2 1 2.5363
377 4 2.44 0.7355 1 2 1 0.9325
378 3 2.26 1.6672 2 2 1 1.5350
379 2 1.30 1.6877 1 1 1 2.1863
380 4 2.37 0.7068 1 2 1 1.0837
381 2 1.65 1.8174 2 1 2 0.7920
382 3 1.55 1.4445 1 2 2 1.2733
383 2 1.60 1.9416 1 1 2 0.8064
384 2 0.91 1.5029 2 1 1 0.6715
385 1 1.13 2.7572 1 1 1 0.6283
386 2 0.90 1.6966 2 1 1 0.6990
387 2 1.89 2.0046 2 1 2 1.2403
388 4 2.58 0.9262 2 2 2 1.7670
389 2 1.32 2.1326 1 1 1 1.9295
390 2 1.74 2.3257 1 1 2 1.1403
391 4 2.37 0.6828 2 2 1 0.9906
392 1 0.20 1.9808 2 1 2 1.2949
393 1 0.85 2.0896 2 1 2 1.2831
394 1 1.02 2.1497 1 1 1 1.1043
395 2 1.31 2.0201 2 1 1 1.3485
396 4 2.36 0.9040 1 2 1 2.3592
397 2 1.28 2.0487 2 1 2 1.0655
398 3 1.94 1.0910 1 2 1 1.6389
399 4 2.22 0.4164 1 2 1 1.3109
400 1 1.04 2.4258 2 1 1 1.5947
401 3 1.74 1.2433 2 2 2 1.4754
402 1 1.13 2.7475 2 1 2 0.8651
403 4 2.93 0.9080 1 2 1 0.9903
404 4 2.62 0.8675 2 2 1 1.1998
405 3 2.27 1.5003 1 2 1 1.2406
406 1 1.05 2.6063 2 1 1 2.3354
407 2 1.41 1.5481 2 1 2 1.6430
408 1 0.79 2.3858 2 1 2 0.9536
409 2 0.89 1.3599 2 1 1 2.3005
410 2 1.60 1.8512 2 1 2 0.7449
411 3 2.18 1.4821 2 2 2 1.3553
412 1 0.83 2.6618 2 1 2 0.8693
413 3 1.99 1.4759 2 2 2 1.1228
414 3 1.71 1.2798 2 2 2 0.8382
415 1 1.02 2.4999 2 1 2 0.7488
416 2 1.74 2.1059 2 1 2 0.8155
417 4 2.38 0.6745 1 2 1 0.9678
418 2 1.50 1.6578 1 1 1 1.3219
419 1 0.71 2.6716 2 1 2 1.0210
420 4 2.42 0.8204 2 2 2 1.2040
421 1 0.99 2.6662 1 1 1 1.6281
422 1 0.79 1.9647 1 1 2 1.8996
423 1 0.59 2.0684 1 1 1 0.7921
424 2 1.42 2.0525 1 1 1 1.4652
425 4 2.70 1.0720 1 2 1 0.9097
426 3 2.31 1.9226 1 2 2 1.3448
427 1 0.97 2.5025 2 1 2 2.6669
428 2 1.70 1.9158 2 1 2 1.2397
429 3 1.83 1.3642 1 2 2 0.9997
430 2 1.76 1.9795 2 1 2 0.8071
431 3 1.93 1.1668 2 2 2 1.0704
432 3 1.90 1.3548 1 2 1 1.2193
433 3 2.01 1.5911 2 2 2 1.1077
434 3 2.00 1.4168 1 2 2 0.6408
435 4 2.25 0.7735 2 2 1 1.0076
436 4 2.48 0.9460 1 2 1 0.8244
437 3 1.61 1.1338 1 2 2 0.8393
438 3 1.89 1.1655 1 2 1 0.6387
439 2 1.45 1.8789 1 1 1 1.1172
440 2 1.91 2.2208 1 1 2 1.1675
441 3 2.05 1.5890 1 2 1 1.0406
442 4 2.46 0.4501 2 2 1 0.9369
443 1 0.81 2.4667 2 1 2 1.1237
444 3 2.32 1.3140 1 2 2 1.5029
445 1 1.05 2.5821 1 1 2 0.9803
446 3 2.23 1.6825 1 2 2 0.8042
447 1 0.47 2.1353 2 1 2 0.7576
448 1 0.87 2.4262 2 1 2 1.5667
449 2 1.20 1.7357 1 1 2 0.7208
450 2 1.18 1.7068 1 1 1 0.7894
451 3 1.55 1.2692 1 2 2 1.8602
452 3 2.09 1.3336 2 2 1 0.8593
453 3 2.00 1.8147 2 2 1 1.2002
454 2 1.10 1.9116 2 1 1 0.8655
455 4 2.05 0.5764 2 2 1 1.1978
456 1 0.99 2.4325 1 1 2 1.0624
457 3 2.07 1.3017 2 2 2 1.2363
458 2 1.30 1.7010 2 1 1 1.2828
459 4 2.18 0.6201 1 2 2 1.1925
460 1 1.14 2.5724 1 1 1 1.3865
461 4 2.65 0.7053 2 2 2 1.1629
462 1 1.04 2.3499 2 1 2 1.1009
463 1 1.00 2.2990 1 1 1 1.2082
464 2 1.76 1.9300 1 1 2 1.5930
465 1 1.02 2.6749 1 1 1 0.7700
466 1 0.70 2.2408 1 1 1 0.8442
467 4 2.84 0.7001 2 2 2 0.8829
468 4 2.53 0.9180 1 2 1 1.1122
469 1 0.95 2.3294 2 1 2 0.8668
470 2 1.59 2.3070 1 1 2 0.7361
471 4 2.58 0.9390 1 2 1 1.1238
472 4 2.99 0.8531 2 2 2 1.1501
473 1 0.66 2.0748 1 1 1 1.1050
474 4 2.14 0.5976 1 2 2 1.3491
475 3 1.96 1.7241 1 2 1 0.9435
476 3 1.79 1.5993 2 2 2 1.4023
477 3 1.78 0.9487 2 2 2 1.4498
478 1 0.98 2.5335 1 1 1 0.6719
479 2 1.31 1.5509 2 1 2 1.3496
480 4 2.68 0.8133 1 2 1 1.0480
481 4 2.47 0.5925 2 2 2 1.1981
482 2 1.66 2.1867 2 1 2 0.7177
483 3 2.07 1.5131 1 2 1 1.2183
484 4 2.56 0.8907 2 2 2 1.0099
485 3 1.86 1.3330 2 2 2 0.9850
486 3 1.97 1.3112 1 2 2 1.1863
487 4 2.66 0.4483 1 2 1 0.8915
488 1 0.46 2.3743 2 1 2 0.8810
489 3 2.36 1.6037 2 2 2 2.0130
490 4 2.57 0.8126 2 2 1 1.5253
491 1 1.12 2.5932 2 1 1 1.0814
492 2 1.94 2.0839 1 1 1 1.8135
493 1 1.03 2.5309 2 1 2 0.7259
494 3 1.68 1.4613 1 2 1 1.0167
495 3 1.94 1.4668 2 2 2 1.1450
496 4 1.99 0.4709 2 2 1 0.9795
497 3 1.70 1.1570 1 2 1 0.8455
498 2 1.60 2.0299 1 1 1 1.3401
499 4 2.45 0.9719 2 2 1 0.9992
500 1 0.78 2.1366 1 1 1 0.8151
501 3 2.28 1.7216 1 3 1 2.1842
502 3 1.62 0.8025 1 3 2 1.2209
503 2 1.75 2.3029 2 3 1 1.2994
504 2 1.73 2.2053 2 3 1 1.5661
505 3 2.07 1.7267 1 3 2 1.1184
506 3 1.73 1.2246 2 3 1 3.2243
507 2 1.87 1.9112 2 3 1 1.2468
508 3 2.18 1.1672 1 3 2 0.8922
509 3 1.98 1.4865 2 3 2 2.2475
510 2 1.64 1.8817 2 3 1 0.9730
511 2 1.67 2.5011 2 3 1 0.9257
512 2 1.84 2.2882 1 3 1 1.6714
513 3 1.81 1.2294 2 3 1 0.8279
514 3 1.88 1.1980 1 3 1 1.5463
515 2 1.61 1.8315 1 3 2 1.7809
516 3 1.79 0.8603 1 3 2 2.5006
517 2 1.48 1.6857 1 3 2 1.9503
518 3 2.20 1.4332 1 3 1 2.3988
519 3 1.73 1.0353 1 3 1 2.1815
520 3 2.08 1.4325 1 3 2 1.1018
521 3 1.86 1.2022 2 3 1 2.2953
522 2 1.40 1.8203 1 3 1 1.4357
523 3 2.35 1.4650 2 3 2 1.3129
524 3 1.99 1.4321 1 3 2 1.1397
525 2 1.56 2.4152 2 3 2 1.8222
526 2 1.34 1.8004 2 3 2 1.2120
527 3 2.12 1.6586 1 3 2 1.1877
528 2 1.57 2.1236 1 3 1 0.8828
529 2 1.71 2.1331 2 3 1 2.4068
530 3 2.28 1.4598 1 3 2 1.1662
531 3 1.93 1.4546 1 3 1 1.3902
532 2 1.07 2.0014 2 3 2 0.9178
533 2 1.71 2.1515 1 3 2 0.9364
534 2 1.66 1.8515 1 3 2 1.0183
535 3 2.05 1.6316 2 3 2 0.6964
536 3 2.45 1.8523 2 3 2 0.6762
537 2 1.56 2.4798 2 3 2 2.2484
538 3 1.65 0.7370 2 3 1 1.3582
539 3 1.82 0.9665 2 3 1 2.2630
540 2 1.62 2.2219 2 3 1 3.0126
541 3 2.14 1.4453 1 3 1 3.0670
542 2 1.54 1.9274 1 3 1 1.5028
543 3 1.68 1.2696 1 3 2 1.0422
544 2 1.41 2.1163 2 3 2 0.8643
545 2 1.52 2.4427 2 3 2 1.0687
546 2 1.42 1.5852 1 3 1 0.9696
547 2 1.31 1.8995 1 3 1 0.8019
548 3 2.53 1.5900 1 3 2 0.7377
549 2 1.07 1.2491 1 3 1 0.9394
550 2 1.70 2.0029 1 3 1 1.1251
551 3 1.55 1.2464 2 3 1 1.6449
552 2 1.62 2.1277 1 3 1 1.1221
553 2 1.80 1.9637 2 3 1 1.4454
554 3 2.26 1.4368 2 3 2 1.0273
555 3 1.81 1.5203 1 3 1 1.2500
556 3 2.34 1.6842 2 3 2 0.9344
557 2 1.21 1.5111 1 3 1 1.0802
558 3 2.03 1.8493 1 3 1 1.5091
559 3 1.90 1.3107 2 3 2 0.6396
560 2 1.72 2.1893 2 3 1 0.9258
561 3 2.42 1.5357 1 3 2 1.8962
562 3 2.25 1.7868 2 3 2 1.4281
563 2 1.33 2.1082 1 3 1 0.8032
564 2 1.72 2.4070 1 3 1 1.2330
565 2 1.09 1.4625 1 3 1 1.5908
566 2 1.34 2.0207 2 3 2 1.5112
567 3 1.54 1.1603 1 3 2 0.9219
568 3 2.15 1.3915 2 3 2 1.0276
569 2 1.38 2.0285 1 3 1 0.7789
570 2 1.18 1.7977 1 3 2 1.4186
571 3 1.92 1.4731 2 3 2 0.9615
572 3 1.99 1.5926 1 3 1 0.9782
573 2 1.54 1.8500 1 3 1 1.1539
574 2 1.50 2.0364 1 3 1 1.1159
575 2 1.55 2.0901 2 3 2 0.7416
576 2 1.40 1.9116 1 3 1 0.6870
577 2 1.66 1.7133 1 3 1 1.0196
578 3 1.82 1.1251 1 3 2 0.7612
579 2 1.39 2.0048 1 3 1 0.8104
580 2 1.60 1.8674 1 3 1 0.5217
581 3 2.10 1.6379 2 3 2 1.3236
582 2 1.33 1.8679 2 3 2 1.1590
583 2 1.34 1.7217 2 3 2 0.7120
584 3 2.01 1.3552 2 3 2 0.9548
585 3 1.53 1.1943 2 3 1 0.7475
586 2 1.48 1.8429 2 3 2 1.3487
587 3 1.91 1.3683 2 3 2 0.8138
588 2 1.37 1.8739 2 3 2 0.8209
589 3 1.84 1.2339 1 3 1 0.8914
590 3 1.98 1.3953 1 3 1 0.8951
591 2 1.77 2.1241 2 3 1 0.8504
592 3 1.87 1.1564 2 3 2 0.7195
593 2 0.91 1.4078 2 3 2 1.0506
594 2 1.53 1.9689 2 3 1 1.1903
595 3 1.64 1.1417 2 3 1 0.7016
596 3 1.91 1.2875 2 3 1 1.0802
597 3 1.97 1.3477 1 3 2 2.2924
598 2 1.83 2.2245 2 3 1 1.1126
599 3 1.76 0.8919 2 3 4 6.7951
600 3 1.86 1.6865 2 3 1 0.8756
