# Supplementary material for: The effect of training methodology on knowledge representation in categorization
Source: PLoS One. 2017 Aug 28;12(8):e0183904. doi: 10.1371/journal.pone.0183904 (PMC5573135; doi:10.1371/journal.pone.0183904)
Supplement: S1 File — This file contains the raw data from the experiments reported in this manuscript. (ZIP) [file pone.0183904.s001.zip › raw_data/Exp2/YES-NO/rb_xfer_concept_feedback_2_cond_2_sub_82.dat]

  1 2 1.47 1.7789 1 1 1 0.6092
  2 1 1.46 2.7435 2 1 2 0.7843
  3 2 1.33 1.9183 2 1 2 0.7849
  4 4 2.66 1.2136 2 2 2 0.7291
  5 1 0.80 2.6896 1 1 2 0.7558
  6 2 1.70 2.0029 2 1 1 1.1098
  7 1 1.08 2.6729 2 1 1 1.0012
  8 1 0.57 2.4717 2 1 2 1.2333
  9 3 2.32 1.8693 2 2 2 1.2071
 10 2 1.36 1.9455 2 1 1 0.9920
 11 2 1.72 1.9579 1 1 1 2.0328
 12 3 2.07 1.2553 1 2 2 1.3906
 13 2 1.35 1.8936 2 1 1 1.1187
 14 1 0.58 2.3440 2 1 2 1.4822
 15 4 2.02 0.2000 2 2 2 1.4161
 16 2 1.59 2.3070 1 1 2 1.3515
 17 4 2.87 1.1923 2 2 1 1.1462
 18 2 1.11 1.7072 1 1 2 1.4287
 19 3 2.54 1.8211 2 2 2 1.0279
 20 3 2.43 1.8005 1 2 2 1.2764
 21 3 2.12 1.5599 2 2 2 1.3935
 22 3 1.93 1.3493 1 2 2 2.4251
 23 2 1.77 2.1241 1 1 2 1.6817
 24 4 2.22 0.4164 1 2 2 1.4305
 25 4 2.31 0.6528 2 2 2 2.0528
 26 3 1.97 0.8775 2 2 2 1.5084
 27 3 2.15 1.6078 1 2 2 1.2643
 28 4 2.99 0.8531 2 2 1 1.1509
 29 3 1.94 1.0910 1 2 1 1.1219
 30 3 1.85 1.1641 2 2 2 0.9160
 31 4 2.77 0.8093 1 2 2 1.1605
 32 2 1.17 1.7942 2 1 2 1.3306
 33 4 2.17 0.3420 1 2 2 1.5012
 34 1 0.52 2.6020 1 1 2 1.2668
 35 4 1.99 0.4709 1 2 2 1.4479
 36 1 1.04 2.3499 1 1 1 1.5350
 37 4 2.60 0.9741 1 2 2 1.2909
 38 4 2.30 0.6381 2 2 2 1.5995
 39 1 0.90 2.3828 2 1 1 1.3604
 40 3 1.53 1.1144 1 2 2 1.7058
 41 1 1.18 2.3579 2 1 1 1.5421
 42 2 1.52 1.7948 1 1 2 1.9207
 43 3 1.82 1.1251 1 2 1 1.0917
 44 1 1.06 2.6152 1 1 1 1.3365
 45 4 2.87 1.1193 2 2 2 0.9953
 46 2 1.63 2.1810 1 1 1 1.2119
 47 2 1.42 1.5852 2 1 2 0.8594
 48 1 1.14 2.7128 1 1 1 1.0579
 49 2 1.10 1.9116 1 1 2 0.9448
 50 4 2.69 0.6219 2 2 2 1.3233
 51 2 1.58 2.0825 1 1 2 0.9649
 52 1 0.82 2.3609 1 1 1 1.4140
 53 2 1.72 2.1893 2 1 1 1.0630
 54 3 2.30 1.2318 1 2 1 1.2925
 55 2 1.18 1.7567 2 1 2 0.9543
 56 3 2.29 1.4035 1 2 1 1.1724
 57 1 0.85 2.6302 2 1 2 1.3821
 58 4 2.48 0.9460 1 2 2 1.2719
 59 2 1.30 1.6941 2 1 2 1.1100
 60 4 2.36 0.9243 2 2 1 0.8971
 61 1 0.75 2.3090 1 1 1 1.0285
 62 4 2.50 1.1421 1 2 2 1.2043
 63 4 2.71 0.8136 1 2 2 1.2042
 64 2 1.40 1.8203 1 1 1 1.4284
 65 3 1.53 1.1943 2 2 2 1.6112
 66 3 2.32 1.3140 2 2 2 1.0428
 67 3 1.88 1.1980 2 2 1 1.0348
 68 2 1.71 2.2396 1 1 1 1.0660
 69 3 1.99 1.2831 2 2 2 1.2941
 70 4 2.18 0.6201 2 2 1 1.6824
 71 1 1.39 2.5917 1 1 1 1.4162
 72 4 2.42 0.8002 2 2 1 1.5193
 73 4 2.47 0.5925 2 2 1 1.1395
 74 2 1.53 1.9689 1 1 1 1.4622
 75 3 1.92 1.4731 2 2 2 1.3235
 76 2 1.88 2.1082 2 1 2 1.2156
 77 1 1.04 2.4258 1 1 1 1.5108
 78 4 2.54 1.0818 2 2 2 1.8833
 79 1 1.13 2.4897 2 1 2 1.7286
 80 3 2.10 1.2802 2 2 2 1.2830
 81 1 0.85 2.0896 2 1 2 1.4329
 82 1 1.02 2.6289 1 1 1 1.3909
 83 1 0.97 2.0792 1 1 2 1.7515
 84 1 1.05 2.6063 2 1 2 1.2423
 85 3 1.55 1.4445 1 2 1 1.4658
 86 3 2.23 1.6917 1 2 2 1.4314
 87 2 1.75 2.3029 2 1 2 1.5031
 88 3 2.53 1.5900 2 2 2 0.9545
 89 3 1.73 1.0353 1 2 1 0.9816
 90 1 0.93 2.5469 2 1 2 1.4955
 91 1 1.05 2.6834 2 1 1 0.9556
 92 3 2.11 1.4228 2 2 2 0.9814
 93 2 1.48 1.6857 2 1 2 1.0953
 94 4 2.34 0.6543 1 2 2 1.5542
 95 4 2.65 0.8297 2 2 2 1.5967
 96 1 1.12 2.7049 1 1 1 1.0211
 97 3 1.91 1.2875 2 2 2 1.1239
 98 3 2.26 1.8604 2 2 2 1.0321
 99 2 1.84 2.0129 1 1 1 1.6160
100 3 1.98 1.6500 1 2 2 0.9839
101 4 2.21 0.5149 1 2 2 1.5308
102 3 2.05 1.6316 1 2 2 1.0371
103 4 2.45 0.6758 2 2 2 1.3965
104 4 2.14 0.5976 1 2 2 1.0600
105 1 1.11 2.4142 1 1 1 1.4906
106 4 2.55 0.7990 1 2 1 2.0962
107 4 3.02 1.2229 2 2 2 1.7404
108 2 1.32 2.1326 2 1 1 1.2787
109 4 2.77 0.9979 2 2 1 1.4202
110 4 2.29 0.7859 1 2 1 2.0120
111 4 3.01 0.8914 1 2 2 0.8281
112 1 0.47 2.1353 2 1 2 1.0668
113 4 3.02 1.5059 1 2 2 0.9445
114 4 2.73 0.7541 2 2 2 2.4839
115 4 2.37 0.5874 2 2 1 1.0728
116 2 1.65 2.3078 2 1 1 1.1910
117 1 0.64 2.3405 1 1 2 1.1345
118 2 0.85 1.3090 2 1 2 1.8574
119 3 2.07 1.2925 1 2 2 1.6788
120 2 1.91 2.2208 2 1 2 1.5472
121 3 2.32 1.9002 2 2 2 1.6210
122 2 1.49 1.7455 1 1 1 1.4925
123 1 0.98 2.7237 1 1 2 1.4580
124 2 1.54 1.8500 2 1 2 1.2402
125 1 0.92 2.1350 1 1 1 0.7915
126 3 2.27 1.5003 2 2 1 1.3847
127 2 1.35 1.7302 1 1 2 1.3778
128 2 0.91 1.5029 1 1 2 0.9056
129 3 1.74 1.0244 2 2 1 1.1254
130 3 1.93 1.1668 1 2 1 2.2098
131 1 0.83 2.5525 1 1 1 1.3938
132 2 2.05 2.0936 2 1 2 1.1139
133 3 2.26 1.5121 2 2 1 1.3190
134 2 1.79 2.1816 2 1 2 0.9464
135 2 1.65 1.8174 1 1 2 3.1806
136 4 2.84 0.8652 1 2 2 1.3502
137 4 2.77 0.8261 2 2 2 1.0564
138 3 2.60 1.8537 2 2 1 1.8220
139 3 1.67 1.1645 2 2 1 1.1346
140 3 1.89 1.1243 1 2 1 1.2898
141 3 1.69 1.3608 1 2 2 0.8626
142 3 2.03 1.4969 2 2 2 2.2208
143 1 1.03 2.5309 2 1 2 1.7808
144 4 2.62 0.8675 1 2 2 2.2460
145 4 2.86 0.8159 2 2 1 2.5801
146 3 1.71 1.2798 1 2 1 0.7248
147 4 2.63 0.8910 2 2 2 0.8169
148 2 1.40 1.7768 2 1 2 1.3774
149 3 1.93 1.4546 2 2 2 1.5215
150 2 1.82 2.1407 1 1 1 1.7019
151 2 1.20 1.7357 1 1 2 0.9509
152 4 2.70 0.5700 1 2 1 1.0651
153 4 2.50 0.8296 1 2 2 1.1110
154 3 1.97 1.3112 2 2 2 0.9948
155 1 1.02 2.8512 2 1 1 1.5313
156 1 1.23 2.8181 2 1 2 1.4393
157 2 1.71 2.3936 1 1 1 1.5500
158 3 2.42 1.5416 1 2 1 1.2974
159 2 1.40 1.9116 1 1 2 1.1648
160 3 2.27 1.4175 1 2 2 1.5988
161 2 1.41 2.1163 2 1 1 1.2235
162 3 2.16 1.4101 2 2 2 1.5037
163 3 1.74 1.2433 2 2 2 0.9330
164 1 1.02 2.6749 1 1 1 1.1197
165 4 2.60 0.6925 2 2 1 1.4842
166 1 0.68 2.5251 1 1 2 1.5526
167 3 2.01 1.5911 1 2 2 1.8109
168 4 2.05 0.5764 2 2 2 0.9226
169 2 1.66 1.8515 1 1 1 1.6778
170 3 1.78 0.9487 2 2 1 1.4267
171 3 2.02 1.0935 2 2 2 1.2824
172 3 1.82 0.9665 1 2 2 1.0070
173 1 0.59 2.0684 2 1 2 1.3353
174 2 1.66 2.0688 2 1 1 1.4430
175 4 2.63 0.7776 1 2 2 1.1621
176 4 2.59 0.8358 2 2 2 1.3321
177 4 2.93 0.9080 2 2 2 1.2156
178 4 2.85 0.9764 2 2 2 0.9912
179 1 1.30 2.6344 1 1 1 2.0893
180 4 2.40 0.6599 1 2 2 1.5092
181 3 2.28 1.7216 2 2 2 1.3703
182 3 1.90 1.3107 2 2 2 1.3398
183 4 2.53 0.9180 2 2 2 1.2870
184 2 1.36 1.8982 1 1 1 2.1395
185 2 1.64 1.8817 1 1 2 0.7894
186 2 1.78 2.3478 1 1 1 0.8945
187 3 1.98 1.5571 2 2 2 1.1466
188 1 1.05 2.4518 2 1 2 1.1246
189 2 0.91 1.6901 1 1 2 1.0241
190 1 1.11 2.5086 1 1 2 1.9115
191 4 2.41 0.3492 2 2 2 1.2270
192 2 1.84 2.2882 2 1 2 0.9703
193 4 2.62 0.3858 2 2 2 0.8516
194 2 1.34 1.7217 1 1 2 1.5375
195 2 1.30 1.6877 2 1 2 0.8455
196 2 1.57 2.1236 2 1 1 1.0351
197 1 1.04 2.6032 2 1 2 1.3867
198 2 1.01 1.9039 1 1 1 1.9551
199 4 2.34 1.0557 2 2 2 1.4529
200 4 2.83 1.0065 2 2 2 0.8278
201 3 1.86 1.6865 2 2 2 1.3567
202 4 2.53 0.6066 1 2 1 1.0542
203 3 2.27 1.2697 1 2 1 1.4523
204 1 1.03 2.8472 2 1 1 1.0333
205 1 0.46 2.3743 2 1 1 1.0891
206 3 1.79 1.5993 2 2 2 1.1013
207 2 1.29 1.9978 1 1 1 1.0984
208 4 2.57 0.8126 1 2 2 1.2865
209 2 1.35 1.3832 1 1 2 0.9562
210 2 1.60 1.8512 1 1 1 1.5660
211 2 1.43 1.6596 1 1 2 1.0873
212 1 0.67 2.2161 1 1 1 0.9155
213 4 2.91 1.1572 1 2 2 1.2382
214 1 0.66 2.5896 1 1 1 0.9565
215 3 2.20 1.4332 2 2 1 1.8311
216 3 2.26 1.4368 1 2 2 1.2864
217 2 1.83 2.2245 1 1 2 1.6906
218 1 1.14 2.5724 2 1 1 1.1365
219 1 0.99 2.6662 1 1 1 1.2033
220 4 2.35 0.9280 2 2 2 0.9237
221 2 1.37 1.8113 1 1 1 2.7280
222 4 2.74 1.0264 1 2 1 1.0990
223 3 2.13 1.4667 2 2 2 1.2957
224 1 0.29 2.2599 1 1 2 1.6268
225 1 0.79 2.4509 1 1 1 1.2259
226 3 2.10 1.5805 2 2 2 2.0180
227 2 1.45 1.8789 2 1 2 1.2420
228 2 1.07 1.2491 2 1 2 2.4255
229 1 0.79 1.9647 2 1 2 0.9523
230 2 1.44 1.8880 2 1 2 1.6589
231 4 2.34 0.9662 2 2 2 2.4023
232 1 0.89 2.6072 1 1 1 1.4429
233 3 2.18 1.1672 1 2 2 1.0572
234 4 2.46 0.8923 2 2 2 1.4005
235 4 2.86 1.3226 1 2 1 0.8240
236 4 2.75 0.7490 1 2 1 1.0480
237 2 1.69 1.7908 2 1 2 1.1835
238 4 2.51 1.1215 1 2 1 1.3196
239 2 0.89 1.3599 1 1 2 1.2276
240 3 2.30 1.5630 1 2 2 1.6429
241 4 2.63 0.9996 1 2 1 0.6977
242 4 2.38 0.6745 1 2 1 1.6948
243 3 1.98 1.7643 1 2 2 2.0498
244 3 2.10 1.6379 1 2 2 1.2719
245 2 1.72 1.9730 1 1 2 2.2943
246 1 0.54 2.2574 1 1 1 1.1539
247 3 1.96 1.3729 2 2 2 1.1236
248 4 2.78 1.0349 2 2 2 1.7760
249 4 2.37 0.6828 1 2 1 1.3297
250 2 1.89 2.0046 2 1 2 1.2051
251 2 1.53 1.7180 1 1 2 0.9234
252 1 1.14 2.4633 2 1 1 0.8223
253 1 1.08 2.4545 1 1 1 0.8711
254 4 2.83 0.6250 2 2 2 1.6132
255 3 2.14 1.4453 2 2 2 0.9875
256 2 1.38 1.7472 2 1 1 1.4606
257 2 1.09 1.4625 1 1 1 1.6744
258 4 2.82 0.9527 1 2 1 1.2645
259 1 1.21 2.7777 1 1 2 1.2469
260 2 1.71 2.0191 2 1 2 1.1485
261 2 1.70 1.9158 1 1 1 1.9038
262 1 0.64 2.1539 1 1 2 0.9634
263 1 0.87 2.5742 2 1 2 1.5022
264 1 0.50 2.0667 2 1 2 1.7540
265 4 2.75 0.6504 2 2 2 1.0747
266 1 0.93 2.9422 2 1 2 1.8561
267 2 1.41 1.8537 2 1 2 1.6383
268 2 1.56 2.4798 2 1 2 1.4368
269 3 1.73 1.3031 1 2 1 1.1478
270 4 2.66 0.4483 1 2 1 0.8224
271 1 0.93 2.5640 1 1 1 1.6696
272 2 1.50 1.9802 1 1 2 1.8519
273 1 0.51 2.5456 1 1 1 0.9709
274 1 0.81 2.4667 1 1 1 1.1960
275 4 1.97 0.2291 2 2 1 2.5410
276 2 1.60 1.9416 2 1 2 1.2409
277 3 2.05 1.5890 1 2 2 2.2876
278 4 2.44 0.7355 2 2 2 1.4045
279 2 1.50 2.0364 1 1 2 2.1890
280 2 1.18 1.7068 2 1 1 2.4147
281 1 1.05 2.5821 2 1 2 1.7262
282 1 0.71 2.6716 2 1 2 1.6903
283 4 2.34 0.5412 2 2 2 1.7278
284 4 2.67 0.8543 2 2 2 1.5868
285 1 1.29 2.6896 2 1 1 1.3390
286 2 1.31 1.8995 2 1 2 1.1741
287 3 2.35 1.4650 1 2 2 1.0081
288 2 1.66 1.7302 1 1 1 2.0727
289 3 2.00 1.3047 1 2 2 2.1592
290 4 2.84 1.0126 1 2 1 1.4733
291 3 2.09 1.5482 1 2 1 1.3826
292 3 2.07 1.3017 2 2 2 2.1123
293 1 0.95 2.5462 1 1 1 0.9005
294 1 1.02 2.4999 2 1 2 1.2726
295 1 1.25 2.4983 1 1 2 1.2542
296 3 2.18 1.7487 1 2 2 1.8115
297 3 1.93 1.2432 2 2 2 1.1467
298 2 1.17 1.4405 2 1 1 1.7094
299 1 0.70 2.3945 1 1 1 1.0107
300 1 0.89 2.4514 1 1 1 0.9135
301 2 1.66 2.1867 1 1 2 1.1015
302 4 2.78 1.1410 1 2 1 0.8100
303 3 1.81 1.5009 1 2 2 1.8422
304 2 1.36 1.5890 1 1 2 1.3365
305 1 0.93 2.6444 2 1 2 1.8197
306 3 2.34 1.1657 1 2 1 1.7883
307 3 2.43 1.7025 2 2 1 1.0450
308 4 2.68 0.9857 1 2 1 0.8180
309 1 1.39 2.6564 1 1 2 1.8349
310 4 2.69 1.1057 1 2 1 1.1285
311 4 2.87 1.2443 1 2 1 0.6765
312 4 2.60 0.8527 2 2 2 1.6334
313 2 1.55 2.0735 1 1 2 1.2961
314 2 1.34 1.8387 1 1 1 1.4761
315 3 2.03 1.8493 2 2 2 1.8821
316 2 1.61 2.1116 2 1 2 1.4473
317 3 2.15 1.3915 2 2 2 1.5894
318 1 1.19 2.6213 1 1 1 1.5024
319 3 1.81 1.2294 1 2 2 2.1874
320 4 2.81 1.0884 2 2 1 2.4278
321 4 2.25 0.7735 1 2 2 1.2579
322 1 0.95 2.3294 2 1 1 1.5215
323 1 0.70 2.2408 1 1 1 1.6370
324 3 1.86 1.3330 2 2 2 2.0282
325 2 1.55 2.0090 2 1 2 1.1794
326 2 1.92 2.2202 2 1 2 1.3164
327 1 0.66 2.1318 2 1 2 1.1119
328 4 2.42 0.8204 1 2 1 1.8120
329 1 1.23 2.6195 1 1 2 1.5569
330 3 1.64 1.1417 1 2 2 1.3428
331 3 1.94 1.4668 1 2 1 1.6182
332 3 1.83 1.3642 1 2 2 1.8339
333 2 1.72 2.3797 1 1 2 1.2170
334 1 1.35 2.9907 1 1 2 1.4733
335 4 2.58 0.9390 2 2 2 1.1743
336 4 2.66 1.1964 1 2 1 0.9517
337 4 2.49 0.7135 2 2 1 0.8907
338 1 0.80 2.6233 2 1 2 1.6080
339 3 2.34 1.6842 2 2 1 1.8484
340 1 1.38 2.9259 2 1 1 1.5431
341 2 1.70 1.7546 2 1 2 1.0901
342 1 0.87 2.0973 2 1 2 1.3666
343 3 2.28 1.4598 2 2 1 1.5281
344 3 2.42 1.5357 2 2 1 0.8348
345 2 1.76 1.9300 2 1 2 1.3461
346 2 1.57 1.8656 2 1 2 2.5479
347 1 1.02 2.1497 1 1 1 1.0218
348 3 1.99 1.4321 2 2 2 1.6693
349 4 2.56 0.8907 2 2 2 1.0752
350 4 3.09 1.0721 2 2 2 1.3934
351 1 0.98 2.2305 1 1 1 1.3129
352 1 0.79 2.3858 1 1 2 1.0447
353 4 2.89 0.6940 1 2 1 1.8024
354 1 1.14 2.7885 1 1 2 1.4189
355 2 1.68 1.9240 1 1 1 1.5455
356 3 1.91 1.4034 2 2 2 2.1722
357 1 1.44 3.1230 2 1 1 2.1328
358 3 1.81 1.4311 2 2 2 1.7761
359 3 1.73 1.2246 2 2 2 1.6652
360 1 0.74 2.4723 1 1 1 1.1343
361 3 1.51 1.1071 1 2 2 3.1058
362 3 1.68 1.4448 1 2 2 2.4847
363 4 2.58 0.5943 2 2 2 1.6981
364 1 0.20 1.9808 2 1 2 1.3674
365 4 2.36 0.9040 2 2 2 2.0255
366 1 0.96 2.5403 2 1 2 1.0174
367 1 1.13 2.7475 1 1 1 1.4651
368 3 2.26 1.6672 1 2 2 2.0066
369 3 1.88 1.1797 1 2 1 1.8714
370 1 0.83 2.9124 2 1 2 1.8605
371 2 1.76 1.9795 2 1 2 0.9707
372 1 0.61 1.8464 2 1 2 1.6765
373 3 2.00 1.4168 1 2 1 1.7213
374 3 1.89 1.3303 2 2 2 0.9257
375 1 1.13 2.4366 2 1 2 1.1935
376 3 1.68 1.4613 1 2 1 1.5619
377 2 1.31 2.0201 1 1 1 2.0441
378 2 1.53 2.0434 2 1 2 1.3472
379 2 1.65 1.9020 2 1 2 1.5498
380 1 1.24 2.6215 1 1 1 1.8564
381 4 2.61 0.8948 2 2 2 1.2862
382 1 0.28 1.9233 1 1 1 1.0838
383 3 2.39 1.4678 1 2 2 2.3677
384 3 1.76 0.8919 1 2 1 1.0017
385 1 0.75 2.0460 1 1 1 3.1847
386 3 2.00 1.8147 1 2 1 3.0349
387 1 0.69 2.4978 1 1 1 1.0813
388 4 2.74 1.0078 1 2 1 1.2708
389 1 0.89 2.4133 2 1 2 2.2591
390 4 2.84 1.1081 1 2 1 1.1696
391 3 1.90 1.3548 2 2 2 1.1000
392 1 0.83 2.6618 2 1 2 1.6548
393 4 2.84 0.7001 1 2 1 1.0452
394 2 1.55 2.0901 2 1 2 1.1963
395 1 0.78 2.1366 1 1 1 1.4449
396 2 1.74 2.1059 2 1 2 1.3466
397 4 2.40 0.4766 2 2 1 1.4861
398 1 0.87 2.4262 2 1 2 1.3788
399 4 2.95 1.0010 2 2 2 2.0838
400 3 2.11 1.4718 2 2 2 1.2734
401 1 0.88 2.1755 2 1 2 1.2435
402 2 1.85 2.2288 2 1 2 0.8347
403 1 0.70 2.6702 2 1 2 0.8491
404 1 0.97 2.5025 2 1 2 1.5755
405 1 0.77 2.4584 2 1 2 0.9292
406 2 1.33 2.1082 1 1 3 1.5086
407 3 1.72 1.3010 2 2 2 2.3667
408 4 2.58 0.9262 1 2 1 0.9216
409 3 1.91 1.3683 1 2 1 3.4614
410 2 1.80 1.9637 1 1 2 1.5386
411 2 1.73 2.2053 2 1 2 0.8700
412 3 2.31 1.9226 1 2 2 1.6281
413 2 1.41 1.5481 1 1 2 1.4589
414 1 1.13 2.7572 1 1 1 1.1134
415 2 1.21 1.5111 2 1 1 1.4535
416 2 1.32 2.0148 1 1 1 1.7945
417 1 0.60 2.4105 2 1 2 0.8590
418 3 1.99 1.4759 1 2 1 1.4414
419 2 1.33 1.8679 1 1 1 2.6880
420 3 2.17 1.5999 2 2 2 1.4382
421 4 2.80 1.1860 1 2 1 0.8607
422 4 2.95 1.1056 1 2 1 1.0582
423 2 1.60 1.7107 2 1 2 1.2729
424 4 2.19 0.5582 2 2 1 1.4304
425 1 0.57 2.1170 1 1 1 1.8463
426 1 0.92 2.6655 2 1 2 2.0281
427 1 1.13 2.6761 2 1 2 2.0915
428 1 1.30 3.0381 2 1 1 1.0574
429 1 1.00 2.2990 1 1 1 1.5836
430 4 2.77 0.6431 2 2 2 1.4571
431 3 2.23 1.4842 1 2 2 1.7267
432 3 1.98 1.3953 1 2 1 1.8656
433 1 1.06 2.9142 1 1 1 1.9509
434 4 2.76 0.9397 1 2 1 0.9217
435 3 1.61 1.1338 1 2 2 2.7893
436 2 1.54 2.0740 2 1 2 1.1014
437 4 2.11 0.7089 1 2 1 1.5060
438 2 1.54 1.9274 2 1 2 1.1986
439 1 1.12 2.5932 1 1 2 1.9102
440 4 2.29 0.4132 2 2 2 1.0746
441 3 2.08 1.4325 1 2 1 1.4958
442 1 1.08 2.5974 2 1 2 1.6682
443 1 0.98 2.5335 1 1 1 1.3705
444 3 1.49 1.0786 1 2 1 1.9329
445 2 1.19 1.3382 2 1 1 1.5441
446 4 3.05 0.8358 2 2 2 1.1307
447 3 1.96 1.7241 1 2 1 1.4126
448 2 1.78 2.2075 2 1 2 2.5879
449 1 1.06 2.4017 2 1 2 3.1814
450 4 3.00 1.1062 1 2 1 0.7510
451 4 2.63 0.8588 2 2 2 1.6567
452 2 1.18 1.7977 2 1 1 1.4221
453 2 1.67 2.5011 2 1 2 1.1980
454 1 0.66 2.1383 1 1 1 0.8620
455 2 1.34 2.0207 1 1 2 1.4111
456 3 1.71 1.0290 2 2 2 1.4104
457 4 2.65 0.7053 2 2 2 0.9619
458 3 2.00 1.6370 1 2 1 1.5878
459 4 2.69 0.9113 1 2 1 1.2525
460 4 2.36 0.5403 1 2 1 1.8748
461 4 2.50 0.4873 1 2 1 0.7451
462 4 2.68 0.8133 1 2 1 0.7948
463 4 2.70 1.0720 1 2 1 0.8979
464 3 2.09 1.3336 1 2 2 0.8548
465 1 0.66 2.0748 2 1 2 1.0539
466 2 1.82 1.9954 1 1 2 1.1628
467 2 1.48 1.8429 1 1 2 1.5017
468 4 2.76 0.9491 1 2 1 0.8969
469 2 1.34 1.7645 2 1 1 2.1732
470 4 2.53 0.7572 2 2 2 1.0148
471 2 1.20 1.8103 2 1 1 1.6395
472 4 2.73 0.8917 1 2 1 0.8545
473 4 2.45 0.9719 2 2 2 2.3407
474 1 1.07 2.3485 1 1 1 1.9121
475 1 0.79 2.2850 2 1 2 1.6367
476 1 0.93 2.5074 2 1 2 2.0182
477 2 1.52 2.2086 1 1 1 1.4746
478 3 2.31 1.7323 2 2 1 1.9122
479 1 1.01 2.5846 2 1 2 1.8837
480 4 2.44 0.5580 1 2 1 1.0575
481 1 0.93 2.5446 2 1 2 1.8642
482 3 2.47 1.7597 2 2 1 0.9012
483 4 2.46 0.4501 2 2 1 1.6009
484 2 1.67 2.0985 1 1 1 2.4976
485 2 2.05 2.0648 1 1 2 1.0940
486 4 2.75 0.7780 1 2 1 1.4491
487 1 1.14 2.6636 1 1 1 1.5360
488 2 1.30 1.6901 1 1 2 1.4523
489 3 2.20 1.5223 1 2 1 1.2423
490 3 1.97 1.3477 2 2 2 1.3367
491 4 2.37 0.7068 2 2 1 1.9326
492 3 1.68 1.2696 1 2 1 1.3917
493 4 2.49 0.9841 1 2 1 1.3283
494 2 1.94 2.0839 1 1 1 1.4994
495 1 0.99 2.4325 2 1 2 1.0324
496 2 1.50 1.6578 2 1 2 1.4638
497 4 2.58 0.8599 1 2 1 0.9487
498 3 2.04 1.2141 2 2 2 1.8950
499 2 1.80 1.9437 2 1 2 1.3007
500 3 2.12 1.5357 2 2 2 1.3450
501 2 1.57 1.6518 2 3 2 1.1817
502 3 2.23 1.6825 2 3 2 2.8102
503 2 1.71 1.8845 1 3 1 1.7846
504 2 1.44 1.8458 1 3 2 1.0954
505 2 1.56 2.1016 1 3 1 2.9633
506 3 1.54 1.1603 2 3 2 1.8121
507 3 1.88 1.7277 1 3 2 1.8195
508 2 1.34 1.8004 2 3 2 1.2259
509 2 1.61 1.8315 2 3 2 1.0171
510 3 1.90 1.0658 2 3 2 1.7185
511 2 1.54 2.3446 1 3 1 1.6098
512 3 1.89 1.1655 2 3 2 1.1454
513 3 2.15 1.5097 2 3 2 1.2991
514 3 2.00 1.3301 2 3 2 0.9746
515 2 1.88 2.1806 2 3 2 1.0236
516 2 1.71 2.1515 2 3 2 1.1021
517 2 1.59 1.9919 2 3 2 1.1372
518 2 1.60 1.8674 2 3 2 1.5628
519 3 2.25 1.7868 1 3 2 0.8688
520 2 1.32 1.8254 1 3 1 1.0403
521 2 1.31 1.5509 1 3 1 2.7659
522 3 2.31 1.8281 2 3 2 2.3513
523 2 0.91 1.4078 1 3 2 1.1674
524 3 2.34 1.5876 1 3 2 2.0082
525 2 1.73 2.2552 1 3 1 1.2791
526 2 1.66 1.7133 2 3 2 1.1314
527 2 1.72 2.4070 1 3 1 1.0697
528 3 2.07 1.7267 2 3 1 1.5222
529 2 1.30 1.7010 2 3 2 1.1161
530 3 2.45 1.8523 1 3 2 2.2313
531 2 1.56 2.4152 2 3 2 2.4607
532 2 1.90 2.0177 1 3 1 1.2094
533 2 1.59 1.7659 2 3 2 1.1853
534 2 1.28 2.0487 1 3 1 1.1133
535 2 1.52 2.4427 2 3 2 1.2603
536 3 1.52 0.9112 2 3 2 0.9777
537 3 2.34 1.7071 1 3 2 1.0263
538 3 2.44 1.2737 2 3 2 1.3195
539 2 1.21 1.7462 2 3 2 1.4268
540 3 2.35 1.4475 1 3 1 1.7354
541 3 2.24 1.5901 2 3 2 1.4023
542 2 1.07 2.0014 1 3 2 1.2011
543 2 1.38 2.0285 2 3 2 1.1206
544 2 1.37 1.8739 1 3 1 2.1464
545 2 1.32 1.8802 2 3 2 1.1006
546 3 2.05 1.5202 1 3 2 3.1593
547 3 1.96 1.4517 1 3 1 2.4324
548 2 1.60 2.0299 2 3 2 3.4860
549 3 2.26 1.5198 2 3 2 1.4747
550 3 2.16 1.2860 2 3 2 1.2389
551 2 1.53 1.8646 1 3 1 1.1963
552 2 1.62 2.2219 1 3 1 1.0672
553 2 1.74 2.3257 2 3 2 0.9764
554 3 2.01 1.3552 1 3 1 1.7362
555 3 1.82 1.1708 2 3 2 0.7308
556 2 0.90 1.6966 1 3 2 0.9967
557 3 1.98 1.4865 1 3 1 2.1728
558 2 1.20 1.5293 2 3 2 1.8031
559 2 1.63 1.9157 2 3 2 0.9147
560 3 1.65 0.7370 2 3 2 1.1656
561 2 1.60 2.0713 2 3 2 1.4617
562 3 1.89 1.0910 1 3 1 1.5316
563 3 2.07 1.7655 2 3 2 1.9493
564 3 1.84 1.2339 2 3 2 1.5186
565 3 2.41 1.5873 1 3 2 1.0086
566 3 1.86 1.2022 2 3 2 0.9597
567 3 2.02 1.1587 2 3 2 0.7924
568 3 2.24 1.6476 1 3 2 2.2007
569 3 2.12 1.3591 2 3 2 1.2467
570 3 1.87 1.1564 1 3 1 1.7568
571 3 1.73 0.9571 1 3 1 1.1181
572 2 1.67 1.5701 2 3 1 1.9854
573 3 1.81 1.5203 1 3 1 1.1698
574 2 1.63 1.9483 1 3 1 1.3134
575 3 1.55 1.2692 1 3 1 1.8457
576 3 2.12 1.6586 1 3 2 1.6580
577 3 1.99 1.5926 2 3 2 1.4238
578 3 2.03 1.5197 1 3 1 1.5342
579 2 1.39 2.0048 2 3 2 1.3844
580 2 1.57 2.0872 1 3 1 0.8001
581 2 1.42 2.0525 1 3 1 1.1512
582 3 2.36 1.6037 1 3 2 1.1998
583 3 1.62 0.8025 2 3 2 1.2158
584 2 1.07 1.5917 1 3 2 1.2942
585 3 2.25 1.2915 1 3 2 0.9458
586 2 1.10 1.5722 1 3 2 2.7642
587 3 2.18 1.4821 1 3 2 1.3968
588 2 1.71 2.1331 1 3 1 0.9560
589 2 1.38 1.9591 2 3 2 1.2035
590 2 1.70 1.7760 2 3 2 1.0668
591 3 1.55 1.2464 1 3 1 1.0550
592 3 1.84 1.0247 2 3 2 1.1560
593 2 1.62 2.1277 1 3 1 0.9005
594 2 1.46 1.7649 2 3 2 1.0162
595 3 1.70 1.1570 2 3 2 0.9516
596 2 1.87 1.9112 1 3 1 1.4971
597 3 1.79 0.8603 1 3 1 1.8202
598 2 1.25 1.6955 1 3 2 0.9627
599 3 2.07 1.5131 1 3 2 1.8920
600 3 2.27 1.6426 2 3 2 1.1267
