# Supplementary material for: The effect of training methodology on knowledge representation in categorization
Source: PLoS One. 2017 Aug 28;12(8):e0183904. doi: 10.1371/journal.pone.0183904 (PMC5573135; doi:10.1371/journal.pone.0183904)
Supplement: S1 File — This file contains the raw data from the experiments reported in this manuscript. (ZIP) [file pone.0183904.s001.zip › raw_data/Exp2/YES-NO/rb_xfer_concept_feedback_2_cond_2_sub_83.dat]

  1 2 1.29 1.9978 1 1 1 1.6183
  2 3 1.89 1.1655 1 2 1 1.0578
  3 4 2.83 0.6250 1 2 2 1.5840
  4 1 0.98 2.2305 2 1 1 1.1202
  5 2 1.70 1.7546 2 1 2 1.6189
  6 3 1.99 1.2831 1 2 1 1.2190
  7 4 2.21 0.5149 2 2 2 1.0970
  8 4 2.76 0.9491 2 2 1 0.8050
  9 2 0.89 1.3599 1 1 2 1.4378
 10 1 1.07 2.3485 2 1 1 1.6839
 11 2 1.30 1.7010 1 1 1 1.3052
 12 4 2.37 0.5874 1 2 1 1.9483
 13 2 1.49 1.7455 1 1 1 1.2699
 14 4 2.95 1.0010 2 2 2 1.8822
 15 2 1.20 1.8103 1 1 2 1.9117
 16 3 2.15 1.6078 1 2 1 0.8590
 17 2 1.54 1.8500 2 1 1 1.7049
 18 4 2.87 1.1923 1 2 1 1.0058
 19 3 2.07 1.3017 2 2 2 1.6626
 20 3 1.64 1.1417 2 2 2 2.0425
 21 4 2.19 0.5582 2 2 2 1.6969
 22 1 1.04 2.6032 1 1 1 1.0852
 23 3 1.71 1.2798 1 2 1 2.8970
 24 3 2.10 1.2802 1 2 2 1.2219
 25 2 1.40 1.8203 2 1 2 1.9971
 26 4 2.80 1.1860 1 2 1 1.5563
 27 3 2.20 1.4332 2 2 1 2.0464
 28 4 2.29 0.7859 2 2 2 1.5341
 29 4 2.35 0.9280 1 2 1 1.0490
 30 1 0.57 2.1170 1 1 1 1.0703
 31 3 1.84 1.2339 1 2 1 1.5479
 32 4 2.42 0.8002 1 2 1 1.0540
 33 4 2.77 0.9979 2 2 2 0.9809
 34 3 2.07 1.7655 2 2 2 1.2137
 35 4 2.84 0.8652 2 2 2 3.2928
 36 2 1.32 1.8254 2 1 1 1.2165
 37 1 1.02 2.1497 2 1 2 1.2966
 38 3 1.55 1.2464 1 2 1 2.0925
 39 4 2.36 0.5403 1 2 1 1.0084
 40 4 2.56 0.8907 2 2 2 1.8012
 41 4 2.63 0.8588 1 2 1 1.5445
 42 4 2.99 0.8531 1 2 1 0.8985
 43 1 0.87 2.4262 1 1 1 1.0220
 44 2 1.36 1.8982 1 1 1 1.9974
 45 1 0.92 2.1350 2 1 2 1.5819
 46 4 2.46 0.8923 2 2 1 1.7980
 47 4 2.47 0.5925 2 2 2 1.6223
 48 4 2.68 0.8133 2 2 2 1.1272
 49 1 1.05 2.6063 1 1 1 1.2175
 50 1 1.21 2.7777 2 1 2 1.7362
 51 4 3.05 0.8358 2 2 2 2.6178
 52 1 0.95 2.3294 2 1 2 1.3623
 53 3 2.20 1.5223 2 2 2 1.3636
 54 3 1.82 1.1251 2 2 2 1.5963
 55 1 0.66 2.1318 1 1 1 1.0205
 56 4 2.50 0.8296 1 2 1 1.1479
 57 1 1.04 2.3499 2 1 1 1.8062
 58 3 1.87 1.1564 1 2 1 1.4796
 59 1 1.44 3.1230 1 1 2 2.7168
 60 1 0.61 1.8464 1 1 1 1.2411
 61 4 2.66 1.1964 2 2 2 1.4398
 62 2 1.66 2.1867 1 1 2 2.9018
 63 1 1.39 2.6564 1 1 2 1.2181
 64 3 2.08 1.4325 2 2 1 2.0430
 65 4 2.46 0.4501 2 2 2 1.2105
 66 1 1.14 2.5724 1 1 1 4.0255
 67 3 2.23 1.6917 1 2 2 1.6570
 68 2 1.94 2.0839 2 1 2 1.0632
 69 2 1.20 1.7357 2 1 1 1.0606
 70 3 2.03 1.8493 2 2 2 1.8416
 71 2 1.88 2.1806 1 1 1 1.2238
 72 3 2.07 1.7267 2 2 2 1.8476
 73 1 1.18 2.3579 2 1 2 1.3966
 74 4 2.37 0.6828 1 2 1 1.6524
 75 1 1.13 2.4897 1 1 1 1.3147
 76 2 1.71 2.0191 2 1 2 1.2866
 77 2 1.68 1.9240 1 1 1 1.5872
 78 1 1.13 2.7572 1 1 1 0.9237
 79 3 2.17 1.5999 1 2 1 1.4151
 80 1 0.89 2.4514 2 1 2 1.0550
 81 2 1.72 2.3797 1 1 1 0.9734
 82 3 2.00 1.3301 1 2 1 1.1984
 83 3 2.23 1.6825 1 2 1 1.0462
 84 4 2.58 0.9390 1 2 1 0.9237
 85 4 2.17 0.3420 2 2 2 1.4228
 86 1 0.89 2.4133 2 1 2 1.3434
 87 1 1.02 2.4999 2 1 2 0.9611
 88 4 2.58 0.9262 1 2 1 0.8739
 89 2 1.92 2.2202 1 1 1 2.2076
 90 3 2.03 1.4969 1 2 1 1.2325
 91 3 1.96 1.4517 2 2 2 1.3029
 92 1 1.01 2.5846 1 1 1 1.1543
 93 2 1.74 2.3257 1 1 1 1.2778
 94 2 1.72 1.9579 1 1 1 1.0831
 95 2 1.53 2.0434 2 1 2 1.2556
 96 3 2.15 1.5097 2 2 2 1.0137
 97 4 2.63 0.7776 1 2 1 1.0444
 98 4 2.68 0.9857 2 2 2 2.6105
 99 4 2.83 1.0065 1 2 1 1.0255
100 4 1.99 0.4709 1 2 1 1.4740
101 1 1.39 2.5917 2 1 2 1.3994
102 4 2.63 0.9996 2 2 2 1.8310
103 1 0.69 2.4978 2 1 2 1.1257
104 4 2.81 1.0884 1 2 1 1.4017
105 1 0.93 2.5640 2 1 2 2.2179
106 2 1.60 1.7107 2 1 2 1.7137
107 2 1.18 1.7567 1 1 2 3.1568
108 3 1.78 0.9487 1 2 2 1.9024
109 4 1.97 0.2291 1 2 1 1.4117
110 3 2.00 1.3047 1 2 2 2.4111
111 1 1.23 2.6195 1 1 1 1.4985
112 2 1.18 1.7068 1 1 2 1.3345
113 3 1.98 1.7643 2 2 2 1.5776
114 4 2.58 0.5943 1 2 1 0.8988
115 2 1.52 1.7948 2 1 2 1.2158
116 2 1.48 1.8429 1 1 1 0.9108
117 1 1.11 2.5086 1 1 1 1.4573
118 2 1.76 1.9300 2 1 2 1.5510
119 4 2.53 0.7572 2 2 1 1.3855
120 2 1.45 1.8789 1 1 1 1.7784
121 1 0.93 2.5469 2 1 2 2.5635
122 1 0.85 2.6302 1 1 1 1.9796
123 2 1.34 1.8004 1 1 1 1.0532
124 1 1.03 2.8472 2 1 2 1.2583
125 1 0.20 1.9808 2 1 2 4.0172
126 2 1.73 2.2053 1 1 2 4.2330
127 2 1.32 2.1326 1 1 1 1.2406
128 3 2.27 1.2697 2 2 1 2.4791
129 3 1.92 1.4731 1 2 1 1.9317
130 2 1.38 2.0285 1 1 1 2.4478
131 3 1.73 0.9571 2 2 1 4.5406
132 4 2.69 1.1057 2 2 1 1.7835
133 2 1.50 1.6578 1 1 1 1.3205
134 4 2.66 1.2136 2 2 2 1.5636
135 1 0.90 2.3828 2 1 1 1.2058
136 4 2.58 0.8599 2 2 1 1.2945
137 4 3.02 1.2229 1 2 1 0.9621
138 2 1.37 1.8113 1 1 1 0.9720
139 2 1.42 1.5852 2 1 2 1.0610
140 1 0.46 2.3743 1 1 1 1.2832
141 2 1.35 1.8936 2 1 2 0.9282
142 2 1.11 1.7072 1 1 1 1.0279
143 3 1.94 1.4668 1 2 1 1.8104
144 1 0.87 2.0973 2 1 1 1.9631
145 3 2.13 1.4667 2 2 2 1.3569
146 2 1.71 2.3936 1 1 1 1.8311
147 2 1.28 2.0487 1 1 1 1.9099
148 1 1.13 2.7475 2 1 2 1.0657
149 3 2.11 1.4228 1 2 1 1.1108
150 1 0.67 2.2161 2 1 1 1.9312
151 2 1.76 1.9795 2 1 2 1.4595
152 3 2.23 1.4842 2 2 2 1.0113
153 3 1.89 1.0910 1 2 1 1.0739
154 3 2.04 1.2141 1 2 1 1.2564
155 1 0.80 2.6233 1 1 1 0.9984
156 1 0.83 2.5525 2 1 2 2.1030
157 2 1.89 2.0046 1 1 1 1.2834
158 2 1.66 2.0688 2 1 2 1.3923
159 4 2.05 0.5764 2 2 2 1.3374
160 2 1.56 2.1016 2 1 2 1.4448
161 3 1.91 1.3683 1 2 1 0.9064
162 3 2.10 1.5805 1 2 1 2.9182
163 4 2.89 0.6940 2 2 2 1.4270
164 4 2.84 1.1081 2 2 1 0.7861
165 3 2.12 1.3591 2 2 2 1.2587
166 1 0.89 2.6072 1 1 1 1.3149
167 3 1.53 1.1943 1 2 1 0.9185
168 1 0.80 2.6896 1 1 1 0.9145
169 1 1.08 2.4545 2 1 2 2.0385
170 3 2.27 1.6426 1 2 2 1.3500
171 1 1.03 2.5309 2 1 1 1.6080
172 2 1.55 2.0090 1 1 1 0.9120
173 2 1.91 2.2208 2 1 1 1.5158
174 4 2.34 1.0557 2 2 1 0.8965
175 2 1.63 1.9483 2 1 2 1.2678
176 4 2.25 0.7735 1 2 2 3.4503
177 1 0.68 2.5251 2 1 2 2.0562
178 4 2.36 0.9243 1 2 1 1.7669
179 3 1.98 1.6500 2 2 2 1.3449
180 4 2.50 0.4873 1 2 1 1.1717
181 3 2.42 1.5357 2 2 2 0.9259
182 2 1.74 2.1059 2 1 2 2.1694
183 4 2.71 0.8136 2 2 2 1.5721
184 1 0.79 1.9647 2 1 1 1.8377
185 3 2.42 1.5416 1 2 1 1.1161
186 3 2.34 1.7071 2 2 2 1.5446
187 2 0.91 1.5029 2 1 2 1.0426
188 2 1.20 1.5293 1 1 2 1.2424
189 1 0.51 2.5456 1 1 1 1.5132
190 1 1.25 2.4983 1 1 2 1.2855
191 4 2.51 1.1215 1 2 1 1.7385
192 4 2.37 0.7068 1 2 2 1.6046
193 1 0.66 2.1383 1 1 1 0.9167
194 3 2.16 1.2860 2 2 1 1.4722
195 3 1.67 1.1645 2 2 1 1.0307
196 3 2.05 1.5202 1 2 1 0.9812
197 2 0.90 1.6966 2 1 2 2.6702
198 1 0.54 2.2574 2 1 1 1.5479
199 2 1.75 2.3029 1 1 1 1.0299
200 3 2.53 1.5900 1 2 1 1.1962
201 3 2.28 1.4598 1 2 1 0.9666
202 2 1.48 1.6857 2 1 2 1.1841
203 4 2.36 0.9040 1 2 1 0.9774
204 3 2.43 1.8005 1 2 1 2.5633
205 3 1.61 1.1338 2 2 2 4.5490
206 3 1.90 1.3107 2 2 1 3.3357
207 2 1.79 2.1816 1 1 2 4.9944
208 1 0.97 2.0792 2 1 1 1.7717
209 1 0.60 2.4105 2 1 1 0.6932
210 4 2.84 0.7001 2 2 2 1.9372
211 1 1.02 2.8512 1 1 1 1.1634
212 2 1.82 1.9954 2 1 2 1.1498
213 3 2.34 1.5876 2 2 2 1.0553
214 1 1.30 3.0381 2 1 2 1.9664
215 2 1.70 2.0029 2 1 2 2.1364
216 4 2.02 0.2000 2 2 1 2.7074
217 4 2.86 0.8159 1 2 1 1.5517
218 2 1.62 2.1277 1 1 1 1.0024
219 2 1.40 1.7768 2 1 1 1.1302
220 1 0.85 2.0896 2 1 2 1.9024
221 3 2.10 1.6379 2 2 2 2.1378
222 1 1.14 2.7128 2 1 1 1.8446
223 3 2.35 1.4650 2 2 2 1.2584
224 4 2.75 0.6504 1 2 1 1.1375
225 3 2.36 1.6037 2 2 2 1.3166
226 3 1.81 1.4311 1 2 1 1.3920
227 2 1.62 2.2219 2 1 2 1.9367
228 2 1.54 1.9274 2 1 2 2.3636
229 4 2.95 1.1056 2 2 2 2.4933
230 4 2.78 1.1410 2 2 2 1.0746
231 1 0.52 2.6020 1 1 1 1.8650
232 2 1.21 1.7462 1 1 1 2.0695
233 2 1.17 1.7942 1 1 1 0.8829
234 1 0.70 2.6702 1 1 1 1.4402
235 2 1.41 2.1163 1 1 1 1.1683
236 2 1.66 1.8515 1 1 1 0.8578
237 3 2.00 1.8147 2 2 2 1.0086
238 4 2.48 0.9460 2 2 1 0.9283
239 1 0.70 2.3945 1 1 1 1.2682
240 2 1.57 2.0872 1 1 1 0.8585
241 1 0.83 2.6618 1 1 1 0.8406
242 1 1.04 2.4258 1 1 1 1.0163
243 4 2.74 1.0078 2 2 2 2.0476
244 4 2.22 0.4164 1 2 1 1.4932
245 2 1.80 1.9637 2 1 2 0.8984
246 2 1.87 1.9112 1 1 1 0.7668
247 4 2.84 1.0126 2 2 2 1.3373
248 2 1.44 1.8880 2 1 2 0.9966
249 4 2.82 0.9527 2 2 2 1.3323
250 3 1.62 0.8025 1 2 2 0.7594
251 2 1.30 1.6941 2 1 2 1.8829
252 1 1.05 2.5821 1 1 1 0.9354
253 4 2.14 0.5976 2 2 2 1.1072
254 2 1.84 2.0129 1 1 1 1.5198
255 2 1.61 2.1116 2 1 2 0.9566
256 3 1.99 1.4321 1 2 1 1.1663
257 1 1.38 2.9259 1 1 1 1.2964
258 1 1.06 2.6152 2 1 2 1.1891
259 1 0.79 2.2850 1 1 1 1.2859
260 3 2.34 1.1657 2 2 1 1.1313
261 2 1.33 2.1082 2 1 1 1.4465
262 1 1.13 2.6761 1 1 1 0.7095
263 3 1.90 1.0658 1 2 1 4.1383
264 1 0.93 2.6444 1 1 1 0.8531
265 3 1.96 1.3729 1 2 1 1.4525
266 3 1.68 1.4613 2 2 2 1.3221
267 1 1.06 2.9142 1 1 1 0.9414
268 1 1.12 2.7049 2 1 1 1.4398
269 4 2.44 0.7355 2 2 2 1.5190
270 1 0.71 2.6716 2 1 2 1.8749
271 3 2.01 1.3552 2 2 2 2.4812
272 1 0.58 2.3440 1 1 1 1.2704
273 2 1.60 2.0713 1 1 1 1.0607
274 2 1.55 2.0901 2 1 1 1.4664
275 3 1.97 0.8775 1 2 2 1.2003
276 4 2.11 0.7089 2 2 2 1.0252
277 4 2.30 0.6381 2 2 2 1.3284
278 4 2.41 0.3492 1 2 1 0.8193
279 3 2.31 1.9226 1 2 1 2.8516
280 4 2.49 0.9841 2 2 1 1.8668
281 1 0.70 2.2408 1 1 1 1.2877
282 4 2.53 0.9180 1 2 2 2.0439
283 2 1.38 1.9591 2 1 1 2.2740
284 3 1.93 1.2432 1 2 1 2.5271
285 1 0.57 2.4717 1 1 1 1.6987
286 2 1.71 2.1515 1 1 1 3.3190
287 3 2.01 1.5911 1 2 1 1.1793
288 4 2.74 1.0264 1 2 1 1.9477
289 2 1.31 1.8995 1 1 1 1.6950
290 3 2.12 1.6586 2 2 2 1.8115
291 4 2.73 0.8917 1 2 1 1.0832
292 2 1.38 1.7472 1 1 1 0.8564
293 2 1.70 1.7760 2 1 2 1.2386
294 2 1.47 1.7789 1 1 1 0.7021
295 4 2.91 1.1572 1 2 1 1.1303
296 4 2.29 0.4132 2 2 2 1.1665
297 1 0.95 2.5462 2 1 2 1.8003
298 2 1.36 1.9455 1 1 2 0.8726
299 1 0.64 2.1539 2 1 2 0.9104
300 4 2.63 0.8910 2 2 1 1.5783
301 4 2.45 0.9719 1 2 1 3.0084
302 1 0.50 2.0667 1 1 1 0.8167
303 1 1.11 2.4142 2 1 2 1.2315
304 1 1.46 2.7435 1 1 2 1.6066
305 2 1.52 2.4427 2 1 2 1.2943
306 2 1.17 1.4405 1 1 2 1.2437
307 4 2.77 0.8093 1 2 1 1.0894
308 1 0.99 2.4325 2 1 1 0.9908
309 3 2.26 1.4368 2 2 2 1.3358
310 1 1.02 2.6289 1 1 1 1.9792
311 3 1.85 1.1641 2 2 4 6.8677
312 3 1.69 1.3608 2 2 2 1.3293
313 4 2.44 0.5580 1 2 1 0.9154
314 2 2.05 2.0648 2 1 2 0.8716
315 3 2.12 1.5599 2 2 2 1.1167
316 3 1.98 1.5571 1 2 1 1.3202
317 2 1.46 1.7649 1 1 1 1.0932
318 3 2.27 1.5003 2 2 2 0.7773
319 4 2.66 0.4483 1 2 1 0.8750
320 3 2.11 1.4718 2 2 2 1.0725
321 3 1.79 1.5993 1 2 1 1.0548
322 1 0.93 2.5074 1 1 1 0.9572
323 3 1.81 1.5009 1 2 1 0.9834
324 2 1.31 2.0201 1 1 1 0.9847
325 3 1.72 1.3010 2 2 2 1.2261
326 4 3.00 1.1062 2 2 2 2.5135
327 2 1.63 2.1810 1 1 1 1.4611
328 1 1.24 2.6215 2 1 2 1.7946
329 2 1.53 1.9689 2 1 1 1.8669
330 1 1.23 2.8181 1 1 1 0.9203
331 2 1.60 1.8512 1 1 1 1.6526
332 3 1.74 1.2433 1 2 1 1.9068
333 1 0.93 2.9422 2 1 2 2.5835
334 4 2.18 0.6201 1 2 1 1.0887
335 1 1.14 2.6636 1 1 1 1.1969
336 3 2.28 1.7216 2 2 2 0.8928
337 4 2.65 0.7053 2 2 2 1.5373
338 2 1.25 1.6955 2 1 2 3.1972
339 4 2.53 0.6066 1 2 1 0.9093
340 4 2.40 0.6599 2 2 2 2.4254
341 3 2.30 1.5630 2 2 2 2.6328
342 4 2.60 0.8527 2 2 2 1.3925
343 3 1.81 1.5203 1 2 1 1.4824
344 3 2.34 1.6842 1 2 1 1.6313
345 4 2.31 0.6528 1 2 1 1.3975
346 4 2.69 0.6219 2 2 2 1.3030
347 1 0.74 2.4723 2 1 2 2.2750
348 2 1.43 1.6596 1 1 1 1.0645
349 1 0.78 2.1366 2 1 2 1.1349
350 1 0.66 2.0748 2 1 2 1.2186
351 4 2.70 0.5700 1 2 1 1.5370
352 1 1.14 2.7885 1 1 1 1.6612
353 2 1.39 2.0048 2 1 2 0.8264
354 1 0.92 2.6655 2 1 1 1.0250
355 3 1.91 1.2875 1 2 1 1.2885
356 2 1.60 2.0299 2 1 2 2.0689
357 2 1.78 2.3478 2 1 1 1.0507
358 4 2.34 0.5412 1 2 1 1.0084
359 2 1.53 1.8646 2 1 2 1.8004
360 2 1.44 1.8458 2 1 2 0.8090
361 4 2.77 0.8261 2 2 2 1.4096
362 3 1.86 1.3330 2 2 2 1.5465
363 2 1.66 1.7133 1 1 2 1.3016
364 2 1.65 1.9020 1 1 1 0.9707
365 3 2.00 1.6370 2 2 2 0.9715
366 3 2.41 1.5873 2 2 2 1.5177
367 3 2.26 1.5198 1 2 1 1.0492
368 3 2.29 1.4035 2 2 2 0.7763
369 1 0.75 2.3090 1 1 1 2.4260
370 4 2.87 1.2443 2 2 2 1.4573
371 1 1.05 2.6834 2 1 1 2.2482
372 3 2.03 1.5197 2 2 2 2.1826
373 3 2.35 1.4475 2 2 2 1.8399
374 4 2.75 0.7490 2 2 2 2.1029
375 2 1.18 1.7977 1 1 1 1.0993
376 2 1.56 2.4798 2 1 1 2.7582
377 2 1.57 1.6518 2 1 2 0.9850
378 3 1.97 1.3477 1 2 1 1.0975
379 4 3.09 1.0721 2 2 2 0.8624
380 4 2.93 0.9080 1 2 1 1.0195
381 4 2.75 0.7780 2 2 2 0.9477
382 3 1.86 1.2022 1 2 1 1.2146
383 3 1.79 0.8603 2 2 2 0.7746
384 1 0.59 2.0684 1 1 1 2.0330
385 3 1.82 1.1708 1 2 1 2.1276
386 1 1.13 2.4366 2 1 1 1.5377
387 3 1.52 0.9112 1 2 1 2.3571
388 2 1.59 1.7659 2 1 2 2.1436
389 2 1.40 1.9116 2 1 2 1.0339
390 3 1.55 1.2692 2 2 2 1.0886
391 2 1.67 2.5011 2 1 2 2.6618
392 1 1.06 2.4017 1 1 1 0.8512
393 3 1.96 1.7241 1 2 2 3.6096
394 3 1.68 1.2696 1 2 1 1.2186
395 2 1.65 1.8174 2 1 2 3.5536
396 2 1.31 1.5509 1 1 1 1.3082
397 3 2.02 1.1587 1 2 1 1.3531
398 2 1.33 1.9183 2 1 2 1.3305
399 1 0.87 2.5742 1 1 1 2.6860
400 3 2.09 1.3336 2 2 2 0.9306
401 4 2.34 0.6543 1 2 1 1.1481
402 1 0.97 2.5025 2 1 1 1.5357
403 3 1.88 1.7277 1 2 2 0.9941
404 4 2.62 0.3858 1 2 1 0.8118
405 3 1.91 1.4034 1 2 1 1.6583
406 4 2.62 0.8675 2 2 2 0.7694
407 4 2.55 0.7990 2 2 2 1.3151
408 4 2.57 0.8126 1 2 1 0.9596
409 1 0.75 2.0460 2 1 2 1.4897
410 4 2.45 0.6758 2 2 2 1.4941
411 1 1.02 2.6749 1 1 1 0.8262
412 4 2.70 1.0720 1 2 2 1.4574
413 1 0.83 2.9124 2 1 2 2.6881
414 1 1.05 2.4518 2 1 1 1.8284
415 4 2.85 0.9764 1 2 1 1.5803
416 4 2.87 1.1193 1 2 1 0.7164
417 4 2.54 1.0818 1 2 1 0.9444
418 3 2.18 1.7487 2 2 2 2.7626
419 2 1.83 2.2245 2 1 2 0.9324
420 3 2.47 1.7597 1 2 1 1.7598
421 2 1.34 1.7645 1 1 1 0.9932
422 2 1.10 1.5722 2 1 1 1.0745
423 1 0.77 2.4584 1 1 1 0.6879
424 4 2.42 0.8204 1 2 1 0.8939
425 4 3.01 0.8914 2 2 2 1.2101
426 3 1.89 1.1243 1 2 1 0.8489
427 1 0.28 1.9233 2 1 2 2.0953
428 3 2.24 1.6476 2 2 2 1.0505
429 1 0.93 2.5446 2 1 1 0.8969
430 3 1.82 0.9665 2 2 2 1.0047
431 1 0.99 2.6662 1 1 1 2.6524
432 2 1.52 2.2086 2 1 2 1.3158
433 1 0.29 2.2599 1 1 1 1.4551
434 4 2.60 0.6925 2 2 2 1.4614
435 2 1.01 1.9039 1 1 2 2.7153
436 2 1.69 1.7908 1 1 1 0.9671
437 2 1.77 2.1241 1 1 1 1.6084
438 3 2.07 1.2553 2 2 1 1.5139
439 1 0.47 2.1353 2 1 1 1.5089
440 1 0.64 2.3405 1 1 1 0.9457
441 4 2.73 0.7541 1 2 1 1.5484
442 3 1.93 1.1668 1 2 1 1.8861
443 3 1.54 1.1603 1 2 1 0.7382
444 1 1.14 2.4633 1 1 2 1.3656
445 4 2.50 1.1421 2 2 1 1.2388
446 4 2.65 0.8297 1 2 1 0.9175
447 4 2.78 1.0349 2 2 2 0.9377
448 1 0.79 2.4509 1 1 4 5.7171
449 3 1.70 1.1570 1 2 1 1.7184
450 2 1.37 1.8739 1 1 1 1.4664
451 1 1.08 2.6729 2 1 2 1.7252
452 4 2.77 0.6431 2 2 2 1.3195
453 4 2.86 1.3226 1 2 1 1.2112
454 1 1.30 2.6344 2 1 1 1.3462
455 1 1.19 2.6213 2 1 1 1.2443
456 2 1.07 1.2491 2 1 2 1.5148
457 4 3.02 1.5059 2 2 1 1.1906
458 4 2.69 0.9113 1 2 1 0.8951
459 3 1.88 1.1797 1 2 1 1.2830
460 3 2.07 1.2925 1 2 1 1.1353
461 2 1.80 1.9437 2 1 2 1.1870
462 1 1.29 2.6896 1 1 1 1.1080
463 2 1.84 2.2882 1 1 2 1.3125
464 3 1.73 1.0353 2 2 2 1.3156
465 1 1.12 2.5932 1 1 1 1.2000
466 2 1.10 1.9116 2 1 1 0.9596
467 4 2.38 0.6745 1 2 1 1.5220
468 1 0.88 2.1755 1 1 1 2.6779
469 1 0.82 2.3609 1 1 1 2.3704
470 3 2.26 1.5121 2 2 2 1.7716
471 4 2.61 0.8948 2 2 2 1.1578
472 4 2.67 0.8543 1 2 1 0.9122
473 1 0.66 2.5896 2 1 1 2.8514
474 4 2.60 0.9741 2 2 2 1.5699
475 1 1.35 2.9907 1 1 1 1.9069
476 3 1.98 1.3953 2 2 2 1.1988
477 2 1.71 1.8845 2 1 2 1.9832
478 4 2.76 0.9397 1 2 1 1.0484
479 3 2.54 1.8211 1 2 1 1.9103
480 1 1.00 2.2990 1 1 2 1.9064
481 1 0.79 2.3858 2 1 4 5.3590
482 4 2.34 0.9662 1 2 1 1.0635
483 1 1.08 2.5974 1 1 1 1.1254
484 3 2.60 1.8537 2 2 2 2.2567
485 4 2.59 0.8358 2 2 2 1.4305
486 1 0.98 2.7237 1 1 1 1.0135
487 2 1.82 2.1407 2 1 2 2.0935
488 3 2.27 1.4175 2 2 1 3.4347
489 2 1.67 2.0985 1 1 1 1.1856
490 2 1.70 1.9158 2 1 2 0.8904
491 2 1.71 2.1331 2 1 2 1.4317
492 4 2.49 0.7135 1 2 1 1.3511
493 4 2.40 0.4766 1 2 1 1.7129
494 3 1.97 1.3112 2 2 2 0.8852
495 1 0.96 2.5403 2 1 1 1.7772
496 1 0.98 2.5335 2 1 2 0.9792
497 3 2.32 1.3140 2 2 2 1.4284
498 1 0.81 2.4667 2 1 1 1.5641
499 2 1.07 1.5917 2 1 2 2.6852
500 2 1.61 1.8315 2 1 2 1.2664
501 2 1.41 1.5481 2 3 2 2.6059
502 2 1.34 2.0207 1 3 1 2.0493
503 2 1.21 1.5111 1 3 2 2.1582
504 3 1.89 1.3303 2 3 2 1.5664
505 2 1.55 2.0735 1 3 1 1.5039
506 3 2.00 1.4168 2 3 2 1.2900
507 2 1.19 1.3382 2 3 2 2.4857
508 2 1.35 1.7302 1 3 1 1.6805
509 3 2.32 1.9002 2 3 2 1.7890
510 3 2.05 1.6316 1 3 1 1.6931
511 3 1.93 1.3493 1 3 1 1.0230
512 2 1.54 2.0740 2 3 2 1.5730
513 3 2.31 1.8281 2 3 2 1.0217
514 2 1.30 1.6901 2 3 2 1.8512
515 3 2.26 1.8604 2 3 2 0.9363
516 2 1.33 1.8679 2 3 2 2.6180
517 2 1.73 2.2552 2 3 2 1.4884
518 2 1.32 2.0148 1 3 1 1.2117
519 2 1.34 1.8387 1 3 1 1.6192
520 3 1.76 0.8919 1 3 1 1.2976
521 2 1.64 1.8817 1 3 1 0.9079
522 2 1.60 1.8674 1 3 1 0.7511
523 3 2.43 1.7025 1 3 1 1.7125
524 2 0.91 1.4078 1 3 2 0.9313
525 2 1.34 1.7217 1 3 1 1.3011
526 3 2.07 1.5131 1 3 1 0.9047
527 2 1.60 1.9416 1 3 1 1.2184
528 2 1.57 1.8656 2 3 2 1.2643
529 3 1.65 0.7370 1 3 1 1.9898
530 2 1.54 2.3446 1 3 1 4.1974
531 2 1.07 2.0014 2 3 2 2.3813
532 3 2.26 1.6672 1 3 1 1.0851
533 2 1.30 1.6877 1 3 2 2.5291
534 2 1.66 1.7302 1 3 2 1.1863
535 2 1.42 2.0525 1 3 1 0.7946
536 2 1.65 2.3078 2 3 2 1.3614
537 3 2.16 1.4101 2 3 2 0.7713
538 2 1.78 2.2075 2 3 2 2.0109
539 3 2.30 1.2318 2 3 2 0.8344
540 2 2.05 2.0936 2 3 2 1.2631
541 2 0.85 1.3090 2 3 2 1.5167
542 3 1.73 1.2246 1 3 1 2.3429
543 3 2.14 1.4453 1 3 1 0.9844
544 3 2.32 1.8693 2 3 2 0.8482
545 3 1.49 1.0786 1 3 2 4.8215
546 3 1.83 1.3642 2 3 2 0.8845
547 2 0.91 1.6901 1 3 2 1.8398
548 2 1.35 1.3832 1 3 2 1.0438
549 3 1.86 1.6865 2 3 2 1.0578
550 2 1.58 2.0825 2 3 2 1.4371
551 3 2.25 1.2915 1 3 1 1.1621
552 3 2.39 1.4678 1 3 1 1.3936
553 2 1.71 2.2396 2 3 2 0.8740
554 3 2.24 1.5901 1 3 1 1.0055
555 3 1.53 1.1144 2 3 2 0.7808
556 3 1.81 1.2294 2 3 2 0.9651
557 2 1.50 2.0364 2 3 2 0.8212
558 2 1.72 2.4070 2 3 2 1.3958
559 2 1.09 1.4625 2 3 2 0.9395
560 2 1.36 1.5890 1 3 2 2.1343
561 3 1.99 1.5926 2 3 2 1.0559
562 2 1.59 2.3070 2 3 2 0.8272
563 3 1.68 1.4448 2 3 2 1.3938
564 2 1.72 1.9730 2 3 2 1.0646
565 2 1.85 2.2288 2 3 2 1.1330
566 3 1.74 1.0244 2 3 2 1.2465
567 3 1.93 1.4546 1 3 1 0.6923
568 3 2.05 1.5890 1 3 1 0.9681
569 3 1.98 1.4865 2 3 2 1.0487
570 3 1.90 1.3548 1 3 1 0.8223
571 3 2.25 1.7868 2 3 2 1.0209
572 2 1.56 2.4152 2 3 2 1.3389
573 3 1.94 1.0910 1 3 1 1.7403
574 2 1.59 1.9919 2 3 2 1.4464
575 3 1.88 1.1980 1 3 1 2.4763
576 3 1.51 1.1071 2 3 2 0.9919
577 2 1.41 1.8537 1 3 1 0.7364
578 3 1.73 1.3031 1 3 2 1.0489
579 2 1.32 1.8802 1 3 1 1.2457
580 3 1.99 1.4759 2 3 2 0.8038
581 3 1.84 1.0247 2 3 2 1.1304
582 2 1.88 2.1082 2 3 2 1.3243
583 3 2.12 1.5357 2 3 2 0.9034
584 3 2.18 1.1672 2 3 2 0.9465
585 2 1.57 2.1236 1 3 2 1.1397
586 3 1.71 1.0290 1 3 1 1.3085
587 3 2.31 1.7323 1 3 1 0.9031
588 2 1.53 1.7180 2 3 2 1.0431
589 3 2.18 1.4821 1 3 1 0.6883
590 3 1.55 1.4445 1 3 2 0.7167
591 2 1.63 1.9157 1 3 1 0.7594
592 2 1.72 2.1893 2 3 2 0.8078
593 2 1.67 1.5701 1 3 2 1.0865
594 2 1.50 1.9802 1 3 1 0.8026
595 3 2.15 1.3915 1 3 1 0.8500
596 3 2.09 1.5482 2 3 2 0.6635
597 3 2.02 1.0935 1 3 1 1.8212
598 3 2.45 1.8523 2 3 2 0.7469
599 2 1.90 2.0177 1 3 1 3.8367
600 3 2.44 1.2737 2 3 2 0.7305
