# Supplementary material for: The effect of training methodology on knowledge representation in categorization
Source: PLoS One. 2017 Aug 28;12(8):e0183904. doi: 10.1371/journal.pone.0183904 (PMC5573135; doi:10.1371/journal.pone.0183904)
Supplement: S1 File — This file contains the raw data from the experiments reported in this manuscript. (ZIP) [file pone.0183904.s001.zip › raw_data/Exp2/YES-NO/rb_xfer_concept_feedback_2_cond_2_sub_84.dat]

  1 3 2.26 1.5121 1 2 2 2.0744
  2 2 1.91 2.2208 1 1 2 2.6863
  3 1 0.95 2.3294 1 1 2 2.1474
  4 3 1.76 0.8919 2 2 2 1.3655
  5 2 1.74 2.3257 2 1 1 1.5593
  6 1 1.13 2.4897 2 1 2 1.5520
  7 1 1.03 2.5309 2 1 2 1.3856
  8 1 0.89 2.4514 1 1 1 1.3792
  9 4 2.63 0.8588 2 2 1 1.0671
 10 4 2.78 1.1410 2 2 2 1.3460
 11 2 1.56 2.1016 2 1 1 1.5470
 12 1 0.82 2.3609 2 1 2 1.6285
 13 2 1.90 2.0177 1 1 1 1.1232
 14 1 0.77 2.4584 1 1 1 1.8550
 15 1 1.30 2.6344 2 1 2 1.5722
 16 1 0.92 2.1350 2 1 1 1.2694
 17 1 0.83 2.6618 2 1 1 1.6268
 18 1 1.06 2.4017 2 1 2 0.9697
 19 3 1.82 0.9665 1 2 1 2.0281
 20 4 2.58 0.9390 2 2 1 0.9469
 21 1 1.13 2.6761 2 1 2 1.4378
 22 2 1.65 1.9020 2 1 1 1.1492
 23 4 2.74 1.0078 2 2 2 1.4782
 24 1 0.98 2.2305 2 1 2 2.4359
 25 2 1.71 2.1331 1 1 2 1.7240
 26 2 1.67 1.5701 2 1 2 3.5351
 27 4 2.59 0.8358 1 2 1 2.4572
 28 1 0.67 2.2161 1 1 1 1.6163
 29 1 1.13 2.7572 2 1 2 1.3994
 30 1 0.93 2.5640 2 1 2 1.2638
 31 2 1.78 2.3478 2 1 1 1.6465
 32 2 1.54 1.8500 1 1 2 1.3888
 33 3 2.27 1.5003 1 2 2 3.3168
 34 3 2.41 1.5873 1 2 2 1.5373
 35 3 1.92 1.4731 1 2 1 0.8289
 36 4 2.84 1.1081 1 2 1 1.5062
 37 4 2.69 0.9113 1 2 1 1.4552
 38 4 2.44 0.7355 2 2 2 1.4928
 39 3 2.32 1.3140 1 2 1 1.1930
 40 4 2.36 0.5403 1 2 1 1.1448
 41 3 1.89 1.1655 1 2 1 1.4433
 42 3 1.65 0.7370 2 2 1 1.0338
 43 1 0.97 2.5025 1 1 1 3.5117
 44 3 2.07 1.7267 1 2 2 1.4438
 45 1 0.70 2.3945 2 1 2 2.3530
 46 3 2.12 1.5599 2 2 2 1.2600
 47 1 0.93 2.5446 1 1 2 1.8248
 48 1 0.52 2.6020 1 1 1 0.6251
 49 3 1.98 1.3953 2 2 2 1.4166
 50 2 1.50 2.0364 2 1 2 1.3924
 51 3 2.15 1.5097 1 2 1 2.0443
 52 2 1.72 1.9730 1 1 2 3.0277
 53 4 2.53 0.9180 2 2 1 0.9456
 54 4 2.29 0.7859 2 2 1 1.8530
 55 3 2.44 1.2737 1 2 2 0.7237
 56 1 0.75 2.3090 2 1 2 4.3183
 57 1 0.75 2.0460 1 1 1 0.9378
 58 1 0.87 2.4262 1 1 1 1.5405
 59 1 0.93 2.9422 2 1 2 1.4952
 60 4 2.60 0.9741 1 2 2 1.8280
 61 3 2.23 1.6825 2 2 2 1.3382
 62 2 1.28 2.0487 1 1 2 1.5649
 63 1 1.06 2.9142 2 1 2 2.0220
 64 3 2.04 1.2141 2 2 2 1.6128
 65 2 1.21 1.5111 1 1 2 3.9329
 66 2 1.60 1.8512 1 1 2 1.4001
 67 2 1.92 2.2202 1 1 2 0.9118
 68 1 1.35 2.9907 2 1 2 0.8843
 69 1 0.98 2.7237 2 1 2 1.8882
 70 2 1.60 1.8674 1 1 1 0.9092
 71 1 0.93 2.5469 1 1 2 1.2408
 72 2 1.55 2.0901 2 1 2 1.4168
 73 3 2.26 1.8604 2 2 2 1.2160
 74 2 1.53 1.9689 1 1 1 1.6710
 75 4 2.83 0.6250 2 2 1 1.4850
 76 3 2.15 1.3915 2 2 2 1.2584
 77 4 2.78 1.0349 2 2 1 2.7918
 78 2 1.07 2.0014 2 1 2 3.5051
 79 1 1.38 2.9259 1 1 1 1.6544
 80 1 1.14 2.4633 2 1 2 1.6047
 81 3 2.05 1.5202 2 2 2 1.9247
 82 3 2.23 1.4842 2 2 2 1.5195
 83 4 2.66 1.2136 1 2 2 1.9707
 84 2 1.78 2.2075 2 1 2 3.4997
 85 4 2.42 0.8204 1 2 2 0.9844
 86 1 1.13 2.4366 1 1 1 0.8493
 87 1 0.79 2.2850 2 1 2 2.2951
 88 1 0.66 2.1383 2 1 2 1.0123
 89 1 1.23 2.6195 2 1 2 1.8844
 90 1 0.68 2.5251 1 1 1 1.2410
 91 2 1.89 2.0046 2 1 2 2.7753
 92 4 2.36 0.9040 1 2 1 1.5289
 93 1 0.99 2.4325 2 1 2 1.9077
 94 4 2.63 0.7776 1 2 1 1.8637
 95 3 1.93 1.3493 2 2 2 2.1183
 96 4 2.34 0.9662 2 2 1 1.2425
 97 1 1.07 2.3485 2 1 2 1.6330
 98 1 0.79 2.4509 1 1 1 1.2880
 99 2 1.31 2.0201 1 1 1 2.3243
100 2 1.34 2.0207 2 1 2 1.0794
101 4 2.44 0.5580 2 2 1 2.0645
102 3 1.84 1.0247 1 2 2 1.2139
103 2 0.91 1.5029 2 1 2 1.1095
104 4 2.71 0.8136 2 2 1 2.7788
105 1 1.02 2.1497 1 1 1 2.5391
106 3 1.68 1.2696 1 2 2 1.3023
107 2 1.36 1.9455 2 1 2 1.1234
108 4 2.60 0.8527 2 2 1 1.4629
109 1 1.08 2.5974 1 1 1 2.3571
110 3 1.72 1.3010 1 2 2 1.8632
111 2 1.84 2.0129 1 1 2 1.2521
112 4 2.84 0.7001 2 2 1 2.1141
113 4 2.53 0.7572 1 2 1 1.7903
114 1 0.80 2.6233 2 1 2 1.5125
115 4 2.41 0.3492 1 2 1 1.5244
116 3 1.81 1.5203 2 2 2 1.4398
117 4 2.58 0.9262 2 2 2 3.2797
118 2 1.70 1.7546 1 1 1 1.5562
119 2 1.88 2.1806 2 1 2 1.3439
120 3 1.94 1.4668 2 2 2 3.6731
121 3 2.47 1.7597 2 2 2 1.3271
122 2 1.34 1.7645 1 1 1 1.0664
123 2 1.33 1.9183 2 1 1 1.4724
124 2 1.35 1.3832 2 1 2 1.1337
125 1 0.54 2.2574 2 1 2 1.2333
126 2 1.40 1.9116 1 1 1 1.2723
127 1 1.05 2.5821 1 1 1 1.3419
128 3 2.35 1.4475 2 2 2 0.8411
129 3 1.53 1.1943 1 2 2 2.1286
130 4 2.65 0.7053 2 2 2 1.1476
131 2 1.53 2.0434 2 1 2 1.4375
132 1 0.87 2.0973 1 1 1 0.9156
133 2 1.84 2.2882 1 1 1 2.3916
134 4 2.58 0.5943 2 2 2 1.7687
135 2 1.72 1.9579 1 1 1 1.3471
136 2 1.10 1.5722 1 1 2 1.4126
137 2 1.32 2.1326 2 1 2 1.6059
138 3 1.87 1.1564 1 2 1 1.2534
139 2 1.63 2.1810 2 1 2 1.7797
140 2 1.17 1.4405 1 1 2 1.7970
141 2 1.32 2.0148 2 1 2 1.5735
142 4 2.22 0.4164 2 2 2 2.4872
143 4 2.87 1.1923 1 2 2 1.8527
144 4 2.46 0.4501 1 2 2 1.2341
145 4 2.48 0.9460 1 2 1 0.9206
146 4 2.60 0.6925 2 2 1 0.6358
147 2 1.76 1.9795 1 1 1 1.5628
148 1 0.83 2.5525 2 1 2 1.8450
149 1 1.03 2.8472 2 1 2 2.7392
150 1 1.04 2.6032 2 1 2 1.3975
151 4 2.37 0.5874 2 2 1 1.5393
152 4 2.02 0.2000 1 2 1 1.5027
153 4 2.81 1.0884 2 2 1 2.1389
154 2 1.82 1.9954 1 1 1 1.8779
155 2 1.72 2.1893 1 1 1 4.0745
156 3 1.70 1.1570 2 2 2 1.8483
157 3 2.20 1.4332 2 2 1 1.6305
158 1 1.14 2.7885 1 1 1 1.0373
159 3 2.07 1.2553 2 2 2 1.6683
160 4 2.70 0.5700 1 2 1 1.9608
161 1 0.28 1.9233 2 1 2 1.3850
162 4 2.62 0.3858 2 2 1 2.2511
163 1 0.70 2.6702 1 1 1 1.0500
164 4 2.70 1.0720 2 2 1 1.1591
165 4 2.69 0.6219 1 2 2 0.8965
166 4 2.05 0.5764 2 2 2 1.1572
167 2 1.57 1.6518 2 1 2 1.4157
168 3 1.97 1.3477 2 2 2 1.9426
169 3 2.00 1.3301 1 2 1 1.3291
170 2 1.46 1.7649 1 1 1 1.5966
171 2 1.36 1.5890 2 1 2 1.2867
172 4 2.37 0.7068 2 2 2 1.4271
173 2 1.18 1.7068 2 1 2 1.3142
174 1 0.81 2.4667 1 1 1 1.7651
175 1 0.61 1.8464 2 1 2 1.2877
176 1 1.05 2.6063 1 1 1 3.3889
177 4 2.50 0.8296 2 2 2 2.4057
178 3 1.69 1.3608 2 2 2 1.8771
179 4 2.73 0.8917 2 2 2 0.9228
180 4 2.66 1.1964 1 2 1 0.9743
181 4 2.47 0.5925 1 2 1 2.0006
182 4 2.55 0.7990 1 2 1 0.9930
183 4 2.68 0.9857 1 2 1 1.1695
184 4 2.91 1.1572 1 2 2 2.6916
185 2 1.53 1.8646 1 1 1 1.4320
186 1 0.66 2.5896 1 1 1 1.0628
187 3 1.81 1.4311 2 2 2 1.5564
188 4 2.14 0.5976 2 2 2 1.2233
189 4 3.02 1.2229 1 2 2 1.6309
190 2 1.40 1.7768 1 1 1 1.0220
191 2 1.37 1.8739 2 1 2 1.7589
192 2 1.09 1.4625 1 1 2 1.9758
193 3 2.30 1.2318 1 2 2 1.0739
194 3 1.88 1.1797 1 2 1 3.3822
195 2 1.44 1.8880 2 1 1 1.6797
196 1 0.79 1.9647 1 1 2 1.5796
197 3 1.86 1.2022 1 2 1 1.8448
198 2 1.72 2.3797 2 1 2 1.7792
199 2 1.60 2.0713 2 1 2 2.0292
200 4 2.29 0.4132 1 2 1 1.7000
201 3 1.85 1.1641 1 2 1 1.8360
202 3 2.24 1.5901 2 2 2 1.6988
203 3 2.15 1.6078 2 2 2 1.7118
204 3 2.42 1.5416 2 2 1 2.1949
205 2 1.71 2.1515 2 1 2 1.2910
206 2 1.34 1.8004 2 1 2 1.8411
207 4 2.77 0.8093 1 2 1 1.2798
208 4 2.76 0.9491 1 2 1 0.7888
209 1 1.01 2.5846 2 1 1 1.3089
210 1 0.89 2.6072 1 1 2 0.8092
211 4 3.01 0.8914 1 2 2 1.6818
212 2 1.80 1.9637 2 1 2 1.2231
213 2 1.25 1.6955 1 1 1 1.2713
214 1 1.12 2.7049 1 1 2 2.2686
215 2 1.30 1.6877 1 1 1 1.9855
216 1 0.57 2.4717 1 1 1 0.9461
217 3 1.68 1.4613 1 2 1 1.5649
218 4 2.99 0.8531 2 2 2 1.1094
219 1 0.58 2.3440 2 1 2 1.2337
220 2 1.37 1.8113 1 1 1 2.1849
221 1 1.00 2.2990 1 1 2 2.0107
222 4 2.40 0.4766 1 2 1 1.3704
223 3 1.89 1.3303 2 2 2 1.7239
224 2 1.01 1.9039 2 1 2 2.0325
225 4 2.80 1.1860 2 2 2 1.7757
226 2 1.76 1.9300 2 1 2 1.7057
227 3 2.07 1.5131 1 2 1 2.3337
228 1 1.46 2.7435 1 1 2 1.4886
229 3 2.12 1.6586 2 2 2 2.6941
230 3 1.68 1.4448 1 2 2 1.9936
231 3 2.34 1.5876 1 2 2 2.4822
232 4 2.65 0.8297 1 2 1 1.3513
233 1 1.29 2.6896 2 1 1 1.5289
234 3 2.24 1.6476 2 2 2 1.4914
235 1 1.02 2.6749 1 1 1 1.4650
236 2 1.60 1.7107 2 1 2 1.7659
237 4 2.93 0.9080 2 2 2 2.0806
238 3 2.05 1.5890 1 2 2 2.1568
239 4 2.87 1.2443 2 2 1 1.6553
240 1 0.59 2.0684 1 1 1 2.7022
241 3 1.79 1.5993 2 2 2 2.4341
242 2 1.31 1.5509 1 1 1 1.8651
243 1 1.08 2.6729 1 1 1 1.8949
244 1 1.04 2.3499 1 1 1 1.8042
245 1 0.20 1.9808 2 1 2 2.1160
246 2 1.38 2.0285 2 1 1 2.8077
247 4 2.75 0.7780 2 2 2 1.2401
248 1 1.39 2.6564 2 1 2 1.3351
249 3 2.16 1.2860 1 2 2 2.8822
250 3 1.89 1.0910 1 2 2 0.8710
251 2 1.41 2.1163 2 1 2 2.5654
252 1 0.89 2.4133 2 1 1 1.3365
253 4 2.49 0.7135 1 2 1 1.9069
254 3 1.82 1.1708 2 2 2 2.2712
255 2 1.59 1.7659 1 1 1 1.4850
256 1 1.02 2.8512 1 1 1 1.6110
257 2 1.36 1.8982 1 1 1 1.4977
258 1 1.14 2.5724 2 1 1 2.6702
259 2 1.42 2.0525 2 1 2 1.8921
260 2 1.31 1.8995 2 1 2 1.0407
261 3 1.83 1.3642 1 2 1 3.4957
262 2 0.85 1.3090 2 1 2 2.5153
263 1 0.60 2.4105 1 1 1 3.7504
264 3 1.73 1.0353 2 2 2 2.5366
265 2 1.20 1.7357 1 1 1 2.2999
266 3 2.02 1.0935 1 2 2 3.7924
267 3 1.71 1.2798 2 2 1 1.9839
268 2 1.70 1.9158 2 1 2 1.2659
269 2 1.50 1.6578 1 1 1 1.2712
270 4 2.63 0.8910 2 2 2 1.9479
271 4 3.02 1.5059 1 2 2 4.3828
272 2 1.10 1.9116 1 1 1 2.3992
273 2 1.56 2.4152 1 1 1 1.4718
274 2 1.55 2.0090 1 1 4 5.4783
275 3 2.00 1.6370 2 2 2 1.4659
276 4 2.35 0.9280 1 2 2 2.6801
277 1 0.50 2.0667 2 1 2 1.0215
278 2 1.43 1.6596 2 1 2 2.3340
279 4 2.51 1.1215 2 2 2 2.3605
280 4 2.86 1.3226 1 2 1 0.8664
281 2 1.55 2.0735 1 1 1 1.8243
282 3 2.27 1.6426 1 2 2 3.3283
283 3 2.03 1.5197 2 2 1 2.6994
284 3 2.32 1.9002 1 2 2 4.9185
285 4 2.83 1.0065 1 2 1 3.1538
286 3 2.18 1.4821 1 2 2 2.7807
287 4 2.74 1.0264 2 2 1 2.5090
288 1 0.95 2.5462 1 1 1 4.9137
289 4 1.97 0.2291 2 2 1 3.8300
290 2 1.66 2.1867 2 1 4 5.6605
291 1 0.80 2.6896 1 1 1 1.2577
292 3 1.53 1.1144 2 2 1 1.5843
293 2 1.82 2.1407 2 1 2 1.3059
294 3 2.17 1.5999 1 2 1 2.1342
295 3 2.26 1.5198 1 2 1 0.9610
296 3 2.26 1.6672 2 2 2 0.9476
297 1 1.14 2.7128 1 1 1 2.1820
298 3 1.99 1.5926 2 2 2 1.8795
299 4 2.73 0.7541 2 2 2 2.6518
300 3 2.34 1.1657 1 2 2 1.7469
301 4 2.19 0.5582 1 2 2 3.8180
302 3 2.34 1.6842 1 2 2 1.6103
303 4 2.75 0.7490 1 2 1 3.5134
304 2 1.57 2.1236 2 1 4 7.5648
305 1 0.64 2.3405 1 1 1 1.0133
306 4 2.46 0.8923 1 2 2 2.2443
307 3 2.01 1.5911 2 2 2 1.4827
308 3 1.91 1.4034 1 2 1 3.2724
309 2 1.62 2.1277 1 1 1 1.3417
310 1 0.85 2.6302 1 1 1 2.1929
311 4 3.00 1.1062 1 2 1 1.2170
312 4 2.68 0.8133 2 2 1 2.0251
313 1 1.02 2.4999 1 1 1 0.8488
314 1 0.97 2.0792 2 1 4 6.5506
315 1 1.19 2.6213 2 1 1 3.2640
316 4 2.66 0.4483 2 2 2 1.6529
317 1 0.93 2.6444 1 1 1 1.3797
318 1 0.47 2.1353 1 1 1 0.8210
319 3 2.36 1.6037 1 2 2 2.4441
320 4 2.67 0.8543 2 2 1 3.0991
321 3 1.49 1.0786 1 2 2 1.2235
322 2 1.75 2.3029 1 1 3 2.3585
323 2 1.41 1.8537 2 1 3 1.2077
324 1 1.05 2.6834 2 1 1 3.0000
325 2 1.21 1.7462 1 1 2 3.5678
326 1 1.44 3.1230 1 1 2 1.7058
327 4 2.34 1.0557 1 2 2 0.9337
328 3 2.20 1.5223 1 2 1 3.2249
329 3 1.93 1.1668 1 2 1 1.2731
330 1 1.08 2.4545 1 1 1 2.1904
331 3 1.96 1.4517 1 2 2 1.3188
332 4 2.62 0.8675 1 2 1 1.2507
333 2 1.71 2.2396 2 1 1 1.9459
334 4 2.57 0.8126 2 2 1 3.0034
335 2 1.52 1.7948 1 1 2 3.2763
336 1 0.96 2.5403 1 1 2 2.3940
337 3 2.43 1.8005 2 2 2 1.5945
338 2 1.30 1.7010 2 1 1 3.3230
339 3 1.73 0.9571 1 2 1 3.5586
340 2 1.65 2.3078 2 1 2 2.1921
341 3 1.82 1.1251 2 2 1 2.0978
342 2 1.29 1.9978 1 1 1 1.1975
343 4 2.82 0.9527 1 2 1 1.2775
344 3 2.27 1.4175 2 2 1 1.1786
345 1 1.12 2.5932 1 1 1 4.8591
346 1 1.14 2.6636 1 1 1 1.7132
347 2 1.35 1.8936 1 1 1 2.6998
348 2 1.88 2.1082 2 1 2 3.6088
349 4 2.17 0.3420 1 2 1 2.7775
350 3 2.43 1.7025 1 2 1 2.7706
351 1 0.88 2.1755 2 1 1 4.2875
352 4 2.30 0.6381 2 2 1 3.2686
353 4 2.21 0.5149 2 2 2 1.9711
354 4 2.45 0.9719 1 2 1 1.6287
355 3 1.78 0.9487 1 2 2 3.1876
356 3 2.03 1.8493 2 2 2 2.2927
357 1 0.70 2.2408 1 1 1 2.7225
358 1 1.04 2.4258 1 1 1 2.0057
359 4 2.58 0.8599 2 2 2 1.6872
360 3 1.98 1.7643 2 2 2 1.8516
361 2 1.66 1.7133 2 1 2 2.5617
362 1 1.30 3.0381 2 1 2 1.9783
363 1 1.24 2.6215 2 1 1 2.3883
364 4 2.76 0.9397 2 2 2 1.6536
365 2 1.73 2.2053 1 1 1 3.3319
366 2 1.60 1.9416 1 1 1 4.0461
367 4 2.25 0.7735 1 2 1 2.5085
368 4 2.54 1.0818 2 2 2 2.9291
369 1 1.23 2.8181 1 1 2 2.0919
370 1 1.13 2.7475 1 1 4 10.2176
371 2 1.40 1.8203 1 1 2 3.5515
372 2 1.74 2.1059 2 1 2 1.3224
373 4 2.84 0.8652 2 2 2 3.0052
374 3 2.28 1.7216 1 2 1 3.9818
375 2 1.62 2.2219 2 1 2 1.3669
376 4 2.75 0.6504 2 2 2 2.0648
377 1 0.64 2.1539 2 1 2 1.8377
378 3 1.64 1.1417 2 2 3 1.6940
379 3 2.00 1.4168 2 2 1 2.4881
380 4 2.61 0.8948 1 2 1 1.9259
381 1 1.39 2.5917 2 1 1 1.5616
382 4 2.18 0.6201 1 2 1 4.1153
383 1 0.87 2.5742 2 1 2 0.9190
384 1 1.11 2.4142 2 1 1 1.1705
385 1 1.21 2.7777 2 1 1 0.9396
386 2 0.91 1.6901 2 1 2 4.7345
387 3 1.98 1.4865 2 2 1 1.3455
388 2 1.61 1.8315 1 1 1 1.4849
389 1 0.66 2.0748 2 1 2 1.0890
390 3 2.08 1.4325 1 2 1 2.7019
391 2 1.49 1.7455 1 1 1 1.9549
392 3 2.26 1.4368 1 2 2 3.0758
393 3 2.01 1.3552 1 2 1 3.6256
394 2 1.69 1.7908 2 1 2 2.3142
395 2 1.33 1.8679 1 1 4 5.0689
396 2 1.60 2.0299 1 1 1 1.1692
397 3 2.31 1.7323 1 2 1 2.0426
398 3 2.53 1.5900 2 2 2 1.3046
399 4 2.77 0.9979 2 2 2 2.3256
400 3 2.28 1.4598 1 2 2 1.9054
401 2 1.17 1.7942 1 1 1 4.5253
402 4 2.95 1.1056 1 2 2 1.7375
403 2 1.83 2.2245 2 1 2 1.0365
404 3 2.23 1.6917 2 2 2 1.1157
405 3 1.73 1.2246 2 2 2 0.9116
406 1 0.99 2.6662 1 1 1 1.0902
407 1 0.71 2.6716 2 1 2 1.0157
408 4 2.53 0.6066 1 2 1 1.2468
409 2 1.80 1.9437 2 1 2 1.3020
410 4 2.49 0.9841 1 2 1 1.0668
411 3 1.81 1.2294 2 2 2 1.4480
412 3 1.84 1.2339 1 2 1 1.3420
413 1 0.29 2.2599 2 1 2 1.0895
414 3 1.99 1.2831 2 2 1 1.7259
415 2 1.65 1.8174 2 1 2 1.7215
416 1 1.11 2.5086 1 1 2 2.6204
417 4 1.99 0.4709 2 2 2 1.6851
418 1 0.79 2.3858 1 1 1 2.6092
419 1 0.66 2.1318 2 1 2 0.9058
420 2 1.77 2.1241 2 1 2 1.0058
421 1 0.92 2.6655 1 1 1 1.5584
422 2 0.89 1.3599 1 1 2 1.2576
423 3 1.90 1.3107 2 2 2 1.2313
424 4 2.86 0.8159 1 2 2 1.2703
425 1 0.83 2.9124 1 1 1 1.3091
426 2 1.07 1.5917 1 1 1 1.4969
427 2 1.39 2.0048 1 1 1 1.3824
428 4 2.56 0.8907 1 2 2 1.3029
429 1 1.18 2.3579 1 1 2 1.5639
430 4 2.50 1.1421 2 2 2 2.6049
431 4 2.50 0.4873 2 2 2 1.5103
432 3 2.16 1.4101 1 2 1 1.2576
433 1 0.93 2.5074 2 1 1 3.0010
434 3 2.09 1.5482 1 2 1 2.1204
435 3 1.74 1.2433 2 2 2 1.9807
436 2 1.71 2.3936 2 1 2 1.2533
437 3 2.27 1.2697 2 2 1 1.1245
438 1 0.78 2.1366 1 1 1 0.9919
439 3 1.96 1.7241 2 2 2 1.5856
440 4 2.11 0.7089 1 2 1 1.0110
441 2 1.56 2.4798 2 1 2 1.3707
442 3 1.67 1.1645 2 2 2 1.8039
443 4 2.63 0.9996 2 2 2 1.6278
444 4 2.85 0.9764 2 2 2 2.0591
445 4 2.34 0.6543 1 2 1 2.1624
446 3 2.11 1.4718 1 2 2 1.5153
447 4 3.05 0.8358 2 2 2 1.1677
448 3 2.32 1.8693 2 2 2 1.3369
449 1 0.85 2.0896 2 1 2 1.2679
450 2 1.30 1.6941 2 1 2 2.5053
451 3 2.10 1.2802 2 2 2 1.7543
452 3 1.96 1.3729 2 2 2 0.8851
453 4 2.95 1.0010 1 2 1 1.1856
454 3 2.07 1.2925 2 2 1 1.3464
455 4 3.09 1.0721 2 2 2 1.0136
456 2 1.44 1.8458 1 1 1 3.6458
457 1 0.69 2.4978 2 1 2 0.9325
458 3 1.79 0.8603 1 2 1 1.5191
459 4 2.38 0.6745 1 2 2 1.2983
460 1 0.90 2.3828 1 1 1 1.2069
461 3 1.93 1.2432 1 2 1 1.1595
462 3 1.94 1.0910 2 2 2 1.3858
463 1 0.57 2.1170 2 1 2 1.0504
464 3 2.12 1.5357 1 2 1 1.2080
465 4 2.69 1.1057 1 2 1 1.8334
466 4 2.77 0.8261 1 2 1 0.8082
467 2 1.32 1.8802 1 1 1 1.2259
468 3 1.62 0.8025 2 2 2 1.7209
469 2 1.48 1.6857 1 1 1 2.5335
470 1 1.06 2.6152 1 1 2 1.4477
471 4 2.77 0.6431 2 2 2 1.1667
472 3 1.55 1.4445 1 2 1 1.2565
473 4 2.31 0.6528 2 2 2 1.8786
474 4 2.89 0.6940 2 2 2 1.1400
475 4 2.34 0.5412 1 2 1 1.7587
476 2 1.47 1.7789 2 1 2 1.4728
477 1 0.51 2.5456 2 1 2 1.4456
478 2 1.18 1.7567 2 1 2 1.9891
479 4 2.45 0.6758 1 2 1 1.8208
480 3 1.88 1.7277 1 2 2 2.4292
481 1 1.05 2.4518 2 1 2 2.1883
482 2 1.42 1.5852 2 1 2 1.1328
483 2 1.66 1.8515 1 1 1 1.4156
484 1 0.74 2.4723 2 1 2 1.1680
485 4 2.36 0.9243 2 2 2 1.8659
486 2 1.87 1.9112 1 1 2 1.6149
487 4 2.87 1.1193 1 2 1 1.8799
488 4 2.40 0.6599 1 2 1 0.8451
489 2 1.72 2.4070 1 1 1 1.6511
490 1 1.25 2.4983 2 1 1 2.3062
491 4 2.84 1.0126 2 2 2 1.7191
492 3 1.52 0.9112 1 2 1 1.5147
493 3 1.98 1.5571 1 2 1 1.5346
494 1 1.02 2.6289 1 1 1 1.8903
495 4 2.37 0.6828 1 2 1 1.7510
496 1 0.98 2.5335 2 1 1 1.3933
497 3 1.86 1.3330 1 2 1 1.3544
498 3 2.14 1.4453 2 2 2 1.7487
499 4 2.42 0.8002 2 2 1 1.8862
500 1 0.46 2.3743 1 1 1 1.0182
501 3 1.54 1.1603 1 3 1 1.7526
502 3 1.90 1.3548 1 3 1 2.3019
503 3 1.55 1.2692 2 3 2 1.4561
504 3 2.05 1.6316 2 3 2 2.0630
505 2 0.90 1.6966 2 3 2 1.2508
506 2 1.63 1.9157 1 3 1 1.4875
507 2 1.94 2.0839 2 3 2 0.9153
508 2 1.64 1.8817 1 3 1 2.3339
509 3 2.02 1.1587 2 3 2 1.2405
510 2 1.85 2.2288 2 3 2 2.6380
511 3 2.29 1.4035 2 3 2 2.4595
512 2 1.11 1.7072 1 3 1 1.4724
513 3 2.30 1.5630 1 3 2 1.9087
514 2 1.59 1.9919 2 3 2 2.7750
515 3 1.73 1.3031 2 3 2 2.1672
516 2 1.67 2.5011 2 3 2 1.7840
517 3 2.00 1.8147 1 3 2 1.2872
518 3 2.00 1.3047 2 3 2 1.0904
519 3 1.51 1.1071 1 3 1 1.6145
520 3 2.42 1.5357 2 3 2 1.5882
521 2 1.38 1.9591 2 3 2 1.5885
522 3 2.45 1.8523 2 3 1 1.5412
523 3 2.07 1.3017 1 3 1 1.6308
524 3 1.97 1.3112 2 3 2 1.4042
525 2 1.19 1.3382 1 3 2 1.2189
526 2 1.58 2.0825 2 3 2 1.0578
527 2 1.30 1.6901 2 3 2 1.1989
528 2 1.54 2.0740 1 3 1 1.1335
529 3 1.98 1.6500 1 3 2 1.3110
530 2 1.73 2.2552 1 3 1 1.0739
531 3 2.31 1.8281 1 3 2 1.3821
532 3 2.13 1.4667 2 3 2 1.2936
533 2 1.63 1.9483 1 3 1 1.3614
534 2 1.48 1.8429 2 3 2 1.0656
535 3 2.12 1.3591 1 3 1 1.2147
536 2 2.05 2.0648 1 3 1 1.6132
537 3 2.39 1.4678 2 3 2 1.0050
538 3 2.18 1.7487 2 3 1 1.2999
539 2 1.35 1.7302 1 3 1 1.1658
540 2 1.57 2.0872 2 3 2 0.9910
541 3 2.54 1.8211 2 3 1 2.1187
542 3 1.99 1.4321 1 3 2 1.3451
543 3 2.10 1.6379 1 3 1 1.3551
544 3 2.34 1.7071 1 3 1 1.1796
545 3 1.99 1.4759 2 3 2 1.1470
546 2 1.66 1.7302 2 3 2 1.4213
547 2 1.32 1.8254 2 3 2 2.4196
548 2 1.33 2.1082 2 3 2 1.0656
549 3 1.89 1.1243 1 3 1 2.0452
550 2 1.66 2.0688 2 3 2 2.4832
551 3 2.07 1.7655 2 3 1 2.0690
552 3 1.91 1.3683 1 3 1 3.1140
553 3 2.18 1.1672 2 3 2 2.2129
554 2 1.79 2.1816 2 3 2 0.8515
555 2 1.61 2.1116 1 3 1 0.7604
556 2 1.70 1.7760 1 3 1 4.4091
557 2 0.91 1.4078 1 3 2 0.8967
558 3 2.60 1.8537 2 3 1 1.0852
559 3 1.71 1.0290 2 3 2 0.9604
560 2 1.53 1.7180 2 3 2 1.0254
561 2 1.20 1.8103 1 3 1 0.9601
562 2 1.52 2.2086 2 3 2 1.1924
563 2 1.67 2.0985 1 3 1 2.3038
564 3 2.25 1.7868 1 3 2 2.0828
565 3 1.91 1.2875 1 3 1 0.7671
566 3 2.35 1.4650 1 3 1 0.9194
567 3 2.10 1.5805 2 3 1 2.7623
568 2 1.59 2.3070 1 3 1 1.2912
569 2 1.54 2.3446 1 3 1 0.5585
570 3 2.11 1.4228 2 3 2 0.5038
571 2 1.71 2.0191 2 3 2 0.8022
572 3 2.09 1.3336 1 3 1 0.9065
573 2 1.38 1.7472 2 3 2 1.1656
574 2 1.50 1.9802 1 3 1 0.9489
575 2 2.05 2.0936 1 3 1 1.0226
576 2 1.71 1.8845 2 3 2 1.3971
577 3 1.61 1.1338 1 3 2 0.9158
578 3 1.55 1.2464 1 3 1 1.4298
579 3 1.81 1.5009 2 3 2 1.6130
580 2 1.54 1.9274 2 3 2 1.7388
581 3 2.31 1.9226 1 3 2 1.5971
582 2 1.70 2.0029 2 3 2 0.9716
583 3 1.88 1.1980 1 3 1 1.2771
584 2 1.07 1.2491 2 3 1 0.7377
585 3 1.86 1.6865 1 3 2 1.3390
586 3 1.97 0.8775 2 3 2 1.1648
587 2 1.34 1.7217 1 3 1 1.6137
588 2 1.52 2.4427 1 3 1 1.8370
589 3 1.90 1.0658 1 3 2 1.5547
590 3 1.74 1.0244 2 3 2 0.9161
591 2 1.57 1.8656 2 3 2 0.7666
592 2 1.41 1.5481 1 3 2 1.1830
593 3 2.25 1.2915 1 3 1 1.0720
594 3 1.93 1.4546 2 3 2 1.3639
595 3 2.03 1.4969 2 3 2 1.0671
596 2 1.20 1.5293 1 3 2 0.7912
597 2 1.68 1.9240 2 3 2 1.7107
598 2 1.34 1.8387 1 3 1 1.1705
599 2 1.45 1.8789 1 3 1 0.9625
600 2 1.18 1.7977 1 3 1 0.6361
