# Supplementary material for: The effect of training methodology on knowledge representation in categorization
Source: PLoS One. 2017 Aug 28;12(8):e0183904. doi: 10.1371/journal.pone.0183904 (PMC5573135; doi:10.1371/journal.pone.0183904)
Supplement: S1 File — This file contains the raw data from the experiments reported in this manuscript. (ZIP) [file pone.0183904.s001.zip › raw_data/Exp2/YES-NO/rb_xfer_concept_feedback_2_cond_2_sub_85.dat]

  1 1 1.08 2.4545 1 1 1 1.0179
  2 1 1.25 2.4983 2 1 2 0.9848
  3 1 0.75 2.0460 2 1 1 1.1383
  4 2 1.80 1.9437 1 1 1 1.5171
  5 2 1.20 1.5293 1 1 2 1.1199
  6 3 2.31 1.9226 2 2 1 1.2029
  7 2 1.47 1.7789 2 1 1 1.4988
  8 3 1.79 1.5993 1 2 1 1.2078
  9 1 0.98 2.5335 1 1 1 0.7914
 10 1 0.98 2.2305 2 1 1 1.1679
 11 3 2.01 1.3552 1 2 2 1.5137
 12 2 1.54 2.0740 1 1 2 1.9008
 13 3 1.81 1.4311 1 2 1 1.0964
 14 3 1.79 0.8603 2 2 1 1.5562
 15 3 2.26 1.4368 2 2 1 0.8137
 16 4 2.70 0.5700 1 2 1 1.3020
 17 2 1.17 1.4405 1 1 1 2.0030
 18 2 1.71 1.8845 2 1 1 0.8831
 19 1 1.11 2.4142 2 1 2 0.9847
 20 4 2.45 0.6758 1 2 1 1.1140
 21 1 0.66 2.5896 2 1 2 1.1323
 22 4 2.65 0.7053 2 2 2 3.0954
 23 2 1.60 1.7107 2 1 1 1.8767
 24 2 0.90 1.6966 2 1 1 0.9223
 25 3 1.71 1.0290 1 2 2 0.9103
 26 4 2.77 0.9979 1 2 2 1.7054
 27 4 2.31 0.6528 1 2 1 0.8540
 28 1 1.05 2.5821 1 1 2 2.3090
 29 1 1.02 2.1497 1 1 1 0.9123
 30 1 0.70 2.3945 2 1 2 1.1401
 31 2 1.57 1.6518 2 1 2 0.8308
 32 3 1.82 0.9665 2 2 1 1.1662
 33 3 1.94 1.0910 2 2 1 0.8322
 34 4 2.53 0.6066 2 2 1 1.4142
 35 2 1.30 1.6877 1 1 1 1.1013
 36 4 2.02 0.2000 2 2 2 0.9858
 37 2 1.21 1.7462 1 1 2 2.2412
 38 3 1.62 0.8025 1 2 1 1.6010
 39 3 1.81 1.5009 2 2 2 1.8265
 40 2 1.48 1.6857 1 1 2 1.2404
 41 3 2.26 1.6672 2 2 2 0.9039
 42 2 1.37 1.8739 2 1 2 1.8591
 43 1 0.51 2.5456 2 1 2 1.1221
 44 3 2.15 1.6078 2 2 2 0.9887
 45 4 2.25 0.7735 2 2 1 2.0607
 46 2 1.69 1.7908 2 1 2 2.0269
 47 2 1.75 2.3029 1 1 2 1.2337
 48 3 2.01 1.5911 1 2 1 4.2645
 49 4 2.61 0.8948 2 2 2 1.4463
 50 4 2.93 0.9080 2 2 2 0.9641
 51 3 2.28 1.4598 1 2 2 1.6516
 52 2 1.57 2.0872 1 1 1 1.2816
 53 1 1.14 2.5724 2 1 2 1.3655
 54 4 2.66 1.2136 2 2 1 1.1037
 55 2 1.07 2.0014 2 1 2 1.2595
 56 2 1.76 1.9795 1 1 2 3.1850
 57 2 1.53 2.0434 1 1 1 0.6191
 58 3 1.97 1.3477 1 2 1 1.0582
 59 4 2.69 0.9113 2 2 2 1.0953
 60 4 2.76 0.9397 1 2 1 1.2845
 61 4 2.46 0.4501 1 2 2 1.1769
 62 2 1.07 1.2491 1 1 2 1.7304
 63 1 0.93 2.6444 1 1 1 1.3978
 64 4 2.76 0.9491 2 2 1 1.2141
 65 4 2.49 0.7135 2 2 2 1.6937
 66 3 2.10 1.5805 1 2 1 1.9221
 67 4 3.02 1.5059 1 2 2 3.8054
 68 2 1.53 1.8646 2 1 2 1.6464
 69 1 0.92 2.6655 2 1 2 1.1332
 70 4 2.51 1.1215 1 2 1 0.8000
 71 1 1.13 2.7572 1 1 2 2.8638
 72 1 0.74 2.4723 1 1 1 0.6683
 73 3 1.89 1.1655 1 2 2 2.8581
 74 4 2.84 0.7001 2 2 1 0.9677
 75 1 0.96 2.5403 1 1 1 0.6733
 76 4 2.37 0.6828 2 2 2 2.8228
 77 1 0.82 2.3609 1 1 1 2.0237
 78 3 1.73 1.0353 1 2 2 2.1351
 79 3 1.99 1.4759 1 2 2 2.1937
 80 2 0.91 1.6901 1 1 1 1.7299
 81 1 1.05 2.6063 1 1 1 0.9092
 82 3 2.54 1.8211 2 2 2 2.5455
 83 4 2.81 1.0884 1 2 2 2.1954
 84 2 1.66 2.0688 1 1 2 1.5566
 85 2 1.61 2.1116 1 1 1 1.0792
 86 3 1.99 1.4321 1 2 2 1.5317
 87 3 2.23 1.4842 2 2 1 0.9349
 88 2 1.91 2.2208 2 1 1 0.9293
 89 2 1.38 1.7472 1 1 2 1.0450
 90 3 2.05 1.5890 1 2 1 1.3710
 91 4 2.78 1.1410 2 2 1 1.3654
 92 4 2.68 0.8133 2 2 2 1.9822
 93 1 0.69 2.4978 2 1 2 1.2788
 94 2 1.56 2.1016 2 1 1 3.3163
 95 2 1.44 1.8880 2 1 2 0.9436
 96 1 0.87 2.5742 2 1 1 3.0336
 97 2 1.57 2.1236 1 1 2 1.9277
 98 2 1.83 2.2245 1 1 2 2.5078
 99 2 1.53 1.7180 1 1 2 3.0709
100 4 2.58 0.9390 1 2 1 3.2448
101 4 2.84 1.1081 1 2 1 1.3983
102 1 1.46 2.7435 1 1 1 1.4387
103 2 1.36 1.5890 1 1 2 4.6857
104 1 1.02 2.6289 1 1 1 4.9689
105 4 2.34 0.9662 1 2 1 0.9549
106 1 1.30 3.0381 1 1 1 1.4691
107 2 1.70 2.0029 2 1 2 1.1394
108 3 2.14 1.4453 2 2 1 2.0790
109 4 2.34 1.0557 2 2 2 1.1950
110 3 1.90 1.3548 2 2 1 1.7950
111 4 2.44 0.5580 1 2 1 1.8754
112 2 1.68 1.9240 2 1 4 8.6331
113 2 1.56 2.4152 2 1 1 1.3253
114 2 1.66 1.8515 1 1 1 3.3040
115 4 2.87 1.2443 2 2 1 2.6597
116 4 2.65 0.8297 2 2 2 3.9050
117 3 2.30 1.2318 1 2 1 3.9255
118 4 2.71 0.8136 1 2 1 1.0885
119 3 1.86 1.2022 2 2 1 1.4768
120 3 1.97 1.3112 2 2 2 1.3687
121 3 1.53 1.1144 2 2 1 1.7374
122 1 0.67 2.2161 1 1 1 0.9325
123 1 1.21 2.7777 2 1 2 1.2000
124 4 2.47 0.5925 1 2 2 0.7530
125 2 1.52 1.7948 1 1 1 1.0350
126 1 1.39 2.5917 1 1 1 0.8752
127 1 0.89 2.6072 2 1 2 1.0558
128 2 1.34 1.7217 1 1 1 0.9175
129 2 1.61 1.8315 2 1 2 1.0021
130 2 1.09 1.4625 2 1 2 0.8019
131 2 1.42 2.0525 1 1 1 1.4814
132 3 1.90 1.0658 2 2 2 1.7990
133 2 1.38 1.9591 1 1 1 1.0069
134 3 1.98 1.3953 2 2 2 1.1279
135 3 2.12 1.5357 1 2 1 1.2108
136 2 1.21 1.5111 2 1 2 1.0349
137 1 1.13 2.7475 2 1 2 1.0829
138 1 1.06 2.9142 2 1 2 1.3270
139 2 1.79 2.1816 1 1 1 1.5552
140 2 1.42 1.5852 2 1 2 1.1169
141 3 2.05 1.6316 1 2 1 2.9371
142 1 1.04 2.4258 1 1 1 1.1475
143 3 1.65 0.7370 2 2 1 1.6375
144 4 2.86 0.8159 1 2 1 1.1164
145 3 1.99 1.5926 2 2 2 1.0470
146 3 2.34 1.7071 2 2 2 1.2304
147 2 1.44 1.8458 2 1 2 1.3322
148 3 1.98 1.5571 2 2 2 0.9351
149 3 2.23 1.6917 1 2 1 2.5305
150 1 0.29 2.2599 2 1 1 4.5418
151 2 1.38 2.0285 2 1 2 1.2908
152 2 1.25 1.6955 1 1 2 1.4157
153 4 2.80 1.1860 1 2 1 1.3428
154 3 2.27 1.4175 2 2 2 1.9068
155 4 2.35 0.9280 2 2 1 2.0542
156 3 2.12 1.3591 1 2 1 1.1329
157 2 1.32 2.0148 2 1 2 1.0960
158 2 1.59 1.7659 1 1 1 1.5412
159 2 1.62 2.1277 1 1 1 1.0881
160 1 0.52 2.6020 1 1 1 1.6856
161 1 1.06 2.4017 2 1 4 6.0744
162 4 2.48 0.9460 1 2 1 1.1102
163 1 1.44 3.1230 2 1 2 1.4105
164 4 2.74 1.0264 2 2 2 1.6568
165 1 0.64 2.3405 2 1 1 2.5746
166 3 2.25 1.2915 1 2 1 1.6483
167 2 1.18 1.7068 2 1 2 1.0224
168 3 2.60 1.8537 1 2 2 1.6377
169 2 1.18 1.7977 2 1 2 0.9641
170 2 1.71 2.1515 2 1 2 1.2228
171 2 1.67 2.5011 1 1 1 2.2067
172 4 2.60 0.8527 1 2 1 1.7114
173 3 1.68 1.2696 2 2 2 1.9871
174 2 1.30 1.6901 2 1 2 0.9310
175 2 1.70 1.9158 2 1 2 0.9262
176 1 0.95 2.5462 2 1 1 1.5381
177 3 2.12 1.5599 1 2 1 2.9907
178 4 2.95 1.0010 1 2 1 0.8864
179 4 2.63 0.8910 1 2 1 0.5950
180 2 1.84 2.2882 2 1 2 1.2267
181 4 2.75 0.6504 2 2 2 2.1223
182 2 0.91 1.5029 1 1 2 0.9751
183 3 1.82 1.1708 1 2 1 1.5284
184 1 1.14 2.6636 1 1 1 0.8429
185 4 2.70 1.0720 2 2 1 1.4253
186 3 1.72 1.3010 2 2 2 1.3844
187 4 2.38 0.6745 2 2 2 1.2577
188 4 3.05 0.8358 1 2 1 3.3599
189 4 2.19 0.5582 2 2 1 2.3935
190 1 0.80 2.6896 2 1 2 2.7061
191 3 2.28 1.7216 1 2 1 1.4942
192 1 1.38 2.9259 2 1 2 1.3855
193 3 1.91 1.3683 1 2 2 1.0031
194 3 2.30 1.5630 1 2 1 2.1556
195 4 2.50 1.1421 2 2 1 0.9406
196 3 2.00 1.6370 1 2 1 1.9685
197 2 1.40 1.9116 2 1 2 2.1691
198 3 2.36 1.6037 1 2 1 2.0671
199 2 1.58 2.0825 1 1 1 1.4415
200 2 1.72 1.9579 1 1 1 0.8157
201 1 0.70 2.2408 2 1 1 1.0301
202 2 1.88 2.1806 2 1 2 1.6053
203 2 1.35 1.8936 2 1 2 1.0126
204 1 1.14 2.4633 2 1 2 1.6199
205 2 1.41 1.8537 2 1 2 0.7316
206 2 1.72 2.1893 2 1 2 1.0152
207 2 1.88 2.1082 2 1 2 4.8147
208 1 0.66 2.1318 2 1 1 1.4231
209 3 2.26 1.5121 1 2 1 1.1666
210 3 2.00 1.4168 1 2 1 0.5840
211 4 2.62 0.8675 1 2 1 1.7847
212 3 1.55 1.2692 1 2 1 1.6744
213 2 1.34 1.7645 2 1 2 1.8303
214 2 1.70 1.7546 1 1 1 1.9093
215 4 2.45 0.9719 1 2 1 0.9856
216 1 1.14 2.7885 2 1 2 1.6028
217 1 1.04 2.3499 2 1 1 1.2758
218 2 1.54 1.8500 2 1 2 1.1615
219 3 2.34 1.6842 2 2 2 1.4189
220 3 2.11 1.4228 1 2 1 1.8266
221 4 2.50 0.8296 2 2 1 1.6427
222 4 3.00 1.1062 1 2 2 3.2096
223 4 2.83 0.6250 2 2 2 1.2422
224 2 1.53 1.9689 2 1 2 1.9996
225 2 1.30 1.6941 1 1 1 1.6490
226 1 1.23 2.8181 2 1 1 1.1983
227 3 2.07 1.7655 2 2 2 1.0064
228 2 2.05 2.0648 1 1 1 2.1033
229 3 2.47 1.7597 1 2 2 2.3323
230 2 1.32 2.1326 1 1 1 1.2540
231 1 0.99 2.4325 1 1 1 0.8847
232 4 2.74 1.0078 2 2 1 1.5143
233 4 2.56 0.8907 1 2 1 0.9738
234 3 1.84 1.0247 2 2 2 1.3519
235 1 0.58 2.3440 2 1 2 1.8427
236 2 1.72 2.3797 2 1 2 2.1782
237 1 0.59 2.0684 2 1 2 2.4267
238 3 1.98 1.6500 2 2 2 2.8591
239 4 2.63 0.9996 1 2 1 0.9771
240 3 2.27 1.2697 2 2 2 2.2727
241 1 0.47 2.1353 1 1 2 1.3508
242 2 1.62 2.2219 1 1 1 2.6493
243 4 2.58 0.8599 1 2 1 1.4490
244 3 2.16 1.2860 1 2 2 1.2395
245 1 1.35 2.9907 2 1 2 2.1272
246 3 1.73 0.9571 1 2 1 1.9463
247 2 1.78 2.2075 1 1 2 2.5874
248 1 1.02 2.4999 2 1 1 0.7250
249 1 1.07 2.3485 2 1 2 1.4567
250 1 0.90 2.3828 1 1 1 1.4313
251 1 0.46 2.3743 1 1 1 1.5557
252 4 2.69 0.6219 1 2 1 1.0230
253 2 1.29 1.9978 2 1 2 1.0136
254 1 1.18 2.3579 1 1 1 1.3657
255 2 1.89 2.0046 2 1 2 1.6477
256 2 1.60 2.0299 2 1 2 1.9090
257 1 0.93 2.9422 1 1 1 1.1541
258 1 0.79 2.3858 1 1 1 0.8211
259 4 2.99 0.8531 1 2 1 0.8598
260 1 0.97 2.0792 2 1 2 1.2592
261 1 0.64 2.1539 1 1 1 1.0563
262 4 2.95 1.1056 1 2 1 0.9422
263 2 1.33 1.8679 1 1 2 1.1783
264 3 2.44 1.2737 1 2 1 1.3475
265 1 1.02 2.8512 2 1 2 1.2134
266 1 0.83 2.6618 2 1 2 1.3261
267 2 1.40 1.7768 2 1 2 1.3134
268 4 3.01 0.8914 2 2 2 2.4530
269 1 0.79 1.9647 2 1 1 3.0426
270 3 2.04 1.2141 2 2 2 1.5689
271 4 2.83 1.0065 2 2 2 1.9631
272 1 0.66 2.0748 1 1 1 1.3798
273 2 1.52 2.2086 1 1 2 1.6042
274 1 0.93 2.5074 2 1 2 1.2769
275 3 2.17 1.5999 1 2 1 2.2978
276 4 2.18 0.6201 1 2 1 1.2460
277 4 2.14 0.5976 1 2 1 0.8202
278 1 1.03 2.5309 1 1 1 2.6998
279 1 0.92 2.1350 1 1 2 2.2645
280 3 1.91 1.4034 2 2 2 1.7176
281 4 2.41 0.3492 1 2 1 1.0736
282 2 1.73 2.2552 1 1 2 2.0565
283 1 1.23 2.6195 1 1 1 2.0057
284 1 1.05 2.6834 1 1 1 1.1898
285 2 1.66 1.7133 2 1 2 3.4317
286 3 2.10 1.2802 1 2 1 3.3022
287 4 2.22 0.4164 1 2 2 1.2425
288 4 2.63 0.7776 2 2 2 1.0252
289 2 1.76 1.9300 2 1 2 1.5209
290 3 1.76 0.8919 1 2 1 1.4526
291 3 1.93 1.4546 1 2 1 1.7159
292 1 1.11 2.5086 2 1 2 1.5914
293 2 1.73 2.2053 1 1 1 2.6809
294 2 1.17 1.7942 2 1 1 2.8700
295 1 1.03 2.8472 2 1 2 0.8519
296 3 1.73 1.3031 1 2 1 1.3702
297 4 2.53 0.9180 2 2 2 2.1482
298 2 1.34 1.8387 1 1 1 1.3918
299 3 1.68 1.4448 2 2 2 2.7357
300 4 2.36 0.9040 2 2 1 2.0435
301 4 2.73 0.7541 2 2 2 1.0929
302 4 2.42 0.8002 2 2 1 1.1940
303 2 1.57 1.8656 1 1 1 1.1786
304 4 2.77 0.8093 1 2 1 0.7710
305 2 1.70 1.7760 2 1 2 1.0369
306 2 1.36 1.9455 1 1 1 2.6841
307 2 1.65 1.9020 1 1 1 0.7925
308 1 1.39 2.6564 1 1 1 0.9458
309 3 1.90 1.3107 1 2 1 1.1727
310 3 1.69 1.3608 1 2 1 1.0465
311 3 2.41 1.5873 2 2 2 1.2859
312 3 2.31 1.7323 1 2 1 1.4268
313 3 1.81 1.5203 2 2 1 1.1696
314 3 1.82 1.1251 2 2 2 1.4429
315 3 2.35 1.4650 2 2 1 1.2503
316 1 1.02 2.6749 2 1 1 2.2640
317 3 1.67 1.1645 2 2 2 0.9738
318 1 0.75 2.3090 1 1 1 1.0553
319 4 2.34 0.6543 1 2 1 0.8218
320 3 1.68 1.4613 1 2 1 1.5260
321 1 1.24 2.6215 1 1 1 1.0162
322 4 2.30 0.6381 1 2 1 0.7681
323 3 1.92 1.4731 2 2 2 0.8981
324 1 1.29 2.6896 1 1 1 1.0543
325 3 2.20 1.5223 1 2 2 1.1401
326 1 1.05 2.4518 1 1 1 0.8869
327 2 1.28 2.0487 1 1 1 0.9627
328 3 1.64 1.1417 2 2 2 1.0276
329 1 0.89 2.4133 1 1 1 0.7144
330 1 0.78 2.1366 1 1 1 0.6289
331 4 2.91 1.1572 2 2 1 0.7962
332 1 1.00 2.2990 1 1 1 0.8373
333 3 2.25 1.7868 2 2 2 1.4997
334 3 2.18 1.7487 2 2 2 2.3353
335 4 2.34 0.5412 1 2 1 0.9376
336 4 2.82 0.9527 1 2 1 0.7806
337 2 1.33 1.9183 1 1 1 1.0933
338 2 1.32 1.8802 1 1 1 1.4904
339 1 0.87 2.0973 1 1 1 1.6785
340 1 0.85 2.6302 2 1 2 1.6348
341 1 0.93 2.5640 1 1 1 1.4977
342 1 1.14 2.7128 2 1 2 2.1820
343 2 0.91 1.4078 1 1 2 2.1502
344 3 1.70 1.1570 1 2 1 1.2567
345 4 2.60 0.6925 2 2 2 1.6961
346 1 0.98 2.7237 1 1 1 1.4846
347 4 2.54 1.0818 2 2 1 1.2341
348 3 1.94 1.4668 2 2 2 0.9121
349 3 1.93 1.3493 2 2 2 0.9729
350 4 2.21 0.5149 1 2 1 0.7109
351 1 0.88 2.1755 1 1 1 1.3161
352 2 1.64 1.8817 2 1 2 1.2550
353 2 1.60 2.0713 1 1 1 2.0055
354 1 1.13 2.4897 1 1 1 0.7109
355 1 0.99 2.6662 2 1 2 0.9534
356 3 1.89 1.1243 1 2 1 1.2042
357 2 1.59 2.3070 1 1 1 1.5654
358 1 1.12 2.5932 1 1 1 0.9353
359 4 2.36 0.5403 1 2 2 1.2022
360 2 1.10 1.9116 2 1 2 2.2177
361 1 0.61 1.8464 2 1 2 3.1449
362 3 2.00 1.3047 1 2 1 0.8750
363 4 2.77 0.8261 2 2 2 1.1910
364 2 1.20 1.7357 2 1 2 2.3203
365 4 1.99 0.4709 2 2 1 1.4849
366 4 2.17 0.3420 1 2 1 1.2971
367 2 1.07 1.5917 2 1 2 1.2936
368 2 1.82 1.9954 2 1 2 1.0832
369 4 2.60 0.9741 1 2 2 2.0229
370 3 2.43 1.7025 2 2 2 1.1037
371 4 2.50 0.4873 2 2 2 2.1884
372 1 0.89 2.4514 2 1 1 1.1411
373 2 1.34 1.8004 1 1 2 1.1203
374 1 0.93 2.5469 2 1 2 2.1798
375 3 2.07 1.7267 2 2 2 3.0048
376 1 0.54 2.2574 1 1 1 0.8283
377 1 1.06 2.6152 1 1 1 1.3955
378 3 1.51 1.1071 2 2 2 1.1557
379 4 3.09 1.0721 2 2 1 2.1176
380 1 1.08 2.5974 2 1 1 1.7046
381 3 2.32 1.9002 2 2 2 1.2283
382 1 1.19 2.6213 2 1 2 2.9620
383 3 1.55 1.2464 2 2 2 1.6130
384 1 0.20 1.9808 2 1 1 2.9726
385 3 1.86 1.6865 2 2 2 1.4787
386 1 0.66 2.1383 2 1 1 1.5644
387 3 2.00 1.8147 1 2 1 1.8536
388 1 0.57 2.4717 1 1 1 1.1877
389 2 1.43 1.6596 2 1 2 1.1492
390 4 2.78 1.0349 1 2 1 1.2149
391 2 1.55 2.0901 1 1 1 1.1588
392 1 1.04 2.6032 2 1 2 2.8575
393 4 2.36 0.9243 2 2 2 1.6639
394 3 2.42 1.5416 2 2 2 2.4619
395 1 0.83 2.5525 1 1 1 1.0350
396 1 0.68 2.5251 2 1 2 0.9689
397 3 1.54 1.1603 1 2 1 1.0436
398 1 1.12 2.7049 1 1 1 0.8256
399 4 2.68 0.9857 1 2 1 0.7929
400 4 2.55 0.7990 2 2 2 1.9863
401 4 2.58 0.5943 1 2 1 1.4502
402 4 2.87 1.1193 2 2 2 1.4890
403 3 2.07 1.2925 1 2 1 1.3414
404 4 3.02 1.2229 2 2 2 1.0244
405 4 2.11 0.7089 1 2 1 0.8406
406 3 1.53 1.1943 2 2 1 1.1358
407 3 2.32 1.8693 1 2 1 1.5383
408 2 1.31 2.0201 1 1 2 1.4373
409 4 2.89 0.6940 1 2 1 0.6616
410 3 1.89 1.3303 2 2 2 1.9065
411 4 2.44 0.7355 2 2 2 1.0469
412 1 1.01 2.5846 2 1 2 1.4614
413 1 0.97 2.5025 2 1 2 1.3798
414 3 1.86 1.3330 2 2 2 1.3331
415 4 2.84 1.0126 2 2 2 1.6727
416 4 2.46 0.8923 2 2 2 2.0387
417 4 2.42 0.8204 2 2 2 0.7816
418 1 0.57 2.1170 1 1 1 1.0378
419 4 2.40 0.6599 1 2 1 1.3413
420 4 1.97 0.2291 1 2 1 1.5596
421 2 1.71 2.0191 2 1 2 0.9541
422 1 0.87 2.4262 1 1 1 0.8128
423 4 2.67 0.8543 2 2 2 1.3011
424 1 0.60 2.4105 1 1 1 0.7846
425 4 2.75 0.7780 2 2 2 1.1301
426 2 1.59 1.9919 1 1 1 2.2530
427 4 2.37 0.7068 1 2 2 1.5637
428 2 1.33 2.1082 1 1 1 1.0464
429 3 2.29 1.4035 2 2 2 1.1963
430 4 2.63 0.8588 1 2 2 1.4596
431 4 2.40 0.4766 1 2 1 1.2895
432 3 2.02 1.1587 1 2 2 1.0778
433 2 1.46 1.7649 2 1 2 1.2575
434 2 1.40 1.8203 2 1 2 1.8719
435 2 1.11 1.7072 2 1 2 0.9812
436 3 1.88 1.1797 1 2 1 2.0620
437 4 2.59 0.8358 1 2 1 1.3072
438 4 2.58 0.9262 2 2 2 1.8483
439 4 2.66 1.1964 1 2 1 0.8940
440 1 0.77 2.4584 1 1 1 0.9311
441 2 1.49 1.7455 1 1 1 1.9416
442 4 2.87 1.1923 2 2 2 1.5449
443 4 2.77 0.6431 2 2 2 1.9394
444 3 1.83 1.3642 2 2 2 1.7971
445 1 0.80 2.6233 2 1 2 1.6611
446 3 2.24 1.6476 1 2 1 1.5777
447 3 2.26 1.5198 2 2 2 1.0270
448 2 2.05 2.0936 2 1 2 3.3710
449 3 1.61 1.1338 2 2 2 4.3951
450 4 2.37 0.5874 2 2 2 4.3790
451 3 1.74 1.2433 1 2 1 1.2617
452 4 2.85 0.9764 1 2 1 1.0268
453 4 2.53 0.7572 2 2 2 0.8983
454 4 2.57 0.8126 1 2 1 1.0863
455 3 2.03 1.5197 2 2 2 1.2286
456 1 0.79 2.2850 1 1 1 1.0188
457 3 1.49 1.0786 2 2 2 1.4349
458 1 0.50 2.0667 1 1 1 0.9617
459 1 1.13 2.4366 1 1 1 0.8112
460 3 2.00 1.3301 1 2 1 1.1295
461 2 1.72 2.4070 2 1 2 1.9732
462 1 0.70 2.6702 1 1 1 0.8384
463 3 1.96 1.4517 2 2 2 0.9647
464 3 2.15 1.5097 1 2 1 2.3197
465 2 1.92 2.2202 1 1 1 1.2020
466 1 0.85 2.0896 1 1 1 1.5637
467 2 1.78 2.3478 2 1 1 0.7406
468 1 0.71 2.6716 2 1 2 1.7438
469 1 1.30 2.6344 1 1 1 1.0424
470 4 2.75 0.7490 1 2 1 1.1216
471 3 2.12 1.6586 1 2 1 1.5651
472 3 2.34 1.1657 1 2 1 1.4151
473 1 0.28 1.9233 2 1 1 2.7826
474 4 2.73 0.8917 2 2 2 2.0402
475 1 1.08 2.6729 2 1 2 2.5503
476 2 1.41 1.5481 2 1 2 0.9845
477 4 2.29 0.4132 1 2 1 1.2339
478 1 0.83 2.9124 2 1 2 1.5042
479 3 2.43 1.8005 2 2 2 1.1331
480 4 2.69 1.1057 1 2 1 1.0807
481 1 0.81 2.4667 2 1 1 1.1651
482 1 0.95 2.3294 1 1 1 3.1991
483 2 1.63 1.9157 2 1 2 1.1269
484 3 1.87 1.1564 1 2 1 1.4743
485 4 2.49 0.9841 2 2 2 2.3274
486 4 2.84 0.8652 2 2 2 1.0669
487 2 1.66 2.1867 1 1 1 1.0006
488 1 0.79 2.4509 2 1 1 0.8497
489 3 2.03 1.8493 1 2 1 1.9590
490 1 0.93 2.5446 1 1 1 1.0258
491 4 2.62 0.3858 2 2 2 1.1290
492 2 1.71 2.2396 1 1 1 1.1801
493 2 1.54 1.9274 2 1 2 2.4133
494 4 2.66 0.4483 2 2 2 1.2694
495 4 2.29 0.7859 2 2 2 1.0360
496 4 2.05 0.5764 1 2 2 1.3551
497 3 1.96 1.7241 2 2 2 0.9573
498 2 1.31 1.5509 2 1 2 1.4962
499 4 2.86 1.3226 2 2 2 2.1561
500 1 1.13 2.6761 1 1 1 0.8956
501 3 1.96 1.3729 2 3 2 1.4634
502 3 2.42 1.5357 2 3 2 1.6240
503 2 1.60 1.8674 1 3 1 2.3905
504 3 2.18 1.1672 1 3 1 1.2297
505 2 1.56 2.4798 1 3 1 1.0596
506 2 1.67 1.5701 1 3 1 1.5843
507 2 1.90 2.0177 1 3 1 0.8965
508 3 2.39 1.4678 2 3 2 1.7320
509 2 1.82 2.1407 2 3 2 1.2542
510 2 1.63 1.9483 1 3 2 0.6987
511 2 1.60 1.8512 1 3 1 0.7887
512 2 1.55 2.0735 1 3 1 1.7547
513 2 1.84 2.0129 1 3 1 0.8778
514 3 1.93 1.1668 2 3 1 1.5694
515 3 2.09 1.5482 1 3 1 1.0656
516 2 1.36 1.8982 2 3 2 0.9498
517 2 1.71 2.1331 2 3 2 1.2077
518 2 1.20 1.8103 2 3 1 3.0380
519 3 2.05 1.5202 2 3 2 2.0362
520 2 1.77 2.1241 1 3 1 1.4496
521 2 1.65 2.3078 2 3 2 0.9421
522 3 1.84 1.2339 1 3 1 1.0476
523 2 1.66 1.7302 1 3 1 2.3497
524 3 2.27 1.5003 1 3 1 2.9831
525 2 1.50 1.9802 1 3 2 1.1896
526 2 1.80 1.9637 2 3 2 1.9728
527 3 2.24 1.5901 2 3 2 1.7335
528 2 1.65 1.8174 2 3 2 2.6803
529 2 1.19 1.3382 1 3 2 1.3326
530 2 1.18 1.7567 1 3 1 2.3255
531 3 1.97 0.8775 2 3 1 1.3372
532 2 1.37 1.8113 1 3 1 1.4104
533 3 2.27 1.6426 1 3 1 0.9863
534 3 1.73 1.2246 2 3 2 1.1698
535 3 2.45 1.8523 2 3 2 2.3546
536 2 1.71 2.3936 2 3 2 1.1643
537 2 1.94 2.0839 1 3 1 1.2367
538 3 1.99 1.2831 2 3 2 0.9222
539 2 1.39 2.0048 2 3 2 2.6226
540 3 2.09 1.3336 1 3 1 1.2284
541 3 1.89 1.0910 1 3 1 0.8189
542 3 2.26 1.8604 1 3 1 2.0014
543 2 0.89 1.3599 2 3 2 2.0328
544 3 2.31 1.8281 1 3 1 1.5183
545 2 1.55 2.0090 2 3 1 0.9041
546 3 1.98 1.7643 2 3 2 1.6194
547 3 2.02 1.0935 1 3 1 1.0903
548 2 1.41 2.1163 2 3 1 3.4062
549 2 1.10 1.5722 1 3 1 1.4611
550 2 1.48 1.8429 1 3 1 1.0910
551 3 2.15 1.3915 1 3 1 0.9281
552 3 2.13 1.4667 2 3 2 1.4742
553 3 1.78 0.9487 1 3 1 1.3188
554 3 1.55 1.4445 2 3 2 2.0424
555 3 1.85 1.1641 2 3 1 0.8718
556 3 2.10 1.6379 1 3 1 3.3074
557 3 2.08 1.4325 1 3 1 0.7344
558 2 1.54 2.3446 1 3 1 1.8963
559 2 1.50 2.0364 2 3 1 1.0529
560 2 1.31 1.8995 2 3 1 1.1060
561 3 2.34 1.5876 2 3 2 1.1245
562 3 2.35 1.4475 2 3 2 2.6868
563 3 1.74 1.0244 2 3 2 1.0986
564 3 2.53 1.5900 1 3 1 2.1977
565 2 1.35 1.7302 2 3 2 1.8124
566 3 1.98 1.4865 2 3 2 1.4279
567 2 1.01 1.9039 2 3 2 1.5219
568 3 1.88 1.1980 1 3 1 4.9234
569 2 1.87 1.9112 2 3 1 1.1025
570 2 1.32 1.8254 2 3 2 1.1537
571 3 1.81 1.2294 2 3 2 1.2912
572 2 1.72 1.9730 1 3 2 3.6784
573 2 1.60 1.9416 1 3 1 2.4189
574 3 1.93 1.2432 1 3 1 1.4582
575 3 2.32 1.3140 1 3 1 0.7422
576 3 2.11 1.4718 1 3 1 0.8964
577 3 2.03 1.4969 2 3 2 1.7253
578 2 1.67 2.0985 2 3 2 2.0156
579 2 1.34 2.0207 2 3 2 0.9413
580 2 1.74 2.3257 2 3 2 1.2388
581 3 1.71 1.2798 2 3 2 1.6042
582 2 0.85 1.3090 2 3 2 2.8920
583 3 2.18 1.4821 2 3 2 1.6720
584 3 2.07 1.5131 1 3 1 1.2603
585 3 2.07 1.2553 1 3 1 1.2744
586 3 2.20 1.4332 1 3 1 0.6936
587 3 2.16 1.4101 2 3 2 0.9774
588 2 1.35 1.3832 1 3 2 1.8823
589 3 1.88 1.7277 1 3 2 1.3978
590 3 1.91 1.2875 1 3 1 2.5965
591 2 1.52 2.4427 1 3 1 1.2367
592 2 1.85 2.2288 1 3 1 2.7062
593 2 1.50 1.6578 1 3 1 2.6859
594 2 1.63 2.1810 1 3 2 2.0577
595 3 2.07 1.3017 2 3 3 0.9343
596 2 1.74 2.1059 2 3 1 2.9047
597 3 2.23 1.6825 1 3 1 2.0354
598 2 1.30 1.7010 2 3 2 1.8978
599 3 1.52 0.9112 2 3 2 1.5318
600 2 1.45 1.8789 2 3 2 0.9579
