# Supplementary material for: The effect of training methodology on knowledge representation in categorization
Source: PLoS One. 2017 Aug 28;12(8):e0183904. doi: 10.1371/journal.pone.0183904 (PMC5573135; doi:10.1371/journal.pone.0183904)
Supplement: S1 File — This file contains the raw data from the experiments reported in this manuscript. (ZIP) [file pone.0183904.s001.zip › raw_data/Exp2/YES-NO/rb_xfer_concept_feedback_2_cond_2_sub_86.dat]

  1 4 2.77 0.8261 2 2 2 1.1583
  2 3 1.89 1.1243 2 2 1 1.6884
  3 4 2.34 0.6543 2 2 2 1.3485
  4 1 1.24 2.6215 1 1 2 1.6626
  5 4 2.36 0.5403 1 2 2 1.3484
  6 1 0.66 2.0748 2 1 2 1.1426
  7 4 2.42 0.8204 2 2 2 1.2490
  8 4 2.37 0.7068 1 2 1 1.1433
  9 4 2.89 0.6940 1 2 2 1.0102
 10 1 0.46 2.3743 1 1 2 1.2892
 11 4 2.37 0.6828 1 2 1 1.6147
 12 1 0.64 2.1539 2 1 2 1.5504
 13 1 1.07 2.3485 1 1 2 1.2965
 14 2 1.31 2.0201 1 1 2 1.2530
 15 3 2.32 1.3140 2 2 1 1.1068
 16 3 1.81 1.5009 1 2 2 2.1193
 17 1 1.01 2.5846 1 1 2 1.6829
 18 2 1.31 1.8995 1 1 2 2.1768
 19 2 1.35 1.7302 1 1 1 1.1849
 20 1 0.96 2.5403 2 1 2 1.1381
 21 2 1.32 1.8802 1 1 1 0.9654
 22 1 1.14 2.5724 1 1 2 1.7030
 23 1 0.89 2.4133 1 1 1 0.9073
 24 1 0.98 2.5335 2 1 1 1.0630
 25 3 2.25 1.7868 2 2 1 1.7484
 26 3 1.53 1.1943 1 2 1 1.4228
 27 2 1.74 2.3257 2 1 2 1.8471
 28 2 1.63 1.9157 2 1 2 1.0451
 29 1 1.05 2.4518 1 1 1 2.6200
 30 1 1.13 2.4897 1 1 1 0.8586
 31 4 2.69 1.1057 2 2 2 2.0571
 32 2 0.91 1.4078 2 1 1 2.4397
 33 4 2.73 0.7541 2 2 2 1.2227
 34 2 1.38 2.0285 1 1 1 2.8379
 35 4 2.85 0.9764 1 2 1 1.6928
 36 1 1.21 2.7777 2 1 1 3.3532
 37 2 1.30 1.7010 2 1 2 1.4678
 38 2 1.77 2.1241 2 1 2 1.3540
 39 1 0.70 2.6702 2 1 2 2.1075
 40 1 1.13 2.7572 1 1 1 1.1353
 41 3 2.00 1.8147 2 2 1 2.2664
 42 3 2.44 1.2737 2 2 1 1.8787
 43 2 1.54 1.8500 1 1 1 1.2040
 44 3 2.26 1.5121 2 2 1 1.6526
 45 2 1.80 1.9437 1 1 1 1.4762
 46 1 0.83 2.6618 2 1 2 1.0568
 47 3 1.94 1.4668 1 2 1 2.2146
 48 1 0.92 2.6655 2 1 2 1.4459
 49 1 0.93 2.5074 2 1 2 1.2764
 50 3 1.93 1.4546 1 2 1 1.1845
 51 4 2.73 0.8917 1 2 1 1.7667
 52 4 2.53 0.6066 2 2 1 0.8338
 53 3 1.82 0.9665 1 2 2 0.9523
 54 2 1.72 1.9579 2 1 2 2.2567
 55 3 1.91 1.3683 1 2 1 2.9596
 56 1 0.93 2.6444 2 1 2 1.5602
 57 1 1.05 2.6063 2 1 2 1.3139
 58 3 1.67 1.1645 1 2 1 1.7497
 59 2 1.41 1.8537 1 1 1 1.8487
 60 1 0.85 2.6302 1 1 2 1.8305
 61 1 0.87 2.0973 2 1 2 1.2455
 62 4 2.50 1.1421 1 2 1 1.4282
 63 3 1.89 1.1655 1 2 2 1.4192
 64 1 1.14 2.7885 2 1 1 1.9299
 65 2 1.82 2.1407 2 1 2 1.3573
 66 3 2.32 1.8693 1 2 1 4.2536
 67 1 0.57 2.1170 1 1 2 1.1884
 68 2 1.57 1.8656 2 1 1 1.4213
 69 3 1.55 1.2692 2 2 2 1.4272
 70 3 1.78 0.9487 1 2 1 3.7134
 71 4 3.00 1.1062 1 2 1 1.0925
 72 3 1.98 1.3953 1 2 1 2.0643
 73 4 2.44 0.5580 1 2 1 1.3745
 74 2 1.88 2.1082 2 1 2 1.2001
 75 4 2.14 0.5976 2 2 1 3.2559
 76 2 1.76 1.9300 1 1 1 2.9105
 77 4 2.91 1.1572 2 2 2 1.2338
 78 4 2.53 0.7572 1 2 1 1.6166
 79 3 1.93 1.1668 1 2 1 1.8159
 80 1 1.03 2.8472 2 1 1 1.5199
 81 2 1.20 1.5293 1 1 2 1.7392
 82 4 2.71 0.8136 1 2 1 1.2373
 83 2 1.40 1.8203 1 1 2 2.7005
 84 2 1.70 1.9158 1 1 2 1.4801
 85 4 2.60 0.8527 1 2 1 1.2923
 86 1 0.20 1.9808 2 1 2 1.2964
 87 2 1.19 1.3382 2 1 2 2.2283
 88 4 2.84 0.7001 2 2 2 2.0208
 89 2 1.39 2.0048 1 1 1 2.1798
 90 2 1.18 1.7068 1 1 2 1.5015
 91 1 1.13 2.7475 2 1 1 1.0817
 92 1 1.46 2.7435 2 1 2 2.0304
 93 4 2.59 0.8358 2 2 2 1.4932
 94 1 0.47 2.1353 1 1 2 2.2490
 95 2 2.05 2.0648 1 1 2 2.7357
 96 3 2.11 1.4228 1 2 1 1.2341
 97 2 1.71 2.0191 1 1 1 1.4253
 98 3 1.88 1.1797 1 2 2 1.2329
 99 3 1.99 1.2831 1 2 1 1.1272
100 2 1.38 1.7472 2 1 2 1.1387
101 4 2.50 0.8296 1 2 1 1.3017
102 1 0.61 1.8464 1 1 1 0.9471
103 3 2.15 1.3915 1 2 2 1.0918
104 3 1.53 1.1144 1 2 1 1.0738
105 3 1.71 1.2798 2 2 2 1.4239
106 2 1.80 1.9637 1 1 2 1.3519
107 1 1.13 2.4366 2 1 1 1.1778
108 3 1.97 1.3477 2 2 2 1.5632
109 3 1.74 1.0244 1 2 1 1.8850
110 2 0.89 1.3599 2 1 1 1.0418
111 1 0.87 2.5742 1 1 1 1.1617
112 4 2.42 0.8002 1 2 1 0.8988
113 1 1.39 2.5917 2 1 2 1.7430
114 3 2.31 1.9226 2 2 1 0.8102
115 4 2.87 1.2443 1 2 1 0.7446
116 1 1.08 2.6729 1 1 2 1.3947
117 2 1.71 2.2396 1 1 1 1.2039
118 4 2.36 0.9243 1 2 1 1.4200
119 3 1.94 1.0910 2 2 2 1.9637
120 4 2.65 0.7053 2 2 2 1.5891
121 3 1.55 1.2464 2 2 2 1.8460
122 1 0.93 2.9422 1 1 1 1.4046
123 4 2.75 0.7490 2 2 2 2.9964
124 4 2.61 0.8948 1 2 1 1.0772
125 1 1.12 2.7049 1 1 2 2.0811
126 4 2.34 1.0557 2 2 2 3.1507
127 2 1.79 2.1816 2 1 1 2.7367
128 4 2.40 0.6599 1 2 1 1.2991
129 2 1.66 1.7133 1 1 1 1.3119
130 2 1.64 1.8817 2 1 2 1.7718
131 1 1.39 2.6564 2 1 1 2.2125
132 1 1.04 2.3499 1 1 1 2.7244
133 3 2.35 1.4650 1 2 1 2.3189
134 2 1.34 1.8387 2 1 1 1.2504
135 4 2.25 0.7735 1 2 1 1.3522
136 1 0.98 2.7237 1 1 1 1.8187
137 2 1.33 1.9183 1 1 1 1.4585
138 3 2.08 1.4325 2 2 2 1.1049
139 4 2.93 0.9080 2 2 2 1.3249
140 2 1.30 1.6901 2 1 1 1.6966
141 2 1.59 1.9919 2 1 2 1.8448
142 1 0.82 2.3609 2 1 2 1.6515
143 3 2.18 1.7487 2 2 2 1.4898
144 1 0.99 2.6662 2 1 2 1.7179
145 2 1.56 2.4798 1 1 1 1.8336
146 1 0.66 2.1383 1 1 1 1.8013
147 1 0.95 2.3294 1 1 1 1.6661
148 3 2.02 1.0935 2 2 2 1.0940
149 1 0.78 2.1366 1 1 1 1.4898
150 1 0.79 2.3858 1 1 1 0.7591
151 3 1.99 1.4759 1 2 2 1.0785
152 3 2.41 1.5873 2 2 1 1.2121
153 4 2.45 0.9719 1 2 1 0.7952
154 2 1.72 2.1893 2 1 2 1.7468
155 2 1.28 2.0487 1 1 1 2.1487
156 1 1.12 2.5932 1 1 1 1.1113
157 4 2.29 0.7859 1 2 1 0.9945
158 3 2.23 1.6917 2 2 1 0.7389
159 2 1.32 1.8254 2 1 1 1.2947
160 2 1.65 1.8174 2 1 2 1.1304
161 3 2.15 1.6078 2 2 2 1.1337
162 4 1.97 0.2291 2 2 1 1.9208
163 4 2.29 0.4132 2 2 2 1.5000
164 2 1.83 2.2245 2 1 2 1.1928
165 3 1.84 1.2339 2 2 2 2.2494
166 3 1.90 1.3548 1 2 2 1.1918
167 4 2.69 0.6219 2 2 2 1.0411
168 2 1.17 1.4405 1 1 2 2.2880
169 2 1.53 1.7180 1 1 1 0.9171
170 2 1.41 1.5481 2 1 2 1.0487
171 4 2.62 0.3858 1 2 1 1.3119
172 3 2.35 1.4475 2 2 1 0.7071
173 1 1.08 2.4545 1 1 1 0.9034
174 4 2.81 1.0884 1 2 1 0.7403
175 2 1.65 1.9020 1 1 2 1.2549
176 3 2.34 1.5876 2 2 2 1.4693
177 3 2.09 1.3336 1 2 1 1.7626
178 1 0.89 2.6072 2 1 2 1.2200
179 3 1.84 1.0247 2 2 2 1.2594
180 1 0.93 2.5469 2 1 2 1.5854
181 1 0.58 2.3440 2 1 2 0.9462
182 2 1.45 1.8789 1 1 1 1.1419
183 2 1.35 1.3832 2 1 2 1.0237
184 2 1.21 1.5111 1 1 1 0.8389
185 4 2.75 0.7780 1 2 1 1.3028
186 3 1.90 1.0658 1 2 1 1.4336
187 4 2.69 0.9113 2 2 2 1.1850
188 3 2.43 1.8005 1 2 2 1.4032
189 4 1.99 0.4709 2 2 1 1.5458
190 1 0.99 2.4325 2 1 2 1.4762
191 2 0.85 1.3090 2 1 1 1.0972
192 3 2.12 1.5599 2 2 2 1.2462
193 3 2.07 1.2925 2 2 1 1.2853
194 4 2.60 0.6925 2 2 1 0.7459
195 4 2.78 1.0349 1 2 1 0.8034
196 4 3.05 0.8358 1 2 1 0.8846
197 1 0.54 2.2574 2 1 2 1.2571
198 4 2.18 0.6201 2 2 1 1.2160
199 1 0.69 2.4978 1 1 1 1.6083
200 4 2.34 0.9662 2 2 2 2.4164
201 3 2.03 1.5197 1 2 1 1.5473
202 1 0.79 1.9647 1 1 1 0.9016
203 2 1.66 2.0688 2 1 2 1.1530
204 1 0.80 2.6896 1 1 1 0.8118
205 1 0.28 1.9233 2 1 2 0.9244
206 1 0.75 2.3090 2 1 1 1.2319
207 4 2.35 0.9280 2 2 1 2.7194
208 3 1.79 0.8603 1 2 1 1.3939
209 4 2.80 1.1860 1 2 1 1.1540
210 2 1.48 1.6857 2 1 2 1.4052
211 4 2.46 0.4501 2 2 1 1.2452
212 2 1.56 2.4152 1 1 1 1.1400
213 3 2.36 1.6037 1 2 1 2.1917
214 1 0.80 2.6233 2 1 2 1.1829
215 2 1.10 1.9116 2 1 1 1.2488
216 3 1.68 1.4448 1 2 2 2.1104
217 1 1.08 2.5974 1 1 2 1.0108
218 1 1.14 2.7128 1 1 1 0.7865
219 4 2.63 0.9996 2 2 2 1.6753
220 4 2.77 0.9979 1 2 1 0.7758
221 4 2.63 0.8588 2 2 2 1.8814
222 4 2.55 0.7990 1 2 1 1.1821
223 2 1.32 2.0148 2 1 2 2.0308
224 4 2.51 1.1215 2 2 1 2.3572
225 3 1.89 1.0910 2 2 2 1.1363
226 1 0.98 2.2305 1 1 1 1.2351
227 2 1.34 1.8004 2 1 1 0.8818
228 3 2.07 1.2553 1 2 1 1.3027
229 2 1.71 2.1331 1 1 2 1.5234
230 2 1.18 1.7567 2 1 1 0.8865
231 3 1.81 1.4311 2 2 1 1.4365
232 2 1.74 2.1059 1 1 1 1.2117
233 2 1.20 1.7357 1 1 2 1.8591
234 2 1.46 1.7649 2 1 2 1.1139
235 2 2.05 2.0936 1 1 2 1.1087
236 1 1.25 2.4983 1 1 1 1.6260
237 1 1.06 2.4017 2 1 2 1.0407
238 3 2.10 1.5805 2 2 2 1.7281
239 3 2.39 1.4678 2 2 2 1.5152
240 2 1.78 2.3478 2 1 2 1.3203
241 1 0.52 2.6020 1 1 1 1.0193
242 4 2.38 0.6745 2 2 1 1.6989
243 3 2.26 1.8604 1 2 1 2.1755
244 4 3.02 1.5059 2 2 2 1.0899
245 4 2.53 0.9180 1 2 1 0.8793
246 3 2.45 1.8523 2 2 1 0.8375
247 4 2.02 0.2000 1 2 2 1.0911
248 3 1.61 1.1338 1 2 2 1.7596
249 1 0.66 2.5896 2 1 2 1.7953
250 3 2.10 1.2802 1 2 2 0.9075
251 3 1.73 0.9571 1 2 2 1.1060
252 2 1.55 2.0901 2 1 2 0.9906
253 2 1.89 2.0046 1 1 2 1.9515
254 1 0.97 2.0792 2 1 2 2.9139
255 3 2.01 1.3552 1 2 1 0.9011
256 4 2.56 0.8907 2 2 2 0.9050
257 3 2.04 1.2141 2 2 1 1.1090
258 3 1.91 1.2875 1 2 1 1.3132
259 4 3.09 1.0721 1 2 1 1.0683
260 1 1.02 2.4999 1 1 1 1.0910
261 2 1.72 2.4070 2 1 2 0.8229
262 3 2.28 1.7216 1 2 1 1.5104
263 1 1.11 2.5086 1 1 2 1.2576
264 1 0.88 2.1755 2 1 2 1.7448
265 4 2.48 0.9460 2 2 1 1.3161
266 4 2.22 0.4164 2 2 2 1.2241
267 4 2.19 0.5582 2 2 2 2.1265
268 1 0.66 2.1318 2 1 2 4.9695
269 3 2.07 1.7655 2 2 2 2.4355
270 2 1.59 2.3070 1 1 1 1.5866
271 1 1.14 2.4633 1 1 1 1.4916
272 4 2.21 0.5149 2 2 1 2.9768
273 2 1.52 2.2086 2 1 1 1.3936
274 4 2.62 0.8675 2 2 1 2.5938
275 4 2.50 0.4873 1 2 1 1.2668
276 4 2.68 0.9857 1 2 1 0.8401
277 4 2.74 1.0078 1 2 1 0.6630
278 4 3.01 0.8914 2 2 2 1.0055
279 4 2.58 0.9390 1 2 1 1.1095
280 4 2.75 0.6504 2 2 2 1.0332
281 3 2.12 1.5357 1 2 1 1.8643
282 1 0.75 2.0460 2 1 2 1.5987
283 1 0.71 2.6716 2 1 2 0.9508
284 3 2.43 1.7025 2 2 2 1.5374
285 2 1.34 1.7217 2 1 1 1.2040
286 2 1.88 2.1806 1 1 1 2.9643
287 1 1.02 2.8512 2 1 2 1.3162
288 1 0.59 2.0684 2 1 2 1.5370
289 1 1.30 2.6344 1 1 2 1.6031
290 3 2.01 1.5911 1 2 1 1.9161
291 4 2.83 0.6250 2 2 1 1.0955
292 4 2.49 0.7135 1 2 1 0.7146
293 1 1.11 2.4142 2 1 1 1.6386
294 4 2.46 0.8923 2 2 2 1.8623
295 3 2.05 1.5890 2 2 2 1.1725
296 2 0.91 1.5029 2 1 1 1.9827
297 4 2.86 0.8159 1 2 1 1.8716
298 3 2.27 1.5003 1 2 1 1.8294
299 2 1.78 2.2075 1 1 2 2.1170
300 2 1.73 2.2552 2 1 2 4.4488
301 4 2.84 1.1081 1 2 1 2.6300
302 3 2.27 1.4175 2 2 2 0.7176
303 3 2.24 1.5901 1 2 2 0.7615
304 3 1.73 1.2246 2 2 2 1.0351
305 1 1.04 2.6032 2 1 2 1.4338
306 4 2.58 0.8599 1 2 1 0.8015
307 1 0.87 2.4262 1 1 1 0.9139
308 4 2.34 0.5412 1 2 1 0.6698
309 4 2.11 0.7089 2 2 2 2.6749
310 1 1.38 2.9259 1 1 1 1.0803
311 2 1.49 1.7455 1 1 2 1.5022
312 2 1.62 2.2219 1 1 1 1.5543
313 4 2.58 0.5943 1 2 1 1.2941
314 3 1.49 1.0786 2 2 2 1.2183
315 4 2.45 0.6758 2 2 2 0.9786
316 4 2.74 1.0264 2 2 2 1.4514
317 4 2.41 0.3492 1 2 1 1.0738
318 1 0.95 2.5462 2 1 2 1.6553
319 2 1.66 1.7302 2 1 1 1.3090
320 3 2.42 1.5357 2 2 2 1.6176
321 2 1.01 1.9039 2 1 1 1.9451
322 2 1.57 2.1236 1 1 1 1.7793
323 4 2.17 0.3420 1 2 2 1.6848
324 1 1.02 2.1497 1 1 1 0.8735
325 1 0.67 2.2161 1 1 1 1.5501
326 1 0.81 2.4667 1 1 1 0.9372
327 2 1.55 2.0090 2 1 1 1.1958
328 4 2.30 0.6381 1 2 1 1.0690
329 1 1.44 3.1230 1 1 2 1.0260
330 4 2.05 0.5764 1 2 2 1.7853
331 3 2.60 1.8537 1 2 2 1.2818
332 2 1.90 2.0177 2 1 1 1.1818
333 3 2.31 1.7323 1 2 2 1.2874
334 4 2.95 1.0010 1 2 1 0.6205
335 1 0.64 2.3405 2 1 1 1.0610
336 1 0.57 2.4717 2 1 2 1.7947
337 4 2.78 1.1410 1 2 1 0.7624
338 4 2.76 0.9397 1 2 1 1.1166
339 4 2.44 0.7355 2 2 1 0.8324
340 3 1.71 1.0290 1 2 2 2.0948
341 1 0.90 2.3828 2 1 1 1.7231
342 3 1.98 1.5571 2 2 2 1.4469
343 1 0.70 2.2408 2 1 2 2.8693
344 3 2.13 1.4667 1 2 1 2.2892
345 1 1.02 2.6289 2 1 1 1.2954
346 2 1.34 2.0207 1 1 1 1.3705
347 1 0.92 2.1350 1 1 1 0.7477
348 1 0.97 2.5025 2 1 2 0.9033
349 3 1.81 1.2294 1 2 1 1.2029
350 2 1.54 1.9274 1 1 1 2.1713
351 1 0.29 2.2599 2 1 2 0.9029
352 2 1.37 1.8113 2 1 2 0.9314
353 4 2.66 1.1964 2 2 1 1.2469
354 2 1.61 1.8315 2 1 2 1.8768
355 2 1.36 1.5890 2 1 1 0.9849
356 2 1.17 1.7942 1 1 1 1.3543
357 2 1.72 1.9730 1 1 1 0.6606
358 2 1.94 2.0839 2 1 2 1.5936
359 4 2.63 0.7776 2 2 1 1.0271
360 4 2.67 0.8543 1 2 1 1.0171
361 2 1.55 2.0735 1 1 1 1.4568
362 3 2.23 1.6825 1 2 1 1.1907
363 1 0.60 2.4105 2 1 2 1.0719
364 3 2.30 1.5630 2 2 2 1.3017
365 3 2.12 1.3591 1 2 2 1.6983
366 2 1.53 1.9689 1 1 2 0.9261
367 3 1.96 1.4517 2 2 2 3.7371
368 2 1.82 1.9954 2 1 2 1.6759
369 2 1.50 1.6578 2 1 1 1.4648
370 2 1.38 1.9591 2 1 1 1.6300
371 3 2.10 1.6379 1 2 1 1.4132
372 3 1.86 1.6865 1 2 2 2.0443
373 2 1.57 1.6518 1 1 1 1.3960
374 2 1.60 2.0713 1 1 1 1.4186
375 3 1.83 1.3642 2 2 2 1.5634
376 1 1.05 2.6834 1 1 1 3.0918
377 1 1.18 2.3579 1 1 1 1.1292
378 2 1.70 2.0029 1 1 1 1.8918
379 1 1.05 2.5821 1 1 1 1.3534
380 4 2.58 0.9262 2 2 2 3.5790
381 3 1.64 1.1417 1 2 1 2.1404
382 3 2.07 1.7267 2 2 2 3.3435
383 1 0.93 2.5446 1 1 1 4.6505
384 4 2.66 1.2136 1 2 1 1.2716
385 2 1.67 1.5701 2 1 2 2.4378
386 3 2.00 1.3301 1 2 1 1.7008
387 3 1.68 1.2696 2 2 2 1.3137
388 1 1.23 2.8181 2 1 1 2.3245
389 2 1.33 2.1082 1 1 2 1.4479
390 1 0.70 2.3945 1 1 1 1.6214
391 1 0.83 2.5525 1 1 1 1.2605
392 1 1.19 2.6213 1 1 2 1.2666
393 4 2.40 0.4766 2 2 2 2.6807
394 2 1.30 1.6941 2 1 1 2.6935
395 4 2.77 0.8093 2 2 2 3.5448
396 4 2.77 0.6431 2 2 2 1.1716
397 1 1.14 2.6636 2 1 1 3.6688
398 2 1.87 1.9112 1 1 2 2.6105
399 3 2.03 1.4969 1 2 1 3.6171
400 2 1.20 1.8103 2 1 1 1.8168
401 4 2.66 0.4483 2 2 2 2.7955
402 2 1.71 2.3936 2 1 2 1.2117
403 4 2.70 1.0720 1 2 1 0.7887
404 1 1.00 2.2990 1 1 1 0.8302
405 1 0.74 2.4723 1 1 1 0.8525
406 3 2.47 1.7597 1 2 2 1.8983
407 3 1.51 1.1071 2 2 2 1.1430
408 1 1.23 2.6195 2 1 1 1.4640
409 2 1.60 1.7107 2 1 2 1.1820
410 4 2.49 0.9841 1 2 2 1.2536
411 2 1.92 2.2202 1 1 2 1.6368
412 4 2.65 0.8297 1 2 1 1.0992
413 4 2.36 0.9040 2 2 2 2.2633
414 2 1.70 1.7760 2 1 1 1.3567
415 3 1.55 1.4445 2 2 2 1.4062
416 2 1.56 2.1016 2 1 2 1.2311
417 4 2.82 0.9527 2 2 2 1.2629
418 1 1.06 2.9142 1 1 1 1.7399
419 4 3.02 1.2229 2 2 2 3.5982
420 3 2.12 1.6586 1 2 1 1.7119
421 3 2.18 1.4821 2 2 2 1.1303
422 3 1.73 1.3031 1 2 1 1.7022
423 4 2.63 0.8910 1 2 1 0.7942
424 3 1.98 1.7643 1 2 1 1.5785
425 1 1.29 2.6896 1 1 1 0.8837
426 1 1.13 2.6761 2 1 2 1.0171
427 1 0.51 2.5456 2 1 2 2.4243
428 1 0.50 2.0667 1 1 2 0.7291
429 1 0.89 2.4514 1 1 1 0.9561
430 4 2.84 0.8652 1 2 1 1.4056
431 2 1.36 1.9455 1 1 1 1.7496
432 3 1.93 1.3493 2 2 2 1.2484
433 2 1.10 1.5722 2 1 2 2.3182
434 3 1.96 1.3729 2 2 2 1.7381
435 4 2.76 0.9491 2 2 2 1.2530
436 2 1.72 2.3797 1 1 1 1.2048
437 4 2.86 1.3226 2 2 2 3.3003
438 4 2.95 1.1056 1 2 1 1.2732
439 4 2.68 0.8133 2 2 2 1.7511
440 3 1.54 1.1603 2 2 2 1.1052
441 1 0.68 2.5251 2 1 2 1.4858
442 3 2.54 1.8211 2 2 2 3.4663
443 1 1.30 3.0381 1 1 2 1.5201
444 2 1.71 1.8845 2 1 1 2.0440
445 2 1.37 1.8739 1 1 2 1.3785
446 3 1.82 1.1251 2 2 2 1.2678
447 2 1.63 2.1810 1 1 1 1.2410
448 1 0.79 2.4509 1 1 4 5.3693
449 2 1.29 1.9978 2 1 1 1.1772
450 3 1.68 1.4613 2 2 2 1.0898
451 3 2.15 1.5097 2 2 2 1.3208
452 3 2.05 1.5202 1 2 1 1.3404
453 3 1.96 1.7241 1 2 1 0.8076
454 1 1.06 2.6152 2 1 2 1.1123
455 4 2.47 0.5925 2 2 2 2.4999
456 2 1.47 1.7789 1 1 2 1.4074
457 3 1.99 1.5926 1 2 2 1.0155
458 4 2.84 1.0126 1 2 1 1.5510
459 1 1.04 2.4258 1 1 1 1.2564
460 3 2.26 1.5198 2 2 2 1.5112
461 4 2.70 0.5700 1 2 1 0.9552
462 2 1.44 1.8880 2 1 1 1.3491
463 4 2.57 0.8126 2 2 1 1.3198
464 3 2.26 1.6672 1 2 2 0.9243
465 3 2.00 1.6370 2 2 2 1.5116
466 3 1.88 1.1980 2 2 2 0.9233
467 1 1.03 2.5309 2 1 1 2.7586
468 2 1.67 2.0985 1 1 2 2.2804
469 3 2.30 1.2318 1 2 1 1.0928
470 1 0.85 2.0896 2 1 2 1.5380
471 3 2.20 1.5223 2 2 2 0.8774
472 1 1.35 2.9907 1 1 2 1.2017
473 3 2.25 1.2915 1 2 1 1.7709
474 3 1.82 1.1708 2 2 2 1.0929
475 4 2.83 1.0065 2 2 2 1.2737
476 2 1.52 2.4427 2 1 1 1.3432
477 4 2.60 0.9741 2 2 1 1.5851
478 4 2.37 0.5874 2 2 1 1.3543
479 4 2.99 0.8531 2 2 2 0.8043
480 3 2.32 1.9002 2 2 2 1.3560
481 1 0.83 2.9124 2 1 2 1.6787
482 1 0.77 2.4584 1 1 1 1.2927
483 3 1.99 1.4321 2 2 2 1.4970
484 2 1.48 1.8429 1 1 1 1.0692
485 3 1.85 1.1641 1 2 1 1.2341
486 1 0.79 2.2850 1 1 1 0.4492
487 2 1.50 1.9802 1 1 2 1.0397
488 1 0.93 2.5640 2 1 2 1.8299
489 4 2.87 1.1193 2 2 2 1.8768
490 4 2.31 0.6528 1 2 2 1.2104
491 3 2.09 1.5482 2 2 2 1.4027
492 2 1.40 1.9116 1 1 1 1.5951
493 1 1.02 2.6749 2 1 1 1.3793
494 4 2.54 1.0818 1 2 1 1.1394
495 2 1.73 2.2053 1 1 2 1.1660
496 4 2.87 1.1923 1 2 1 0.4079
497 2 1.07 1.5917 1 1 2 1.2805
498 3 1.87 1.1564 2 2 2 1.3415
499 2 1.07 1.2491 2 1 1 2.0408
500 2 1.66 1.8515 2 1 2 1.0393
501 3 2.53 1.5900 2 3 2 1.2655
502 2 1.60 1.8674 2 3 2 0.9849
503 3 1.90 1.3107 1 3 2 1.9931
504 2 1.67 2.5011 2 3 2 1.0495
505 3 2.24 1.6476 1 3 1 1.4219
506 2 1.58 2.0825 1 3 1 1.2766
507 3 1.93 1.2432 2 3 1 1.2643
508 3 2.16 1.4101 1 3 1 1.5731
509 2 1.44 1.8458 2 3 2 1.0379
510 3 1.89 1.3303 1 3 1 2.6990
511 3 1.88 1.7277 1 3 1 1.9667
512 3 1.73 1.0353 2 3 2 1.2870
513 3 2.31 1.8281 1 3 1 1.3058
514 3 2.07 1.3017 2 3 2 1.7809
515 3 1.92 1.4731 2 3 1 1.4203
516 2 1.09 1.4625 1 3 2 1.8669
517 2 1.34 1.7645 1 3 1 1.4799
518 2 1.53 2.0434 2 3 1 1.7074
519 3 2.27 1.2697 2 3 2 2.4470
520 2 1.41 2.1163 1 3 1 1.1238
521 2 1.54 2.0740 2 3 2 1.2307
522 2 1.07 2.0014 2 3 2 1.5231
523 2 1.70 1.7546 2 3 2 0.9579
524 2 1.35 1.8936 1 3 1 0.9501
525 2 1.40 1.7768 1 3 1 1.4394
526 2 1.63 1.9483 1 3 1 1.9490
527 3 1.98 1.6500 2 3 1 1.5824
528 3 2.20 1.4332 2 3 1 0.7185
529 3 2.34 1.6842 1 3 1 1.2323
530 2 1.68 1.9240 2 3 2 1.0064
531 3 1.62 0.8025 1 3 2 1.1576
532 2 1.61 2.1116 2 3 2 0.8065
533 2 1.31 1.5509 1 3 4 5.1746
534 3 2.17 1.5999 1 3 1 1.9269
535 2 1.32 2.1326 2 3 1 1.4018
536 2 0.90 1.6966 1 3 2 1.1690
537 3 1.79 1.5993 1 3 2 1.3204
538 3 2.23 1.4842 1 3 1 1.0513
539 2 1.65 2.3078 2 3 1 0.8077
540 3 2.29 1.4035 2 3 2 0.9109
541 2 1.21 1.7462 2 3 2 1.3939
542 2 1.36 1.8982 2 3 2 1.1866
543 2 1.50 2.0364 1 3 1 0.9538
544 2 1.11 1.7072 2 3 2 1.1151
545 3 1.74 1.2433 2 3 2 1.1657
546 3 1.97 0.8775 1 3 1 1.3507
547 3 1.81 1.5203 1 3 1 1.3358
548 3 2.14 1.4453 1 3 1 0.8724
549 3 1.86 1.2022 2 3 2 0.8453
550 2 1.91 2.2208 1 3 2 1.4188
551 2 1.85 2.2288 1 3 1 1.4482
552 2 0.91 1.6901 1 3 2 0.9339
553 3 2.27 1.6426 2 3 1 0.9105
554 2 1.71 2.1515 2 3 2 0.9788
555 2 1.54 2.3446 1 3 1 1.8824
556 2 1.30 1.6877 2 3 2 0.8154
557 3 1.52 0.9112 1 3 2 0.8771
558 2 1.69 1.7908 1 3 2 0.8012
559 2 1.84 2.2882 1 3 2 1.1916
560 2 1.25 1.6955 1 3 2 1.1915
561 3 1.72 1.3010 2 3 2 1.2719
562 3 1.69 1.3608 1 3 2 0.8600
563 2 1.84 2.0129 2 3 1 1.3292
564 3 1.91 1.4034 2 3 2 0.9081
565 2 1.52 1.7948 1 3 1 1.1666
566 3 2.28 1.4598 1 3 2 0.8710
567 3 2.42 1.5416 2 3 2 1.0184
568 3 2.11 1.4718 1 3 1 0.8961
569 3 2.02 1.1587 2 3 2 0.9886
570 3 2.07 1.5131 2 3 2 0.8838
571 3 2.00 1.4168 1 3 1 0.5602
572 3 2.00 1.3047 2 3 2 1.4246
573 2 1.33 1.8679 1 3 1 1.2397
574 2 1.60 1.9416 2 3 2 1.4373
575 3 2.16 1.2860 1 3 1 0.7543
576 2 1.66 2.1867 2 3 2 0.8430
577 3 2.03 1.8493 2 3 2 1.6340
578 2 1.62 2.1277 1 3 1 0.9592
579 3 2.05 1.6316 2 3 2 1.7279
580 3 2.34 1.1657 1 3 1 2.2434
581 3 2.26 1.4368 1 3 1 0.8645
582 3 1.98 1.4865 1 3 1 1.6931
583 2 1.42 2.0525 1 3 1 1.4648
584 2 1.18 1.7977 1 3 2 1.5177
585 2 1.59 1.7659 2 3 2 0.9598
586 2 1.76 1.9795 1 3 1 1.1608
587 3 2.34 1.7071 2 3 2 0.9390
588 2 1.53 1.8646 2 3 2 1.1721
589 2 1.60 1.8512 1 3 2 0.7240
590 2 1.75 2.3029 2 3 2 2.1107
591 3 1.97 1.3112 2 3 1 1.1142
592 2 1.60 2.0299 2 3 2 1.1568
593 3 1.70 1.1570 2 3 1 1.4219
594 3 2.18 1.1672 1 3 1 1.1323
595 3 1.65 0.7370 2 3 1 1.5184
596 2 1.43 1.6596 2 3 2 1.5934
597 2 1.42 1.5852 1 3 1 1.0639
598 3 1.76 0.8919 1 3 1 1.1006
599 2 1.57 2.0872 2 3 2 1.1120
600 3 1.86 1.3330 2 3 1 1.0268
