# Supplementary material for: The effect of training methodology on knowledge representation in categorization
Source: PLoS One. 2017 Aug 28;12(8):e0183904. doi: 10.1371/journal.pone.0183904 (PMC5573135; doi:10.1371/journal.pone.0183904)
Supplement: S1 File — This file contains the raw data from the experiments reported in this manuscript. (ZIP) [file pone.0183904.s001.zip › raw_data/Exp2/YES-NO/rb_xfer_concept_feedback_2_cond_2_sub_87.dat]

  1 1 0.59 2.0684 2 1 2 1.8892
  2 2 2.05 2.0936 1 1 1 0.9976
  3 2 1.84 2.2882 1 1 1 1.1168
  4 1 0.93 2.5640 2 1 1 0.9283
  5 1 1.08 2.4545 1 1 1 1.0515
  6 3 1.53 1.1144 1 2 2 1.7770
  7 3 2.11 1.4228 2 2 1 1.7381
  8 2 1.59 1.9919 1 1 1 1.1564
  9 2 1.54 1.9274 2 1 2 1.0544
 10 2 1.70 1.7546 1 1 1 1.5401
 11 4 2.75 0.6504 2 2 1 1.1991
 12 4 2.49 0.7135 1 2 1 1.0703
 13 4 2.63 0.8588 2 2 2 0.9642
 14 1 1.06 2.4017 1 1 1 1.4702
 15 4 2.47 0.5925 1 2 2 1.8527
 16 3 2.34 1.7071 2 2 2 1.4429
 17 3 1.94 1.0910 1 2 1 1.1216
 18 3 2.36 1.6037 1 2 2 2.0215
 19 1 1.30 2.6344 2 1 1 1.0861
 20 2 1.01 1.9039 2 1 2 1.9955
 21 3 1.97 0.8775 1 2 2 2.8749
 22 3 1.52 0.9112 2 2 1 1.5689
 23 1 1.02 2.4999 2 1 1 2.6184
 24 4 2.70 1.0720 2 2 1 1.5458
 25 3 2.12 1.5357 2 2 2 1.0206
 26 1 0.58 2.3440 2 1 1 0.9958
 27 4 2.67 0.8543 2 2 1 1.3077
 28 2 1.75 2.3029 1 1 2 1.6244
 29 1 0.99 2.6662 1 1 1 1.6959
 30 3 2.00 1.6370 1 2 2 1.3491
 31 4 2.29 0.4132 1 2 2 1.6863
 32 3 1.68 1.4613 1 2 1 1.0359
 33 1 1.23 2.8181 1 1 1 0.7467
 34 1 1.02 2.8512 1 1 1 0.8441
 35 2 1.50 1.9802 2 1 1 0.7476
 36 3 1.73 1.3031 2 2 1 1.3737
 37 2 1.48 1.6857 2 1 2 1.5601
 38 4 2.77 0.6431 1 2 1 2.0498
 39 4 2.31 0.6528 1 2 2 1.7206
 40 4 2.99 0.8531 1 2 1 0.9408
 41 4 2.60 0.6925 1 2 1 0.8238
 42 4 2.61 0.8948 1 2 1 0.7188
 43 1 1.03 2.8472 1 1 1 1.0987
 44 2 1.11 1.7072 1 1 2 2.2705
 45 4 2.11 0.7089 1 2 1 0.9336
 46 2 1.30 1.6941 2 1 1 1.6166
 47 2 1.72 1.9579 2 1 2 2.3514
 48 4 2.89 0.6940 2 2 2 1.0576
 49 4 2.63 0.8910 2 2 2 2.0722
 50 3 2.08 1.4325 2 2 1 2.0375
 51 2 1.76 1.9795 2 1 2 1.7137
 52 4 2.53 0.9180 1 2 1 1.8282
 53 4 3.05 0.8358 2 2 2 1.6750
 54 1 1.02 2.6749 1 1 1 2.0706
 55 1 0.98 2.2305 1 1 1 0.9162
 56 4 2.40 0.6599 2 2 2 1.0710
 57 3 1.71 1.0290 1 2 2 1.9168
 58 1 0.83 2.5525 2 1 2 1.4327
 59 1 0.20 1.9808 2 1 2 0.9202
 60 1 0.88 2.1755 1 1 1 0.9714
 61 3 1.97 1.3477 1 2 2 1.4383
 62 4 2.30 0.6381 1 2 2 2.4206
 63 4 2.34 0.6543 2 2 2 2.2447
 64 2 1.43 1.6596 1 1 2 2.4271
 65 3 1.90 1.3107 2 2 1 1.7457
 66 4 2.14 0.5976 2 2 2 1.6687
 67 2 1.53 1.8646 2 1 1 2.2023
 68 1 1.30 3.0381 1 1 1 1.1550
 69 1 0.67 2.2161 1 1 1 1.7806
 70 4 2.34 0.9662 1 2 1 1.9906
 71 4 2.36 0.9040 2 2 2 0.8710
 72 4 3.09 1.0721 2 2 2 1.2924
 73 3 1.73 1.0353 2 2 1 1.4495
 74 2 1.71 2.3936 2 1 2 2.0558
 75 2 1.71 2.0191 2 1 2 1.4874
 76 2 1.60 1.9416 1 1 1 1.2922
 77 2 1.54 2.0740 2 1 2 1.4577
 78 2 1.57 1.6518 1 1 1 1.8408
 79 1 0.92 2.1350 2 1 1 1.2954
 80 4 1.97 0.2291 1 2 1 1.7398
 81 1 1.35 2.9907 1 1 1 1.7606
 82 3 2.07 1.7267 1 2 2 1.9616
 83 4 2.95 1.1056 1 2 1 1.5155
 84 4 2.42 0.8002 2 2 2 1.1117
 85 2 0.91 1.5029 1 1 2 1.6909
 86 2 0.91 1.4078 2 1 2 2.5362
 87 2 1.65 1.8174 1 1 1 2.0833
 88 4 2.83 1.0065 2 2 2 1.1915
 89 2 1.56 2.4798 1 1 2 1.9772
 90 4 1.99 0.4709 2 2 2 1.4660
 91 2 0.89 1.3599 1 1 2 1.2313
 92 4 3.01 0.8914 1 2 1 1.5177
 93 1 1.06 2.6152 1 1 1 1.2024
 94 2 1.49 1.7455 1 1 1 1.3219
 95 4 2.50 1.1421 1 2 1 0.8462
 96 2 1.52 2.4427 1 1 1 1.4685
 97 2 1.28 2.0487 2 1 1 1.2429
 98 1 1.11 2.4142 2 1 1 1.1134
 99 2 1.52 2.2086 2 1 1 1.5971
100 1 0.75 2.0460 1 1 1 1.2690
101 3 2.10 1.5805 2 2 2 2.1116
102 2 1.09 1.4625 2 1 2 1.7483
103 1 0.71 2.6716 2 1 2 1.7181
104 3 1.53 1.1943 2 2 1 1.0424
105 4 2.25 0.7735 2 2 2 0.9937
106 2 1.71 2.1515 2 1 2 0.9614
107 3 1.72 1.3010 2 2 2 1.2276
108 4 2.83 0.6250 2 2 2 1.9459
109 3 2.10 1.6379 2 2 2 1.1171
110 2 1.41 2.1163 1 1 2 0.7043
111 4 2.50 0.8296 1 2 1 1.3733
112 4 2.34 0.5412 1 2 1 0.9351
113 1 1.01 2.5846 2 1 2 1.4270
114 4 2.69 1.1057 2 2 2 2.1218
115 3 2.16 1.2860 2 2 1 1.8601
116 3 2.03 1.5197 1 2 2 1.3629
117 3 2.32 1.9002 1 2 1 0.7552
118 3 1.74 1.0244 1 2 2 0.6613
119 3 2.18 1.7487 1 2 2 0.8423
120 3 1.68 1.2696 1 2 2 1.0172
121 1 0.79 2.3858 2 1 2 1.2968
122 3 2.05 1.5890 2 2 2 1.4616
123 2 1.53 1.9689 1 1 1 1.8033
124 3 2.04 1.2141 2 2 1 1.9089
125 4 2.77 0.8261 1 2 1 1.1608
126 2 1.41 1.5481 2 1 2 1.4653
127 2 1.88 2.1082 2 1 2 1.0162
128 1 0.98 2.7237 1 1 1 0.9037
129 4 2.55 0.7990 2 2 2 0.8515
130 2 1.78 2.2075 1 1 2 1.0821
131 2 1.78 2.3478 1 1 1 1.1748
132 4 2.63 0.9996 2 2 2 1.3842
133 4 2.51 1.1215 2 2 2 2.0417
134 4 2.78 1.1410 2 2 2 0.7208
135 1 1.23 2.6195 1 1 1 0.8051
136 2 1.73 2.2053 2 1 1 0.5883
137 1 0.70 2.6702 2 1 2 0.4284
138 1 0.29 2.2599 2 1 2 0.7467
139 1 0.75 2.3090 1 1 1 0.7650
140 3 2.12 1.6586 2 2 2 0.8710
141 3 2.00 1.8147 2 2 2 0.7965
142 2 1.68 1.9240 1 1 1 1.6930
143 2 1.32 1.8254 2 1 1 1.1698
144 1 0.66 2.1318 1 1 1 0.7230
145 4 2.73 0.8917 1 2 1 1.2949
146 1 1.14 2.6636 2 1 2 1.0109
147 3 2.09 1.3336 2 2 1 0.8995
148 3 2.42 1.5416 2 2 2 0.8546
149 2 1.85 2.2288 1 1 1 1.4786
150 1 0.87 2.5742 2 1 1 1.3630
151 1 0.50 2.0667 2 1 1 0.6381
152 2 0.85 1.3090 2 1 2 0.7328
153 3 2.15 1.6078 2 2 2 0.9272
154 4 2.22 0.4164 1 2 1 1.3626
155 3 2.35 1.4650 1 2 2 1.0036
156 4 2.95 1.0010 2 2 2 0.9967
157 4 2.78 1.0349 1 2 1 1.2041
158 3 1.93 1.4546 2 2 1 0.6688
159 3 2.35 1.4475 1 2 2 0.9470
160 2 1.82 2.1407 1 1 2 1.2929
161 1 0.78 2.1366 1 1 1 0.8107
162 2 1.91 2.2208 2 1 2 1.2830
163 4 2.84 1.1081 1 2 1 1.0878
164 3 2.27 1.6426 2 2 2 1.2445
165 4 2.35 0.9280 2 2 2 2.3544
166 3 2.00 1.4168 2 2 2 1.3574
167 2 1.66 1.7302 2 1 1 0.8240
168 2 2.05 2.0648 1 1 2 1.0880
169 4 2.42 0.8204 1 2 1 1.0926
170 1 0.95 2.3294 1 1 1 0.8417
171 4 2.75 0.7780 1 2 2 0.6006
172 2 1.17 1.7942 2 1 1 1.0251
173 2 1.07 2.0014 2 1 1 0.8974
174 1 0.93 2.6444 1 1 1 0.8532
175 1 0.28 1.9233 2 1 2 0.9317
176 1 0.66 2.1383 1 1 1 1.2872
177 4 2.34 1.0557 2 2 2 1.0204
178 3 1.93 1.2432 2 2 1 1.0199
179 1 0.92 2.6655 2 1 1 0.8751
180 3 2.25 1.2915 1 2 2 1.2894
181 1 0.64 2.3405 1 1 1 0.7750
182 3 1.54 1.1603 1 2 2 0.7605
183 2 1.36 1.8982 2 1 1 0.8429
184 2 1.67 1.5701 2 1 1 1.4500
185 1 1.13 2.4366 2 1 2 0.9601
186 4 2.87 1.1193 1 2 1 1.1548
187 4 2.58 0.9262 1 2 1 1.1330
188 2 1.40 1.7768 2 1 1 1.1042
189 4 2.36 0.9243 1 2 1 0.8043
190 2 1.66 2.1867 2 1 2 2.1089
191 2 1.30 1.6877 2 1 1 0.8737
192 2 1.38 2.0285 1 1 2 0.6078
193 3 1.81 1.5009 1 2 1 1.7611
194 3 1.91 1.2875 2 2 1 1.1544
195 2 1.73 2.2552 2 1 2 1.0041
196 3 2.31 1.7323 1 2 2 2.0290
197 4 2.69 0.9113 2 2 2 0.8754
198 4 2.68 0.9857 2 2 1 0.3304
199 1 1.04 2.4258 2 1 2 1.0289
200 2 1.38 1.9591 2 1 2 0.4120
201 2 1.37 1.8113 1 1 2 0.5299
202 3 1.68 1.4448 1 2 1 0.5970
203 4 3.00 1.1062 2 2 2 0.3880
204 4 2.77 0.9979 1 2 1 0.3010
205 1 0.87 2.4262 1 1 2 0.2010
206 1 0.57 2.1170 1 1 1 0.7135
207 1 0.46 2.3743 1 1 1 0.6537
208 2 1.56 2.1016 2 1 1 1.0269
209 3 1.91 1.3683 1 2 2 0.4261
210 1 0.96 2.5403 1 1 2 0.3860
211 1 1.00 2.2990 2 1 2 1.0670
212 4 2.44 0.5580 1 2 1 0.7922
213 3 2.20 1.4332 2 2 2 1.4816
214 4 2.66 1.1964 2 2 2 1.1419
215 3 2.28 1.4598 2 2 1 1.0807
216 3 1.98 1.3953 2 2 2 0.7670
217 2 1.63 1.9483 2 1 2 1.2001
218 2 1.50 1.6578 1 1 2 0.4809
219 1 1.13 2.7572 2 1 1 0.6218
220 2 1.35 1.7302 1 1 2 0.4861
221 2 1.53 1.7180 2 1 2 0.8752
222 1 1.19 2.6213 1 1 2 0.8407
223 4 2.02 0.2000 2 2 2 1.6962
224 2 1.60 1.7107 1 1 2 1.6131
225 1 0.68 2.5251 2 1 2 0.8840
226 4 2.86 1.3226 2 2 2 1.1372
227 1 1.14 2.7885 1 1 1 0.7243
228 2 1.44 1.8880 1 1 1 0.9689
229 1 0.89 2.4514 2 1 2 0.9388
230 1 1.39 2.5917 1 1 1 1.8606
231 4 2.58 0.5943 2 2 2 0.9867
232 1 0.61 1.8464 1 1 2 0.8443
233 2 1.77 2.1241 2 1 2 1.1551
234 3 2.31 1.9226 1 2 2 2.2211
235 1 1.04 2.6032 2 1 2 0.8125
236 1 1.02 2.1497 1 1 1 0.5970
237 3 1.88 1.7277 2 2 2 0.5490
238 1 1.14 2.5724 1 1 1 0.5437
239 3 2.34 1.5876 2 2 2 0.8177
240 1 1.02 2.6289 2 1 2 0.8100
241 1 1.18 2.3579 2 1 2 0.7626
242 3 2.23 1.6917 2 2 1 0.9083
243 3 1.96 1.7241 1 2 2 0.7368
244 4 2.65 0.7053 2 2 2 1.1321
245 2 1.72 2.1893 2 1 2 1.4636
246 2 1.72 2.3797 1 1 2 0.5968
247 4 2.82 0.9527 1 2 1 1.4381
248 3 2.26 1.5198 1 2 1 1.3015
249 3 2.09 1.5482 2 2 2 1.0897
250 2 1.38 1.7472 1 1 2 1.0071
251 3 1.55 1.2464 2 2 2 0.3440
252 2 1.52 1.7948 2 1 1 0.7862
253 3 1.55 1.2692 1 2 2 0.9714
254 1 0.79 2.2850 2 1 2 0.9494
255 2 1.30 1.7010 2 1 1 0.9759
256 2 1.46 1.7649 2 1 1 1.0398
257 2 1.60 2.0299 2 1 2 0.9911
258 4 2.74 1.0264 2 2 2 1.2558
259 1 0.79 2.4509 1 1 1 0.8703
260 4 2.60 0.8527 2 2 2 0.8124
261 1 1.38 2.9259 2 1 2 0.9077
262 1 1.14 2.4633 2 1 2 1.4157
263 1 0.52 2.6020 1 1 1 1.1266
264 4 2.81 1.0884 1 2 1 1.3065
265 2 1.79 2.1816 2 1 1 1.0947
266 3 2.26 1.8604 2 2 2 0.4122
267 4 2.53 0.7572 2 2 2 0.5799
268 3 1.89 1.0910 2 2 1 0.3409
269 1 1.13 2.6761 2 1 2 0.6156
270 1 1.44 3.1230 1 1 2 0.5588
271 3 2.16 1.4101 2 2 1 1.0896
272 2 1.40 1.8203 1 1 2 1.0621
273 4 2.73 0.7541 1 2 1 0.8127
274 4 2.49 0.9841 1 2 1 0.7162
275 4 2.50 0.4873 1 2 1 0.8390
276 4 2.62 0.3858 2 2 2 0.9107
277 1 0.70 2.2408 1 1 1 0.8820
278 4 2.69 0.6219 2 2 2 1.0956
279 1 0.97 2.0792 2 1 2 0.8129
280 4 2.45 0.9719 1 2 1 0.9962
281 4 2.84 0.7001 2 2 2 0.8609
282 4 2.46 0.8923 1 2 1 1.1868
283 3 2.27 1.5003 2 2 2 1.7403
284 1 0.70 2.3945 2 1 2 0.9035
285 3 1.79 1.5993 2 2 2 1.0516
286 4 3.02 1.5059 2 2 1 1.9536
287 1 1.13 2.4897 2 1 2 1.0357
288 2 1.70 1.9158 2 1 1 1.0822
289 3 1.98 1.6500 2 2 2 0.5758
290 4 2.29 0.7859 2 2 2 0.7535
291 4 2.87 1.1923 2 2 2 0.7958
292 3 1.90 1.0658 2 2 2 1.0034
293 3 2.07 1.2553 1 2 2 0.5810
294 1 0.81 2.4667 1 1 1 0.7822
295 3 2.07 1.3017 1 2 2 0.7908
296 2 1.45 1.8789 1 1 2 1.0961
297 3 2.07 1.5131 1 2 2 0.8214
298 1 1.03 2.5309 2 1 2 0.9882
299 1 1.05 2.4518 1 1 1 1.3812
300 4 2.74 1.0078 1 2 1 1.0058
301 3 2.18 1.4821 2 2 2 1.0619
302 3 1.84 1.2339 1 2 1 1.0665
303 4 2.05 0.5764 1 2 1 0.8645
304 1 0.97 2.5025 2 1 2 0.8138
305 3 1.82 1.1708 1 2 1 1.3503
306 4 2.76 0.9397 2 2 2 0.9287
307 2 1.35 1.3832 2 1 2 0.9237
308 3 2.20 1.5223 1 2 1 1.3519
309 4 2.44 0.7355 2 2 2 2.2024
310 3 1.86 1.6865 2 2 2 0.8036
311 1 0.66 2.5896 1 1 1 1.2036
312 4 2.70 0.5700 1 2 1 1.0275
313 1 0.47 2.1353 1 1 1 0.9310
314 1 0.80 2.6233 1 1 1 0.8297
315 3 2.31 1.8281 1 2 2 1.2215
316 4 2.48 0.9460 1 2 1 1.0134
317 3 2.54 1.8211 1 2 2 1.3648
318 3 1.84 1.0247 1 2 1 2.9748
319 3 1.98 1.4865 1 2 2 1.0089
320 2 1.70 2.0029 1 1 2 1.0816
321 2 1.80 1.9637 1 1 2 1.2068
322 2 1.83 2.2245 2 1 2 1.0949
323 2 1.53 2.0434 1 1 2 2.4909
324 1 1.08 2.5974 1 1 1 0.8245
325 1 0.77 2.4584 1 1 1 0.8485
326 3 1.96 1.3729 1 2 1 1.6388
327 3 1.82 1.1251 1 2 1 0.6863
328 4 2.58 0.9390 1 2 1 0.9314
329 4 2.18 0.6201 1 2 1 0.6863
330 1 0.83 2.6618 2 1 2 0.8504
331 3 1.90 1.3548 2 2 2 1.2971
332 3 1.87 1.1564 2 2 2 1.3579
333 3 2.32 1.8693 1 2 1 1.2880
334 3 1.83 1.3642 2 2 2 1.4213
335 4 2.84 1.0126 1 2 1 0.9725
336 3 2.27 1.4175 2 2 2 1.1904
337 2 1.36 1.9455 1 1 2 0.8475
338 2 1.80 1.9437 1 1 1 0.5979
339 3 2.11 1.4718 2 2 1 0.7339
340 2 1.72 2.4070 1 1 2 0.9935
341 1 1.05 2.6834 1 1 1 0.9048
342 2 1.18 1.7977 2 1 1 0.7410
343 2 1.34 1.7645 2 1 1 0.8006
344 3 1.73 0.9571 1 2 2 0.9775
345 2 1.65 2.3078 1 1 2 1.8178
346 4 3.02 1.2229 2 2 1 1.3138
347 1 1.46 2.7435 1 1 1 0.9413
348 2 1.31 2.0201 2 1 1 0.7678
349 2 1.47 1.7789 2 1 2 2.6822
350 1 0.66 2.0748 1 1 1 1.1026
351 4 2.58 0.8599 1 2 2 1.9097
352 1 0.93 2.9422 1 1 1 1.0826
353 3 1.86 1.3330 2 2 2 1.4390
354 2 1.72 1.9730 1 1 2 1.0862
355 3 1.88 1.1980 1 2 1 1.1485
356 3 1.69 1.3608 1 2 1 1.4311
357 2 1.74 2.1059 1 1 2 0.7967
358 1 0.90 2.3828 1 1 1 0.6463
359 2 1.31 1.5509 1 1 2 1.7001
360 2 1.54 1.8500 1 1 1 0.9129
361 1 0.93 2.5446 2 1 1 0.6281
362 2 1.36 1.5890 1 1 1 0.9306
363 2 1.82 1.9954 1 1 2 0.6851
364 3 1.99 1.2831 1 2 1 1.3062
365 3 1.99 1.4321 2 2 2 1.1269
366 3 2.17 1.5999 1 2 1 1.4584
367 4 2.56 0.8907 2 2 2 0.8258
368 3 2.12 1.3591 1 2 1 0.4326
369 2 1.40 1.9116 2 1 2 0.6322
370 3 2.53 1.5900 1 2 1 0.6068
371 1 1.05 2.6063 1 1 2 0.3822
372 3 2.18 1.1672 2 2 2 1.6795
373 4 2.86 0.8159 1 2 1 0.6607
374 2 1.59 1.7659 2 1 2 0.4910
375 3 1.51 1.1071 2 2 1 0.4875
376 2 1.66 1.7133 2 1 2 0.3805
377 1 0.82 2.3609 2 1 1 0.4055
378 2 1.50 2.0364 1 1 2 0.6786
379 2 1.17 1.4405 2 1 2 1.2762
380 4 2.76 0.9491 2 2 1 1.1212
381 1 1.14 2.7128 2 1 2 1.0938
382 1 1.24 2.6215 1 1 1 0.8343
383 4 2.66 1.2136 2 2 1 0.9212
384 4 2.37 0.7068 2 2 1 1.0697
385 1 1.06 2.9142 2 1 2 1.0831
386 4 2.71 0.8136 2 2 1 1.3606
387 1 1.12 2.7049 2 1 2 0.8409
388 1 0.69 2.4978 2 1 2 0.8960
389 4 2.53 0.6066 2 2 2 1.2289
390 2 1.61 2.1116 1 1 2 0.7795
391 4 2.37 0.5874 2 2 2 1.0455
392 4 2.77 0.8093 1 2 1 0.9229
393 1 0.83 2.9124 1 1 2 0.9269
394 3 1.65 0.7370 1 2 2 0.8818
395 3 2.07 1.2925 1 2 2 1.1189
396 3 2.29 1.4035 1 2 1 1.0268
397 4 2.80 1.1860 1 2 1 1.1864
398 4 2.60 0.9741 1 2 1 1.7157
399 3 2.26 1.6672 1 2 2 1.3444
400 4 2.65 0.8297 1 2 1 1.1383
401 1 0.79 1.9647 1 1 1 0.8412
402 4 2.54 1.0818 1 2 1 0.9916
403 1 1.29 2.6896 1 1 1 0.7281
404 4 2.93 0.9080 1 2 1 0.7475
405 3 2.34 1.6842 1 2 1 1.5894
406 3 2.26 1.4368 2 2 2 0.4068
407 4 2.85 0.9764 2 2 2 1.6962
408 2 1.64 1.8817 2 1 1 0.6851
409 4 2.91 1.1572 2 2 2 0.9062
410 3 2.39 1.4678 2 2 2 0.9670
411 1 1.13 2.7475 2 1 2 0.8478
412 3 2.15 1.5097 2 2 2 0.4390
413 2 1.62 2.1277 2 1 1 0.9008
414 1 1.08 2.6729 2 1 2 0.4650
415 3 2.00 1.3047 2 2 2 0.7757
416 2 1.44 1.8458 1 1 2 0.6167
417 1 1.07 2.3485 1 1 1 1.0975
418 3 2.03 1.4969 1 2 1 1.5736
419 1 1.04 2.3499 2 1 2 1.2465
420 2 1.71 1.8845 2 1 2 1.0211
421 1 0.95 2.5462 1 1 1 1.0836
422 4 2.84 0.8652 1 2 1 1.1283
423 1 0.57 2.4717 2 1 2 0.7639
424 4 2.75 0.7490 1 2 1 0.8862
425 3 1.99 1.4759 1 2 1 1.9467
426 3 2.47 1.7597 1 2 2 0.7737
427 1 1.05 2.5821 2 1 2 1.5910
428 3 2.43 1.7025 1 2 2 0.5045
429 2 1.57 2.1236 2 1 2 0.9728
430 2 1.10 1.9116 1 1 2 0.7668
431 4 2.57 0.8126 2 2 1 1.6410
432 3 2.00 1.3301 2 2 2 0.8566
433 2 1.33 2.1082 1 1 2 0.6306
434 4 2.63 0.7776 2 2 2 0.5820
435 1 1.25 2.4983 1 1 2 0.6469
436 1 1.11 2.5086 2 1 2 0.3496
437 4 2.21 0.5149 1 2 1 0.6799
438 3 1.78 0.9487 1 2 2 0.5009
439 1 0.64 2.1539 1 1 1 0.8665
440 3 2.23 1.6825 2 2 2 0.8223
441 2 1.20 1.8103 2 1 1 0.7584
442 1 0.80 2.6896 1 1 1 0.6720
443 1 0.98 2.5335 2 1 2 0.8696
444 3 1.81 1.4311 2 2 2 0.7862
445 4 2.46 0.4501 2 2 2 1.0917
446 1 0.93 2.5074 1 1 1 1.1368
447 2 1.35 1.8936 1 1 1 0.9156
448 3 2.30 1.2318 1 2 1 1.2402
449 1 0.93 2.5469 1 1 1 0.9752
450 4 2.59 0.8358 2 2 1 0.7680
451 3 2.32 1.3140 1 2 1 0.8527
452 1 0.99 2.4325 2 1 2 0.8757
453 4 2.36 0.5403 1 2 1 1.1857
454 3 2.01 1.5911 1 2 1 1.2195
455 2 1.25 1.6955 1 1 1 1.1554
456 3 1.88 1.1797 2 2 2 1.0538
457 4 2.40 0.4766 2 2 2 1.6204
458 4 2.68 0.8133 1 2 1 1.9881
459 2 1.34 1.8387 1 1 1 1.9012
460 2 1.21 1.7462 2 1 2 1.4417
461 2 1.88 2.1806 2 1 2 1.4562
462 1 1.12 2.5932 2 1 2 1.4470
463 2 1.20 1.5293 1 1 2 1.3183
464 1 0.89 2.4133 2 1 2 2.6806
465 1 0.89 2.6072 1 1 1 0.8222
466 2 1.65 1.9020 1 1 1 1.7507
467 1 0.54 2.2574 2 1 2 0.9371
468 1 1.21 2.7777 2 1 2 0.7650
469 1 0.60 2.4105 2 1 2 1.5029
470 4 2.17 0.3420 1 2 1 0.8430
471 4 2.62 0.8675 2 2 2 0.8899
472 2 1.60 1.8674 1 1 1 1.3182
473 4 2.45 0.6758 1 2 1 1.3703
474 1 0.85 2.6302 2 1 2 1.1163
475 2 1.84 2.0129 1 1 1 1.4630
476 1 0.85 2.0896 2 1 2 1.0123
477 4 2.87 1.2443 1 2 2 1.6201
478 2 1.67 2.0985 1 1 1 1.3402
479 1 0.74 2.4723 2 1 2 1.0866
480 1 0.87 2.0973 2 1 2 1.3468
481 4 2.19 0.5582 2 2 2 0.8936
482 2 1.67 2.5011 1 1 1 0.9304
483 3 2.26 1.5121 2 2 2 0.8213
484 2 1.55 2.0090 1 1 1 0.4209
485 3 1.89 1.1655 1 2 2 0.2929
486 3 1.86 1.2022 1 2 2 1.1550
487 3 2.27 1.2697 2 2 2 1.2052
488 1 1.39 2.6564 1 1 1 1.3414
489 4 2.38 0.6745 1 2 1 0.9692
490 2 1.32 2.1326 1 1 2 1.2108
491 3 2.03 1.8493 1 2 2 0.9379
492 4 2.66 0.4483 2 2 2 0.9088
493 4 2.37 0.6828 1 2 1 1.0818
494 2 1.07 1.2491 2 1 2 0.8460
495 2 1.34 1.8004 2 1 2 2.4050
496 3 1.98 1.5571 2 2 2 1.5741
497 1 0.51 2.5456 2 1 2 1.1362
498 3 1.64 1.1417 1 2 2 0.7955
499 4 2.41 0.3492 2 2 2 0.9556
500 2 1.71 2.1331 2 1 1 1.5336
501 3 2.42 1.5357 1 3 1 1.2081
502 2 1.07 1.5917 2 3 1 2.1547
503 2 1.32 2.0148 2 3 2 1.2842
504 2 1.87 1.9112 1 3 1 1.2004
505 3 2.23 1.4842 2 3 2 0.9283
506 3 2.45 1.8523 2 3 1 2.1221
507 2 1.71 2.2396 2 3 2 1.0208
508 3 2.25 1.7868 2 3 1 2.6188
509 3 2.24 1.5901 1 3 1 1.7287
510 2 0.91 1.6901 2 3 2 1.2041
511 2 0.90 1.6966 2 3 2 1.2031
512 2 1.21 1.5111 2 3 1 1.3539
513 2 1.57 2.0872 1 3 2 2.8353
514 2 1.18 1.7068 1 3 1 1.2574
515 3 2.28 1.7216 1 3 2 1.2794
516 3 1.55 1.4445 1 3 1 2.3796
517 2 1.90 2.0177 2 3 2 1.0844
518 3 2.14 1.4453 1 3 1 1.0808
519 3 1.74 1.2433 2 3 2 1.1884
520 3 1.98 1.7643 2 3 1 1.4762
521 3 2.07 1.7655 2 3 1 2.2971
522 2 1.57 1.8656 1 3 2 1.6681
523 3 1.70 1.1570 2 3 2 1.1137
524 3 1.49 1.0786 2 3 2 0.7400
525 2 1.56 2.4152 2 3 2 1.0064
526 3 2.60 1.8537 1 3 2 1.5495
527 3 1.89 1.3303 2 3 2 1.0546
528 3 2.01 1.3552 2 3 2 1.4021
529 2 1.60 1.8512 1 3 1 1.3373
530 3 1.79 0.8603 2 3 2 0.7226
531 3 1.89 1.1243 1 3 1 1.0618
532 3 1.76 0.8919 1 3 1 2.6430
533 3 1.99 1.5926 1 3 2 2.0969
534 3 2.43 1.8005 1 3 2 1.4998
535 3 1.82 0.9665 2 3 2 1.3512
536 3 1.97 1.3112 1 3 1 1.7127
537 2 1.63 2.1810 2 3 2 1.3791
538 2 1.19 1.3382 2 3 1 2.8353
539 3 1.61 1.1338 2 3 2 1.7860
540 3 2.41 1.5873 2 3 1 2.0417
541 3 1.71 1.2798 1 3 1 1.4640
542 2 1.31 1.8995 1 3 1 1.3891
543 3 2.02 1.0935 1 3 2 1.3316
544 3 1.93 1.1668 2 3 2 1.0939
545 2 1.10 1.5722 2 3 1 1.5131
546 2 1.62 2.2219 2 3 2 1.1565
547 2 1.60 2.0713 1 3 1 1.9496
548 3 1.93 1.3493 2 3 2 0.7192
549 2 1.74 2.3257 2 3 2 1.0577
550 2 1.34 2.0207 1 3 1 1.8633
551 2 1.39 2.0048 1 3 1 1.2089
552 2 1.55 2.0735 1 3 1 1.5042
553 3 1.81 1.2294 1 3 1 1.0677
554 3 1.67 1.1645 2 3 2 0.9281
555 2 1.41 1.8537 1 3 1 2.1636
556 3 2.02 1.1587 2 3 2 1.9719
557 2 1.66 2.0688 2 3 2 1.2683
558 3 2.15 1.3915 1 3 1 1.2162
559 3 2.10 1.2802 1 3 1 0.7021
560 2 1.70 1.7760 1 3 1 1.2897
561 3 1.85 1.1641 1 3 1 1.4296
562 2 1.18 1.7567 1 3 2 2.1161
563 3 2.12 1.5599 1 3 1 1.0472
564 2 1.34 1.7217 2 3 2 1.1806
565 3 2.24 1.6476 2 3 1 1.9320
566 3 2.05 1.6316 2 3 1 0.7102
567 2 1.55 2.0901 1 3 1 1.4167
568 2 1.76 1.9300 2 3 2 0.8230
569 2 1.69 1.7908 1 3 1 1.1571
570 3 1.94 1.4668 2 3 2 0.8694
571 3 2.30 1.5630 2 3 1 3.5533
572 2 1.30 1.6901 1 3 1 1.9718
573 2 1.89 2.0046 1 3 1 1.1398
574 3 1.81 1.5203 2 3 2 1.0443
575 3 1.62 0.8025 1 3 2 1.5783
576 2 1.94 2.0839 1 3 1 0.8419
577 2 1.42 1.5852 1 3 1 1.9915
578 2 1.61 1.8315 1 3 1 1.2629
579 2 1.32 1.8802 2 3 2 0.7809
580 2 1.42 2.0525 2 3 2 0.9728
581 2 1.48 1.8429 1 3 1 1.3899
582 2 1.29 1.9978 1 3 2 0.8446
583 2 1.33 1.9183 1 3 2 0.6024
584 3 1.92 1.4731 1 3 1 1.2416
585 3 2.34 1.1657 1 3 1 1.1197
586 2 1.63 1.9157 1 3 2 1.3067
587 2 1.92 2.2202 2 3 2 1.1016
588 3 1.96 1.4517 1 3 1 1.3451
589 2 1.54 2.3446 2 3 2 1.3875
590 2 1.37 1.8739 2 3 2 0.9232
591 2 1.20 1.7357 2 3 2 0.8376
592 3 2.13 1.4667 2 3 2 1.3631
593 3 1.91 1.4034 1 3 1 1.4369
594 2 1.58 2.0825 2 3 2 1.0502
595 3 2.44 1.2737 1 3 1 1.1680
596 2 1.66 1.8515 2 3 2 1.1758
597 2 1.33 1.8679 2 3 2 1.6893
598 3 1.73 1.2246 1 3 2 1.0923
599 2 1.59 2.3070 1 3 2 1.7525
600 3 2.05 1.5202 2 3 2 1.4006
