# Supplementary material for: The effect of training methodology on knowledge representation in categorization
Source: PLoS One. 2017 Aug 28;12(8):e0183904. doi: 10.1371/journal.pone.0183904 (PMC5573135; doi:10.1371/journal.pone.0183904)
Supplement: S1 File — This file contains the raw data from the experiments reported in this manuscript. (ZIP) [file pone.0183904.s001.zip › raw_data/Exp2/YES-NO/rb_xfer_concept_feedback_2_cond_2_sub_88.dat]

  1 1 0.78 2.1366 2 1 2 1.4491
  2 2 1.71 2.3936 2 1 1 0.6632
  3 2 1.18 1.7068 2 1 2 1.0764
  4 2 1.32 1.8802 1 1 2 1.0005
  5 4 3.01 0.8914 2 2 1 0.7359
  6 1 0.99 2.6662 2 1 2 1.0512
  7 1 0.66 2.1318 1 1 2 0.7058
  8 4 2.77 0.9979 1 2 1 0.7030
  9 3 2.05 1.5890 2 2 1 0.8756
 10 2 0.91 1.4078 2 1 2 0.7697
 11 3 2.03 1.8493 1 2 1 0.8436
 12 4 2.40 0.6599 2 2 1 0.6663
 13 1 1.13 2.4366 1 1 2 0.6311
 14 4 2.29 0.7859 1 2 1 0.6383
 15 3 2.04 1.2141 1 2 2 0.7261
 16 3 2.27 1.6426 1 2 1 0.6580
 17 1 1.11 2.4142 1 1 2 0.6639
 18 3 1.88 1.7277 1 2 1 0.6860
 19 4 2.82 0.9527 1 2 1 0.7070
 20 1 0.66 2.0748 2 1 2 0.6241
 21 3 1.91 1.4034 1 2 2 1.2643
 22 4 2.53 0.6066 1 2 1 0.6853
 23 3 1.52 0.9112 2 2 2 0.8903
 24 3 1.73 1.0353 2 2 1 1.0321
 25 3 2.16 1.4101 2 2 1 0.7357
 26 1 1.07 2.3485 1 1 1 1.5554
 27 1 0.87 2.0973 1 1 2 0.9740
 28 4 3.02 1.2229 2 2 1 0.7433
 29 3 2.26 1.8604 2 2 1 0.7774
 30 2 1.69 1.7908 1 1 1 1.2018
 31 4 2.61 0.8948 1 2 2 0.9226
 32 1 0.69 2.4978 1 1 2 0.8378
 33 4 2.68 0.8133 1 2 1 0.7576
 34 1 0.82 2.3609 2 1 1 0.9037
 35 4 2.49 0.9841 1 2 1 0.7092
 36 3 1.96 1.3729 1 2 1 0.7300
 37 3 2.12 1.5357 1 2 1 0.5407
 38 3 1.49 1.0786 2 2 2 0.6151
 39 4 2.78 1.1410 2 2 1 0.7417
 40 4 2.05 0.5764 2 2 1 0.6090
 41 4 2.54 1.0818 1 2 1 0.7217
 42 3 1.93 1.3493 1 2 2 1.0127
 43 4 2.84 1.1081 1 2 1 0.8919
 44 4 2.70 1.0720 2 2 1 0.7374
 45 4 2.37 0.6828 2 2 1 0.7079
 46 1 0.70 2.3945 2 1 1 1.3682
 47 2 1.61 1.8315 2 1 1 1.5696
 48 4 3.02 1.5059 1 2 1 1.8681
 49 4 2.11 0.7089 2 2 1 2.2082
 50 3 2.31 1.9226 2 2 2 2.5856
 51 3 1.55 1.2464 2 2 1 1.1183
 52 2 1.66 2.1867 2 1 1 0.8675
 53 2 1.74 2.1059 2 1 1 0.7281
 54 1 1.02 2.1497 1 1 1 0.9155
 55 1 1.39 2.6564 2 1 1 1.5521
 56 3 1.82 0.9665 1 2 1 1.7219
 57 1 0.90 2.3828 1 1 1 1.6779
 58 2 1.30 1.6941 1 1 1 2.0983
 59 1 0.97 2.0792 2 1 1 2.0874
 60 1 1.24 2.6215 2 1 1 1.1633
 61 1 1.06 2.9142 1 1 1 1.5811
 62 2 1.66 1.8515 1 1 2 1.3979
 63 3 2.11 1.4228 2 2 1 1.0142
 64 2 1.72 2.4070 1 1 1 0.9509
 65 4 2.36 0.9243 2 2 1 1.1369
 66 1 0.93 2.5469 1 1 1 1.4112
 67 4 2.25 0.7735 1 2 2 1.0829
 68 2 1.50 1.9802 1 1 1 1.4319
 69 1 0.80 2.6233 2 1 1 1.4153
 70 3 1.78 0.9487 1 2 1 0.7187
 71 4 2.63 0.9996 1 2 1 1.7395
 72 1 1.25 2.4983 1 1 2 1.7596
 73 1 0.89 2.6072 2 1 1 1.4414
 74 3 1.81 1.4311 1 2 1 1.0249
 75 4 2.75 0.7490 1 2 1 0.9843
 76 1 0.92 2.6655 1 1 2 1.0259
 77 4 2.66 0.4483 1 2 1 0.7858
 78 2 1.30 1.6877 1 1 1 1.1464
 79 3 2.34 1.1657 1 2 1 1.0047
 80 3 2.05 1.5202 1 2 2 1.1736
 81 2 1.39 2.0048 1 1 2 1.0625
 82 2 1.34 2.0207 1 1 2 1.5884
 83 1 1.04 2.6032 2 1 2 0.9490
 84 4 2.85 0.9764 2 2 1 0.7359
 85 2 1.62 2.2219 1 1 2 1.0114
 86 4 2.95 1.0010 2 2 1 1.6754
 87 4 2.38 0.6745 2 2 2 1.1052
 88 2 1.07 1.2491 1 1 2 0.8291
 89 1 0.92 2.1350 1 1 2 1.2770
 90 4 2.36 0.5403 2 2 1 1.3460
 91 3 1.88 1.1980 2 2 1 2.5403
 92 2 1.72 1.9579 2 1 2 1.9278
 93 2 0.89 1.3599 2 1 1 1.6832
 94 3 2.20 1.4332 1 2 2 1.6797
 95 3 2.08 1.4325 2 2 1 1.5652
 96 2 1.57 2.1236 2 1 1 1.4321
 97 4 2.44 0.7355 1 2 1 1.7503
 98 3 2.18 1.1672 1 2 2 0.8818
 99 2 1.79 2.1816 1 1 2 1.5267
100 2 1.29 1.9978 2 1 2 0.8820
101 2 1.88 2.1806 1 1 1 1.8069
102 2 1.40 1.9116 1 1 2 1.3597
103 3 1.89 1.1655 1 2 2 1.9934
104 4 2.44 0.5580 2 2 1 1.4087
105 2 0.91 1.5029 2 1 2 2.0887
106 1 0.59 2.0684 2 1 2 1.8377
107 2 1.20 1.7357 1 1 2 2.3006
108 2 1.80 1.9637 2 1 1 1.6004
109 4 2.84 0.8652 1 2 1 1.5362
110 1 0.61 1.8464 1 1 2 0.9302
111 4 2.34 0.5412 2 2 1 1.3098
112 2 1.60 1.8674 1 1 1 1.4334
113 4 2.63 0.8588 2 2 1 1.3200
114 1 1.14 2.7128 1 1 3 1.6513
115 4 1.97 0.2291 1 2 1 1.1294
116 2 1.63 1.9483 2 1 1 1.5485
117 4 2.53 0.7572 2 2 1 0.7754
118 2 1.72 2.1893 2 1 1 0.9453
119 2 1.72 2.3797 1 1 1 1.3962
120 2 1.20 1.5293 2 1 2 1.0431
121 4 2.62 0.3858 1 2 1 1.0331
122 2 1.52 2.2086 1 1 1 1.0568
123 1 0.95 2.3294 1 1 2 1.1682
124 3 2.15 1.5097 1 2 1 1.2085
125 1 0.75 2.0460 2 1 2 1.1926
126 1 0.75 2.3090 1 1 2 0.9689
127 3 1.90 1.0658 2 2 1 0.7067
128 3 2.32 1.8693 1 2 1 1.1985
129 3 2.05 1.6316 2 2 2 0.9027
130 3 2.26 1.4368 2 2 1 0.6184
131 3 2.31 1.7323 1 2 1 0.6580
132 2 1.34 1.7645 2 1 2 0.8951
133 2 1.52 2.4427 2 1 1 0.8520
134 2 1.36 1.9455 2 1 1 1.2577
135 2 1.33 2.1082 1 1 1 2.1847
136 1 1.14 2.7885 1 1 2 1.8420
137 2 1.71 2.1331 2 1 1 0.9693
138 1 1.23 2.6195 1 1 1 1.7317
139 1 0.52 2.6020 2 1 2 0.8782
140 1 1.00 2.2990 2 1 1 0.9639
141 2 2.05 2.0648 2 1 1 1.0451
142 2 1.71 1.8845 1 1 1 1.9887
143 4 1.99 0.4709 1 2 1 2.2289
144 2 1.17 1.4405 1 1 2 0.8919
145 4 2.69 1.1057 2 2 1 0.8741
146 2 1.71 2.1515 1 1 1 1.3751
147 2 1.90 2.0177 1 1 1 1.1453
148 3 2.29 1.4035 1 2 1 0.8433
149 2 1.32 2.1326 2 1 1 1.2413
150 1 0.93 2.5074 2 1 2 0.9361
151 1 0.98 2.2305 2 1 2 2.0112
152 1 0.54 2.2574 1 1 2 0.7865
153 4 2.35 0.9280 1 2 1 0.6803
154 3 1.72 1.3010 2 2 1 1.5733
155 1 1.03 2.8472 1 1 2 2.6866
156 4 2.89 0.6940 2 2 1 0.8831
157 2 2.05 2.0936 2 1 1 1.3934
158 4 2.68 0.9857 1 2 1 0.6731
159 1 0.81 2.4667 2 1 2 1.0960
160 3 2.09 1.3336 2 2 1 1.0194
161 1 1.08 2.5974 2 1 2 0.9626
162 3 1.98 1.6500 2 2 1 0.6919
163 3 1.54 1.1603 2 2 1 1.7764
164 1 0.98 2.5335 1 1 2 1.1852
165 2 1.17 1.7942 2 1 1 0.9625
166 3 1.85 1.1641 2 2 1 1.3246
167 3 1.64 1.1417 1 2 1 0.6328
168 4 2.55 0.7990 2 2 1 0.7281
169 1 0.79 2.2850 1 1 2 0.8834
170 1 0.89 2.4133 2 1 2 1.2559
171 4 2.75 0.7780 2 2 1 0.7257
172 1 1.02 2.8512 2 1 1 1.9771
173 2 1.31 1.5509 1 1 2 1.8267
174 3 2.07 1.5131 2 2 1 2.0495
175 3 2.23 1.4842 1 2 1 1.6314
176 2 1.80 1.9437 2 1 2 1.6072
177 2 1.38 2.0285 2 1 1 1.1833
178 2 1.65 2.3078 2 1 1 0.9604
179 1 1.02 2.4999 2 1 2 1.1226
180 1 0.79 2.3858 1 1 2 1.1659
181 1 1.02 2.6749 2 1 2 1.3764
182 4 2.73 0.7541 2 2 1 0.8092
183 2 1.34 1.8004 2 1 2 1.7537
184 2 1.33 1.9183 1 1 1 2.3244
185 2 1.82 2.1407 2 1 2 2.0640
186 3 2.18 1.4821 2 2 2 2.1334
187 3 1.74 1.0244 2 2 2 2.3283
188 3 1.93 1.4546 2 2 1 2.4513
189 2 1.25 1.6955 2 1 2 1.3142
190 3 1.93 1.1668 1 2 2 1.4783
191 1 1.01 2.5846 2 1 2 1.0583
192 1 1.14 2.6636 2 1 2 1.1698
193 2 1.63 1.9157 2 1 2 1.2032
194 2 1.63 2.1810 1 1 2 1.6765
195 2 1.60 1.7107 1 1 2 1.6732
196 3 1.74 1.2433 1 2 1 2.0788
197 1 1.06 2.4017 1 1 2 1.0516
198 1 0.93 2.5640 1 1 2 1.0977
199 2 1.34 1.7217 1 1 2 1.7184
200 3 2.28 1.4598 2 2 2 2.3069
201 1 1.05 2.6834 2 1 2 0.8882
202 3 1.98 1.7643 2 2 2 1.1011
203 2 1.35 1.7302 2 1 2 0.8979
204 4 2.46 0.4501 2 2 2 1.0464
205 2 1.52 1.7948 1 1 1 1.1639
206 2 1.74 2.3257 2 1 1 1.5818
207 2 1.59 2.3070 1 1 2 1.2317
208 1 1.46 2.7435 1 1 2 1.3830
209 1 0.95 2.5462 2 1 2 0.8558
210 2 1.55 2.0735 2 1 2 0.9827
211 3 2.12 1.5599 1 2 1 0.7908
212 2 1.65 1.8174 1 1 2 0.8641
213 3 1.84 1.2339 1 2 2 0.9496
214 3 2.15 1.6078 1 2 2 1.3839
215 3 2.45 1.8523 2 2 1 1.0096
216 3 2.27 1.2697 2 2 1 1.6811
217 4 2.37 0.7068 1 2 1 1.9032
218 4 2.45 0.9719 2 2 2 2.7386
219 3 2.32 1.9002 2 2 1 1.9498
220 2 1.88 2.1082 2 1 2 2.3692
221 1 1.12 2.7049 1 1 2 0.7471
222 3 1.92 1.4731 1 2 1 1.4133
223 1 1.13 2.7475 2 1 2 0.9487
224 2 1.66 1.7302 2 1 2 1.1833
225 2 1.76 1.9795 1 1 2 1.5436
226 4 2.42 0.8002 2 2 1 1.0976
227 1 0.51 2.5456 2 1 2 1.2458
228 2 1.32 1.8254 1 1 2 1.8292
229 4 2.86 0.8159 2 2 1 1.0274
230 4 2.51 1.1215 1 2 1 1.2755
231 1 0.83 2.5525 2 1 2 1.9848
232 1 0.57 2.1170 1 1 2 2.0168
233 2 1.21 1.7462 2 1 1 2.1934
234 3 2.41 1.5873 2 2 1 1.5860
235 3 1.70 1.1570 1 2 1 0.9951
236 4 2.75 0.6504 2 2 1 0.7865
237 4 2.71 0.8136 1 2 1 0.7237
238 1 1.04 2.4258 1 1 2 1.0956
239 4 2.58 0.9262 2 2 1 0.7326
240 3 2.18 1.7487 1 2 1 0.7353
241 3 1.98 1.5571 2 2 1 1.0266
242 4 2.58 0.5943 2 2 1 0.6983
243 2 1.32 2.0148 1 1 2 2.5820
244 4 2.50 0.4873 1 2 1 1.7111
245 2 1.91 2.2208 2 1 1 1.3143
246 4 2.47 0.5925 2 2 1 0.7271
247 4 2.87 1.2443 2 2 1 1.1385
248 2 1.57 2.0872 2 1 2 2.2214
249 3 1.81 1.5203 1 2 2 1.6209
250 4 2.74 1.0264 1 2 1 1.6922
251 2 1.35 1.3832 1 1 2 1.3006
252 4 2.17 0.3420 1 2 1 0.7933
253 3 2.00 1.4168 1 2 1 0.7338
254 3 2.31 1.8281 1 2 1 0.7538
255 2 1.55 2.0090 1 1 2 0.8837
256 2 1.58 2.0825 1 1 1 1.1860
257 4 2.34 0.6543 1 2 1 1.0831
258 2 1.46 1.7649 1 1 2 1.1837
259 1 0.64 2.1539 2 1 2 1.3053
260 4 2.60 0.8527 2 2 1 0.7979
261 1 0.46 2.3743 1 1 2 0.7260
262 4 2.81 1.0884 2 2 1 1.0102
263 2 1.57 1.8656 1 1 2 1.6255
264 4 2.48 0.9460 2 2 1 0.6250
265 4 2.41 0.3492 1 2 1 1.0561
266 3 2.54 1.8211 1 2 1 0.9813
267 4 2.34 1.0557 2 2 1 1.5033
268 3 2.13 1.4667 2 2 1 1.0435
269 4 2.22 0.4164 1 2 1 1.3537
270 1 1.18 2.3579 2 1 2 1.0277
271 4 2.66 1.1964 2 2 1 1.3476
272 2 1.07 1.5917 2 1 2 2.4780
273 2 1.84 2.2882 2 1 1 2.0743
274 2 1.34 1.8387 2 1 2 1.6728
275 1 0.87 2.4262 2 1 2 0.9342
276 4 2.31 0.6528 1 2 1 1.0501
277 4 2.19 0.5582 2 2 1 1.0408
278 2 1.38 1.7472 2 1 2 1.1742
279 1 0.28 1.9233 2 1 2 1.0890
280 2 1.61 2.1116 1 1 1 0.8061
281 2 1.60 1.8512 1 1 2 0.8383
282 4 2.65 0.7053 2 2 1 0.7006
283 2 1.71 2.0191 1 1 1 1.0335
284 3 1.68 1.4613 2 2 2 1.8412
285 1 1.08 2.6729 1 1 2 1.6481
286 2 1.01 1.9039 2 1 2 1.5507
287 3 1.83 1.3642 1 2 1 0.9135
288 1 1.35 2.9907 2 1 2 1.1093
289 2 1.50 2.0364 2 1 1 1.3219
290 1 0.57 2.4717 1 1 2 0.5899
291 3 1.81 1.2294 2 2 2 1.3354
292 4 2.84 1.0126 1 2 1 1.4353
293 1 0.58 2.3440 1 1 2 1.4979
294 4 2.76 0.9397 1 2 1 1.3109
295 4 2.56 0.8907 2 2 2 1.6183
296 4 2.87 1.1923 2 2 2 1.7054
297 3 1.86 1.2022 1 2 2 1.8457
298 4 2.30 0.6381 2 2 1 1.6288
299 3 1.98 1.3953 2 2 1 1.6025
300 3 1.53 1.1943 2 2 2 1.8104
301 1 1.30 3.0381 1 1 2 0.9441
302 2 1.41 1.8537 2 1 2 1.4745
303 3 1.61 1.1338 1 2 2 1.1911
304 3 2.23 1.6825 1 2 2 1.2807
305 2 1.70 1.7760 2 1 2 0.7576
306 3 1.99 1.4759 1 2 1 0.7595
307 1 0.97 2.5025 2 1 2 1.2581
308 2 1.85 2.2288 1 1 1 1.3765
309 3 1.86 1.3330 1 2 1 1.2019
310 3 1.79 0.8603 2 2 2 0.8182
311 3 1.76 0.8919 2 2 1 0.6980
312 2 1.50 1.6578 1 1 2 0.8378
313 1 1.14 2.4633 1 1 2 0.9174
314 2 1.67 2.0985 1 1 2 1.3685
315 3 2.34 1.7071 1 2 1 1.3149
316 1 0.85 2.6302 2 1 2 1.1898
317 3 2.34 1.5876 1 2 1 1.5680
318 3 2.00 1.3301 2 2 1 1.8008
319 3 2.03 1.5197 1 2 2 1.5294
320 3 1.97 1.3112 2 2 2 1.7388
321 4 2.69 0.9113 1 2 1 0.7430
322 2 1.73 2.2053 1 1 2 0.9295
323 1 0.98 2.7237 2 1 2 0.7807
324 2 1.40 1.8203 1 1 2 0.8704
325 1 0.96 2.5403 2 1 2 0.9963
326 4 2.49 0.7135 1 2 1 1.0054
327 4 2.76 0.9491 2 2 1 1.0287
328 4 2.21 0.5149 2 2 2 1.4679
329 1 1.05 2.4518 2 1 2 0.8737
330 1 0.80 2.6896 2 1 2 0.9272
331 1 0.87 2.5742 1 1 2 0.8341
332 1 1.38 2.9259 2 1 2 1.3367
333 3 1.90 1.3107 2 2 1 0.8426
334 2 1.82 1.9954 1 1 2 1.2095
335 1 0.83 2.6618 2 1 2 0.9053
336 3 2.26 1.5198 2 2 1 0.9180
337 3 1.81 1.5009 2 2 2 0.9859
338 4 2.69 0.6219 1 2 1 0.7550
339 1 1.05 2.6063 1 1 2 0.7738
340 3 1.91 1.3683 1 2 1 0.9677
341 1 0.77 2.4584 1 1 2 0.7692
342 2 1.19 1.3382 2 1 2 1.3544
343 2 1.36 1.5890 1 1 1 1.0523
344 4 2.83 1.0065 1 2 1 1.0665
345 2 1.83 2.2245 1 1 2 2.0325
346 4 2.86 1.3226 2 2 1 0.6323
347 4 2.80 1.1860 1 2 1 0.7918
348 1 0.93 2.5446 1 1 2 0.7364
349 4 3.00 1.1062 2 2 1 0.6840
350 1 0.64 2.3405 1 1 2 0.7379
351 4 2.93 0.9080 2 2 1 2.2876
352 3 2.43 1.7025 1 2 1 1.3965
353 1 1.13 2.7572 1 1 1 1.3883
354 3 1.67 1.1645 2 2 2 1.8136
355 3 2.26 1.6672 1 2 1 1.5817
356 2 1.41 2.1163 2 1 1 1.6546
357 1 0.47 2.1353 1 1 2 0.8696
358 2 1.78 2.2075 2 1 1 1.1392
359 4 2.95 1.1056 2 2 1 0.7034
360 4 2.50 0.8296 2 2 1 0.9956
361 3 1.55 1.2692 1 2 2 1.2507
362 1 1.29 2.6896 2 1 2 1.1531
363 2 1.66 1.7133 2 1 1 1.2677
364 1 0.83 2.9124 2 1 2 1.8339
365 3 1.89 1.0910 1 2 1 1.6329
366 3 2.07 1.2553 1 2 1 1.4001
367 3 2.30 1.5630 2 2 1 1.8073
368 3 2.30 1.2318 1 2 1 2.0002
369 4 2.77 0.6431 1 2 2 1.9293
370 4 2.45 0.6758 1 2 1 2.1722
371 4 2.36 0.9040 2 2 1 2.2611
372 3 1.94 1.4668 2 2 2 1.9628
373 4 2.57 0.8126 2 2 1 2.7092
374 4 2.87 1.1193 1 2 2 1.9615
375 2 1.56 2.4152 2 1 2 1.6589
376 4 2.37 0.5874 2 2 2 1.9203
377 3 2.42 1.5416 1 2 1 1.1642
378 3 1.55 1.4445 2 2 2 1.3097
379 4 2.99 0.8531 1 2 2 1.7475
380 3 2.10 1.2802 2 2 1 2.3419
381 1 0.68 2.5251 2 1 2 2.3528
382 3 2.34 1.6842 1 2 1 2.3161
383 3 2.35 1.4650 2 2 2 2.4315
384 1 1.04 2.3499 1 1 2 1.9429
385 3 1.84 1.0247 2 2 2 2.3942
386 1 0.50 2.0667 1 1 2 1.9389
387 1 0.66 2.5896 2 1 1 3.1025
388 1 0.20 1.9808 1 1 2 1.2186
389 4 2.60 0.9741 2 2 1 0.7539
390 1 0.74 2.4723 2 1 1 1.8669
391 2 1.07 2.0014 2 1 2 1.5289
392 2 1.59 1.7659 2 1 2 1.5481
393 1 0.70 2.6702 1 1 2 1.3513
394 4 2.50 1.1421 1 2 1 1.2978
395 1 0.99 2.4325 1 1 2 1.4702
396 4 2.91 1.1572 1 2 1 1.3718
397 3 1.89 1.3303 2 2 2 1.4050
398 1 1.14 2.5724 1 1 2 1.7342
399 4 2.53 0.9180 1 2 1 1.1765
400 3 2.27 1.4175 1 2 1 1.6182
401 3 2.17 1.5999 1 2 1 1.8488
402 4 2.63 0.8910 1 2 1 2.0066
403 2 1.37 1.8113 2 1 2 1.5914
404 2 1.45 1.8789 2 1 2 2.0248
405 4 2.70 0.5700 2 2 2 2.0001
406 1 0.79 2.4509 1 1 1 1.4251
407 3 2.00 1.8147 1 2 2 1.6171
408 1 1.39 2.5917 2 1 1 1.1765
409 2 1.72 1.9730 1 1 1 1.4186
410 4 2.18 0.6201 1 2 1 1.5618
411 3 1.99 1.5926 2 2 2 1.6512
412 3 2.01 1.5911 2 2 1 1.0335
413 1 1.13 2.4897 2 1 1 1.5125
414 2 1.53 1.8646 1 1 1 0.8524
415 3 2.39 1.4678 1 2 2 1.7386
416 2 1.66 2.0688 2 1 1 2.2373
417 3 2.02 1.1587 2 2 2 2.8203
418 4 2.14 0.5976 1 2 1 1.2770
419 1 0.67 2.2161 2 1 2 0.9052
420 1 0.89 2.4514 1 1 1 1.3338
421 1 1.21 2.7777 1 1 2 1.6008
422 4 2.77 0.8261 1 2 1 1.3532
423 4 2.78 1.0349 1 2 1 0.9565
424 1 0.85 2.0896 2 1 2 1.0308
425 4 2.63 0.7776 1 2 1 2.5188
426 3 1.73 1.3031 1 2 1 0.7544
427 4 2.29 0.4132 1 2 2 2.8846
428 1 1.02 2.6289 1 1 1 0.9935
429 4 2.74 1.0078 2 2 2 1.0266
430 2 1.67 1.5701 1 1 2 1.1466
431 1 0.60 2.4105 2 1 1 1.5091
432 4 2.66 1.2136 1 2 2 1.4971
433 2 1.48 1.6857 1 1 2 1.8142
434 4 2.46 0.8923 2 2 1 1.7827
435 1 0.93 2.9422 1 1 2 1.0230
436 1 0.93 2.6444 2 1 1 1.2400
437 3 2.15 1.3915 1 2 2 1.7425
438 3 2.60 1.8537 2 2 1 2.0185
439 2 1.73 2.2552 1 1 1 2.4252
440 4 2.67 0.8543 1 2 1 1.4976
441 3 2.14 1.4453 1 2 2 2.1497
442 4 2.34 0.9662 1 2 2 1.3844
443 2 1.30 1.6901 1 1 2 1.8086
444 4 3.09 1.0721 1 2 1 0.8416
445 1 1.11 2.5086 2 1 2 1.2974
446 4 3.05 0.8358 2 2 1 1.3085
447 1 0.88 2.1755 2 1 2 0.9861
448 1 1.08 2.4545 2 1 1 2.1303
449 3 2.28 1.7216 2 2 2 1.8387
450 1 1.13 2.6761 2 1 2 0.8210
451 1 1.03 2.5309 2 1 2 1.7941
452 3 1.71 1.0290 2 2 1 1.7233
453 2 1.09 1.4625 2 1 1 1.7823
454 3 1.88 1.1797 2 2 1 1.3677
455 2 1.70 1.9158 1 1 1 2.2100
456 4 2.40 0.4766 1 2 1 2.4896
457 3 1.65 0.7370 1 2 1 2.9665
458 1 1.30 2.6344 1 1 1 1.9918
459 1 0.29 2.2599 1 1 2 1.4005
460 1 0.79 1.9647 1 1 1 1.2649
461 3 2.36 1.6037 1 2 1 0.6951
462 2 1.21 1.5111 2 1 1 1.0582
463 1 0.66 2.1383 2 1 1 1.0652
464 4 2.84 0.7001 2 2 1 0.7348
465 4 2.83 0.6250 2 2 1 1.5941
466 1 1.06 2.6152 2 1 1 1.6910
467 2 1.64 1.8817 2 1 1 1.1592
468 3 2.10 1.6379 1 2 1 1.6184
469 1 1.05 2.5821 1 1 1 2.8979
470 4 2.62 0.8675 1 2 1 1.2545
471 1 0.70 2.2408 1 1 2 1.2999
472 4 2.02 0.2000 1 2 1 1.1279
473 4 2.73 0.8917 1 2 1 0.8278
474 4 2.42 0.8204 2 2 1 0.9147
475 1 1.23 2.8181 1 1 2 1.3989
476 2 1.28 2.0487 1 1 1 1.1352
477 2 1.33 1.8679 2 1 1 1.2501
478 3 1.73 0.9571 2 2 1 0.9926
479 4 2.58 0.8599 1 2 1 1.9215
480 2 1.71 2.2396 1 1 1 0.9965
481 4 2.77 0.8093 2 2 1 2.0846
482 4 2.58 0.9390 2 2 1 1.1459
483 4 2.59 0.8358 2 2 1 0.7723
484 2 1.40 1.7768 2 1 2 2.1193
485 2 1.48 1.8429 1 1 2 2.1070
486 3 2.09 1.5482 2 2 1 0.7745
487 3 2.07 1.7655 2 2 1 2.0323
488 1 1.12 2.5932 1 1 1 2.3351
489 2 1.35 1.8936 1 1 2 1.5392
490 2 1.54 2.0740 2 1 2 1.6780
491 1 1.44 3.1230 1 1 2 1.6361
492 2 1.42 1.5852 2 1 2 1.6914
493 3 2.07 1.3017 2 2 2 1.8393
494 4 2.65 0.8297 2 2 1 1.2385
495 1 0.71 2.6716 2 1 2 2.4939
496 2 1.70 1.7546 1 1 1 2.2259
497 1 1.19 2.6213 1 1 2 1.2016
498 3 2.44 1.2737 1 2 2 1.8900
499 4 2.60 0.6925 1 2 1 2.1896
500 3 1.87 1.1564 2 2 2 1.1437
501 2 1.76 1.9300 1 3 1 3.4948
502 2 1.31 1.8995 2 3 1 3.7182
503 3 2.00 1.6370 2 3 2 4.0326
504 2 0.85 1.3090 2 3 1 3.8381
505 3 2.35 1.4475 2 3 1 2.3002
506 3 2.07 1.7267 1 3 1 2.2953
507 3 2.42 1.5357 2 3 1 1.3551
508 2 1.84 2.0129 1 3 1 1.5625
509 3 2.00 1.3047 2 3 1 1.5966
510 2 1.60 1.9416 2 3 1 1.7326
511 3 1.99 1.4321 1 3 1 1.3892
512 3 1.98 1.4865 1 3 1 1.3079
513 3 1.73 1.2246 1 3 1 1.7927
514 2 1.36 1.8982 2 3 1 0.8795
515 3 1.68 1.4448 1 3 1 0.9086
516 3 2.53 1.5900 2 3 1 1.2872
517 2 1.94 2.0839 1 3 1 1.2120
518 3 1.94 1.0910 1 3 1 1.1540
519 2 1.67 2.5011 2 3 1 0.6519
520 2 1.10 1.5722 2 3 1 1.1932
521 2 1.57 1.6518 1 3 1 0.7527
522 2 1.18 1.7567 1 3 1 1.2026
523 2 1.53 1.9689 2 3 1 0.9615
524 2 1.59 1.9919 2 3 1 1.3381
525 3 1.82 1.1251 2 3 1 1.4046
526 2 1.77 2.1241 2 3 1 0.9715
527 3 1.79 1.5993 1 3 1 1.0528
528 2 1.18 1.7977 1 3 1 1.0176
529 2 1.49 1.7455 1 3 2 1.4799
530 2 1.44 1.8880 1 3 1 1.5480
531 2 1.65 1.9020 2 3 2 2.0773
532 2 1.70 2.0029 1 3 2 1.8740
533 3 2.07 1.2925 2 3 2 4.3587
534 3 2.25 1.7868 1 3 1 1.9993
535 3 1.97 1.3477 1 3 2 3.4462
536 2 1.55 2.0901 1 3 2 2.4678
537 2 1.37 1.8739 1 3 4 5.9600
538 3 2.26 1.5121 2 3 1 3.0897
539 3 2.24 1.6476 1 3 1 4.9413
540 3 1.71 1.2798 2 3 2 1.4154
541 3 1.62 0.8025 1 3 2 1.5739
542 2 1.68 1.9240 2 3 2 1.3026
543 2 1.75 2.3029 2 3 2 2.1451
544 2 1.31 2.0201 2 3 2 1.2903
545 3 2.27 1.5003 1 3 2 1.8298
546 3 1.90 1.3548 2 3 2 1.2127
547 2 0.90 1.6966 2 3 2 0.7947
548 2 1.56 2.1016 1 3 2 0.9460
549 3 2.12 1.3591 2 3 2 1.8271
550 3 1.97 0.8775 1 3 2 0.8738
551 2 1.60 2.0299 1 3 2 3.1442
552 2 1.54 1.9274 1 3 2 3.3217
553 3 2.16 1.2860 2 3 2 4.3633
554 2 1.43 1.6596 1 3 2 0.7964
555 3 2.25 1.2915 1 3 1 1.8045
556 2 0.91 1.6901 2 3 2 0.8046
557 3 2.20 1.5223 2 3 1 1.5470
558 2 1.53 1.7180 2 3 2 0.8043
559 3 1.69 1.3608 1 3 2 0.7958
560 2 1.41 1.5481 1 3 2 0.8032
561 2 1.47 1.7789 1 3 2 0.7541
562 3 2.23 1.6917 2 3 2 2.2911
563 3 2.01 1.3552 2 3 1 2.3992
564 3 2.12 1.6586 2 3 1 0.8314
565 3 2.11 1.4718 2 3 2 1.0128
566 2 1.87 1.9112 2 3 1 1.4515
567 3 1.68 1.2696 1 3 2 0.8482
568 3 1.91 1.2875 2 3 2 1.4848
569 2 1.38 1.9591 2 3 2 2.4407
570 3 1.99 1.2831 1 3 1 1.9354
571 2 1.42 2.0525 1 3 2 0.9366
572 3 1.96 1.4517 2 3 2 1.7137
573 2 1.56 2.4798 1 3 2 1.6846
574 3 1.82 1.1708 2 3 2 1.4565
575 3 2.03 1.4969 1 3 1 1.5656
576 3 1.96 1.7241 2 3 2 1.3585
577 2 1.60 2.0713 2 3 2 0.6711
578 3 1.89 1.1243 2 3 2 1.4910
579 3 2.43 1.8005 2 3 1 0.8713
580 3 1.53 1.1144 1 3 2 1.0280
581 3 2.10 1.5805 1 3 1 0.9220
582 3 1.86 1.6865 1 3 1 0.9085
583 3 2.24 1.5901 2 3 1 0.7119
584 2 1.10 1.9116 2 3 2 0.8903
585 2 1.11 1.7072 1 3 2 0.7099
586 2 1.62 2.1277 1 3 1 0.7780
587 3 1.51 1.1071 1 3 2 0.7217
588 2 1.54 1.8500 1 3 2 1.0446
589 2 1.89 2.0046 1 3 1 0.8020
590 2 1.20 1.8103 2 3 2 0.6971
591 2 1.92 2.2202 2 3 1 0.9648
592 3 2.32 1.3140 1 3 1 0.9088
593 2 1.54 2.3446 1 3 2 2.3126
594 2 1.53 2.0434 2 3 1 2.8196
595 2 1.44 1.8458 2 3 2 0.6668
596 3 1.93 1.2432 1 3 1 0.8387
597 2 1.78 2.3478 2 3 1 0.6774
598 2 1.30 1.7010 1 3 2 0.6492
599 3 2.02 1.0935 1 3 1 0.7106
600 3 2.47 1.7597 2 3 1 0.6016
