# Supplementary material for: The effect of training methodology on knowledge representation in categorization
Source: PLoS One. 2017 Aug 28;12(8):e0183904. doi: 10.1371/journal.pone.0183904 (PMC5573135; doi:10.1371/journal.pone.0183904)
Supplement: S1 File — This file contains the raw data from the experiments reported in this manuscript. (ZIP) [file pone.0183904.s001.zip › raw_data/Exp2/YES-NO/rb_xfer_concept_feedback_2_cond_2_sub_89.dat]

  1 3 1.71 1.2798 2 2 2 2.3333
  2 1 0.97 2.5025 1 1 1 1.4246
  3 4 2.46 0.4501 1 2 1 1.3025
  4 4 2.99 0.8531 1 2 1 2.3543
  5 2 1.66 1.7133 2 1 1 1.2211
  6 3 1.68 1.2696 2 2 2 1.0433
  7 1 0.89 2.6072 1 1 2 1.0176
  8 1 1.00 2.2990 2 1 2 0.9521
  9 2 1.80 1.9637 2 1 2 1.7233
 10 2 1.72 1.9579 2 1 2 1.6706
 11 1 0.83 2.9124 1 1 1 0.8429
 12 4 2.73 0.7541 2 2 1 1.3692
 13 1 1.30 2.6344 1 1 1 1.2346
 14 2 1.35 1.8936 2 1 2 0.9694
 15 2 1.52 1.7948 1 1 2 0.8899
 16 2 1.36 1.5890 2 1 2 1.0629
 17 3 2.03 1.5197 2 2 2 1.1955
 18 2 1.60 1.9416 1 1 1 1.5490
 19 4 2.74 1.0264 1 2 1 2.9511
 20 1 0.93 2.9422 2 1 2 1.0090
 21 3 1.54 1.1603 1 2 1 0.7770
 22 1 1.23 2.8181 2 1 2 0.8510
 23 2 1.74 2.1059 1 1 1 1.0812
 24 2 1.32 1.8254 2 1 1 1.4545
 25 4 2.44 0.7355 1 2 1 1.3652
 26 3 2.26 1.5121 2 2 2 0.9669
 27 2 1.56 2.4798 2 1 2 1.1435
 28 3 2.26 1.4368 2 2 2 1.0186
 29 1 0.64 2.1539 1 1 1 0.7232
 30 1 0.59 2.0684 1 1 2 1.1102
 31 4 2.29 0.7859 2 2 1 0.9223
 32 4 2.40 0.6599 2 2 2 1.7984
 33 2 1.41 2.1163 2 1 2 1.6540
 34 2 1.74 2.3257 1 1 1 1.1412
 35 4 2.18 0.6201 1 2 1 2.3683
 36 2 1.50 1.6578 2 1 2 1.0571
 37 3 2.36 1.6037 2 2 2 1.2238
 38 2 1.70 1.9158 2 1 2 1.0706
 39 3 1.79 0.8603 2 2 1 1.1015
 40 4 2.87 1.2443 1 2 1 1.7852
 41 4 3.02 1.5059 1 2 2 0.9230
 42 3 1.74 1.0244 2 2 2 1.3667
 43 3 2.18 1.4821 1 2 2 1.7606
 44 2 1.17 1.4405 2 1 2 0.9390
 45 3 1.96 1.4517 2 2 1 0.7500
 46 2 1.37 1.8113 2 1 2 3.1197
 47 4 2.25 0.7735 2 2 1 1.2284
 48 3 1.84 1.0247 1 2 2 1.9544
 49 2 1.40 1.9116 2 1 2 2.5005
 50 4 2.50 1.1421 1 2 1 0.8249
 51 3 2.32 1.9002 1 2 2 1.6360
 52 1 0.85 2.6302 2 1 2 3.6990
 53 2 1.35 1.3832 1 1 1 2.2886
 54 2 1.07 1.5917 2 1 1 1.2283
 55 4 2.53 0.9180 2 2 2 2.3724
 56 1 0.79 1.9647 1 1 1 0.7091
 57 1 1.12 2.7049 2 1 2 1.3857
 58 1 0.87 2.0973 1 1 1 1.8262
 59 2 1.65 2.3078 1 1 2 1.2423
 60 1 0.99 2.6662 1 1 1 1.1205
 61 4 2.34 0.9662 2 2 2 2.6529
 62 4 2.95 1.0010 1 2 1 1.0502
 63 4 2.40 0.4766 1 2 1 1.1685
 64 1 1.02 2.6749 1 1 1 1.3784
 65 2 1.21 1.7462 1 1 2 0.9558
 66 2 1.62 2.1277 2 1 2 1.2217
 67 4 3.01 0.8914 2 2 2 1.4943
 68 4 2.85 0.9764 2 2 2 1.0497
 69 1 1.01 2.5846 1 1 1 0.7924
 70 3 2.04 1.2141 2 2 1 1.4665
 71 3 1.86 1.3330 1 2 1 0.7988
 72 2 1.45 1.8789 1 1 1 1.4384
 73 1 0.54 2.2574 1 1 1 0.9102
 74 1 1.08 2.5974 1 1 1 0.8820
 75 2 1.56 2.4152 2 1 2 0.9509
 76 3 2.28 1.7216 1 2 2 2.3620
 77 3 2.05 1.5890 2 2 2 1.7077
 78 2 1.38 1.9591 1 1 1 2.3999
 79 2 1.55 2.0901 2 1 2 1.0157
 80 1 1.13 2.7572 1 1 2 1.7361
 81 4 2.49 0.9841 1 2 1 1.1381
 82 2 1.72 2.4070 1 1 2 1.9569
 83 3 1.73 1.0353 2 2 2 1.6961
 84 1 0.98 2.2305 2 1 2 1.2839
 85 2 1.56 2.1016 1 1 1 1.2485
 86 3 1.74 1.2433 2 2 1 1.3516
 87 4 2.91 1.1572 1 2 1 0.7210
 88 2 1.01 1.9039 1 1 2 1.8138
 89 3 2.02 1.0935 2 2 1 1.5178
 90 2 1.40 1.7768 1 1 2 3.0250
 91 1 0.60 2.4105 1 1 1 0.6493
 92 4 2.47 0.5925 1 2 1 0.8156
 93 3 2.45 1.8523 1 2 1 1.1425
 94 3 2.13 1.4667 2 2 2 1.2018
 95 4 2.80 1.1860 1 2 1 1.1145
 96 3 1.73 0.9571 1 2 1 1.1827
 97 1 0.79 2.3858 2 1 2 0.9671
 98 1 0.98 2.5335 1 1 1 0.8570
 99 2 1.18 1.7977 1 1 1 0.8866
100 3 2.31 1.8281 1 2 1 0.9637
101 4 2.42 0.8204 2 2 1 0.9311
102 1 1.06 2.4017 1 1 1 1.0547
103 1 1.07 2.3485 2 1 2 0.9178
104 3 2.26 1.6672 2 2 2 1.0420
105 2 1.34 2.0207 1 1 1 1.2484
106 1 1.39 2.5917 1 1 1 1.9670
107 1 0.98 2.7237 2 1 1 1.0893
108 1 0.69 2.4978 2 1 1 0.7577
109 3 2.24 1.6476 2 2 1 1.0173
110 4 2.63 0.8588 1 2 1 0.7683
111 3 2.23 1.6825 2 2 2 0.6269
112 3 2.43 1.7025 2 2 2 0.9456
113 3 2.34 1.5876 2 2 2 1.3638
114 1 0.58 2.3440 2 1 2 0.9503
115 2 1.54 2.3446 1 1 1 1.1434
116 3 1.99 1.5926 1 2 1 1.0350
117 3 2.26 1.5198 1 2 1 0.7144
118 2 1.53 1.9689 2 1 2 0.9659
119 3 2.43 1.8005 2 2 1 1.3990
120 1 0.66 2.1383 1 1 1 0.6879
121 4 2.68 0.8133 2 2 2 2.2689
122 3 2.34 1.7071 2 2 2 1.5227
123 1 0.29 2.2599 2 1 2 0.9342
124 1 0.90 2.3828 1 1 1 0.8345
125 3 2.10 1.6379 2 2 2 0.8637
126 3 1.90 1.0658 1 2 1 0.9898
127 4 2.66 1.2136 2 2 2 1.1028
128 3 2.31 1.9226 1 2 2 0.8351
129 2 1.32 2.0148 1 1 1 1.3138
130 1 0.85 2.0896 1 1 1 0.7098
131 1 1.13 2.4897 2 1 1 0.8030
132 3 1.85 1.1641 2 2 2 1.2750
133 1 1.12 2.5932 1 1 1 0.6650
134 4 2.63 0.8910 1 2 1 0.9423
135 3 2.25 1.2915 2 2 2 1.2896
136 3 2.07 1.5131 1 2 2 2.1737
137 1 1.14 2.6636 2 1 1 0.9680
138 3 1.81 1.5203 1 2 2 1.0422
139 4 2.67 0.8543 1 2 1 0.8807
140 3 2.07 1.2925 1 2 1 2.5427
141 4 2.55 0.7990 1 2 1 0.8416
142 4 2.77 0.6431 1 2 1 0.6493
143 1 1.03 2.8472 2 1 1 0.8726
144 1 0.80 2.6896 1 1 1 0.7419
145 3 2.09 1.3336 2 2 2 1.8964
146 1 0.92 2.1350 2 1 1 0.5970
147 2 1.83 2.2245 2 1 2 1.4385
148 2 1.61 1.8315 2 1 2 1.6765
149 4 2.62 0.8675 2 2 2 1.4172
150 4 2.56 0.8907 2 2 2 0.8810
151 3 2.54 1.8211 1 2 2 1.7562
152 2 1.20 1.7357 2 1 1 2.3754
153 3 1.97 1.3112 1 2 2 1.5216
154 3 1.91 1.2875 2 2 2 1.1889
155 1 0.75 2.3090 1 1 1 0.7505
156 4 2.36 0.5403 1 2 1 1.3841
157 1 0.70 2.3945 2 1 2 1.3057
158 2 1.70 1.7760 2 1 2 1.0146
159 2 1.63 1.9483 2 1 2 0.8703
160 3 1.92 1.4731 2 2 2 1.3161
161 4 3.05 0.8358 1 2 1 0.6965
162 2 1.57 1.6518 1 1 1 0.9323
163 1 0.46 2.3743 1 1 1 1.0380
164 2 0.90 1.6966 1 1 2 1.6615
165 2 1.07 2.0014 2 1 2 1.5952
166 4 2.38 0.6745 2 2 2 2.0593
167 3 2.25 1.7868 1 2 1 2.2186
168 2 1.57 2.1236 2 1 4 7.0743
169 2 1.29 1.9978 2 1 2 0.9897
170 1 0.70 2.2408 2 1 1 0.9516
171 1 1.08 2.4545 2 1 2 3.4422
172 1 0.80 2.6233 2 1 2 0.9196
173 1 1.19 2.6213 2 1 2 1.3233
174 4 2.83 1.0065 1 2 1 2.1822
175 3 2.12 1.5599 2 2 1 1.6072
176 2 1.65 1.8174 1 1 1 1.2719
177 3 1.88 1.7277 1 2 2 1.9663
178 4 2.61 0.8948 1 2 1 0.8466
179 4 2.69 1.1057 2 2 2 1.6530
180 1 0.93 2.6444 1 1 2 1.4916
181 1 0.82 2.3609 1 1 1 1.6408
182 3 1.96 1.7241 1 2 2 1.6471
183 4 2.95 1.1056 1 2 1 0.5737
184 2 1.82 2.1407 1 1 2 1.4949
185 3 1.62 0.8025 1 2 1 3.2423
186 2 1.34 1.7217 2 1 2 1.0096
187 4 3.00 1.1062 2 2 2 1.0821
188 3 2.14 1.4453 1 2 2 0.7594
189 3 1.98 1.5571 2 2 2 0.8498
190 1 1.39 2.6564 2 1 2 0.9203
191 2 1.60 1.8512 1 1 2 0.8121
192 3 2.23 1.4842 1 2 2 0.7795
193 4 2.44 0.5580 2 2 2 0.5411
194 4 2.37 0.7068 1 2 1 0.9120
195 3 1.52 0.9112 2 2 2 0.7396
196 2 1.85 2.2288 1 1 1 0.8477
197 1 1.02 2.1497 1 1 1 0.8690
198 3 2.39 1.4678 1 2 2 1.2349
199 4 2.22 0.4164 2 2 1 0.9937
200 2 1.68 1.9240 1 1 1 1.0724
201 2 1.69 1.7908 2 1 2 1.2223
202 3 1.91 1.3683 1 2 1 1.2465
203 3 2.02 1.1587 1 2 1 1.1249
204 2 1.84 2.2882 2 1 2 0.8334
205 2 1.71 2.1331 2 1 2 0.9049
206 4 2.65 0.7053 1 2 1 0.8530
207 4 2.42 0.8002 2 2 1 1.8987
208 3 1.93 1.2432 1 2 1 0.9202
209 1 0.66 2.0748 2 1 2 0.9471
210 1 0.66 2.5896 2 1 1 1.6863
211 4 2.86 1.3226 2 2 2 2.6277
212 2 1.09 1.4625 1 1 1 1.0666
213 3 2.10 1.2802 2 2 2 1.3845
214 1 0.93 2.5446 2 1 1 1.0104
215 1 0.99 2.4325 2 1 1 0.9461
216 1 1.02 2.8512 2 1 2 0.7887
217 2 1.53 2.0434 1 1 1 0.6370
218 4 2.53 0.6066 2 2 2 1.0599
219 4 2.59 0.8358 1 2 1 0.7621
220 2 1.55 2.0090 1 1 2 0.8270
221 4 2.60 0.9741 2 2 2 0.8829
222 3 1.93 1.1668 2 2 2 1.0637
223 3 1.83 1.3642 1 2 1 0.8382
224 2 2.05 2.0936 1 1 2 0.8206
225 3 2.30 1.2318 1 2 1 2.0283
226 1 0.95 2.3294 1 1 1 1.1715
227 1 1.44 3.1230 2 1 1 2.0851
228 4 2.66 0.4483 1 2 1 0.7699
229 4 2.84 0.7001 1 2 1 0.8196
230 2 1.72 1.9730 1 1 1 1.0757
231 3 1.98 1.3953 1 2 1 0.6407
232 4 2.66 1.1964 1 2 1 0.8162
233 1 0.77 2.4584 1 1 1 1.1837
234 4 2.58 0.5943 2 2 2 1.3938
235 4 2.77 0.9979 1 2 1 1.4979
236 1 1.11 2.5086 1 1 2 2.7189
237 2 1.87 1.9112 2 1 2 1.6586
238 3 2.11 1.4228 2 2 2 1.3455
239 4 2.71 0.8136 1 2 1 0.7232
240 4 2.50 0.4873 2 2 2 2.1996
241 4 2.19 0.5582 1 2 1 2.4239
242 3 2.20 1.4332 2 2 2 1.0643
243 2 1.25 1.6955 1 1 1 1.1577
244 4 2.37 0.5874 2 2 2 1.6170
245 2 1.10 1.9116 2 1 1 1.2809
246 2 0.91 1.5029 1 1 2 1.1416
247 4 2.29 0.4132 1 2 2 0.9932
248 1 1.35 2.9907 2 1 2 1.9452
249 3 2.53 1.5900 1 2 2 1.4998
250 4 2.21 0.5149 1 2 2 1.0003
251 4 2.75 0.7490 2 2 2 1.1692
252 1 1.13 2.4366 1 1 1 1.5863
253 1 1.05 2.6834 2 1 2 1.3395
254 2 1.67 2.5011 1 1 2 0.8150
255 4 2.05 0.5764 2 2 1 0.7828
256 1 0.70 2.6702 2 1 2 4.1837
257 3 2.35 1.4475 1 2 2 1.2416
258 4 2.58 0.9390 1 2 1 0.9354
259 4 2.36 0.9040 1 2 1 0.8199
260 4 2.77 0.8261 1 2 1 0.6118
261 3 2.00 1.6370 1 2 2 0.7386
262 2 1.30 1.7010 2 1 2 1.0685
263 4 2.63 0.7776 1 2 1 0.6349
264 4 2.84 1.0126 2 2 2 1.4261
265 4 2.48 0.9460 2 2 2 0.8170
266 4 2.70 0.5700 1 2 1 0.7457
267 3 2.00 1.3047 2 2 2 0.7243
268 2 1.80 1.9437 2 1 2 0.8563
269 3 1.82 0.9665 1 2 1 1.5422
270 2 1.63 1.9157 1 1 1 1.1935
271 1 1.21 2.7777 1 1 2 1.9930
272 3 2.05 1.6316 1 2 2 1.0897
273 1 1.24 2.6215 2 1 1 1.4001
274 3 1.96 1.3729 2 2 2 1.1926
275 3 1.53 1.1943 1 2 2 1.1211
276 3 1.64 1.1417 2 2 2 0.7737
277 1 0.57 2.1170 2 1 2 0.7664
278 2 1.41 1.8537 1 1 1 0.7609
279 2 1.44 1.8880 1 1 1 0.6430
280 3 1.97 1.3477 1 2 1 1.1051
281 2 1.59 1.7659 2 1 2 1.1102
282 3 2.16 1.4101 2 2 2 1.4654
283 2 1.19 1.3382 2 1 2 0.7606
284 1 1.14 2.4633 1 1 1 1.1696
285 3 1.89 1.0910 1 2 1 0.9472
286 2 1.30 1.6901 2 1 2 2.0615
287 1 0.51 2.5456 1 1 1 0.7631
288 2 1.39 2.0048 1 1 1 1.1717
289 3 2.42 1.5416 1 2 1 1.4859
290 3 2.07 1.2553 1 2 1 0.9071
291 4 2.69 0.9113 1 2 1 0.7197
292 4 2.37 0.6828 1 2 1 0.5884
293 4 2.51 1.1215 2 2 2 0.8210
294 1 1.02 2.6289 1 1 1 0.8132
295 1 1.02 2.4999 2 1 2 0.7973
296 3 1.76 0.8919 2 2 2 0.9087
297 4 2.84 0.8652 2 2 1 0.6170
298 4 2.87 1.1923 2 2 2 1.0738
299 4 2.58 0.9262 2 2 2 0.9841
300 3 1.81 1.2294 1 2 1 0.9120
301 4 3.09 1.0721 2 2 2 0.9554
302 2 1.94 2.0839 2 1 2 0.8376
303 2 1.50 2.0364 2 1 2 0.8770
304 3 2.00 1.3301 1 2 1 0.8095
305 4 2.35 0.9280 2 2 1 1.2109
306 4 2.50 0.8296 2 2 2 1.0023
307 1 1.11 2.4142 1 1 1 0.9717
308 2 1.53 1.7180 1 1 1 0.6613
309 2 1.88 2.1806 1 1 1 0.6029
310 2 1.50 1.9802 1 1 1 0.6585
311 4 2.65 0.8297 2 2 2 0.9211
312 4 2.73 0.8917 1 2 1 0.6698
313 2 1.30 1.6941 2 1 1 0.9225
314 1 1.03 2.5309 1 1 1 0.6301
315 4 2.68 0.9857 2 2 2 0.8300
316 1 0.75 2.0460 1 1 1 0.7716
317 3 2.15 1.3915 1 2 1 1.1184
318 4 2.74 1.0078 1 2 1 0.8898
319 2 1.36 1.8982 2 1 1 0.8227
320 1 0.89 2.4133 2 1 2 1.7274
321 1 0.93 2.5640 1 1 1 0.8096
322 4 2.45 0.9719 2 2 2 2.2741
323 2 1.20 1.5293 2 1 2 1.0487
324 2 1.71 2.2396 2 1 2 1.1027
325 4 2.84 1.1081 1 2 1 0.8661
326 1 0.78 2.1366 1 1 1 1.1601
327 1 1.25 2.4983 1 1 2 0.6819
328 2 1.60 2.0299 1 1 2 0.7439
329 4 2.93 0.9080 2 2 2 1.2264
330 4 2.75 0.6504 1 2 1 0.8413
331 4 2.69 0.6219 1 2 1 0.6567
332 3 2.07 1.3017 2 2 2 0.7258
333 2 1.76 1.9795 1 1 1 0.8798
334 2 1.66 1.7302 1 1 1 0.5573
335 2 1.42 1.5852 1 1 1 1.2551
336 4 2.82 0.9527 2 2 2 1.0059
337 2 1.66 2.1867 2 1 2 0.9832
338 4 2.17 0.3420 1 2 2 0.8145
339 1 0.67 2.2161 1 1 1 0.8386
340 3 2.03 1.4969 2 2 2 0.8686
341 1 1.04 2.3499 2 1 2 2.1623
342 1 0.57 2.4717 2 1 2 1.6038
343 4 2.45 0.6758 1 2 1 0.9480
344 1 1.06 2.9142 2 1 2 1.2867
345 3 1.84 1.2339 1 2 1 0.7882
346 3 1.82 1.1251 1 2 1 0.6371
347 1 0.81 2.4667 1 1 1 1.0436
348 2 1.67 1.5701 1 1 2 0.8264
349 1 0.20 1.9808 2 1 2 1.0651
350 1 1.06 2.6152 2 1 1 1.3824
351 4 2.83 0.6250 1 2 1 0.9707
352 4 2.76 0.9491 1 2 1 0.5561
353 3 1.87 1.1564 1 2 1 0.8313
354 1 0.89 2.4514 2 1 1 2.1252
355 2 0.89 1.3599 2 1 2 0.9460
356 1 0.61 1.8464 1 1 1 1.4042
357 3 2.29 1.4035 1 2 1 0.9409
358 4 2.14 0.5976 2 2 2 1.0245
359 1 1.46 2.7435 1 1 2 1.0483
360 1 1.05 2.6063 2 1 2 1.5102
361 3 2.27 1.6426 2 2 1 1.6256
362 1 0.97 2.0792 1 1 2 1.4648
363 1 0.83 2.6618 1 1 2 1.0716
364 2 1.79 2.1816 1 1 1 1.2931
365 3 1.98 1.4865 2 2 2 1.0416
366 2 1.61 2.1116 1 1 1 0.9135
367 2 1.65 1.9020 2 1 2 0.8691
368 2 1.18 1.7567 2 1 2 1.1072
369 3 1.81 1.4311 2 2 2 0.8157
370 4 2.87 1.1193 2 2 2 0.8784
371 2 1.34 1.7645 2 1 2 1.9402
372 3 2.11 1.4718 2 2 2 0.8390
373 3 2.35 1.4650 1 2 2 0.6946
374 4 2.41 0.3492 1 2 1 2.1297
375 3 2.15 1.5097 1 2 1 0.7651
376 2 1.57 1.8656 2 1 2 1.3828
377 2 1.71 2.0191 2 1 2 0.9277
378 1 1.18 2.3579 1 1 1 0.8513
379 1 1.08 2.6729 1 1 1 0.6747
380 4 2.57 0.8126 1 2 2 0.8325
381 3 2.03 1.8493 2 2 2 0.8397
382 2 1.52 2.2086 1 1 1 0.8551
383 1 0.47 2.1353 2 1 2 0.8054
384 1 1.14 2.5724 2 1 1 1.2858
385 4 2.76 0.9397 2 2 2 1.1716
386 3 1.68 1.4448 1 2 1 0.8052
387 3 2.44 1.2737 1 2 2 0.8213
388 2 1.84 2.0129 2 1 2 2.3250
389 4 1.97 0.2291 2 2 1 0.9127
390 1 0.96 2.5403 2 1 2 1.4922
391 1 1.14 2.7885 2 1 2 0.8983
392 3 2.27 1.4175 2 2 2 0.8376
393 2 1.54 2.0740 2 1 2 0.9500
394 3 1.93 1.3493 2 2 2 0.8792
395 2 1.90 2.0177 1 1 1 0.7402
396 2 1.34 1.8004 2 1 2 0.6712
397 2 1.72 2.3797 1 1 1 0.9737
398 3 2.30 1.5630 1 2 1 1.1036
399 4 2.60 0.6925 2 2 2 0.9235
400 3 2.18 1.1672 2 2 2 1.2640
401 1 0.68 2.5251 2 1 2 2.3527
402 3 2.15 1.6078 2 2 2 0.8760
403 3 1.49 1.0786 2 2 2 1.0249
404 2 1.60 1.8674 1 1 1 0.8806
405 1 1.29 2.6896 2 1 2 1.2143
406 4 2.49 0.7135 2 2 1 1.3164
407 3 1.55 1.2464 1 2 1 0.7516
408 4 2.54 1.0818 2 2 1 2.0346
409 4 2.31 0.6528 1 2 1 0.9763
410 2 1.54 1.8500 1 1 1 0.7140
411 4 2.70 1.0720 1 2 1 2.0768
412 4 2.53 0.7572 1 2 1 1.0258
413 3 1.89 1.1243 2 2 2 0.9696
414 2 1.31 1.8995 2 1 2 0.9479
415 1 0.87 2.5742 2 1 2 1.0865
416 4 2.30 0.6381 2 2 2 1.1143
417 2 1.38 1.7472 2 1 2 0.9591
418 1 0.79 2.2850 2 1 2 0.7612
419 1 0.79 2.4509 1 1 1 1.2197
420 2 1.82 1.9954 2 1 2 0.9139
421 1 1.23 2.6195 2 1 2 1.7898
422 3 2.09 1.5482 1 2 1 0.7192
423 1 1.13 2.7475 2 1 2 2.0991
424 1 0.83 2.5525 2 1 2 0.9671
425 3 2.12 1.3591 2 2 2 0.9536
426 2 1.41 1.5481 1 1 2 1.8207
427 3 1.51 1.1071 1 2 1 0.9800
428 3 2.41 1.5873 1 2 1 2.5650
429 4 2.60 0.8527 2 2 2 1.1275
430 4 2.34 0.5412 2 2 1 1.2096
431 4 2.11 0.7089 2 2 1 2.2256
432 1 0.71 2.6716 2 1 2 1.4657
433 1 0.74 2.4723 1 1 1 1.3675
434 3 2.26 1.8604 2 2 2 0.9136
435 1 0.93 2.5469 1 1 2 0.9888
436 2 1.60 1.7107 1 1 2 0.7741
437 4 2.02 0.2000 2 2 2 0.7916
438 1 0.88 2.1755 2 1 2 0.7934
439 3 2.31 1.7323 2 2 2 0.8017
440 2 1.48 1.8429 2 1 2 1.0657
441 1 1.14 2.7128 1 1 1 0.9996
442 3 2.16 1.2860 2 2 2 1.1681
443 1 1.04 2.4258 2 1 2 3.1056
444 4 2.34 0.6543 1 2 1 0.8134
445 3 2.10 1.5805 2 2 2 0.7324
446 2 1.07 1.2491 1 1 2 0.8000
447 1 0.95 2.5462 2 1 1 0.7118
448 2 1.36 1.9455 1 1 1 0.9478
449 2 1.49 1.7455 2 1 2 1.5014
450 1 0.50 2.0667 2 1 2 1.9225
451 3 2.17 1.5999 2 2 2 1.0220
452 2 1.37 1.8739 2 1 2 1.0047
453 1 0.87 2.4262 1 1 2 0.9970
454 4 2.58 0.8599 2 2 2 1.0130
455 1 1.30 3.0381 1 1 1 0.9556
456 3 1.90 1.3548 1 2 1 1.1264
457 1 1.38 2.9259 1 1 1 0.8583
458 2 1.48 1.6857 1 1 1 1.0171
459 1 0.52 2.6020 2 1 2 1.5205
460 3 1.65 0.7370 2 2 1 1.1805
461 4 2.89 0.6940 2 2 1 0.8535
462 4 1.99 0.4709 2 2 2 2.2287
463 4 2.78 1.0349 1 2 1 0.7555
464 1 1.04 2.6032 1 1 1 1.2700
465 2 1.32 1.8802 2 1 2 0.7956
466 4 3.02 1.2229 2 2 2 1.0597
467 2 1.20 1.8103 1 1 1 1.0897
468 4 2.77 0.8093 2 2 2 0.7753
469 1 1.05 2.5821 2 1 2 1.7367
470 1 0.66 2.1318 2 1 2 1.4757
471 3 1.55 1.4445 2 2 2 1.8248
472 4 2.36 0.9243 2 2 2 0.9216
473 3 1.53 1.1144 1 2 1 1.1321
474 1 0.92 2.6655 2 1 2 1.1682
475 4 2.62 0.3858 1 2 1 0.9141
476 4 2.75 0.7780 2 2 2 0.9179
477 2 1.33 1.8679 2 1 2 1.0736
478 4 2.63 0.9996 1 2 1 2.3996
479 2 1.89 2.0046 1 1 1 1.2086
480 3 2.28 1.4598 2 2 2 1.0096
481 2 1.44 1.8458 1 1 1 0.7702
482 3 1.99 1.2831 1 2 1 0.8441
483 4 2.34 1.0557 1 2 1 1.7544
484 2 1.58 2.0825 1 1 1 0.9969
485 2 1.18 1.7068 1 1 1 0.9331
486 1 0.28 1.9233 1 1 1 0.8325
487 4 2.81 1.0884 2 2 2 1.2153
488 3 2.32 1.8693 1 2 2 0.9431
489 2 1.32 2.1326 2 1 2 1.1050
490 4 2.78 1.1410 2 2 2 0.9582
491 3 1.69 1.3608 1 2 1 0.8087
492 4 2.86 0.8159 1 2 1 0.8404
493 1 0.93 2.5074 1 1 1 0.9682
494 2 1.42 2.0525 2 1 2 0.9850
495 4 2.46 0.8923 2 2 2 1.3299
496 3 1.73 1.3031 1 2 1 0.6935
497 1 1.13 2.6761 1 1 2 0.8652
498 1 0.64 2.3405 1 1 1 1.0786
499 1 1.05 2.4518 1 1 2 0.9325
500 2 1.76 1.9300 1 1 1 0.9199
501 3 1.82 1.1708 2 3 2 1.8977
502 3 1.81 1.5009 2 3 2 1.6401
503 3 1.94 1.4668 1 3 1 0.9344
504 3 2.42 1.5357 2 3 2 2.1276
505 3 2.01 1.3552 2 3 2 1.5776
506 2 1.66 1.8515 1 3 1 0.8022
507 3 2.01 1.5911 1 3 1 1.4502
508 2 1.75 2.3029 2 3 2 1.0957
509 2 1.31 2.0201 2 3 2 0.9477
510 3 1.73 1.2246 2 3 2 2.1644
511 3 1.91 1.4034 1 3 1 0.9498
512 2 1.30 1.6877 2 3 2 1.8548
513 3 2.27 1.2697 1 3 1 3.8996
514 3 2.27 1.5003 1 3 1 2.3513
515 2 1.52 2.4427 1 3 1 4.6969
516 2 1.47 1.7789 1 3 1 2.0288
517 3 2.47 1.7597 2 3 2 1.1549
518 2 1.67 2.0985 1 3 2 0.8757
519 2 1.59 2.3070 2 3 4 6.4875
520 2 1.73 2.2552 2 3 1 2.6115
521 2 1.70 2.0029 1 3 1 2.8988
522 3 1.89 1.1655 2 3 1 2.5740
523 2 1.72 2.1893 1 3 2 1.8383
524 2 1.59 1.9919 2 3 2 1.0530
525 2 1.43 1.6596 2 3 2 2.7057
526 3 1.68 1.4613 2 3 2 1.1082
527 3 1.98 1.7643 2 3 2 1.1990
528 3 2.07 1.7655 1 3 1 1.1196
529 3 2.32 1.3140 2 3 2 1.3534
530 3 1.97 0.8775 2 3 1 2.5942
531 2 1.78 2.3478 1 3 1 1.0424
532 3 2.20 1.5223 2 3 2 1.2082
533 3 2.23 1.6917 2 3 2 1.0800
534 3 2.12 1.5357 1 3 2 1.7554
535 2 1.33 2.1082 1 3 2 2.3487
536 3 1.89 1.3303 2 3 1 4.0063
537 2 1.78 2.2075 1 3 1 1.2689
538 3 1.88 1.1797 2 3 1 2.0417
539 2 1.34 1.8387 2 3 2 1.5586
540 3 1.55 1.2692 1 3 2 1.8407
541 2 1.73 2.2053 1 3 1 1.5976
542 2 1.40 1.8203 1 3 2 1.1815
543 2 1.21 1.5111 1 3 1 1.2298
544 2 1.55 2.0735 2 3 2 2.0446
545 3 2.34 1.6842 1 3 1 2.6815
546 3 1.79 1.5993 2 3 1 1.9580
547 2 1.17 1.7942 1 3 2 1.2223
548 2 0.91 1.6901 2 3 2 1.2133
549 3 1.72 1.3010 1 3 1 1.2667
550 3 2.08 1.4325 2 3 2 3.8552
551 2 1.11 1.7072 2 3 2 1.6805
552 2 1.46 1.7649 2 3 1 1.2847
553 3 1.99 1.4759 1 3 1 1.4323
554 2 1.88 2.1082 2 3 2 1.1577
555 2 1.57 2.0872 2 3 2 1.5436
556 3 2.12 1.6586 2 3 2 1.0817
557 3 1.93 1.4546 1 3 1 0.9810
558 2 1.71 1.8845 2 3 2 2.7171
559 3 1.78 0.9487 2 3 2 1.0805
560 3 1.88 1.1980 1 3 1 1.5796
561 2 1.64 1.8817 1 3 1 1.6765
562 3 1.70 1.1570 1 3 1 1.1283
563 3 2.34 1.1657 1 3 2 4.3225
564 2 1.62 2.2219 2 3 2 1.8215
565 2 1.35 1.7302 1 3 2 1.1073
566 3 1.86 1.6865 1 3 2 2.5908
567 2 1.63 2.1810 2 3 2 1.4550
568 3 1.86 1.2022 1 3 1 0.8667
569 2 1.91 2.2208 1 3 2 1.2157
570 3 1.98 1.6500 1 3 2 2.9423
571 2 1.60 2.0713 1 3 1 1.3918
572 2 1.54 1.9274 1 3 1 0.7038
573 3 2.00 1.8147 2 3 2 1.1071
574 2 2.05 2.0648 1 3 2 0.9504
575 3 1.67 1.1645 2 3 1 2.7197
576 3 2.18 1.7487 2 3 2 0.8332
577 2 1.71 2.1515 2 3 2 1.3586
578 3 1.99 1.4321 1 3 1 3.6957
579 3 1.61 1.1338 1 3 2 0.8758
580 2 1.10 1.5722 1 3 2 0.8470
581 3 2.00 1.4168 1 3 1 3.0053
582 2 1.71 2.3936 2 3 2 2.8851
583 3 2.05 1.5202 2 3 2 4.2397
584 2 1.70 1.7546 2 3 2 2.0062
585 2 0.91 1.4078 1 3 2 0.7891
586 3 1.94 1.0910 1 3 1 0.9732
587 3 2.60 1.8537 2 3 2 1.3179
588 2 1.28 2.0487 1 3 2 0.8163
589 2 1.66 2.0688 2 3 4 5.5660
590 3 1.71 1.0290 1 3 1 1.0640
591 2 1.77 2.1241 1 3 2 1.0994
592 3 1.90 1.3107 1 3 1 1.0148
593 2 1.33 1.9183 2 3 2 1.1897
594 2 1.53 1.8646 1 3 1 3.0290
595 2 1.31 1.5509 2 3 2 1.4582
596 2 1.38 2.0285 2 3 2 1.2719
597 2 1.92 2.2202 2 3 1 1.3566
598 3 2.07 1.7267 1 3 1 0.8216
599 2 0.85 1.3090 1 3 2 3.1726
600 3 2.24 1.5901 2 3 1 2.7572
