# Supplementary material for: The effect of training methodology on knowledge representation in categorization
Source: PLoS One. 2017 Aug 28;12(8):e0183904. doi: 10.1371/journal.pone.0183904 (PMC5573135; doi:10.1371/journal.pone.0183904)
Supplement: S1 File — This file contains the raw data from the experiments reported in this manuscript. (ZIP) [file pone.0183904.s001.zip › raw_data/Exp2/YES-NO/rb_xfer_concept_feedback_2_cond_2_sub_90.dat]

  1 4 2.58 0.5943 1 2 2 1.2912
  2 3 1.74 1.0244 1 2 1 1.3040
  3 4 2.73 0.8917 1 2 2 1.6040
  4 2 1.40 1.7768 2 1 1 1.3477
  5 2 1.68 1.9240 1 1 1 0.8613
  6 3 2.23 1.6825 1 2 1 1.1948
  7 3 1.53 1.1144 2 2 2 1.0350
  8 1 0.81 2.4667 1 1 2 1.7847
  9 1 0.70 2.6702 1 1 1 1.2181
 10 2 1.55 2.0901 1 1 2 1.7689
 11 2 1.87 1.9112 1 1 1 1.4340
 12 3 1.82 0.9665 1 2 1 0.8485
 13 2 1.77 2.1241 1 1 2 1.2701
 14 1 0.61 1.8464 2 1 1 1.5646
 15 2 1.55 2.0090 2 1 1 1.1098
 16 2 1.55 2.0735 1 1 1 0.9293
 17 3 2.03 1.8493 2 2 2 1.2763
 18 2 1.54 2.3446 2 1 2 1.8257
 19 4 2.18 0.6201 2 2 1 0.9927
 20 4 2.68 0.8133 1 2 1 1.2733
 21 3 1.91 1.2875 2 2 2 1.3754
 22 4 2.78 1.0349 2 2 2 1.3043
 23 3 2.23 1.4842 2 2 1 0.9965
 24 4 2.44 0.5580 1 2 1 0.7813
 25 2 1.10 1.9116 1 1 2 1.4074
 26 3 1.64 1.1417 2 2 2 1.5745
 27 1 0.71 2.6716 1 1 1 0.8008
 28 4 2.86 0.8159 1 2 1 1.0644
 29 1 1.39 2.5917 2 1 1 1.4867
 30 1 0.80 2.6896 2 1 1 0.8843
 31 1 1.29 2.6896 2 1 2 1.0572
 32 3 1.98 1.6500 1 2 2 1.2633
 33 3 1.73 0.9571 1 2 1 0.6127
 34 3 2.01 1.3552 1 2 2 1.1164
 35 4 2.95 1.0010 2 2 2 0.8969
 36 3 2.30 1.5630 1 2 1 1.2456
 37 3 2.15 1.3915 1 2 1 0.7954
 38 1 1.14 2.7885 1 1 2 1.2598
 39 1 1.02 2.8512 1 1 1 0.7765
 40 2 1.66 1.8515 2 1 1 0.5954
 41 4 2.45 0.9719 2 2 1 1.2441
 42 2 1.34 1.8387 2 1 2 0.9215
 43 2 0.91 1.5029 2 1 1 1.1899
 44 3 2.26 1.6672 2 2 1 1.0706
 45 2 1.91 2.2208 2 1 2 0.9406
 46 3 2.00 1.3047 1 2 1 1.1124
 47 3 2.09 1.5482 2 2 1 1.4835
 48 3 2.07 1.5131 1 2 1 0.9540
 49 3 2.00 1.4168 1 2 1 0.9159
 50 2 1.67 2.0985 1 1 1 1.4564
 51 2 1.66 1.7133 1 1 1 1.2112
 52 1 1.05 2.4518 1 1 1 1.0593
 53 4 2.53 0.9180 1 2 1 1.1288
 54 1 0.89 2.4133 1 1 1 0.8759
 55 3 1.90 1.3107 2 2 2 0.9852
 56 4 2.51 1.1215 1 2 1 0.8995
 57 3 1.72 1.3010 1 2 1 1.0393
 58 2 1.78 2.2075 1 1 1 1.3575
 59 3 1.54 1.1603 1 2 2 1.8879
 60 2 1.72 1.9730 2 1 2 1.0212
 61 2 1.30 1.7010 1 1 2 1.3413
 62 4 2.68 0.9857 1 2 1 0.8720
 63 4 2.37 0.5874 1 2 1 1.1421
 64 1 1.14 2.4633 2 1 1 1.5212
 65 4 2.76 0.9491 1 2 1 0.7329
 66 2 1.84 2.0129 2 1 2 0.9765
 67 1 0.66 2.0748 2 1 1 1.0730
 68 4 2.84 1.0126 1 2 1 0.7111
 69 4 2.59 0.8358 2 2 1 1.5066
 70 4 2.69 0.6219 2 2 2 0.8151
 71 3 1.73 1.0353 2 2 1 0.8465
 72 3 1.93 1.1668 2 2 2 0.8453
 73 1 0.67 2.2161 2 1 2 1.0352
 74 1 1.06 2.6152 1 1 2 1.3312
 75 4 2.49 0.9841 1 2 2 1.2621
 76 3 1.84 1.2339 1 2 1 0.8761
 77 4 2.58 0.9390 2 2 2 0.9856
 78 2 1.34 1.8004 2 1 1 1.0824
 79 2 1.57 1.8656 1 1 1 1.1836
 80 2 1.70 1.7546 2 1 2 1.1988
 81 3 1.94 1.0910 2 2 1 1.0069
 82 2 1.52 1.7948 2 1 1 1.5515
 83 4 3.02 1.2229 2 2 2 1.0418
 84 4 2.14 0.5976 1 2 2 0.9447
 85 2 1.89 2.0046 2 1 2 0.9152
 86 2 1.71 2.2396 1 1 1 1.1662
 87 2 1.32 1.8802 2 1 1 1.0080
 88 2 1.10 1.5722 1 1 2 0.8975
 89 4 2.83 1.0065 2 2 2 1.4859
 90 2 1.41 2.1163 1 1 1 1.0745
 91 2 1.44 1.8880 1 1 1 0.9293
 92 1 0.93 2.5446 1 1 1 1.1722
 93 2 1.09 1.4625 1 1 1 0.8139
 94 1 1.39 2.6564 1 1 1 0.8139
 95 3 2.34 1.7071 1 2 2 1.1732
 96 3 1.55 1.4445 2 2 2 1.1592
 97 2 1.34 2.0207 2 1 2 1.3464
 98 4 2.19 0.5582 1 2 1 0.8918
 99 2 1.07 1.2491 1 1 2 1.2575
100 2 1.53 1.8646 1 1 1 0.8244
101 1 1.35 2.9907 2 1 1 0.9976
102 1 0.60 2.4105 2 1 1 0.7099
103 4 2.34 0.9662 2 2 2 0.8737
104 1 1.11 2.5086 1 1 1 0.9440
105 3 1.89 1.3303 1 2 1 1.9543
106 1 0.57 2.1170 1 1 2 1.1083
107 2 1.75 2.3029 1 1 2 1.3206
108 4 2.17 0.3420 1 2 1 1.0364
109 2 1.60 2.0299 1 1 1 1.0191
110 2 1.45 1.8789 2 1 2 0.9636
111 1 0.95 2.5462 1 1 1 1.6538
112 3 2.32 1.3140 1 2 2 1.0672
113 3 1.99 1.4321 2 2 2 1.0400
114 4 3.00 1.1062 1 2 1 0.6635
115 4 2.61 0.8948 1 2 1 0.5340
116 1 0.83 2.5525 2 1 2 0.9445
117 3 1.81 1.4311 1 2 1 0.8037
118 1 0.88 2.1755 1 1 2 1.1324
119 3 2.03 1.4969 2 2 2 1.1119
120 4 2.46 0.8923 2 2 1 0.5794
121 2 1.54 1.9274 2 1 2 1.3486
122 3 1.94 1.4668 1 2 1 1.1118
123 1 1.23 2.8181 2 1 2 1.0439
124 2 1.74 2.1059 2 1 2 1.3934
125 3 1.96 1.7241 1 2 1 1.5461
126 3 1.68 1.4613 1 2 2 0.8292
127 4 2.65 0.7053 2 2 2 0.8036
128 1 1.24 2.6215 1 1 1 0.9321
129 2 1.53 1.7180 1 1 2 0.8145
130 3 1.73 1.3031 1 2 1 0.6307
131 1 0.92 2.6655 2 1 2 1.0050
132 2 1.35 1.3832 2 1 1 0.6704
133 2 1.20 1.5293 2 1 2 0.7641
134 1 0.50 2.0667 1 1 1 0.9420
135 3 1.55 1.2692 2 2 2 0.9606
136 1 1.06 2.4017 1 1 1 0.7464
137 2 1.40 1.8203 1 1 1 1.4366
138 3 1.81 1.5009 2 2 2 0.9399
139 2 1.85 2.2288 2 1 2 0.9901
140 1 1.13 2.7475 2 1 1 1.1752
141 4 2.41 0.3492 1 2 1 0.8812
142 3 1.83 1.3642 2 2 2 1.0865
143 2 0.89 1.3599 2 1 2 1.2190
144 2 1.30 1.6901 2 1 2 0.9713
145 1 1.44 3.1230 2 1 2 1.2932
146 3 1.93 1.3493 1 2 1 1.5138
147 2 1.54 2.0740 2 1 2 1.0131
148 4 2.45 0.6758 2 2 1 1.0835
149 3 1.62 0.8025 1 2 1 0.8974
150 1 0.75 2.3090 1 1 1 1.0533
151 4 2.77 0.6431 2 2 2 1.5397
152 3 2.12 1.5357 1 2 1 1.7742
153 2 1.50 1.6578 2 1 2 0.9674
154 3 1.86 1.2022 2 2 2 1.3458
155 4 2.60 0.6925 1 2 2 0.7077
156 1 0.85 2.0896 1 1 2 1.1994
157 3 2.07 1.2553 1 2 1 0.7991
158 2 1.54 1.8500 1 1 1 1.0326
159 1 0.79 1.9647 2 1 1 0.9599
160 3 2.34 1.5876 2 2 1 0.8420
161 4 2.40 0.4766 2 2 2 1.0632
162 2 1.38 2.0285 1 1 1 1.0697
163 4 2.60 0.9741 1 2 1 0.9713
164 1 0.96 2.5403 2 1 1 1.2853
165 2 1.21 1.7462 1 1 2 1.0034
166 3 2.01 1.5911 1 2 1 0.8759
167 4 3.01 0.8914 2 2 2 1.2979
168 2 1.36 1.8982 1 1 1 1.6780
169 3 2.47 1.7597 2 2 1 1.4752
170 1 0.98 2.2305 1 1 1 1.0565
171 4 2.80 1.1860 2 2 2 0.9024
172 3 1.67 1.1645 2 2 1 2.0107
173 4 2.58 0.9262 1 2 1 0.7378
174 2 2.05 2.0648 2 1 2 0.7249
175 2 1.59 1.9919 1 1 1 1.0723
176 1 1.13 2.4366 2 1 2 0.7104
177 4 2.49 0.7135 2 2 1 1.8023
178 3 2.28 1.7216 2 2 1 0.7717
179 4 2.77 0.8261 1 2 1 0.8447
180 1 1.05 2.6834 2 1 1 1.0753
181 3 1.98 1.3953 2 2 2 0.9133
182 1 1.00 2.2990 1 1 2 0.8042
183 3 1.74 1.2433 2 2 1 0.9493
184 1 1.03 2.5309 1 1 1 1.1192
185 3 2.23 1.6917 2 2 2 0.9234
186 2 1.52 2.2086 2 1 1 0.6944
187 1 0.87 2.0973 1 1 1 0.6747
188 4 2.91 1.1572 1 2 1 0.8563
189 1 1.07 2.3485 2 1 1 1.0634
190 2 1.42 2.0525 2 1 2 1.0298
191 4 2.62 0.3858 2 2 1 1.1313
192 1 0.93 2.5469 2 1 2 1.2232
193 2 1.60 2.0713 1 1 2 1.1830
194 3 1.68 1.2696 1 2 2 1.0479
195 4 2.89 0.6940 2 2 1 0.7826
196 3 1.86 1.3330 1 2 1 1.2394
197 4 2.21 0.5149 1 2 1 1.2371
198 4 2.05 0.5764 1 2 1 1.0997
199 2 1.57 1.6518 1 1 1 1.1365
200 3 1.98 1.4865 2 2 2 2.1795
201 3 2.27 1.5003 1 2 1 2.0892
202 2 1.71 2.0191 2 1 2 1.6704
203 1 0.29 2.2599 2 1 2 3.1643
204 1 0.93 2.5074 2 1 1 1.1244
205 4 2.84 0.7001 2 2 2 1.4574
206 4 2.74 1.0078 2 2 2 1.2228
207 4 2.69 1.1057 2 2 2 2.1186
208 4 2.48 0.9460 1 2 1 1.3067
209 3 2.41 1.5873 1 2 2 1.1996
210 1 1.05 2.6063 2 1 1 1.0404
211 1 1.19 2.6213 1 1 2 1.1275
212 3 1.52 0.9112 1 2 2 1.2586
213 2 1.60 1.7107 1 1 1 1.0336
214 2 1.66 2.0688 1 1 2 0.9764
215 3 2.18 1.4821 2 2 2 1.0663
216 4 2.63 0.8588 2 2 2 0.9269
217 4 2.76 0.9397 1 2 1 0.8588
218 3 1.99 1.4759 1 2 2 0.6894
219 4 2.75 0.7490 2 2 2 1.0623
220 4 2.53 0.7572 2 2 2 1.1083
221 3 2.32 1.9002 1 2 1 1.4087
222 1 0.68 2.5251 2 1 1 1.3765
223 2 1.44 1.8458 2 1 2 0.8904
224 4 2.22 0.4164 1 2 2 0.9674
225 4 2.69 0.9113 2 2 2 1.3452
226 4 2.95 1.1056 2 2 2 1.0199
227 2 1.72 2.3797 1 1 2 1.3069
228 2 1.64 1.8817 2 1 2 2.6079
229 2 1.41 1.8537 2 1 1 0.8400
230 2 1.25 1.6955 2 1 1 0.8150
231 2 1.31 1.5509 2 1 1 1.0312
232 3 2.15 1.5097 1 2 1 1.2060
233 1 0.66 2.5896 1 1 1 0.9506
234 2 0.91 1.6901 2 1 1 0.7531
235 2 1.53 2.0434 2 1 2 0.8676
236 1 0.70 2.3945 1 1 2 1.1699
237 4 2.44 0.7355 2 2 2 0.9225
238 4 2.66 1.1964 1 2 1 0.7111
239 2 1.78 2.3478 2 1 2 0.8499
240 3 1.53 1.1943 2 2 2 0.8160
241 4 2.65 0.8297 1 2 1 0.6169
242 1 1.14 2.7128 1 1 1 1.1278
243 3 1.90 1.0658 2 2 2 0.8278
244 4 2.37 0.7068 1 2 1 0.7299
245 4 2.70 0.5700 2 2 2 0.7573
246 4 2.63 0.8910 1 2 1 0.6159
247 4 2.54 1.0818 1 2 2 0.8074
248 2 1.17 1.7942 2 1 2 1.1763
249 1 0.54 2.2574 2 1 2 0.8258
250 1 1.12 2.5932 2 1 1 1.1846
251 1 1.05 2.5821 1 1 2 0.9533
252 3 2.15 1.6078 2 2 2 0.8600
253 2 1.47 1.7789 1 1 1 0.8009
254 3 2.31 1.8281 1 2 2 0.9539
255 3 2.31 1.7323 2 2 1 0.8999
256 4 3.05 0.8358 1 2 1 0.8322
257 2 1.18 1.7977 1 1 2 1.0870
258 1 0.87 2.5742 1 1 1 0.7167
259 1 0.97 2.0792 2 1 2 0.8557
260 4 1.97 0.2291 2 2 1 1.1657
261 2 1.58 2.0825 1 1 2 1.1673
262 3 2.28 1.4598 1 2 2 0.8413
263 3 1.84 1.0247 2 2 2 1.2566
264 3 2.14 1.4453 2 2 1 0.8783
265 4 2.30 0.6381 2 2 1 0.9632
266 4 2.38 0.6745 2 2 2 1.3573
267 4 2.70 1.0720 1 2 1 0.7192
268 1 1.12 2.7049 1 1 1 0.8104
269 3 2.53 1.5900 1 2 2 1.4825
270 3 2.26 1.8604 1 2 2 0.9843
271 1 1.13 2.4897 1 1 1 0.7690
272 2 1.94 2.0839 1 1 2 1.2352
273 3 2.07 1.2925 1 2 2 1.2337
274 3 2.30 1.2318 1 2 1 0.7200
275 3 1.86 1.6865 2 2 2 0.6675
276 3 1.89 1.1243 2 2 1 1.2494
277 3 1.71 1.0290 2 2 2 0.5995
278 1 1.08 2.4545 2 1 1 0.8474
279 4 2.46 0.4501 1 2 1 0.8610
280 2 1.11 1.7072 1 1 1 1.8099
281 3 2.04 1.2141 2 2 2 1.4102
282 3 1.91 1.3683 1 2 1 0.9941
283 2 1.52 2.4427 1 1 1 1.4026
284 4 2.73 0.7541 2 2 2 0.9549
285 4 2.50 1.1421 2 2 2 0.9259
286 1 0.57 2.4717 1 1 1 1.0817
287 2 1.82 1.9954 1 1 1 1.0469
288 1 1.25 2.4983 1 1 2 1.5012
289 4 2.93 0.9080 2 2 2 1.0420
290 4 2.02 0.2000 2 2 1 1.9607
291 3 1.92 1.4731 2 2 2 0.7786
292 4 2.29 0.4132 2 2 1 1.8753
293 1 1.02 2.1497 2 1 2 0.7700
294 4 2.85 0.9764 1 2 1 1.1716
295 4 2.53 0.6066 1 2 1 0.8531
296 1 1.02 2.4999 1 1 1 2.5712
297 4 2.87 1.1193 2 2 2 1.0611
298 2 1.43 1.6596 1 1 2 0.7776
299 1 0.97 2.5025 1 1 1 0.5880
300 2 1.84 2.2882 2 1 2 0.9886
301 2 1.88 2.1806 2 1 1 0.8522
302 2 1.33 2.1082 2 1 2 0.6585
303 3 1.76 0.8919 2 2 2 0.8009
304 4 1.99 0.4709 2 2 1 1.2334
305 1 0.87 2.4262 1 1 2 0.9922
306 1 0.92 2.1350 2 1 1 0.9606
307 2 1.66 2.1867 1 1 2 0.9702
308 4 2.42 0.8002 1 2 1 0.7718
309 2 1.31 2.0201 2 1 1 0.7340
310 2 1.80 1.9437 1 1 1 0.8181
311 4 2.78 1.1410 2 2 2 1.7850
312 1 1.14 2.5724 2 1 1 0.8967
313 2 1.88 2.1082 1 1 2 1.0525
314 1 0.89 2.6072 2 1 1 0.8586
315 1 0.90 2.3828 2 1 1 0.9059
316 4 2.87 1.2443 2 2 2 1.1259
317 3 2.35 1.4475 1 2 1 1.2101
318 1 0.89 2.4514 2 1 2 1.0819
319 3 2.05 1.6316 2 2 2 1.2714
320 4 2.86 1.3226 1 2 1 0.7244
321 1 0.99 2.6662 1 1 2 0.8885
322 1 1.46 2.7435 2 1 2 1.3817
323 3 2.31 1.9226 1 2 1 3.7273
324 1 1.04 2.4258 2 1 2 0.8668
325 2 1.07 1.5917 2 1 1 0.6391
326 1 1.38 2.9259 1 1 2 0.6471
327 3 2.43 1.7025 2 2 1 0.7808
328 3 1.93 1.4546 2 2 2 0.6533
329 3 2.17 1.5999 2 2 2 0.8284
330 4 2.36 0.9040 1 2 2 0.7389
331 1 0.79 2.3858 2 1 2 0.8384
332 4 2.87 1.1923 2 2 2 0.9341
333 2 1.63 1.9483 2 1 1 1.0799
334 2 0.90 1.6966 2 1 2 0.7497
335 4 2.67 0.8543 1 2 2 1.6398
336 2 1.59 1.7659 1 1 1 0.9852
337 4 2.11 0.7089 2 2 2 0.8000
338 4 2.50 0.4873 2 2 2 0.8009
339 1 0.64 2.1539 1 1 2 0.9692
340 2 1.63 1.9157 1 1 1 0.8513
341 4 2.58 0.8599 2 2 2 0.9058
342 1 0.20 1.9808 1 1 2 1.1821
343 1 0.82 2.3609 1 1 1 0.8630
344 3 2.25 1.7868 1 2 1 0.9253
345 1 1.13 2.6761 1 1 2 0.8557
346 3 2.07 1.7655 1 2 1 0.9662
347 1 0.93 2.5640 1 1 1 1.1680
348 3 2.16 1.2860 2 2 2 0.9545
349 1 1.08 2.6729 1 1 2 1.4603
350 3 2.16 1.4101 2 2 2 0.8264
351 2 0.85 1.3090 2 1 1 1.0467
352 4 2.35 0.9280 1 2 1 0.9080
353 3 2.02 1.1587 1 2 2 0.7682
354 1 1.21 2.7777 2 1 1 0.6178
355 2 1.36 1.5890 2 1 1 0.6258
356 1 0.83 2.9124 1 1 1 0.6821
357 3 2.25 1.2915 1 2 2 0.5989
358 4 2.56 0.8907 1 2 1 0.6955
359 3 2.13 1.4667 2 2 2 0.9560
360 3 1.98 1.7643 1 2 2 0.9093
361 4 2.47 0.5925 2 2 2 0.9704
362 4 3.09 1.0721 1 2 1 0.7072
363 2 1.65 1.9020 2 1 2 1.3507
364 2 1.57 2.1236 1 1 2 2.0089
365 3 2.10 1.5805 1 2 1 0.8172
366 1 1.08 2.5974 2 1 2 0.8741
367 1 0.66 2.1383 2 1 2 0.9767
368 1 0.69 2.4978 2 1 2 0.9136
369 4 2.84 0.8652 2 2 1 0.8940
370 1 0.74 2.4723 2 1 2 0.9704
371 3 2.34 1.6842 1 2 1 1.1004
372 1 0.95 2.3294 1 1 2 0.8172
373 1 0.85 2.6302 1 1 1 0.9202
374 3 1.91 1.4034 2 2 2 0.8038
375 3 2.24 1.5901 1 2 1 1.1571
376 3 2.00 1.6370 1 2 2 0.7440
377 2 1.48 1.6857 2 1 2 1.2652
378 3 1.93 1.2432 1 2 1 1.0154
379 4 2.36 0.5403 2 2 2 1.2475
380 4 2.63 0.7776 2 2 2 1.2382
381 4 2.55 0.7990 2 2 2 1.0461
382 1 0.58 2.3440 1 1 1 0.8841
383 3 1.97 1.3477 1 2 1 1.0650
384 2 1.63 2.1810 2 1 2 0.7040
385 4 2.82 0.9527 1 2 1 0.7389
386 4 2.37 0.6828 2 2 2 0.7032
387 1 0.99 2.4325 2 1 1 0.9951
388 3 2.12 1.6586 1 2 2 0.8196
389 1 0.51 2.5456 2 1 1 0.8037
390 1 0.75 2.0460 1 1 2 0.8356
391 1 0.59 2.0684 1 1 2 1.3154
392 2 1.70 1.9158 1 1 2 1.0067
393 3 2.26 1.5198 2 2 1 0.8792
394 4 2.83 0.6250 2 2 1 0.9568
395 2 1.57 2.0872 2 1 2 1.3037
396 3 1.51 1.1071 1 2 1 1.0587
397 2 1.21 1.5111 2 1 2 0.8250
398 2 1.62 2.2219 1 1 1 0.9206
399 1 0.78 2.1366 2 1 2 0.9802
400 1 0.83 2.6618 2 1 2 0.7245
401 1 0.28 1.9233 1 1 2 1.2346
402 4 2.36 0.9243 1 2 2 0.9148
403 3 2.18 1.7487 2 2 1 0.5897
404 2 2.05 2.0936 2 1 1 0.4936
405 4 2.74 1.0264 2 2 2 1.0430
406 4 2.25 0.7735 1 2 1 0.6746
407 1 0.77 2.4584 2 1 2 0.8871
408 4 2.60 0.8527 2 2 2 0.7800
409 1 1.30 3.0381 1 1 2 1.4208
410 2 1.92 2.2202 1 1 2 0.8842
411 1 0.66 2.1318 2 1 2 0.8258
412 3 1.97 1.3112 2 2 2 0.8964
413 4 2.84 1.1081 1 2 1 0.6620
414 1 0.80 2.6233 2 1 2 1.0273
415 1 0.98 2.7237 2 1 2 1.0828
416 1 0.79 2.2850 2 1 2 0.9352
417 4 2.66 0.4483 1 2 1 0.8821
418 4 2.34 1.0557 2 2 2 0.9670
419 3 1.65 0.7370 1 2 1 1.6413
420 2 1.33 1.8679 2 1 2 1.4085
421 2 1.30 1.6877 2 1 2 0.8006
422 1 1.14 2.6636 2 1 2 1.0728
423 1 0.70 2.2408 1 1 2 0.9193
424 1 0.46 2.3743 2 1 1 0.9080
425 4 2.57 0.8126 2 2 2 1.0959
426 4 2.31 0.6528 2 2 2 1.2851
427 2 1.18 1.7068 1 1 1 0.8413
428 2 1.48 1.8429 1 1 2 1.4405
429 4 2.34 0.6543 2 2 1 0.9604
430 1 1.02 2.6289 1 1 2 0.8586
431 4 2.63 0.9996 1 2 1 1.1284
432 2 1.28 2.0487 1 1 1 1.4433
433 4 2.99 0.8531 1 2 1 1.0584
434 4 3.02 1.5059 1 2 1 0.7365
435 1 1.03 2.8472 1 1 2 0.8992
436 2 1.80 1.9637 1 1 1 1.0956
437 4 2.50 0.8296 1 2 1 1.1241
438 3 2.07 1.7267 1 2 2 2.1679
439 1 1.30 2.6344 1 1 1 1.7042
440 1 0.79 2.4509 2 1 1 1.7404
441 2 1.70 2.0029 2 1 2 1.1909
442 2 1.82 2.1407 2 1 2 0.6812
443 4 2.81 1.0884 1 2 1 0.6379
444 1 1.04 2.3499 1 1 2 0.5004
445 3 2.60 1.8537 2 2 1 0.4571
446 1 1.02 2.6749 2 1 2 0.7283
447 2 1.65 1.8174 1 1 2 0.6350
448 1 1.06 2.9142 2 1 2 0.6579
449 3 1.88 1.7277 2 2 2 0.8172
450 3 1.88 1.1797 2 2 2 1.0486
451 4 2.77 0.9979 2 2 2 1.1629
452 2 1.19 1.3382 1 1 2 0.7085
453 4 2.62 0.8675 1 2 1 1.0253
454 3 1.99 1.5926 2 2 2 0.9539
455 1 0.93 2.9422 1 1 2 1.0998
456 4 2.40 0.6599 2 2 1 0.7282
457 3 1.97 0.8775 2 2 2 0.6264
458 2 1.90 2.0177 2 1 2 0.8900
459 3 1.61 1.1338 2 2 2 0.7112
460 2 1.35 1.7302 2 1 2 0.8667
461 2 1.30 1.6941 1 1 1 1.6553
462 4 2.29 0.7859 1 2 2 0.7423
463 2 1.83 2.2245 2 1 2 0.9212
464 4 2.77 0.8093 2 2 2 1.1087
465 1 1.01 2.5846 1 1 2 1.1132
466 3 2.27 1.2697 2 2 2 0.8368
467 3 2.32 1.8693 1 2 2 0.8668
468 2 1.17 1.4405 1 1 1 0.7692
469 3 2.27 1.4175 1 2 2 0.8104
470 1 0.47 2.1353 1 1 2 0.8903
471 4 2.75 0.6504 1 2 1 0.6551
472 4 2.75 0.7780 2 2 2 0.7893
473 2 1.61 2.1116 1 1 1 1.0951
474 3 1.96 1.3729 1 2 2 0.6840
475 1 1.23 2.6195 2 1 2 0.7677
476 1 1.04 2.6032 1 1 1 0.9058
477 2 1.56 2.4798 2 1 2 0.6780
478 2 1.60 1.8674 1 1 2 0.6662
479 3 1.68 1.4448 2 2 2 0.7997
480 1 0.52 2.6020 1 1 2 0.6966
481 2 1.32 2.1326 1 1 2 0.8765
482 2 1.46 1.7649 2 1 2 1.0424
483 3 1.79 1.5993 2 2 2 0.7378
484 1 1.11 2.4142 2 1 1 0.8841
485 3 1.96 1.4517 2 2 2 0.7381
486 4 2.66 1.2136 1 2 1 0.6293
487 1 0.64 2.3405 1 1 2 0.5155
488 1 0.93 2.6444 2 1 1 0.7193
489 2 1.76 1.9795 1 1 2 0.8520
490 2 1.33 1.9183 1 1 1 0.7466
491 1 1.18 2.3579 2 1 1 0.6291
492 2 1.71 2.1331 2 1 2 1.0600
493 3 1.78 0.9487 1 2 2 0.6809
494 4 2.71 0.8136 1 2 1 0.7503
495 1 1.13 2.7572 2 1 2 0.8717
496 1 0.98 2.5335 2 1 2 0.6538
497 4 2.42 0.8204 1 2 1 0.5805
498 3 1.98 1.5571 2 2 2 0.6771
499 4 2.34 0.5412 1 2 1 0.6746
500 3 1.82 1.1708 2 2 2 0.6404
501 3 1.82 1.1251 1 3 1 0.8922
502 3 2.27 1.6426 1 3 2 1.7952
503 3 1.81 1.2294 1 3 1 1.3551
504 2 1.74 2.3257 1 3 2 1.0927
505 2 1.60 1.9416 2 3 1 0.7368
506 2 1.36 1.9455 2 3 2 1.3147
507 2 1.67 2.5011 2 3 1 1.0129
508 2 1.38 1.9591 1 3 2 1.9959
509 2 1.37 1.8113 2 3 1 1.9005
510 2 1.50 1.9802 2 3 1 0.8625
511 3 2.11 1.4718 2 3 2 1.4044
512 3 2.03 1.5197 2 3 2 1.0667
513 2 1.71 2.1515 1 3 2 1.5441
514 3 2.36 1.6037 2 3 2 0.8739
515 3 1.89 1.0910 1 3 1 1.2149
516 3 2.07 1.3017 2 3 2 0.9495
517 3 2.10 1.2802 1 3 2 2.8712
518 3 1.49 1.0786 1 3 1 1.7791
519 3 2.11 1.4228 1 3 2 1.1963
520 2 1.61 1.8315 2 3 1 1.0991
521 2 1.40 1.9116 1 3 2 1.8060
522 3 2.02 1.0935 1 3 2 2.8924
523 3 1.69 1.3608 1 3 1 0.9921
524 2 1.62 2.1277 2 3 1 0.7923
525 2 1.20 1.7357 2 3 1 1.1606
526 2 1.69 1.7908 1 3 2 0.8739
527 3 2.10 1.6379 1 3 2 1.0870
528 2 1.70 1.7760 2 3 1 1.7140
529 2 1.42 1.5852 1 3 2 1.1084
530 3 1.87 1.1564 1 3 2 1.1998
531 2 1.56 2.1016 1 3 2 1.0155
532 2 1.38 1.7472 2 3 2 1.0701
533 2 1.41 1.5481 2 3 2 0.9372
534 2 1.72 1.9579 1 3 2 0.6747
535 2 1.32 2.0148 1 3 2 0.8800
536 3 2.24 1.6476 2 3 2 1.2199
537 3 2.18 1.1672 1 3 2 0.7699
538 3 1.90 1.3548 1 3 2 0.7945
539 3 2.42 1.5357 2 3 2 0.6978
540 2 1.67 1.5701 2 3 1 0.8858
541 2 1.34 1.7645 1 3 1 0.6564
542 3 1.85 1.1641 1 3 1 2.4228
543 3 2.45 1.8523 2 3 2 0.6770
544 2 1.79 2.1816 1 3 2 1.9770
545 2 1.73 2.2552 1 3 2 0.8259
546 3 1.79 0.8603 2 3 2 1.2014
547 3 2.39 1.4678 2 3 2 0.9681
548 3 2.42 1.5416 1 3 2 0.9448
549 3 2.00 1.3301 2 3 2 0.7144
550 2 1.32 1.8254 1 3 2 0.9648
551 3 2.08 1.4325 2 3 2 1.6592
552 2 1.35 1.8936 2 3 2 1.4012
553 3 2.26 1.5121 2 3 2 0.8154
554 3 1.81 1.5203 1 3 1 1.0145
555 3 2.35 1.4650 2 3 2 0.7890
556 3 1.70 1.1570 2 3 2 1.0684
557 3 2.12 1.3591 1 3 2 0.8100
558 3 2.43 1.8005 2 3 2 0.7772
559 3 1.89 1.1655 2 3 2 0.6493
560 2 1.01 1.9039 1 3 2 2.1098
561 2 1.31 1.8995 2 3 1 1.1854
562 3 2.09 1.3336 2 3 2 0.9048
563 3 1.55 1.2464 1 3 1 0.9315
564 2 1.20 1.8103 2 3 1 0.7961
565 3 2.29 1.4035 2 3 2 0.6427
566 2 1.34 1.7217 2 3 1 0.8005
567 3 2.44 1.2737 2 3 2 0.5667
568 2 1.56 2.4152 1 3 2 0.8944
569 2 1.18 1.7567 2 3 1 1.0338
570 2 1.53 1.9689 2 3 2 1.5519
571 3 2.54 1.8211 1 3 2 0.7525
572 2 1.73 2.2053 1 3 2 0.8171
573 2 1.72 2.1893 1 3 2 1.4560
574 2 1.07 2.0014 1 3 2 0.9079
575 3 1.99 1.2831 1 3 2 0.8879
576 2 1.71 2.3936 1 3 2 0.6918
577 2 1.39 2.0048 1 3 2 0.6715
578 3 1.88 1.1980 2 3 2 0.9719
579 3 2.05 1.5890 2 3 2 0.8294
580 2 1.65 2.3078 1 3 2 0.7718
581 2 1.76 1.9300 2 3 2 1.2197
582 2 1.50 2.0364 2 3 1 2.3388
583 2 1.37 1.8739 2 3 1 1.4694
584 3 2.26 1.4368 1 3 2 1.1692
585 3 2.20 1.4332 1 3 2 0.7136
586 2 1.71 1.8845 2 3 1 1.4525
587 3 1.73 1.2246 2 3 2 0.9220
588 2 1.29 1.9978 1 3 2 1.1086
589 3 2.12 1.5599 1 3 2 1.0726
590 2 1.60 1.8512 1 3 2 1.0612
591 3 1.71 1.2798 2 3 2 1.4187
592 3 2.34 1.1657 1 3 2 1.1525
593 3 2.00 1.8147 2 3 2 1.0577
594 3 2.20 1.5223 2 3 2 0.6794
595 2 1.59 2.3070 1 3 1 0.9408
596 2 1.49 1.7455 2 3 2 1.1731
597 2 0.91 1.4078 2 3 1 1.0618
598 3 2.05 1.5202 1 3 2 0.6914
599 2 1.72 2.4070 2 3 2 1.9276
600 2 1.66 1.7302 1 3 2 0.8023
