# Supplementary material for: The effect of training methodology on knowledge representation in categorization
Source: PLoS One. 2017 Aug 28;12(8):e0183904. doi: 10.1371/journal.pone.0183904 (PMC5573135; doi:10.1371/journal.pone.0183904)
Supplement: S1 File — This file contains the raw data from the experiments reported in this manuscript. (ZIP) [file pone.0183904.s001.zip › raw_data/Exp2/YES-NO/rb_xfer_concept_feedback_2_cond_2_sub_91.dat]

  1 1 0.59 2.0684 2 1 2 1.0946
  2 2 1.84 2.2882 2 1 2 1.1064
  3 2 0.91 1.5029 1 1 1 1.3268
  4 1 0.87 2.4262 1 1 1 1.6172
  5 2 1.83 2.2245 1 1 2 1.0795
  6 3 1.88 1.1980 2 2 1 1.1556
  7 2 1.50 2.0364 1 1 1 0.9734
  8 1 0.89 2.4133 1 1 1 1.1345
  9 3 2.09 1.3336 2 2 2 1.6485
 10 4 2.68 0.9857 2 2 1 1.5347
 11 3 1.82 0.9665 1 2 1 1.9143
 12 4 2.22 0.4164 1 2 1 1.3573
 13 4 2.89 0.6940 2 2 2 1.5517
 14 1 0.85 2.6302 2 1 2 1.4180
 15 3 1.91 1.2875 1 2 1 1.1135
 16 3 1.93 1.1668 1 2 2 1.1236
 17 3 2.20 1.4332 2 2 1 0.9910
 18 1 0.57 2.4717 1 1 1 1.1853
 19 3 1.71 1.0290 2 2 1 1.2894
 20 3 2.10 1.2802 1 2 1 1.2957
 21 1 0.98 2.7237 2 1 2 1.6520
 22 3 1.86 1.2022 1 2 1 1.3940
 23 1 1.07 2.3485 1 1 2 1.0185
 24 1 0.80 2.6896 1 1 1 0.9452
 25 1 1.02 2.8512 2 1 1 1.4115
 26 4 2.73 0.7541 1 2 1 1.0586
 27 3 2.26 1.4368 1 2 1 2.1763
 28 1 1.06 2.6152 2 1 1 2.2247
 29 4 2.50 1.1421 1 2 1 1.6240
 30 2 1.48 1.6857 1 1 1 1.9206
 31 2 1.94 2.0839 2 1 2 1.1719
 32 4 2.61 0.8948 1 2 1 1.3253
 33 3 2.17 1.5999 2 2 2 1.0406
 34 4 2.63 0.8910 1 2 1 0.9127
 35 1 0.79 1.9647 1 1 1 1.4448
 36 1 0.83 2.9124 2 1 1 1.4431
 37 1 1.30 3.0381 1 1 2 1.1461
 38 3 1.89 1.1243 2 2 1 1.2999
 39 4 2.55 0.7990 1 2 1 1.1518
 40 4 2.19 0.5582 1 2 1 1.4821
 41 3 2.00 1.6370 1 2 1 1.6957
 42 4 2.56 0.8907 2 2 2 1.2203
 43 2 1.53 1.7180 2 1 2 1.3328
 44 2 1.78 2.2075 2 1 1 1.3441
 45 1 0.75 2.3090 2 1 2 2.1534
 46 2 0.90 1.6966 2 1 1 1.0998
 47 1 0.93 2.5074 2 1 1 1.4402
 48 3 1.64 1.1417 2 2 1 2.2478
 49 2 1.18 1.7567 1 1 1 2.0293
 50 4 2.05 0.5764 2 2 2 1.5326
 51 2 1.60 1.8674 2 1 1 1.7400
 52 1 0.75 2.0460 2 1 2 1.6232
 53 3 2.32 1.9002 2 2 1 1.3108
 54 4 2.67 0.8543 2 2 2 1.1060
 55 2 1.91 2.2208 1 1 1 2.0064
 56 2 1.18 1.7068 2 1 1 1.7352
 57 1 1.03 2.8472 1 1 1 1.0741
 58 2 1.56 2.4798 1 1 2 1.6642
 59 3 2.27 1.5003 1 2 1 1.1337
 60 4 2.44 0.7355 1 2 1 0.9044
 61 4 2.82 0.9527 2 2 1 0.9403
 62 4 2.76 0.9491 2 2 2 1.3348
 63 1 0.66 2.5896 2 1 2 1.7385
 64 2 1.39 2.0048 1 1 1 1.1335
 65 4 2.66 1.2136 1 2 1 1.2006
 66 4 3.09 1.0721 2 2 2 1.5617
 67 4 2.63 0.9996 1 2 1 1.5227
 68 1 0.68 2.5251 1 1 1 1.1177
 69 2 1.34 1.7217 2 1 2 2.1213
 70 3 2.31 1.7323 1 2 1 2.2363
 71 1 0.70 2.6702 2 1 2 1.3472
 72 3 1.65 0.7370 1 2 2 1.6300
 73 4 2.58 0.9262 2 2 2 1.5559
 74 1 1.30 2.6344 1 1 1 1.1509
 75 4 2.91 1.1572 1 2 2 1.2334
 76 3 2.11 1.4718 1 2 1 1.0967
 77 2 1.37 1.8739 2 1 2 1.2527
 78 2 1.67 2.5011 1 1 2 1.4913
 79 1 0.70 2.2408 2 1 2 1.0487
 80 2 1.54 1.9274 2 1 2 1.5991
 81 4 2.35 0.9280 1 2 1 1.2953
 82 4 2.36 0.9040 2 2 2 1.5167
 83 2 1.34 1.8387 1 1 1 1.7120
 84 4 2.93 0.9080 1 2 1 1.1634
 85 1 0.81 2.4667 1 1 1 1.1809
 86 1 1.04 2.6032 2 1 2 1.0151
 87 4 2.14 0.5976 2 2 2 1.3586
 88 4 2.29 0.4132 1 2 1 1.2886
 89 2 1.47 1.7789 1 1 1 1.2061
 90 3 2.15 1.6078 2 2 2 1.0547
 91 2 1.68 1.9240 2 1 2 1.0374
 92 3 1.54 1.1603 1 2 1 0.9399
 93 4 2.74 1.0264 2 2 2 1.0956
 94 4 2.81 1.0884 2 2 2 1.6361
 95 4 3.00 1.1062 1 2 1 0.8280
 96 1 0.99 2.6662 2 1 1 1.6349
 97 1 0.20 1.9808 2 1 2 1.7132
 98 3 2.00 1.3301 2 2 1 1.8526
 99 2 1.32 1.8254 1 1 1 1.2670
100 4 2.49 0.9841 1 2 1 1.0014
101 3 2.12 1.6586 2 2 2 1.2359
102 1 1.13 2.4366 1 1 1 0.8826
103 4 2.25 0.7735 2 2 1 1.1992
104 4 1.97 0.2291 1 2 1 0.9825
105 3 1.89 1.0910 1 2 2 2.4160
106 2 0.91 1.4078 1 1 2 0.9911
107 3 1.74 1.0244 1 2 1 1.0719
108 2 1.69 1.7908 1 1 1 0.8288
109 2 1.54 1.8500 1 1 1 0.9555
110 3 1.73 0.9571 2 2 2 0.9903
111 2 1.72 2.3797 2 1 2 1.1349
112 1 1.39 2.5917 1 1 1 0.9769
113 3 1.79 0.8603 2 2 2 2.3290
114 1 0.87 2.0973 1 1 1 0.9484
115 4 2.34 1.0557 1 2 1 1.2713
116 1 0.95 2.3294 1 1 1 1.2285
117 1 1.14 2.7128 2 1 2 1.1719
118 2 1.36 1.5890 1 1 1 0.9179
119 4 2.45 0.6758 1 2 1 1.2414
120 1 1.05 2.5821 2 1 2 1.3534
121 3 1.53 1.1943 1 2 2 1.6994
122 2 1.75 2.3029 1 1 1 1.2794
123 4 2.40 0.4766 1 2 1 2.0354
124 3 1.94 1.4668 2 2 2 1.0116
125 3 1.90 1.0658 2 2 1 1.4979
126 2 1.60 1.8512 1 1 2 1.7667
127 3 2.01 1.3552 2 2 1 1.1290
128 3 2.23 1.4842 2 2 2 1.2286
129 3 1.91 1.4034 1 2 1 0.9642
130 4 2.11 0.7089 2 2 2 0.9732
131 2 1.17 1.4405 2 1 2 1.0477
132 2 1.28 2.0487 2 1 1 1.0215
133 4 2.84 1.0126 2 2 2 1.8056
134 3 1.87 1.1564 2 2 1 1.2534
135 4 2.78 1.1410 1 2 1 0.9071
136 4 2.30 0.6381 2 2 2 1.3197
137 2 1.74 2.1059 2 1 2 1.3385
138 3 1.73 1.3031 2 2 1 1.1589
139 2 1.17 1.7942 1 1 1 1.0405
140 2 1.07 2.0014 2 1 2 1.2552
141 2 1.40 1.7768 2 1 2 0.8700
142 2 1.55 2.0090 1 1 1 1.1396
143 2 1.29 1.9978 2 1 2 0.8707
144 1 0.58 2.3440 1 1 1 0.9073
145 2 1.67 2.0985 1 1 1 1.4482
146 4 2.87 1.2443 1 2 1 0.8613
147 3 1.83 1.3642 1 2 1 1.2823
148 4 2.78 1.0349 1 2 1 1.2550
149 3 2.01 1.5911 2 2 2 0.9813
150 1 0.83 2.6618 2 1 1 1.3818
151 2 1.66 2.0688 2 1 2 1.1448
152 4 2.77 0.8261 1 2 1 0.9475
153 3 1.96 1.4517 2 2 2 1.2213
154 3 1.93 1.4546 1 2 1 1.2378
155 2 1.63 2.1810 1 1 1 1.0774
156 1 1.39 2.6564 1 1 1 1.1458
157 3 1.68 1.4613 2 2 2 1.1486
158 3 2.24 1.5901 2 2 2 1.3916
159 1 0.96 2.5403 1 1 1 0.8807
160 1 1.13 2.4897 1 1 1 0.8379
161 4 2.95 1.0010 1 2 1 0.9820
162 1 1.11 2.5086 2 1 1 1.1498
163 1 0.97 2.0792 2 1 1 0.9522
164 4 2.69 0.6219 1 2 1 1.0267
165 2 1.53 1.8646 1 1 1 1.4573
166 3 1.94 1.0910 1 2 1 1.5515
167 1 1.14 2.6636 2 1 2 2.0652
168 2 1.31 2.0201 2 1 2 1.0154
169 4 2.60 0.8527 1 2 1 0.8787
170 1 0.87 2.5742 1 1 1 1.1076
171 4 2.65 0.7053 2 2 2 0.9687
172 1 1.11 2.4142 1 1 1 0.8174
173 2 1.42 2.0525 2 1 2 0.9058
174 2 1.80 1.9437 1 1 1 1.0374
175 3 2.31 1.8281 2 2 2 0.9729
176 4 2.50 0.8296 2 2 2 1.0148
177 3 1.52 0.9112 2 2 1 0.9101
178 2 1.77 2.1241 1 1 1 1.1690
179 3 2.32 1.8693 2 2 2 0.8839
180 1 0.51 2.5456 1 1 1 1.0172
181 2 1.34 1.8004 1 1 1 0.8402
182 2 1.45 1.8789 2 1 2 0.8000
183 3 2.16 1.4101 1 2 2 1.0004
184 3 1.99 1.4321 1 2 1 0.5934
185 2 1.72 2.1893 1 1 1 0.9050
186 3 1.86 1.6865 1 2 2 0.8777
187 4 2.34 0.9662 1 2 1 0.7870
188 1 1.38 2.9259 2 1 2 1.4608
189 4 2.71 0.8136 1 2 1 0.7704
190 2 1.61 1.8315 2 1 2 0.9487
191 3 2.35 1.4475 1 2 1 1.0538
192 1 0.57 2.1170 1 1 1 0.6774
193 1 0.85 2.0896 2 1 2 0.7053
194 4 2.18 0.6201 1 2 1 0.7339
195 1 0.93 2.6444 2 1 2 0.7132
196 4 2.50 0.4873 2 2 1 0.9252
197 2 1.59 1.9919 2 1 2 0.8087
198 1 1.23 2.6195 2 1 2 1.0326
199 2 1.34 2.0207 1 1 1 0.7197
200 3 1.97 1.3112 1 2 1 1.3720
201 3 2.00 1.8147 2 2 2 1.1834
202 1 0.47 2.1353 1 1 1 0.7129
203 1 0.61 1.8464 2 1 2 0.6691
204 1 0.83 2.5525 2 1 1 1.0191
205 3 2.41 1.5873 1 2 1 1.1783
206 1 1.29 2.6896 2 1 2 1.1400
207 4 2.70 0.5700 2 2 2 1.0480
208 4 2.53 0.9180 2 2 2 1.1502
209 1 1.46 2.7435 2 1 1 0.9769
210 1 1.21 2.7777 1 1 1 1.1456
211 2 1.70 2.0029 1 1 1 0.8919
212 2 1.36 1.9455 1 1 1 1.1299
213 3 2.25 1.2915 1 2 1 1.2294
214 3 2.10 1.6379 2 2 2 0.9007
215 2 1.40 1.8203 2 1 2 0.8084
216 1 0.90 2.3828 1 1 1 0.7938
217 4 2.75 0.7490 2 2 2 1.1053
218 2 1.65 1.8174 1 1 1 0.9820
219 4 2.53 0.7572 2 2 2 1.4804
220 1 0.88 2.1755 1 1 1 0.6926
221 3 2.28 1.4598 1 2 1 0.8659
222 3 1.84 1.0247 1 2 1 0.6144
223 3 2.03 1.5197 1 2 1 0.5190
224 3 2.11 1.4228 2 2 2 0.7463
225 1 1.14 2.4633 1 1 1 0.9558
226 2 1.76 1.9300 1 1 1 0.8545
227 2 1.57 2.0872 2 1 1 0.5324
228 1 0.93 2.5469 1 1 1 0.7678
229 1 0.70 2.3945 2 1 1 0.9210
230 4 2.36 0.9243 1 2 1 1.6203
231 4 2.69 0.9113 2 2 2 0.7322
232 1 1.05 2.6063 2 1 2 0.9919
233 3 2.00 1.3047 1 2 2 1.2413
234 4 2.36 0.5403 2 2 2 0.9115
235 3 2.12 1.5357 2 2 2 0.9316
236 1 1.44 3.1230 2 1 2 1.0787
237 4 2.87 1.1923 2 2 1 1.0991
238 4 2.51 1.1215 1 2 1 1.3035
239 3 1.67 1.1645 1 2 2 1.1397
240 4 2.62 0.3858 1 2 1 1.0481
241 3 1.79 1.5993 1 2 1 1.0374
242 1 0.98 2.5335 2 1 2 1.0046
243 1 0.66 2.1383 2 1 2 0.9571
244 2 1.62 2.1277 1 1 1 0.9608
245 2 1.35 1.3832 1 1 2 0.8111
246 4 2.59 0.8358 1 2 1 0.8738
247 2 1.11 1.7072 2 1 2 1.0471
248 3 2.28 1.7216 1 2 1 1.3414
249 1 0.60 2.4105 2 1 2 0.7596
250 2 1.57 2.1236 1 1 1 0.7219
251 2 1.71 2.1331 2 1 2 0.9245
252 3 1.74 1.2433 2 2 1 0.9758
253 2 1.33 2.1082 1 1 1 1.1065
254 4 2.76 0.9397 1 2 1 0.9109
255 2 1.20 1.8103 2 1 2 1.0345
256 4 2.77 0.9979 2 2 2 1.8102
257 3 2.31 1.9226 2 2 2 1.0343
258 1 1.02 2.6289 1 1 1 0.8495
259 1 1.08 2.5974 2 1 1 1.0073
260 2 1.33 1.9183 1 1 1 0.7756
261 2 1.35 1.7302 1 1 1 1.5205
262 1 1.05 2.4518 1 1 2 1.5636
263 4 2.37 0.6828 2 2 2 1.3087
264 2 1.59 1.7659 1 1 2 1.4013
265 2 1.37 1.8113 2 1 2 0.9366
266 2 1.92 2.2202 2 1 2 0.8915
267 3 1.92 1.4731 1 2 1 1.0005
268 3 2.53 1.5900 2 2 2 1.1695
269 1 1.08 2.4545 1 1 1 0.8191
270 4 2.31 0.6528 1 2 1 1.1792
271 3 1.98 1.5571 1 2 1 0.8277
272 3 1.98 1.7643 1 2 1 1.1313
273 4 2.46 0.8923 1 2 1 0.8137
274 1 0.67 2.2161 1 1 1 0.7493
275 3 1.93 1.3493 1 2 1 0.9508
276 1 0.89 2.4514 1 1 1 0.7285
277 3 2.16 1.2860 1 2 1 1.0040
278 4 2.80 1.1860 1 2 2 0.8845
279 4 2.86 1.3226 2 2 1 0.8255
280 4 2.62 0.8675 1 2 1 0.8006
281 3 1.69 1.3608 2 2 2 1.4563
282 4 2.84 0.8652 1 2 1 0.9014
283 2 2.05 2.0648 1 1 1 0.8103
284 3 2.03 1.8493 2 2 2 0.8336
285 2 1.66 1.7302 2 1 2 1.2733
286 4 2.58 0.5943 2 2 2 1.2461
287 2 1.66 2.1867 2 1 1 0.6592
288 2 1.54 2.0740 1 1 1 0.9299
289 3 1.88 1.7277 1 2 1 1.5731
290 1 0.64 2.3405 1 1 1 0.9186
291 1 0.46 2.3743 2 1 2 0.6983
292 4 2.63 0.7776 2 2 2 1.0388
293 3 1.55 1.2692 2 2 1 1.0704
294 2 1.10 1.9116 2 1 1 0.5801
295 2 1.53 2.0434 2 1 2 0.7974
296 4 2.83 0.6250 1 2 1 0.8930
297 3 1.99 1.4759 2 2 2 0.9232
298 2 1.44 1.8880 2 1 2 0.9179
299 1 0.28 1.9233 1 1 1 1.1374
300 3 2.30 1.5630 2 2 2 0.7959
301 2 1.31 1.5509 1 1 2 1.4259
302 2 1.42 1.5852 1 1 2 0.8015
303 1 0.89 2.6072 1 1 1 1.5699
304 4 2.34 0.5412 2 2 2 1.0109
305 3 2.27 1.2697 1 2 2 0.7942
306 1 1.35 2.9907 2 1 2 1.0909
307 2 1.41 1.8537 2 1 2 1.0310
308 3 2.23 1.6917 2 2 2 0.8950
309 3 2.34 1.5876 2 2 2 0.9865
310 1 1.13 2.6761 1 1 1 0.7638
311 4 2.49 0.7135 2 2 2 1.9018
312 1 0.97 2.5025 1 1 1 0.6493
313 2 1.70 1.7546 1 1 1 0.8475
314 2 1.55 2.0901 1 1 1 0.8628
315 1 0.54 2.2574 2 1 2 0.8605
316 1 0.99 2.4325 1 1 1 0.7451
317 4 2.84 1.1081 1 2 1 1.0282
318 4 2.42 0.8204 1 2 1 0.6177
319 4 1.99 0.4709 1 2 1 0.9305
320 4 2.74 1.0078 1 2 1 0.7496
321 2 1.41 1.5481 2 1 2 0.8481
322 4 2.58 0.8599 2 2 2 0.9979
323 1 1.06 2.4017 1 1 2 1.0776
324 4 3.02 1.5059 2 2 1 0.8979
325 2 1.46 1.7649 2 1 2 1.1992
326 1 0.71 2.6716 2 1 2 0.9188
327 1 0.82 2.3609 1 1 1 0.5636
328 2 1.60 2.0299 1 1 1 1.1158
329 2 1.82 2.1407 1 1 1 0.5115
330 3 1.84 1.2339 2 2 1 1.1071
331 3 1.97 0.8775 1 2 2 1.1187
332 4 2.29 0.7859 1 2 1 1.8907
333 2 1.73 2.2053 1 1 1 0.8633
334 2 1.50 1.6578 1 1 2 1.1804
335 1 1.00 2.2990 2 1 1 1.5013
336 2 1.70 1.7760 1 1 1 0.7062
337 2 1.64 1.8817 2 1 2 0.9822
338 2 1.85 2.2288 2 1 2 0.7599
339 2 1.56 2.4152 2 1 2 0.7694
340 3 1.71 1.2798 2 2 1 0.8599
341 3 2.00 1.4168 2 2 1 0.8255
342 1 1.25 2.4983 2 1 1 0.9136
343 4 2.75 0.7780 1 2 1 0.8619
344 4 2.73 0.8917 1 2 1 0.6033
345 3 1.96 1.7241 1 2 1 1.0916
346 1 0.92 2.6655 2 1 2 1.1937
347 1 0.93 2.9422 1 1 1 0.7948
348 1 1.02 2.1497 2 1 1 1.1536
349 1 0.77 2.4584 1 1 1 1.1640
350 4 2.60 0.6925 2 2 2 1.0287
351 4 2.40 0.6599 2 2 2 1.0896
352 3 2.27 1.4175 2 2 2 0.8949
353 3 2.47 1.7597 2 2 2 0.9143
354 2 1.32 2.1326 2 1 2 1.0780
355 1 0.50 2.0667 1 1 1 0.8194
356 4 2.17 0.3420 2 2 2 1.3381
357 2 1.71 2.2396 2 1 2 0.8775
358 1 1.14 2.7885 1 1 1 1.1843
359 2 1.61 2.1116 1 1 1 0.9706
360 2 1.38 2.0285 1 1 1 0.6681
361 4 2.42 0.8002 1 2 2 0.7288
362 3 2.26 1.5121 1 2 1 0.9225
363 3 2.26 1.8604 1 2 2 1.1996
364 3 2.05 1.5202 2 2 2 1.1668
365 3 1.81 1.5009 1 2 1 0.9679
366 1 0.79 2.3858 1 1 1 1.4502
367 4 2.60 0.9741 1 2 1 0.9848
368 1 1.13 2.7572 2 1 1 0.9853
369 3 2.60 1.8537 2 2 2 0.9060
370 3 2.26 1.6672 1 2 1 1.0061
371 3 2.10 1.5805 1 2 1 1.3114
372 4 3.05 0.8358 2 2 2 0.9472
373 1 1.24 2.6215 1 1 1 0.8540
374 2 1.30 1.6901 2 1 1 1.5079
375 1 0.29 2.2599 2 1 2 0.8325
376 2 1.38 1.9591 1 1 1 0.9516
377 4 2.83 1.0065 2 2 2 0.8972
378 3 1.55 1.2464 1 2 1 1.6384
379 4 3.01 0.8914 2 2 2 0.9500
380 4 2.77 0.6431 2 2 2 0.9923
381 3 2.29 1.4035 1 2 1 0.9605
382 1 0.52 2.6020 1 1 1 0.8261
383 4 2.87 1.1193 2 2 2 1.2101
384 2 1.44 1.8458 1 1 1 1.0988
385 1 1.12 2.7049 1 1 1 0.8550
386 2 1.78 2.3478 1 1 1 0.6855
387 3 2.34 1.6842 2 2 2 1.1224
388 4 2.53 0.6066 2 2 2 1.0954
389 2 1.60 2.0713 1 1 1 1.1792
390 2 1.71 1.8845 2 1 2 0.8766
391 3 2.03 1.4969 1 2 1 0.7373
392 3 1.81 1.2294 1 2 1 0.6043
393 4 2.45 0.9719 2 2 2 0.7804
394 1 0.78 2.1366 2 1 2 1.6378
395 4 2.68 0.8133 2 2 2 0.9492
396 2 1.76 1.9795 2 1 2 0.9920
397 2 1.53 1.9689 2 1 2 1.3202
398 1 0.74 2.4723 1 1 1 0.9489
399 1 1.12 2.5932 1 1 1 1.3349
400 1 1.14 2.5724 2 1 2 1.0492
401 3 1.86 1.3330 1 2 1 1.2072
402 3 2.42 1.5357 2 2 2 0.8721
403 1 0.93 2.5446 2 1 2 1.0774
404 3 2.20 1.5223 2 2 2 1.0508
405 3 2.12 1.3591 1 2 1 0.8893
406 1 0.98 2.2305 2 1 2 0.9187
407 1 1.08 2.6729 1 1 1 0.8340
408 1 1.13 2.7475 1 1 1 0.6893
409 2 1.55 2.0735 2 1 2 1.0620
410 1 1.02 2.4999 1 1 1 0.6278
411 4 3.02 1.2229 2 2 1 1.1716
412 3 1.82 1.1251 2 2 1 1.3174
413 3 1.55 1.4445 2 2 2 1.2325
414 4 2.57 0.8126 1 2 1 0.6868
415 3 2.07 1.7655 2 2 2 0.6918
416 4 2.41 0.3492 2 2 2 0.9046
417 3 2.07 1.3017 2 2 1 1.6204
418 3 1.76 0.8919 1 2 2 1.0927
419 1 0.92 2.1350 2 1 2 1.0165
420 4 2.86 0.8159 1 2 2 0.9372
421 2 1.30 1.7010 2 1 1 1.4449
422 1 1.23 2.8181 1 1 1 0.6187
423 4 2.38 0.6745 2 2 2 1.1389
424 4 2.69 1.1057 1 2 1 0.8698
425 4 2.58 0.9390 2 2 2 1.2520
426 2 1.32 2.0148 2 1 2 1.3708
427 1 1.05 2.6834 2 1 2 0.8524
428 3 2.32 1.3140 1 2 1 0.9950
429 1 1.02 2.6749 1 1 1 0.9387
430 4 2.95 1.1056 2 2 2 0.8052
431 4 2.44 0.5580 2 2 2 0.9026
432 1 1.03 2.5309 2 1 2 0.8669
433 2 1.52 2.4427 2 1 2 0.9851
434 3 1.81 1.5203 2 2 2 0.9693
435 4 2.02 0.2000 1 2 1 1.0840
436 2 1.10 1.5722 1 1 2 0.7456
437 4 2.48 0.9460 2 2 2 1.7952
438 4 2.46 0.4501 2 2 2 1.0831
439 4 2.70 1.0720 1 2 1 1.0001
440 1 1.04 2.3499 2 1 2 0.8800
441 3 2.09 1.5482 2 2 2 0.7800
442 1 0.66 2.1318 2 1 2 0.8617
443 1 0.80 2.6233 2 1 2 0.7633
444 1 0.69 2.4978 2 1 1 1.8046
445 3 1.72 1.3010 1 2 1 1.4205
446 4 2.66 1.1964 2 2 1 0.7487
447 1 0.79 2.2850 1 1 1 0.7914
448 1 0.66 2.0748 1 1 1 0.6806
449 4 2.37 0.5874 1 2 2 0.7585
450 2 1.49 1.7455 2 1 2 1.0090
451 3 2.42 1.5416 1 2 1 1.0180
452 3 1.70 1.1570 1 2 2 0.8645
453 4 2.47 0.5925 2 2 2 0.9748
454 3 1.49 1.0786 2 2 1 1.0952
455 4 2.75 0.6504 2 2 2 1.1964
456 2 1.21 1.5111 1 1 2 0.8933
457 3 1.90 1.3107 2 2 1 0.9379
458 2 1.79 2.1816 1 1 1 1.3484
459 2 1.82 1.9954 2 1 2 0.9330
460 3 2.35 1.4650 2 2 1 1.5527
461 1 0.93 2.5640 1 1 1 1.1716
462 4 2.21 0.5149 1 2 1 1.6854
463 1 1.04 2.4258 2 1 1 1.0348
464 2 1.63 1.9157 2 1 2 1.2502
465 1 0.79 2.4509 2 1 2 0.8228
466 1 1.01 2.5846 2 1 2 1.3748
467 1 0.95 2.5462 1 1 1 0.8965
468 3 2.07 1.5131 2 2 2 1.0440
469 4 2.37 0.7068 1 2 1 0.6913
470 3 1.68 1.4448 1 2 1 0.9994
471 2 1.20 1.5293 2 1 2 1.2149
472 4 2.34 0.6543 1 2 1 0.7190
473 3 1.88 1.1797 1 2 2 0.9469
474 4 2.63 0.8588 2 2 2 0.7334
475 2 1.90 2.0177 2 1 2 0.9360
476 4 2.66 0.4483 1 2 1 0.8180
477 2 1.50 1.9802 2 1 2 0.8176
478 1 1.06 2.9142 2 1 2 0.9211
479 4 2.54 1.0818 1 2 1 0.8861
480 3 1.53 1.1144 1 2 1 1.4902
481 4 2.77 0.8093 1 2 1 0.8234
482 1 1.18 2.3579 1 1 2 1.1435
483 2 1.62 2.2219 1 1 1 1.0331
484 3 2.02 1.0935 1 2 2 2.0003
485 2 0.91 1.6901 2 1 2 0.8891
486 4 2.99 0.8531 2 2 2 0.9667
487 3 1.99 1.2831 2 2 2 2.5449
488 3 2.15 1.5097 1 2 1 0.9232
489 2 1.21 1.7462 1 1 1 1.3672
490 2 1.72 1.9579 1 1 1 0.8250
491 2 1.59 2.3070 2 1 2 1.1363
492 2 1.89 2.0046 2 1 2 0.7473
493 4 2.85 0.9764 2 2 2 2.2772
494 2 1.07 1.2491 2 1 2 1.0985
495 4 2.84 0.7001 2 2 2 1.1588
496 1 0.64 2.1539 1 1 1 0.6658
497 2 1.65 1.9020 2 1 2 0.8878
498 3 2.45 1.8523 2 2 2 0.9012
499 1 1.19 2.6213 2 1 2 1.0573
500 4 2.65 0.8297 2 2 2 0.9519
501 2 1.52 1.7948 1 3 1 1.2368
502 3 2.18 1.7487 1 3 1 1.0869
503 3 1.98 1.6500 1 3 1 0.7150
504 3 1.97 1.3477 2 3 2 0.8298
505 2 1.87 1.9112 1 3 1 0.7307
506 2 1.18 1.7977 1 3 2 1.0206
507 2 1.01 1.9039 2 3 2 0.9232
508 3 2.36 1.6037 2 3 2 0.9412
509 3 2.07 1.2553 2 3 2 0.8158
510 2 1.52 2.2086 1 3 1 0.6777
511 3 1.89 1.1655 1 3 2 1.3556
512 2 1.41 2.1163 1 3 1 1.6036
513 2 1.67 1.5701 1 3 2 0.9391
514 2 1.71 2.1515 1 3 1 1.1885
515 2 1.88 2.1806 1 3 1 1.0053
516 2 1.09 1.4625 2 3 2 1.2839
517 2 1.70 1.9158 2 3 2 1.4153
518 3 2.34 1.1657 2 3 2 0.7248
519 2 1.72 2.4070 2 3 2 0.8146
520 3 2.44 1.2737 2 3 2 0.7495
521 3 2.43 1.7025 2 3 2 1.0290
522 2 1.40 1.9116 2 3 2 0.9002
523 2 1.71 2.3936 2 3 2 0.7905
524 3 2.02 1.1587 2 3 2 0.8382
525 2 1.60 1.7107 2 3 1 1.0108
526 2 1.48 1.8429 1 3 1 1.0335
527 3 2.05 1.6316 1 3 1 0.8639
528 2 1.60 1.9416 1 3 1 1.1876
529 3 1.98 1.4865 2 3 2 0.7319
530 3 2.08 1.4325 2 3 2 0.7568
531 3 2.24 1.6476 1 3 1 0.9259
532 2 1.20 1.7357 2 3 1 0.7764
533 3 2.07 1.2925 1 3 2 0.6656
534 2 1.72 1.9730 2 3 2 1.3502
535 2 1.32 1.8802 1 3 1 1.9584
536 2 1.30 1.6941 2 3 1 0.8805
537 3 1.99 1.5926 2 3 2 0.8602
538 2 0.85 1.3090 1 3 2 0.7049
539 3 1.91 1.3683 2 3 2 0.6917
540 3 1.51 1.1071 1 3 1 1.8882
541 3 1.85 1.1641 1 3 1 0.6355
542 3 2.43 1.8005 1 3 2 1.4659
543 3 2.18 1.1672 1 3 1 0.9263
544 3 1.90 1.3548 1 3 1 0.8566
545 2 1.74 2.3257 1 3 1 1.0376
546 2 1.54 2.3446 2 3 2 1.4668
547 3 1.68 1.2696 1 3 1 0.9841
548 3 2.27 1.6426 2 3 2 1.2385
549 2 1.57 1.6518 1 3 2 1.5011
550 3 1.73 1.0353 1 3 2 2.1047
551 3 2.04 1.2141 2 3 2 0.9014
552 2 1.36 1.8982 2 3 2 1.2400
553 3 2.05 1.5890 1 3 1 0.7508
554 2 1.80 1.9637 2 3 2 1.6635
555 3 2.26 1.5198 1 3 1 0.6364
556 3 2.54 1.8211 2 3 2 0.9784
557 2 1.30 1.6877 2 3 1 1.3625
558 2 1.38 1.7472 2 3 1 0.6286
559 2 1.33 1.8679 1 3 2 0.8580
560 3 2.07 1.7267 2 3 2 1.0389
561 2 1.35 1.8936 2 3 2 1.2373
562 2 1.71 2.0191 1 3 1 1.0988
563 2 2.05 2.0936 2 3 2 1.3248
564 2 1.66 1.8515 1 3 1 0.7828
565 2 1.56 2.1016 1 3 1 0.9913
566 3 1.61 1.1338 2 3 2 0.8627
567 3 2.39 1.4678 2 3 2 0.6759
568 2 1.07 1.5917 1 3 2 0.8412
569 3 1.96 1.3729 1 3 1 1.3112
570 3 1.98 1.3953 2 3 2 0.9386
571 3 1.81 1.4311 1 3 1 1.1326
572 3 2.13 1.4667 1 3 1 0.7183
573 3 2.30 1.2318 2 3 2 0.8327
574 2 1.19 1.3382 2 3 1 1.1097
575 3 1.78 0.9487 1 3 2 1.1686
576 2 1.65 2.3078 1 3 1 1.0566
577 3 1.62 0.8025 2 3 2 0.7742
578 3 2.14 1.4453 1 3 1 0.8382
579 2 1.43 1.6596 1 3 2 1.3795
580 2 1.66 1.7133 1 3 1 1.1959
581 3 2.18 1.4821 2 3 2 0.8195
582 3 2.12 1.5599 1 3 2 0.6093
583 2 1.25 1.6955 2 3 1 1.1683
584 3 2.15 1.3915 2 3 2 0.8245
585 3 1.73 1.2246 1 3 1 1.8302
586 3 1.89 1.3303 2 3 2 1.1797
587 2 1.88 2.1082 2 3 2 0.9086
588 2 1.73 2.2552 2 3 2 0.7833
589 3 2.25 1.7868 1 3 1 1.9999
590 3 1.93 1.2432 2 3 2 0.9023
591 2 1.31 1.8995 1 3 2 1.5377
592 2 1.63 1.9483 2 3 1 1.1802
593 3 2.34 1.7071 1 3 2 0.9559
594 2 1.34 1.7645 2 3 1 2.5249
595 2 1.58 2.0825 1 3 1 1.3191
596 3 2.23 1.6825 1 3 1 0.9461
597 2 1.57 1.8656 1 3 2 0.8112
598 2 1.84 2.0129 2 3 2 2.3231
599 2 0.89 1.3599 2 3 1 1.5414
600 3 1.82 1.1708 2 3 2 0.8471
