# Supplementary material for: The effect of training methodology on knowledge representation in categorization
Source: PLoS One. 2017 Aug 28;12(8):e0183904. doi: 10.1371/journal.pone.0183904 (PMC5573135; doi:10.1371/journal.pone.0183904)
Supplement: S1 File — This file contains the raw data from the experiments reported in this manuscript. (ZIP) [file pone.0183904.s001.zip › raw_data/Exp2/YES-NO/rb_xfer_concept_feedback_2_cond_2_sub_92.dat]

  1 3 2.09 1.5482 1 2 2 1.7889
  2 3 1.82 1.1708 1 2 1 1.0293
  3 4 2.70 1.0720 1 2 2 1.1395
  4 1 1.39 2.6564 2 1 2 1.5105
  5 2 1.32 2.1326 2 1 1 0.6264
  6 3 2.14 1.4453 1 2 2 0.8971
  7 1 0.66 2.5896 1 1 2 0.8357
  8 2 1.52 2.4427 1 1 1 0.8345
  9 4 2.78 1.1410 2 2 1 1.0650
 10 1 1.03 2.8472 1 1 1 1.4864
 11 4 2.51 1.1215 1 2 1 1.6027
 12 2 1.45 1.8789 1 1 1 1.1309
 13 4 2.86 0.8159 2 2 1 1.4693
 14 3 2.23 1.6825 1 2 1 1.8750
 15 2 1.60 1.7107 2 1 1 0.9528
 16 4 2.68 0.9857 1 2 2 1.1788
 17 2 1.66 2.0688 1 1 1 1.3483
 18 3 1.93 1.2432 2 2 1 3.1338
 19 3 2.32 1.3140 1 2 2 1.5847
 20 1 0.67 2.2161 2 1 2 2.0976
 21 3 2.07 1.3017 2 2 1 0.9736
 22 1 1.04 2.3499 2 1 1 1.0081
 23 4 2.58 0.8599 1 2 2 1.1203
 24 4 2.49 0.7135 1 2 1 0.9083
 25 3 1.87 1.1564 2 2 2 1.7601
 26 2 1.30 1.7010 1 1 1 1.1290
 27 1 1.13 2.6761 2 1 2 1.0677
 28 2 1.71 2.1515 1 1 2 1.7859
 29 3 1.94 1.4668 2 2 1 1.1223
 30 4 2.36 0.9243 2 2 1 1.9508
 31 1 1.02 2.6749 2 1 2 1.5766
 32 1 0.80 2.6233 1 1 1 1.0504
 33 4 2.77 0.8093 1 2 1 1.5996
 34 3 2.17 1.5999 2 2 2 1.2073
 35 1 0.93 2.9422 1 1 1 1.1438
 36 1 1.30 2.6344 2 1 2 1.5296
 37 2 1.36 1.9455 2 1 2 2.6684
 38 4 2.82 0.9527 1 2 1 0.9546
 39 4 2.45 0.9719 1 2 1 0.9569
 40 2 1.67 2.5011 1 1 2 1.2870
 41 3 1.55 1.4445 1 2 1 1.7722
 42 4 2.78 1.0349 1 2 2 1.2622
 43 1 0.96 2.5403 2 1 1 0.9959
 44 3 1.97 1.3477 1 2 1 1.5241
 45 3 2.26 1.8604 2 2 2 1.7514
 46 4 2.48 0.9460 2 2 2 1.7216
 47 3 2.28 1.4598 1 2 1 1.8931
 48 4 2.81 1.0884 1 2 1 3.2102
 49 3 1.51 1.1071 1 2 2 1.7858
 50 2 1.43 1.6596 2 1 2 1.3869
 51 2 1.60 1.9416 2 1 2 1.6536
 52 4 2.53 0.7572 1 2 1 0.9317
 53 1 0.89 2.6072 2 1 2 1.0465
 54 2 1.34 2.0207 2 1 2 1.2289
 55 1 0.28 1.9233 2 1 2 1.7867
 56 1 0.82 2.3609 2 1 1 1.1805
 57 1 0.79 2.4509 1 1 1 1.2929
 58 3 2.08 1.4325 1 2 1 1.3363
 59 1 0.64 2.1539 2 1 2 1.7324
 60 1 0.88 2.1755 1 1 1 1.2462
 61 2 1.71 2.2396 2 1 2 0.9643
 62 3 1.99 1.4321 1 2 1 1.4460
 63 3 1.82 1.1251 2 2 2 1.4516
 64 2 0.90 1.6966 1 1 2 1.0985
 65 4 1.97 0.2291 2 2 2 1.0627
 66 1 0.93 2.5446 1 1 1 1.3652
 67 2 1.55 2.0090 2 1 2 0.9027
 68 2 1.53 1.8646 2 1 2 1.5950
 69 1 1.08 2.4545 1 1 2 0.9157
 70 3 2.03 1.4969 1 2 1 1.5107
 71 1 0.98 2.2305 2 1 1 1.1930
 72 4 2.84 1.1081 2 2 2 1.3142
 73 2 1.80 1.9637 1 1 1 1.2061
 74 3 1.71 1.2798 2 2 2 1.3499
 75 4 2.73 0.8917 1 2 1 2.5114
 76 2 1.19 1.3382 1 1 2 1.4683
 77 1 0.99 2.4325 1 1 2 2.1455
 78 1 0.81 2.4667 1 1 1 2.0188
 79 1 1.06 2.4017 2 1 1 1.8350
 80 3 1.98 1.7643 1 2 3 1.8732
 81 3 2.16 1.2860 1 2 1 4.7075
 82 4 2.36 0.5403 2 2 2 2.3931
 83 4 2.34 0.6543 2 2 2 1.8806
 84 1 0.83 2.9124 2 1 1 1.2631
 85 2 1.78 2.2075 2 1 2 1.4204
 86 1 0.83 2.5525 2 1 2 1.4280
 87 3 2.24 1.5901 2 2 2 1.4916
 88 1 0.90 2.3828 1 1 1 1.5538
 89 3 1.94 1.0910 1 2 1 1.3076
 90 4 2.69 1.1057 1 2 1 1.4005
 91 1 0.95 2.3294 2 1 1 1.5287
 92 3 1.99 1.5926 1 2 2 1.4603
 93 1 1.12 2.5932 1 1 2 1.5542
 94 3 2.43 1.8005 2 2 2 2.3637
 95 2 1.48 1.6857 1 1 2 2.1339
 96 2 1.41 1.5481 1 1 1 2.2727
 97 2 1.66 2.1867 2 1 2 1.0784
 98 3 2.32 1.9002 1 2 2 1.5875
 99 2 1.53 1.7180 1 1 2 2.1640
100 3 1.74 1.0244 2 2 2 2.4303
101 2 1.62 2.1277 1 1 1 1.4509
102 3 1.52 0.9112 2 2 1 1.2173
103 2 1.07 1.2491 1 1 2 1.4330
104 2 1.92 2.2202 1 1 1 1.7688
105 1 1.30 3.0381 2 1 2 1.8179
106 4 2.44 0.5580 2 2 2 1.8900
107 1 1.04 2.6032 1 1 1 1.8542
108 4 2.37 0.7068 2 2 2 1.7964
109 1 1.21 2.7777 1 1 1 1.4849
110 4 2.40 0.4766 2 2 2 1.2661
111 1 0.79 2.2850 1 1 1 1.1520
112 4 2.62 0.3858 2 2 1 1.8431
113 4 2.68 0.8133 2 2 2 1.1374
114 2 1.54 2.3446 1 1 1 1.9090
115 1 1.13 2.4897 1 1 1 2.0731
116 2 1.72 1.9730 1 1 1 1.4552
117 4 2.60 0.9741 2 2 2 2.2056
118 4 2.50 0.8296 2 2 2 1.6299
119 2 1.07 2.0014 1 1 2 1.4768
120 4 2.45 0.6758 2 2 2 1.1943
121 4 2.58 0.9390 2 2 1 1.7695
122 1 1.38 2.9259 1 1 2 1.4264
123 2 1.66 1.7133 2 1 2 1.1143
124 1 1.18 2.3579 2 1 2 2.8217
125 1 0.58 2.3440 2 1 2 1.6534
126 1 0.66 2.1318 1 1 1 0.9638
127 2 1.40 1.8203 1 1 1 1.6042
128 3 2.10 1.5805 2 2 2 1.5648
129 3 2.25 1.7868 1 2 2 1.3425
130 3 2.12 1.5599 1 2 1 1.2656
131 2 1.18 1.7567 1 1 1 1.0716
132 2 1.50 1.6578 2 1 2 1.0443
133 4 2.60 0.6925 1 2 1 1.3707
134 2 1.32 1.8254 2 1 2 2.3647
135 3 2.26 1.6672 2 2 2 1.4143
136 4 2.25 0.7735 1 2 1 1.0217
137 2 1.18 1.7068 2 1 2 1.2138
138 2 1.75 2.3029 1 1 1 0.9090
139 4 2.80 1.1860 2 2 1 1.2802
140 2 1.29 1.9978 2 1 1 1.7809
141 2 1.41 2.1163 2 1 2 1.0223
142 1 1.14 2.5724 2 1 1 1.5269
143 4 2.49 0.9841 2 2 2 1.1937
144 3 2.11 1.4718 1 2 1 0.8818
145 3 1.96 1.4517 1 2 1 1.0309
146 4 2.54 1.0818 2 2 2 1.2783
147 2 1.46 1.7649 2 1 2 1.3715
148 3 1.86 1.2022 1 2 1 1.5494
149 1 1.13 2.4366 1 1 1 1.2321
150 4 2.83 1.0065 2 2 2 1.3511
151 3 2.25 1.2915 1 2 1 1.8135
152 1 0.98 2.7237 1 1 1 1.1565
153 1 1.11 2.4142 1 1 1 0.7826
154 1 0.85 2.0896 2 1 2 0.9917
155 1 1.05 2.6834 2 1 1 0.9916
156 3 1.91 1.3683 2 2 2 1.0171
157 4 2.99 0.8531 2 2 2 0.9848
158 4 2.71 0.8136 1 2 1 0.8900
159 4 2.50 0.4873 2 2 2 0.9599
160 3 1.68 1.4613 2 2 2 1.2175
161 2 1.72 2.1893 2 1 2 1.0654
162 4 2.95 1.0010 2 2 2 2.7830
163 1 0.71 2.6716 2 1 2 0.8568
164 3 2.34 1.6842 2 2 2 1.0540
165 4 2.74 1.0078 2 2 2 1.0357
166 1 1.14 2.7128 1 1 1 0.9715
167 2 1.01 1.9039 2 1 2 1.9322
168 3 2.13 1.4667 1 2 1 1.6161
169 4 2.87 1.2443 1 2 1 1.4794
170 1 0.79 1.9647 2 1 2 1.4847
171 3 2.00 1.6370 2 2 2 2.2744
172 1 1.14 2.7885 1 1 2 1.7522
173 2 1.44 1.8880 1 1 1 1.5069
174 1 0.50 2.0667 2 1 2 0.9820
175 3 1.74 1.2433 2 2 1 1.1813
176 3 1.98 1.6500 2 2 2 0.8633
177 3 1.55 1.2464 2 2 2 0.9961
178 1 0.57 2.1170 2 1 2 1.1475
179 4 2.69 0.6219 1 2 1 0.9110
180 4 2.77 0.6431 1 2 1 0.8900
181 3 2.20 1.4332 2 2 2 2.0478
182 2 1.50 2.0364 1 1 1 1.6294
183 3 2.29 1.4035 2 2 1 1.7655
184 2 1.72 2.3797 2 1 2 1.4313
185 2 1.41 1.8537 2 1 2 1.0142
186 3 1.88 1.1797 2 2 2 1.8544
187 4 2.34 0.5412 1 2 1 1.0211
188 1 0.66 2.0748 1 1 1 2.1329
189 1 0.93 2.5640 1 1 1 0.7754
190 4 2.53 0.9180 2 2 1 2.3614
191 1 1.04 2.4258 2 1 1 1.2833
192 1 1.13 2.7475 2 1 2 2.9520
193 4 2.57 0.8126 1 2 1 1.2897
194 3 2.27 1.6426 1 2 1 1.3105
195 1 0.98 2.5335 1 1 1 1.8427
196 2 1.65 1.8174 2 1 2 1.1063
197 3 2.42 1.5416 2 2 2 0.9582
198 2 1.38 1.9591 2 1 2 1.0488
199 1 1.02 2.8512 2 1 2 1.2874
200 2 1.66 1.8515 2 1 2 1.0843
201 1 1.44 3.1230 1 1 2 0.9239
202 4 2.63 0.7776 2 2 2 1.3666
203 1 1.39 2.5917 1 1 2 1.2010
204 1 1.25 2.4983 1 1 2 1.5620
205 2 1.90 2.0177 2 1 2 1.0039
206 1 0.68 2.5251 1 1 1 1.0770
207 1 1.01 2.5846 1 1 1 0.8580
208 4 2.76 0.9491 1 2 1 1.2002
209 4 2.83 0.6250 2 2 2 0.8969
210 3 2.18 1.4821 2 2 2 1.2363
211 1 1.08 2.5974 2 1 1 1.5071
212 3 2.30 1.5630 1 2 1 1.5669
213 4 2.31 0.6528 2 2 2 1.1221
214 2 1.57 1.8656 1 1 1 1.1970
215 1 1.13 2.7572 1 1 1 1.2288
216 1 1.06 2.9142 2 1 2 3.3955
217 1 0.60 2.4105 1 1 1 0.9702
218 4 2.93 0.9080 2 2 2 0.9402
219 4 3.05 0.8358 2 2 2 0.7913
220 2 1.60 2.0299 2 1 2 0.9615
221 4 2.41 0.3492 2 2 2 0.9156
222 3 2.34 1.7071 2 2 2 1.0950
223 4 2.69 0.9113 2 2 2 1.0508
224 2 1.20 1.5293 1 1 2 2.5695
225 2 1.88 2.1806 2 1 2 0.9553
226 2 1.60 1.8674 1 1 1 0.8864
227 3 2.26 1.4368 1 2 2 0.9157
228 1 0.87 2.5742 1 1 1 1.0229
229 2 0.89 1.3599 1 1 1 2.1901
230 2 1.80 1.9437 2 1 4 5.0554
231 1 0.92 2.6655 2 1 2 1.3967
232 4 2.40 0.6599 2 2 2 0.8772
233 2 1.73 2.2053 1 1 1 1.7613
234 2 1.54 2.0740 2 1 2 0.8994
235 4 2.38 0.6745 2 2 2 1.6316
236 4 2.22 0.4164 2 2 2 2.1911
237 1 0.93 2.5469 2 1 2 1.2554
238 3 2.07 1.5131 2 2 2 1.4792
239 2 1.35 1.3832 1 1 2 2.0274
240 4 2.46 0.4501 1 2 1 1.1144
241 2 1.11 1.7072 1 1 1 1.2220
242 2 1.34 1.7217 2 1 2 1.8212
243 4 2.53 0.6066 2 2 2 0.8057
244 1 1.23 2.6195 1 1 2 0.9418
245 2 1.57 2.1236 2 1 2 1.0802
246 3 1.78 0.9487 1 2 1 2.4937
247 2 0.91 1.5029 2 1 1 1.5541
248 4 2.89 0.6940 2 2 2 0.9158
249 1 0.97 2.0792 2 1 1 1.2303
250 3 1.64 1.1417 1 2 2 1.6052
251 1 0.83 2.6618 2 1 1 1.2048
252 1 0.70 2.3945 1 1 1 0.7655
253 4 2.19 0.5582 2 2 2 0.9467
254 4 2.58 0.9262 2 2 2 0.9580
255 2 1.31 1.8995 1 1 1 1.0168
256 3 1.67 1.1645 2 2 2 1.0962
257 2 1.32 1.8802 2 1 2 1.5243
258 1 1.02 2.1497 1 1 2 1.7120
259 4 2.44 0.7355 1 2 1 0.9322
260 3 1.93 1.4546 2 2 2 1.4803
261 3 2.00 1.3301 2 2 2 0.9657
262 3 1.98 1.4865 1 2 2 1.7751
263 3 1.83 1.3642 2 2 2 0.9050
264 3 2.53 1.5900 2 2 2 1.3564
265 3 1.89 1.3303 1 2 1 1.0628
266 1 0.47 2.1353 1 1 1 1.7568
267 2 1.72 2.4070 1 1 1 1.3429
268 4 2.84 0.7001 1 2 1 1.0810
269 4 2.65 0.7053 1 2 1 0.7668
270 2 1.56 2.4798 1 1 1 1.0646
271 4 2.67 0.8543 2 2 2 1.4947
272 3 2.05 1.6316 2 2 2 0.9628
273 2 1.37 1.8113 1 1 1 1.0043
274 3 1.73 0.9571 2 2 2 0.8849
275 4 2.14 0.5976 2 2 2 1.7214
276 2 1.37 1.8739 2 1 2 0.9499
277 1 0.87 2.0973 2 1 2 1.1443
278 3 1.81 1.2294 1 2 1 1.1871
279 1 1.05 2.5821 1 1 2 1.7004
280 2 1.59 2.3070 1 1 1 1.0407
281 2 0.91 1.6901 1 1 2 1.0385
282 2 0.85 1.3090 1 1 2 1.5177
283 3 1.81 1.5009 1 2 2 1.8413
284 1 1.05 2.6063 1 1 2 1.3368
285 3 1.86 1.6865 2 2 2 1.5478
286 2 1.09 1.4625 1 1 2 1.5742
287 1 0.46 2.3743 1 1 1 1.2238
288 2 1.73 2.2552 1 1 1 1.0148
289 4 2.59 0.8358 1 2 1 1.1996
290 2 1.72 1.9579 2 1 2 1.0002
291 2 1.59 1.7659 1 1 1 1.1045
292 1 1.19 2.6213 2 1 1 1.1235
293 4 2.56 0.8907 1 2 2 1.4068
294 1 0.70 2.6702 2 1 2 1.3021
295 2 1.52 1.7948 2 1 2 0.9237
296 4 2.60 0.8527 2 2 1 2.6867
297 2 1.84 2.2882 2 1 2 1.4839
298 3 2.16 1.4101 1 2 1 2.8657
299 4 2.87 1.1193 1 2 1 1.2075
300 2 1.82 1.9954 1 1 1 1.2167
301 1 1.12 2.7049 1 1 1 1.5496
302 3 1.79 1.5993 2 2 2 0.7595
303 2 1.89 2.0046 1 1 2 0.9468
304 2 1.82 2.1407 2 1 2 1.1570
305 4 2.66 0.4483 2 2 2 1.1191
306 2 1.57 2.0872 2 1 2 1.0428
307 1 0.78 2.1366 1 1 1 1.0416
308 3 2.18 1.1672 1 2 1 1.2488
309 3 1.53 1.1943 2 2 2 0.8877
310 2 1.71 1.8845 1 1 1 1.1737
311 1 1.46 2.7435 1 1 2 1.1749
312 4 1.99 0.4709 2 2 1 0.8732
313 4 2.75 0.6504 1 2 1 0.8140
314 1 0.54 2.2574 2 1 2 2.4858
315 2 1.31 1.5509 2 1 2 1.0999
316 3 2.54 1.8211 2 2 2 1.3601
317 3 2.27 1.5003 2 2 2 1.5288
318 1 0.80 2.6896 2 1 2 1.3722
319 1 0.93 2.5074 2 1 2 0.8937
320 4 2.17 0.3420 1 2 1 1.5941
321 2 1.35 1.8936 1 1 1 1.5860
322 2 1.71 2.3936 1 1 1 1.4512
323 2 1.10 1.9116 1 1 2 1.2648
324 3 2.03 1.8493 1 2 2 1.2861
325 4 2.75 0.7780 1 2 1 1.4670
326 2 1.34 1.8004 2 1 2 0.9775
327 3 2.05 1.5890 2 2 2 1.0020
328 1 0.85 2.6302 1 1 1 1.7554
329 1 0.20 1.9808 2 1 2 2.8861
330 3 2.12 1.3591 2 2 2 1.6834
331 1 0.57 2.4717 2 1 2 1.6482
332 3 1.99 1.2831 1 2 1 2.0791
333 4 2.34 0.9662 1 2 2 1.9321
334 1 0.77 2.4584 2 1 1 1.3190
335 2 1.18 1.7977 2 1 2 1.4104
336 2 1.70 1.7760 1 1 1 2.2418
337 3 1.81 1.5203 1 2 1 2.1364
338 4 2.29 0.4132 2 2 2 1.2041
339 3 2.00 1.4168 2 2 2 0.8525
340 1 0.89 2.4133 1 1 1 2.0349
341 1 1.14 2.6636 2 1 1 1.6343
342 4 3.00 1.1062 1 2 1 1.1854
343 4 2.73 0.7541 1 2 1 1.1465
344 3 1.89 1.1243 2 2 2 1.1402
345 2 1.30 1.6877 2 1 2 1.2324
346 4 2.37 0.5874 1 2 1 1.2698
347 2 1.71 2.0191 2 1 2 0.9890
348 4 2.65 0.8297 2 2 2 1.5977
349 1 0.93 2.6444 1 1 1 1.9662
350 3 2.34 1.1657 1 2 2 1.1293
351 4 2.55 0.7990 2 2 1 1.5989
352 4 2.34 1.0557 1 2 2 0.7670
353 4 2.84 1.0126 1 2 1 0.7605
354 1 0.79 2.3858 1 1 1 1.0969
355 4 2.76 0.9397 1 2 2 1.0297
356 2 1.40 1.9116 1 1 1 0.9337
357 1 0.75 2.0460 1 1 1 0.9035
358 4 2.66 1.2136 1 2 2 1.6440
359 4 2.74 1.0264 1 2 1 1.0254
360 4 2.47 0.5925 2 2 2 2.3218
361 1 1.07 2.3485 1 1 2 1.4450
362 3 2.10 1.2802 2 2 2 2.2028
363 3 1.84 1.2339 2 2 2 1.3076
364 2 1.74 2.1059 2 1 2 1.0320
365 1 1.23 2.8181 1 1 1 1.2235
366 4 2.18 0.6201 1 2 2 0.8789
367 3 1.97 0.8775 1 2 1 1.0610
368 2 1.67 1.5701 1 1 2 2.0900
369 4 2.58 0.5943 2 2 2 1.1422
370 1 1.02 2.4999 1 1 1 0.8080
371 2 1.32 2.0148 2 1 2 0.9775
372 2 1.91 2.2208 1 1 2 0.8338
373 4 2.66 1.1964 2 2 2 1.2010
374 3 1.91 1.4034 1 2 1 1.1851
375 3 2.60 1.8537 1 2 2 1.0665
376 1 1.24 2.6215 1 1 2 1.9531
377 1 0.87 2.4262 1 1 1 0.9623
378 3 2.42 1.5357 1 2 1 2.1958
379 1 0.61 1.8464 2 1 2 1.2923
380 3 1.85 1.1641 1 2 2 0.9995
381 4 2.95 1.1056 1 2 1 1.3027
382 4 2.63 0.8588 1 2 1 0.6988
383 3 2.01 1.5911 1 2 2 1.2947
384 4 2.77 0.9979 2 2 2 1.2595
385 4 2.87 1.1923 1 2 2 1.7784
386 3 2.24 1.6476 2 2 2 1.2675
387 1 1.06 2.6152 2 1 2 1.2880
388 2 1.58 2.0825 2 1 2 0.9494
389 2 1.74 2.3257 2 1 2 1.1834
390 1 0.75 2.3090 2 1 2 1.3618
391 1 1.29 2.6896 2 1 1 1.9615
392 1 0.92 2.1350 2 1 2 1.3867
393 2 1.65 1.9020 1 1 1 1.3796
394 1 1.14 2.4633 2 1 1 1.3815
395 3 1.96 1.7241 1 2 2 1.5668
396 4 2.86 1.3226 2 2 2 1.4316
397 1 1.02 2.6289 1 1 2 1.4542
398 3 2.20 1.5223 1 2 1 2.0449
399 4 2.36 0.9040 1 2 1 1.5711
400 2 1.33 2.1082 2 1 2 1.0448
401 1 0.95 2.5462 2 1 2 1.3675
402 1 0.99 2.6662 2 1 2 1.1856
403 2 1.56 2.1016 2 1 2 0.9312
404 1 1.03 2.5309 1 1 1 1.0931
405 2 1.63 2.1810 2 1 2 0.8660
406 3 1.49 1.0786 2 2 2 1.2002
407 2 1.49 1.7455 1 1 1 1.3289
408 2 1.76 1.9795 2 1 2 1.5947
409 4 2.42 0.8204 1 2 1 0.9635
410 4 2.61 0.8948 2 2 2 1.1256
411 2 2.05 2.0648 1 1 2 1.0015
412 2 1.07 1.5917 1 1 2 1.4262
413 2 1.57 1.6518 2 1 2 0.9710
414 2 1.47 1.7789 1 1 1 1.5877
415 3 1.69 1.3608 2 2 2 1.2050
416 3 1.82 0.9665 1 2 2 1.3245
417 3 1.90 1.0658 2 2 2 1.8167
418 3 2.39 1.4678 1 2 2 1.6805
419 3 2.45 1.8523 2 2 1 1.3575
420 3 1.72 1.3010 1 2 1 2.0548
421 3 1.73 1.0353 2 2 2 1.0529
422 2 1.36 1.5890 2 1 2 1.0990
423 3 2.07 1.2925 1 2 1 1.1436
424 4 2.85 0.9764 2 2 2 0.7127
425 2 1.10 1.5722 2 1 2 1.3083
426 3 1.55 1.2692 2 2 2 1.5681
427 4 2.84 0.8652 1 2 1 0.9527
428 2 1.94 2.0839 2 1 2 1.0828
429 4 2.02 0.2000 1 2 2 1.3770
430 3 1.61 1.1338 2 2 2 1.1780
431 3 1.89 1.1655 1 2 2 1.5633
432 1 1.08 2.6729 2 1 2 1.3727
433 4 3.02 1.2229 1 2 1 1.0158
434 2 1.83 2.2245 1 1 1 1.7184
435 1 0.59 2.0684 2 1 2 0.8975
436 3 1.68 1.2696 1 2 1 1.2135
437 3 2.26 1.5121 1 2 2 1.6779
438 3 2.31 1.8281 2 2 2 1.0025
439 3 2.27 1.2697 2 2 1 1.9468
440 3 2.00 1.3047 2 2 2 1.2055
441 1 1.11 2.5086 1 1 1 2.0775
442 4 2.05 0.5764 2 2 1 1.6499
443 4 3.09 1.0721 1 2 1 0.9116
444 3 2.15 1.6078 1 2 1 1.0024
445 4 2.91 1.1572 1 2 1 0.8911
446 3 2.43 1.7025 1 2 2 2.3122
447 2 1.17 1.4405 2 1 2 1.1789
448 3 2.03 1.5197 1 2 2 1.0595
449 4 2.30 0.6381 1 2 1 3.5051
450 2 1.70 1.7546 2 1 2 1.3498
451 1 1.35 2.9907 1 1 2 1.6523
452 1 0.97 2.5025 1 1 1 2.0016
453 2 1.54 1.8500 1 1 1 1.2828
454 2 1.42 2.0525 2 1 2 1.6722
455 2 1.59 1.9919 2 1 2 1.7182
456 1 1.00 2.2990 2 1 2 2.0890
457 1 1.05 2.4518 2 1 2 0.7902
458 4 3.02 1.5059 1 2 2 0.9747
459 1 0.66 2.1383 2 1 2 0.7828
460 3 1.54 1.1603 1 2 1 1.1443
461 1 0.74 2.4723 1 1 1 1.7062
462 3 1.88 1.7277 1 2 2 1.6308
463 4 2.42 0.8002 1 2 1 0.7576
464 2 1.55 2.0901 1 1 1 1.1514
465 4 2.46 0.8923 2 2 2 1.0423
466 1 0.51 2.5456 1 1 1 1.0404
467 3 1.73 1.2246 1 2 1 1.5577
468 4 2.35 0.9280 2 2 2 1.1109
469 2 1.70 2.0029 2 1 2 1.5144
470 4 2.62 0.8675 2 2 2 0.9183
471 4 2.50 1.1421 1 2 1 1.1529
472 2 1.55 2.0735 1 1 1 1.2662
473 4 2.37 0.6828 1 2 1 0.9435
474 2 1.25 1.6955 1 1 2 1.3862
475 3 1.89 1.0910 2 2 2 1.8925
476 1 0.89 2.4514 2 1 2 2.1370
477 1 0.69 2.4978 1 1 1 1.6670
478 1 0.70 2.2408 1 1 1 0.7051
479 3 2.07 1.7267 2 2 2 1.9492
480 2 1.64 1.8817 1 1 1 1.2405
481 4 2.21 0.5149 1 2 1 0.8717
482 4 2.70 0.5700 2 2 2 0.9323
483 3 1.76 0.8919 2 2 2 1.1829
484 4 2.63 0.8910 1 2 2 2.2722
485 3 2.02 1.0935 1 2 2 1.3259
486 1 0.64 2.3405 2 1 2 1.7287
487 3 2.07 1.2553 1 2 2 2.7713
488 3 1.93 1.3493 1 2 1 1.0921
489 3 1.90 1.3107 2 2 2 1.0417
490 4 2.29 0.7859 1 2 1 1.0646
491 3 1.68 1.4448 2 2 2 0.7663
492 2 1.61 1.8315 1 1 2 1.8470
493 1 0.29 2.2599 2 1 2 2.5096
494 1 0.52 2.6020 2 1 2 1.4971
495 2 1.78 2.3478 2 1 2 1.8208
496 4 2.11 0.7089 2 2 2 1.3659
497 4 3.01 0.8914 1 2 1 3.4311
498 4 2.77 0.8261 2 2 2 1.2303
499 4 2.75 0.7490 2 2 2 2.3731
500 4 2.63 0.9996 1 2 1 0.8072
501 2 1.33 1.9183 2 3 2 1.3434
502 3 2.23 1.6917 1 3 1 1.2528
503 3 2.02 1.1587 1 3 1 1.3463
504 3 1.70 1.1570 1 3 1 1.1802
505 3 2.41 1.5873 2 3 2 1.1248
506 3 2.05 1.5202 1 3 2 1.8230
507 3 1.86 1.3330 1 3 1 0.8379
508 3 2.31 1.7323 2 3 2 1.8431
509 3 1.99 1.4759 2 3 1 0.8248
510 2 1.34 1.8387 2 3 2 1.4140
511 3 1.53 1.1144 2 3 2 0.9075
512 2 1.71 2.1331 2 3 2 1.7423
513 3 2.10 1.6379 2 3 2 1.5214
514 2 1.56 2.4152 2 3 2 1.0118
515 2 1.48 1.8429 2 3 1 1.4903
516 3 1.73 1.3031 2 3 2 1.3187
517 2 1.20 1.8103 1 3 2 2.3847
518 3 1.79 0.8603 1 3 1 3.0726
519 2 1.44 1.8458 1 3 1 1.5412
520 3 2.30 1.2318 2 3 2 0.8547
521 2 1.35 1.7302 2 3 2 1.0922
522 2 2.05 2.0936 2 3 2 2.1440
523 2 1.38 1.7472 2 3 2 1.6894
524 3 2.31 1.9226 1 3 2 1.1104
525 2 1.53 1.9689 2 3 1 0.8405
526 3 1.98 1.3953 1 3 1 1.3821
527 3 2.12 1.5357 2 3 2 1.0056
528 2 1.40 1.7768 2 3 1 0.9404
529 3 1.93 1.1668 1 3 1 2.0785
530 3 2.36 1.6037 2 3 2 1.0912
531 2 1.87 1.9112 2 3 1 1.3037
532 2 1.31 2.0201 1 3 1 1.2344
533 3 2.07 1.7655 2 3 2 1.6483
534 3 2.35 1.4650 2 3 2 1.3095
535 2 1.63 1.9157 1 3 1 0.7939
536 3 1.88 1.1980 1 3 2 0.6971
537 2 1.61 2.1116 1 3 1 0.5568
538 3 2.27 1.4175 2 3 2 0.8778
539 3 2.01 1.3552 1 3 1 1.0322
540 2 1.76 1.9300 1 3 2 2.1258
541 2 1.53 2.0434 1 3 1 1.0562
542 3 2.34 1.5876 1 3 1 1.2302
543 2 1.54 1.9274 2 3 1 1.2603
544 3 2.11 1.4228 2 3 2 0.9135
545 3 2.32 1.8693 1 3 1 0.8286
546 3 2.15 1.3915 2 3 2 0.7070
547 3 1.92 1.4731 1 3 1 0.8452
548 2 1.34 1.7645 1 3 2 1.3236
549 2 1.52 2.2086 2 3 1 0.7727
550 2 1.60 2.0713 2 3 1 0.8368
551 2 1.30 1.6941 1 3 2 2.6922
552 3 1.97 1.3112 2 3 2 0.7190
553 2 0.91 1.4078 1 3 2 0.9381
554 2 1.21 1.5111 1 3 2 0.5479
555 3 2.00 1.8147 2 3 1 1.2198
556 2 1.62 2.2219 2 3 2 1.3062
557 3 1.62 0.8025 1 3 1 0.9011
558 3 2.18 1.7487 2 3 2 1.1041
559 3 1.84 1.0247 2 3 2 0.8662
560 2 1.63 1.9483 1 3 2 0.6072
561 3 2.09 1.3336 2 3 2 0.9017
562 2 1.67 2.0985 1 3 1 0.9690
563 2 1.21 1.7462 2 3 1 1.5777
564 3 2.28 1.7216 1 3 1 1.7634
565 3 2.12 1.6586 1 3 1 1.2998
566 2 1.88 2.1082 1 3 1 2.8140
567 2 1.60 1.8512 2 3 2 1.0698
568 2 1.65 2.3078 1 3 1 0.9219
569 2 1.85 2.2288 2 3 1 0.8830
570 3 1.71 1.0290 1 3 2 1.0869
571 2 1.38 2.0285 1 3 2 0.7941
572 3 1.90 1.3548 1 3 1 0.7545
573 2 1.39 2.0048 1 3 1 1.3642
574 2 1.68 1.9240 1 3 2 1.4529
575 2 1.50 1.9802 2 3 2 1.8649
576 3 1.98 1.5571 1 3 1 0.8228
577 3 1.96 1.3729 1 3 1 0.6210
578 2 1.66 1.7302 2 3 1 0.6830
579 2 1.33 1.8679 2 3 1 0.5503
580 3 2.26 1.5198 1 3 1 0.7760
581 3 2.35 1.4475 2 3 2 0.8082
582 2 1.17 1.7942 2 3 2 2.1276
583 3 2.23 1.4842 2 3 2 0.9137
584 2 1.79 2.1816 2 3 1 0.9953
585 2 1.20 1.7357 1 3 2 0.8601
586 3 1.81 1.4311 2 3 2 0.7374
587 2 1.70 1.9158 1 3 2 0.8423
588 2 1.28 2.0487 1 3 2 0.5758
589 2 1.69 1.7908 1 3 1 0.2478
590 3 1.65 0.7370 2 3 2 0.2521
591 3 1.91 1.2875 1 3 1 0.2414
592 2 1.36 1.8982 2 3 2 0.2322
593 2 1.42 1.5852 1 3 2 0.2946
594 3 2.15 1.5097 2 3 1 0.2502
595 3 2.44 1.2737 1 3 1 0.2382
596 2 1.84 2.0129 1 3 2 0.2442
597 2 1.77 2.1241 2 3 2 0.2579
598 3 2.47 1.7597 2 3 2 0.2633
599 2 1.30 1.6901 1 3 2 0.2526
600 3 2.04 1.2141 1 3 1 0.2732
