# Supplementary material for: The effect of training methodology on knowledge representation in categorization
Source: PLoS One. 2017 Aug 28;12(8):e0183904. doi: 10.1371/journal.pone.0183904 (PMC5573135; doi:10.1371/journal.pone.0183904)
Supplement: S1 File — This file contains the raw data from the experiments reported in this manuscript. (ZIP) [file pone.0183904.s001.zip › raw_data/Exp2/YES-NO/rb_xfer_concept_feedback_2_cond_2_sub_93.dat]

  1 1 1.39 2.6564 2 1 2 3.1326
  2 3 2.02 1.0935 2 2 1 1.6316
  3 4 2.58 0.9262 2 2 1 2.4059
  4 3 1.82 1.1708 1 2 1 1.0135
  5 1 0.97 2.0792 1 1 2 1.2450
  6 4 2.36 0.9040 1 2 1 1.8111
  7 3 2.07 1.2553 1 2 2 2.0262
  8 3 2.32 1.9002 2 2 1 3.7845
  9 1 0.46 2.3743 2 1 2 4.7054
 10 2 1.80 1.9437 1 1 1 2.6920
 11 4 2.21 0.5149 1 2 2 1.8255
 12 2 1.77 2.1241 1 1 1 1.5282
 13 1 0.96 2.5403 1 1 2 2.1228
 14 2 1.42 1.5852 2 1 1 2.3101
 15 4 3.00 1.1062 2 2 1 1.1933
 16 1 0.59 2.0684 2 1 1 1.2246
 17 2 1.57 2.1236 1 1 4 5.8565
 18 3 2.34 1.7071 1 2 2 1.6222
 19 4 2.29 0.7859 1 2 2 3.7000
 20 3 1.74 1.2433 1 2 1 3.1767
 21 2 1.66 1.8515 2 1 2 1.1297
 22 3 2.47 1.7597 1 2 2 1.1647
 23 1 0.98 2.2305 2 1 1 3.0538
 24 2 1.17 1.4405 2 1 1 3.2601
 25 1 0.54 2.2574 2 1 2 1.4974
 26 3 2.00 1.3301 1 2 1 1.8222
 27 4 2.73 0.8917 2 2 2 1.8296
 28 2 1.31 1.8995 1 1 1 1.6287
 29 1 0.66 2.1383 2 1 2 1.4599
 30 3 2.05 1.5890 1 2 2 1.9622
 31 1 0.58 2.3440 1 1 1 0.9716
 32 4 2.05 0.5764 1 2 2 0.7811
 33 1 0.79 2.4509 2 1 1 1.0222
 34 4 2.65 0.7053 2 2 2 4.4220
 35 1 1.02 2.8512 2 1 1 1.7973
 36 2 1.34 1.7645 1 1 2 2.0375
 37 2 1.92 2.2202 2 1 1 0.9655
 38 2 1.72 1.9579 1 1 2 1.4949
 39 4 2.65 0.8297 2 2 1 2.6583
 40 4 2.77 0.8093 2 2 1 1.0094
 41 4 2.19 0.5582 1 2 1 1.8886
 42 3 1.54 1.1603 2 2 1 0.9175
 43 4 2.42 0.8002 2 2 2 1.2658
 44 4 2.58 0.9390 1 2 1 1.4316
 45 4 2.73 0.7541 2 2 2 1.0150
 46 4 2.93 0.9080 1 2 1 0.9990
 47 1 0.78 2.1366 1 1 1 1.4551
 48 3 2.17 1.5999 2 2 2 1.6948
 49 4 2.62 0.3858 2 2 2 2.0358
 50 1 1.11 2.4142 2 1 2 2.1217
 51 2 1.28 2.0487 1 1 1 1.4550
 52 3 1.64 1.1417 1 2 2 2.2292
 53 4 2.18 0.6201 1 2 1 1.4842
 54 2 1.61 1.8315 1 1 2 1.9539
 55 4 2.37 0.7068 1 2 1 2.4922
 56 3 1.86 1.3330 1 2 1 1.5606
 57 1 1.02 2.1497 1 1 1 1.4029
 58 1 1.02 2.6749 2 1 1 1.0360
 59 2 1.62 2.1277 2 1 1 1.9548
 60 3 2.44 1.2737 1 2 1 1.0616
 61 3 2.43 1.7025 1 2 2 1.3148
 62 3 2.18 1.7487 2 2 1 2.2468
 63 4 2.68 0.9857 1 2 1 0.9981
 64 2 1.41 2.1163 1 1 1 1.7817
 65 4 2.76 0.9397 1 2 1 1.2234
 66 2 1.64 1.8817 2 1 2 1.4708
 67 2 1.30 1.6877 2 1 1 1.8289
 68 2 1.42 2.0525 1 1 1 1.6039
 69 3 2.16 1.4101 1 2 1 1.6992
 70 4 2.84 0.8652 1 2 1 3.6880
 71 3 2.26 1.5121 2 2 1 1.1162
 72 4 2.71 0.8136 2 2 1 0.9524
 73 3 1.84 1.2339 1 2 2 1.3309
 74 1 0.66 2.0748 1 1 1 1.0059
 75 2 0.85 1.3090 2 1 1 1.0623
 76 1 1.05 2.5821 1 1 1 0.9888
 77 2 1.30 1.6901 1 1 1 3.4453
 78 2 1.07 2.0014 1 1 1 1.2356
 79 1 1.06 2.9142 2 1 2 0.7551
 80 2 1.38 1.7472 1 1 1 0.7969
 81 2 1.73 2.2053 1 1 2 1.6543
 82 3 1.98 1.6500 1 2 2 1.0682
 83 2 0.90 1.6966 1 1 1 2.5220
 84 4 2.34 1.0557 2 2 2 2.0378
 85 2 1.67 2.0985 2 1 1 2.2607
 86 3 1.67 1.1645 1 2 1 0.8820
 87 1 1.14 2.7128 1 1 2 0.9361
 88 2 1.59 2.3070 2 1 1 0.6430
 89 1 1.46 2.7435 2 1 1 0.8583
 90 3 1.55 1.2692 2 2 1 2.3115
 91 2 1.44 1.8880 1 1 2 1.6761
 92 4 2.60 0.6925 1 2 1 2.3449
 93 2 1.36 1.9455 2 1 2 1.4596
 94 4 2.59 0.8358 2 2 1 1.4503
 95 4 2.74 1.0264 2 2 2 1.6648
 96 1 1.23 2.8181 1 1 1 1.9574
 97 2 1.35 1.8936 2 1 1 1.2722
 98 1 1.08 2.6729 2 1 2 1.5741
 99 4 2.84 1.1081 2 2 1 2.7679
100 2 1.34 2.0207 1 1 1 3.3854
101 1 0.88 2.1755 2 1 1 1.5890
102 3 2.43 1.8005 1 2 2 2.4387
103 2 1.91 2.2208 2 1 2 2.2210
104 3 1.90 1.3107 1 2 1 1.8609
105 2 1.33 1.8679 2 1 1 1.5624
106 4 2.63 0.8588 1 2 1 1.6842
107 1 0.87 2.0973 1 1 1 1.8641
108 3 1.65 0.7370 1 2 1 1.7903
109 3 2.39 1.4678 1 2 1 4.2947
110 3 1.73 0.9571 2 2 1 1.0598
111 3 2.23 1.6917 1 2 1 1.2106
112 2 1.83 2.2245 1 1 2 1.7300
113 2 1.40 1.9116 2 1 1 1.7480
114 1 1.12 2.7049 1 1 1 0.9264
115 1 1.12 2.5932 1 1 1 1.0423
116 2 1.79 2.1816 2 1 4 7.1775
117 1 1.14 2.5724 2 1 1 1.0339
118 2 1.67 2.5011 2 1 2 1.7356
119 2 1.54 2.3446 2 1 2 1.0907
120 1 0.80 2.6896 2 1 2 2.1682
121 3 2.26 1.6672 1 2 1 1.4580
122 4 2.46 0.4501 1 2 1 1.3042
123 2 1.55 2.0735 2 1 2 0.9404
124 3 2.30 1.5630 2 2 2 0.8471
125 2 1.66 2.1867 1 1 1 2.4223
126 3 1.62 0.8025 1 2 2 3.1261
127 2 1.70 2.0029 1 1 1 1.2405
128 2 1.94 2.0839 1 1 1 2.2796
129 2 1.59 1.7659 2 1 2 1.6601
130 1 1.06 2.4017 2 1 2 2.1850
131 3 2.10 1.5805 1 2 2 1.1621
132 4 2.83 0.6250 2 2 2 1.3954
133 3 1.72 1.3010 2 2 1 0.9467
134 3 2.04 1.2141 2 2 2 2.7968
135 4 2.62 0.8675 2 2 2 1.1405
136 3 1.92 1.4731 2 2 2 2.1514
137 1 0.77 2.4584 1 1 1 0.9541
138 3 1.97 1.3112 1 2 1 1.7407
139 1 0.95 2.3294 2 1 1 1.8801
140 1 1.39 2.5917 2 1 1 2.3399
141 3 2.18 1.1672 2 2 1 1.7443
142 1 0.69 2.4978 1 1 1 0.8583
143 4 2.66 0.4483 1 2 1 1.1455
144 2 1.84 2.2882 2 1 2 1.7241
145 2 1.60 2.0713 2 1 2 2.1119
146 4 2.70 1.0720 2 2 2 1.7152
147 3 2.23 1.6825 1 2 2 1.3600
148 4 2.66 1.1964 2 2 1 2.2815
149 2 1.10 1.5722 2 1 1 1.9580
150 4 2.44 0.7355 2 2 2 1.7853
151 2 1.20 1.8103 2 1 1 1.3321
152 3 2.08 1.4325 2 2 1 1.6721
153 1 1.13 2.7475 2 1 2 1.4220
154 4 2.56 0.8907 2 2 1 2.1581
155 4 2.74 1.0078 2 2 2 1.0153
156 2 1.71 2.0191 1 1 1 1.0476
157 2 1.32 1.8802 1 1 1 2.6701
158 1 1.03 2.5309 2 1 2 0.8358
159 4 2.14 0.5976 1 2 2 1.7548
160 4 2.37 0.5874 2 2 2 1.2696
161 3 2.00 1.8147 2 2 2 1.0362
162 1 0.98 2.7237 2 1 2 1.2423
163 1 0.57 2.4717 1 1 2 0.9455
164 3 2.05 1.6316 1 2 1 1.5154
165 4 2.50 1.1421 1 2 2 1.2707
166 2 1.52 2.2086 2 1 2 1.4443
167 1 0.28 1.9233 2 1 2 1.3378
168 2 1.58 2.0825 1 1 2 2.1967
169 1 1.05 2.4518 1 1 1 1.0608
170 2 1.52 2.4427 1 1 1 2.8747
171 4 2.31 0.6528 1 2 1 1.1614
172 3 2.05 1.5202 2 2 1 1.1706
173 1 0.83 2.6618 1 1 1 2.6685
174 4 2.76 0.9491 2 2 2 1.7621
175 3 1.71 1.2798 1 2 1 1.8760
176 3 2.12 1.5357 1 2 2 0.9939
177 1 0.70 2.2408 1 1 1 0.8662
178 4 2.75 0.7780 1 2 1 1.3035
179 3 2.03 1.8493 2 2 1 1.5806
180 2 1.70 1.7546 2 1 2 2.7738
181 1 0.70 2.3945 2 1 2 1.5907
182 1 1.44 3.1230 2 1 2 3.7600
183 1 1.14 2.4633 2 1 1 2.3142
184 3 1.99 1.4321 2 2 1 1.6854
185 2 1.87 1.9112 2 1 2 1.4981
186 1 0.83 2.5525 2 1 4 5.3663
187 4 2.99 0.8531 1 2 1 1.3359
188 1 1.02 2.6289 2 1 1 2.2504
189 3 2.14 1.4453 1 2 1 2.1847
190 4 2.78 1.0349 2 2 2 1.8414
191 4 2.60 0.9741 1 2 2 2.2176
192 4 2.85 0.9764 2 2 2 1.1600
193 2 1.63 1.9483 2 1 1 3.7868
194 4 2.84 0.7001 1 2 1 0.8672
195 4 2.69 0.6219 2 2 1 1.0325
196 1 0.90 2.3828 1 1 1 3.7437
197 4 2.89 0.6940 2 2 1 4.7539
198 1 1.30 2.6344 1 1 1 0.9493
199 2 1.57 1.6518 2 1 2 1.1834
200 2 1.37 1.8113 1 1 2 2.4815
201 2 1.09 1.4625 2 1 2 1.5973
202 3 2.60 1.8537 2 2 2 1.2768
203 2 1.76 1.9300 1 1 1 1.8341
204 1 0.89 2.4133 1 1 1 0.7372
205 3 1.82 1.1251 2 2 2 1.1880
206 2 1.60 1.7107 2 1 2 1.0223
207 1 1.25 2.4983 1 1 1 0.9741
208 3 1.81 1.5203 1 2 1 2.2635
209 4 2.75 0.7490 2 2 2 0.9570
210 3 2.07 1.3017 2 2 1 1.3512
211 2 1.54 2.0740 2 1 2 1.0989
212 1 0.92 2.1350 1 1 1 1.3028
213 2 1.72 1.9730 1 1 2 3.7218
214 3 2.29 1.4035 2 2 1 2.0460
215 1 0.92 2.6655 1 1 4 6.7008
216 3 1.78 0.9487 2 2 2 2.4632
217 4 2.40 0.6599 2 2 1 2.2287
218 3 2.00 1.3047 1 2 1 3.5638
219 4 2.95 1.0010 2 2 2 1.0373
220 2 1.62 2.2219 2 1 2 1.3159
221 3 2.20 1.5223 2 2 1 0.7761
222 1 1.11 2.5086 1 1 2 1.0894
223 1 1.02 2.4999 2 1 2 1.2872
224 2 1.74 2.1059 1 1 1 1.2439
225 4 2.58 0.5943 2 2 2 1.6754
226 2 1.19 1.3382 2 1 2 1.3217
227 2 1.33 2.1082 2 1 2 1.5401
228 4 2.60 0.8527 1 2 1 0.9028
229 4 2.45 0.9719 1 2 1 1.0437
230 2 0.91 1.5029 2 1 2 2.5933
231 2 1.41 1.8537 2 1 2 1.8340
232 1 1.13 2.6761 1 1 1 1.1770
233 3 2.41 1.5873 1 2 1 0.8742
234 1 0.98 2.5335 1 1 1 1.5267
235 1 0.81 2.4667 1 1 1 1.5224
236 3 2.35 1.4650 2 2 2 3.6217
237 1 0.79 2.2850 1 1 1 3.1970
238 2 0.91 1.6901 2 1 1 2.6373
239 3 1.93 1.3493 1 2 1 1.8773
240 2 0.89 1.3599 1 1 1 2.5628
241 3 1.52 0.9112 1 2 2 1.7009
242 1 1.08 2.4545 2 1 1 4.5607
243 4 2.87 1.1193 1 2 1 2.1135
244 2 1.53 1.9689 2 1 1 3.9978
245 4 2.57 0.8126 2 2 1 1.8687
246 3 1.93 1.4546 1 2 1 4.2431
247 1 0.64 2.3405 1 1 1 0.8739
248 2 1.34 1.7217 1 1 1 1.4479
249 4 2.82 0.9527 1 2 1 3.1491
250 3 1.89 1.0910 2 2 2 4.2384
251 2 1.72 2.4070 2 1 2 1.6596
252 4 2.80 1.1860 2 2 1 1.6021
253 1 1.08 2.5974 2 1 2 2.3302
254 2 1.18 1.7567 2 1 1 1.1651
255 1 0.20 1.9808 1 1 1 1.1994
256 2 1.21 1.7462 1 1 1 1.2313
257 3 2.12 1.6586 1 2 2 1.3412
258 2 1.65 1.9020 2 1 2 2.1775
259 4 2.77 0.9979 1 2 1 1.1222
260 3 2.09 1.3336 2 2 2 4.4940
261 3 2.35 1.4475 1 2 2 1.3701
262 3 2.07 1.5131 2 2 1 1.5887
263 3 2.07 1.7267 1 2 1 4.3819
264 1 0.95 2.5462 2 1 1 4.8072
265 4 2.34 0.9662 2 2 1 2.1193
266 3 1.68 1.4448 1 2 4 6.3392
267 2 1.38 1.9591 1 1 1 1.0618
268 4 2.35 0.9280 1 2 1 1.1555
269 4 2.25 0.7735 1 2 1 0.7025
270 4 2.86 1.3226 2 2 2 0.8263
271 3 1.98 1.7643 1 2 2 1.2257
272 4 2.61 0.8948 1 2 1 1.1383
273 3 2.32 1.8693 2 2 2 1.3889
274 4 2.81 1.0884 1 2 1 1.9811
275 1 1.29 2.6896 2 1 1 1.3505
276 1 0.87 2.5742 1 1 1 0.8493
277 2 0.91 1.4078 2 1 2 2.5361
278 4 2.95 1.1056 1 2 1 2.9707
279 3 2.31 1.9226 2 2 2 1.4694
280 1 0.52 2.6020 2 1 2 1.1883
281 2 1.65 1.8174 2 1 2 1.0367
282 4 2.84 1.0126 2 2 2 4.4921
283 1 1.14 2.6636 2 1 2 1.0092
284 3 1.96 1.4517 2 2 2 2.5222
285 1 0.93 2.5446 1 1 1 2.2141
286 1 1.13 2.7572 2 1 2 1.2697
287 4 2.63 0.7776 1 2 1 1.3540
288 1 0.74 2.4723 2 1 2 4.0445
289 3 2.26 1.4368 1 2 1 2.8587
290 3 1.69 1.3608 1 2 2 0.8162
291 1 0.80 2.6233 2 1 4 5.3125
292 1 1.38 2.9259 1 1 2 3.0192
293 1 0.97 2.5025 1 1 1 1.9463
294 2 1.36 1.5890 1 1 2 4.1714
295 3 2.00 1.4168 2 2 2 1.9249
296 1 1.23 2.6195 1 1 1 3.7280
297 2 1.30 1.7010 2 1 1 4.8188
298 3 2.10 1.6379 2 2 2 2.0989
299 3 2.03 1.5197 1 2 1 1.0868
300 4 2.91 1.1572 1 2 1 2.0997
301 4 2.46 0.8923 1 2 1 1.2928
302 3 2.13 1.4667 2 2 1 1.0335
303 4 2.86 0.8159 1 2 1 0.7365
304 1 1.19 2.6213 2 1 1 1.6041
305 2 1.11 1.7072 2 1 1 0.9962
306 1 1.24 2.6215 2 1 2 1.3967
307 1 0.89 2.6072 2 1 2 1.9256
308 4 2.36 0.9243 1 2 1 1.0081
309 3 1.91 1.3683 2 2 2 1.6811
310 4 2.11 0.7089 1 2 1 2.0063
311 3 1.81 1.5009 2 2 2 1.0868
312 1 1.00 2.2990 1 1 1 0.9565
313 4 2.67 0.8543 1 2 1 1.0316
314 4 2.87 1.1923 1 2 1 0.6545
315 3 1.71 1.0290 1 2 1 1.2197
316 4 2.17 0.3420 2 2 2 1.1561
317 3 2.34 1.5876 2 2 2 1.3977
318 1 0.85 2.6302 1 1 1 1.1658
319 4 2.37 0.6828 1 2 1 1.6081
320 2 1.85 2.2288 2 1 2 1.2003
321 1 0.64 2.1539 1 1 1 0.6888
322 3 2.53 1.5900 1 2 2 0.8950
323 2 1.45 1.8789 1 1 1 2.1394
324 2 1.37 1.8739 2 1 1 0.8216
325 1 0.29 2.2599 1 1 1 0.7737
326 1 0.47 2.1353 2 1 2 1.1354
327 3 1.81 1.2294 1 2 1 2.1067
328 1 0.89 2.4514 1 1 1 4.5742
329 1 1.04 2.6032 2 1 2 1.1754
330 4 2.50 0.8296 2 2 1 0.8331
331 4 2.51 1.1215 2 2 2 0.8968
332 4 2.34 0.6543 2 2 2 1.0603
333 4 2.66 1.2136 1 2 1 1.2496
334 3 2.28 1.4598 2 2 2 3.7521
335 4 2.87 1.2443 1 2 1 0.9473
336 2 1.71 1.8845 1 1 1 1.4446
337 3 1.73 1.2246 1 2 2 1.7482
338 3 2.26 1.5198 2 2 2 1.4854
339 4 2.40 0.4766 1 2 4 8.5314
340 4 2.68 0.8133 2 2 1 0.8281
341 3 1.76 0.8919 1 2 1 0.7555
342 1 0.66 2.1318 1 1 1 0.8456
343 1 0.57 2.1170 1 1 1 0.7715
344 3 1.82 0.9665 1 2 2 1.2443
345 1 0.82 2.3609 2 1 1 2.3474
346 3 1.98 1.5571 2 2 1 3.1981
347 1 1.05 2.6834 1 1 1 0.7902
348 3 1.51 1.1071 2 2 2 1.7506
349 2 1.36 1.8982 2 1 2 2.8731
350 2 1.66 1.7302 1 1 1 0.9603
351 4 2.34 0.5412 1 2 1 1.5160
352 1 1.04 2.3499 1 1 1 1.0641
353 2 1.60 2.0299 2 1 2 1.1018
354 1 0.93 2.5469 1 1 1 0.6426
355 1 1.35 2.9907 2 1 2 1.1948
356 4 2.53 0.7572 1 2 1 0.8351
357 2 1.10 1.9116 1 1 2 1.2336
358 1 1.21 2.7777 1 1 1 3.2320
359 1 1.06 2.6152 2 1 2 3.6627
360 3 1.98 1.4865 1 2 1 1.4758
361 4 2.45 0.6758 1 2 1 1.4249
362 3 2.45 1.8523 1 2 2 0.8089
363 1 1.18 2.3579 2 1 4 8.1129
364 4 2.42 0.8204 1 2 1 1.1395
365 1 1.07 2.3485 2 1 2 1.5654
366 1 0.99 2.4325 2 1 2 1.0238
367 2 1.73 2.2552 1 1 1 0.8957
368 3 1.89 1.3303 2 2 2 3.3869
369 1 0.93 2.5074 1 1 1 0.7726
370 1 1.30 3.0381 2 1 2 1.8060
371 4 2.63 0.9996 2 2 2 1.5021
372 4 2.78 1.1410 2 2 2 2.2981
373 2 1.71 2.3936 1 1 4 6.6227
374 1 0.60 2.4105 2 1 2 0.8839
375 2 1.75 2.3029 1 1 1 2.0342
376 1 0.67 2.2161 1 1 1 0.7519
377 3 2.03 1.4969 2 2 2 0.8264
378 3 1.87 1.1564 2 2 1 0.8651
379 1 1.03 2.8472 1 1 1 0.8707
380 4 2.58 0.8599 2 2 2 1.3883
381 3 2.31 1.8281 2 2 4 5.1735
382 2 1.88 2.1082 2 1 1 0.6541
383 4 2.44 0.5580 2 2 1 1.8676
384 1 0.93 2.9422 2 1 2 0.9538
385 3 1.79 0.8603 1 2 1 0.8282
386 4 2.49 0.7135 2 2 2 0.8190
387 2 1.67 1.5701 1 1 4 13.9869
388 1 0.70 2.6702 1 1 1 0.8098
389 3 2.27 1.2697 2 2 2 1.6740
390 2 1.53 1.8646 1 1 2 1.1125
391 3 1.89 1.1655 2 2 1 1.1723
392 1 1.13 2.4366 2 1 4 5.5340
393 1 0.51 2.5456 1 1 1 0.6316
394 1 1.01 2.5846 1 1 2 1.2377
395 4 2.55 0.7990 2 2 1 0.8925
396 2 1.60 1.8512 1 1 1 0.8902
397 4 2.69 0.9113 1 2 4 8.3024
398 2 1.54 1.9274 1 1 1 0.6649
399 4 3.01 0.8914 1 2 1 1.9110
400 1 0.71 2.6716 1 1 4 6.8672
401 2 1.33 1.9183 2 1 1 1.1740
402 1 1.14 2.7885 1 1 1 0.6961
403 4 2.50 0.4873 1 2 1 1.1008
404 3 1.98 1.3953 2 2 2 0.7768
405 2 1.18 1.7068 1 1 1 0.9293
406 3 1.73 1.0353 1 2 2 0.7888
407 4 2.53 0.6066 2 2 2 1.5181
408 3 1.89 1.1243 2 2 2 1.1303
409 2 2.05 2.0648 1 1 2 1.4054
410 2 1.82 1.9954 2 1 2 2.2857
411 2 1.61 2.1116 2 1 2 1.3784
412 2 1.80 1.9637 1 1 1 1.2345
413 1 0.93 2.5640 2 1 2 1.1536
414 3 1.85 1.1641 2 2 1 1.7890
415 4 3.05 0.8358 2 2 2 2.0124
416 3 1.93 1.2432 1 2 2 3.0368
417 1 0.99 2.6662 2 1 1 2.4124
418 2 1.50 1.9802 1 1 1 3.6528
419 3 1.86 1.6865 1 2 1 3.4827
420 4 2.47 0.5925 2 2 1 1.7918
421 4 2.70 0.5700 2 2 1 2.9054
422 3 1.53 1.1943 1 2 2 3.1819
423 1 0.83 2.9124 1 1 1 0.8389
424 2 1.07 1.5917 2 1 1 1.9894
425 3 2.15 1.6078 1 2 1 1.4794
426 3 1.91 1.2875 2 2 2 1.0281
427 4 2.41 0.3492 2 2 1 0.7874
428 2 1.38 2.0285 2 1 1 1.1325
429 4 2.49 0.9841 1 2 1 1.3516
430 1 0.93 2.6444 2 1 2 1.0735
431 4 3.02 1.5059 1 2 1 1.1513
432 4 3.09 1.0721 2 2 2 0.8990
433 1 1.05 2.6063 2 1 4 5.7832
434 1 0.79 2.3858 2 1 2 0.9181
435 4 2.02 0.2000 2 2 1 2.2667
436 3 2.24 1.6476 2 2 2 1.3759
437 4 2.22 0.4164 1 2 1 0.9296
438 2 1.74 2.3257 2 1 1 0.9559
439 4 2.30 0.6381 2 2 1 2.4056
440 3 1.49 1.0786 2 2 2 1.4853
441 4 1.99 0.4709 2 2 1 1.0419
442 4 2.36 0.5403 1 2 2 1.6494
443 2 1.84 2.0129 1 1 2 1.6715
444 1 0.75 2.0460 1 1 1 0.6620
445 1 0.68 2.5251 2 1 2 1.0519
446 1 0.87 2.4262 1 1 1 1.3063
447 4 2.48 0.9460 1 2 1 1.1739
448 1 0.75 2.3090 2 1 2 1.1989
449 4 2.38 0.6745 1 2 1 1.1906
450 3 2.31 1.7323 2 2 2 0.9270
451 1 1.13 2.4897 1 1 1 0.9811
452 4 1.97 0.2291 1 2 1 1.0940
453 3 1.88 1.7277 1 2 2 1.1947
454 2 1.20 1.5293 1 1 2 1.2272
455 4 2.29 0.4132 1 2 1 2.3223
456 1 1.04 2.4258 1 1 1 1.1499
457 3 1.99 1.4759 1 2 2 0.8085
458 4 2.75 0.6504 2 2 2 2.4257
459 2 1.70 1.7760 1 1 1 0.8656
460 3 1.94 1.0910 2 2 2 1.9988
461 2 1.53 2.0434 1 1 1 1.5347
462 2 1.48 1.8429 1 1 1 0.7134
463 3 2.18 1.4821 1 2 1 1.4526
464 1 0.61 1.8464 1 1 1 0.9313
465 2 1.78 2.3478 2 1 2 0.7983
466 4 2.54 1.0818 2 2 2 1.0630
467 4 3.02 1.2229 2 2 2 0.9886
468 4 2.77 0.8261 2 2 2 0.9418
469 4 2.77 0.6431 2 2 2 1.0420
470 2 1.43 1.6596 1 1 1 1.2640
471 2 1.56 2.1016 1 1 1 1.3813
472 2 1.46 1.7649 2 1 2 1.0395
473 3 2.12 1.3591 2 2 1 1.5667
474 3 1.70 1.1570 2 2 1 3.3032
475 3 2.30 1.2318 2 2 1 1.2439
476 2 1.71 2.1331 1 1 2 1.3379
477 1 0.85 2.0896 2 1 2 1.1898
478 1 0.66 2.5896 2 1 2 0.9828
479 2 1.07 1.2491 1 1 2 0.8639
480 2 1.72 2.3797 1 1 2 0.7266
481 4 2.53 0.9180 2 2 2 1.2407
482 4 2.83 1.0065 2 2 2 0.9191
483 2 1.40 1.8203 2 1 1 2.6834
484 3 2.27 1.5003 1 2 2 1.0405
485 4 2.69 1.1057 1 2 1 1.1688
486 3 1.81 1.4311 2 2 2 1.2340
487 2 1.20 1.7357 2 1 1 1.1053
488 3 1.91 1.4034 1 2 2 1.3973
489 3 2.34 1.1657 2 2 1 2.4785
490 3 1.79 1.5993 2 2 2 2.0194
491 1 0.50 2.0667 1 1 1 0.6350
492 2 1.48 1.6857 2 1 1 0.7147
493 4 2.63 0.8910 1 2 1 0.9824
494 3 1.53 1.1144 1 2 2 1.2396
495 2 1.88 2.1806 1 1 1 0.8229
496 2 1.78 2.2075 2 1 2 1.8222
497 2 1.34 1.8387 1 1 2 1.1341
498 2 1.52 1.7948 1 1 2 2.5527
499 3 2.09 1.5482 2 2 2 1.7379
500 1 0.79 1.9647 1 1 1 0.6454
501 2 1.49 1.7455 2 3 2 1.7075
502 3 2.07 1.2925 1 3 2 2.4892
503 2 1.76 1.9795 1 3 2 1.5263
504 3 1.55 1.4445 1 3 1 1.0479
505 3 2.27 1.6426 1 3 2 1.1258
506 2 1.90 2.0177 2 3 2 0.8728
507 3 2.11 1.4718 2 3 2 1.2927
508 2 1.35 1.7302 1 3 1 1.2968
509 2 1.71 2.1515 2 3 1 2.1257
510 2 1.56 2.4152 2 3 1 0.7908
511 2 1.59 1.9919 1 3 2 2.2551
512 3 2.20 1.4332 1 3 2 2.3235
513 2 1.18 1.7977 2 3 2 3.0852
514 2 2.05 2.0936 1 3 2 1.2900
515 2 1.82 2.1407 1 3 2 2.0935
516 2 1.01 1.9039 1 3 1 2.1301
517 3 1.73 1.3031 1 3 1 3.5406
518 3 1.94 1.4668 1 3 1 0.7824
519 2 1.32 1.8254 2 3 1 4.2543
520 2 1.21 1.5111 2 3 1 1.0753
521 3 1.90 1.0658 2 3 2 0.9513
522 2 1.57 2.0872 1 3 2 2.1598
523 2 1.60 1.8674 1 3 2 0.6497
524 3 2.07 1.7655 2 3 2 1.5591
525 2 1.29 1.9978 2 3 1 1.4396
526 3 1.86 1.2022 2 3 1 2.0858
527 2 1.41 1.5481 2 3 1 2.2974
528 2 1.30 1.6941 2 3 1 0.7651
529 2 1.40 1.7768 1 3 1 1.2038
530 2 1.50 1.6578 1 3 1 0.6119
531 3 2.15 1.3915 2 3 2 1.2273
532 3 2.36 1.6037 1 3 1 3.2498
533 3 2.34 1.6842 1 3 2 1.6225
534 2 1.68 1.9240 2 3 1 2.0686
535 3 1.96 1.7241 2 3 1 1.9289
536 3 1.90 1.3548 1 3 2 0.9306
537 2 1.34 1.8004 2 3 2 1.6521
538 3 2.25 1.7868 2 3 2 0.9931
539 2 1.55 2.0090 1 3 1 0.9448
540 2 1.53 1.7180 1 3 1 0.8752
541 2 1.66 1.7133 2 3 1 0.8959
542 2 1.54 1.8500 2 3 1 1.1641
543 2 1.89 2.0046 1 3 2 1.7959
544 2 1.39 2.0048 1 3 1 0.7803
545 3 2.12 1.5599 1 3 1 1.3878
546 2 1.32 2.0148 1 3 2 1.2037
547 3 1.61 1.1338 1 3 1 0.9084
548 3 1.99 1.5926 1 3 1 0.6868
549 3 2.16 1.2860 2 3 2 1.6837
550 3 1.88 1.1797 2 3 1 1.3593
551 2 1.70 1.9158 2 3 1 0.9387
552 3 2.42 1.5416 1 3 2 1.1410
553 2 1.57 1.8656 1 3 1 0.7902
554 2 1.72 2.1893 1 3 1 0.7422
555 3 1.83 1.3642 2 3 1 0.6722
556 3 1.97 1.3477 2 3 1 0.5089
557 2 1.25 1.6955 1 3 2 0.8557
558 3 1.99 1.2831 2 3 1 0.7486
559 3 1.68 1.4613 2 3 1 0.6694
560 3 1.74 1.0244 1 3 2 1.3548
561 3 2.10 1.2802 2 3 1 1.2839
562 3 2.25 1.2915 2 3 1 0.6396
563 2 1.50 2.0364 1 3 1 1.5333
564 3 2.23 1.4842 1 3 1 2.1437
565 2 1.63 1.9157 2 3 1 1.0343
566 2 1.17 1.7942 1 3 1 1.2557
567 3 2.15 1.5097 1 3 1 0.8199
568 3 1.96 1.3729 1 3 1 0.8589
569 3 1.55 1.2464 1 3 2 1.5029
570 2 1.65 2.3078 1 3 2 1.5541
571 3 2.11 1.4228 1 3 1 2.3947
572 3 2.28 1.7216 1 3 2 0.9473
573 2 1.60 1.9416 2 3 1 0.8291
574 2 1.69 1.7908 2 3 1 0.6831
575 3 2.01 1.3552 2 3 2 1.1670
576 3 2.26 1.8604 1 3 2 0.9753
577 3 2.27 1.4175 2 3 1 4.4467
578 3 2.01 1.5911 2 3 1 0.6616
579 2 1.56 2.4798 1 3 1 0.7945
580 3 2.32 1.3140 2 3 1 1.1932
581 3 1.84 1.0247 2 3 1 0.6405
582 3 2.42 1.5357 2 3 2 1.0142
583 3 1.93 1.1668 2 3 2 0.8760
584 3 2.54 1.8211 1 3 1 1.0088
585 3 1.68 1.2696 2 3 1 1.0788
586 3 2.02 1.1587 1 3 1 2.0109
587 2 1.35 1.3832 2 3 2 0.8823
588 2 1.31 1.5509 2 3 2 0.7745
589 2 1.63 2.1810 2 3 2 0.9509
590 3 2.24 1.5901 1 3 1 1.0082
591 2 1.44 1.8458 2 3 1 0.8074
592 3 1.88 1.1980 1 3 1 0.9754
593 2 1.55 2.0901 1 3 1 2.9036
594 2 1.66 2.0688 2 3 2 2.2422
595 3 1.97 0.8775 2 3 2 1.8649
596 2 1.47 1.7789 1 3 1 1.5970
597 2 1.31 2.0201 1 3 1 0.5567
598 2 1.71 2.2396 2 3 1 1.8053
599 2 1.32 2.1326 2 3 1 0.8046
600 3 2.00 1.6370 2 3 1 3.8836
