# Supplementary material for: The effect of training methodology on knowledge representation in categorization
Source: PLoS One. 2017 Aug 28;12(8):e0183904. doi: 10.1371/journal.pone.0183904 (PMC5573135; doi:10.1371/journal.pone.0183904)
Supplement: S1 File — This file contains the raw data from the experiments reported in this manuscript. (ZIP) [file pone.0183904.s001.zip › raw_data/Exp2/YES-NO/rb_xfer_concept_feedback_2_cond_2_sub_94.dat]

  1 1 1.00 2.2990 1 1 1 2.2718
  2 1 0.47 2.1353 1 1 2 1.2781
  3 3 2.07 1.7655 1 2 1 2.0097
  4 1 0.52 2.6020 1 1 1 0.8246
  5 2 1.33 1.9183 1 1 2 0.8800
  6 1 0.93 2.5446 1 1 1 1.4527
  7 4 2.58 0.9390 2 2 2 1.3869
  8 2 1.70 1.9158 2 1 2 1.1869
  9 3 1.70 1.1570 2 2 1 1.2837
 10 1 1.02 2.8512 1 1 1 1.0967
 11 4 2.84 0.7001 1 2 2 1.6763
 12 4 2.89 0.6940 2 2 2 1.6511
 13 3 2.05 1.5202 2 2 1 1.6406
 14 1 1.39 2.5917 2 1 1 1.3517
 15 2 1.90 2.0177 1 1 1 0.9374
 16 3 2.34 1.6842 2 2 1 1.9170
 17 1 0.71 2.6716 2 1 2 0.9365
 18 2 1.63 1.9157 1 1 1 1.5159
 19 3 2.45 1.8523 2 2 2 0.7591
 20 3 1.91 1.3683 2 2 1 0.9611
 21 3 1.99 1.4759 2 2 2 1.1157
 22 1 0.20 1.9808 1 1 1 0.8873
 23 1 1.02 2.6749 2 1 2 1.2197
 24 4 2.53 0.9180 1 2 1 0.9542
 25 4 2.75 0.7780 2 2 2 0.8060
 26 2 1.57 2.1236 2 1 2 0.9252
 27 1 0.95 2.3294 1 1 1 0.7616
 28 3 2.02 1.0935 2 2 2 1.1793
 29 3 1.89 1.1655 1 2 1 0.8595
 30 2 1.71 2.3936 1 1 2 1.1051
 31 4 2.45 0.6758 2 2 1 0.9890
 32 3 2.30 1.5630 2 2 2 1.0946
 33 3 2.00 1.8147 1 2 1 0.8519
 34 2 1.66 2.1867 1 1 2 1.2745
 35 3 1.88 1.7277 1 2 1 0.8236
 36 3 2.03 1.4969 1 2 1 0.6225
 37 4 2.68 0.9857 1 2 1 0.9021
 38 4 2.44 0.7355 2 2 2 1.0175
 39 3 1.81 1.5009 1 2 1 0.7290
 40 1 0.61 1.8464 1 1 1 1.0531
 41 2 1.36 1.8982 1 1 1 0.8831
 42 1 0.77 2.4584 1 1 1 0.6407
 43 1 0.87 2.0973 1 1 1 0.4962
 44 4 2.34 1.0557 2 2 1 1.2517
 45 1 1.14 2.6636 1 1 1 0.8008
 46 1 1.29 2.6896 1 1 1 0.6411
 47 1 0.92 2.1350 1 1 1 0.5930
 48 2 1.34 1.8004 1 1 1 0.9936
 49 1 0.83 2.5525 2 1 2 1.3380
 50 1 0.68 2.5251 1 1 1 0.7094
 51 3 1.90 1.3107 1 2 1 1.1833
 52 1 1.11 2.4142 2 1 2 0.9767
 53 1 0.50 2.0667 1 1 1 0.7067
 54 1 0.89 2.4133 2 1 2 1.2241
 55 3 2.02 1.1587 1 2 2 1.2077
 56 4 2.50 0.4873 1 2 1 0.6396
 57 3 1.69 1.3608 2 2 2 1.0233
 58 3 2.24 1.6476 1 2 2 0.9747
 59 1 1.06 2.4017 2 1 2 1.0491
 60 4 2.17 0.3420 2 2 2 1.0794
 61 3 1.53 1.1144 2 2 2 1.6211
 62 4 2.47 0.5925 2 2 2 1.2525
 63 1 0.28 1.9233 1 1 1 0.6912
 64 1 1.02 2.4999 2 1 1 1.1760
 65 3 2.12 1.5599 1 2 1 1.0746
 66 2 1.20 1.7357 2 1 1 1.0159
 67 1 0.85 2.0896 1 1 1 0.7353
 68 4 2.85 0.9764 2 2 1 1.1065
 69 4 3.00 1.1062 1 2 1 0.9994
 70 1 1.38 2.9259 2 1 1 1.3842
 71 2 1.11 1.7072 2 1 1 0.7206
 72 2 1.63 1.9483 2 1 2 1.0281
 73 1 0.80 2.6233 2 1 2 0.9557
 74 4 2.87 1.1923 1 2 1 0.8626
 75 3 1.85 1.1641 2 2 2 0.9235
 76 2 1.59 1.7659 2 1 2 0.9676
 77 1 0.87 2.5742 2 1 2 0.9373
 78 2 1.18 1.7567 1 1 2 0.8119
 79 3 2.07 1.2553 2 2 2 1.0904
 80 4 2.37 0.6828 2 2 2 1.3825
 81 2 1.69 1.7908 2 1 2 0.9844
 82 1 0.66 2.5896 2 1 2 1.0258
 83 1 1.24 2.6215 2 1 1 0.9781
 84 2 1.71 2.1515 2 1 2 1.0576
 85 2 1.66 1.7133 1 1 1 0.9602
 86 1 0.59 2.0684 1 1 1 0.7771
 87 2 1.78 2.3478 1 1 1 1.1311
 88 4 2.60 0.9741 1 2 1 1.3420
 89 1 0.92 2.6655 2 1 2 0.8893
 90 4 2.50 1.1421 2 2 1 1.3422
 91 2 1.72 2.1893 1 1 1 1.0490
 92 1 0.81 2.4667 2 1 2 1.4379
 93 2 1.60 1.9416 2 1 2 0.9005
 94 2 1.76 1.9795 2 1 2 1.1768
 95 1 1.04 2.3499 2 1 1 0.8725
 96 4 2.51 1.1215 1 2 2 2.2379
 97 4 2.73 0.8917 2 2 2 1.2533
 98 2 1.37 1.8739 1 1 1 1.0685
 99 1 1.44 3.1230 1 1 2 1.6819
100 2 1.52 1.7948 2 1 1 1.1750
101 2 1.60 1.7107 2 1 1 1.1424
102 4 2.77 0.6431 2 2 2 1.0250
103 4 2.66 1.1964 2 2 1 0.9210
104 2 1.82 1.9954 2 1 2 1.1175
105 1 0.67 2.2161 2 1 2 0.9205
106 1 1.08 2.4545 1 1 2 1.1800
107 2 1.57 1.6518 1 1 1 1.2213
108 1 1.30 2.6344 2 1 2 1.2378
109 3 1.81 1.2294 1 2 1 0.9161
110 2 1.20 1.8103 1 1 1 1.1997
111 2 1.46 1.7649 2 1 2 0.8567
112 2 1.62 2.1277 2 1 2 1.0465
113 3 1.94 1.4668 1 2 1 0.9011
114 4 2.25 0.7735 1 2 1 0.8491
115 3 1.83 1.3642 2 2 2 0.9045
116 3 1.84 1.0247 2 2 2 1.2683
117 4 2.63 0.7776 1 2 1 0.6579
118 3 1.55 1.2692 1 2 1 1.0247
119 1 1.11 2.5086 2 1 1 1.0319
120 4 2.37 0.7068 1 2 1 0.7029
121 4 2.22 0.4164 2 2 2 1.0035
122 1 0.29 2.2599 1 1 1 0.6515
123 3 2.10 1.6379 1 2 1 1.1223
124 2 1.40 1.8203 2 1 2 0.8141
125 3 2.26 1.5198 1 2 1 0.7889
126 2 1.34 1.8387 2 1 2 0.8380
127 4 2.31 0.6528 1 2 1 0.7734
128 2 1.54 2.3446 1 1 1 0.8546
129 1 0.98 2.7237 1 1 1 0.8450
130 1 1.25 2.4983 2 1 1 1.1078
131 3 1.54 1.1603 2 2 2 1.2236
132 4 2.61 0.8948 2 2 2 1.1446
133 4 2.34 0.6543 2 2 1 1.1871
134 4 2.60 0.8527 1 2 1 0.7951
135 3 1.97 0.8775 2 2 1 0.8365
136 3 2.07 1.3017 1 2 1 1.9473
137 4 2.63 0.9996 2 2 2 0.9419
138 2 1.07 1.2491 1 1 2 1.0098
139 1 0.89 2.6072 2 1 2 1.3457
140 4 2.99 0.8531 2 2 2 1.0277
141 1 0.95 2.5462 1 1 1 1.8029
142 3 1.81 1.5203 1 2 1 1.1787
143 3 1.96 1.4517 1 2 1 0.9391
144 1 1.12 2.5932 2 1 2 1.1815
145 1 1.02 2.6289 1 1 1 0.9667
146 3 2.43 1.7025 1 2 1 1.3278
147 4 2.69 0.9113 2 2 2 1.1395
148 2 1.67 1.5701 1 1 2 1.7333
149 2 1.31 2.0201 2 1 2 0.8817
150 1 0.80 2.6896 2 1 2 1.0547
151 4 2.77 0.9979 2 2 2 1.2615
152 3 2.13 1.4667 1 2 1 0.8517
153 3 2.29 1.4035 2 2 2 0.8077
154 1 0.66 2.0748 2 1 1 0.9117
155 2 1.60 2.0713 2 1 2 1.2685
156 4 3.05 0.8358 1 2 1 1.0570
157 4 2.69 1.1057 2 2 2 0.7755
158 3 2.24 1.5901 2 2 2 1.1683
159 1 0.85 2.6302 1 1 1 0.7771
160 4 2.59 0.8358 2 2 2 1.0817
161 3 2.09 1.5482 1 2 1 0.8225
162 2 1.61 2.1116 1 1 1 0.8389
163 3 2.00 1.6370 1 2 1 0.8855
164 2 1.53 1.9689 1 1 1 0.8671
165 1 1.18 2.3579 1 1 2 1.4088
166 2 1.34 2.0207 1 1 1 0.8327
167 2 1.36 1.5890 1 1 2 1.6161
168 3 2.14 1.4453 2 2 2 1.0084
169 2 1.94 2.0839 2 1 2 1.1692
170 2 1.49 1.7455 2 1 1 0.7943
171 1 1.04 2.4258 2 1 1 0.8583
172 2 0.91 1.5029 2 1 2 0.9365
173 2 0.90 1.6966 1 1 1 1.0437
174 3 1.73 1.2246 1 2 1 1.2019
175 1 1.04 2.6032 2 1 2 1.1465
176 4 2.46 0.4501 1 2 1 0.8531
177 3 1.71 1.2798 2 2 2 0.9628
178 4 2.84 0.8652 1 2 1 1.1404
179 4 2.80 1.1860 1 2 1 1.2325
180 1 0.93 2.9422 2 1 2 1.5432
181 2 1.30 1.6901 1 1 1 0.9855
182 2 1.30 1.6877 2 1 2 0.9870
183 2 1.31 1.5509 2 1 2 0.9321
184 4 2.55 0.7990 2 2 2 1.0951
185 1 1.35 2.9907 1 1 1 1.2123
186 4 2.29 0.7859 1 2 1 1.2118
187 2 1.92 2.2202 2 1 2 1.4758
188 3 1.92 1.4731 2 2 2 1.3454
189 1 0.46 2.3743 1 1 1 0.8279
190 4 2.83 1.0065 2 2 2 1.1229
191 4 2.62 0.3858 2 2 2 0.9989
192 3 2.10 1.2802 2 2 2 0.8058
193 4 2.65 0.8297 2 2 2 0.9188
194 3 2.31 1.9226 1 2 1 1.0110
195 2 1.70 2.0029 1 1 2 1.1224
196 2 1.50 1.6578 1 1 1 1.0626
197 4 2.36 0.9243 2 2 2 1.3971
198 4 2.93 0.9080 2 2 2 1.0135
199 3 1.84 1.2339 1 2 1 0.9090
200 4 2.45 0.9719 1 2 1 0.7365
201 3 2.26 1.6672 2 2 2 1.1627
202 3 1.93 1.4546 1 2 1 0.8686
203 4 2.70 1.0720 2 2 2 1.0265
204 4 2.69 0.6219 1 2 1 0.6261
205 2 1.78 2.2075 2 1 2 0.8573
206 2 1.60 1.8674 1 1 1 0.7760
207 4 2.02 0.2000 2 2 1 1.2583
208 3 1.52 0.9112 2 2 2 1.5604
209 4 2.49 0.7135 2 2 1 0.6185
210 1 0.79 2.4509 2 1 1 1.6110
211 4 2.60 0.6925 1 2 1 1.2821
212 4 2.68 0.8133 1 2 1 0.7592
213 1 1.13 2.7572 1 1 1 1.0012
214 4 2.66 1.2136 2 2 1 0.8972
215 2 1.17 1.7942 2 1 2 1.2068
216 2 1.38 1.9591 2 1 1 0.9100
217 4 2.77 0.8261 2 2 2 1.2974
218 2 1.44 1.8880 1 1 1 1.3112
219 2 1.32 1.8254 2 1 2 0.8825
220 3 1.82 0.9665 2 2 2 0.9751
221 4 2.67 0.8543 2 2 2 1.2399
222 2 1.55 2.0901 1 1 1 0.9590
223 4 3.09 1.0721 2 2 2 0.8638
224 3 2.42 1.5357 1 2 1 0.8690
225 2 0.85 1.3090 2 1 1 1.1066
226 4 2.36 0.5403 1 2 1 0.9414
227 2 1.70 1.7760 2 1 2 1.1685
228 2 1.17 1.4405 2 1 2 1.0729
229 1 1.07 2.3485 2 1 1 1.0387
230 3 1.87 1.1564 2 2 2 2.2458
231 4 2.54 1.0818 2 2 1 1.1158
232 1 0.79 2.2850 1 1 1 1.1515
233 4 2.87 1.1193 2 2 2 1.3847
234 3 2.20 1.5223 1 2 1 0.8664
235 1 0.83 2.6618 1 1 1 0.8880
236 2 1.18 1.7977 1 1 1 0.9017
237 1 0.69 2.4978 1 1 1 0.7700
238 4 2.75 0.6504 1 2 1 0.9889
239 2 1.72 1.9730 2 1 2 1.8447
240 1 0.78 2.1366 1 1 1 0.7710
241 2 1.39 2.0048 1 1 1 0.9734
242 1 1.13 2.6761 2 1 1 1.2792
243 1 0.66 2.1318 2 1 2 1.0607
244 3 1.53 1.1943 1 2 1 1.0673
245 4 2.36 0.9040 1 2 1 0.7452
246 3 1.99 1.4321 1 2 1 0.9870
247 2 1.61 1.8315 2 1 2 0.9557
248 3 2.32 1.9002 2 2 2 0.8064
249 2 1.54 1.9274 1 1 1 1.2874
250 4 2.86 1.3226 1 2 2 0.9558
251 4 2.87 1.2443 1 2 1 0.7426
252 3 2.12 1.5357 1 2 1 0.9297
253 2 1.53 1.8646 1 1 1 0.9080
254 4 2.48 0.9460 2 2 1 0.7212
255 2 1.21 1.5111 1 1 2 0.9717
256 1 1.08 2.6729 2 1 2 1.5810
257 1 0.58 2.3440 1 1 1 0.8691
258 2 1.38 1.7472 2 1 2 1.2031
259 3 1.72 1.3010 1 2 1 1.0197
260 1 1.23 2.6195 1 1 2 1.1944
261 2 1.47 1.7789 1 1 1 0.8432
262 3 2.07 1.7267 1 2 1 1.0189
263 3 2.01 1.5911 2 2 2 1.2418
264 2 1.01 1.9039 2 1 1 1.0644
265 2 1.55 2.0090 1 1 1 1.0791
266 3 2.11 1.4228 2 2 2 0.9803
267 1 1.13 2.4897 1 1 1 1.3330
268 2 1.67 2.0985 1 1 1 1.1207
269 1 0.79 2.3858 2 1 2 1.0031
270 2 1.72 2.4070 2 1 2 1.2678
271 3 1.68 1.2696 2 2 2 0.9292
272 3 2.36 1.6037 2 2 2 0.8441
273 2 1.65 1.8174 2 1 2 0.9210
274 1 0.98 2.2305 1 1 1 0.9172
275 1 1.23 2.8181 1 1 1 1.0093
276 3 2.31 1.7323 1 2 2 1.0178
277 3 2.27 1.4175 2 2 2 0.9624
278 3 1.61 1.1338 2 2 2 1.0992
279 3 2.16 1.4101 1 2 1 0.9991
280 3 2.32 1.8693 2 2 2 0.8785
281 2 1.41 1.8537 2 1 2 1.3006
282 2 1.30 1.6941 1 1 1 0.9040
283 3 1.98 1.6500 1 2 1 0.9239
284 2 1.29 1.9978 2 1 2 1.2803
285 3 2.17 1.5999 2 2 2 0.8133
286 4 2.82 0.9527 2 2 2 0.9243
287 4 2.30 0.6381 1 2 1 0.6483
288 3 1.82 1.1708 2 2 2 1.1512
289 3 2.04 1.2141 1 2 1 0.7620
290 1 0.51 2.5456 1 1 1 0.8434
291 2 1.53 2.0434 2 1 2 1.1778
292 2 1.34 1.7645 1 1 2 1.4364
293 1 1.05 2.6834 1 1 1 0.9226
294 2 1.35 1.7302 2 1 2 1.1024
295 2 1.50 2.0364 2 1 2 1.1479
296 1 0.82 2.3609 2 1 2 0.9986
297 2 1.84 2.0129 1 1 1 0.8860
298 3 2.20 1.4332 2 2 2 0.8677
299 3 1.93 1.2432 2 2 2 0.9127
300 2 1.91 2.2208 1 1 2 0.9005
301 3 2.12 1.3591 1 2 1 1.0559
302 1 1.05 2.5821 2 1 1 1.0864
303 4 2.77 0.8093 1 2 1 0.8990
304 2 1.66 1.7302 1 1 1 0.8464
305 3 2.26 1.4368 1 2 1 0.7651
306 2 1.56 2.1016 1 1 1 0.7438
307 1 1.06 2.9142 2 1 2 0.9778
308 2 1.52 2.4427 1 1 1 0.8660
309 1 0.66 2.1383 2 1 2 0.7440
310 4 2.14 0.5976 2 2 2 0.9314
311 1 1.03 2.5309 2 1 1 0.8778
312 1 0.54 2.2574 1 1 1 1.0194
313 4 2.83 0.6250 2 2 2 1.0914
314 2 1.68 1.9240 2 1 2 0.9927
315 2 1.87 1.9112 1 1 1 1.4575
316 1 0.75 2.3090 2 1 2 1.0570
317 4 2.35 0.9280 1 2 2 1.1270
318 1 0.57 2.4717 2 1 2 1.1153
319 2 1.63 2.1810 2 1 2 1.0468
320 3 2.47 1.7597 2 2 2 0.8292
321 3 1.86 1.3330 2 2 2 0.8690
322 3 2.18 1.7487 2 2 2 0.6984
323 3 2.34 1.7071 1 2 1 1.2139
324 2 1.75 2.3029 2 1 2 0.8618
325 3 1.99 1.5926 2 2 2 0.9394
326 2 1.44 1.8458 2 1 2 0.8865
327 4 2.66 0.4483 1 2 1 1.0757
328 3 1.74 1.2433 2 2 2 0.8736
329 4 2.62 0.8675 2 2 2 1.1352
330 4 2.29 0.4132 1 2 1 0.7776
331 2 1.59 1.9919 2 1 2 0.8120
332 2 2.05 2.0648 1 1 2 1.0909
333 1 0.93 2.5469 1 1 1 1.0494
334 2 0.91 1.4078 2 1 1 0.8388
335 1 1.14 2.5724 1 1 1 1.2625
336 1 0.70 2.3945 2 1 2 1.2681
337 4 2.34 0.5412 1 2 1 1.2651
338 4 2.18 0.6201 2 2 2 1.4244
339 2 1.73 2.2552 1 1 2 1.3594
340 1 0.97 2.0792 1 1 1 1.1293
341 4 2.42 0.8204 1 2 2 1.3246
342 1 0.57 2.1170 2 1 2 0.9440
343 4 2.46 0.8923 1 2 2 1.2189
344 3 2.01 1.3552 1 2 1 1.1543
345 3 2.34 1.5876 2 2 2 0.8766
346 1 0.97 2.5025 1 1 1 0.9459
347 2 1.32 1.8802 1 1 1 0.9332
348 1 1.21 2.7777 2 1 1 1.0960
349 4 2.76 0.9491 2 2 2 1.3080
350 3 1.98 1.7643 2 2 2 0.9284
351 3 1.97 1.3477 1 2 1 0.9146
352 1 1.05 2.6063 2 1 1 1.0222
353 2 1.71 1.8845 1 1 1 0.7582
354 4 2.75 0.7490 2 2 2 0.9038
355 4 2.34 0.9662 2 2 2 0.9724
356 1 0.60 2.4105 1 1 1 0.8146
357 1 1.13 2.7475 1 1 1 1.2946
358 3 2.23 1.6917 2 2 2 0.8987
359 4 2.76 0.9397 1 2 2 1.0079
360 4 2.58 0.9262 2 2 1 0.8878
361 3 1.73 1.0353 1 2 1 1.0605
362 4 2.84 1.0126 1 2 1 1.4186
363 4 2.56 0.8907 1 2 1 0.6738
364 4 2.40 0.6599 2 2 2 0.9518
365 4 2.73 0.7541 2 2 2 1.0748
366 2 1.64 1.8817 2 1 2 0.8411
367 4 2.42 0.8002 1 2 1 1.1116
368 3 1.74 1.0244 1 2 1 1.1167
369 1 1.14 2.7128 1 1 2 1.1910
370 2 1.89 2.0046 1 1 1 0.8805
371 1 1.12 2.7049 2 1 1 1.0303
372 4 1.99 0.4709 2 2 1 1.3250
373 4 2.05 0.5764 2 2 1 1.2334
374 4 2.78 1.1410 1 2 2 0.9120
375 3 2.35 1.4650 2 2 2 0.9881
376 4 2.65 0.7053 1 2 1 0.7577
377 2 1.41 1.5481 1 1 1 1.4156
378 3 1.73 0.9571 2 2 2 1.4316
379 3 2.27 1.2697 1 2 1 1.2311
380 4 2.95 1.1056 2 2 1 0.9581
381 4 2.71 0.8136 2 2 2 1.3293
382 1 0.99 2.4325 2 1 1 0.8925
383 4 3.02 1.2229 1 2 2 1.0020
384 4 2.53 0.7572 2 2 2 1.1467
385 2 1.83 2.2245 2 1 2 1.2285
386 4 2.58 0.8599 2 2 2 1.0445
387 4 2.81 1.0884 2 2 2 1.0269
388 3 1.86 1.2022 1 2 1 0.9067
389 4 2.58 0.5943 1 2 1 0.9664
390 2 1.59 2.3070 2 1 2 1.7199
391 4 2.86 0.8159 2 2 2 1.3713
392 1 0.70 2.6702 2 1 2 1.2459
393 3 2.28 1.7216 2 2 2 0.9882
394 2 1.62 2.2219 1 1 1 1.6530
395 3 2.23 1.4842 2 2 2 0.7714
396 1 1.02 2.1497 2 1 1 1.0125
397 3 1.96 1.3729 1 2 1 1.2594
398 2 1.65 2.3078 1 1 1 1.2013
399 3 2.03 1.5197 2 2 2 0.8981
400 1 1.14 2.7885 1 1 1 1.0371
401 1 1.13 2.4366 1 1 1 0.9512
402 4 2.95 1.0010 2 2 2 0.9540
403 1 0.75 2.0460 2 1 2 1.4611
404 2 1.57 1.8656 2 1 2 1.1548
405 4 2.63 0.8588 1 2 1 1.1642
406 3 1.79 0.8603 1 2 1 0.9019
407 1 0.70 2.2408 2 1 2 1.2179
408 3 1.68 1.4613 2 2 2 0.8816
409 1 0.93 2.6444 1 1 1 0.9665
410 2 1.52 2.2086 2 1 2 1.1520
411 3 1.94 1.0910 1 2 1 1.1713
412 3 1.98 1.4865 2 2 2 0.8931
413 4 2.70 0.5700 2 2 2 0.9213
414 1 0.93 2.5074 2 1 2 1.0999
415 1 0.90 2.3828 1 1 1 0.8732
416 4 1.97 0.2291 1 2 1 0.9510
417 1 0.64 2.3405 2 1 2 0.9457
418 1 1.01 2.5846 1 1 1 0.9233
419 1 0.74 2.4723 2 1 2 1.1668
420 3 1.81 1.4311 2 2 2 0.9126
421 3 2.39 1.4678 2 2 2 1.3805
422 2 1.45 1.8789 1 1 1 1.6291
423 4 2.50 0.8296 1 2 1 1.1572
424 3 2.08 1.4325 2 2 2 1.8959
425 2 1.88 2.1082 1 1 2 1.1480
426 4 2.63 0.8910 1 2 1 2.1186
427 2 1.42 1.5852 2 1 2 1.3058
428 4 2.74 1.0264 1 2 1 0.9104
429 2 1.36 1.9455 1 1 1 0.8821
430 4 2.53 0.6066 1 2 1 0.8382
431 2 1.72 2.3797 1 1 1 0.9331
432 4 2.11 0.7089 1 2 2 1.5048
433 3 1.96 1.7241 2 2 2 1.2296
434 4 2.78 1.0349 2 2 2 0.9815
435 1 0.83 2.9124 2 1 2 1.3102
436 4 2.40 0.4766 1 2 1 0.9386
437 3 1.93 1.1668 1 2 1 0.9651
438 1 0.89 2.4514 2 1 2 1.0950
439 4 2.37 0.5874 1 2 1 0.8921
440 4 2.21 0.5149 2 2 2 1.0083
441 2 1.88 2.1806 1 1 2 2.6097
442 3 2.15 1.6078 1 2 1 0.8254
443 1 1.30 3.0381 2 1 2 4.8410
444 1 1.14 2.4633 1 1 1 1.3132
445 4 2.91 1.1572 1 2 1 1.6770
446 3 2.54 1.8211 1 2 1 0.9943
447 3 2.12 1.6586 1 2 1 0.8268
448 3 1.89 1.1243 1 2 2 1.0414
449 1 1.46 2.7435 1 1 2 1.8969
450 2 1.48 1.6857 1 1 1 1.3417
451 4 2.84 1.1081 1 2 1 1.3068
452 1 1.19 2.6213 2 1 1 1.5118
453 2 1.32 2.1326 2 1 2 1.7318
454 1 0.93 2.5640 1 1 1 0.8619
455 2 1.34 1.7217 1 1 1 1.3317
456 1 1.39 2.6564 1 1 2 1.4555
457 4 2.74 1.0078 2 2 2 1.4450
458 3 2.09 1.3336 1 2 1 1.3794
459 2 0.91 1.6901 2 1 1 1.0359
460 4 2.44 0.5580 1 2 1 1.1317
461 4 2.19 0.5582 1 2 1 1.0384
462 3 2.42 1.5416 1 2 1 1.4058
463 1 0.96 2.5403 1 1 1 1.3031
464 3 2.27 1.6426 2 2 2 1.2674
465 4 2.41 0.3492 1 2 1 0.8645
466 1 0.64 2.1539 1 1 1 0.9426
467 1 0.87 2.4262 1 1 1 0.8805
468 1 0.79 1.9647 2 1 2 1.0132
469 4 2.38 0.6745 1 2 1 0.9081
470 2 1.56 2.4152 2 1 2 1.1125
471 1 1.03 2.8472 1 1 1 1.2350
472 4 3.01 0.8914 1 2 1 0.9624
473 3 1.98 1.3953 1 2 1 1.1959
474 2 1.25 1.6955 2 1 2 1.5327
475 4 2.49 0.9841 1 2 1 1.0233
476 1 0.99 2.6662 2 1 1 1.4862
477 3 2.10 1.5805 1 2 1 0.8985
478 3 1.67 1.1645 2 2 2 1.0622
479 3 1.64 1.1417 1 2 1 1.0678
480 3 2.44 1.2737 1 2 1 1.7047
481 1 0.88 2.1755 1 1 1 1.1971
482 2 1.74 2.1059 2 1 2 1.0218
483 3 1.91 1.4034 1 2 1 0.9971
484 2 1.33 1.8679 1 1 1 1.1741
485 2 1.77 2.1241 2 1 2 1.0552
486 1 1.08 2.5974 2 1 2 1.2138
487 3 1.93 1.3493 2 2 2 1.2769
488 3 2.30 1.2318 2 2 2 2.0737
489 3 2.23 1.6825 1 2 1 0.9195
490 2 1.19 1.3382 1 1 1 1.6753
491 4 3.02 1.5059 1 2 2 0.9278
492 3 2.15 1.5097 2 2 2 1.4519
493 2 1.85 2.2288 2 1 2 1.0748
494 1 0.98 2.5335 2 1 2 1.2961
495 2 1.07 2.0014 1 1 2 1.4206
496 3 1.97 1.3112 1 2 1 1.2533
497 1 1.06 2.6152 2 1 2 1.3791
498 1 1.05 2.4518 1 1 1 1.8838
499 2 1.71 2.0191 2 1 2 0.9939
500 4 2.57 0.8126 1 2 1 0.9941
501 3 1.89 1.0910 1 3 1 1.0594
502 3 2.18 1.1672 2 3 2 0.9965
503 3 2.27 1.5003 1 3 1 0.8680
504 2 1.84 2.2882 1 3 1 2.3854
505 3 2.25 1.7868 2 3 2 1.4889
506 2 1.40 1.7768 2 3 2 2.1637
507 3 1.91 1.2875 1 3 1 1.0933
508 2 1.07 1.5917 1 3 1 2.3044
509 2 1.66 2.0688 1 3 1 1.7319
510 2 1.74 2.3257 2 3 2 0.9740
511 3 2.15 1.3915 1 3 1 0.9021
512 3 2.25 1.2915 1 3 1 1.5289
513 3 2.00 1.3301 1 3 1 1.1873
514 3 2.11 1.4718 2 3 2 1.1315
515 3 2.26 1.8604 1 3 2 3.7977
516 3 1.98 1.5571 2 3 2 1.0040
517 3 1.88 1.1980 2 3 2 1.3078
518 3 2.35 1.4475 1 3 1 1.9502
519 2 1.71 2.2396 1 3 1 2.1918
520 3 1.65 0.7370 2 3 2 1.1272
521 3 1.90 1.3548 1 3 1 0.9294
522 2 1.20 1.5293 2 3 2 2.0839
523 3 2.43 1.8005 1 3 1 1.2638
524 2 1.55 2.0735 2 3 2 1.1732
525 3 2.32 1.3140 2 3 2 1.0928
526 3 2.05 1.5890 2 3 2 1.3598
527 2 1.33 2.1082 1 3 1 1.2176
528 2 1.57 2.0872 1 3 1 1.1113
529 3 2.53 1.5900 2 3 2 1.0736
530 3 1.99 1.2831 2 3 2 1.1584
531 3 2.41 1.5873 1 3 1 1.1109
532 3 1.79 1.5993 1 3 1 1.6020
533 3 1.76 0.8919 2 3 2 1.0573
534 2 1.10 1.5722 1 3 1 1.1505
535 3 1.90 1.0658 1 3 1 1.7113
536 3 2.31 1.8281 2 3 2 2.0988
537 2 1.37 1.8113 1 3 1 0.8862
538 2 1.30 1.7010 2 3 2 1.5301
539 2 1.43 1.6596 1 3 1 0.8124
540 2 1.66 1.8515 1 3 1 1.5467
541 3 1.82 1.1251 2 3 2 2.8929
542 2 0.89 1.3599 1 3 1 0.9207
543 2 1.09 1.4625 1 3 1 0.8584
544 3 2.00 1.4168 2 3 2 1.5605
545 3 2.07 1.5131 1 3 1 0.9456
546 2 1.65 1.9020 2 3 2 1.2998
547 2 1.18 1.7068 2 3 2 1.3270
548 2 1.82 2.1407 2 3 2 0.8735
549 3 2.60 1.8537 2 3 2 1.3337
550 2 1.70 1.7546 2 3 1 1.4869
551 3 2.26 1.5121 1 3 1 1.3871
552 2 1.10 1.9116 1 3 1 1.2181
553 2 1.80 1.9437 2 3 2 3.0806
554 2 1.58 2.0825 1 3 1 0.9568
555 3 1.49 1.0786 2 3 2 1.2220
556 3 1.51 1.1071 2 3 2 1.4280
557 2 1.73 2.2053 2 3 2 1.0586
558 2 1.67 2.5011 1 3 1 1.0793
559 3 1.62 0.8025 1 3 1 1.1645
560 2 1.60 2.0299 2 3 2 1.5890
561 2 1.21 1.7462 1 3 1 1.0448
562 3 1.55 1.4445 1 3 2 1.9703
563 2 2.05 2.0936 2 3 2 1.8359
564 2 1.71 2.1331 2 3 1 0.5936
565 3 1.71 1.0290 1 3 1 1.2094
566 2 1.28 2.0487 1 3 1 1.2733
567 3 1.68 1.4448 2 3 2 1.5573
568 2 1.54 2.0740 2 3 2 2.8624
569 2 1.50 1.9802 1 3 1 0.7797
570 2 1.35 1.3832 2 3 2 1.4528
571 2 1.48 1.8429 1 3 1 0.8974
572 2 1.76 1.9300 1 3 1 3.8038
573 2 1.41 2.1163 2 3 2 1.4596
574 3 1.86 1.6865 1 3 1 1.0807
575 3 1.88 1.1797 1 3 1 1.1331
576 3 2.03 1.8493 2 3 2 3.0866
577 2 1.60 1.8512 2 3 1 0.6826
578 3 1.89 1.3303 2 3 2 1.7748
579 2 1.38 2.0285 2 3 2 1.3198
580 2 1.72 1.9579 2 3 2 1.3782
581 3 1.78 0.9487 1 3 1 1.4912
582 2 1.42 2.0525 1 3 1 1.5417
583 2 1.54 1.8500 1 3 1 1.2484
584 2 1.40 1.9116 2 3 2 2.6205
585 2 1.80 1.9637 2 3 2 1.7218
586 2 1.32 2.0148 2 3 2 1.4606
587 3 1.55 1.2464 2 3 2 1.0499
588 3 1.73 1.3031 1 3 1 0.8064
589 3 2.00 1.3047 2 3 2 1.4368
590 3 2.18 1.4821 1 3 1 0.8038
591 2 1.53 1.7180 2 3 1 0.9784
592 3 2.07 1.2925 2 3 2 0.9797
593 2 1.56 2.4798 1 3 1 1.1629
594 3 2.05 1.6316 1 3 1 0.9396
595 2 1.79 2.1816 1 3 2 0.9102
596 3 2.28 1.4598 1 3 1 0.7539
597 2 1.31 1.8995 2 3 2 1.1383
598 3 2.16 1.2860 2 3 2 0.9480
599 2 1.35 1.8936 1 3 1 1.2377
600 3 2.34 1.1657 2 3 2 0.8280
