# Supplementary material for: The effect of training methodology on knowledge representation in categorization
Source: PLoS One. 2017 Aug 28;12(8):e0183904. doi: 10.1371/journal.pone.0183904 (PMC5573135; doi:10.1371/journal.pone.0183904)
Supplement: S1 File — This file contains the raw data from the experiments reported in this manuscript. (ZIP) [file pone.0183904.s001.zip › raw_data/Exp2/YES-NO/rb_xfer_concept_feedback_2_cond_2_sub_95.dat]

  1 3 2.27 1.5003 1 2 1 1.7153
  2 1 1.23 2.8181 1 1 2 1.3746
  3 4 2.82 0.9527 1 2 1 1.3921
  4 1 0.97 2.5025 2 1 1 0.9691
  5 4 2.31 0.6528 1 2 1 1.0825
  6 3 2.12 1.3591 1 2 1 1.0961
  7 2 1.61 1.8315 2 1 2 1.1489
  8 2 1.34 2.0207 2 1 2 1.1438
  9 3 1.97 0.8775 2 2 2 1.0492
 10 3 2.23 1.6825 1 2 2 1.5041
 11 3 1.93 1.2432 2 2 2 1.2285
 12 3 1.97 1.3112 2 2 2 1.2597
 13 2 1.73 2.2053 2 1 2 1.1209
 14 4 2.42 0.8002 1 2 1 0.8612
 15 2 1.35 1.3832 1 1 1 0.9066
 16 3 2.47 1.7597 1 2 2 1.0398
 17 2 1.60 1.7107 2 1 2 1.0625
 18 1 1.07 2.3485 1 1 1 0.9013
 19 3 1.51 1.1071 1 2 2 0.8576
 20 4 2.74 1.0078 1 2 1 0.7919
 21 2 1.60 1.8512 2 1 2 0.9775
 22 4 2.50 0.4873 2 2 1 1.0991
 23 3 2.31 1.7323 1 2 1 1.0719
 24 3 2.43 1.7025 2 2 1 0.6937
 25 3 1.53 1.1144 2 2 2 1.0093
 26 2 0.90 1.6966 2 1 1 0.8567
 27 1 0.80 2.6233 2 1 1 0.9835
 28 1 1.05 2.6063 1 1 1 0.9130
 29 3 1.91 1.3683 1 2 1 0.9410
 30 4 2.35 0.9280 1 2 1 0.8483
 31 1 1.01 2.5846 1 1 1 1.2227
 32 4 2.60 0.6925 1 2 1 0.8800
 33 1 1.39 2.6564 2 1 2 2.3092
 34 1 1.05 2.5821 2 1 2 1.6175
 35 1 1.35 2.9907 1 1 2 1.2813
 36 4 2.54 1.0818 1 2 1 1.2064
 37 2 1.57 1.8656 1 1 1 1.1904
 38 3 1.73 1.3031 2 2 2 1.0797
 39 1 0.67 2.2161 1 1 1 0.7326
 40 2 1.39 2.0048 2 1 2 1.0640
 41 3 1.93 1.4546 2 2 2 1.0938
 42 3 2.00 1.3047 2 2 1 0.6745
 43 1 0.51 2.5456 1 1 1 1.0877
 44 3 1.86 1.2022 1 2 1 1.0288
 45 3 2.00 1.3301 2 2 1 0.7559
 46 3 1.84 1.0247 2 2 2 1.2303
 47 2 1.50 2.0364 2 1 2 0.8694
 48 1 0.78 2.1366 2 1 2 0.8832
 49 3 1.88 1.7277 1 2 1 1.0490
 50 2 1.62 2.2219 2 1 2 0.8153
 51 3 2.15 1.3915 1 2 1 1.9244
 52 2 1.64 1.8817 2 1 2 1.1518
 53 3 1.64 1.1417 1 2 1 1.2271
 54 1 1.00 2.2990 1 1 1 0.7941
 55 2 1.59 2.3070 2 1 2 0.7228
 56 3 2.20 1.4332 2 2 1 0.8226
 57 4 2.99 0.8531 1 2 1 0.5506
 58 3 1.98 1.6500 1 2 1 1.0497
 59 2 1.70 1.7760 2 1 2 1.2158
 60 4 2.29 0.4132 2 2 1 0.6480
 61 4 3.01 0.8914 1 2 1 0.6867
 62 3 2.32 1.3140 2 2 1 0.6119
 63 2 1.78 2.2075 2 1 2 0.7798
 64 3 1.81 1.2294 1 2 1 1.4777
 65 1 0.20 1.9808 1 1 1 0.7306
 66 4 2.58 0.5943 1 2 1 0.7337
 67 2 0.89 1.3599 2 1 1 0.9605
 68 3 2.15 1.5097 2 2 1 1.2192
 69 3 1.72 1.3010 1 2 1 0.8350
 70 1 0.93 2.6444 2 1 2 1.6025
 71 3 2.30 1.2318 2 2 1 1.4104
 72 3 2.12 1.5357 1 2 2 1.4911
 73 4 2.17 0.3420 2 2 1 2.0880
 74 2 1.72 2.3797 1 1 2 1.4612
 75 2 1.57 1.6518 2 1 2 0.9793
 76 2 1.33 2.1082 1 1 1 1.3805
 77 2 1.46 1.7649 1 1 1 0.8781
 78 3 2.09 1.3336 1 2 1 1.1391
 79 2 1.63 1.9483 1 1 2 1.5825
 80 2 1.68 1.9240 1 1 1 0.8485
 81 1 0.99 2.4325 2 1 2 1.1590
 82 4 2.63 0.8588 1 2 1 1.3373
 83 1 1.14 2.5724 1 1 1 2.0441
 84 4 2.51 1.1215 1 2 1 0.7628
 85 1 0.66 2.1383 2 1 2 0.9816
 86 4 2.56 0.8907 2 2 2 1.1418
 87 3 1.90 1.3548 2 2 2 1.9307
 88 1 0.58 2.3440 1 1 1 0.7175
 89 3 1.65 0.7370 2 2 2 1.2171
 90 1 0.59 2.0684 2 1 2 0.6893
 91 1 0.79 2.4509 1 1 1 0.9104
 92 3 2.34 1.1657 2 2 1 0.7618
 93 2 1.36 1.5890 2 1 2 1.1566
 94 1 1.39 2.5917 1 1 2 1.0790
 95 1 0.70 2.6702 2 1 2 1.2364
 96 1 0.92 2.6655 1 1 1 0.9078
 97 1 0.82 2.3609 2 1 2 1.3996
 98 2 1.49 1.7455 1 1 1 2.3851
 99 4 2.38 0.6745 2 2 2 1.1380
100 4 2.53 0.9180 2 2 2 1.2620
101 4 3.02 1.5059 1 2 1 0.9633
102 2 1.17 1.7942 1 1 1 1.2773
103 1 0.89 2.6072 2 1 2 1.1074
104 2 1.94 2.0839 1 1 2 1.1999
105 4 2.67 0.8543 2 2 1 2.2077
106 3 2.15 1.6078 2 2 2 1.3841
107 3 1.73 0.9571 2 2 2 1.1294
108 3 2.36 1.6037 1 2 2 1.5490
109 1 0.69 2.4978 1 1 1 1.0233
110 1 1.06 2.9142 2 1 1 1.2701
111 1 1.05 2.6834 2 1 2 2.5398
112 2 1.55 2.0090 2 1 2 2.0232
113 4 2.34 0.9662 1 2 2 1.2946
114 3 2.00 1.4168 1 2 2 1.0192
115 1 0.66 2.1318 1 1 1 0.7154
116 3 1.89 1.0910 2 2 2 1.1995
117 2 1.63 2.1810 1 1 2 2.0403
118 3 2.26 1.6672 1 2 1 2.0871
119 2 1.48 1.8429 1 1 1 1.2046
120 4 2.22 0.4164 2 2 1 1.4530
121 2 1.50 1.6578 1 1 1 1.8433
122 2 1.32 2.1326 2 1 2 1.0899
123 4 2.34 0.5412 2 2 1 0.9518
124 4 2.77 0.9979 1 2 1 1.0979
125 2 1.92 2.2202 1 1 2 2.0777
126 2 1.33 1.8679 1 1 1 1.4116
127 2 1.70 2.0029 2 1 2 0.9234
128 2 1.18 1.7567 2 1 2 1.6397
129 3 2.13 1.4667 1 2 1 2.7591
130 3 2.27 1.6426 2 2 2 1.9372
131 2 1.30 1.7010 2 1 2 1.1723
132 4 2.75 0.6504 2 2 2 1.2622
133 4 2.69 0.6219 2 2 2 1.2284
134 2 1.10 1.5722 1 1 1 1.0032
135 4 3.09 1.0721 2 2 2 1.2679
136 3 1.82 0.9665 1 2 1 1.1463
137 1 0.66 2.0748 1 1 1 0.8531
138 3 2.23 1.6917 2 2 2 1.2508
139 2 1.40 1.7768 2 1 2 1.4812
140 1 1.21 2.7777 1 1 1 1.2059
141 4 2.84 1.1081 2 2 1 1.4788
142 4 2.66 0.4483 2 2 2 1.1161
143 2 1.77 2.1241 1 1 2 1.2718
144 2 1.80 1.9437 1 1 1 0.9339
145 2 1.65 1.9020 2 1 2 1.5290
146 4 2.85 0.9764 2 2 2 2.0928
147 4 2.53 0.6066 2 2 1 1.2331
148 2 1.18 1.7977 1 1 1 1.6731
149 2 1.40 1.8203 1 1 1 0.8146
150 3 2.24 1.5901 1 2 1 0.9992
151 3 1.99 1.4759 2 2 2 1.1625
152 4 2.25 0.7735 1 2 1 1.6527
153 4 2.66 1.2136 1 2 1 0.7318
154 2 1.54 2.0740 2 1 2 1.0311
155 2 1.32 1.8802 2 1 2 1.2943
156 1 1.14 2.4633 1 1 1 1.0266
157 2 1.09 1.4625 2 1 1 0.9620
158 2 1.11 1.7072 1 1 1 0.9237
159 4 2.37 0.6828 2 2 1 1.0960
160 2 1.30 1.6941 1 1 1 0.7891
161 4 2.70 0.5700 1 2 1 1.7182
162 4 2.60 0.9741 2 2 2 0.8898
163 4 2.36 0.9243 2 2 2 0.8479
164 3 2.03 1.5197 2 2 2 1.5345
165 1 1.12 2.5932 2 1 1 0.9372
166 2 1.37 1.8113 1 1 1 0.6685
167 2 1.56 2.1016 2 1 2 1.0108
168 4 2.68 0.9857 2 2 1 1.6819
169 3 1.55 1.2464 1 2 1 0.7918
170 2 1.45 1.8789 1 1 2 0.8887
171 3 1.74 1.0244 2 2 2 1.1657
172 4 2.95 1.1056 2 2 2 1.3031
173 1 0.93 2.9422 1 1 1 0.8683
174 1 0.88 2.1755 2 1 2 1.4985
175 4 2.55 0.7990 2 2 1 0.9349
176 3 1.96 1.7241 2 2 2 1.3223
177 3 2.32 1.8693 2 2 1 1.3184
178 2 1.20 1.8103 1 1 1 1.7543
179 2 1.38 1.9591 1 1 1 2.1884
180 1 0.87 2.4262 2 1 2 1.2291
181 2 1.76 1.9795 2 1 2 1.1244
182 4 2.83 0.6250 1 2 1 0.9441
183 1 1.18 2.3579 2 1 1 1.3068
184 4 2.70 1.0720 2 2 2 1.1591
185 1 0.93 2.5640 1 1 1 1.1784
186 2 1.71 1.8845 1 1 2 1.6514
187 3 2.24 1.6476 2 2 2 4.2739
188 3 2.26 1.8604 1 2 1 1.4806
189 3 1.55 1.2692 2 2 2 0.8058
190 2 1.31 1.8995 2 1 2 1.1184
191 2 1.44 1.8458 2 1 2 0.6500
192 4 2.62 0.8675 1 2 1 1.3285
193 2 1.42 2.0525 2 1 2 1.1958
194 1 1.02 2.8512 1 1 2 1.5330
195 4 2.84 1.0126 1 2 1 1.0240
196 1 1.02 2.4999 1 1 2 1.1041
197 2 1.71 2.1331 1 1 1 0.8208
198 4 2.77 0.8093 1 2 1 1.2447
199 2 1.31 1.5509 2 1 2 1.1554
200 2 1.52 2.4427 2 1 2 1.4377
201 4 2.86 1.3226 1 2 1 1.3015
202 2 1.34 1.7645 2 1 2 0.9939
203 1 0.60 2.4105 2 1 2 0.8422
204 3 2.08 1.4325 2 2 2 1.0498
205 4 2.87 1.2443 1 2 1 0.7604
206 3 1.88 1.1980 2 2 2 1.0099
207 4 2.49 0.7135 2 2 2 0.9218
208 3 2.10 1.2802 1 2 1 0.7025
209 3 1.98 1.3953 1 2 1 0.8990
210 2 1.38 2.0285 1 1 1 1.2796
211 1 0.95 2.5462 2 1 1 1.1879
212 2 1.07 1.5917 1 1 1 1.4692
213 4 2.95 1.0010 2 2 2 1.1393
214 4 3.02 1.2229 1 2 1 0.8947
215 4 2.69 1.1057 1 2 1 0.7316
216 3 2.00 1.6370 1 2 1 1.2708
217 4 2.29 0.7859 1 2 2 1.0690
218 2 1.47 1.7789 2 1 2 0.9144
219 2 1.20 1.7357 1 1 1 0.8386
220 1 0.83 2.9124 2 1 1 1.0694
221 1 0.77 2.4584 1 1 1 0.7072
222 1 0.50 2.0667 1 1 1 0.8730
223 2 1.54 1.9274 2 1 2 1.0220
224 4 2.74 1.0264 1 2 1 2.0141
225 1 0.93 2.5446 1 1 1 1.1263
226 1 1.08 2.4545 1 1 2 1.6179
227 4 2.53 0.7572 2 2 1 0.8097
228 3 2.44 1.2737 2 2 1 1.1848
229 2 1.65 2.3078 2 1 2 1.2980
230 2 1.60 1.8674 1 1 1 1.1270
231 2 1.82 2.1407 2 1 2 1.1305
232 2 1.72 1.9730 2 1 2 0.9821
233 2 1.43 1.6596 1 1 1 1.1039
234 1 0.52 2.6020 1 1 1 0.7084
235 3 2.03 1.4969 1 2 1 1.4330
236 2 1.28 2.0487 1 1 1 0.9766
237 2 1.53 2.0434 2 1 2 1.4654
238 2 1.91 2.2208 1 1 2 1.3597
239 3 2.16 1.4101 1 2 1 0.9528
240 3 1.87 1.1564 1 2 1 1.0277
241 2 1.33 1.9183 2 1 1 1.2108
242 3 1.73 1.2246 2 2 2 1.0267
243 4 2.75 0.7490 1 2 1 0.7874
244 4 2.37 0.5874 1 2 1 0.9082
245 2 1.34 1.8387 2 1 2 2.8644
246 2 1.30 1.6877 1 1 1 1.5106
247 3 1.94 1.0910 1 2 2 1.4272
248 3 1.90 1.3107 1 2 1 0.8355
249 2 1.71 2.3936 1 1 2 1.1778
250 2 1.60 2.0299 1 1 1 0.7311
251 3 1.62 0.8025 1 2 1 0.9188
252 1 0.85 2.0896 1 1 2 0.9544
253 1 0.87 2.5742 2 1 2 1.0540
254 3 2.27 1.4175 1 2 2 1.5168
255 3 1.71 1.0290 1 2 1 0.9528
256 2 1.66 2.1867 1 1 2 1.1786
257 2 1.17 1.4405 1 1 1 0.7798
258 3 2.31 1.9226 1 2 1 0.9414
259 1 0.89 2.4133 2 1 1 0.7691
260 2 0.91 1.5029 2 1 1 0.4585
261 3 2.20 1.5223 1 2 1 0.8655
262 2 1.25 1.6955 1 1 1 2.3277
263 3 1.89 1.1655 1 2 1 0.9786
264 3 2.16 1.2860 2 2 2 1.2039
265 1 1.06 2.4017 1 1 2 1.3241
266 2 1.59 1.9919 2 1 2 1.0477
267 3 2.02 1.1587 2 2 2 0.8868
268 3 1.98 1.7643 1 2 1 1.3722
269 2 1.84 2.2882 1 1 2 1.5498
270 1 1.14 2.7128 2 1 1 1.1133
271 3 2.35 1.4475 2 2 2 0.9252
272 1 0.98 2.2305 2 1 2 1.0971
273 3 1.99 1.2831 2 2 2 0.9258
274 1 0.57 2.4717 1 1 1 0.7532
275 2 1.55 2.0735 1 1 1 2.0594
276 4 2.14 0.5976 1 2 2 1.0973
277 1 0.98 2.5335 2 1 1 1.2621
278 4 2.78 1.1410 2 2 2 1.1078
279 3 1.78 0.9487 2 2 2 2.1127
280 4 2.47 0.5925 1 2 1 0.9331
281 3 1.81 1.4311 2 2 2 1.6564
282 4 2.81 1.0884 2 2 2 0.9832
283 1 1.30 3.0381 2 1 1 1.2724
284 4 2.44 0.5580 2 2 1 1.6866
285 2 0.91 1.4078 1 1 2 1.1960
286 1 0.61 1.8464 1 1 1 0.6202
287 3 1.81 1.5009 1 2 1 1.1322
288 1 0.57 2.1170 1 1 1 0.6879
289 3 1.55 1.4445 2 2 2 0.8206
290 1 1.02 2.6289 1 1 2 0.9886
291 1 0.93 2.5469 2 1 1 1.0066
292 3 1.82 1.1251 1 2 1 1.5192
293 4 2.61 0.8948 2 2 2 0.9709
294 3 2.39 1.4678 1 2 2 1.0290
295 1 0.79 2.3858 1 1 1 0.8839
296 4 2.40 0.6599 2 2 1 1.0254
297 1 1.12 2.7049 2 1 1 1.2978
298 1 0.85 2.6302 1 1 1 1.0460
299 4 2.91 1.1572 1 2 1 0.8844
300 4 2.36 0.5403 1 2 1 0.9785
301 4 2.76 0.9491 2 2 2 0.9849
302 2 1.69 1.7908 1 1 1 1.1299
303 1 1.24 2.6215 2 1 1 0.9330
304 3 1.96 1.4517 1 2 1 1.1041
305 1 1.13 2.7475 2 1 1 1.2678
306 2 1.62 2.1277 1 1 1 1.3775
307 2 1.36 1.9455 2 1 2 1.2745
308 3 1.89 1.3303 2 2 2 1.0167
309 4 2.89 0.6940 2 2 2 1.3050
310 4 3.05 0.8358 2 2 2 0.8851
311 4 2.62 0.3858 2 2 2 0.6825
312 1 0.89 2.4514 2 1 1 1.8391
313 2 1.07 2.0014 2 1 1 0.6549
314 2 1.32 1.8254 2 1 2 1.2857
315 1 0.47 2.1353 1 1 1 0.7145
316 1 1.04 2.4258 1 1 2 1.5269
317 4 1.97 0.2291 1 2 2 0.9779
318 3 2.28 1.7216 1 2 2 1.0588
319 4 2.87 1.1193 2 2 2 0.9131
320 3 2.10 1.5805 2 2 1 1.2531
321 1 0.75 2.3090 2 1 2 1.4599
322 1 1.14 2.7885 2 1 1 1.4023
323 4 2.18 0.6201 2 2 1 0.9387
324 3 2.35 1.4650 1 2 2 1.0462
325 4 2.71 0.8136 2 2 2 1.1328
326 4 2.45 0.9719 1 2 1 0.9752
327 3 1.76 0.8919 2 2 1 1.0734
328 4 2.34 0.6543 1 2 1 0.9028
329 4 2.93 0.9080 2 2 2 0.8118
330 4 2.77 0.8261 1 2 1 1.0513
331 1 1.29 2.6896 1 1 2 1.1300
332 1 1.11 2.5086 1 1 1 1.1496
333 3 1.79 0.8603 2 2 2 1.1518
334 2 0.85 1.3090 1 1 1 1.9152
335 1 0.87 2.0973 2 1 1 1.2145
336 4 2.63 0.9996 1 2 1 1.1028
337 1 1.23 2.6195 2 1 1 1.0273
338 1 1.05 2.4518 2 1 2 1.4510
339 3 2.01 1.5911 1 2 1 1.8658
340 3 2.41 1.5873 1 2 1 1.1027
341 3 2.05 1.6316 1 2 1 0.6914
342 1 0.80 2.6896 1 1 1 1.2650
343 2 1.74 2.1059 1 1 2 1.8226
344 2 1.10 1.9116 1 1 2 3.2711
345 3 1.90 1.0658 1 2 1 1.4688
346 1 0.70 2.2408 2 1 2 1.2268
347 4 2.66 1.1964 1 2 1 1.6013
348 1 1.03 2.5309 2 1 1 1.0179
349 1 0.96 2.5403 1 1 1 1.1060
350 1 1.08 2.5974 2 1 1 1.0546
351 3 2.26 1.5121 2 2 1 1.3978
352 3 2.11 1.4718 1 2 1 1.0864
353 3 2.12 1.6586 1 2 1 0.9312
354 4 2.59 0.8358 1 2 1 0.9985
355 2 0.91 1.6901 2 1 2 1.6231
356 3 2.09 1.5482 2 2 2 0.9991
357 1 0.81 2.4667 2 1 2 1.4550
358 1 1.04 2.3499 1 1 2 1.2131
359 3 1.68 1.2696 2 2 2 0.9813
360 4 2.75 0.7780 2 2 2 1.1432
361 4 2.40 0.4766 1 2 1 0.9459
362 4 2.65 0.8297 1 2 1 0.6365
363 2 1.72 2.1893 2 1 2 1.2998
364 4 2.37 0.7068 1 2 1 0.9993
365 1 1.13 2.6761 1 1 1 1.0806
366 1 1.02 2.6749 2 1 2 1.4932
367 1 0.98 2.7237 1 1 1 1.1846
368 1 1.13 2.7572 2 1 2 0.9306
369 4 2.19 0.5582 2 2 2 1.1259
370 3 1.71 1.2798 2 2 2 0.9373
371 2 1.54 2.3446 1 1 1 0.7884
372 1 1.06 2.6152 2 1 1 2.2057
373 1 0.90 2.3828 1 1 1 1.1837
374 4 2.77 0.6431 1 2 1 1.4167
375 4 2.50 0.8296 2 2 2 1.7052
376 1 0.71 2.6716 1 1 1 0.8613
377 2 1.78 2.3478 2 1 2 0.9954
378 1 0.83 2.6618 2 1 2 1.4278
379 2 1.90 2.0177 2 1 2 1.0424
380 4 2.80 1.1860 1 2 2 0.9619
381 4 2.58 0.9390 1 2 1 0.7395
382 1 1.02 2.1497 2 1 1 1.2001
383 2 1.72 2.4070 2 1 2 1.0644
384 1 0.28 1.9233 2 1 2 0.9178
385 4 2.76 0.9397 1 2 1 1.0492
386 3 2.07 1.2925 1 2 1 0.7921
387 1 1.38 2.9259 1 1 1 1.2018
388 4 2.78 1.0349 1 2 2 1.8985
389 1 0.83 2.5525 2 1 2 2.0864
390 1 0.68 2.5251 2 1 2 0.9240
391 1 0.79 2.2850 2 1 1 0.7523
392 4 3.00 1.1062 1 2 2 1.1153
393 4 1.99 0.4709 2 2 1 1.2638
394 1 0.29 2.2599 2 1 2 0.9733
395 4 2.45 0.6758 2 2 2 0.9909
396 4 2.46 0.8923 2 2 2 0.8318
397 3 2.34 1.7071 2 2 2 0.8396
398 3 2.12 1.5599 2 2 2 0.8151
399 2 1.35 1.8936 2 1 2 0.9111
400 1 1.13 2.4366 2 1 2 1.7861
401 1 1.13 2.4897 1 1 1 1.0817
402 2 1.01 1.9039 2 1 2 0.9267
403 4 2.58 0.8599 1 2 1 1.3700
404 1 1.30 2.6344 2 1 2 0.9725
405 2 1.70 1.9158 2 1 2 0.7499
406 4 2.86 0.8159 1 2 2 0.5926
407 4 2.83 1.0065 2 2 2 1.0503
408 1 0.70 2.3945 2 1 2 1.6729
409 3 1.92 1.4731 2 2 2 1.1270
410 4 2.34 1.0557 2 2 1 0.8022
411 4 2.30 0.6381 1 2 2 0.7150
412 1 1.03 2.8472 1 1 1 1.5032
413 1 1.19 2.6213 2 1 2 1.1954
414 3 2.53 1.5900 1 2 1 0.9160
415 1 0.64 2.1539 2 1 2 1.0483
416 4 2.36 0.9040 1 2 1 1.8147
417 4 2.84 0.8652 2 2 2 0.8383
418 3 2.27 1.2697 2 2 1 0.9252
419 1 1.04 2.6032 1 1 1 1.2334
420 2 1.56 2.4152 1 1 1 1.0648
421 4 2.46 0.4501 1 2 1 0.8067
422 3 1.91 1.2875 2 2 2 0.7114
423 1 1.11 2.4142 1 1 1 0.9238
424 3 1.84 1.2339 2 2 1 1.6788
425 4 2.69 0.9113 2 2 2 0.9237
426 4 2.41 0.3492 1 2 1 0.8482
427 1 0.46 2.3743 2 1 2 1.1987
428 3 1.98 1.5571 1 2 1 0.7753
429 4 2.63 0.8910 2 2 2 0.6975
430 3 1.93 1.3493 1 2 1 0.8781
431 4 2.50 1.1421 2 2 1 1.0117
432 2 1.53 1.7180 1 1 1 1.3319
433 2 1.56 2.4798 1 1 2 1.3986
434 1 0.97 2.0792 2 1 2 1.4226
435 3 1.54 1.1603 2 2 2 1.1110
436 4 2.05 0.5764 2 2 2 0.9382
437 2 1.88 2.1806 2 1 2 0.9338
438 3 1.89 1.1243 1 2 1 0.8088
439 4 2.11 0.7089 1 2 2 1.2578
440 2 1.50 1.9802 1 1 1 1.6963
441 2 1.42 1.5852 1 1 1 1.0519
442 2 1.70 1.7546 1 1 1 0.9388
443 4 2.21 0.5149 2 2 1 1.0779
444 3 1.99 1.5926 2 2 2 1.0108
445 3 2.23 1.4842 2 2 2 0.9059
446 1 1.08 2.6729 1 1 1 0.7832
447 2 1.40 1.9116 1 1 1 1.4565
448 2 1.79 2.1816 1 1 1 1.2151
449 3 1.68 1.4448 2 2 2 1.2698
450 2 1.38 1.7472 1 1 1 1.0357
451 3 2.00 1.8147 1 2 2 1.1358
452 2 1.63 1.9157 1 1 1 1.0835
453 3 2.54 1.8211 1 2 2 0.8968
454 4 2.65 0.7053 2 2 2 1.3497
455 4 2.48 0.9460 2 2 2 1.1604
456 1 0.54 2.2574 1 1 1 0.6821
457 4 2.44 0.7355 2 2 2 0.9191
458 1 0.95 2.3294 2 1 2 1.0997
459 3 2.34 1.6842 2 2 2 0.8644
460 4 2.73 0.8917 2 2 2 1.9985
461 1 0.92 2.1350 1 1 1 2.1345
462 1 0.64 2.3405 2 1 2 0.8739
463 2 1.52 1.7948 2 1 2 1.2320
464 1 0.74 2.4723 2 1 2 1.1676
465 3 2.34 1.5876 1 2 1 1.0172
466 2 1.75 2.3029 2 1 2 1.2252
467 3 1.82 1.1708 1 2 1 0.7937
468 1 0.99 2.6662 1 1 1 1.2261
469 4 2.73 0.7541 1 2 1 1.2657
470 3 1.73 1.0353 2 2 2 1.1990
471 2 1.72 1.9579 2 1 2 1.1440
472 2 1.57 2.0872 1 1 1 0.7072
473 4 2.58 0.9262 2 2 1 0.7359
474 2 1.07 1.2491 2 1 2 1.0028
475 2 1.71 2.0191 1 1 1 0.9714
476 3 2.05 1.5890 1 2 1 0.5646
477 1 0.93 2.5074 1 1 1 1.2224
478 1 1.25 2.4983 1 1 1 2.0641
479 4 2.87 1.1923 1 2 1 1.5086
480 4 2.57 0.8126 2 2 2 1.2165
481 4 2.49 0.9841 2 2 2 0.7453
482 1 1.46 2.7435 1 1 1 1.1951
483 4 2.68 0.8133 2 2 2 1.0764
484 4 2.42 0.8204 2 2 2 0.7857
485 1 0.75 2.0460 2 1 2 1.7787
486 4 2.02 0.2000 2 2 2 2.2204
487 3 2.07 1.7267 2 2 2 1.1242
488 4 2.60 0.8527 1 2 1 0.9031
489 1 1.44 3.1230 1 1 1 2.4202
490 1 0.79 1.9647 1 1 1 1.0116
491 3 1.61 1.1338 1 2 1 0.8593
492 1 1.14 2.6636 1 1 1 0.8493
493 2 1.32 2.0148 2 1 2 0.9039
494 4 2.84 0.7001 1 2 1 1.2205
495 2 1.88 2.1082 2 1 2 1.1399
496 3 2.18 1.1672 1 2 1 0.7204
497 2 1.80 1.9637 2 1 2 0.8844
498 3 1.70 1.1570 2 2 2 0.9616
499 4 2.63 0.7776 1 2 1 0.9071
500 1 0.66 2.5896 1 1 1 0.7438
501 2 1.61 2.1116 2 3 2 1.3093
502 3 1.81 1.5203 1 3 1 0.8059
503 3 2.14 1.4453 1 3 1 0.7962
504 3 2.07 1.7655 1 3 2 0.9792
505 3 2.11 1.4228 1 3 1 1.3065
506 2 1.44 1.8880 1 3 1 0.9898
507 3 1.99 1.4321 2 3 2 0.9498
508 2 1.66 1.7133 1 3 1 1.0712
509 2 1.83 2.2245 1 3 1 2.2038
510 3 2.07 1.5131 2 3 2 0.8843
511 3 2.04 1.2141 1 3 1 1.1119
512 3 1.94 1.4668 1 3 1 1.4910
513 2 1.31 2.0201 2 3 2 1.1358
514 3 2.28 1.4598 2 3 2 0.8655
515 3 1.83 1.3642 1 3 1 1.3011
516 2 1.85 2.2288 1 3 1 2.0801
517 3 2.26 1.4368 1 3 2 3.6605
518 3 2.07 1.3017 2 3 2 1.1693
519 3 1.91 1.4034 1 3 1 0.9383
520 2 1.71 2.1515 2 3 2 0.9721
521 2 1.89 2.0046 2 3 2 1.4047
522 3 1.53 1.1943 2 3 2 0.8841
523 3 2.25 1.2915 2 3 2 0.8553
524 3 1.97 1.3477 2 3 2 0.6526
525 3 2.43 1.8005 2 3 2 1.0505
526 2 1.21 1.7462 2 3 2 0.9195
527 2 1.41 1.5481 2 3 2 1.5298
528 3 1.68 1.4613 1 3 1 0.8445
529 2 1.60 2.0713 2 3 2 0.7542
530 2 1.74 2.3257 2 3 2 0.6357
531 2 1.60 1.9416 1 3 1 0.9211
532 2 1.53 1.8646 1 3 1 0.8117
533 3 2.26 1.5198 1 3 1 0.8748
534 3 1.86 1.6865 2 3 1 0.7995
535 3 1.69 1.3608 1 3 2 1.1185
536 3 1.86 1.3330 2 3 2 1.0731
537 2 1.55 2.0901 1 3 1 1.0543
538 3 2.10 1.6379 2 3 2 0.9159
539 2 1.41 2.1163 2 3 2 0.7500
540 3 2.02 1.0935 2 3 2 0.7034
541 3 1.67 1.1645 1 3 1 1.4821
542 2 1.37 1.8739 2 3 2 1.1663
543 2 1.19 1.3382 1 3 2 1.0071
544 2 1.73 2.2552 2 3 2 1.1903
545 2 1.18 1.7068 1 3 1 1.3663
546 2 2.05 2.0648 2 3 2 0.9745
547 3 2.42 1.5357 1 3 1 0.7120
548 2 1.53 1.9689 2 3 2 0.6586
549 2 1.20 1.5293 1 3 1 1.3351
550 2 1.21 1.5111 1 3 2 1.3134
551 3 1.96 1.3729 2 3 2 1.0940
552 3 2.60 1.8537 1 3 2 0.8739
553 3 2.01 1.3552 1 3 1 0.9267
554 3 1.49 1.0786 1 3 2 1.4817
555 2 1.66 1.8515 2 3 2 0.7725
556 3 2.18 1.7487 2 3 2 1.2375
557 2 1.54 1.8500 2 3 2 0.8032
558 3 2.03 1.8493 2 3 2 0.8988
559 2 1.82 1.9954 1 3 1 0.7099
560 3 2.29 1.4035 1 3 1 0.8573
561 2 1.66 1.7302 2 3 2 1.4154
562 2 1.84 2.0129 2 3 2 0.7422
563 2 1.65 1.8174 1 3 1 0.7686
564 2 1.34 1.8004 2 3 2 0.8886
565 3 2.07 1.2553 1 3 1 1.0928
566 3 1.88 1.1797 1 3 2 2.0488
567 2 1.36 1.8982 1 3 1 0.9659
568 2 1.58 2.0825 2 3 2 0.8474
569 3 2.18 1.4821 2 3 2 0.8528
570 2 1.34 1.7217 2 3 2 0.6661
571 3 2.32 1.9002 1 3 2 0.6076
572 2 1.66 2.0688 1 3 2 0.8386
573 2 1.29 1.9978 1 3 1 0.5892
574 2 2.05 2.0936 1 3 2 1.0691
575 2 1.87 1.9112 2 3 2 0.8731
576 2 1.67 1.5701 2 3 1 0.7733
577 2 1.52 2.2086 1 3 2 0.8622
578 3 1.52 0.9112 2 3 2 1.1857
579 2 1.57 2.1236 1 3 1 0.7143
580 2 1.67 2.5011 1 3 1 2.3177
581 3 2.45 1.8523 2 3 2 1.1839
582 3 1.85 1.1641 1 3 1 0.9524
583 3 1.79 1.5993 2 3 2 1.2737
584 2 1.67 2.0985 1 3 1 1.0384
585 2 1.71 2.2396 1 3 1 1.2285
586 3 1.98 1.4865 2 3 2 0.6826
587 2 1.59 1.7659 1 3 1 0.9980
588 3 2.17 1.5999 2 3 2 1.3251
589 3 2.05 1.5202 1 3 1 0.6080
590 3 2.31 1.8281 2 3 2 0.9687
591 2 1.48 1.6857 2 3 2 1.2966
592 3 2.25 1.7868 1 3 2 0.7161
593 2 1.30 1.6901 2 3 2 0.8625
594 3 1.93 1.1668 1 3 1 0.6991
595 3 2.30 1.5630 2 3 2 1.0458
596 2 1.76 1.9300 2 3 2 0.7157
597 3 1.74 1.2433 2 3 2 0.7579
598 3 2.42 1.5416 2 3 2 0.8395
599 2 1.35 1.7302 1 3 1 0.8451
600 2 1.41 1.8537 1 3 1 0.6661
