# Supplementary material for: The effect of training methodology on knowledge representation in categorization
Source: PLoS One. 2017 Aug 28;12(8):e0183904. doi: 10.1371/journal.pone.0183904 (PMC5573135; doi:10.1371/journal.pone.0183904)
Supplement: S1 File — This file contains the raw data from the experiments reported in this manuscript. (ZIP) [file pone.0183904.s001.zip › raw_data/Exp2/YES-NO/rb_xfer_concept_feedback_2_cond_2_sub_96.dat]

  1 1 0.95 2.5462 2 1 2 1.6275
  2 2 1.92 2.2202 2 1 1 1.2183
  3 4 2.71 0.8136 2 2 2 1.2588
  4 4 2.68 0.9857 1 2 2 1.5774
  5 1 0.66 2.5896 1 1 2 1.5784
  6 4 2.30 0.6381 1 2 1 1.7470
  7 4 2.53 0.7572 1 2 1 1.7977
  8 3 1.70 1.1570 2 2 2 1.1343
  9 4 2.37 0.6828 2 2 1 0.9536
 10 1 1.03 2.8472 1 1 1 1.8123
 11 3 1.91 1.4034 1 2 1 1.6281
 12 3 1.54 1.1603 1 2 1 1.1629
 13 3 1.91 1.3683 2 2 2 1.3168
 14 1 1.02 2.1497 2 1 1 3.1529
 15 1 0.79 2.2850 2 1 2 1.2600
 16 4 2.73 0.7541 2 2 2 1.4573
 17 4 2.84 0.8652 1 2 2 2.0889
 18 3 2.00 1.8147 1 2 2 1.4777
 19 3 2.00 1.4168 1 2 2 1.1394
 20 2 1.45 1.8789 1 1 1 2.2060
 21 4 2.75 0.7780 2 2 2 1.5193
 22 2 1.57 1.6518 1 1 1 1.5949
 23 2 1.55 2.0735 2 1 2 1.1553
 24 3 2.26 1.6672 2 2 1 1.2778
 25 1 1.02 2.6749 1 1 1 1.2514
 26 1 0.64 2.3405 1 1 1 0.8013
 27 1 0.95 2.3294 2 1 1 1.8981
 28 2 1.53 1.9689 1 1 2 2.1032
 29 1 1.39 2.5917 2 1 1 0.9874
 30 1 0.82 2.3609 1 1 1 1.1970
 31 4 2.62 0.3858 2 2 2 1.3328
 32 3 1.83 1.3642 1 2 1 1.5520
 33 2 1.30 1.6877 1 1 1 1.5789
 34 2 1.41 1.5481 2 1 2 1.2520
 35 1 1.13 2.4366 2 1 1 2.1790
 36 2 1.60 2.0713 1 1 2 1.7962
 37 2 1.31 1.8995 2 1 2 1.4287
 38 3 1.98 1.4865 1 2 1 1.7736
 39 4 2.46 0.8923 2 2 2 1.0393
 40 4 2.55 0.7990 2 2 2 1.4225
 41 1 0.83 2.6618 1 1 1 0.8466
 42 2 1.34 1.8004 2 1 2 2.0608
 43 1 1.14 2.5724 2 1 2 1.5547
 44 4 2.87 1.1923 1 2 1 1.3650
 45 4 2.19 0.5582 2 2 1 0.8470
 46 4 2.21 0.5149 1 2 1 1.0854
 47 1 0.87 2.5742 1 1 1 0.8261
 48 3 2.07 1.2553 1 2 1 4.5694
 49 2 1.20 1.5293 2 1 1 1.5233
 50 4 2.67 0.8543 1 2 1 1.2072
 51 3 1.68 1.2696 2 2 2 1.5523
 52 3 2.29 1.4035 1 2 1 2.2108
 53 3 2.24 1.5901 1 2 1 2.4752
 54 3 2.35 1.4475 1 2 1 0.9848
 55 1 0.79 2.3858 1 1 1 0.8904
 56 3 1.86 1.2022 2 2 2 1.3199
 57 2 1.46 1.7649 1 1 1 0.7714
 58 1 0.69 2.4978 1 1 1 0.7896
 59 4 2.58 0.9262 2 2 2 1.0394
 60 3 1.68 1.4448 1 2 2 1.8380
 61 3 1.52 0.9112 2 2 2 1.1734
 62 3 2.20 1.5223 2 2 2 1.6001
 63 4 2.29 0.4132 1 2 1 1.0723
 64 1 1.13 2.4897 2 1 2 1.5341
 65 3 1.82 1.1708 1 2 1 1.7614
 66 2 1.33 2.1082 1 1 1 1.3310
 67 4 2.44 0.7355 1 2 1 2.2941
 68 1 1.14 2.7128 1 1 1 0.9152
 69 4 2.84 1.1081 2 2 2 1.1109
 70 3 2.07 1.7267 2 2 2 1.2354
 71 1 0.96 2.5403 2 1 2 1.2346
 72 3 1.93 1.4546 1 2 1 2.0421
 73 2 1.53 1.7180 1 1 1 0.9527
 74 4 2.02 0.2000 2 2 1 1.2272
 75 3 1.89 1.0910 1 2 1 0.6266
 76 4 2.60 0.6925 2 2 2 1.0741
 77 2 0.91 1.6901 2 1 1 1.3518
 78 2 1.69 1.7908 1 1 2 1.3549
 79 4 2.73 0.8917 2 2 2 2.0446
 80 2 1.10 1.5722 1 1 1 1.0668
 81 3 1.61 1.1338 2 2 2 1.2088
 82 1 0.70 2.2408 1 1 1 1.0260
 83 3 1.81 1.5009 1 2 1 1.8576
 84 4 2.63 0.9996 2 2 2 0.8482
 85 3 1.74 1.2433 1 2 2 1.2316
 86 4 2.80 1.1860 1 2 1 1.2543
 87 4 2.84 0.7001 1 2 1 0.8848
 88 2 1.44 1.8458 1 1 1 1.4744
 89 3 1.97 1.3477 1 2 1 1.8403
 90 4 2.63 0.8588 1 2 1 1.0881
 91 4 2.61 0.8948 1 2 1 0.8121
 92 4 2.59 0.8358 1 2 1 0.5404
 93 2 1.35 1.8936 2 1 2 1.3514
 94 4 2.51 1.1215 1 2 1 1.5544
 95 3 2.11 1.4718 1 2 1 1.0927
 96 2 1.61 1.8315 2 1 2 1.3144
 97 4 2.40 0.4766 1 2 2 1.9500
 98 3 1.96 1.4517 2 2 2 1.5451
 99 2 1.18 1.7068 2 1 1 1.3879
100 1 1.35 2.9907 2 1 1 1.3813
101 4 2.86 1.3226 1 2 1 1.2425
102 2 1.60 1.7107 2 1 2 1.5860
103 2 1.55 2.0901 1 1 2 2.7470
104 3 2.00 1.3301 1 2 1 0.9573
105 3 2.23 1.6917 2 2 1 2.5437
106 3 1.79 0.8603 2 2 2 2.4748
107 4 2.05 0.5764 2 2 1 0.8877
108 3 1.93 1.3493 1 2 1 2.0053
109 4 2.36 0.9243 2 2 1 0.6701
110 4 2.83 1.0065 1 2 2 0.7155
111 3 1.89 1.1655 1 2 1 1.1510
112 4 2.14 0.5976 1 2 1 1.6983
113 2 1.36 1.5890 2 1 2 1.3973
114 2 1.41 1.8537 2 1 2 3.5740
115 4 2.45 0.9719 1 2 1 1.2716
116 1 1.08 2.4545 1 1 2 1.2615
117 1 0.67 2.2161 2 1 2 2.1700
118 1 0.52 2.6020 1 1 2 1.7800
119 3 2.12 1.5357 1 2 2 2.0221
120 4 2.49 0.7135 2 2 2 3.5579
121 4 2.48 0.9460 1 2 1 1.7287
122 4 2.35 0.9280 2 2 1 1.3471
123 3 1.89 1.3303 1 2 1 2.4054
124 3 2.10 1.2802 2 2 1 2.2621
125 3 1.76 0.8919 1 2 1 0.9961
126 4 2.68 0.8133 1 2 2 0.4849
127 4 2.95 1.1056 1 2 1 2.1144
128 2 1.70 2.0029 1 1 1 1.1743
129 2 1.76 1.9795 1 1 1 1.1762
130 3 2.35 1.4650 1 2 1 1.3700
131 1 0.64 2.1539 1 1 1 1.1394
132 4 2.70 1.0720 2 2 2 1.2393
133 2 1.88 2.1806 1 1 2 1.8305
134 1 0.90 2.3828 2 1 2 1.7258
135 1 0.57 2.4717 1 1 1 0.8974
136 3 2.13 1.4667 2 2 1 1.4542
137 1 0.89 2.4133 1 1 1 1.2535
138 1 0.81 2.4667 1 1 1 1.9968
139 2 1.72 2.4070 1 1 1 2.1413
140 2 1.72 2.3797 1 1 1 1.2005
141 3 2.31 1.7323 1 2 1 1.0171
142 2 1.32 2.1326 2 1 2 1.3288
143 1 0.93 2.9422 1 1 1 1.0442
144 1 1.06 2.6152 1 1 2 2.3148
145 1 1.23 2.8181 1 1 2 1.4222
146 4 2.84 1.0126 2 2 2 2.2546
147 2 1.56 2.1016 2 1 2 1.4130
148 3 1.78 0.9487 1 2 1 1.7170
149 1 1.02 2.8512 1 1 1 3.0170
150 2 1.56 2.4798 1 1 1 1.1528
151 4 2.74 1.0078 2 2 2 2.1826
152 1 0.87 2.0973 1 1 1 2.9920
153 1 0.61 1.8464 2 1 1 2.3207
154 1 0.28 1.9233 1 1 1 1.7722
155 4 2.36 0.5403 2 2 2 1.0622
156 3 2.02 1.0935 1 2 1 1.5881
157 2 1.91 2.2208 1 1 1 1.7180
158 1 1.03 2.5309 1 1 2 3.0572
159 3 2.45 1.8523 2 2 1 1.3677
160 4 3.09 1.0721 2 2 2 3.2980
161 3 2.44 1.2737 2 2 1 3.8147
162 2 1.62 2.2219 2 1 2 2.5420
163 4 2.41 0.3492 1 2 1 1.9541
164 2 1.85 2.2288 2 1 2 1.9717
165 4 2.85 0.9764 1 2 1 1.8131
166 1 0.93 2.5446 2 1 2 1.4051
167 2 1.80 1.9437 1 1 1 1.8535
168 1 1.13 2.7475 2 1 2 1.9402
169 3 2.07 1.3017 2 2 2 2.6557
170 4 2.54 1.0818 1 2 1 1.7902
171 2 1.54 2.3446 1 1 1 1.9596
172 2 1.73 2.2552 1 1 1 1.4099
173 3 1.55 1.2464 1 2 2 1.7370
174 1 0.47 2.1353 1 1 1 1.6118
175 3 2.18 1.1672 2 2 2 1.9154
176 2 1.29 1.9978 2 1 2 2.1988
177 1 1.02 2.6289 1 1 1 1.9194
178 2 1.30 1.6901 2 1 1 1.0195
179 1 0.75 2.3090 2 1 2 1.5068
180 4 2.37 0.7068 1 2 1 2.7434
181 1 0.46 2.3743 2 1 2 1.9628
182 2 1.54 1.8500 2 1 2 1.5804
183 1 1.19 2.6213 1 1 2 1.7260
184 2 1.34 1.8387 1 1 1 1.3135
185 4 2.17 0.3420 2 2 2 1.3648
186 2 1.70 1.9158 2 1 2 1.4234
187 3 2.47 1.7597 2 2 1 1.3830
188 3 1.49 1.0786 1 2 2 2.2727
189 2 1.39 2.0048 1 1 1 1.1821
190 4 2.76 0.9491 2 2 2 1.2078
191 3 2.31 1.9226 2 2 1 1.8640
192 1 0.97 2.0792 2 1 1 1.5262
193 3 2.16 1.4101 2 2 2 1.2093
194 1 0.98 2.2305 1 1 2 1.6576
195 4 2.89 0.6940 1 2 1 1.0568
196 2 1.30 1.7010 2 1 2 2.2554
197 3 1.88 1.1980 2 2 2 2.2702
198 2 1.42 1.5852 1 1 1 1.1800
199 2 1.54 1.9274 1 1 1 1.1653
200 2 1.71 1.8845 2 1 2 1.2632
201 3 1.86 1.3330 1 2 2 2.9787
202 1 1.11 2.5086 1 1 1 0.9167
203 2 1.94 2.0839 1 1 2 0.9523
204 3 1.98 1.5571 2 2 2 0.7795
205 2 1.40 1.8203 1 1 1 1.0521
206 1 1.04 2.4258 1 1 2 1.0275
207 1 0.51 2.5456 2 1 2 1.1226
208 4 2.66 1.1964 1 2 1 0.9424
209 3 2.14 1.4453 1 2 1 2.9461
210 3 1.93 1.2432 2 2 1 1.3088
211 4 2.66 1.2136 2 2 2 3.1287
212 3 2.39 1.4678 1 2 4 5.6606
213 4 2.78 1.1410 1 2 1 1.8021
214 2 1.34 2.0207 2 1 1 1.5706
215 2 1.11 1.7072 2 1 2 0.2206
216 3 1.92 1.4731 1 2 2 0.2365
217 1 1.29 2.6896 2 1 1 0.2278
218 4 2.25 0.7735 1 2 2 0.1873
219 3 2.42 1.5416 1 2 1 0.9165
220 4 2.34 0.9662 1 2 1 0.6480
221 3 2.12 1.3591 2 2 2 1.5983
222 4 2.31 0.6528 1 2 1 0.9421
223 4 2.42 0.8204 1 2 1 0.7061
224 2 1.59 2.3070 2 1 2 0.8788
225 2 1.28 2.0487 1 1 1 1.6516
226 2 1.21 1.7462 2 1 2 1.6665
227 4 2.45 0.6758 1 2 1 1.1686
228 4 2.11 0.7089 1 2 1 1.2024
229 2 1.55 2.0090 1 1 2 1.9949
230 4 1.97 0.2291 1 2 1 3.4509
231 4 2.47 0.5925 2 2 2 1.9857
232 4 2.95 1.0010 2 2 1 1.1785
233 4 2.75 0.7490 1 2 1 1.6435
234 2 1.62 2.1277 2 1 2 1.1868
235 2 1.72 1.9579 2 1 2 1.5241
236 1 0.92 2.1350 1 1 1 1.5116
237 1 0.93 2.5469 2 1 1 4.6436
238 4 2.77 0.8093 2 2 2 1.2347
239 2 1.84 2.2882 1 1 2 2.5134
240 3 2.01 1.3552 1 2 2 1.4936
241 1 1.30 2.6344 2 1 1 1.5700
242 2 1.44 1.8880 2 1 2 2.1968
243 1 1.04 2.3499 1 1 1 1.5892
244 1 1.05 2.4518 1 1 1 1.0060
245 2 1.18 1.7567 1 1 2 1.3909
246 4 2.63 0.8910 1 2 1 1.2882
247 4 1.99 0.4709 1 2 2 0.9735
248 4 3.02 1.5059 1 2 1 0.6321
249 4 2.38 0.6745 2 2 2 1.0148
250 2 1.67 2.5011 1 1 1 1.1513
251 3 1.94 1.0910 1 2 2 2.0255
252 2 1.33 1.9183 1 1 1 2.9301
253 1 1.00 2.2990 2 1 2 1.0769
254 1 1.11 2.4142 1 1 1 1.0183
255 1 1.12 2.7049 2 1 2 1.6504
256 3 2.54 1.8211 2 2 1 1.5774
257 2 1.73 2.2053 2 1 2 0.8827
258 1 1.13 2.6761 2 1 1 1.1590
259 3 1.89 1.1243 2 2 2 1.0577
260 1 0.89 2.4514 2 1 2 1.0166
261 3 2.02 1.1587 1 2 1 0.8249
262 1 1.46 2.7435 1 1 2 1.1600
263 2 1.89 2.0046 2 1 2 1.2901
264 3 1.93 1.1668 2 2 2 2.9201
265 1 0.88 2.1755 1 1 1 1.9467
266 1 0.80 2.6896 1 1 1 0.8615
267 3 2.09 1.3336 2 2 2 0.9562
268 3 1.90 1.3548 1 2 1 1.2146
269 1 0.68 2.5251 2 1 2 1.4544
270 2 1.40 1.9116 2 1 2 1.2861
271 4 2.78 1.0349 1 2 1 2.8747
272 1 0.66 2.1318 2 1 2 1.8169
273 2 1.90 2.0177 1 1 2 1.4014
274 1 0.71 2.6716 2 1 2 1.4502
275 1 0.97 2.5025 2 1 1 1.3687
276 4 2.53 0.6066 1 2 1 0.9547
277 3 2.31 1.8281 2 2 1 0.8294
278 4 2.77 0.9979 2 2 1 1.0602
279 3 1.84 1.2339 1 2 1 0.8827
280 4 2.34 0.5412 2 2 2 0.9357
281 2 1.71 2.1515 2 1 2 0.9635
282 3 2.30 1.5630 2 2 2 1.1087
283 3 1.73 1.3031 2 2 2 0.9457
284 3 2.00 1.6370 2 2 2 1.0608
285 2 1.77 2.1241 1 1 1 1.4589
286 2 1.71 2.3936 2 1 2 0.7371
287 4 2.91 1.1572 2 2 2 1.1721
288 4 2.69 0.9113 2 2 2 1.0455
289 2 0.85 1.3090 1 1 2 1.7888
290 3 2.32 1.8693 2 2 2 1.9017
291 3 2.36 1.6037 1 2 1 1.4188
292 3 1.53 1.1144 1 2 2 0.8981
293 4 2.29 0.7859 2 2 1 0.8549
294 4 2.56 0.8907 2 2 1 1.0296
295 1 0.99 2.6662 1 1 1 1.1492
296 1 1.08 2.5974 2 1 2 1.5520
297 2 1.66 2.1867 2 1 2 1.0509
298 2 1.47 1.7789 2 1 2 0.9610
299 1 1.18 2.3579 1 1 2 0.8908
300 1 1.07 2.3485 2 1 2 1.3362
301 1 1.05 2.6834 1 1 1 1.4797
302 4 2.62 0.8675 1 2 3 2.6441
303 3 1.51 1.1071 1 2 2 1.5067
304 4 2.87 1.2443 1 2 1 2.8947
305 2 1.49 1.7455 2 1 4 7.3237
306 3 1.55 1.2692 2 2 2 1.2222
307 2 1.20 1.8103 1 1 1 1.6154
308 1 1.12 2.5932 2 1 1 1.7908
309 1 0.85 2.0896 2 1 1 0.9527
310 4 2.87 1.1193 2 2 2 0.3315
311 3 2.26 1.5198 2 2 2 0.1661
312 1 1.06 2.9142 1 1 1 0.6322
313 1 1.13 2.7572 2 1 2 0.4476
314 4 2.93 0.9080 2 2 2 0.2068
315 3 1.88 1.1797 2 2 1 1.1349
316 3 1.72 1.3010 1 2 1 0.9624
317 1 0.70 2.6702 2 1 2 0.6929
318 2 1.83 2.2245 2 1 2 0.6890
319 1 0.60 2.4105 1 1 1 0.6462
320 2 1.07 1.5917 1 1 1 0.2216
321 4 2.81 1.0884 2 2 1 0.1893
322 4 2.77 0.6431 2 2 1 0.2628
323 2 1.07 1.2491 2 1 1 0.2129
324 3 1.96 1.3729 2 2 1 1.1315
325 1 1.25 2.4983 2 1 1 1.6074
326 4 2.77 0.8261 2 2 2 1.2876
327 2 1.60 1.9416 2 1 2 0.8215
328 1 1.23 2.6195 2 1 1 1.2045
329 4 2.60 0.9741 2 2 2 1.0130
330 3 2.12 1.5599 2 2 1 1.7415
331 3 2.10 1.5805 1 2 1 0.9529
332 3 1.73 1.0353 1 2 1 0.8268
333 4 2.82 0.9527 2 2 2 0.8660
334 4 2.49 0.9841 1 2 1 1.0003
335 2 1.60 1.8512 1 1 1 1.0647
336 3 2.11 1.4228 1 2 2 1.1669
337 3 2.27 1.2697 2 2 2 1.1848
338 4 2.66 0.4483 1 2 2 0.9220
339 4 2.44 0.5580 2 2 1 1.0139
340 4 2.99 0.8531 1 2 1 0.9101
341 2 1.17 1.4405 1 1 1 1.1059
342 3 1.68 1.4613 2 2 2 1.0383
343 3 2.53 1.5900 1 2 1 0.9334
344 1 0.66 2.0748 2 1 2 1.0569
345 4 2.65 0.8297 1 2 1 1.1024
346 2 1.65 1.8174 2 1 2 1.7234
347 4 2.50 0.4873 2 2 1 0.7753
348 3 2.43 1.8005 2 2 1 0.2969
349 1 0.75 2.0460 1 1 2 0.3421
350 2 1.01 1.9039 1 1 2 0.4251
351 1 0.98 2.7237 2 1 1 1.2220
352 2 1.74 2.3257 2 1 2 0.2945
353 1 0.80 2.6233 2 1 2 0.2988
354 2 1.52 1.7948 2 1 2 0.2000
355 2 1.70 1.7546 2 1 1 0.2243
356 3 2.26 1.8604 2 2 1 1.1841
357 1 0.87 2.4262 2 1 1 0.9133
358 1 0.29 2.2599 1 1 1 1.1410
359 2 1.64 1.8817 2 1 2 0.7434
360 4 3.01 0.8914 2 2 1 0.7384
361 1 1.30 3.0381 2 1 1 1.1980
362 3 1.82 0.9665 2 2 2 1.2221
363 1 0.74 2.4723 1 1 2 0.9343
364 3 2.20 1.4332 1 2 1 1.0656
365 1 0.77 2.4584 1 1 2 0.7747
366 3 2.12 1.6586 2 2 2 1.2090
367 2 1.36 1.9455 1 1 2 0.2500
368 3 1.99 1.4759 2 2 1 0.1849
369 2 1.32 2.0148 2 1 1 0.1934
370 2 1.67 2.0985 2 1 2 0.2014
371 2 1.63 1.9483 2 1 2 0.1704
372 4 2.34 0.6543 1 2 2 0.2842
373 4 2.58 0.8599 1 2 1 0.2655
374 3 1.96 1.7241 1 2 1 0.7600
375 3 1.88 1.7277 1 2 1 0.8661
376 1 1.44 3.1230 2 1 2 0.8238
377 1 0.98 2.5335 1 1 2 1.1035
378 4 3.05 0.8358 2 2 2 0.2208
379 1 0.58 2.3440 2 1 1 0.2764
380 1 0.85 2.6302 1 1 1 1.1054
381 4 2.37 0.5874 2 2 1 0.9823
382 3 2.18 1.4821 2 2 2 0.8643
383 1 1.38 2.9259 1 1 2 0.1254
384 2 1.38 2.0285 1 1 2 0.2415
385 2 1.33 1.8679 2 1 2 0.2570
386 2 1.37 1.8113 1 1 2 0.2793
387 4 2.53 0.9180 1 2 1 1.2282
388 2 1.38 1.9591 2 1 2 0.9954
389 2 1.66 2.0688 1 1 2 2.1397
390 4 2.58 0.5943 2 2 2 1.1107
391 2 1.57 2.1236 2 1 2 0.8830
392 3 1.81 1.2294 2 2 2 1.6001
393 1 0.59 2.0684 1 1 2 1.3444
394 2 1.70 1.7760 2 1 2 2.9947
395 3 2.09 1.5482 2 2 2 1.4355
396 2 1.88 2.1082 1 1 2 1.7395
397 3 1.91 1.2875 2 2 2 3.6383
398 1 1.14 2.7885 2 1 1 3.3818
399 3 1.79 1.5993 2 2 2 0.2551
400 3 1.84 1.0247 2 2 2 0.2221
401 2 1.35 1.7302 1 1 2 1.7400
402 3 2.18 1.7487 1 2 1 0.2868
403 2 1.37 1.8739 2 1 1 0.1874
404 4 2.57 0.8126 2 2 2 0.3813
405 3 1.99 1.4321 1 2 2 0.1897
406 1 0.92 2.6655 1 1 2 0.2394
407 4 2.50 1.1421 1 2 2 0.1748
408 4 2.76 0.9397 2 2 1 0.2804
409 3 1.90 1.0658 1 2 2 1.1656
410 4 2.65 0.7053 1 2 1 0.9675
411 3 2.27 1.5003 1 2 1 0.8255
412 4 2.36 0.9040 1 2 1 0.8645
413 3 2.28 1.4598 2 2 2 1.3428
414 3 1.62 0.8025 2 2 2 1.0888
415 4 2.42 0.8002 2 2 2 2.4062
416 2 1.72 2.1893 2 1 2 0.7345
417 2 1.53 1.8646 1 1 2 0.8337
418 3 2.01 1.5911 2 2 2 0.8970
419 4 2.86 0.8159 2 2 2 3.1252
420 1 1.04 2.6032 2 1 1 1.2651
421 1 0.50 2.0667 1 1 1 2.0875
422 1 0.83 2.9124 2 1 2 4.3794
423 4 2.46 0.4501 2 2 2 1.6134
424 3 2.07 1.2925 2 2 1 1.4207
425 1 1.01 2.5846 2 1 1 2.0611
426 2 1.40 1.7768 2 1 2 1.1149
427 3 1.82 1.1251 2 2 2 1.3347
428 1 1.24 2.6215 2 1 2 1.9227
429 4 2.60 0.8527 2 2 1 1.1424
430 1 1.14 2.6636 1 1 2 0.9540
431 2 1.59 1.7659 1 1 2 1.2048
432 1 0.83 2.5525 1 1 1 1.9093
433 2 1.67 1.5701 2 1 2 0.7215
434 2 1.17 1.7942 1 1 2 1.9099
435 1 1.02 2.4999 1 1 1 4.5533
436 4 2.50 0.8296 1 2 1 1.8040
437 1 0.20 1.9808 2 1 2 1.5488
438 3 1.65 0.7370 1 2 2 1.6473
439 2 1.74 2.1059 2 1 2 0.8138
440 2 1.60 1.8674 2 1 2 1.4375
441 2 1.57 1.8656 1 1 2 4.1492
442 3 1.97 1.3112 2 2 2 0.7589
443 3 2.07 1.5131 1 2 2 0.4659
444 1 0.70 2.3945 1 1 1 0.1594
445 4 2.69 0.6219 2 2 1 0.2330
446 2 1.82 1.9954 1 1 2 0.2807
447 4 3.00 1.1062 2 2 2 0.9254
448 2 1.54 2.0740 1 1 1 0.7940
449 3 1.98 1.6500 1 2 1 0.6506
450 4 2.69 1.1057 1 2 1 0.7210
451 3 2.03 1.4969 1 2 1 1.2002
452 2 1.84 2.0129 2 1 2 1.0328
453 1 0.79 1.9647 2 1 2 0.9769
454 4 2.74 1.0264 2 2 1 0.7301
455 2 1.76 1.9300 2 1 2 1.0852
456 4 2.70 0.5700 1 2 1 0.9469
457 1 1.06 2.4017 2 1 2 0.6530
458 3 2.25 1.2915 1 2 1 1.3958
459 3 2.27 1.4175 2 2 2 0.8288
460 1 0.93 2.5640 2 1 1 0.7795
461 1 1.05 2.6063 1 1 2 0.9329
462 2 1.09 1.4625 2 1 2 1.0321
463 4 2.18 0.6201 2 2 2 0.8799
464 1 1.14 2.4633 2 1 2 2.1728
465 1 0.78 2.1366 2 1 2 1.0224
466 4 2.40 0.6599 2 2 2 0.2296
467 3 1.69 1.3608 1 2 2 0.6610
468 1 1.39 2.6564 1 1 2 0.7947
469 1 0.93 2.5074 1 1 3 0.8673
470 4 2.75 0.6504 2 2 2 1.1848
471 2 1.53 2.0434 2 1 2 0.6827
472 3 2.41 1.5873 1 2 1 1.0153
473 1 1.08 2.6729 2 1 2 0.7197
474 1 0.54 2.2574 1 1 1 1.2441
475 2 1.61 2.1116 1 1 2 1.0821
476 3 1.71 1.2798 2 2 2 2.1916
477 4 2.34 1.0557 2 2 2 1.0009
478 3 1.98 1.7643 2 2 2 1.3458
479 1 1.05 2.5821 2 1 2 1.1564
480 4 2.63 0.7776 1 2 2 1.6235
481 3 1.87 1.1564 1 2 2 1.7587
482 1 0.93 2.6444 2 1 2 1.1537
483 3 1.98 1.3953 2 2 2 1.3074
484 1 0.79 2.4509 2 1 1 0.9287
485 1 0.57 2.1170 1 1 1 0.2041
486 2 1.60 2.0299 1 1 1 0.5408
487 4 2.83 0.6250 1 2 1 0.5437
488 4 2.22 0.4164 2 2 1 0.7063
489 4 2.58 0.9390 1 2 2 0.2781
490 2 1.66 1.7302 1 1 1 0.6754
491 2 1.41 2.1163 1 1 1 0.8174
492 1 0.89 2.6072 2 1 2 0.7531
493 4 3.02 1.2229 1 2 1 0.5476
494 2 0.90 1.6966 1 1 1 0.9983
495 1 0.66 2.1383 1 1 2 1.4227
496 1 1.21 2.7777 2 1 1 1.0714
497 2 1.79 2.1816 1 1 2 1.2054
498 1 0.99 2.4325 1 1 2 1.1169
499 2 0.91 1.5029 1 1 2 0.8649
500 2 1.32 1.8254 1 1 1 1.2067
501 3 2.26 1.5121 1 3 1 1.3475
502 3 1.86 1.6865 1 3 1 0.9442
503 3 1.81 1.4311 1 3 1 0.8094
504 3 2.07 1.7655 2 3 2 1.1121
505 2 1.58 2.0825 2 3 2 1.0676
506 3 2.05 1.6316 2 3 2 0.8628
507 2 1.34 1.7645 2 3 2 1.0358
508 3 2.60 1.8537 1 3 1 0.8574
509 3 2.26 1.4368 2 3 2 1.3276
510 3 2.23 1.4842 1 3 1 0.9295
511 3 2.25 1.7868 1 3 1 0.6275
512 3 1.97 0.8775 1 3 2 0.9380
513 2 1.66 1.7133 1 3 2 3.3721
514 3 2.34 1.6842 2 3 2 0.9008
515 3 2.15 1.6078 2 3 2 1.2800
516 3 1.64 1.1417 1 3 2 1.2120
517 2 1.87 1.9112 1 3 2 1.5387
518 2 1.82 2.1407 1 3 2 1.2368
519 3 1.74 1.0244 1 3 2 2.2354
520 2 1.71 2.2396 1 3 1 1.2247
521 3 2.04 1.2141 2 3 2 1.1596
522 2 1.50 1.9802 2 3 2 1.8327
523 2 1.78 2.2075 2 3 1 1.7832
524 2 1.20 1.7357 1 3 2 0.8474
525 3 1.73 1.2246 1 3 1 2.8527
526 2 1.25 1.6955 2 3 2 0.7703
527 3 2.24 1.6476 2 3 2 0.9628
528 2 1.31 2.0201 2 3 2 0.9710
529 2 1.36 1.8982 1 3 1 1.5236
530 2 1.66 1.8515 2 3 1 1.4303
531 2 0.89 1.3599 2 3 2 1.1801
532 2 1.71 2.1331 1 3 2 1.1725
533 2 1.30 1.6941 2 3 2 3.3251
534 3 2.34 1.5876 2 3 2 1.0001
535 2 1.31 1.5509 2 3 2 1.0388
536 3 2.16 1.2860 1 3 1 0.8290
537 2 1.56 2.4152 2 3 2 0.8034
538 3 2.10 1.6379 1 3 1 3.1468
539 2 1.63 1.9157 1 3 2 1.8595
540 2 1.07 2.0014 1 3 1 1.9847
541 3 1.94 1.4668 1 3 2 1.8014
542 3 1.99 1.2831 1 3 1 0.8962
543 2 2.05 2.0648 1 3 2 0.8841
544 3 1.67 1.1645 2 3 2 1.1756
545 2 1.19 1.3382 2 3 2 1.3601
546 2 1.50 2.0364 2 3 2 2.6101
547 2 1.48 1.6857 1 3 1 1.0810
548 2 1.50 1.6578 2 3 2 1.0296
549 2 1.18 1.7977 1 3 1 1.3956
550 2 1.72 1.9730 1 3 1 2.6661
551 3 2.34 1.1657 1 3 1 1.1290
552 3 2.03 1.8493 2 3 1 0.9472
553 3 2.30 1.2318 1 3 1 0.6683
554 3 2.28 1.7216 1 3 1 0.6416
555 3 2.05 1.5890 2 3 2 0.8788
556 2 2.05 2.0936 2 3 1 0.6748
557 3 1.53 1.1943 2 3 1 0.9909
558 3 2.32 1.9002 2 3 2 0.9750
559 2 1.52 2.2086 1 3 1 1.5116
560 3 2.17 1.5999 2 3 2 0.9942
561 2 1.38 1.7472 1 3 1 0.8267
562 3 1.85 1.1641 2 3 2 1.7614
563 2 1.71 2.0191 1 3 1 2.0427
564 3 2.05 1.5202 1 3 1 0.9607
565 3 1.71 1.0290 1 3 2 0.7456
566 2 1.32 1.8802 2 3 2 1.6273
567 2 0.91 1.4078 1 3 1 2.7056
568 3 2.15 1.3915 2 3 2 4.7887
569 2 1.65 1.9020 1 3 2 3.6689
570 3 2.03 1.5197 2 3 1 1.4736
571 3 1.81 1.5203 2 3 2 1.2616
572 2 1.68 1.9240 1 3 2 2.9706
573 3 1.73 0.9571 2 3 1 1.5959
574 3 2.00 1.3047 1 3 1 0.9387
575 3 2.08 1.4325 2 3 2 0.7894
576 2 1.63 2.1810 2 3 2 1.1570
577 2 1.75 2.3029 2 3 2 1.5424
578 2 1.80 1.9637 1 3 2 0.7767
579 3 2.42 1.5357 1 3 1 0.6412
580 2 1.34 1.7217 1 3 1 1.0392
581 3 2.43 1.7025 2 3 2 0.7088
582 2 1.10 1.9116 1 3 1 1.0565
583 2 1.48 1.8429 2 3 2 0.8462
584 3 2.27 1.6426 2 3 2 0.9156
585 3 2.32 1.3140 1 3 1 0.7418
586 3 1.90 1.3107 1 3 1 1.1197
587 2 1.65 2.3078 1 3 2 1.2664
588 3 1.99 1.5926 1 3 1 0.7034
589 2 1.59 1.9919 2 3 1 0.6825
590 2 1.43 1.6596 2 3 2 0.7661
591 2 1.21 1.5111 2 3 2 0.6388
592 3 1.55 1.4445 1 3 2 2.2934
593 2 1.42 2.0525 2 3 2 0.7852
594 2 1.52 2.4427 2 3 2 0.9294
595 2 1.35 1.3832 2 3 2 1.4829
596 3 2.15 1.5097 2 3 2 1.3035
597 3 2.23 1.6825 2 3 2 1.3469
598 2 1.57 2.0872 1 3 1 1.3634
599 3 2.34 1.7071 2 3 2 0.8681
600 2 1.78 2.3478 1 3 2 1.1523
