# Supplementary material for: The effect of training methodology on knowledge representation in categorization
Source: PLoS One. 2017 Aug 28;12(8):e0183904. doi: 10.1371/journal.pone.0183904 (PMC5573135; doi:10.1371/journal.pone.0183904)
Supplement: S1 File — This file contains the raw data from the experiments reported in this manuscript. (ZIP) [file pone.0183904.s001.zip › raw_data/README~]

******************
Folder structure:

Exp1 = Experiment 1 (Rule-based)

Exp2 = Experiment 2 (Information-integration)

In each experiment folder:

AB = A/B training

YES-NO = Yes/No training

*******************
Each file is one participant, and the participant number is listed in the filename "_sub_XX" where XX is the subject number (which may contain one or two digits).

Files are organized the same way in both experiments, and each line represents one trial.

** For AB:
Col. 1 = Trial number (1...500 is training, 501...600 is transfer)
Col. 2 = Correct category (1 = A; 2 = B; 3 = C; 4 = D)
Col. 3 = Stimulus frequency in cpd
Col. 4 = Stimulus rotation angle, counter-clockwise from horizontal, in rad
Col. 5 = Question (1 = A or B; 2 = C or D; 3 = B or C)
Col. 6 = Participant response (1 = A; 2 = B; 3 = C; 4 = D; 99 = Too slow)
Col. 7 = Response time in seconds.
